# Supplementary material for: Dissemination of Mycobacterium abscessus via global transmission networks
Source: Nat Microbiol. 2021 Sep 20;6(10):1279–88. doi: 10.1038/s41564-021-00963-3 (PMC8478660; doi:10.1038/s41564-021-00963-3)
Supplement: Source Data Extended Data Fig. 8 — Ancestor data and substitution rate distributions for Extended Data Fig. 8. [file 41564_2021_963_MOESM14_ESM.zip › figureS8/DCC4_uniform.log]

#
#model:
#
#<?xml version="1.0" encoding="UTF-8" standalone="no"?><input id="posterior" spec="beast.core.util.CompoundDistribution">
#    <distribution id="prior" spec="beast.core.util.CompoundDistribution">
#        <distribution id="BayesianSkyline.t:cluster11" spec="beast.evolution.tree.coalescent.BayesianSkyline">
#            <parameter dimension="5" id="bPopSizes.t:cluster11" lower="0.0" name="popSizes" upper="380000.0">380.0</parameter>
#            <groupSizes dimension="5" id="bGroupSizes.t:cluster11" spec="beast.core.parameter.IntegerParameter">1</groupSizes>
#            <treeIntervals id="BSPTreeIntervals.t:cluster11" spec="beast.evolution.tree.coalescent.TreeIntervals">
#                <tree id="Tree.t:cluster11">
#                    <trait id="dateTrait.t:cluster11" spec="beast.evolution.tree.TraitSet" traitname="date">
#                ERR3198398_Europe_UK_2012.33606557377=2012.33606557377,
#NQSH01_Asia_China_2015.38904109589=2015.38904109589,
#NQSG01_Asia_China_2015.25205479452=2015.25205479452,
#NQSD01_Asia_China_2013.57260273973=2013.57260273973,
#12078_1#62_Europe_UK_2012.94808743169=2012.94808743169,
#SRR7800410_NorthAmerica_USA_2016.79781420765=2016.79781420765,
#12163_2#87_Europe_UK_2012.92349726776=2012.92349726776,
#NQSF01_Asia_China_2015.24931506849=2015.24931506849,
#10665_4#49_Europe_UK_2006.50136986301=2006.50136986301,
#NQSU01_Asia_China_2012.43715846995=2012.43715846995,
#10625_4#79_Europe_UK_2010.87671232877=2010.87671232877,
#12163_2#84_Europe_UK_2011.64657534247=2011.64657534247,
#12163_1#82_Europe_UK_2011.83561643836=2011.83561643836,
#SRR7800482_NorthAmerica_USA_2015.80273972603=2015.80273972603,
#NQSE01_Asia_China_2012.49726775956=2012.49726775956,
#12082_5#69_Europe_UK_2012.75956284153=2012.75956284153                
#                                    <taxa id="TaxonSet.cluster11" spec="beast.evolution.alignment.TaxonSet">
#                        </taxa>
#                    </trait>
#                    <taxonset idref="TaxonSet.cluster11"/>
#                </tree>
#            </treeIntervals>
#        </distribution>
#        <distribution id="MarkovChainedPopSizes.t:cluster11" jeffreys="true" parameter="@bPopSizes.t:cluster11" spec="beast.math.distributions.MarkovChainDistribution"/>
#        <prior id="KappaPrior.s:cluster11" name="distribution">
#            <parameter id="kappa.s:cluster11" lower="0.0" name="x">2.0</parameter>
#            <LogNormal id="LogNormalDistributionModel.0" name="distr">
#                <parameter estimate="false" id="RealParameter.1" name="M">1.0</parameter>
#                <parameter estimate="false" id="RealParameter.2" name="S">1.25</parameter>
#            </LogNormal>
#        </prior>
#        <prior id="MeanRatePrior.c:cluster11" name="distribution">
#            <parameter id="ucldMean.c:cluster11" name="x">0.0029</parameter>
#            <Uniform id="Uniform.3" lower="2.9E-5" name="distr" upper="0.29"/>
#        </prior>
#        <prior id="ucldStdevPrior.c:cluster11" name="distribution">
#            <parameter id="ucldStdev.c:cluster11" lower="0.0" name="x">0.1</parameter>
#            <Gamma id="Gamma.0" name="distr">
#                <parameter estimate="false" id="RealParameter.4" name="alpha">0.5396</parameter>
#                <parameter estimate="false" id="RealParameter.5" name="beta">0.3819</parameter>
#            </Gamma>
#        </prior>
#    </distribution>
#    <distribution id="likelihood" spec="beast.core.util.CompoundDistribution" useThreads="true">
#        <distribution data="@cluster11" id="treeLikelihood.cluster11" spec="beast.evolution.likelihood.ThreadedTreeLikelihood" tree="@Tree.t:cluster11">
#            <siteModel id="SiteModel.s:cluster11" spec="beast.evolution.sitemodel.SiteModel">
#                <parameter estimate="false" id="mutationRate.s:cluster11" name="mutationRate">1.0</parameter>
#                <parameter estimate="false" id="gammaShape.s:cluster11" name="shape">1.0</parameter>
#                <parameter estimate="false" id="proportionInvariant.s:cluster11" lower="0.0" name="proportionInvariant" upper="1.0">0.0</parameter>
#                <substModel id="hky.s:cluster11" kappa="@kappa.s:cluster11" spec="beast.evolution.substitutionmodel.HKY">
#                    <frequencies id="estimatedFreqs.s:cluster11" spec="beast.evolution.substitutionmodel.Frequencies">
#                        <parameter dimension="4" id="freqParameter.s:cluster11" lower="0.0" name="frequencies" upper="1.0">0.25</parameter>
#                    </frequencies>
#                </substModel>
#            </siteModel>
#            <branchRateModel clock.rate="@ucldMean.c:cluster11" id="RelaxedClock.c:cluster11" spec="beast.evolution.branchratemodel.UCRelaxedClockModel" tree="@Tree.t:cluster11">
#                <LogNormal S="@ucldStdev.c:cluster11" id="LogNormalDistributionModel.c:cluster11" meanInRealSpace="true" name="distr">
#                    <parameter estimate="false" id="RealParameter.3" lower="0.0" name="M" upper="1.0">1.0</parameter>
#                </LogNormal>
#                <rateCategories dimension="30" id="rateCategories.c:cluster11" spec="beast.core.parameter.IntegerParameter">1</rateCategories>
#            </branchRateModel>
#        </distribution>
#    </distribution>
#</input>
#
Sample	posterior	likelihood	prior	treeLikelihood	TreeHeight	kappa	ucldMean	ucldStdev	rate.mean	rate.variance	rate.coefficientOfVariation	BayesianSkyline	bPopSizes.1	bPopSizes.2	bPopSizes.3	bPopSizes.4	bPopSizes.5	bGroupSizes.1	bGroupSizes.2	bGroupSizes.3	bGroupSizes.4	bGroupSizes.5	freqParameter.1	freqParameter.2	freqParameter.3	freqParameter.4	
0	-1162.7912429617363	-1082.4633862143053	-80.3278567474311	-1082.4633862143053	23.171025194796993	3.360785811354263	0.01184452643840683	0.4924244687897564	0.009523841862780907	2.725707109081398E-5	0.49257622133412415	-56.83719372174061	152.5046493192742	75.7832975105259	24.226965594024602	12.036534728261795	0.5621978603556083	3	1	1	9	1	0.17157290341205234	0.36026531339990414	0.2657245499737841	0.20243723321425935	
100000	-1143.7721423316584	-1078.4585792563153	-65.31356307534308	-1078.4585792563153	13.097159910867479	3.18091064656096	0.01137145396873631	0.39779810556230577	0.011849713851179125	2.7462548697549977E-5	0.45897613658499703	-47.43812261322611	72.2813408349139	4.248127049746195	3.242473865886923	2.7668073132721176	6.455377195414766	2	3	5	1	4	0.18218046833297674	0.33526986763726924	0.27866400663782187	0.20388565739193196	
200000	-1156.7930651923125	-1079.6705949658055	-77.12247022650699	-1079.6705949658055	14.910914077664437	4.098782094826996	0.01567323407266147	0.3814578426367638	0.012970878452552053	2.037109119614948E-5	0.32500617721279174	-51.76508264415936	214.9712374345978	131.49899837195093	85.76672741781555	6.016287853762429	1.5305741670950397	1	3	1	9	1	0.1998884408098227	0.33080497644616197	0.2714363662875971	0.19787021645641795	
300000	-1159.5243672163142	-1086.141433169741	-73.38293404657318	-1086.141433169741	17.361460443664946	3.437456624862694	0.009199004343388523	0.6637989236085438	0.009120080418502171	4.1690393822949785E-5	0.6967735257621369	-50.96439034596127	164.30216168541062	23.259477382696307	1.760690057679448	4.805729045325563	6.2538157454619725	2	6	2	1	4	0.186508252767438	0.33692776723335893	0.299461594659735	0.1771023853394678	
400000	-1157.980104543539	-1084.8088183423156	-73.17128620122334	-1084.8088183423156	15.933751211886788	4.069853517006091	0.013684211814379616	0.4787920564035777	0.010136129073059675	1.9509964980642064E-5	0.4106229922390286	-52.464694726520605	187.12468266988768	59.138751049924764	4.30698299201326	1.3357773569239968	1.9516014742745502	4	1	7	1	2	0.15699532276347467	0.33137762038410595	0.2961931776912638	0.21543387916115528	
500000	-1147.7273075256037	-1088.7234819372102	-59.00382558839358	-1088.7234819372102	10.908432864662323	2.6912540847967823	0.0195203932230844	0.5207426574420696	0.017558087456688375	1.0445085428964851E-4	0.48879916191092465	-40.08360427714735	300.1830016614376	22.35264438533561	2.14346746028975	1.8583735051811614	0.09073259586441802	2	4	3	5	1	0.20923235167888318	0.33550899673361995	0.2789936270211342	0.1762650245663623	
600000	-1163.2512107970574	-1082.7608596135428	-80.49035118351453	-1082.7608596135428	13.957320778715106	3.5714720485325686	0.013638877833707602	0.575970802633019	0.01407370974580211	1.3253555198753227E-4	0.764205594099352	-57.51933671523051	69.65524441169092	29.59257322565304	33.62724005854141	11.387686629119328	9.277309763914438	4	3	4	1	3	0.18203808042935513	0.3533339045877142	0.25564815181485373	0.20897986316807662	
700000	-1164.2305546384982	-1091.121233323252	-73.10932131524618	-1091.121233323252	18.479852133556427	3.718955860271423	0.010763209005982375	0.018682600363172524	0.010770879293105561	3.412914591459977E-8	0.017132101751833936	-57.75045452221518	70.02923066158152	7.050845019791342	7.628936878579087	1.666818785296144	2.5327787701482087	5	2	3	1	4	0.19829612941485886	0.345458338215451	0.2781819159295527	0.1780636164401372	
800000	-1150.2135285249324	-1085.656452638223	-64.5570758867094	-1085.656452638223	12.335090293902448	3.203060946179556	0.01721877630902745	0.3414740911835466	0.017993416260941333	4.3060284579639284E-5	0.3700403923133078	-46.308305334449734	47.950576791465956	27.35372815028944	11.050623415959574	2.1980046687881307	3.035458906617921	2	3	3	1	6	0.1789206245930024	0.33038281165133426	0.2771438961999823	0.21355266755568086	
900000	-1158.945897864041	-1076.886786589346	-82.05911127469489	-1076.886786589346	20.644714322088948	3.6636333258667437	0.008766295581012676	0.5140888748528708	0.008924591152611032	1.7775826972816894E-5	0.48153505085545906	-58.47217947327174	24.995455343654484	72.89238843368634	74.69097314274391	5.877527975618826	2.978169609984757	1	2	2	8	2	0.16648638271175265	0.32907856965752974	0.286444861399487	0.21799018623123034	
1000000	-1163.8207642470259	-1084.938792815007	-78.88197143201886	-1084.938792815007	20.5996974386792	5.070821260207981	0.008030727405375348	0.4267591439492705	0.008267979721878366	1.0630139270110621E-5	0.4046270692259436	-55.15075123604705	162.47487579826313	14.416246246899826	5.5327171670162185	16.51324138933556	9.139823854452649	3	3	4	3	2	0.1818226664912373	0.3570222262958402	0.2790201435098133	0.1821349637031091	
1100000	-1164.3763941131851	-1096.0963110959674	-68.28008301721775	-1096.0963110959674	21.448449756276773	3.337974395641614	0.008750358444647641	0.4120006932025141	0.008647007109584314	9.601265809458096E-6	0.3540215741314195	-46.128471489008966	111.92301656562302	36.43147024617848	1.225911622986261	3.1353596650245934	9.67247835452015	3	1	9	1	1	0.20166548415663504	0.33638660779044877	0.28225412140859896	0.17969378664431712	
1200000	-1163.6203277285865	-1088.1533425198218	-75.46698520876478	-1088.1533425198218	16.803955506841646	3.6419190655495206	0.013380486667209736	0.46557108310772904	0.012414775526059523	2.4229898636175128E-5	0.4080734532527077	-52.80217589244239	93.75595073044073	57.335265228027325	12.662024965979677	5.669725037679866	10.832497226324643	3	1	3	5	3	0.20821662736654611	0.31169353912391895	0.27295325873560505	0.20713657477392974	
1300000	-1172.3426622099782	-1084.0969208101458	-88.24574139983241	-1084.0969208101458	20.463724301545916	3.3330127430746535	0.007507782447854074	0.30508213804846496	0.007934435745928064	5.768274863722784E-6	0.299425409426253	-64.67460573543907	46.81914964685381	100.96743422551431	51.3694322369496	17.180562601302086	2.2112263548204796	3	2	3	5	2	0.1711849458473395	0.35841227306258755	0.2564226691409813	0.21398011194909156	
1400000	-1161.9503326636752	-1093.3323481365817	-68.61798452709348	-1093.3323481365817	12.409507672420707	3.3862638078454266	0.015150176300975857	0.5423772782425095	0.014071158642701682	6.048418433520542E-5	0.5664468934675952	-49.458115857123445	47.212031760784384	44.63311423882861	7.209152334151176	3.728966726264462	1.7889422627299725	5	1	1	3	5	0.2618581953958605	0.28648358737879104	0.25349850979673705	0.19815970742861136	
1500000	-1146.2438176578346	-1083.4673418276082	-62.77647583022643	-1083.4673418276082	13.680533148046086	4.171456471628734	0.014074095300679336	0.5316382663283584	0.012911515726991455	3.019571518169442E-5	0.42639249354577724	-45.75837638637785	157.07645498712841	15.092963034145484	1.5667212163173385	1.0628589440145142	0.3518032267335249	2	5	1	6	1	0.2005444895724205	0.3882447412504618	0.24739020531138872	0.1638205638657289	
1600000	-1175.995288411432	-1081.6744044570717	-94.32088395436035	-1081.6744044570717	23.149708530678247	3.8104717715933454	0.007694123181131748	0.32845972512371346	0.00785804163184603	6.690690453416421E-6	0.3405606372674758	-67.60552468882757	91.89812395244697	158.7862631617292	36.7408321578809	50.527228968023955	7.115238077084686	1	1	1	9	3	0.164152633569085	0.310966054222351	0.27799685970729443	0.2468844525012695	
1700000	-1161.8560935870769	-1087.2209201180146	-74.63517346906234	-1087.2209201180146	15.528683048927672	3.7870202081431743	0.012285821697042785	0.050477493378210135	0.012179812663735728	3.335311155792398E-7	0.04665956589371419	-54.491192558684205	29.71781151813431	81.10074385852847	18.799383222098033	6.825077154594471	5.319510354171751	1	5	1	7	1	0.16202013516503316	0.34960482530601283	0.27278674344591697	0.21558829608303712	
1800000	-1172.4064579633605	-1101.4203808196066	-70.98607714375373	-1101.4203808196066	13.893554110244697	3.7123535990320433	0.01263098228883809	0.018724510073987614	0.012654813756492574	9.604824675790764E-8	0.02459593614088195	-45.45877430973089	290.23957774414083	732.8427975518749	31.70666707192364	4.806730799589372	1.9190454734329645	1	1	1	8	4	0.16251908945149204	0.31484535389228224	0.3662401154524787	0.15639544120374715	
1900000	-1156.9683001558576	-1080.4467521806578	-76.52154797519977	-1080.4467521806578	18.097561776684795	3.911810540674297	0.00894907213958161	0.3509610151518496	0.00907890612019807	6.133071477087524E-6	0.2862084225079151	-53.356012615852116	95.89648385043161	109.02431269931476	70.17606638708587	3.974591571509447	0.6080111104674885	1	3	2	8	1	0.18421412854094305	0.35651908282372863	0.2575776114368573	0.2016891771984713	
2000000	-1169.477847869241	-1093.4916155889923	-75.98623228024874	-1093.4916155889923	16.258515233792274	4.519043829940428	0.011324467695836922	0.05222665546856288	0.011274032938428208	2.3082299960008666E-7	0.042502246082057916	-53.911390950436555	52.924557564667886	101.09150046122996	54.4929734938098	7.949197965912891	4.796125826380569	2	1	2	4	6	0.1853566710478544	0.3292450323682904	0.2893094814991571	0.1960888150846983	
2100000	-1161.8821811936073	-1089.440810587101	-72.44137060650641	-1089.440810587101	17.831394549784772	4.2577197766815065	0.008803788508049488	0.4421315162273911	0.008039688982546096	1.688564346876076E-5	0.464949479386768	-50.08060782697599	355.843311105526	7.282745050869752	9.029056745704425	6.128027467224625	3.038662310725195	2	1	6	5	1	0.2010769897878894	0.32548101509991945	0.28901315441002196	0.18442884070216928	
2200000	-1173.590554964762	-1092.071980241659	-81.51857472310304	-1092.071980241659	20.356109650804484	4.360189972081481	0.008175660140913579	0.196140330910167	0.008235951295828868	2.6660949692367953E-6	0.20122121283372077	-56.87176169434475	78.4196700880298	150.44983647049003	88.74738139446556	11.844724609126889	1.408201211374699	1	3	1	8	2	0.16688045510686825	0.34914967314341416	0.3068412792069843	0.1771285925427334	
2300000	-1169.0400841461956	-1080.609585256614	-88.43049888958156	-1080.609585256614	23.18541177628379	4.395491706993876	0.010201807078551452	0.8104030957454949	0.007104997114978208	3.178274715135261E-5	0.7023057950981803	-66.5200327413458	56.123936966292895	8.876922396231533	11.883818956645005	14.641558419559273	4.702206870206615	8	1	4	1	1	0.1907042100410505	0.33307791339228743	0.3098362321761058	0.16638164439055642	
2400000	-1167.6427938567463	-1079.226643853614	-88.41615000313226	-1079.226643853614	27.25488555188833	3.4135931812338343	0.0087393260535608	0.6611166318843574	0.008557434328075377	4.092282168702273E-5	0.7063116175551123	-63.90275613676261	97.76566985543049	63.70132449865537	18.22981053941757	22.813991984674193	6.9907565211062535	1	3	2	2	7	0.19607646170631668	0.3257464022307159	0.29514441485239923	0.18303272121056846	
2500000	-1171.1199104740745	-1084.7011806126775	-86.41872986139708	-1084.7011806126775	22.72276096113125	3.609151887397329	0.006872446469892119	0.4309053559308975	0.007706492647287069	9.650539203827335E-6	0.42518820308730404	-59.779138136060354	37.254394075814574	118.78990664649353	71.37363345969793	47.7263200283157	4.879100068711132	1	4	1	2	7	0.1868017044473531	0.372054161685014	0.28195357792325115	0.15919055594438183	
2600000	-1144.3456170302436	-1083.311245570337	-61.03437145990662	-1083.311245570337	13.363575315957602	4.604306912846709	0.011312294725221068	0.2711494172499627	0.011802598715212831	1.0480230716966775E-5	0.2756631943725877	-41.449293880648426	189.7108607074995	11.86406123822487	8.977333432192651	2.2649176275957736	2.103653307256241	2	2	2	3	6	0.16729944802334312	0.3704860122314207	0.2767451502951048	0.18546938945013133	
2700000	-1158.4901707469244	-1078.5588697101261	-79.93130103679827	-1078.5588697101261	16.858564281495205	3.597084996174891	0.011949198143677188	0.45301683714590274	0.011096667907593548	2.7015766184843714E-5	0.4867235461200746	-57.88990049962872	65.10774497718307	46.21028285746875	27.376450335963654	12.249328512928106	3.4473617378953834	2	4	1	2	6	0.204274157462194	0.32095521559041945	0.284753496209181	0.1900171307382055	
2800000	-1145.8936702665983	-1082.2258288692274	-63.66784139737099	-1082.2258288692274	16.998663120689883	4.2036580130079235	0.014052570461032242	0.416541339411046	0.011883793517756177	1.884984122773851E-5	0.3479048391011294	-44.51885049279396	209.21764232981238	2.62450514816444	4.263693450080044	3.0145168540452736	1.604796770264799	3	4	5	2	1	0.18487960629332623	0.3543335493397662	0.26863851390000426	0.19214833046690333	
2900000	-1159.75157661075	-1084.138284568786	-75.61329204196394	-1084.138284568786	15.351831826869827	4.5371783832193735	0.009948435059148867	0.47522198212633676	0.009015338182665356	2.1594339401230567E-5	0.4756978545021549	-51.853511695085324	233.05860279492074	21.99639466360932	28.67147941241653	6.90807264627494	3.1625973298541217	3	1	2	5	4	0.1921119655970985	0.32100422599938183	0.3087192255441801	0.17816458285933953	
3000000	-1186.5139752255354	-1090.1708339508707	-96.34314127466465	-1090.1708339508707	39.147133667506175	3.364430282782095	0.005978627023206572	0.40813164277976155	0.005191055410384951	4.600669702257176E-6	0.3803143643552272	-73.1802204888807	149.7651360407302	125.38726525217636	13.026143237009984	5.468126539468384	5.028919811757219	5	4	4	1	1	0.1987195727270878	0.3291520941261748	0.2702512820643937	0.20187705108234363	
3100000	-1171.2942103656717	-1083.0254413083424	-88.26876905732942	-1083.0254413083424	18.410621013076888	3.5752033117092403	0.009110507131456128	0.3529268338500821	0.009482816949151757	1.1257379641705028E-5	0.3638548058312119	-61.58821442853133	248.14718149903223	153.06529436102002	57.070602541771066	11.469422231937983	15.15493502144802	3	1	2	2	7	0.17513424912061804	0.3335748951718832	0.286138987276051	0.20515186843144767	
3200000	-1170.9855299994715	-1082.103927241863	-88.88160275760859	-1082.103927241863	19.678427102857718	4.558006728401142	0.015228230501695231	0.5970962773067476	0.011938971965707097	3.632784495784806E-5	0.5099440380995727	-61.60377970052131	42.34801134783658	86.96789299886427	16.57139506851533	53.97738431118364	11.404648938179864	3	3	3	2	4	0.18590390141615057	0.3448743451801396	0.2507864558469182	0.2184352975567915	
3300000	-1155.3565214477926	-1077.811052199209	-77.54546924858373	-1077.811052199209	14.479693866954237	3.3876543194627535	0.013768515704296273	0.5181268337447801	0.012725105295806463	2.891681777616931E-5	0.40698892077515036	-56.54076323168128	212.55922294472836	27.388460037741382	7.3429990637698195	3.8059455780057254	2.1234741447042307	1	5	2	5	2	0.22900277762800286	0.29192631084086546	0.26448278564353195	0.21458812588759954	
3400000	-1179.0508283116012	-1089.0613893463212	-89.98943896528	-1089.0613893463212	17.97172400964951	4.413563933217517	0.009570944667315293	0.6646066110181336	0.009293467248488577	5.24516200546263E-5	0.6716064051656153	-63.35237599607042	223.38067639988216	29.487493024201292	24.01819133420186	34.36797492438322	11.923643635161925	2	3	1	7	2	0.15707818451365327	0.3656568642729096	0.2730662241192103	0.20419872709422662	
3500000	-1166.6852235601796	-1090.1774762670818	-76.50774729309776	-1090.1774762670818	14.31093464123712	4.532816023042911	0.011839931117473942	0.3079002921657927	0.011314912914359938	6.282859689232603E-6	0.22417960697149644	-51.13660088725958	99.09809946765691	108.33653904407608	84.813304405327	21.037211205440812	2.963975080976525	2	1	1	4	7	0.1730898426342388	0.3457524521355825	0.306450113554001	0.17470759167617744	
3600000	-1165.0871712346184	-1087.180945078427	-77.90622615619151	-1087.180945078427	18.46759158066841	3.33289314536729	0.008474578743868708	0.3702015299101964	0.008892150491220614	8.806371772285422E-6	0.33908026009732717	-56.49959119528711	85.86390822069667	75.96833500116152	13.642978969525352	7.383688650049109	2.5158997087258745	2	3	2	5	3	0.20590557856043504	0.33486686257564524	0.2832178022190986	0.1760097566448209	
3700000	-1173.575704041321	-1090.8405776178786	-82.73512642344244	-1090.8405776178786	19.757354038193448	3.626396184117651	0.009523600127859475	0.5275256787466703	0.009456563568458108	2.8951534269416137E-5	0.5477990655481981	-58.737476650070974	205.44615728551824	12.865245496904725	9.17315584278702	12.667229560395429	20.219609437380594	4	1	2	6	2	0.21235753152887515	0.349254869305732	0.2442772047867878	0.19411039437860478	
3800000	-1167.406308999484	-1091.2329314545307	-76.17337754495328	-1091.2329314545307	15.560095497561296	5.372777776298509	0.010134666043915962	0.6501864175020704	0.010187612014286905	7.847851504878273E-5	0.8036598444075084	-54.656588946651496	115.84303411617648	24.337801004749544	10.91202395466182	6.084379046600748	1.1648716627945825	2	4	5	3	1	0.15215474218239206	0.31324245000340795	0.32791772271164665	0.20668508510255293	
3900000	-1163.2580114449265	-1084.3433009225605	-78.91471052236601	-1084.3433009225605	15.020733613758235	4.462192266661119	0.013269505256827036	0.480542952017381	0.012439882738787676	3.713230993743219E-5	0.45626458329541925	-56.50371362194067	25.335548755533473	40.23842335798834	61.51360014368156	7.356002269586154	3.842032169349485	1	2	6	3	3	0.17408599461827456	0.3716124457664902	0.2638720155866456	0.19042954402858922	
4000000	-1149.3954926420195	-1080.6472052922566	-68.74828734976295	-1080.6472052922566	15.6805747492332	4.379297128277357	0.011852765122805482	0.5073186679848167	0.011717023925338424	3.5945767966874584E-5	0.4736955546862513	-47.49443821594656	106.6608392064152	77.95095012157779	2.4797357646595453	2.647986075773863	3.7002356976920363	1	3	5	3	3	0.18376995575099483	0.34519585151944143	0.2826707929770025	0.18836339975256097	
4100000	-1160.12762692132	-1085.061422858458	-75.06620406286207	-1085.061422858458	14.429516795044167	2.9359333249439694	0.012210248029319373	0.38747438755032615	0.011444202138669556	2.2631919977075427E-5	0.3956430949002884	-52.33188755391568	109.5669179932364	27.32120856041067	57.762926793727985	5.066165811645838	1.840816213577064	4	2	1	2	6	0.22813525335509183	0.3242878868236629	0.2581941784474912	0.18938268137375389	
4200000	-1164.454824575232	-1093.8043822896843	-70.65044228554753	-1093.8043822896843	14.177307937494797	3.8927251734693766	0.011630153334055128	0.20091351575824345	0.011749655680046307	6.251645825047325E-6	0.21490833573454027	-53.22953497294623	94.6915555130652	15.379660033018164	1.9689609924065004	3.365467576253757	2.1042658474665106	6	2	2	2	3	0.1791917379773085	0.33639785479237083	0.3051158078107872	0.1792945994195332	
4300000	-1170.0344272560328	-1076.2412315863019	-93.79319566973098	-1076.2412315863019	30.271556083560185	3.813180900069057	0.00594675488840571	0.25191028659519354	0.005702110760552909	1.7411125283918547E-6	0.22491785999815905	-70.6390043223726	220.204329714269	75.65111100726537	29.653022324297055	7.227789331251979	2.957457444350423	4	3	4	3	1	0.20661882123593792	0.34202342986254947	0.2643121184304976	0.18704563047101475	
4400000	-1152.3855532274915	-1085.2252244666531	-67.16032876083847	-1085.2252244666531	13.39467297175225	3.1983115668991107	0.012561303035951219	0.6280749596863854	0.01327599403829471	9.45262495020611E-5	0.6685107336188921	-46.97244038991971	69.30703342880304	33.37368892794525	13.060094156725626	3.1198816521805908	2.805881397085678	2	1	5	5	2	0.1652669810200916	0.38814559910067253	0.27199230766878835	0.17459511221044727	
4500000	-1164.939598738801	-1082.7323276445202	-82.20727109428076	-1082.7323276445202	20.564936593056302	2.7096154423201773	0.008260913280641699	0.6514642153139053	0.007547249021359995	2.6458042616052197E-5	0.6231380572423655	-60.36513287875553	94.78570175786483	11.331427672299903	16.101365427182706	4.833229740437232	8.351156409801685	4	2	5	3	1	0.1735401112432171	0.37603212484359194	0.27511403780897664	0.17531372610421403	
4600000	-1151.6753223443598	-1087.4926695852296	-64.1826527591302	-1087.4926695852296	15.004464064510811	3.430911488469047	0.008485275426661387	0.4567620003469053	0.010072776130877491	1.3358814584149126E-5	0.37494061355925196	-46.6701522944528	89.77878315278672	2.4282844888070194	1.386208254567334	3.6149215313158995	3.0540881349875626	5	6	1	1	2	0.20704618370818756	0.3332404287712039	0.26517375497158546	0.1945396325490228	
4700000	-1165.5272181214668	-1089.5831683129763	-75.94404980849043	-1089.5831683129763	14.090813424247157	3.8159233921041107	0.015265814392585205	0.21534223700815983	0.014482760907528902	1.2574992128536939E-5	0.24231605316291646	-52.96312634389706	481.23669318204156	55.97589580397025	14.15490865715176	4.5064710459384285	2.9032114389688357	1	4	3	5	2	0.14785951931450017	0.36621091860489524	0.2759326458742425	0.20999691620636193	
4800000	-1161.6415113953246	-1088.7108664211923	-72.93064497413219	-1088.7108664211923	16.87012213551719	4.333656869762413	0.010971539883000172	0.17472834390501524	0.01180251489893487	4.839508532267465E-6	0.190114750715304	-52.205122638793476	169.87164981899036	4.169703249084655	1.3965059624801828	3.932073778817824	12.09490523273729	4	1	2	1	7	0.17946453038813842	0.3050632198003373	0.33422164091059536	0.18125060890092876	
4900000	-1169.6567812258197	-1082.8279941086305	-86.82878711718917	-1082.8279941086305	21.003511340795377	2.7176288438435225	0.012692056945167523	0.43124091988994573	0.010997992990400003	1.869870385270285E-5	0.3624374959765593	-59.55339765075666	542.2016141447373	562.0231760790866	13.806273189396183	5.559484447679665	5.13371010730041	2	2	3	5	3	0.20802914866329875	0.3513667419555218	0.24638127785620212	0.19422283152497724	
5000000	-1152.7571292360856	-1084.323416140149	-68.43371309593665	-1084.323416140149	14.888774640715756	4.476632040527916	0.01288343705789373	0.5149922901262556	0.014001774882718985	6.328519780037963E-5	0.5640284977440787	-48.11036952443938	96.77134979150618	16.776303896636925	16.76085696625596	3.318935436950311	1.5434204071777131	4	1	1	4	5	0.2063026796119033	0.2822949975368568	0.29721639575576525	0.21418592709547463	
5100000	-1194.7739501913788	-1092.010654569293	-102.76329562208602	-1092.010654569293	32.96653267962458	3.5544535254837757	0.005636587519291336	0.10309429761140394	0.005436339093776162	3.811933816602693E-7	0.11277021640051013	-74.51061888443924	123.67333722154865	292.85655241921097	174.43508334599946	23.857398818888566	26.376177526975237	2	3	3	6	1	0.1439058886880256	0.3669408960794999	0.27153568666146427	0.21761752857101008	
5200000	-1174.171438662095	-1090.015634718142	-84.15580394395288	-1090.015634718142	25.15271523750072	4.605206970363233	0.008300779545078808	0.10840814138257414	0.008633369084867682	8.327876421767033E-7	0.10824485639324692	-59.560997358012266	39.820509920190794	213.48781272980344	17.087760594758233	5.4577217604526265	4.400712463520474	1	4	7	2	1	0.1665889065010949	0.3421461609196284	0.2936163374603221	0.19764859511895438	
5300000	-1191.1018521174644	-1089.9049153025958	-101.19693681486862	-1089.9049153025958	37.667289746449114	3.4601873100249896	0.004619523833730096	0.21344645896827666	0.004973238074221557	1.2507315665993164E-6	0.22674621247530635	-74.79566623769489	89.07064385989605	119.79808011189378	70.04237168606214	70.9746133369233	13.583112479272474	2	2	2	5	4	0.1760179861457072	0.32902227955729185	0.2867945842015063	0.20816515009549444	
5400000	-1186.515699634862	-1091.4850675615266	-95.03063207333524	-1091.4850675615266	29.95221323961616	2.759293000972011	0.006964676669689926	0.08207545755841192	0.006975299998897488	4.332637943099444E-7	0.09396842511904148	-70.50583590464603	181.28861535106898	151.2364725987667	48.57454065391822	17.17177280357646	15.601691505548901	3	2	1	5	4	0.15217150742785474	0.360231543919015	0.3143571553950336	0.1732397932580964	
5500000	-1150.0436365358971	-1083.1916202561968	-66.85201627970032	-1083.1916202561968	13.11042203521539	3.287475920261218	0.019537878824978313	0.35418974882725573	0.014743086704255805	2.4528043191590366E-5	0.3025372779726287	-47.61649359063215	61.06937665463248	12.730483733870603	10.592132019162385	0.9317003833216375	3.275310177043657	5	2	1	1	6	0.20489352238815442	0.3073918212204189	0.2773466889871508	0.21036796740427577	
5600000	-1174.974217454546	-1078.9541407035558	-96.02007675099027	-1078.9541407035558	22.702891841620115	4.557012783371192	0.007636024639723425	0.5238680247162094	0.007634134124569432	2.0304876812001694E-5	0.5843918200332747	-66.8294432372409	416.6632354605039	237.2148651170823	37.27798046363831	32.66247648862529	12.759418326811657	1	2	3	6	3	0.18194673682925477	0.34702243354481854	0.28001870821519514	0.19101212141073146	
5700000	-1165.3894989204473	-1080.3678083515958	-85.02169056885157	-1080.3678083515958	22.114855967757947	3.7955698821264314	0.008291673486030503	0.626852631608023	0.007983631135549878	2.3646665021109314E-5	0.5703029263381302	-59.440547406051564	182.39609665084754	136.89533746658873	11.28813381142576	10.162562775532477	11.127374842838908	1	4	1	4	5	0.1654689614299576	0.35557234575823826	0.26372247662129	0.21523621619051406	
5800000	-1159.8206767379081	-1084.1425942963615	-75.6780824415466	-1084.1425942963615	19.222765770408333	3.933757218946955	0.011871817858733813	0.5245358502785888	0.0116197119266016	3.5903475171333086E-5	0.5125999306191167	-54.504276383423466	118.54356954257473	8.134291462436822	11.300326909815167	8.264553550081972	3.54070952006346	3	5	1	4	2	0.15013477395828098	0.3586024524480279	0.30104853098320483	0.19021424261048614	
5900000	-1153.7105565618533	-1082.8828435346718	-70.82771302718152	-1082.8828435346718	15.691638913755519	4.371591501736249	0.011989714424285222	0.23330054992449573	0.01084017028924148	7.450591770416309E-6	0.24632584849110475	-51.67084471278668	81.59911168998435	37.35128107048325	4.873257734086663	3.4202538272274943	4.303182226939686	4	1	3	5	2	0.14042559749154446	0.3204678515407129	0.3303654048344869	0.20874114613325562	
6000000	-1148.702095649155	-1078.7359445338732	-69.96615111528173	-1078.7359445338732	14.093540198810217	4.089338366604019	0.024027583150277143	0.9175854321240381	0.013032545979113276	4.996438276302234E-4	1.1703787410913529	-49.93928011303057	45.73719873634764	26.2228681716403	5.209461718790457	4.411757661326176	2.8806550426170783	5	1	1	7	1	0.19473413074199863	0.3466956515542447	0.28920917519364064	0.16936104251011594	
6100000	-1166.4163021310537	-1087.1584212917453	-79.2578808393084	-1087.1584212917453	19.64885010431728	4.153092305889164	0.007871294775634644	0.28418923407940583	0.009468692378857993	5.797113171337205E-6	0.2799155228533942	-57.48454991570613	140.24751400634008	37.990371483562434	11.522470180171188	4.7972207243069995	8.237171614378687	3	4	1	4	3	0.18692681446684326	0.3449543431864722	0.273871282394178	0.1942475599525063	
6200000	-1153.2763347134762	-1088.6419626403126	-64.63437207316366	-1088.6419626403126	17.101363027729512	3.1557477804519505	0.009086329343117488	0.4426347717689134	0.011018671921930777	1.4766005917544236E-5	0.3581032000320307	-42.33709258258814	329.8450913116954	10.919700935910706	1.7839863697221214	6.183474019833214	2.6155912719928223	2	1	5	5	2	0.18100496546321823	0.35738157547427535	0.2448412454704183	0.2167722135920879	
6300000	-1154.7683288898804	-1075.6704858363644	-79.097843053516	-1075.6704858363644	19.659605137627747	4.235261503692295	0.015656942891127793	0.9884022755673941	0.010501834369127067	5.5239434881644046E-5	0.6892373022774968	-50.300521207770466	322.7362590256643	100.65368699068412	96.1396372389587	12.111541550200135	2.5055628860331405	1	2	1	2	9	0.1441866143059281	0.3204175115790501	0.30472270047275124	0.23067317364227036	
6400000	-1163.4448597868561	-1082.1108284747884	-81.33403131206775	-1082.1108284747884	16.914834160101496	4.150516826522679	0.008376695932760882	0.6047527664344495	0.009222165778068362	3.145572476259523E-5	0.5482919711598666	-57.31613533085863	91.52750820289337	60.573358556786616	18.171181903910462	21.036961495759694	2.095251818307267	5	1	5	1	3	0.15843513538561965	0.34569630923311834	0.3050385230676779	0.19083003231358386	
6500000	-1153.7237159006838	-1083.6293105419597	-70.09440535872403	-1083.6293105419597	15.632194624805658	4.350947421021907	0.013882682897456715	0.3308047172343856	0.013398070662926007	2.6661786902632733E-5	0.36509412412183834	-46.84549819109033	88.78749924566199	206.0707072985	4.6451555796424255	5.362528798798766	2.4341085155696547	1	1	1	3	9	0.18532038348042065	0.3253405426244785	0.2691464129081944	0.22019266098690635	
6600000	-1157.3073928109427	-1083.9759251588287	-73.33146765211404	-1083.9759251588287	14.668275378902816	4.249864254993036	0.012605630169349407	0.3740723208237146	0.012593876853235018	2.0419866062895657E-5	0.36749446744668546	-52.4904951523402	92.69813447153503	25.961785577585793	17.58505466841843	7.020133524510674	3.036969746518508	4	1	1	4	5	0.1998454023827889	0.3125772157599584	0.28484719308388784	0.20273018877336474	
6700000	-1155.7418205758556	-1083.2326132546555	-72.50920732120014	-1083.2326132546555	15.147558982947565	3.7674240290472847	0.012477510591311206	0.3427743592962725	0.012320575843650122	2.079878704344508E-5	0.3676647708695903	-47.46450972627659	142.36419532186005	245.95017701870717	77.32045365398324	4.195342468749531	0.4049242815116428	2	1	1	10	1	0.16264999446463624	0.34515888500647834	0.2838665583000655	0.20832456222881976	
6800000	-1173.2600043220903	-1086.549913592252	-86.71009072983807	-1086.549913592252	22.95528793533099	4.542343815747582	0.008978603813940838	0.39828926070450577	0.00846392365307111	1.1934665982712728E-5	0.42032209705298995	-64.3246992868313	80.2265555884462	29.928123364513933	11.71098688839463	17.705095027471263	8.966377555306728	4	2	1	3	5	0.1860365664613845	0.3618671191488549	0.2217115501207277	0.2303847642690327	
6900000	-1157.00177672942	-1083.9497314211187	-73.05204530830139	-1083.9497314211187	14.878689619468211	4.045092326471588	0.012269422660052497	0.33621322862449154	0.0121401098833755	1.9810002710138935E-5	0.3467865302229371	-51.93473714230635	232.86391182863454	23.844561244298884	11.292018667267698	5.460235585906268	0.8416432367150443	2	4	3	5	1	0.20455607287453006	0.36070014709961445	0.26752057646911853	0.1672232035567369	
7000000	-1158.5209295364052	-1077.8132699599585	-80.70765957644687	-1077.8132699599585	20.142921645512725	4.325846454876582	0.00928310712439369	0.43449944456567685	0.008890345578190136	2.6876741566408504E-5	0.5178741547729669	-56.03323470493354	90.88998783885191	145.83432562517484	31.264678301517733	13.745655845141096	2.4775184430928845	1	1	3	9	1	0.14958739869375567	0.32566747110946825	0.339067834261674	0.1856772959351019	
7100000	-1167.2434790495859	-1084.5820397368134	-82.66143931277244	-1084.5820397368134	22.1712361288572	3.3436625893979954	0.007797591756712727	0.4183010039539885	0.00801382225319798	1.4179171469790797E-5	0.49359851550425965	-62.63388227629939	60.151217912594234	10.583926987128121	6.113349076309134	12.574491540993742	6.589719840383864	5	3	1	5	1	0.18333360941273566	0.3803769571774362	0.22179921359473384	0.21449021981509417	
7200000	-1166.2044220663015	-1085.1676759201812	-81.03674614612038	-1085.1676759201812	18.4988051106252	2.8977830027287976	0.010717231677108852	0.27333692052639486	0.010252267852973953	9.369113004603565E-6	0.30380222208189406	-58.01959522408271	206.09251996903797	57.220920664866405	13.234604070227647	4.953332919019032	10.801490007076243	2	3	2	3	5	0.16861581963399808	0.35250141281487685	0.2736219680782189	0.20526079947290596	
7300000	-1146.8744715662535	-1078.0942090306305	-68.78026253562292	-1078.0942090306305	13.402232682176273	3.1965516033690937	0.016079086119444478	0.4462672826872883	0.014618398778211016	4.799711673186875E-5	0.4416164630512239	-48.613648349223354	68.80393010994324	42.66044556123448	16.967637256654477	4.521798240761953	2.1513844710905197	4	1	3	2	5	0.15752301522336865	0.33833218524506026	0.2839031227601542	0.22024167677141682	
7400000	-1167.9121447889354	-1077.990638421388	-89.92150636754732	-1077.990638421388	34.6285557965531	3.757921548418933	0.0064292486110039465	0.7416658597808964	0.005465222959208333	2.474306970422506E-5	0.7642173657131389	-64.43310093108762	257.2995441961185	8.713615693573248	20.048983592648952	13.399225756488576	7.7944245878241345	4	1	7	2	1	0.16477007421969492	0.3348323591540057	0.2944976417398359	0.20589992488646333	
7500000	-1169.8784339346896	-1093.3084169049534	-76.57001702973616	-1093.3084169049534	16.0084071610897	4.80198852777147	0.026078694903848572	1.20092104741237	0.00909574702737082	6.104435473323728E-5	0.7549382665719835	-58.902494474598484	33.21641954440548	5.424871070792366	7.504438450222513	0.5637924247270436	0.6323995401195055	5	6	2	1	1	0.19916398875669472	0.35389549178322605	0.2265332105031776	0.22040730895690164	
7600000	-1160.429025715525	-1086.7194391385538	-73.70958657697125	-1086.7194391385538	14.84013805092096	3.5863853746644123	0.0155985140344846	0.4852078674200498	0.015252386187471177	5.712899626586808E-5	0.5269291883304081	-51.1031127351891	163.0351206463747	23.229423707334455	7.91982527520063	13.459630898216012	4.022604428537537	2	1	2	2	8	0.15383296494995527	0.3450471680575068	0.28732572586779104	0.21379414112474687	
7700000	-1153.8438040461413	-1088.135001514688	-65.70880253145327	-1088.135001514688	12.20599041161215	3.1777027489973095	0.014881848466759403	0.4030766742668592	0.01596264079216527	3.171032025439245E-5	0.354582716224845	-50.315519242451195	39.094791956433305	10.27484085822866	1.4880301646419603	2.7307944246851625	1.0995816480311122	4	2	1	7	1	0.17548010661203234	0.36338637912365285	0.24133688210297213	0.2197966321613428	
7800000	-1171.5227988009926	-1095.0577293126016	-76.465069488391	-1095.0577293126016	22.612258869607288	3.0885096374026944	0.008471789608034179	0.4909253792616931	0.008216123312528443	1.696386809527104E-5	0.5074212313889792	-52.51846342232775	278.20803280097505	47.19322890281773	26.146528219165308	3.7715999781503036	5.2902489063953615	2	1	1	8	3	0.18728283303540544	0.36726404872404633	0.2669645643828513	0.17848855385769719	
7900000	-1157.9712188041078	-1081.0992872547404	-76.87193154936736	-1081.0992872547404	18.417213026046884	3.8977674953997963	0.009438173230708606	0.32785056091433235	0.009768702783219332	1.4018472962643466E-5	0.38810836491041584	-54.58471974844965	111.21194884954767	66.17650475313815	25.913866236114597	8.17975706779349	3.135080505974672	3	2	1	5	4	0.19865618354331788	0.3281300724385969	0.2661291491490073	0.20708459486907832	
8000000	-1168.697112800611	-1086.8240451485867	-81.87306765202435	-1086.8240451485867	16.964033532198574	3.941642912375403	0.013676365131573083	0.6828955596249752	0.010291522287934276	5.539062247529683E-5	0.6422195297460787	-60.292035529882526	45.72773574263874	38.73569019796627	9.146112362367363	11.541665431635742	4.190755337312097	1	5	2	1	6	0.1771326430757036	0.34690455834484146	0.2909439750445424	0.18501882353491286	
8100000	-1176.8015695347824	-1078.1473226952007	-98.65424683958172	-1078.1473226952007	33.15913647144074	4.645913249164071	0.005452336062981575	0.5797354620444873	0.00528462049306969	8.163651030189125E-6	0.4829422340928912	-70.91439213573292	177.91981520222396	25.435740056020663	42.44732323859094	49.60209157527422	36.23241261448823	2	3	3	5	2	0.18206759004102882	0.320695362123541	0.3122173898129895	0.18501965802244097	
8200000	-1156.9022454450546	-1081.5887612156375	-75.31348422941721	-1081.5887612156375	16.495490968836865	4.275002903029001	0.012338367787738048	0.32042226333881174	0.011997319675194974	2.2619832057007046E-5	0.3612066208911161	-50.126054695175235	64.9188161385709	127.28233814030973	9.033578267222731	24.479812577454933	3.379237738025809	3	1	3	1	7	0.18690200470753887	0.2896057099730034	0.2720168867715714	0.25147539854788675	
8300000	-1152.3898567117556	-1084.444466424928	-67.94539028682759	-1084.444466424928	13.828154068783459	4.4564932949960925	0.01572942356794797	0.47386437760228717	0.01411272665082306	4.418008928234935E-5	0.43013875902331156	-49.08799461140877	131.34762895499628	16.740770816053693	2.9232331322009544	2.474733055190139	1.9893066128264163	4	3	3	2	3	0.19226296590674197	0.3476661505457973	0.26085906655569796	0.19921181699176319	
8400000	-1140.123562657281	-1082.1935190791407	-57.93004357814022	-1082.1935190791407	10.45080894952699	3.9989471282707183	0.029183305733344333	0.7073458742501963	0.02200900225704143	5.444307522965826E-4	0.8272149800188565	-41.28380083244009	36.5904647313584	19.9191414349761	7.840368900035135	0.943527722227555	0.36420713347009526	1	6	4	3	1	0.1670237338951722	0.32103596895940945	0.32015147305572306	0.19178882408969578	
8500000	-1158.925334240105	-1093.7682352796755	-65.15709896042958	-1093.7682352796755	14.393317852374942	3.659596543461055	0.01835065334077109	0.3667729613005211	0.015466455909419542	2.9192760918813765E-5	0.3423478608497298	-47.01829872051888	58.194674102765106	5.430090416449279	8.529773027737292	4.902715624519907	3.136410552146944	2	4	3	3	3	0.19971958912715823	0.33937192041317665	0.22439048226068253	0.2365180081989831	
8600000	-1173.7930741669852	-1090.6872276496479	-83.1058465173373	-1090.6872276496479	17.520605790000243	3.42144259131	0.012105635892348475	0.3682721596015355	0.01101535234621448	1.8513675666080486E-5	0.4062784789627571	-59.52385068250625	54.104015076740644	75.16402806652378	18.424017049997186	26.827285014907257	9.457914156659097	2	5	3	1	4	0.14072994681183293	0.34025337625283547	0.28940712100239824	0.22960955593293403	
8700000	-1156.2641210316363	-1089.688865372746	-66.57525565889033	-1089.688865372746	13.06022652501653	3.784699196469076	0.012860155836279866	0.11116772988025989	0.013017043811364546	1.7969853694100329E-6	0.10364393602961927	-49.26401247123881	63.69214590124055	28.427760272196434	10.109236761116712	3.4654650954089234	1.4761726511953792	2	2	1	9	1	0.1576274548209045	0.3526964095495041	0.2874738315237456	0.20220230410584641	
8800000	-1164.7258086229356	-1085.5985652933655	-79.12724332957005	-1085.5985652933655	20.60651196586891	3.8253768074085155	0.011652926724574181	0.9297468949075358	0.009021996497980848	4.676382127270706E-5	0.7425545057050736	-55.08398313404578	263.2131907872519	24.073832439027218	12.162084178159109	3.0196232776807745	4.8458914381167615	2	4	7	1	1	0.16686115442768404	0.3993339476552296	0.26198941865886616	0.17181547925822077	
8900000	-1166.4689744767213	-1083.2406222942914	-83.22835218242987	-1083.2406222942914	20.27607409672055	3.953159438565709	0.008202166666425644	0.416503043082758	0.00961548383836602	1.3542350477766988E-5	0.38935778002388705	-57.14975955842407	80.06635752484158	119.64904922307852	118.33418252212182	12.983348356641795	7.8973964442267	1	3	1	1	9	0.22761000955027294	0.328273133973774	0.25225042601906034	0.1918664304568934	
9000000	-1166.7110807413178	-1091.2288237620926	-75.48225697922533	-1091.2288237620926	15.494172476012146	4.92815546002064	0.013736310022823245	0.5000100566549668	0.012615601614566475	4.0813476789995144E-5	0.49402445077901375	-56.4003424638833	64.52341316542307	32.040998782501035	3.780162738008326	3.900942124151265	1.411942966481182	4	5	2	2	2	0.15778738518815097	0.34795628372667675	0.3333497977366442	0.16090653334852878	
9100000	-1171.4539037408367	-1087.7499958821534	-83.70390785868345	-1087.7499958821534	19.359442406284398	4.032451664575565	0.008904758059581672	0.18782762560556338	0.008418136108545285	2.521033769181633E-6	0.1850899628385816	-60.92960748358135	87.3164659942616	122.66470860863285	35.77982891522042	9.08583907443673	2.199980258565106	3	1	3	7	1	0.1726087840250812	0.3385618510666676	0.30112116774470904	0.1877081971635428	
9200000	-1170.154536116676	-1087.3617755996754	-82.79276051700059	-1087.3617755996754	21.991171534381404	4.470433246085152	0.009647778985933808	0.5189698702942865	0.008233238036681372	1.2340456488976262E-5	0.4179092155467162	-60.352007056350395	107.18637330358038	74.40121178102288	3.6331590501931426	6.503688455833742	3.7070704395240357	5	2	1	5	2	0.16136054568767552	0.3307244757634669	0.24224323659866623	0.26567174195019216	
9300000	-1158.480482149846	-1085.0872389265219	-73.39324322332415	-1085.0872389265219	17.370061062525494	3.599177200805209	0.011913978417042094	0.38344813967581187	0.011957580181429523	1.3990314252557267E-5	0.31499960099721064	-51.297381543386805	113.29161631382692	44.62513129153833	25.322823652425626	7.185930885413085	4.577549457069498	2	2	1	2	8	0.1850216359407033	0.2977770517987666	0.27846264509549973	0.23873866716503114	
9400000	-1158.4302993346216	-1084.9490057978705	-73.48129353675117	-1084.9490057978705	15.467489620935709	3.3608341850629664	0.01338304932611888	0.5255182466415513	0.012840052256792276	3.791221409770444E-5	0.482295824023864	-53.045933379321646	25.13709856890106	59.39890712329685	9.817879651456554	1.6458961215708896	3.677787977604474	1	2	7	4	1	0.1430860719916654	0.32652715362472007	0.3284545371786111	0.20193223720500425	
9500000	-1165.834933741251	-1084.586496896198	-81.24843684505292	-1084.586496896198	20.097948853244116	4.091081070935656	0.00943483017902131	0.333413872469305	0.009530266352866183	1.193251425263584E-5	0.3767124204224254	-55.406669503811095	41.12508396979456	210.73171049853525	12.483927049612397	6.657425776731691	8.045102538657021	1	2	2	7	3	0.16840469860107277	0.33820616168105905	0.2865444656442809	0.20684467407358814	
9600000	-1159.9961280588373	-1080.6700223835253	-79.3261056753119	-1080.6700223835253	21.93263583028037	3.520251265127022	0.010965321355531674	0.4490124192797607	0.009245931778379238	2.397156614741924E-5	0.48576572008923175	-58.771207775796604	73.57833384151242	16.573473880234925	7.880513676984174	4.640683107402875	10.634145721855276	6	2	3	3	1	0.217007466508798	0.3263746313090379	0.22857539784861827	0.22804250433354656	
9700000	-1163.247997718364	-1086.1316003292807	-77.1163973890835	-1086.1316003292807	16.654344379989187	3.971706307596994	0.010593627786134374	0.21736413070921512	0.009762833581072128	4.947955859595693E-6	0.22829204762460972	-56.324068285610934	80.40323497741446	80.02066437663154	11.747988205851453	8.052483177360417	0.6768860466183464	3	2	4	4	2	0.1682611850074007	0.373653903465549	0.2542165764230361	0.20386833510401495	
9800000	-1163.6982650564216	-1083.4321883109471	-80.26607674547444	-1083.4321883109471	16.156455273311558	3.632100952513051	0.011149055053697022	0.41527548917102697	0.010813458194502546	2.640981009082586E-5	0.4701298814308782	-56.59466658272425	108.9742240634293	91.75925490810604	34.85017101725129	12.053700965626621	3.367911837624257	2	4	1	2	6	0.1971801173668931	0.3793912367746383	0.26305730737469807	0.16037133848377116	
9900000	-1161.0329695922364	-1086.7233903106282	-74.30957928160821	-1086.7233903106282	16.48442659048181	3.9027440186464886	0.010391849828241238	0.32122874884657204	0.011171136047597806	1.5731916387009995E-5	0.3677448012600719	-49.5438225958915	336.9404670992698	101.49066376884869	70.70713557800275	4.296722893510381	0.5416653773141383	2	1	1	10	1	0.1734410678082985	0.3745423392692958	0.27020563759089883	0.18181095533150757	
10000000	-1161.9752405800732	-1085.474999005717	-76.50024157435604	-1085.474999005717	14.354519393118931	5.773088231953383	0.015285864934178458	0.4784380734907444	0.012597473003717274	3.819158605187338E-5	0.4644018350005957	-53.829355975457666	160.0942304662097	38.03050538576224	16.124069144619156	7.587599531573443	1.6003825588491458	4	1	4	1	5	0.18042418123151693	0.31967101214816446	0.3014240611532407	0.19848074546707858	
10100000	-1183.216845081599	-1076.57041165282	-106.64643342877908	-1076.57041165282	48.87458798518169	4.278352566037511	0.0033034127841302463	0.6092490397770705	0.003636233596426219	6.8305171519416534E-6	0.6605443645888094	-76.33331915780332	1235.426299626614	197.46828211460794	86.81157752421417	4.665081104877206	6.356524050803636	2	1	6	3	3	0.21580475331784243	0.3409057198730843	0.2531915271231386	0.19009799968593533	
10200000	-1155.8193381624574	-1082.4221883227879	-73.39714983966944	-1082.4221883227879	13.828535330654425	4.091070471299662	0.013366974389446177	0.34025794371215046	0.013692482393282598	2.0847594572130383E-5	0.35435786119187784	-53.08053629418889	139.99567349323618	5.489193650958483	4.9779702962920025	2.994880472352462	8.209151823299504	4	2	3	4	2	0.149640681875564	0.36082511535086575	0.2634168779494031	0.2261173248241679	
10300000	-1183.7452627815223	-1083.1829893424804	-100.56227343904193	-1083.1829893424804	28.736853739942912	4.666004854960636	0.005181016132902749	0.24802432618095355	0.005377945647831836	1.808181074942243E-6	0.25791410584058044	-72.32682120505348	274.16321360342386	435.38900204866934	41.11646988806725	6.617401601703863	12.95646782017604	1	4	5	2	3	0.17335652177774025	0.3835783621324053	0.23910144459991117	0.20396367148994396	
10400000	-1169.8220182009925	-1084.596950660856	-85.22506754013656	-1084.596950660856	20.749119925275348	4.429252151198588	0.007400951944614321	0.6000680431436285	0.007975257158320441	2.117305254890442E-5	0.5537869911570245	-58.33801449587974	108.81796945039007	186.64371617239698	38.62539042533339	7.838264815192872	12.98682450307295	1	1	2	5	6	0.14467149221168873	0.3516380690557387	0.27645275351880017	0.22723768521377313	
10500000	-1170.6146036313967	-1083.9553157245432	-86.6592879068534	-1083.9553157245432	19.26328069511316	3.610611076470938	0.01022791638775316	0.4974965275092395	0.00963474896843289	2.6950356454422316E-5	0.5345623198861953	-61.079013640496136	238.2128034024528	20.702627067024064	39.762926738978315	17.369004890411883	7.776939242830343	2	3	5	1	4	0.1893401897996928	0.36229647962330525	0.2537117091335108	0.19465162144349188	
10600000	-1166.505081682508	-1088.4850445509805	-78.02003713152753	-1088.4850445509805	20.569628104629437	3.5238612768713518	0.009219086485894897	0.050807194172793654	0.009365975837110371	2.4360760866351643E-7	0.05274600805694529	-58.4382367580177	63.38771681993449	76.19468390281746	10.115301475048948	6.414575503613809	5.664749413379159	6	2	1	1	5	0.17625708765637166	0.3341196203466021	0.3108668741414409	0.1787564178555862	
10700000	-1158.7135140902851	-1089.3938024983324	-69.31971159195257	-1089.3938024983324	12.561541955249844	4.097451610788563	0.01847247034474483	0.8421240990075591	0.015736992830202166	2.327125998325436E-4	0.8459284128543849	-50.663471555394935	40.43657821628639	16.928018889339683	8.200107036017434	4.020601363663212	0.26387159497141677	6	2	2	4	1	0.17315750868200389	0.3610793805148672	0.25468033214957253	0.21108277865355726	
10800000	-1164.065263155038	-1079.0927560750765	-84.97250707996164	-1079.0927560750765	19.438460636565196	3.783733278880573	0.007482005154938919	0.5158915113929537	0.008889589490265082	1.3256050125796276E-5	0.4198570793692276	-58.303760477724744	71.99226462187208	182.59706299117605	26.495326920568942	1.9712528926734225	7.691857016782123	5	1	1	2	6	0.18130916285729637	0.34020903843663514	0.28174355050313865	0.1967382482029308	
10900000	-1165.8851599145446	-1091.6395287040832	-74.24563121046143	-1091.6395287040832	23.110752256683885	4.222385611795729	0.00867567219041511	0.35474461596673207	0.00813050433960218	1.1943848656827825E-5	0.40745160711503253	-52.49230892951131	157.52744265331177	45.5950532492047	5.100773619034337	4.448498911970799	7.036207909239209	3	2	1	6	3	0.1877069678722392	0.32132825423712125	0.3036862312329556	0.18727854665768504	
11000000	-1153.5034061982292	-1088.7221335419008	-64.78127265632843	-1088.7221335419008	14.353419721398462	2.9690458145786676	0.015145803967849454	0.2816506089981078	0.013274926672626504	2.4319509383668535E-5	0.34380126278142564	-48.37743550455684	55.703797420399354	8.147703790106693	6.818538712725881	2.9186642167058814	2.1486671960682813	3	4	2	3	3	0.2214796070687144	0.3171777304207831	0.29141924180616124	0.16992342070434238	
11100000	-1165.7556045042143	-1086.9712417373044	-78.78436276690994	-1086.9712417373044	15.572550280579327	3.044916048927594	0.010669278635535594	0.41450140852867917	0.010207820875357397	2.1572129733987438E-5	0.41168894946826945	-58.45045826025305	71.09235916698603	19.77695237899472	23.095394855755597	5.021254560385122	3.6364932004160027	3	4	2	2	4	0.17534399971449838	0.30287369523590624	0.28045623085270727	0.24132607419688917	
11200000	-1145.4122911233158	-1079.215633488281	-66.19665763503477	-1079.215633488281	14.35505694023051	4.223514400615918	0.013031313398858995	0.4347216318704186	0.013864996027653249	3.496169171393977E-5	0.38862348157120497	-47.39087483959923	96.07574207985193	39.45723447410209	4.030992821409221	1.4661264754265624	1.7688846581323292	4	3	1	2	5	0.20544225157530205	0.34838270153637135	0.25408687607891306	0.19208817080941462	
11300000	-1156.7536508288897	-1078.4065105498619	-78.34714027902776	-1078.4065105498619	19.41692392292698	4.025334592112615	0.008868013773813799	0.5266062771668949	0.010714983302996197	2.449286976070206E-5	0.5328559226522844	-55.2328775672271	97.73145990563472	84.43284424062945	19.26324145198307	7.810224308722071	4.640131738529587	2	3	1	4	5	0.22521579031104685	0.3215322090927576	0.2721597366116253	0.18109226398457134	
11400000	-1163.171241851098	-1084.9317443020575	-78.23949754904068	-1084.9317443020575	14.988383519330961	3.6749464079568455	0.012068122505744091	0.2719138114366509	0.010817933286175713	1.1169084501284087E-5	0.3001293584896177	-55.25239088641165	264.99990121546466	99.01242776090928	11.33411075447535	6.489524571855698	3.5539856274026573	2	4	3	1	5	0.17319558424558384	0.28957604668655496	0.3407850239716773	0.19644334509618508	
11500000	-1173.1027729658865	-1089.8801259151646	-83.22264705072195	-1089.8801259151646	22.02996750436094	5.532722104112776	0.008878672742900589	0.20160246812686297	0.008080143603074148	3.345173929107531E-6	0.21404723588347654	-60.49456073333152	33.285880558487776	95.7324291319241	31.552893441914396	6.294135258893626	5.752524244084705	1	4	2	4	4	0.1942893195004437	0.2894021306542457	0.30502321223131984	0.21128533761399187	
11600000	-1166.9058632726535	-1085.5843034843813	-81.32155978827222	-1085.5843034843813	24.246855394614883	4.092480039662549	0.007961279070902882	0.4309120734057812	0.009080855477410455	1.910946760833368E-5	0.45521434741975536	-59.986352819679425	113.50749681100541	83.64340621426324	8.998956134129779	1.703536119971402	2.716847798223092	3	2	8	1	1	0.20690955846706519	0.308279669261207	0.27648917976083487	0.20832159251089405	
11700000	-1161.0821301705428	-1082.0530547115172	-79.02907545902545	-1082.0530547115172	17.54581477737576	3.42888641755916	0.010199479735779643	0.30343224333181207	0.0099322270724719	1.0891985676244885E-5	0.3105951340057894	-57.41607761602006	64.60792528860705	68.25870558154561	17.906758767209073	11.47635757594323	4.474079271099488	1	3	4	2	5	0.198170871336625	0.32325140312846407	0.2899322251621835	0.1886455003727286	
11800000	-1160.979170212359	-1091.9377769929968	-69.04139321936219	-1091.9377769929968	12.925176761952088	4.197976926922356	0.01836399128233126	0.21726714762032548	0.01744796211318229	1.515306124772737E-5	0.21002428008761925	-50.519854543679955	37.454638478616026	13.653150089895878	16.281685804441477	9.886434274555512	1.6979220459974516	3	3	1	5	3	0.1586100876220188	0.35375675615545815	0.27020418244395206	0.21742897377857207	
11900000	-1160.7064180736113	-1083.6312543343238	-77.07516373928759	-1083.6312543343238	18.279985297905274	3.3912497273594604	0.011470455787798596	0.4340721229445906	0.011507682277346692	2.6763014190580254E-5	0.43734344476460013	-56.2835565436354	79.85005361649581	81.53800993300331	4.035115406228235	4.812992540481585	2.5423710780789555	2	4	2	5	2	0.17122663265748247	0.38032355490710873	0.2523266762507798	0.19612313618463018	
12000000	-1169.891746980021	-1081.0804311774596	-88.8113158025614	-1081.0804311774596	22.748815723430102	4.353653509857114	0.008010514620218205	0.49012596944375664	0.008226955811867895	2.1349974527075616E-5	0.548515765822546	-61.03355617701065	475.20404187778354	304.72727704960124	13.173138976791202	5.082972531502858	10.553976529059401	4	1	3	4	3	0.15946090176732403	0.366256709928206	0.26505163946885313	0.20923074883561799	
12100000	-1163.2006541557823	-1082.9739953190676	-80.22665883671478	-1082.9739953190676	18.303367675614844	3.4261990479515125	0.00878425876838451	0.2503732404843061	0.009888394955962226	6.7146311591394344E-6	0.27110091268944475	-59.91873542446388	39.093681427964235	45.015146154781	26.920769297722487	10.962571369830169	1.9213022890635765	1	6	1	3	4	0.1877581747653589	0.36417878331491815	0.2911234395680673	0.15693960235165683	
12200000	-1161.0191894039035	-1081.5230784690914	-79.4961109348121	-1081.5230784690914	15.553697145709544	4.644387767222345	0.013982228136938502	0.25175533800429223	0.013032775040329228	9.680936301407766E-6	0.23144986942498713	-55.82160110344105	52.58448414975697	31.544052378770164	117.74624453462941	2.0806663462338433	1.8977553921609709	3	2	2	6	2	0.1928825517169464	0.307861281923046	0.3010257211422055	0.1982304452178033	
12300000	-1153.062163767553	-1082.6769726425775	-70.38519112497552	-1082.6769726425775	15.366132890033105	3.3985063425358772	0.009633408780893327	0.40760920167436687	0.009673953385170589	1.5175396466297334E-5	0.4015255777668107	-53.966467349056494	45.14957598441	2.794289558010802	4.235298457108054	3.44715061462279	3.179127567010609	4	1	4	1	5	0.17835576231137087	0.34833264129732744	0.29965590985046875	0.17365568654083427	
12400000	-1176.2181512466032	-1087.9932214102225	-88.22492983638064	-1087.9932214102225	22.91705719227279	3.1192896778703934	0.009771845388941505	0.2603713346624848	0.008472850122778243	4.023149779339575E-6	0.2334273549258235	-65.34645302318413	72.00437605460763	69.27452158365831	39.58534598367975	14.592031899974058	10.753764444440469	1	3	5	3	3	0.17498267412728258	0.3327836327155926	0.2735916987495248	0.21864199440760143	
12500000	-1166.1276485151536	-1084.7405709177124	-81.38707759744123	-1084.7405709177124	19.69481909078084	3.067773564392588	0.010233739501304314	0.4434806225376041	0.01029941332302241	2.296403907185184E-5	0.4718941447497093	-53.93341175836599	1654.1549485116354	362.8638639598285	7.641633362409495	4.216746532003658	2.855160736330654	1	2	9	1	2	0.18722054312283473	0.346383204264844	0.28919058727621016	0.17720566533611248	
12600000	-1163.5224687623108	-1089.9658684319745	-73.55660033033637	-1089.9658684319745	12.85213893413954	4.6624211130305095	0.013306221919129198	0.21321280285907176	0.013138681748791313	1.2972085933543862E-5	0.282109368898831	-49.579975436829	245.7647189996597	205.3852682873557	14.525025427237646	6.917412200414947	1.9919267300843058	2	2	1	3	7	0.18029364682684784	0.36022540124677344	0.2806712405687203	0.17880971135765972	
12700000	-1158.7363969516996	-1083.63268388954	-75.10371306215971	-1083.63268388954	13.080865142952131	4.679103440116914	0.011204146575448028	0.3332303624143024	0.012366826648782995	1.6047987224913726E-5	0.32836078109308925	-51.09901139614744	229.63440599423515	113.42575156461515	16.8415732206261	10.127628759331603	1.3224030386193113	2	1	4	2	6	0.18407737834632598	0.32434650362546685	0.2951048467386498	0.19647127128955863	
12800000	-1163.688747764975	-1089.6321227496746	-74.0566250153003	-1089.6321227496746	18.97072208107276	3.598114220083672	0.008374931544074012	0.4598030575096743	0.008238717797708309	1.4628988855201764E-5	0.4722838638124395	-55.55395443593467	105.14980598531359	5.612271959335779	3.8026131978685265	3.89025056028521	3.827824639348605	4	2	3	5	1	0.18409422432413367	0.32995410451129825	0.275456682494966	0.21049498866960323	
12900000	-1152.9117680284899	-1085.7855178903696	-67.12625013812014	-1085.7855178903696	17.63024826571414	4.38986373838748	0.009639387033426197	0.41808598517280204	0.01007409332728706	1.5033677398113852E-5	0.4042609663998825	-46.26393874167707	180.97456930459265	4.805212224419113	6.1416799146648655	8.104071130232114	1.9057794978352207	3	5	1	4	2	0.18217302482233014	0.31121894752429924	0.28529240387900684	0.22131562377436492	
13000000	-1165.3273780074198	-1084.6260535074794	-80.70132449994048	-1084.6260535074794	25.912688125821784	2.5529173837135866	0.008613116360823594	0.40663318077932104	0.009271932257861163	1.6503260561948256E-5	0.4527890169194834	-58.43607647904424	131.29134801815744	46.532408129542596	16.648027002509878	8.85213686285558	8.510587651260742	2	4	1	1	7	0.16674648542128434	0.3056585543463586	0.3095956673995981	0.21799929283276004	
13100000	-1188.0968535854072	-1097.9967130683817	-90.10014051702537	-1097.9967130683817	24.44945024375988	5.638702969582508	0.009182405253747927	0.2322092186255264	0.008779158067445595	3.636761387558507E-6	0.22477487371727933	-66.45332703392863	107.10701793589486	39.56832591070075	28.217309557803627	13.749913370378666	18.857890691189095	2	4	4	3	2	0.21099176675855122	0.33839294649295387	0.26245612217765	0.18815916457084603	
13200000	-1163.3309849037298	-1083.9615738406321	-79.36941106309762	-1083.9615738406321	19.784481771566902	4.358934996418755	0.007543945550871903	0.6296387404580058	0.008879289388629223	2.8610272414890574E-5	0.6258684031894242	-55.79142035118749	172.68526722829105	135.71680140987436	11.377562166330977	3.4651800535328214	2.264313599507446	3	1	8	2	1	0.1594929467487179	0.3547333266797852	0.28300798073438593	0.20276574583711213	
13300000	-1169.5965423114767	-1085.9576221694595	-83.63892014201731	-1085.9576221694595	16.76507926939942	4.1583857786667044	0.010958400293772673	0.7013736070872023	0.011696863231016721	5.8304934112034044E-5	0.6160450763897825	-56.413516099307344	117.27234671935854	212.29623098836421	24.345967323999805	20.700913479722647	6.240125274997156	1	2	5	2	5	0.1861121389937432	0.28036213405043087	0.3066983114834871	0.22682741547233995	
13400000	-1159.5031814607657	-1084.4116128122264	-75.09156864853936	-1084.4116128122264	16.621523553221813	4.084201399219309	0.012078428824429985	0.4437580376185577	0.012092707376530487	3.579722238511701E-5	0.47413674056051297	-53.193717176285084	68.57798641755096	10.740570983906517	21.2595850752846	5.249811422709502	9.653713983747815	2	5	1	4	3	0.16404223218696912	0.34532173998336096	0.2817551336958798	0.20888089413379127	
13500000	-1167.9483270506526	-1091.914532784402	-76.03379426625055	-1091.914532784402	20.94168436799821	3.933274944336246	0.007438565491467523	0.31891747915521623	0.008236552933996374	6.168636995971375E-6	0.29891223419073293	-54.79702391545558	231.47798310864516	6.760053818972109	4.166787192113632	8.22221090916359	5.581551636785385	3	1	1	3	7	0.22579688548986396	0.319085516121695	0.2746349674137644	0.1804826309746776	
13600000	-1168.2088584067917	-1094.6817884904913	-73.52706991630038	-1094.6817884904913	17.902672894783464	3.777564070102361	0.009218067747389416	0.0036766686770535423	0.009227450576144883	1.1320429486196583E-9	0.003646189095463969	-55.24218689556475	25.718410420930798	50.060507258921476	43.76958508612117	4.980989675131433	4.396073678332241	1	4	1	4	5	0.17793598177456185	0.3529395063065984	0.29711513461115746	0.1720093773076833	
13700000	-1160.2271676683656	-1090.4000434745813	-69.82712419378426	-1090.4000434745813	15.557794104035029	4.788101768941384	0.010489955598731584	0.10223773004195717	0.010530989196871817	6.097732893007876E-7	0.07383443507177907	-50.92802912530984	64.57708138183162	48.24921138255815	3.4794275146592524	4.204800967945141	5.0737975690778665	3	1	5	2	4	0.21712064728263872	0.3125291895025149	0.273682655476996	0.19666750773785155	
13800000	-1155.6370401517588	-1085.786704150369	-69.85033600138982	-1085.786704150369	13.63448742387	3.425537269792502	0.015088981250111268	0.5147208959657235	0.013432171388960494	4.855929953930692E-5	0.5042767593483518	-49.82791707837372	53.54666231883084	56.126571038348736	5.503935966440296	5.617872309626697	1.4715487601344301	3	2	3	6	1	0.14320458169078942	0.36916939690047995	0.27928457323900696	0.20834144816972475	
13900000	-1150.177551195949	-1079.487176740765	-70.69037445518386	-1079.487176740765	14.73425802423194	4.685138306752086	0.017981941638281814	0.8248417154265697	0.012101500823245345	1.755012190131303E-4	0.9057044258455648	-50.7467547630512	135.10341752168816	6.471974163286117	4.38740495177845	2.6171964692374625	2.3750021176016354	5	2	2	5	1	0.1900934807230853	0.35629821926415484	0.28930362051629305	0.16430467949646785	
14000000	-1165.454809207415	-1085.3102824808805	-80.1445267265346	-1085.3102824808805	16.520989897119453	3.8813720223767803	0.009679426287402747	0.47276744949211424	0.01070649845125145	1.7042718951836013E-5	0.41903430258769625	-56.833616457460195	239.8202746858069	57.36659322058012	5.009067580661264	6.607108179370671	6.500744607299229	5	1	2	4	3	0.1555433910817452	0.3141584368316684	0.30800834152318435	0.2222898305634031	
14100000	-1158.4966649709247	-1093.489473264126	-65.00719170679882	-1093.489473264126	13.746204439893104	4.103660580901397	0.013627084212713352	0.011618618825299087	0.013640900987655556	2.6044340747264865E-8	0.011838874498141931	-46.91995972188535	97.59720325251253	37.69527338089431	10.5266374331546	3.382244501303965	4.763261682716321	2	2	1	2	8	0.190903646862491	0.3535409060900109	0.27475731109011514	0.18079813595738412	
14200000	-1168.107504042873	-1090.801867048407	-77.30563699446597	-1090.801867048407	15.367274791760698	4.424644395694872	0.019491931021993748	0.5659332774456468	0.01366833625327508	4.871132917289223E-5	0.47597217059354713	-52.99444850103179	100.36109926816253	78.47832139772797	51.41571783944127	7.47218597390233	3.969955441176585	4	1	2	2	6	0.18027411828236	0.3567458812994019	0.25649674793983707	0.20648325247840218	
14300000	-1167.7219811507464	-1088.4407514499494	-79.28122970079703	-1088.4407514499494	19.184877783359134	2.82920375078577	0.01058242658775413	0.5331016146252939	0.010857169465863653	2.843815653610121E-5	0.4934675722414997	-55.18534460000469	154.2415471268634	60.08033986667428	25.851013379662803	1.9462457746601212	5.994453002374968	2	2	3	2	6	0.18588455109761856	0.3527877180975112	0.25436479069772533	0.20696294010714592	
14400000	-1159.1970236574816	-1084.4500597790138	-74.74696387846768	-1084.4500597790138	15.017511680408298	4.023420812105838	0.010171985495413833	0.3777718574920495	0.00978478510026657	1.3606978402838373E-5	0.361582134219175	-54.09280319815437	104.6838184389678	12.907136295346648	20.548884021788552	2.9921985749466287	2.840671967365981	3	2	1	4	5	0.1830179394585323	0.3394434063075632	0.2948766719311907	0.18266198230271458	
14500000	-1168.3322086075548	-1083.3296063864204	-85.00260222113444	-1083.3296063864204	20.594397209423207	5.091518471200484	0.01016705871948288	0.5931341633597895	0.00984249418131959	1.647058109462424E-5	0.45267740332593426	-60.01897962903982	99.73548650323359	123.09401930618996	10.094567215291496	7.265015069210627	12.244538074155257	1	5	2	5	2	0.2248555731834241	0.3166069579725423	0.2621354314631392	0.19640203738089515	
14600000	-1158.9402602351752	-1077.7271982232655	-81.21306201190966	-1077.7271982232655	15.882351349066239	3.8994230068874804	0.013591751578875816	0.7746397857762645	0.009495503925717253	8.285720232236303E-5	0.8117396099809899	-53.14660636462712	435.8810949857163	98.69426568574606	36.22825615564534	23.64610078453727	2.9354250856665707	3	1	1	1	9	0.18034862215868525	0.3537116118965191	0.25883160650617587	0.20710815943862051	
14700000	-1158.004434820959	-1077.2509480037972	-80.75348681716171	-1077.2509480037972	18.232642458468455	4.1469269879137824	0.009756928261845016	0.5490292991887555	0.008505590767457789	3.5028204880373935E-5	0.6423780352887156	-55.63184470645654	73.50193681967936	159.81664924295	42.75290458562302	5.947668723026345	4.815109269730942	2	2	1	8	2	0.18750303918082484	0.30758913594762005	0.29526109736126843	0.2096467275102873	
14800000	-1161.4803016626613	-1086.3823616248758	-75.0979400377856	-1086.3823616248758	16.500347625479094	3.3072688107647332	0.010028125281998734	0.43762714139786413	0.01007871472991479	1.8488303831562272E-5	0.4222525640477428	-56.62775566721501	66.0131795449336	23.707656536227034	7.777959346198125	5.009010696010762	0.3708832041488545	3	5	5	1	1	0.20344624876993045	0.33053306408991834	0.2566536021805279	0.2093670849596239	
14900000	-1170.5870536934665	-1085.277349497575	-85.30970419589147	-1085.277349497575	19.066303459132047	3.3225475809355207	0.009041486262222861	0.3870311413878617	0.010058355819072775	1.5180098903304299E-5	0.4181790696120698	-57.042103317533424	920.6309754642418	43.51208657047084	12.539038566087763	33.10182682757753	5.549119240898138	2	2	1	2	8	0.1693639601846905	0.3513117184833032	0.29215959586820284	0.18716472546380403	
15000000	-1155.5555470010802	-1080.9630809150037	-74.59246608607653	-1080.9630809150037	14.265420967810934	3.5464636679916186	0.012673404892429104	0.36761521465148667	0.01126028941410377	1.4356771722330704E-5	0.3221310822554237	-54.24479935673466	94.32895414838113	36.83848943817308	12.284941340377607	7.256921925240278	1.2266570808516846	4	4	3	1	3	0.1836641865974506	0.3402342015190734	0.2848772610834346	0.19122435080004208	
15100000	-1165.0232148233702	-1078.5487217965335	-86.47449302683654	-1078.5487217965335	19.42023898291767	3.530687054823218	0.008011221522578242	0.5193986771056774	0.008457742697743199	2.450700590651259E-5	0.5637586218967745	-62.15487122836537	150.37030936297646	53.89923016118292	19.143045887944712	19.03671213917962	9.044835733470109	2	4	5	1	3	0.16271636713929594	0.3233450933056208	0.326769023418002	0.1871695161370821	
15200000	-1161.050742432265	-1094.025579239613	-67.02516319265185	-1094.025579239613	14.521869669781172	4.863079117982014	0.012264168260625243	0.03048764750345868	0.01225054555858789	1.2816952922452194E-7	0.029135293349761546	-47.049997363568096	290.7976534654627	39.135592731132306	6.151701571622008	2.5148348606755264	3.715888169197224	3	1	2	2	7	0.2103080999487592	0.3272355179862792	0.29179731593244407	0.17065906613251833	
15300000	-1163.8637963737026	-1086.0925270072894	-77.77126936641311	-1086.0925270072894	16.611213408431738	5.142845307619693	0.012652148527718718	0.34622817190408056	0.010475982868146355	1.5195239650036748E-5	0.3330140845443143	-52.90187026002748	99.89362574791308	108.6294976638654	43.36601163846851	9.213466963545892	11.192608571418607	1	1	2	10	1	0.1966314210686745	0.3403557438405936	0.2924359394169118	0.17057689567382098	
15400000	-1170.6994952773719	-1082.0767563834677	-88.62273889390413	-1082.0767563834677	23.527835624805412	3.828885144337054	0.009862219241310899	0.4722869532771738	0.008778488836188493	1.4752391027478176E-5	0.4486585455934043	-64.63577820015837	61.83826802937261	95.29368123954535	50.652550356520315	2.0896271592500577	4.70319572973609	2	2	6	1	4	0.15075210307620088	0.3565803970813558	0.30247910955367135	0.1901883902887728	
15500000	-1149.4562709094016	-1076.6837348618458	-72.77253604755589	-1076.6837348618458	15.403669049254493	3.7887553906203197	0.011231175961152522	0.38444745153103993	0.011649593721466941	2.31581488731492E-5	0.41448679988356213	-54.07759486269911	103.65587339243962	6.376268607707627	4.321141087769756	4.279143221048903	4.692391514382698	5	1	7	1	1	0.18858981359649596	0.3462399324217891	0.2659442154097727	0.19922603857194313	
15600000	-1160.622403409516	-1091.4964611920745	-69.12594221744146	-1091.4964611920745	14.38308513377163	3.5863432963380926	0.01238784194131913	0.14862847289031905	0.011420552322381186	3.669067465936302E-6	0.1614823224875644	-50.620815377506844	104.47871024145245	10.69307175165724	8.132873218538624	1.9593681015970392	4.445715481560019	4	5	3	1	2	0.19426392070201828	0.3338037554993626	0.24284190103958705	0.22909042275903282	
15700000	-1162.0867505407834	-1084.9287965402068	-77.1579540005767	-1084.9287965402068	17.527507504671433	4.980044003358839	0.010982488104414018	0.5439934519520718	0.011434816843675057	3.434986010635496E-5	0.5458089924481033	-54.07304587991644	295.77290201403565	23.94875727507236	16.866946028868337	4.599178380424125	1.7051708989143533	3	2	4	5	1	0.18481774304626616	0.3242971081735493	0.26997268672281716	0.22091246205736823	
15800000	-1162.469112067937	-1083.7501723573303	-78.71893971060663	-1083.7501723573303	17.59011248274749	3.9744501269443937	0.011151480221363901	0.46771795129299754	0.010323848488084396	2.1513689052101434E-5	0.4427622060149621	-55.21812099096905	274.3547558582568	117.35424105664553	5.096293484511233	5.268453577786208	2.7798530013453835	1	3	1	7	3	0.17973790915477536	0.3618188926021217	0.29662720887912913	0.1618159893639746	
15900000	-1160.4020234563864	-1083.7559174651697	-76.64610599121669	-1083.7559174651697	16.281085131954757	3.144717002318021	0.013281403619230924	0.6273198990552017	0.013823432878001534	7.703955220163208E-5	0.662442746384608	-54.42048394782571	60.956231545900664	41.75585393584236	25.10365883657619	12.494612086605509	3.4704351290215594	3	1	4	3	4	0.18194358040160408	0.3618321796118766	0.25894619996251805	0.197278040024002	
16000000	-1150.0050484140274	-1079.558542825967	-70.44650558806055	-1079.558542825967	14.764565426506667	2.6382142111310465	0.018651210646110652	0.7535744757321837	0.013202943693448262	4.546598195222984E-5	0.5629507461488779	-48.999622947983205	180.4960039111155	35.41718668541368	4.842637211214256	5.269840154449042	0.6918285171152554	2	3	8	1	1	0.20052794686627945	0.33569526659560195	0.2991937049454006	0.16458308159271884	
16100000	-1173.0223218422077	-1091.7055365669999	-81.31678527520783	-1091.7055365669999	17.12619315335494	3.907604474545664	0.009414658388024959	0.2768678833367058	0.009624531060796915	8.248769444673742E-6	0.29117239337579165	-58.39988110494826	95.49966509010572	52.73947854832513	12.405373315123443	23.548525449943956	1.1440177105982867	2	6	2	3	2	0.16463023660042483	0.31703473186176184	0.29406996055922985	0.2242650709785843	
16200000	-1180.4972226959544	-1088.8917917461067	-91.60543094984767	-1088.8917917461067	28.493504935286136	3.9855161227474727	0.006495189486001922	0.006914546907811266	0.006497203033768565	1.5716320386552188E-9	0.006110758835176577	-68.42608355874529	260.7926546027821	71.01867454582862	34.00866856633423	28.653591602055137	7.816275420086803	5	1	1	1	7	0.1772975254244043	0.32273329930494987	0.2946450208009002	0.20532415446974642	
16300000	-1169.696858572069	-1086.9136012991767	-82.78325727289239	-1086.9136012991767	18.269966211791075	3.9220417879671974	0.009626151487183975	0.45960754579973373	0.01115402351674968	2.395797932392741E-5	0.45839219389289537	-56.439378435256124	179.32538767809132	34.62830645776761	77.62293705619908	10.886042753863208	10.541099638565852	2	1	1	7	4	0.19045826004610544	0.35919649803325276	0.2658087600311473	0.18453648188949534	
16400000	-1167.8385798226457	-1088.9776431214993	-78.86093670114629	-1088.9776431214993	13.560421712233543	4.017447497784409	0.016566812971376153	0.44341384287993585	0.01547370341243802	3.609673126858447E-5	0.379484176848084	-56.79844053316302	52.38819529762939	17.62757590894521	10.313173371655584	26.040041779947984	3.3072173760626185	3	3	4	3	2	0.1864309861102425	0.2944908705619903	0.3321228614495124	0.18695528187825558	
16500000	-1150.895055848497	-1080.4788854407923	-70.41617040770453	-1080.4788854407923	13.87543699041734	4.055463595307389	0.012727814229009433	0.516834227850133	0.009982204108734894	2.1144949191685252E-5	0.43911898653822745	-47.669670117053734	35.484743975464646	116.02584857705904	13.279491475094545	3.114955351854134	3.5185111118593855	1	1	6	3	4	0.2119545306369817	0.28853269915824103	0.29469142105759943	0.20482134914717864	
16600000	-1167.0232252690296	-1083.8088400672143	-83.21438520181523	-1083.8088400672143	20.469451803311998	3.0060063678221796	0.007951926496819204	0.35392653023404713	0.008388203245007664	9.63119976711129E-6	0.3722277882217934	-63.064408422691315	58.19025882413438	16.358782246956082	10.219995301731872	3.373928280159503	10.175594682167448	5	5	1	2	2	0.17930641063591338	0.3486026489819721	0.22598431683474604	0.24610662354736934	
16700000	-1164.061204082873	-1087.7344864043446	-76.3267176785284	-1087.7344864043446	19.192900622048388	2.756985771345727	0.007896402579624916	0.612907021302601	0.008943647155280177	2.6764046353339146E-5	0.5744016704231709	-56.20999212891747	114.88148044998596	15.555235404829663	4.315164515412936	5.2653600100288935	4.48355900724997	4	3	3	3	2	0.1672811337047899	0.3318884010960715	0.27468246667588503	0.22614799852325443	
16800000	-1163.6047815351378	-1080.4576670383237	-83.14711449681403	-1080.4576670383237	18.278640213108822	4.80048991432215	0.01168490535321101	0.7133139769034226	0.009947124021569198	6.762931475046858E-5	0.7644537264821533	-58.570372948337294	48.72801607151746	82.08410705228718	16.30745264098506	19.91706940023961	4.80498609977044	1	5	2	1	6	0.18183556702213752	0.3199201038119306	0.3000853039219108	0.19815902524402199	
16900000	-1165.4317508245704	-1090.7715942413422	-74.66015658322819	-1090.7715942413422	18.749532799046264	3.8916721856641274	0.008100962657506717	0.36364071962060995	0.00767979912749084	6.096692810196357E-6	0.3050733655227026	-48.15130348256979	233.02632478007135	303.63437605779126	4.8993309974362695	10.662306889291095	7.143664666279126	1	1	1	3	9	0.20667652606851988	0.33932858523149023	0.2758766943526623	0.1781181943473285	
17000000	-1164.3627755808288	-1083.3229689246318	-81.03980665619702	-1083.3229689246318	21.05500304562087	4.210420676320328	0.007053660028983117	0.40242563082821814	0.007657275849965973	8.48332621015655E-6	0.4039357970895508	-58.09169731502096	352.88188828796865	9.954914992394754	10.076840041427841	8.885998516486522	4.303250084508717	4	2	3	4	2	0.17951853584870994	0.40195432591167984	0.25178647524265035	0.16674066299696072	
17100000	-1164.0079446436723	-1087.6920577363803	-76.31588690729195	-1087.6920577363803	17.25145400005956	3.990838317272443	0.010703495710767067	0.14773739921996942	0.010629031234411165	2.009160264477868E-6	0.1301427127791552	-56.194773464728165	125.1048396335916	63.18807339420673	2.287062451118901	4.209961305413943	3.575582147508053	4	4	3	2	2	0.1785551266496327	0.35616398249567083	0.29252661554997306	0.17275427530472437	
17200000	-1169.62089127521	-1083.1402242645097	-86.48066701070029	-1083.1402242645097	17.257881607693918	3.320608988509694	0.012538850323034893	0.3186786741820683	0.011922653317920737	1.610747762207295E-5	0.3298017972823793	-61.942985258041205	67.2203226273105	43.105687910148696	97.46036143391972	22.257829831685253	3.147423137387302	1	4	2	5	3	0.19160431022545985	0.3425865544160654	0.27896086305679757	0.18684827230167822	
17300000	-1148.4106592734863	-1079.2278465213283	-69.18281275215807	-1079.2278465213283	19.47746096835221	3.8662922902913666	0.010178818730370184	0.45998998838195027	0.010701335550195343	1.926800892755395E-5	0.4343057251641892	-52.79119396856264	50.645630466414865	2.5572181994010608	3.364130129061351	3.0833997021514397	2.6493580554972644	5	2	5	2	1	0.19261124888412215	0.37313137767143023	0.2728628941838166	0.16139447926063202	
17400000	-1151.0130532738644	-1076.1389013131677	-74.87415196069668	-1076.1389013131677	19.711509646476117	3.8909716678017205	0.009686168028923659	0.5142311774007056	0.009246190697947755	4.163446076056397E-5	0.6321662522097503	-51.91604943546248	269.0636364038865	23.970982870449596	6.666230212303342	9.761874851126462	2.5491110219091913	3	1	5	2	4	0.1855569598650348	0.3290492291122067	0.2632198821754468	0.22217392884731274	
17500000	-1163.83609079518	-1087.987957379811	-75.84813341536909	-1087.987957379811	15.042525613213817	3.9838708326993846	0.014409469876856224	0.33037172250143454	0.013058459902460266	1.1391604659345737E-5	0.24654057659039424	-55.71034280883505	85.83972157135076	31.483218951016568	2.4540969733754197	6.788909031236059	0.6250428205740902	4	1	1	7	2	0.20970101750794878	0.31114897994688157	0.3055964649163716	0.17355353762879913	
17600000	-1158.1951947818452	-1086.9719699621594	-71.22322481968585	-1086.9719699621594	14.553825939969725	4.792903935477191	0.013042352531510369	0.44196810578061985	0.01356461546665948	3.208171961568599E-5	0.4366544434178558	-51.73828922709448	72.99607806095457	37.532137871940726	9.80226526348785	3.8094836040265396	0.6111158557539365	2	3	2	7	1	0.2263733497827354	0.3213427941274327	0.2667885457087672	0.1854953103810658	
17700000	-1150.2118178692872	-1083.6330151305694	-66.57880273871763	-1083.6330151305694	14.953131906339078	3.7211644240639807	0.013766923456301745	0.4842462290000688	0.013329856592027156	4.3291888519260164E-5	0.508341082962631	-41.714166230239	56.366283761496895	193.5103495554533	5.178961082054188	9.211439968363932	2.480712949077503	1	1	10	2	1	0.20789053740562782	0.3115743429948883	0.32028862815529363	0.16024649144419115	
17800000	-1180.0986712187582	-1088.4002075298358	-91.69846368892229	-1088.4002075298358	30.508545937246755	4.507674932021454	0.005885600549650234	0.6496657859310233	0.006119084710014625	8.922803395361271E-6	0.5258995354311929	-65.53833311737209	334.28866100575175	65.37270139336728	28.24869091807755	15.853160148588067	1.4189509347510982	2	2	7	3	1	0.19690612537851185	0.3217310243911204	0.30026789348353483	0.18109495674683382	
17900000	-1169.4761473660344	-1095.9121778219378	-73.56396954409662	-1095.9121778219378	18.255591810348417	4.907893113829133	0.011506736171841699	0.04209816044362013	0.011618041624074682	2.0038362397445911E-7	0.03874252422892865	-50.06934506108748	101.83652477669128	260.2444434812299	7.8151985080748245	9.571837606703538	3.098344758248478	1	2	5	1	6	0.20518406005528086	0.3064559374384236	0.29532421918826546	0.19303578331803103	
18000000	-1169.4476219796402	-1081.0727726064238	-88.37484937321653	-1081.0727726064238	22.950565427669346	3.998781303619737	0.0072440233806719476	0.48409243166073934	0.00702843200893132	7.891934162664576E-6	0.39860962266550454	-62.20004590279304	75.104280978092	106.32561823411503	114.370190214964	16.154821094607072	7.528419161487189	2	3	2	1	7	0.21360846595778185	0.33172202481520374	0.274432583773524	0.1802369254534914	
18100000	-1167.4489676287676	-1082.4765542761902	-84.97241335257739	-1082.4765542761902	18.373138571962556	3.701233022906543	0.008802594685800955	0.23560254157986235	0.008439009677508151	3.498615902619236E-6	0.21353872875758184	-63.16783438497759	77.1936142994673	36.074366700147095	27.512600144540258	11.276939934977179	11.001408933529362	5	2	2	2	4	0.21115418397314012	0.30863865041692107	0.27296628007120444	0.20724088553873535	
18200000	-1175.282197772096	-1086.5447344970733	-88.73746327502275	-1086.5447344970733	22.38907712004364	3.47961707209329	0.007573925975811184	0.5424173760446981	0.007479468147092035	1.5584656013771268E-5	0.5644222199838224	-64.07251001582847	245.17495373297655	36.06787874827083	37.827720253565424	7.114996615229973	5.750709629525644	6	1	1	3	4	0.19395480187254682	0.3507497040960423	0.24950783419313077	0.205787659838281	
18300000	-1170.8093134576714	-1086.3387302001934	-84.47058325747801	-1086.3387302001934	29.30165057712988	3.8542416723127686	0.005962733293926017	0.28145917266895676	0.006555804795574768	2.951162199797311E-6	0.2785887527934488	-64.16768804683204	130.20674384781728	24.480914130069188	4.413438994463788	6.197579059450133	5.335383489883428	7	1	1	4	2	0.19940442653309157	0.35535226793639635	0.2825957368613283	0.16264756866918453	
18400000	-1163.9399275707483	-1090.6322766055407	-73.30765096520769	-1090.6322766055407	16.656429333467017	3.289233449297636	0.01161299008730864	0.05371626768827969	0.011608787575478874	2.3416318303220745E-7	0.04156640149683001	-52.880004698964626	159.36398480754082	74.33316879176469	2.5461917505010705	2.9207740232900967	7.1346799703133135	3	3	2	4	3	0.16275540759935914	0.33670233256763477	0.3012823434961539	0.19925991633685297	
18500000	-1175.896398153299	-1091.6338091906898	-84.26258896260919	-1091.6338091906898	19.476422880152487	3.1365829969577677	0.009921257809966078	0.08969610579243707	0.00964466536638225	8.59458924761925E-7	0.09460734569789286	-59.06856025169781	196.10823517484462	331.2484161594185	34.72561552180326	9.615834937557612	7.641688773438096	1	3	1	4	6	0.20062432478744524	0.36555422546375915	0.28760559353604365	0.1462158562127526	
18600000	-1153.2024921052152	-1083.3598041097607	-69.84268799545458	-1083.3598041097607	15.584996455848046	4.383227676461184	0.012952219723010902	0.47998702303838103	0.011848032353663563	2.491127652804886E-5	0.42574210930149453	-50.30105074781789	67.99899857635731	7.5078733168345	3.078008205533573	6.165537981440882	7.813080026630813	4	5	1	1	4	0.17023847481283771	0.28984325059807814	0.34441741465267933	0.19550085993640545	
18700000	-1215.5167664091193	-1086.8812150845256	-128.63555132459373	-1086.8812150845256	105.55185431679949	5.261863358877292	0.001702822828781322	0.8331356151511189	0.0015415537341004523	1.8285531802823105E-6	0.8212795852346149	-91.58265808878595	989.4012330304743	40.473538861258525	182.66971282834513	161.35354490038907	7.849680790424756	3	5	2	3	2	0.19165114259347374	0.38109329736986947	0.24445799183310765	0.1827975682035498	
18800000	-1143.861601063264	-1080.4103866427401	-63.45121442052383	-1080.4103866427401	11.884582739069101	4.2344715534900965	0.022314629129119426	0.6613554138595042	0.015715785668651387	9.832755776062559E-5	0.5694368961913524	-42.9326505568013	63.126101531853344	13.635381034439371	12.365592410106167	8.80566510593342	1.4071282386039834	3	1	3	1	7	0.2046834322123138	0.36870099299181486	0.25149998364261617	0.17511559115325595	
18900000	-1176.3299540970525	-1086.530429515215	-89.79952458183742	-1086.530429515215	18.709653962167778	3.8499394901170687	0.008492378432201025	0.16528335794826193	0.008743245374683383	2.9645571827309677E-6	0.19929799761048053	-64.0201610020831	23.722554268283506	92.0133740418344	111.70452150521497	9.623591449874286	18.205524358797042	1	3	4	6	1	0.15453703078781184	0.32180841519852765	0.33616878181954013	0.18748577219412108	
19000000	-1164.1885908573338	-1082.305964103108	-81.88262675422575	-1082.305964103108	18.576952424077078	5.3901667841721075	0.010325099289646254	0.6312974725825284	0.011153697235578255	5.4996210312540495E-5	0.69559956775211	-58.14484916450167	206.61835176478556	25.777104391442528	18.41002134352675	5.653939271058053	4.955163705001857	3	6	1	3	2	0.17696062464608625	0.3726540403077291	0.25161583914368885	0.19876949590249646	
19100000	-1167.223455700619	-1089.3168585220299	-77.90659717858911	-1089.3168585220299	17.869312115078387	3.0364254199872978	0.010639621728653008	0.4536669013700281	0.010128880700136312	2.0518774959878552E-5	0.42597454624575054	-58.4760388348615	62.940689125812895	17.614630393170348	6.240238961382674	9.11516626838549	2.9170461381091024	6	2	1	4	2	0.1507670276756939	0.29384145274142703	0.3151490524417766	0.24024246714110317	
19200000	-1180.6649396829612	-1100.8058132388667	-79.85912644409444	-1100.8058132388667	19.075692183037237	3.71956194523493	0.008994764875794647	0.23340746473675714	0.008228640895428746	4.175883022228376E-6	0.23253324966393962	-58.23728370644002	71.49779209427835	142.2253124130561	13.810839872134714	3.740660504988861	2.4456835823963248	1	5	3	2	4	0.14093272752350045	0.3092725665815331	0.28378358729025194	0.2660111186047153	
19300000	-1166.2635927628003	-1093.3088477411532	-72.95474502164711	-1093.3088477411532	14.22424086612541	4.097727027124283	0.014730780148009158	0.1980026399916746	0.015518761480566188	1.1585010639238971E-5	0.22731353799364024	-53.84375240600674	31.733245384797126	30.990758470165474	10.030956295482222	13.237350944044838	1.7701440864083082	2	2	5	2	4	0.16216682362195708	0.356089911771851	0.22584738743271754	0.2558958771734753	
19400000	-1158.892413226883	-1087.5355762303845	-71.35683699649842	-1087.5355762303845	12.853137936567236	3.900146885373817	0.014435563659915517	0.3934423213959252	0.015214488961319217	3.422633571191942E-5	0.36705330404451764	-48.93951725126564	95.92938780832431	36.367430922481255	4.203053806121152	13.054868839057365	2.666443042703429	4	2	4	2	3	0.190771166450899	0.2883426054911463	0.28451326031759455	0.23637296774036104	
19500000	-1155.5922311995946	-1089.4138974671541	-66.17833373244059	-1089.4138974671541	12.891958964646042	4.084342287204601	0.01862209527092874	0.2890337364992227	0.017685373307077184	2.314491435062655E-5	0.26382307812092404	-48.19579061195003	83.12197306140762	14.67233659016195	8.853950592342011	2.7345534153450743	1.7821760580861867	4	3	2	4	2	0.20092491548547126	0.2835922738452088	0.30550280139569314	0.20998000927362775	
19600000	-1178.9927661533673	-1090.648867932122	-88.34389822124538	-1090.648867932122	30.363233631947562	4.7150620739438684	0.006864625019941998	0.27906256452569295	0.00655327827801115	4.253662466790025E-6	0.31607958196819785	-60.16303820663472	362.3048080928129	605.76637930988	29.820701147177594	12.378994786731877	3.316679784246843	1	2	2	9	1	0.21687976835457334	0.29829517083838114	0.2951382593339255	0.18968680147312095	
19700000	-1157.734033317084	-1080.3349295419769	-77.39910377510715	-1080.3349295419769	17.058946496372343	4.255529508260894	0.011724647996392296	0.39911689479635865	0.011296740244361662	1.1459119945149992E-5	0.30413966877457194	-60.92651195534823	27.663599527403946	4.513315131805272	6.449989407126762	3.0829926439137703	3.845701634921478	6	3	1	2	3	0.19921373586976746	0.33303209180792565	0.24376142787818625	0.22399274444412168	
19800000	-1142.3250806276228	-1075.8556295710753	-66.46945105654747	-1075.8556295710753	10.584101995242184	5.100339278461001	0.02780063401713588	0.9600012867474222	0.020663070939098308	3.2922209580164705E-4	0.8117491275641558	-44.326908423294974	46.68664811838414	16.338341702690318	8.397178862235481	14.367203566131169	2.3045185196971816	2	3	5	1	4	0.21209926639605683	0.32411254852237303	0.2660826136636091	0.1977055714179621	
19900000	-1152.1765926588205	-1083.0382666132944	-69.13832604552618	-1083.0382666132944	14.039873508513212	3.807458659325482	0.014825447957890557	0.8424550202539436	0.013909483953668391	1.746857071598292E-4	0.8978689864248748	-46.83174820893659	168.14805701572266	45.29597785032644	4.408671328727908	2.4497699152259753	3.8176978991320536	2	2	3	3	5	0.21272290155254897	0.3501542570110153	0.24401687297359878	0.19310596846283806	
20000000	-1164.4556478931765	-1086.1148588741148	-78.34078901906173	-1086.1148588741148	16.08868921244383	4.383044615532067	0.01064976703218555	0.35988382019900744	0.011409996192551194	1.6571695081331035E-5	0.37445731632503904	-59.48510579297065	38.82051773613671	6.139204709729953	10.475755979104234	9.378017456933266	4.410611905884396	5	1	1	7	1	0.19272864619581925	0.3309741873050172	0.3067911206416839	0.1695060458574809	
20100000	-1160.8425380346582	-1080.0517925641152	-80.79074547054296	-1080.0517925641152	18.37190680850145	4.067236123707323	0.011615714722599129	0.6309595072160545	0.01080214457003318	3.89104055570918E-5	0.5549076359799394	-53.91209601966623	77.72055256686743	84.21770068522875	129.0256345872793	4.017541202390472	8.29008451369744	3	1	1	5	5	0.2101944650154443	0.3097275855395211	0.27438868088605767	0.20568926855897815	
20200000	-1143.9603911702752	-1077.4809369624431	-66.47945420783206	-1077.4809369624431	10.458436416885043	4.706192857916158	0.023442632881637705	0.700485000952477	0.020784780270314423	2.90768895504304E-4	0.7295424292904662	-44.50130015328723	101.939166788199	52.53677463303222	7.778169639039546	5.213644821803974	2.7786835717359835	1	2	5	5	2	0.152891600841631	0.3480746782600391	0.3123900177020158	0.1866437031963152	
20300000	-1190.8061643362535	-1095.3946514612455	-95.41151287500799	-1095.3946514612455	32.459549038127214	4.426719538557163	0.004605298021055627	0.04377057252743011	0.004593089230206209	4.4309986812801494E-8	0.04549742643332836	-69.33615358823725	142.57228336545361	323.16041102273846	82.00264345908322	17.99698249649585	3.955988876953685	2	2	2	7	2	0.1777460141171496	0.3402974388792084	0.2778960654507652	0.2040604815528779	
20400000	-1158.056838896564	-1090.3871635373598	-67.669675359204	-1090.3871635373598	14.594480974475982	3.328911465661988	0.012080683240893472	0.33563370876548626	0.011706204221965865	2.0269676976342872E-5	0.3489593117987854	-50.43412422222375	60.84344530700176	14.886608191003829	3.3123209571557077	2.855383743106588	3.618894168636058	4	1	3	4	3	0.15152343348795183	0.3336196797888066	0.31918269997421805	0.19567418674902448	
20500000	-1162.807950665963	-1089.7608533932328	-73.04709727273038	-1089.7608533932328	18.3265107302426	4.792636506828495	0.009809719997108956	0.17929210413559601	0.009866191734716883	2.4802854154000235E-6	0.16118215949065356	-51.66980875486207	193.27661966338704	72.2942900638584	6.186713001681652	4.7165550817142625	3.4981124539034023	2	3	2	1	7	0.1546924834789443	0.3310941386808042	0.31004584580991207	0.2041675320303405	
20600000	-1162.6384299727367	-1084.6200835679215	-78.01834640481519	-1084.6200835679215	21.37690054363513	3.822947907489093	0.009736615810407186	0.3922635610348684	0.010573335949083064	1.4091761348909242E-5	0.35570729139576124	-54.619188568024256	148.67184782639393	8.193212466875167	18.037314631226288	20.314403903157704	3.011044814439348	2	2	7	1	3	0.17435889602728222	0.38169777541533845	0.2520136008773887	0.19192972767999156	
20700000	-1148.2089485021236	-1081.7798404806242	-66.42910802149927	-1081.7798404806242	13.590867540454983	3.841613403818326	0.012657672588531467	0.441996958091851	0.011482077966598201	2.856264912031621E-5	0.47217601953114824	-49.828764694888996	60.42702854652131	11.773530144068843	5.291991657122304	2.5786067701516853	0.355678907848538	4	2	7	1	1	0.19086384826728756	0.3420854686834494	0.2676086470268995	0.19944203602236438	
20800000	-1167.7406214544956	-1082.0123606704908	-85.72826078400468	-1082.0123606704908	17.865802637063634	3.601145345324568	0.007960710268766729	0.4962656997933758	0.009009447670789976	1.9184910879868322E-5	0.5105977189543219	-61.08161270240787	79.6729498389441	31.792414442039163	70.17794254929125	20.05417744961866	2.4757207390663356	4	2	2	2	5	0.17680249339631005	0.3211500865854324	0.3282802631874127	0.17376715683084562	
20900000	-1169.492544483977	-1090.0801898844175	-79.41235459955965	-1090.0801898844175	20.021163597312828	2.946812903434838	0.011046490101394833	0.2443394907594106	0.010064997798837818	4.2583597246344495E-6	0.2046387583722877	-59.20345996812554	69.33146526590673	90.47301248647152	13.539061382656977	4.711744518980523	1.4653291140886258	1	4	4	5	1	0.19180211633051322	0.3149098028435487	0.29153984051922777	0.20174824030671107	
21000000	-1165.206791729588	-1094.7609912724329	-70.44580045715519	-1094.7609912724329	16.465905549205605	4.642656298468802	0.011196654024959932	0.2918196637071299	0.012469098817033862	1.019659489214556E-5	0.2611311624097201	-53.06472043007604	141.8067180087232	11.585763213268981	0.7778580814122392	0.8547491020012378	2.116163281840703	3	5	1	2	4	0.18662999191858937	0.33035335120344167	0.3073342563791456	0.17568240049882405	
21100000	-1149.7662402578956	-1078.1654520673455	-71.60078819055006	-1078.1654520673455	13.825225317210219	4.197105454286329	0.014822724881500946	0.8849387685332342	0.014688975853452371	1.9585095775280872E-4	0.9028737448485957	-49.37832792891014	82.99856019165922	47.080192875416564	7.279079343739052	7.6017427624168725	0.8718765681342321	1	1	5	7	1	0.17405876759958397	0.3429428109162347	0.27586378966242137	0.2071346318217607	
21200000	-1155.8033376014473	-1083.4630830311226	-72.34025457032484	-1083.4630830311226	15.399829030759866	3.7932155228272544	0.011236061713253804	0.4843649669560288	0.012505732172810103	2.5645458705591424E-5	0.4156090855470259	-54.01171113563682	43.64297778719507	10.121760446641705	9.90530847634671	4.082680196709265	3.8905399657973816	4	1	5	4	1	0.226925157729591	0.34096725442524173	0.2461375650632418	0.185970022781926	
21300000	-1187.7419870549302	-1090.8314057910993	-96.91058126383095	-1090.8314057910993	31.383224460982213	3.7802894310474913	0.0051094653608565535	0.0526597295220024	0.0050828641637806924	8.449299676174957E-8	0.057321077330250735	-73.714688490553	43.27597154935946	47.25651657385067	107.51771489308588	22.39198998805441	9.252016028089175	1	2	5	3	4	0.1436998679550542	0.36956602718033593	0.26496266037183264	0.22177144449277775	
21400000	-1182.2621464294139	-1087.856787176736	-94.40535925267805	-1087.856787176736	34.63697789466052	3.1683343605856256	0.005028037648070444	0.1878037226628639	0.0052208155904431295	6.836207639213553E-7	0.15864453586049193	-72.20502828927111	137.1102182597217	78.95410930176986	22.434125902804844	10.217608739700154	4.845528847528204	7	1	1	5	1	0.1604610871507222	0.3266967302645275	0.2819651337190325	0.2308770488657185	
21500000	-1168.182431706592	-1075.9184451923938	-92.2639865141983	-1075.9184451923938	25.94124171367426	4.2686636840064	0.0075107271008691395	0.7720062121511694	0.0057162134213473844	1.0157087068806017E-5	0.4951622753174251	-67.81808518132365	49.0991159740134	126.94240316721098	35.180716298454605	4.389882058041089	2.1312836190767883	1	5	6	2	1	0.19883671084136087	0.33111896477929076	0.2762097022042467	0.1938346221751024	
21600000	-1167.421559575844	-1086.4705346776905	-80.95102489815356	-1086.4705346776905	16.685886057433336	3.73942131081524	0.009815711509342583	0.3584571336955363	0.008267254028489622	1.3821440384255853E-5	0.4042696171032349	-61.483137189878	49.453469588328666	22.10240485468266	19.222974098839096	5.955630663722375	2.992488655880041	7	1	1	3	3	0.20649786145671029	0.28371668289717367	0.28631004859556025	0.22347540705055655	
21700000	-1156.2721270375464	-1082.5413033373159	-73.73082370023052	-1082.5413033373159	15.544646233293754	3.019948154450435	0.00864007285172178	0.43477791012788053	0.009628954141070893	1.6175431251563343E-5	0.39878855302040384	-53.373464481119896	83.22756196159817	66.08816250101526	13.195050512799241	3.5486813567660507	1.658502629182349	3	3	1	7	1	0.14970366234492033	0.40878720699043963	0.2661718824720059	0.17533724819263485	
21800000	-1161.2932131254665	-1083.7480514101348	-77.54516171533164	-1083.7480514101348	14.02557948964782	3.408753398027277	0.01506064271969808	0.46039010431152194	0.012782600086184745	4.6078897748423617E-5	0.47034235048579914	-56.44393749098502	78.7391057857934	67.18785246320887	17.23181017530081	4.68132264693437	1.9452273334060906	1	5	3	5	1	0.18350959147275753	0.33669632865241267	0.2834423549735414	0.19635172490128902	
21900000	-1168.9010200719	-1089.3660003009134	-79.53501977098657	-1089.3660003009134	14.201000066350824	4.739708425005296	0.01188650638351117	0.5684347341530335	0.012775269728606369	3.058093362417274E-5	0.49440253682024626	-56.65718730149113	149.3252268280941	124.5029083398062	7.49598949838863	3.29196111930565	2.4228483893757025	3	3	4	3	2	0.13385351456189634	0.34807455089252826	0.3275537580183652	0.19051817652721084	
22000000	-1172.2461751294409	-1081.7616655748463	-90.48450955459455	-1081.7616655748463	22.404974418005683	4.177334231527156	0.007239567606508876	0.48195724298524645	0.007373682945060352	1.5878087924427443E-5	0.5467276888695805	-64.62209544740249	308.8568489043915	178.90085667852728	16.137565755470828	5.736243071668504	7.797071988815142	1	2	1	7	4	0.1672203661282013	0.34972881157661845	0.2642729268233238	0.21877789547185708	
22100000	-1151.0432645759201	-1082.2257248400244	-68.81753973589576	-1082.2257248400244	14.67541569198771	5.066729904660555	0.01821195880731403	0.570848878810482	0.01431202637536902	1.0399822124028128E-4	0.6467782665191355	-49.04079192658736	71.6627193151113	6.095664165638139	6.304904742319887	5.054399323314936	5.944819932366235	4	1	1	3	6	0.169869710757163	0.3100966882448879	0.30610821838090285	0.21392538261704674	
22200000	-1182.7726688001835	-1097.5358009105653	-85.23686788961811	-1097.5358009105653	21.849124471521964	4.794024014114997	0.008784601465753328	0.3238544076669414	0.008634037855507632	7.568643391128016E-6	0.3231899067787076	-60.62320468753036	137.6190048193176	144.20674973489042	19.01441833148781	6.3983377285303975	10.196813438218406	2	1	3	8	1	0.18338110571033556	0.30035462478125796	0.3443848501287119	0.17187941937969514	
22300000	-1176.9437864324036	-1088.167859759573	-88.77592667283047	-1088.167859759573	25.36429251169086	4.436582511198133	0.008952559870563374	0.28548037802883663	0.007967924845112969	3.6496399251426336E-6	0.2304444973650943	-64.42129195974512	66.17752274845384	190.68479353562395	20.08702882305382	10.497165649211158	2.5061976183129984	1	3	6	4	1	0.20126195452074191	0.3431514308417468	0.2839410386791698	0.17164557595834193	
22400000	-1159.2589449234906	-1083.8743130879611	-75.38463183552955	-1083.8743130879611	19.657777350014403	4.195501864701762	0.008893873955049768	0.3334164780914818	0.008991076421807291	1.213622475040714E-5	0.39123076503986937	-53.55943722176464	238.04536180777419	28.900701275864964	3.867634225408179	3.6179133228682585	7.027953906643384	2	4	3	2	4	0.19320689289699025	0.3341307931642784	0.29453967425089883	0.17812263968783304	
22500000	-1168.4559510716076	-1081.2453931635855	-87.21055790802217	-1081.2453931635855	33.882732284795736	3.759902144674183	0.008541743780211214	0.9764536232177013	0.006420702524361294	2.7902876892860067E-5	0.800327460524144	-62.61090811015532	128.02580999423643	7.732639140022997	17.158071458944807	9.159714281003934	10.92170211305151	4	1	1	5	4	0.19344176564925805	0.3553690831992214	0.2710283950924947	0.1801607560590264	
22600000	-1163.5467928729568	-1080.4567264426007	-83.0900664303561	-1080.4567264426007	19.30634047654733	5.079849194853937	0.010532053176860312	0.4320812865829053	0.008011425329114037	1.3394649746054791E-5	0.39026796538326713	-61.82636472073028	84.45871132237696	17.13610996018024	5.806838217748902	10.703434269801466	7.031345865799641	4	4	3	3	1	0.21093821399646578	0.32400280920897195	0.2633332811686742	0.20172569562588855	
22700000	-1146.1884266005297	-1076.0355324879156	-70.15289411261422	-1076.0355324879156	16.1139146792689	4.5458082103539015	0.012769942772199979	0.4408048357037665	0.011774069112919446	2.4468899294188125E-5	0.42043825820490455	-51.298643398279694	118.84911690115737	21.84076651873606	3.303809409311562	2.772897853183566	1.5709279206442335	4	1	5	4	1	0.19967528485973673	0.333091621097313	0.2630354036179836	0.2041976904249672	
22800000	-1153.6175633834325	-1081.423797389578	-72.19376599385448	-1081.423797389578	15.428160811896893	3.8324787970254315	0.013983661111054375	0.40686402225516394	0.013058133035041325	4.590972363399545E-5	0.5001478532081528	-48.35789815724787	97.69407760201757	76.70848884314006	13.09769372557375	4.09949075042475	12.972125262975068	3	1	2	8	1	0.19775026148016364	0.3173240477999582	0.2760734796809221	0.20885221103895665	
22900000	-1164.5400351789094	-1084.524498282061	-80.01553689684852	-1084.524498282061	29.26503476358323	3.746935765573056	0.0090387692406304	0.4978814046624417	0.00845596913359911	2.0978402554384542E-5	0.5296003770834075	-57.86414614874398	129.40012877304065	15.443098200547306	12.847887613253599	8.636925957115928	9.812629004356161	3	1	3	2	6	0.1916253678132451	0.33459709473497756	0.3046349828827341	0.1691425545690437	
23000000	-1154.8148540788634	-1078.443277374815	-76.37157670404848	-1078.443277374815	19.840673941509895	4.12174578110047	0.010191332323952218	0.8007950291835315	0.009927161937156427	3.3378802204582484E-5	0.5663496343395868	-54.65169207327029	116.25592921411129	5.7409694770277575	10.709115649835155	6.125316622356357	2.7017375920365265	5	6	1	1	2	0.16604222673443345	0.3855030241312377	0.26220637573599725	0.18624837339833206	
23100000	-1154.330204209398	-1088.562978734001	-65.7672254753971	-1088.562978734001	12.888657783970782	3.6139830482739344	0.026400619763955777	0.829178585212304	0.015446137188385929	1.9584139820543364E-4	0.8304493048984194	-42.329002341296075	66.55417211873691	117.30802157202493	4.414956633457584	6.5076678074800345	2.3847303547469356	2	1	3	6	3	0.21387965593577074	0.3254995128879821	0.3007785610295222	0.1598422701467253	
23200000	-1184.4469759922517	-1090.0981970100888	-94.34877898216295	-1090.0981970100888	35.666007969582346	3.5613548302793934	0.004532766093075242	0.26093768058570055	0.004598531379267913	9.480107528718157E-7	0.2115835496630667	-70.36109408827906	142.05788372051333	66.4928963651651	16.924677749680434	24.22903206693193	11.300139105223952	4	4	3	2	2	0.21869643309736098	0.31588082078531615	0.2663045872078761	0.1991181589094471	
23300000	-1171.3921457564743	-1078.3814169985076	-93.01072875796675	-1078.3814169985076	31.02717954321187	3.797918880102419	0.00595126123572286	0.6275553583822376	0.005777191425132232	1.8609345288268132E-5	0.6775886800217991	-66.67197398672546	114.30333569366891	105.53311439378614	9.37244731082122	7.466073498674548	25.856555793869617	4	3	3	4	1	0.19076634423564603	0.332090477626277	0.26715300272219206	0.20999017541588533	
23400000	-1149.6419993959867	-1078.3644197228177	-71.277579673169	-1078.3644197228177	14.251926280545254	3.5330478178208846	0.01272806257663803	0.44030014428320075	0.012733694972284463	3.5989807272478944E-5	0.4692141299050449	-50.01725688243215	126.134289051079	67.27916380120828	3.8195685442438365	1.7691249553799264	4.3704511709811715	2	4	1	4	4	0.1966222352140792	0.3451010174710517	0.26569898299162364	0.19257776432324586	
23500000	-1156.9655903463909	-1088.815729028882	-68.14986131750888	-1088.815729028882	12.313061304918026	5.624906539863248	0.015663519006665273	0.31326244309226253	0.01569921187924387	2.5432398048640523E-5	0.32774464554933364	-45.22681749436831	158.95897520628898	167.22043614775257	4.935372091229181	5.1921476560867355	1.1632201368954445	1	1	10	1	2	0.20964167080452137	0.34041960318419506	0.2707431125871682	0.17919561342411583	
23600000	-1144.9426622784433	-1079.8008845280463	-65.14177775039708	-1079.8008845280463	13.022610337216806	3.974076309853135	0.014361896924970455	0.36552631104714794	0.013561521665726557	3.05709263915845E-5	0.36308503779335083	-47.12162715274029	94.94328881506856	8.59539633942102	6.44903079073339	3.3311313642545293	1.7822994376460701	4	3	3	2	3	0.18283296614341046	0.3371918667981625	0.30212424528979576	0.17785092176863176	
23700000	-1159.328310730287	-1083.40193190005	-75.92637883023706	-1083.40193190005	14.240458479580484	4.282232756275093	0.014143299754953056	0.3651897709899885	0.01252825082634419	1.7348639195560177E-5	0.32011472655854345	-54.64579511445769	22.600491167977207	84.985180316847	9.012052830626484	5.554881756513279	1.7227468205328778	1	4	2	7	1	0.22842884353435286	0.3154106650213479	0.2788632970951104	0.17729719434918947	
23800000	-1149.6202415583773	-1078.24933611023	-71.37090544814743	-1078.24933611023	15.369366557834834	4.5879847511031375	0.012930352033384407	0.5196407820910405	0.012336653160038588	5.0263869552689174E-5	0.547250013708903	-52.62215306053189	47.56864007932741	14.871607607825842	4.033353868490746	6.991234531247954	0.8045847925104864	5	1	2	6	1	0.17951620452467545	0.3489646281577588	0.27580080314911704	0.19571836416844945	
23900000	-1174.5852087485098	-1083.5528489111723	-91.03235983733741	-1083.5528489111723	19.77167602991563	4.890787061347925	0.010696012418150875	0.3339803873150463	0.010120189461607757	1.627612278414043E-5	0.38117196778781925	-64.13645297589684	69.49612826607664	197.0182681901766	63.33167611986744	12.70931051025453	14.385634172996648	4	1	4	2	4	0.18515205564345902	0.3592721636495626	0.2825734738371681	0.173002306869811	
24000000	-1182.99040201904	-1084.9200239047884	-98.07037811425143	-1084.9200239047884	28.56381886891415	4.6887405651901455	0.006368744813832231	0.47291086983770747	0.005730924766057891	5.458667216781555E-6	0.38722179690438696	-72.84010697131772	334.2667118545517	94.77000104036851	9.198997559224438	6.640755272433659	9.451931327136492	5	5	2	2	1	0.1853899813783034	0.3938970232422398	0.25750925687381077	0.16320373850564673	
24100000	-1155.0231717941235	-1084.3851424776426	-70.63802931648091	-1084.3851424776426	16.648468497586524	4.548653451043101	0.011447010942672526	0.25548897666068815	0.0106853820213875	9.432323432761842E-6	0.2559146961360213	-49.96697969653494	76.71896233005695	79.68290464735881	5.459550347300641	2.822677798753396	4.883463120157641	4	1	2	4	4	0.19672943206471422	0.3221420815868753	0.27401344104260267	0.20711504530580865	
24200000	-1163.7866231662056	-1078.2377128485168	-85.54891031768885	-1078.2377128485168	23.93071624917222	3.738207529796785	0.008562962985940604	0.4239212445919478	0.007293167851319538	1.1933633302331676E-5	0.4944688067328437	-61.849343825608166	214.85551656859036	22.13041289827771	19.513326471883197	12.342814444485033	10.025156361253387	4	1	4	2	4	0.16821423227398175	0.36656223786164394	0.26718845548036724	0.198035074384008	
24300000	-1150.3530903037506	-1077.3279245307524	-73.02516577299825	-1077.3279245307524	13.050171696968286	3.4170400245282475	0.024743296923224956	0.9327588226797104	0.018356193883429735	3.142830750082327E-4	0.9303222286575723	-48.39876556397471	257.1865661278193	13.318280379445484	13.139269365059917	12.482533590594151	3.8754026776915955	2	5	2	1	5	0.18764591765735988	0.359773501506653	0.27360631245820366	0.1789742683777844	
24400000	-1187.064463628777	-1094.3312694339832	-92.73319419479378	-1094.3312694339832	24.033823381958513	2.9473485381352083	0.0067311078918817335	0.2001888012694529	0.007080021354513311	2.363767016097527E-6	0.21865923911007693	-68.00412599936334	97.4956727316572	13.7362519295137	28.56063289935151	33.01482675474714	65.194993469911	6	4	2	2	1	0.17714527734078656	0.3861641708955991	0.2546363880504891	0.1820541637131261	
24500000	-1172.0094518725473	-1082.8990506277482	-89.11040124479915	-1082.8990506277482	22.65847584200481	3.6513343860463308	0.007392294689017552	0.5299734204446455	0.0067222333197028	1.0423659318434933E-5	0.4696472347718338	-62.582164907506574	158.35216666719637	254.8067380141582	61.9553194333132	9.837156274548752	1.3093112409433387	3	1	5	5	1	0.2181015260396628	0.3314210497894864	0.26904944526674157	0.1814279789041101	
24600000	-1161.7155358810553	-1081.2491480747176	-80.46638780633765	-1081.2491480747176	19.79466378337856	3.4404004851741816	0.011768133298746717	0.5798581472937098	0.010069442193310935	5.080152684216081E-5	0.6410952543734996	-59.320849711092904	71.15764836696373	36.57192469378822	7.016172679149192	3.2716040964426245	7.547810396341047	4	2	1	4	4	0.20723306307143793	0.32301775620363893	0.2533627269572427	0.2163864537676814	
24700000	-1161.289580418171	-1093.4814726526931	-67.80810776547784	-1093.4814726526931	12.041320986814682	4.861206268625514	0.0159497247299466	0.35356626349717946	0.015994286265163474	2.775681237293623E-5	0.32416925394453533	-47.65587954241721	91.14095140964001	11.367265536693264	6.953441844373075	7.743351157669896	6.512312539978859	2	3	5	4	1	0.1914652752781465	0.36047958907449884	0.24891720864224784	0.1991379270051078	
24800000	-1160.402544214737	-1078.1079845641268	-82.29455965061013	-1078.1079845641268	15.091782409816618	3.9220251640759236	0.009757012898436519	0.6649390886818086	0.010510914672193651	5.2324071728755005E-5	0.6840576316628868	-54.57538729625886	667.4332710040528	98.12980234555101	28.282977218178658	12.903497637002923	6.30832331023065	1	3	2	1	8	0.1986875847604181	0.36868732914729063	0.23567538309472028	0.19694970299757203	
24900000	-1143.568362705309	-1076.8209528498037	-66.7474098555054	-1076.8209528498037	15.144968578224326	3.231443766717583	0.01802958474107774	0.5954755506730884	0.013080006746383438	1.2646437616569415E-4	0.6939581483133932	-49.37527815548573	41.76336295422942	8.1541148611066	5.658757012781785	3.511995335512309	3.2459644751835124	5	1	1	5	3	0.1831115658055619	0.36745466005708555	0.2848822254369106	0.16455154870044295	
25000000	-1160.8049573096876	-1081.4981201151961	-79.30683719449151	-1081.4981201151961	17.822016125227172	4.1233577352767945	0.01215668494857736	0.62573059067961	0.013398662017971007	5.6496896432092953E-5	0.5572790815135901	-53.86941366743002	78.84207460247897	106.07901139753233	114.60748238003897	5.676089823178016	1.7444912441035443	1	2	1	8	3	0.16136343049426105	0.370507180916597	0.2742309206813877	0.19389846790775517	
25100000	-1157.8564608133718	-1078.895701992759	-78.96075882061258	-1078.895701992759	14.248133810326078	3.559491356816028	0.012028551988777897	0.5861535313461198	0.013328963858407216	3.355977218212198E-5	0.48469915582864087	-54.26363384264439	41.11673677556442	56.298677657267504	90.9472127562442	11.876372160455048	7.942208284059191	1	3	2	1	8	0.17545786221882642	0.361941783808934	0.26775328987464586	0.1948470640975947	
25200000	-1179.970411500465	-1082.9517651025099	-97.018646397955	-1082.9517651025099	29.59459451700383	4.288179985328895	0.006841093850247728	0.4383976635754067	0.0066926329950049365	5.7444400061836665E-6	0.3519729128866329	-70.28034512117992	93.95524113995174	102.88130516438667	55.54701876311063	35.6764021434599	34.83914708622676	1	4	2	5	3	0.18723301702257084	0.32908070906357606	0.2908844837298149	0.19280179018403915	
25300000	-1154.231782459328	-1082.2314030672997	-72.0003793920285	-1082.2314030672997	16.489259921801974	4.2360908584974135	0.008240651441798494	0.47061281696736834	0.009760177554146236	1.5118750778207915E-5	0.43913373133274813	-50.89337408331215	129.74592984715449	83.39129758642929	8.887797436262241	3.4896299642906574	0.352393606136576	4	1	2	7	1	0.18939373752106967	0.32161390441529436	0.2877132915230156	0.20127906654062144	
25400000	-1175.9223293511675	-1082.2991491456728	-93.62318020549475	-1082.2991491456728	34.23145045451487	4.158754526041035	0.0049886524822352835	0.8221146105265835	0.00529041013750116	1.311968709184028E-5	0.8270865199619167	-70.69701655662105	71.51165655400165	20.11260840391085	22.208680049856223	8.449880468690683	8.077437606798677	4	5	2	1	3	0.1980359148027192	0.30432700156076925	0.32706364278597877	0.1705734408505338	
25500000	-1150.288272328603	-1076.0326057649395	-74.25566656366355	-1076.0326057649395	17.13374088420359	3.7512269269928926	0.013583750262091812	0.859482954296241	0.011449139845054095	8.434931580681205E-5	0.7317684030211764	-48.81617949723683	108.80878207480919	2.0206566049243184	15.568078936451021	2.3322524410481855	1.1028393301322565	2	2	1	3	7	0.2045332503895573	0.3675729295875645	0.25107335272333153	0.17682046729954784	
25600000	-1166.735238899404	-1085.733411521677	-81.00182737772703	-1085.733411521677	17.395064547971067	4.116823583067761	0.010419568049799632	0.39424699411572967	0.00967400581579695	1.7773716783753612E-5	0.4428686789442615	-53.98868683701538	152.5154126866235	259.4569506503997	39.435709972922766	4.688392673855819	10.554370591724913	1	2	1	7	4	0.19351571755852087	0.36490216417346444	0.2464757990951773	0.19510631917283858	
25700000	-1167.7678702430028	-1093.9384314599818	-73.82943878302105	-1093.9384314599818	15.00171722386446	3.090332730377993	0.011650743640659211	0.23547397450392438	0.011891960390820215	1.0132293775508208E-5	0.27754188675314556	-46.64484536858783	284.1259614558112	829.5337332398009	10.581353110937673	5.985837409349112	3.2983660781659885	1	1	4	4	5	0.21188144326425887	0.34409675326415406	0.23501088449265295	0.2090109189789353	
25800000	-1152.28157206791	-1086.4250233923722	-65.85654867553782	-1086.4250233923722	13.348110705538192	4.453786499633659	0.013390375798085346	0.3682717520985498	0.012920975176027817	1.9852585926786357E-5	0.33681534502689625	-45.20037347191208	81.09325919227071	60.70358665623558	4.317939518661788	5.808436737813154	2.3978393713828963	2	1	4	3	5	0.16978814944579684	0.34135796337830976	0.3302403985838519	0.1586134885920428	
25900000	-1158.219402866132	-1087.3423092205642	-70.87709364556784	-1087.3423092205642	14.363179639216803	4.348278383621436	0.012368591991290255	0.36761209854308535	0.01285278365102869	1.9071422307123696E-5	0.36338468273829144	-49.94485837766914	153.49018525979272	13.358513551108157	3.5500760998579115	8.404169132966054	1.9476261407480344	4	2	3	1	5	0.1965582256497124	0.36773980949009477	0.2725033611734312	0.16319860368676292	
26000000	-1166.76504199271	-1087.401890196256	-79.36315179645378	-1087.401890196256	15.201441610620886	3.604414313840017	0.011116758269780229	0.3857642789116898	0.012142807434697287	2.25421353640461E-5	0.4010224433037525	-56.60163034504797	48.5923250197847	54.081260314945055	10.295348436012628	22.957508494061777	5.586290830801387	3	3	3	1	5	0.1749026646842853	0.34309317098449915	0.25615459346038477	0.22584957087083193	
26100000	-1173.3463243149035	-1088.757371356812	-84.58895295809147	-1088.757371356812	33.68052401401717	3.572811583212808	0.0064242247201235754	0.6745498689293353	0.005699552904841193	2.059603723982638E-5	0.7747105861140635	-59.80501211928667	447.5994243107988	34.50192588906106	10.564682714450417	7.053272735127156	6.403666326857284	2	3	4	3	3	0.14151081516159336	0.3560237760777292	0.3189568775112645	0.18350853124941408	
26200000	-1157.371421400809	-1081.5477795907566	-75.82364181005235	-1081.5477795907566	17.570616050165377	3.5106257315858422	0.011602660880336927	0.41249663446106605	0.010698332228791407	1.8088631729694462E-5	0.3924125544876895	-53.17275067782008	203.47362172435274	42.703605437215806	8.942549599259035	9.663028620360567	4.584137401357494	3	1	7	2	2	0.174293899208478	0.3707060198303926	0.2742195212670507	0.1807805596940799	
26300000	-1166.6127779007054	-1089.1631489520107	-77.44962894869478	-1089.1631489520107	18.091285457720435	3.016383545573558	0.008876616544567343	0.11594455472878082	0.008963975730545748	9.540332642477602E-7	0.10756452532168213	-60.45156990904493	39.7225608408038	8.467030436664242	5.173947461198235	7.094737063637945	9.91457183673665	6	2	3	2	2	0.20041295553504515	0.3182988166734037	0.2880176312175999	0.19327059657395243	
26400000	-1162.4632868232757	-1085.1319578440969	-77.33132897917874	-1085.1319578440969	14.602123844012464	5.450443042868525	0.014746516372098561	0.46046567916989944	0.013203948779347795	1.7157611697877723E-5	0.3172410820524436	-55.49355038501318	9.15122256653258	39.927221161765814	19.563280862309703	12.662030391740737	1.6229183770984625	1	2	4	7	1	0.17146062217431973	0.3783075763669793	0.27961468019601105	0.17061712126269102	
26500000	-1164.7587578389516	-1082.6277919197814	-82.13096591917022	-1082.6277919197814	20.16972475537914	3.8371621031691703	0.009090921262701912	0.30678919636622703	0.008796297037073814	8.395343161748748E-6	0.3365582599862688	-62.00117641954165	106.7321738412865	15.99204355997778	5.736573003081802	9.631113377805686	2.8186728731708928	5	4	2	3	1	0.1547616295646948	0.3436924833421866	0.2872362449114892	0.21430964218163043	
26600000	-1170.5305002206574	-1091.8319731391944	-78.69852708146311	-1091.8319731391944	17.354186288400864	4.446083942136349	0.009340888811207555	0.22244570701853333	0.009700586337533566	5.454977198361227E-6	0.23917084665684443	-58.132231018068225	94.21131016514217	4.2588442045000106	16.025628594602633	4.169902533296877	1.7216259182129852	3	1	4	5	2	0.19183479000168152	0.31850248535429165	0.3051594956351999	0.18450322900882787	
26700000	-1166.3787715766807	-1094.053417043357	-72.32535453332363	-1094.053417043357	14.877688386929872	4.066037571138529	0.011749825095054386	0.10310410602786495	0.011994638358423204	1.3777895033556822E-6	0.09715733559134168	-52.67878937646898	217.33965483604666	52.791557151140005	9.44977461015377	1.1853212773342026	1.650502974616106	3	3	4	1	4	0.19447922420824235	0.3188113749864567	0.2979252261954252	0.18878417460987687	
26800000	-1169.3678568116231	-1084.6229840484625	-84.74487276316063	-1084.6229840484625	21.667829206922182	4.328550629797429	0.010891190453871451	0.8534367177655812	0.00774900724313693	3.5536091449527204E-5	0.731804436244188	-62.64284696895322	59.93451771523855	15.181022862470767	15.642494293373362	11.551705812770548	4.588692040003393	6	4	2	2	1	0.1789000232907053	0.3713339450301222	0.31175474933757946	0.13801128234159407	
26900000	-1158.135288477775	-1085.278515198341	-72.856773279434	-1085.278515198341	15.655994931076085	3.3936425633745526	0.01105770779579816	0.43779440443319306	0.01083953309288626	1.70314965158425E-5	0.37188695261344	-52.909580695990876	74.69547213935134	14.940218378111792	17.49132674559086	7.437094786247552	0.48655369031612805	3	4	1	6	1	0.1835114293252358	0.3491919945701058	0.28770030288396997	0.17959627322068938	
27000000	-1165.2017616807614	-1094.9380352130133	-70.26372646774796	-1094.9380352130133	14.299338403250337	4.473393974415272	0.012914369986138013	0.09705823235609175	0.013598587220724006	1.9851985117974932E-6	0.10579190123685209	-49.61271648130093	56.37377314648403	43.250234045506225	44.35629394338274	8.228747818724331	2.4765937984768294	3	2	1	2	7	0.21745843735100567	0.3667059564202883	0.24239756882032343	0.17343803740838346	
27100000	-1178.9181262523416	-1093.9718464132698	-84.94627983907193	-1093.9718464132698	28.707751038421915	3.9260290083548166	0.005565222062999445	0.1252367034103075	0.005754381531609137	6.679848857982926E-7	0.14044290341468857	-65.84938326767455	125.23057781440822	12.052967896901485	8.244626483737164	7.862334067296762	2.9594468812255235	7	2	3	1	2	0.17613051619778944	0.3497945591797495	0.2979792511635422	0.17609567345891985	
27200000	-1155.4040334926299	-1084.4150503080994	-70.98898318453044	-1084.4150503080994	15.639563347970933	4.549879936812725	0.019881909724985432	0.6307038419784092	0.015546107970125813	8.414601527643794E-5	0.5648454693486218	-51.654842227376996	38.55054559193872	15.456307410917178	11.330798092240697	5.562065403811405	3.345545981508641	4	3	2	3	3	0.1965058459585552	0.32169974949452035	0.29054645405173823	0.19124795049518725	
27300000	-1139.212183449124	-1083.6756074513846	-55.53657599773945	-1083.6756074513846	10.573810220531103	3.9537502345876088	0.02680233852449754	0.6512542098276236	0.02092217698078828	2.715082057900022E-4	0.6577902855041542	-40.032986946943126	48.52325099693568	8.784262866053385	4.720790294766213	0.6580613657703355	0.5032421297131298	5	2	5	2	1	0.1800477996381617	0.34880101291575405	0.27705535858234626	0.19409582886373897	
27400000	-1152.2319375891009	-1092.2269940401347	-60.00494354896605	-1092.2269940401347	10.345988321047232	4.227798541366982	0.02309609404254468	0.6267399899525833	0.022089733891220976	2.981296456273579E-4	0.7032856928724177	-39.80708557158933	125.1842822923788	28.046196800336947	6.555264636816993	3.5206016964265903	0.9068446237205441	2	1	4	1	7	0.1998081331731063	0.30098222151589793	0.29099105920981594	0.20821858610118074	
27500000	-1176.5376835195593	-1096.6322513245425	-79.90543219501676	-1096.6322513245425	22.42268802315926	4.079760181107932	0.008409753174399867	0.0037980752742155627	0.008411549328527215	1.1631473690740324E-9	0.004055892043933425	-59.03471054462091	263.1169063779231	8.045285551085735	10.659566145367172	13.326092501674575	17.22749622683341	3	3	5	3	1	0.16214596713675963	0.326575452822116	0.32795426955844603	0.18332431048267941	
27600000	-1173.0381809931228	-1084.3899876301232	-88.6481933629996	-1084.3899876301232	24.152850967353217	3.494769277011621	0.009106039748955715	0.29924653211756047	0.008497571571607363	7.892694411877411E-6	0.3259866792334204	-61.72626567316676	125.22098532162661	101.07965286204335	3.557625947064404	17.408181384100146	24.39991503276356	2	4	2	3	4	0.16642104016611603	0.3350483923627332	0.2703401177557193	0.22819044971543256	
27700000	-1167.6951339393022	-1078.6373326383784	-89.05780130092364	-1078.6373326383784	23.7879512400381	3.362540507713316	0.00859115997848353	0.6049243478983645	0.006580858571514458	1.2188630766083072E-5	0.5030659637328038	-62.02578758445064	210.30943590487874	251.95930182742083	19.08658737264234	10.567596486998633	12.772043177050914	1	3	6	2	3	0.18224579741808827	0.3490882570833348	0.27090772214594516	0.19775822335263288	
27800000	-1167.6742510999156	-1084.483023564424	-83.19122753549152	-1084.483023564424	17.7383959532532	4.396719162451429	0.009338398186865786	0.4225605734196616	0.008595334638957957	2.0775202969796935E-5	0.4680154927179226	-58.038848880574264	152.09764257741267	64.68557337021895	16.926238716656066	30.093873413992736	2.6476909609979344	3	3	4	2	3	0.19033710730455594	0.3332412891348065	0.2834078008363837	0.19301380272425478	
27900000	-1164.6113778651675	-1085.1877531617363	-79.42362470343109	-1085.1877531617363	16.97223411233425	3.698783742785202	0.01351771940142205	0.34125003125577547	0.013059019628896159	2.419132317171119E-5	0.35621690438691234	-58.05118178437375	56.590222944558235	35.64026499492573	16.570588502785334	18.120789139775447	3.884874003596423	3	2	1	2	7	0.2131017763232595	0.3282952367346054	0.2537421872840033	0.20486079965813275	
28000000	-1169.3885815873277	-1096.5959713424902	-72.7926102448376	-1096.5959713424902	14.715189713545614	3.62667576623956	0.011059853056502594	0.009876041397603095	0.011058917983107758	1.0551606834134635E-8	0.009283744385711465	-54.80435451174275	101.14727523398665	61.53196096526098	1.4034532595540365	1.76772125770392	4.840723331754082	4	2	5	3	1	0.13195241281708572	0.3362176441055951	0.2804752461103323	0.25135469696698776	
28100000	-1154.8361707026536	-1082.3417292827455	-72.49444141990797	-1082.3417292827455	18.09014168728378	4.094270393722163	0.009555026517990927	0.4974358029343117	0.008411702779769025	2.0704052075669843E-5	0.5104166624512502	-49.77211209797043	217.7065813245209	63.693183657225084	5.793068666000158	5.782221887210714	3.3626279983249834	2	2	1	5	5	0.17212151744995652	0.38081251887860584	0.24079210802382817	0.20627385564761036	
28200000	-1169.371891091979	-1093.342752074758	-76.02913901722114	-1093.342752074758	21.849788584841853	5.552747199818815	0.007894300801486013	0.3231826326975248	0.007822633652090329	1.0189097716769425E-5	0.4013777513625791	-52.361867956149624	375.8841811689878	21.919257175314655	2.0762834593071013	3.220950645317961	9.759373477998023	2	3	1	1	8	0.15221319430111577	0.3483749337663247	0.3201484288109998	0.17926344312156073	
28300000	-1141.9061481073884	-1082.5286577661395	-59.37749034124891	-1082.5286577661395	11.74519669819499	3.505379771436632	0.01733686685909704	0.43001349242204856	0.017328237138304205	5.5444312918084713E-5	0.42789044299830903	-40.41141229583368	21.63245545073207	61.36358813087106	9.056841510087166	3.110826849414517	0.433382462340339	1	2	3	7	2	0.18433184100188998	0.34427195395751203	0.2619427746953043	0.2094534303452947	
28400000	-1160.0590889998032	-1080.9802127370924	-79.07887626271079	-1080.9802127370924	21.458536321287873	4.105848555414434	0.007947857171474379	0.44713676284619325	0.008128827868728912	1.6582010628098002E-5	0.5012744056670707	-56.6193679972178	98.97658052756775	61.27673073513912	11.28124322412822	2.653700773520487	6.811287879114265	2	2	5	3	3	0.1763781401659742	0.3117292893401564	0.30572865270468924	0.20616391778918106	
28500000	-1147.266491351649	-1083.7261644994926	-63.54032685215631	-1083.7261644994926	16.36957672830819	5.810564794203207	0.01055301872471044	0.5663655625863646	0.011670867059668995	3.212910813525682E-5	0.5237074350865158	-40.10908372041472	54.82148951936867	101.82107932935826	0.8486214847089292	3.3699501012675572	2.910723364182334	1	3	6	3	2	0.21676659494639472	0.3139736180333067	0.2766761782832028	0.1925836087370968	
28600000	-1146.104319619549	-1081.1297340851609	-64.97458553438805	-1081.1297340851609	19.055920677174832	3.8438103810078275	0.009205598919814397	0.5142498923159106	0.00920721494393107	2.255150400967575E-5	0.517398944898203	-46.173208380523604	159.48512414626884	5.041590033318726	2.26344959530452	2.183779499247333	3.686630562072911	3	3	2	5	2	0.19673390921715855	0.3066902498543404	0.31835785527834254	0.17821798565015945	
28700000	-1178.6611803891308	-1087.7245513597682	-90.9366290293626	-1087.7245513597682	24.59066641432673	4.092497255124378	0.006929269802145171	0.0020564330309782576	0.006930326255557268	2.2170809201086614E-10	0.0021487902265022933	-66.85222872867357	42.32695395098689	142.00755347316965	117.43601057870474	22.520685260149882	19.837753170409663	1	3	3	7	1	0.23844565677400606	0.3149163083435832	0.2724408088990253	0.1741972259833864	
28800000	-1172.6579931973079	-1090.4867601160058	-82.17123308130203	-1090.4867601160058	18.942806767744035	3.5647083874956027	0.008565267092188711	0.44289119146706146	0.008901463376867385	1.0004432612305438E-5	0.3706454240775577	-58.61076459756778	211.12644249212997	5.4148888863213305	14.45455724432221	13.172528309058	4.591306100380297	5	7	1	1	1	0.17736312971766183	0.3060919859968787	0.2831354267644175	0.23340945752104286	
28900000	-1152.057147471142	-1078.7115073601567	-73.34564011098517	-1078.7115073601567	17.581428423454007	5.800195143942106	0.009590131673531408	0.461241777258587	0.010283231479573754	1.794855150392912E-5	0.46359174689518845	-55.91753896605254	72.34750856291717	9.058605528992185	1.9181196696508391	0.62567378012574	1.9644098450080154	5	7	1	1	1	0.17286129817055715	0.3257947345482339	0.3146322302631432	0.1867117370180667	
29000000	-1172.5642107316817	-1097.7930266836186	-74.77118404806316	-1097.7930266836186	14.856381913310429	4.614138626739463	0.011447623701439941	0.10211948118654701	0.011140875569901563	1.1667149129645345E-6	0.09643593049938207	-54.80628598708721	96.1287675273651	21.389200267952575	16.897699574327504	2.2258267446573066	5.075825028856261	3	5	3	1	3	0.1813767174577912	0.2983417614137322	0.33141209110880526	0.18886943001967232	
29100000	-1168.8622067441381	-1089.987876918546	-78.87432982559228	-1089.987876918546	17.677596545998558	6.357397122399528	0.009163407231661841	0.4838894921063511	0.010026964691604915	1.8723163980311382E-5	0.4716582599113983	-56.436944732554096	139.30453436633266	20.57889789421615	12.835148202746975	7.97852752220463	4.957343796809664	3	1	4	5	2	0.16804768487249708	0.36823389712778465	0.2578245042115044	0.20589391378821492	
29200000	-1159.6941295604033	-1089.5817599870472	-70.11236957335603	-1089.5817599870472	15.098127706227036	3.7477331294638265	0.012214431326325163	0.01010045320219953	0.012251878985520416	1.4854738626167436E-8	0.009962896017051852	-55.96354263673135	28.062239290497352	5.628938871771493	7.54651890663014	6.662641727208505	1.7478481943869804	5	1	5	1	3	0.1603407502577004	0.34837716761039367	0.28129928735499754	0.20998279477690943	
29300000	-1155.377218220708	-1079.6666277869078	-75.71059043380026	-1079.6666277869078	16.08723527865671	3.4205056878880247	0.012833234957218448	0.6884552261445147	0.011420607181492745	6.66270949621635E-5	0.6766919214333644	-51.489780279099755	247.13327738090297	61.87225176102981	29.609960933724192	3.59771413984729	2.8656238194656027	4	1	1	3	6	0.17508449960638336	0.3245115714605835	0.3204602275448284	0.17994370138820573	
29400000	-1160.0101999675373	-1088.4978515142238	-71.51234845331344	-1088.4978515142238	15.632837981306553	2.934494204075804	0.014814021779888656	0.29040196552266717	0.013601647323727217	1.1924024053774776E-5	0.2472007135257765	-52.53515175848923	102.98564145704115	28.35117705383009	3.85137391581631	2.3994251709354155	4.6860735432188285	4	5	2	3	1	0.17994966998310005	0.29439119508563133	0.2832643999510943	0.24239473498017536	
29500000	-1174.995689185792	-1087.3052605881737	-87.6904285976182	-1087.3052605881737	20.385287083403718	3.6380790343314007	0.009823178505463843	0.8410640316247723	0.008600423316795731	4.022444945317944E-5	0.7034461733085495	-63.81622685691585	143.6265642104922	40.75125839014057	36.089462716748365	6.202276996321532	0.9669507551793699	3	3	3	5	1	0.20676955415327763	0.29966583404397745	0.272726850891625	0.2208377609111209	
29600000	-1151.2087125138362	-1078.8114431914373	-72.39726932239894	-1078.8114431914373	14.175132447651846	3.5320675236414965	0.014311363762323205	0.4272927566231181	0.013754753056553465	3.367698870299938E-5	0.4252318110091387	-53.176726742111484	20.222139312298278	47.90434171554059	9.67078840679597	4.066447188686986	3.1734825832909994	2	4	2	2	5	0.18393990248363348	0.33387774901319	0.2791915373625919	0.20299081114058556	
29700000	-1161.2332008999958	-1083.577774663928	-77.6554262360679	-1083.577774663928	26.51627195261694	3.52026227274868	0.013289688085293213	0.780706204956533	0.008418034941247847	4.519038761852231E-5	0.7004380390075545	-56.15298550463299	76.27406588723225	46.749251764109694	2.722249372711446	4.386144855631239	4.971611158597537	4	3	2	4	2	0.18357901710423397	0.3586576723810748	0.257062709950166	0.2007006005645262	
29800000	-1172.2458431993684	-1090.4096928780048	-81.83615032136363	-1090.4096928780048	19.662163860256562	3.042096781985975	0.009757930174679491	0.4219862001575826	0.009788617141310078	2.0475430507029598E-5	0.48351779378528476	-60.563756472319255	130.35123155664388	28.385865351628105	13.14631815975281	8.305304184371565	3.9284361255713756	4	7	1	2	1	0.18614957893836923	0.3812659130779339	0.24566376000219084	0.18692074798150699	
29900000	-1156.553675902166	-1089.317910712595	-67.23576518957108	-1089.317910712595	14.768101894945739	4.278383168905221	0.014019091334089712	0.40659145777460715	0.014462404392202465	3.239414343358188E-5	0.4073407922347382	-48.36926937034779	75.39680237883366	11.960501308266265	8.517084555838869	4.456359824661193	2.9245134426753974	4	2	4	4	1	0.18963270247279226	0.340535075641342	0.27621045039312897	0.19362177149273782	
30000000	-1170.5495052231845	-1084.7878395727494	-85.76166565043508	-1084.7878395727494	23.331252973081057	3.0789885309150575	0.008906543269356339	0.2238369900565607	0.008044591960364118	4.120911479636688E-6	0.24642694699267564	-64.5686660202377	71.18124347420243	75.9408475842758	33.15799193886829	5.8783391660291056	2.7610887230934713	5	3	1	2	4	0.1881553067223128	0.3445429218163882	0.2646844292730288	0.20261734218827135	
30100000	-1157.3737126703536	-1087.9858176252187	-69.38789504513477	-1087.9858176252187	14.62671279607168	4.604412471466679	0.012148665781360443	0.3333969737240862	0.011241276733333257	1.954817462699345E-5	0.38416264528928845	-48.0458788412675	224.40409597336844	33.71072845998144	17.19477687743324	3.3992600169832494	0.6967661188910661	2	2	5	5	1	0.19867836735292752	0.30057415408539745	0.30927277461858743	0.19147470394308885	
30200000	-1167.0647696465255	-1092.7632017136743	-74.30156793285117	-1092.7632017136743	18.514395471233666	3.9195383672646544	0.008517804126454406	0.01485085125565788	0.008571617947966396	1.4910502785672375E-8	0.014289138096411512	-58.061499144257496	97.97957708945208	19.5010122912569	8.59691796564351	3.844388143731137	0.4706580185383434	4	4	2	4	1	0.14515510135096876	0.3524923505114212	0.28207142563232096	0.22028112250529033	
30300000	-1166.4199990852512	-1086.5903405382867	-79.82965854696454	-1086.5903405382867	18.183036874631682	3.1396020240122624	0.011380914121004101	0.37100534639584654	0.010261249384057028	1.6664080341111542E-5	0.3933078372516934	-55.064916892847044	304.35841878698955	152.27337847825783	28.54279292611073	7.860520343543397	2.9676082742315897	1	3	2	7	2	0.15373274392829178	0.3749201735525263	0.2763861419041091	0.19496094061507396	
30400000	-1168.1368611546889	-1085.8896714013945	-82.24718975329428	-1085.8896714013945	18.140776785929383	4.503613977157303	0.008974055623549316	0.293100636372203	0.008941115199595185	8.696948603683535E-6	0.3347899401268596	-59.98487944548607	404.5057554514179	21.591725673327417	5.288157982555637	6.524475691741118	2.868421214299886	2	8	1	2	2	0.17752073581263636	0.3379189541867586	0.27997751854228975	0.2045827914583164	
30500000	-1155.7856127807152	-1083.0995487213102	-72.68606405940494	-1083.0995487213102	13.033842835672925	4.160392154962219	0.014403457543481926	0.359417857465425	0.01306475419742864	3.515433499210065E-5	0.46080829941290447	-56.43859121255811	60.50367926285471	8.119331497349705	6.679881947527577	2.338235732959754	0.13040681046209932	5	4	1	4	1	0.17490807163261685	0.37601308941888645	0.25444817499240935	0.19463066395608847	
30600000	-1157.743506700532	-1087.6971807170273	-70.04632598350453	-1087.6971807170273	15.618540553596032	3.8719630337944824	0.013486800254428498	0.24676947636882018	0.012990224150937138	6.6637319915554E-6	0.19849423594767096	-49.40411614636111	323.02853185209545	10.124834360695326	5.130909405757175	6.223695537682505	1.7318235270837883	3	3	2	3	4	0.22153902588030683	0.33059237569250194	0.292481306060554	0.15538729236663829	
30700000	-1176.4180406777177	-1083.083292950682	-93.3347477270356	-1083.083292950682	27.908987115685235	4.737359821546008	0.00935752713801095	0.8205203988892588	0.0062883675519091594	2.8572095452284738E-5	0.823974377446451	-65.74462020295867	114.76885628721583	35.10432318846016	86.11736448579626	23.667959375592652	7.0429116933855225	1	3	2	3	6	0.18194595917484702	0.39550556791928293	0.24002405867784407	0.18252441422802682	
30800000	-1147.968332196292	-1080.510953258376	-67.4573789379161	-1080.510953258376	13.484593187482401	3.3647233979320634	0.013535503117356231	0.46257082671612676	0.013403063012590019	2.6754443555473155E-5	0.3792204529130091	-50.38241480382543	52.14299308761535	8.087358794651927	2.8054598171478156	3.4895118735108444	3.7767909582635277	6	1	3	1	4	0.20278199775293632	0.35998589322368474	0.2506200680031313	0.18661204102024834	
30900000	-1168.3617589369019	-1084.2917151869874	-84.0700437499145	-1084.2917151869874	19.04819378487873	3.5481849902235405	0.010556503423585408	0.5447638226190159	0.007992922316191626	2.4664173683106904E-5	0.5885496364506931	-59.16564628677748	116.49356065776443	146.16271281164833	16.380627523530418	16.984189306955578	0.901089604216091	2	2	1	7	3	0.18005161521980093	0.36100763177936446	0.27416213163538666	0.18477862136544868	
31000000	-1147.2433772986253	-1081.233355935392	-66.01002136323329	-1081.233355935392	13.709633489323428	3.3267189181178725	0.012355525831888495	0.42058262844729394	0.013170046879476996	2.6101577800060496E-5	0.41827442668768094	-46.64816942572158	22.967459093437036	58.64385357697627	16.22236620094174	2.8253627187326376	1.1088744477342072	1	4	1	1	8	0.17785034824763726	0.33552415844047734	0.30042079633597024	0.18620469697591585	
31100000	-1166.6371375561698	-1083.3458286613663	-83.2913088948034	-1083.3458286613663	17.682624271921277	4.333052044284342	0.01645642755070169	0.7717191057404774	0.012330753104956965	1.0541081984829769E-4	0.7506739616090901	-59.46454322046634	71.81932369969364	65.60482308599111	21.84748681995773	11.616322824550743	5.341717833219071	2	1	4	5	3	0.1871010006235376	0.323373356886	0.29730901440875457	0.19221662808170842	
31200000	-1157.0033394755017	-1079.5269702072096	-77.47636926829206	-1079.5269702072096	14.552262297891177	4.490904639992514	0.016865893383564066	0.9504080449657671	0.012284549270238148	1.0414890132170239E-4	0.7445564931833555	-49.62085023717721	175.00158034102546	131.87640035343108	90.2359615137811	9.966339960594782	3.6200233015901664	1	2	1	5	6	0.18790400795721765	0.3545590420815332	0.24434467356359726	0.2131922763976524	
31300000	-1163.980870946392	-1082.4070875902762	-81.57378335611597	-1082.4070875902762	18.09738652679867	4.159356257474724	0.00976507643430508	0.4194591778407926	0.008868222829402424	1.5863460840112534E-5	0.41414740949425494	-57.2420598861472	386.37992983831276	19.88658070048182	25.430833294963676	9.679287424520433	1.4188795039323094	3	1	3	7	1	0.20106591625977022	0.2718421667417915	0.3244234910351351	0.20266842596330364	
31400000	-1147.7561817819649	-1078.3566351088905	-69.3995466730744	-1078.3566351088905	16.31298936337993	3.714771426884861	0.012799342934302373	0.4738666385792027	0.01234704029358255	3.607037199755921E-5	0.4737058398984637	-46.69705397228941	221.4695355740274	21.112126562755105	14.392912226830486	3.1121149388039027	6.016458955841164	2	2	2	3	6	0.18897105140085146	0.3371417217112621	0.28789567030360247	0.18599155658428446	
31500000	-1149.2530334399735	-1080.809725078475	-68.44330836149847	-1080.809725078475	17.092428711888516	4.051020464307054	0.010032811253606673	0.44361706320348393	0.010556322951096805	3.195127722222153E-5	0.5014097969122162	-48.04364159360843	134.9818626757196	18.36689822528344	11.22932644572091	2.268415203558338	3.1110256639416227	2	5	2	4	2	0.168569640078982	0.39192610202229006	0.2675957895119355	0.17190846838679288	
31600000	-1156.5885926594683	-1079.3915596331794	-77.19703302628895	-1079.3915596331794	16.673703905081165	3.6660799231903702	0.013286689595984417	0.6099164920371433	0.012702876541707207	6.281778691933687E-5	0.64116452091545	-59.45410522073078	51.68295499468741	7.349369676380505	3.9044942793982638	2.489703500555361	4.213731860171327	8	3	1	1	2	0.16882514486534303	0.3555454454254867	0.2803069496957568	0.19532246001341386	
31700000	-1149.0186129891829	-1080.5016409635775	-68.5169720256053	-1080.5016409635775	14.601169194875471	3.6598614076228015	0.011436279120663126	0.38756060529759034	0.011382288505850113	1.935387699272415E-5	0.4162690124110036	-47.56501972331254	78.53393914000124	109.85532919882644	8.150479961155092	1.6719585397540946	2.421570204610396	1	2	8	1	3	0.17548606328769872	0.33160366267130714	0.3110804594106186	0.18182981463037604	
31800000	-1150.3942115691884	-1083.4621637646649	-66.93204780452358	-1083.4621637646649	13.823232314261405	3.639573658610474	0.01785044694203757	0.3730446907341601	0.013673801162890251	5.3789180910389814E-5	0.4475858774930067	-46.21771596729336	131.02825562617815	117.84055615291015	6.315976329488994	2.251670153296722	1.1370978694492866	1	4	2	7	1	0.19238967300103355	0.3032869751182695	0.2848038225671731	0.2195195293135244	
31900000	-1154.5254879658278	-1082.8119564624942	-71.71353150333354	-1082.8119564624942	17.985021760850806	3.6648734122899116	0.010887936238845508	0.2572301346900866	0.010549538301282855	1.2949934565478466E-5	0.3265207674323046	-51.73503993930169	174.06976187916655	25.667572893479708	4.133199715233402	5.736299946676459	1.6827084303405027	3	2	2	6	2	0.1798069905838119	0.3461698234203498	0.2749825696054094	0.19904061639042947	
32000000	-1154.8856198639605	-1080.6013651675526	-74.28425469640787	-1080.6013651675526	14.772784160096775	4.322172791982653	0.014798582657587846	0.4549872547639689	0.013105764117490988	4.1268396973016774E-5	0.4745821106127545	-50.09039887166576	57.05894778978835	79.68199962399942	35.64016140428838	25.18760420413854	3.3480911612507214	1	2	1	1	10	0.1890556514929398	0.3670956148979022	0.2640694254674875	0.17977930814167095	
32100000	-1154.2738330251493	-1079.2113647428957	-75.06246828225358	-1079.2113647428957	22.586380038603092	3.960619979025721	0.007737620220332597	0.6070187812174715	0.006754262344924548	2.8157198107054573E-5	0.7198368353785787	-50.80833514451496	1067.0414866450499	9.425900639802848	11.271900279051795	3.881334450649229	0.28524759659933135	2	5	5	2	1	0.1826755562343518	0.345854239105534	0.2776354126327921	0.19383479202732254	
32200000	-1168.0875717833464	-1087.266312263385	-80.82125951996142	-1087.266312263385	17.33928656083783	2.719508188755074	0.012670824721617692	0.5784266984291634	0.011087322062021654	5.445386906465018E-5	0.6003817253880653	-59.68405484676362	39.60428947433902	38.82993288980081	33.35651141370943	7.9636125336770185	2.4986287354498375	1	5	2	6	1	0.1898112599646701	0.3595003092037891	0.23156453397107732	0.21912389686046385	
32300000	-1167.5133513812536	-1088.1093172812728	-79.40403409998089	-1088.1093172812728	16.65101875060767	3.750591095499018	0.009894564533172374	0.3820512973698574	0.009558578962483933	1.6779019221217435E-5	0.40704614138465756	-58.40236083985632	73.93538406381852	47.14387834499666	4.656011617054179	9.590917029795337	1.4514312853462956	2	6	4	2	1	0.2034276354701094	0.28906599386612886	0.2896084621155253	0.21789790854823693	
32400000	-1168.939231451093	-1087.5400879002648	-81.39914355082828	-1087.5400879002648	19.709395188021254	4.150762237442956	0.008155334831038943	0.30982063705835045	0.008746983032496566	9.202752678370952E-6	0.3646877980348479	-60.12546597775928	181.8727050932274	10.487239719039541	10.071502536366582	9.89480416539849	2.763550941919085	5	3	4	2	1	0.1838065999495322	0.32726298196202847	0.2703093343414008	0.21862108374703898	
32500000	-1152.6257084844067	-1087.7404318726794	-64.88527661172724	-1087.7404318726794	12.55425406046241	3.429700681400164	0.017289409285825882	0.3996706598388593	0.014798069341833859	4.005038651697545E-5	0.3913911159438006	-46.006828452077684	95.77337565916429	27.298383996666523	1.7439251361780252	3.744818629823772	1.1901383985353886	2	3	1	6	3	0.23340288259832687	0.30906429723017453	0.272197630854623	0.18533518931687612	
32600000	-1165.8653649024086	-1096.928569362097	-68.93679554031164	-1096.928569362097	14.30035471976466	3.997486276564975	0.015889183373294823	0.43155886576838864	0.013934026147715096	2.756965949597735E-5	0.3572781507733147	-48.949015491484474	111.02324005429168	11.782440547327884	7.1457345543079525	6.077447491621217	4.303384385309677	3	1	2	2	7	0.16757077181005528	0.3020645092078435	0.3466526659981044	0.18371205298399734	
32700000	-1154.2487110325546	-1087.6270533812985	-66.62165765125599	-1087.6270533812985	12.340480044300051	4.529959902551482	0.0166979195898379	0.3735549769059802	0.0151746777519343	4.682010473675121E-5	0.4173455289237315	-48.158827361584336	75.63231064131392	17.10192324444406	10.446986515673933	3.097138995598727	1.1138907243986644	4	2	1	6	2	0.21273512800578284	0.3405843560237831	0.27063660222098396	0.1760439137494505	
32800000	-1158.5980185568858	-1087.0211062887104	-71.57691226817552	-1087.0211062887104	15.271366430629033	3.235665592644417	0.013981834044653134	0.6378460146066195	0.01368509448015703	7.240482615845543E-5	0.6205270808176899	-49.84419721088729	81.21195922324206	6.796359225836531	3.7157522857319383	13.689670307980599	3.398025678345217	2	2	2	6	3	0.22025521931460423	0.2700853299630999	0.29921072652089825	0.21044872420139804	
32900000	-1152.634665370688	-1093.9897676884389	-58.64489768224925	-1093.9897676884389	11.760733638884238	3.162504899222384	0.018817850506963104	0.5528276698018227	0.016678830188367025	1.0956245242540456E-4	0.5795116904072967	-42.13207084053801	48.9678977175158	2.6191586366595034	3.3542175987076814	4.086132996150947	1.5572042173631944	3	3	4	3	2	0.1930617711774747	0.31398196697354264	0.2688044401412066	0.22415182170777648	
33000000	-1157.9058400906576	-1085.0134016278532	-72.8924384628044	-1085.0134016278532	13.403632784811036	3.917509407087626	0.01496887301304342	0.3539994447922175	0.014135467731500156	3.547181688620861E-5	0.41257169673181315	-52.02347799058486	181.1335977222913	19.947358183278375	12.155760565190302	6.218163820769277	1.1256303081957968	3	2	3	5	2	0.15653916234468362	0.388138806343623	0.25759926714786385	0.1977227641638299	
33100000	-1156.133562021114	-1085.903017946859	-70.23054407425475	-1085.903017946859	14.027157295326028	3.9978813362932732	0.013186440250947553	0.4487142755994632	0.011425575199782287	3.507952297322483E-5	0.45857633137549947	-50.5053740864645	29.972237887746047	60.309579079904054	7.362403105651528	5.017835871253055	1.39270883912742	1	4	4	2	4	0.17850584839408365	0.31517560441464154	0.2650356218670364	0.24128292532423884	
33200000	-1158.993357275367	-1090.5804303412235	-68.41292693414346	-1090.5804303412235	12.209822191969128	4.61835172585376	0.01310383335867753	0.3731417631892269	0.012542827453837991	2.3990046017352474E-5	0.3704849888922707	-49.0469854054822	66.94931585757674	7.83192892297346	5.584775601529222	9.830970256928282	2.730576911428868	4	4	4	2	1	0.14261855644638846	0.31172806571682427	0.3237389559091246	0.22191442192766314	
33300000	-1152.1035883486206	-1087.3421566594895	-64.7614316891311	-1087.3421566594895	12.73742548597153	3.5839167266041168	0.016194669398841986	0.2515625226612789	0.015881568616032068	1.996971761030719E-5	0.2800727931541207	-48.432176083195316	78.42483258897113	19.092601148970772	5.623713124199715	1.068040794937383	0.9908082491719148	3	3	4	3	2	0.2191873085650236	0.3576002267072766	0.2549465640461047	0.16826590068159547	
33400000	-1166.3363059072065	-1088.3881380730438	-77.9481678341626	-1088.3881380730438	19.910131811835452	2.962716800937546	0.009422504058234525	0.21449922689101425	0.009215131838611787	4.195629191432506E-6	0.21637561704854547	-55.670342888317904	191.36875911073744	189.42285142027288	6.893469303843799	3.3809988326978138	3.501430009626238	1	4	8	1	1	0.17369066322176785	0.31607333592881387	0.31734653475386365	0.1928894660955549	
33500000	-1158.7719937744291	-1080.5994854662079	-78.17250830822128	-1080.5994854662079	17.797418308190164	3.7001719730759794	0.012188333459765218	0.6891608527783726	0.011447136714924375	7.210303771477726E-5	0.7019583767920596	-58.236813796698954	50.41593969250293	13.206863237912668	7.093364909788731	9.13805994012636	3.6593314961289143	6	2	4	1	2	0.17802220880859562	0.3596416993901422	0.27321996833341544	0.1891161234678469	
33600000	-1161.7133639947328	-1086.724264862672	-74.98909913206086	-1086.724264862672	14.699945009996433	4.2989681967785005	0.014039036065475076	0.7213963921988676	0.011768514884453761	5.263119610786234E-5	0.6239059503581038	-50.74049906429219	212.62446520961458	33.634197748859144	15.326893866643806	10.374263149633121	5.260665785123956	2	1	3	8	1	0.1778904250536345	0.3282847673040764	0.31678840012683074	0.17703640751545846	
33700000	-1161.8978479135176	-1080.9017442326358	-80.99610368088177	-1080.9017442326358	17.228525041473798	4.238591223126267	0.009501036891210311	0.736703823686709	0.010786487411894448	5.620096065188353E-5	0.6621270434781364	-54.649778800439286	121.32300582318919	205.89969624754835	26.12416603835114	9.239330408628586	5.352108776670786	1	3	1	4	6	0.20508005947575797	0.3757637630528708	0.2729261272086758	0.14623005026269548	
33800000	-1166.8963703815953	-1083.6932902084409	-83.20308017315449	-1083.6932902084409	19.217461971313913	4.326958326295582	0.0073744087383572415	0.3831223767150469	0.008493921169061197	1.3850156170341768E-5	0.43383299061280656	-59.30971440827051	151.27190304544987	33.77593288088474	11.466570297649536	23.142767818405733	4.507663154590197	4	1	4	1	5	0.1558274495884741	0.3551794938043347	0.2926965076798468	0.19629654892734444	
33900000	-1169.7294363396707	-1085.6917707801952	-84.03766555947543	-1085.6917707801952	17.958027372704937	5.216362440073433	0.011229946206519287	0.4566581285150428	0.009847694252275045	2.3395280091725904E-5	0.46175658742004055	-59.87164950037253	86.57056936084383	108.72122462980451	12.604446878426078	7.748722806741131	11.479972574182723	3	4	1	6	1	0.1684364031287663	0.3046247289346804	0.33145761852907796	0.1954812494074753	
34000000	-1157.9243388860693	-1081.7662142863776	-76.15812459969183	-1081.7662142863776	14.301737510531094	3.6267605277346244	0.015553189172291414	0.7970693866015526	0.012946351815284026	1.6236214858880813E-4	0.8859810778073722	-55.44230593677188	27.850192822409856	24.370181778786264	9.583689017206332	2.6031736061780952	7.630992494513827	6	1	2	1	5	0.1827559530135114	0.3532175969594104	0.24982434494498282	0.21420210508209522	
34100000	-1173.0808879397937	-1091.1070838842427	-81.97380405555106	-1091.1070838842427	22.34667809863661	3.6042159438548946	0.0105865008033579	0.2893155460776097	0.009240999371187853	5.455152745202702E-6	0.24343758550943995	-58.3058574161267	279.41316155444804	120.74411637327863	5.0993513926018785	6.947798778441607	5.748317795430244	2	4	4	1	4	0.1682322047365309	0.34437704211963843	0.2828238129808773	0.2045669401629533	
34200000	-1162.6758462212395	-1084.3972387044216	-78.2786075168178	-1084.3972387044216	16.0015162649289	4.30419466582246	0.012541218801236311	0.5779693688052416	0.012479366921709926	4.883153769032348E-5	0.5138883549452921	-54.94493703528085	226.9905872991187	62.75968189100677	7.48099481502899	4.509687148734743	5.214356879957782	4	2	3	3	3	0.2086730780481763	0.3141520805064595	0.28780305662378886	0.18937178482157524	
34300000	-1157.0110808177099	-1081.7741347250376	-75.23694609267235	-1081.7741347250376	16.861444236841443	3.5592663645852833	0.0090555463149435	0.3031450434350724	0.008366507501359406	7.330232992526412E-6	0.3076953493246527	-53.572239956693906	300.5871569643858	14.341502698802907	3.1577155848669114	4.243336981215141	8.330088342641881	3	4	1	2	5	0.16364755729191577	0.3503159994129392	0.3119384412457622	0.17409800204938275	
34400000	-1163.4259004891658	-1083.9362222357213	-79.48967825344454	-1083.9362222357213	22.952843130883704	4.235738256906993	0.006875367437216435	0.2972750704109888	0.0076993320182343564	3.961867366968396E-6	0.2697098310697271	-57.34662707808487	192.18255115604566	21.422349346187328	12.4092214243549	8.590246709948584	7.733415858555528	4	1	1	5	4	0.16605340762113274	0.32840358227598887	0.2968399151437334	0.20870309495914485	
34500000	-1164.2975308521832	-1085.3042756948462	-78.9932551573371	-1085.3042756948462	17.41583235728601	4.57657978659661	0.011728397840369208	0.42008526696245607	0.011143802607161423	1.9468972940595447E-5	0.3849173734097621	-54.592731983210136	92.03906758253146	67.98976790571726	60.2282221715008	12.55777774603847	6.074464363094424	1	1	1	6	6	0.17115166169955223	0.34743463733881563	0.3042433176569773	0.17717038330465482	
34600000	-1145.3620610003277	-1074.9314667329604	-70.43059426736728	-1074.9314667329604	14.946849768416294	4.0154060317290545	0.010706829099197119	0.5709419310105928	0.011413425309379078	4.235229321618436E-5	0.5324037870196392	-48.38779132061773	160.10091223950076	9.373319809467024	5.324046761845628	1.3678032065177488	5.779811012459464	4	2	2	6	1	0.17055562640978636	0.3460086955679948	0.2846414805421787	0.19879419748004	
34700000	-1178.9158674039563	-1081.6608421959425	-97.25502520801399	-1081.6608421959425	24.810624344685056	3.622536955537888	0.008878496804275526	0.9072811331086631	0.00816463388755349	2.2117942107012816E-5	0.6361466044470314	-68.2051020740184	170.181656203777	115.71811248778383	101.27081893305521	20.67057829216002	22.56849669158767	2	6	1	5	1	0.20394054704604966	0.31669542653494076	0.2730740973178989	0.2062899291011106	
34800000	-1165.5536768833526	-1081.1660912451828	-84.38758563816998	-1081.1660912451828	19.628906807428518	4.455173198994526	0.008461127950757192	0.27924876549864824	0.008881622621055029	3.57156147925397E-6	0.22690505655405885	-60.51269345573717	136.81390500852234	113.58787639501477	16.94600676975952	7.8575237306462675	10.775661356048094	2	4	1	4	4	0.1808399870722502	0.3421611747093015	0.2973096839489203	0.17968915426952792	
34900000	-1160.7025912676372	-1079.5330270313893	-81.16956423624777	-1079.5330270313893	17.775018854536924	3.799486279926322	0.010594750509425422	0.5844022192910814	0.01009247249072132	1.9895390428693585E-5	0.48597561108784293	-57.040931463722586	102.38004807065754	68.49690237281033	34.34327187862402	5.7004573526753735	8.518770172964945	2	1	3	6	3	0.22093042370812765	0.32851547737993897	0.23810902385209032	0.21244507505984297	
35000000	-1164.7865379567106	-1083.8538090095801	-80.93272894713058	-1083.8538090095801	19.28900752386861	4.335119963941998	0.00937947323481099	0.41176622718689915	0.010539223892334056	1.4948975490515379E-5	0.3751947881800285	-56.39241796105208	332.07137781043207	67.64307146223028	8.99129472535727	6.278978985748341	9.781264943244333	3	1	8	1	2	0.17537460158464413	0.38372377947599456	0.2563882909296934	0.1845133280096678	
35100000	-1164.6759789980792	-1084.4754357837012	-80.20054321437802	-1084.4754357837012	15.56259030071454	4.333267236445749	0.014542646376304034	0.5669108278261135	0.014925305024123347	6.583883979714829E-5	0.5166848339114164	-59.47708726395828	28.877591759051484	41.055044943903795	19.377225000419653	8.312492520596159	1.9603887934544368	1	1	10	1	2	0.18780416595357646	0.36206963302088063	0.2929184349739366	0.15720776605160633	
35200000	-1163.1665411948445	-1080.6158781645518	-82.55066303029268	-1080.6158781645518	16.821480307267535	4.363588577625524	0.012473831450262646	0.6750952355547762	0.011201449273999036	3.899871995066687E-5	0.5616963775209873	-55.03670273790637	27.661348918160332	171.6846838595536	65.4332387254689	5.701391773323254	0.6656294152730441	1	1	6	6	1	0.18617875172835707	0.4092735247515927	0.22181903447936557	0.18272868904068484	
35300000	-1160.6487961899752	-1086.731280510814	-73.91751567916126	-1086.731280510814	12.736689709011163	5.139103899628651	0.014933286724171784	0.4793217473401159	0.01530605090596134	8.877206367637599E-5	0.5555421486667826	-52.820449587522255	81.36821313570586	22.2971081525322	14.365803266265624	9.766506875194802	0.8444249381863224	3	4	4	3	1	0.17318878157551468	0.3739537093571964	0.2651799682642472	0.1876775408030419	
35400000	-1172.0721445210247	-1092.5600791824577	-79.51206533856714	-1092.5600791824577	18.16656950372769	3.104185167797534	0.009423389955867108	0.2856611333036844	0.009764832302827918	4.847017338001849E-6	0.22732920881978175	-57.1064219026985	229.89277704725725	20.844713539996327	31.38599700554392	4.539152559999174	2.7265634862113957	2	2	5	5	1	0.1935851905288464	0.35641141425143474	0.23251801407901906	0.21748538114069993	
35500000	-1149.0970839645427	-1080.7948996728587	-68.30218429168393	-1080.7948996728587	15.34290189165941	4.908104249625711	0.012319700175026939	0.3537971527793498	0.012237455493417931	2.200060221272305E-5	0.36492154558973977	-49.264457068037395	125.55675860154862	8.009146340953263	7.745309826458548	2.768761843842563	2.226508495970099	2	4	5	1	3	0.16560033963632592	0.3568283605615624	0.2510977316398279	0.2264735681622839	
35600000	-1161.5481830334352	-1085.372175431125	-76.17600760231014	-1085.372175431125	20.580805193849496	3.0716748217825063	0.008344480352149575	0.4047734187721168	0.008134769071800857	6.784046721345362E-6	0.33845924413422374	-51.42027344881438	120.27373453619958	180.10231368882086	18.66021033984569	5.035636958484818	9.644887264353816	1	2	2	5	5	0.1826414292817866	0.34718937927811816	0.2987270183681298	0.17144217307196555	
35700000	-1163.2268728336217	-1079.991235084406	-83.23563774921557	-1079.991235084406	23.806314082893167	5.338679114693661	0.006455075619892446	0.57662130700139	0.006462409438630953	2.0630791353532786E-5	0.6656221768837355	-59.76499088279267	80.01491005948277	99.26231812089806	19.411831153960442	5.268321193880934	4.2841321891592	1	1	1	2	10	0.17408207870696268	0.33183041400002333	0.3214742892371873	0.17261321805582677	
35800000	-1163.3972625671386	-1090.65149111735	-72.7457714497886	-1090.65149111735	14.446975512285249	2.943964221242444	0.017099434756508526	0.3796091479669609	0.016552047546249404	2.6830012047364102E-5	0.31596844655191403	-52.32452483269317	31.29696297308682	50.056799453240835	24.244362285991127	3.5179939361186534	5.042216769133286	1	3	4	1	6	0.18775967695443718	0.37828627038371626	0.25500912667281483	0.17894492598903183	
35900000	-1167.198993269995	-1083.6943694818788	-83.50462378811638	-1083.6943694818788	20.882489137729163	3.002644517152008	0.008425281015022015	0.6295919393197714	0.009741552494875334	5.6395226769422425E-5	0.8241269910188108	-58.292109374852174	157.27929738495064	88.5801575423468	66.97232546943374	8.430838342283215	3.456700719381457	1	2	2	7	3	0.17870504367451048	0.35474846762303247	0.24184672443851185	0.22469976426394536	
36000000	-1162.2553211990487	-1078.7267874143474	-83.52853378470121	-1078.7267874143474	16.630646891385247	5.444971650862985	0.012874492385614607	0.43854223778766316	0.01155569947710485	2.264295766232294E-5	0.3940159541480447	-56.93422793344232	116.08567615681967	214.59936934759583	29.735039684428212	2.738393526860382	7.494864737614555	2	2	1	6	4	0.19097857556376602	0.36121262100593826	0.26362776950524386	0.18418103392505197	
36100000	-1169.3721960266705	-1088.4833159440243	-80.88888008264618	-1088.4833159440243	16.49972815393099	3.6033292797904912	0.013050720245910537	0.2697290217175401	0.011480277043196003	1.7810951878861917E-5	0.33371711324041553	-58.42994191570577	139.541797165584	57.8291547595749	17.585493784776425	11.057397595885726	6.788797012705413	4	2	4	3	2	0.17632785158778583	0.2724920124123043	0.338376590425304	0.212803545574606	
36200000	-1152.6355899985515	-1079.4200747005289	-73.21551529802255	-1079.4200747005289	12.947627042713115	3.39208167256083	0.016896152817409974	0.4078978870350213	0.013623478727363792	6.154347982280951E-5	0.47651111504382243	-50.467514513667524	108.62449846865448	94.40104421891394	30.15374101887885	5.745117461195632	2.962355185756944	1	1	5	1	7	0.17304148135618524	0.37191327103526234	0.27793755161555694	0.1771076959929956	
36300000	-1156.3058803012757	-1089.0053148751256	-67.30056542615017	-1089.0053148751256	13.079984178237824	3.1115825341981846	0.014275134592769835	0.4479897527092513	0.014120632174939118	4.807037515481133E-5	0.4753640046789402	-50.10333614109942	49.530366839827956	30.425154636226065	1.2041914113322931	2.213745233475713	1.4981181553043195	3	3	2	4	3	0.17128311304152885	0.3512617954865643	0.29841041337404667	0.1790446780978604	
36400000	-1167.6981475440848	-1077.5366744139324	-90.16147313015237	-1077.5366744139324	19.411050132300172	3.7203498909045627	0.009056563100244282	0.3820280016131119	0.009781395141599885	1.3027725731977188E-5	0.3698712599742509	-65.68924568083061	92.28705430736699	65.58646307068197	12.975113737244635	23.631723782896106	23.583458205023437	4	3	2	5	1	0.19997228597888864	0.35027814006870006	0.2536745992938165	0.19607497465859494	
36500000	-1156.953671006164	-1075.3029481235394	-81.65072288262475	-1075.3029481235394	19.785479383934007	4.54854284820582	0.0074751997207754915	0.5836337165416132	0.008185390236458643	1.5745599639632825E-5	0.4977140062344168	-58.51817414645905	170.23410651529576	44.308461937207696	19.082163291542635	7.245712724884537	2.2045967943388702	3	1	3	6	2	0.17209182589986632	0.3498295786577786	0.2894227945752264	0.18865580086712885	
36600000	-1155.3290720679156	-1083.1669443552823	-72.16212771263335	-1083.1669443552823	16.566719501028796	3.3012003796156804	0.013209791565511678	0.3436801975484953	0.011470915686561141	1.055485688262959E-5	0.2709717620181778	-48.232229756582804	83.332321736364	167.45895790184593	69.91640776995763	4.0825884724220165	1.3327697342788027	1	1	2	6	5	0.19723012219428998	0.32250584739703814	0.2731859067867196	0.20707812362195238	
36700000	-1167.7513526591588	-1088.9942081615309	-78.75714449762793	-1088.9942081615309	15.699383855110431	4.309959673213957	0.011026331741642376	0.3073814211869353	0.010955015481671802	1.3664765200422514E-5	0.32967275987657074	-51.847896843362584	513.9630291886314	285.57024147519866	34.12323557179389	9.433307331308459	3.4996868220199087	1	1	4	5	4	0.15142436881215782	0.37698562982319794	0.2820416923636759	0.18954830900096845	
36800000	-1156.6376479134838	-1086.3726777844413	-70.26497012904251	-1086.3726777844413	16.188930968588267	3.831790804949395	0.010949322347888741	0.3969253003310492	0.012131036856696534	1.8662065174505697E-5	0.37557007511265544	-50.481242998176114	49.08398892404335	59.09624993215402	5.063893114236797	3.2926710127555405	4.2336314197804015	2	3	2	4	4	0.18356705906891937	0.3175007466043333	0.2766629344531383	0.22226925987360918	
36900000	-1165.5908362582568	-1082.2800341417703	-83.31080211648643	-1082.2800341417703	16.711648483576997	3.8374051044850703	0.0123496504717338	0.35108198821318143	0.010115397057795626	2.0393804365595668E-5	0.42059887940737967	-60.077996008802174	39.59303283009316	82.78697693077919	27.813333561332357	19.451961218714057	6.540691710554031	1	2	6	3	3	0.18890844944081198	0.3102980372880002	0.2854187378406288	0.21537477543055905	
37000000	-1158.4590001127106	-1080.2847416144036	-78.17425849830703	-1080.2847416144036	18.46812022143288	4.4042733008517025	0.013077627319497057	0.6653953767481717	0.01146211156354684	3.060890767274694E-5	0.49953180664244795	-54.30806332434945	433.187826198413	17.357213436481985	11.666933904832328	7.062343236255212	1.030172499679301	2	5	2	5	1	0.18248792334048508	0.3165610775555906	0.30066931352769455	0.20028168557622986	
37100000	-1177.9271165221041	-1088.0438228110224	-89.88329371108163	-1088.0438228110224	21.665956578840376	3.942723772062572	0.008241724527083343	0.2867837009508702	0.007508459737294448	4.12424908281682E-6	0.26609536603972117	-63.59925040024872	152.938035993315	104.0925766329823	64.089661685369	41.84247737543463	10.891318945756044	1	3	3	1	7	0.14819181449932367	0.37598796454830397	0.2816768601327487	0.19414336081962372	
37200000	-1170.3715902274294	-1092.278017604253	-78.09357262317651	-1092.278017604253	19.441078219312217	3.0734825220463704	0.009274838754377004	0.1804098057568302	0.009210993608395895	2.4123513579288843E-6	0.16793970667264915	-58.8556758213566	112.62811052901063	14.093440138469134	9.27535683701976	4.0382444168582445	6.49187102665172	6	1	1	1	6	0.20302485089167466	0.3299778746409839	0.26478698657574445	0.20221028789159692	
37300000	-1154.70051004903	-1083.8722710632246	-70.82823898580543	-1083.8722710632246	16.669649397739928	3.9553272053268342	0.011805811518332236	0.19718523884190794	0.011723848857184709	5.7799005895624255E-6	0.203069480613382	-52.598838056565796	70.07846223276903	19.704724210644688	4.1670954882454705	4.234584220522085	5.49671857211813	3	3	2	3	4	0.19180736701843173	0.34473834344322013	0.2711962077727116	0.19225808176563647	
37400000	-1160.125298989055	-1079.6755921108315	-80.44970687822345	-1079.6755921108315	16.806378951186783	5.141431715635962	0.011165781272998372	0.6325751355265272	0.009084239490975766	2.471241866470823E-5	0.5193227717233393	-58.345207574403254	129.5742256705144	21.405679261697834	3.9786581809351573	5.78756563019099	7.3738936332825915	5	1	5	3	1	0.1979575785333169	0.3234987331504154	0.26473936253649444	0.2138043257797732	
37500000	-1162.5379863231224	-1082.2285373992154	-80.3094489239071	-1082.2285373992154	18.695686720111773	3.7904122435577707	0.009583253231318867	0.33037023850600067	0.00935771063868277	1.3418914506175864E-5	0.3938383594267107	-55.399860421765446	50.4266378228403	159.67096771819607	65.60733456326044	6.5666758816096715	4.244343044977662	1	1	3	5	5	0.21283763102074033	0.38037055654093554	0.24694008097303738	0.15985173146528675	
37600000	-1153.4267584293277	-1082.2202108336157	-71.20654759571205	-1082.2202108336157	14.748129083452007	4.150225888284067	0.0162189191310141	0.4286508292842955	0.012881691422877085	3.721645997311752E-5	0.43682625644625134	-48.8459156089782	76.59475159868784	106.88664590110534	20.197469825675853	2.2410082633365365	3.1554486597974387	1	5	1	6	2	0.18534007543134362	0.3416024817753174	0.2534360312726844	0.2196214115206546	
37700000	-1156.4072342002542	-1081.8389586063859	-74.56827559386825	-1081.8389586063859	14.631938521279627	4.855774997400785	0.016490361583122556	0.26547871370438253	0.016316298526980064	2.2343362929557913E-5	0.2952306412274385	-53.02811881557671	79.5705507498288	37.75157963602668	16.936794449687604	13.93613450534346	4.048605767999491	4	2	3	2	4	0.18645663471262228	0.36380203594716387	0.28162193762816273	0.16811939171205106	
37800000	-1162.9530612823323	-1083.0991960235665	-79.85386525876585	-1083.0991960235665	17.225575763530866	4.092989807700094	0.007798740339299571	0.4506209636518834	0.00893563912603434	1.4707000982820314E-5	0.44013705094508737	-58.913276833819324	71.83621808729274	58.21281916594648	7.370102485191947	3.8239102598376165	5.255462195250891	3	1	5	1	5	0.1716523078513374	0.3805592696299304	0.23115092486401637	0.2166374976547156	
37900000	-1158.084791260605	-1085.206725609164	-72.87806565144103	-1085.206725609164	14.784815059104849	3.3498379297828222	0.013242798811769065	0.2864380862543214	0.012576632158555898	1.4038229912990092E-5	0.2826187511612548	-52.748701359496934	92.2894161595609	39.2143807321763	15.42988021081382	4.630283588540198	3.4391912267670723	3	2	1	5	4	0.2171108104775133	0.34983229318102793	0.27703872735877194	0.15601816898268664	
38000000	-1169.1195123516277	-1082.3312396638216	-86.78827268780599	-1082.3312396638216	21.596294054364765	4.190871149173538	0.007583387533339136	0.6266127143089381	0.009377678547122776	2.677580956702724E-5	0.6018540461315267	-60.84353268788543	33.11434195081474	151.04323368894708	12.989154771519635	5.328717667334905	9.757168308688767	1	2	3	1	8	0.19299668725696045	0.3555500754586744	0.27489534866389453	0.1765578886204705	
38100000	-1154.452688816666	-1082.3560303817028	-72.09665843496336	-1082.3560303817028	17.68926171152326	4.2549259972384395	0.009843233522491376	0.543329812822687	0.012368775793146694	3.757175793374331E-5	0.5127497794027114	-53.74994816230806	62.33670208136138	18.877958463460466	4.639984614190131	3.60566322376582	1.6712812293855839	4	2	5	3	1	0.1932121119565967	0.36557631614786157	0.2515772556719931	0.1896343162235485	
38200000	-1162.92886349597	-1087.5809165800383	-75.34794691593181	-1087.5809165800383	14.12364194922067	2.9580463392677743	0.012810862004408242	0.49568423079951357	0.012712962959261172	5.279449891668124E-5	0.5580882442120461	-56.44673891157882	59.32520340926355	11.205103146109058	15.892939691468136	3.488457781525529	1.8560310498360093	4	8	1	1	1	0.1822532212303736	0.3215257783359027	0.28139123472144395	0.21482976571227957	
38300000	-1198.9968520738612	-1086.3792086908982	-112.61764338296294	-1086.3792086908982	42.07789347169557	3.227205528728286	0.0048494879972032535	0.3679718847272388	0.004797214657563696	3.84225715348148E-6	0.4215416143346346	-79.34038568699577	291.9209616120592	693.9457829367357	188.1695601126634	155.22509795550897	9.179390790320351	1	1	2	2	9	0.18610283081395207	0.34549871839418017	0.2450638938433921	0.22333455694847543	
38400000	-1153.338027189846	-1085.6653757119286	-67.67265147791721	-1085.6653757119286	14.196698476576985	4.021097770875472	0.013480519237363197	0.1881952399902068	0.013628810541880965	8.287930025519786E-6	0.21571361540893738	-48.74958315742459	22.321903546946164	69.89002346002898	6.748253457459826	4.551972420643353	0.4126307477444032	1	4	5	4	1	0.1780168382021319	0.36217451284550994	0.26276128260990816	0.19704736634244968	
38500000	-1126.5383993232417	-1078.5222821311427	-48.016117192099	-1078.5222821311427	10.377772199355793	3.9590264631566345	0.03765143992361926	1.0399048408984217	0.02736492340563522	7.351515669529892E-4	0.8537302281891815	-34.12820176928372	43.93449246367418	7.950774692518018	3.871989581003046	0.0615841966554946	0.058734322913049475	2	4	6	1	2	0.1729276528587109	0.4060221538826001	0.24682370737432363	0.17422648588436504	
38600000	-1142.3627827352777	-1094.9598942844707	-47.402888450807005	-1094.9598942844707	10.367594518211709	3.4820516222311872	0.038070840071936306	0.7424499016804395	0.02499881544648621	3.080760890005923E-4	0.5673294455235525	-29.625061180339138	277.15372413676795	1.4832290924959972	2.192614283918704	0.6922150412556491	0.6649857937102885	2	9	1	2	1	0.17892968252820693	0.35844411026905454	0.25174834316435923	0.21087786403837905	
38700000	-1164.3569946319963	-1084.0558128018495	-80.30118183014685	-1084.0558128018495	20.87884094694828	3.8131760250835494	0.009394169249091484	0.4584074157898211	0.010475505887408646	3.440387331599851E-5	0.6133557199187751	-61.32053815838063	65.58597385434557	11.923629677660996	4.976774763593282	7.7650977571261866	1.7251858570411265	6	1	3	2	3	0.2197767598923358	0.32806523035295976	0.2793506098997511	0.1728073998549531	
38800000	-1160.5225611242058	-1083.063070169662	-77.45949095454371	-1083.063070169662	17.864966488641144	4.192284638338884	0.010568598687384507	0.43813580220391896	0.009609910235516906	1.1980243412634486E-5	0.3490989403663609	-53.0529363532322	98.54756003199459	178.70552762874257	33.4739779614046	2.5924987876721928	3.5116862642938327	3	2	1	7	2	0.1874094764683906	0.3143719108449319	0.2973896134649072	0.20082899922177014	
38900000	-1151.8287637774206	-1084.5663334384521	-67.26243033896846	-1084.5663334384521	14.396824273834468	3.9015281379688136	0.011054076826050505	0.46293395007940474	0.011548568386703975	2.7015335392643154E-5	0.44262071164659167	-46.881853305517744	102.59903584651835	6.676073755803223	15.415151668228802	1.0811164131383342	1.9666225288496928	2	3	4	3	3	0.1719249318010716	0.3343542401049412	0.2875586135868687	0.20616221450711847	
39000000	-1165.9848975466896	-1087.7462081053602	-78.23868944132927	-1087.7462081053602	16.907551351367943	4.467620400684614	0.012115122248162467	0.31869552360500447	0.011524113423485496	1.4073678057181855E-5	0.3183018130813559	-54.46805503654764	221.28521644535076	47.46708500185552	11.961521932260371	16.17003443687895	4.230345470457323	2	1	6	2	4	0.14883678109675125	0.3622721590185111	0.27333393983871856	0.21555712004601915	
39100000	-1156.5604639995959	-1085.5811043550827	-70.97935964451304	-1085.5811043550827	16.91652566322389	4.035312837196156	0.012245862592208426	0.7167027446453067	0.012465892598562088	1.1970722207384895E-4	0.8220630921027433	-48.856907724108034	78.66932870312189	3.532834882010399	8.299696884067387	14.188718828549648	2.923784852006308	3	2	1	3	6	0.19534158400420115	0.3248915296124504	0.29295681079902763	0.18681007558432094	
39200000	-1165.188494043773	-1086.1674211211298	-79.02107292264327	-1086.1674211211298	23.183692464843244	3.2804747588983485	0.012388573816094638	0.4054756437250669	0.01135514604629455	1.9870132034244707E-5	0.3793809593026837	-54.603799566343014	50.14616918702713	98.36983555185545	138.7747971292236	3.8870214617898	2.2517840358855987	1	1	4	4	5	0.171333053321173	0.33667196941838096	0.29339861383457894	0.19859636342586706	
39300000	-1167.0731010362078	-1089.9847460943415	-77.08835494186634	-1089.9847460943415	21.165085832869753	4.610368358933638	0.007331345921165137	0.49527460315864247	0.006859146200660978	1.463726314287648E-5	0.5083184083565838	-55.16528817836335	189.45008258234043	6.5961266969475325	7.988397751957475	5.41915075636366	7.489991953480392	3	5	4	1	2	0.1351503732480782	0.3651712626670729	0.32469765440031445	0.17498070968453452	
39400000	-1143.6456974505832	-1085.3865245042116	-58.25917294637159	-1085.3865245042116	14.069103036719314	2.8002454800838597	0.01467248290759492	0.3676926100962965	0.012437949252358773	3.288329106925994E-5	0.4201382079551044	-39.72691586450722	157.08226115824397	1.6349126233793925	3.415783381715268	4.655015319294376	1.3180113897311427	2	6	4	1	2	0.2023226781523549	0.3272754111169812	0.28844091637186425	0.18196099435879964	
39500000	-1183.1916109721467	-1086.2134543787995	-96.9781565933473	-1086.2134543787995	27.943652584976896	4.123521708925777	0.0074464969354498005	0.2193783803823856	0.006725673905467838	2.3837622292774885E-6	0.2263973300824648	-71.66314403509584	155.25004610157686	51.87125522473357	32.205647393373745	41.272604368958014	25.42382651427527	2	1	7	1	4	0.19133376593880444	0.28167308738669655	0.3481184176064316	0.17887472906806745	
39600000	-1161.652492513711	-1090.4708721458385	-71.18162036787258	-1090.4708721458385	14.136088962534913	3.8435883094109013	0.01249776533566839	0.35927799459390847	0.011051292947710564	1.41442511723654E-5	0.3254482605710951	-53.1289685541984	75.53403033042629	20.769952291522525	6.309490056323544	3.356147088694107	1.5746093741340865	3	3	4	2	3	0.21059065528029147	0.34628258899518133	0.2604469315280608	0.18267982419646653	
39700000	-1167.1251198864195	-1086.6354350245715	-80.48968486184796	-1086.6354350245715	16.266501668828315	3.499759014711218	0.010449413641109271	0.33811617552331663	0.009595597864845807	9.049828327259159E-6	0.32280937882666805	-58.54865758737225	145.43815596332993	11.654722638103369	12.740565662176135	16.099942119275223	3.590052131621158	4	5	2	2	2	0.19237268969986132	0.3215145266671539	0.28631993610885387	0.19979284752413098	
39800000	-1172.0609194175404	-1086.443535074033	-85.6173843435075	-1086.443535074033	19.052588390757624	3.849481879332346	0.009186751880746517	0.4579953485713089	0.008792115849081523	1.5198331516798479E-5	0.459783114881506	-57.47392502132538	267.0976870603553	434.08376259057604	12.536543289386787	14.110664101630793	11.71708064928065	2	1	1	1	10	0.18606771151603108	0.3840507124204522	0.24803032654572438	0.18185124951779247	
39900000	-1141.5790749435348	-1076.9683833684128	-64.61069157512196	-1076.9683833684128	13.024605445113458	4.123937028849391	0.018553889778758412	0.7663969240226317	0.016321234710132956	1.30178219574158E-4	0.6539781205126779	-45.612948865970075	38.009360169113705	26.25295072601401	3.4048046090102675	5.090298361451073	0.23739756845122317	4	1	8	1	1	0.20895232766122052	0.32212673335752784	0.27965623213192037	0.18926470684933133	
40000000	-1145.3178837453545	-1083.7313976856692	-61.586486059685285	-1083.7313976856692	11.631298512567366	3.614378746155835	0.02238213398767481	1.023682482050951	0.020153643134040417	2.168416648693961E-4	0.7279982216040402	-40.58948816922168	108.29832064222576	23.044893033161625	3.5500023914509846	3.7966326246702757	2.1535360613174914	2	2	3	1	7	0.19475162095611426	0.3227040834414571	0.2810048721275699	0.20153942347485876	
40100000	-1163.7666666288485	-1088.5288520386903	-75.23781459015814	-1088.5288520386903	19.73971221030814	3.957031643868746	0.010095659358637113	0.33910478416159917	0.00957951439893467	6.549948623790709E-6	0.265795116098956	-53.18386513039443	120.08619130382874	83.00863428114532	9.440836072076612	4.056892463374832	6.0235492246795275	3	2	3	4	3	0.1704427029148141	0.31812656652044047	0.3262534158188915	0.18517731474585408	
40200000	-1166.4202962166578	-1082.8946438505116	-83.52565236614623	-1082.8946438505116	17.309567694044055	3.651075851180606	0.01169992868320317	0.29395739208501065	0.01133443255561044	1.1681658029922493E-5	0.2972654883870767	-59.069307653370956	12.49863930039492	41.35614430696938	91.43149184034661	32.96616162585698	12.515516894080083	1	1	2	2	9	0.1865996420604144	0.354405790762495	0.28234113296829466	0.17665343420879612	
40300000	-1161.3302005767753	-1081.654883662836	-79.6753169139393	-1081.654883662836	17.224422664255016	4.916183658235267	0.011903314123177812	0.5634073519434405	0.012513138884538418	6.34107385069963E-5	0.6511486825728653	-57.17503574913871	62.095358556487	9.344436917714047	22.81618354789678	11.729435876880643	6.020992342042915	2	1	1	8	3	0.1853096522328399	0.39213627123900185	0.237422264393269	0.18513181213488952	
40400000	-1156.9681111136297	-1087.1976690548656	-69.77044205876398	-1087.1976690548656	19.473927127180865	4.160378111292227	0.008833548075735127	0.07399308888526536	0.008733945668420054	4.6641093279065464E-7	0.07701484250857406	-52.10013176906113	92.83364966135255	2.5165060436878957	2.4045347070522247	4.35181518104721	9.50383099137644	4	2	3	3	3	0.18564713232896007	0.36719061696680694	0.2429174234223091	0.20424482728192428	
40500000	-1180.6553646683474	-1088.376589467127	-92.27877520122057	-1088.376589467127	21.129914846411744	3.9946609802435873	0.008178127590578088	0.36748666772311145	0.008796465286533241	1.053579438309465E-5	0.36662101562913885	-63.623428261860845	200.27395143877027	127.33587584219623	13.98818175786821	39.59148414436606	59.36953549508341	1	4	7	1	2	0.18927251289862826	0.3460588114397429	0.24258465273173485	0.22208402292989446	
40600000	-1159.3809747799237	-1085.5725007320757	-73.8084740478481	-1085.5725007320757	12.759057692654817	3.3200950066083776	0.017301907880351193	0.7159389312264947	0.013977623421543815	6.153045989941238E-5	0.5818467874574991	-49.56276284152736	92.47505224178623	82.4924287520343	4.654982015394787	13.030289318535884	1.4280166245704737	2	2	1	6	4	0.16238312772153174	0.3107976226370867	0.29112616885904835	0.23569308078233364	
40700000	-1170.5848306619441	-1092.1570178708578	-78.42781279108635	-1092.1570178708578	15.481472265506492	5.094247905960939	0.011166185444407773	0.1538845577710953	0.01090123929595175	2.6830233264674373E-6	0.14698134441696775	-53.99788908201105	109.95290719860881	76.46499673962991	73.37126118725901	7.684055131670747	10.911025705827928	2	2	1	7	3	0.19999681272480768	0.30052940954513024	0.27222558774690214	0.22724818998316035	
40800000	-1173.7604703928116	-1082.0880894512484	-91.67238094156315	-1082.0880894512484	22.14103152388844	3.506680891871873	0.006001796282911497	0.40996677700867423	0.006757605686119748	7.745339682398321E-6	0.388962650645409	-65.52906765443508	555.2042278409484	145.5366591142192	45.065567334101445	4.593375639127065	3.1987243126412235	2	3	5	3	2	0.19074995769483374	0.3489193432636574	0.26526365850901906	0.19506704053249024	
40900000	-1154.0661667883899	-1082.2783331260366	-71.78783366235326	-1082.2783331260366	16.09474882833544	3.6536491875572716	0.014147706813646788	0.33800537850476814	0.014559750042679166	2.621339039584395E-5	0.3445874705630491	-52.78458585511212	68.77940620841476	13.17826511539912	6.531831621930406	6.9023660088272925	5.645795462732986	4	2	1	5	3	0.16928598120861393	0.355534188379984	0.27063699439670985	0.20454283601469278	
41000000	-1171.0341989588394	-1083.569991189379	-87.4642077694605	-1083.569991189379	22.63424622922394	4.016325691160773	0.007862076808984854	0.25743691195221047	0.007224126527977427	4.60949181327699E-6	0.29045739236244217	-63.866293507410596	379.297158785165	44.00030248598272	19.31647663940991	9.75495579017289	2.6030782351193222	4	4	2	2	3	0.16999701836016265	0.3768837300023606	0.257081432564872	0.19603781907260545	
41100000	-1154.1221342177002	-1087.4526681526988	-66.6694660650014	-1087.4526681526988	15.442115448002228	3.1360775702168664	0.01273338021864783	0.4769555518332128	0.014399439488379713	5.260985961857363E-5	0.5209780184037694	-46.799921330537224	90.02290938202395	6.682895104841889	12.234012195802705	5.653441449647609	2.407343295017094	2	2	2	6	3	0.16490567647615653	0.3588898967837849	0.2950537925340188	0.18115063420604033	
41200000	-1167.4330174297327	-1089.2473804072142	-78.18563702251846	-1089.2473804072142	18.491818997571524	4.987565364541682	0.009322015825248251	0.38949765752524274	0.009969546387363448	1.9818121324127122E-5	0.47420897819885044	-56.83832511376023	104.24675560187987	20.022699285508075	5.082174487585704	7.6440702454188205	9.582975579488743	2	3	1	8	1	0.1672794409142509	0.3393303454195501	0.309845185545537	0.18354502812066253	
41300000	-1163.601573386882	-1095.018642628619	-68.58293075826289	-1095.018642628619	13.60751317782156	3.964567283326048	0.011362105161102278	0.10834216539193123	0.011902563193439145	1.6384762451076579E-6	0.11136840171725979	-47.37824031320257	121.69825946032957	175.6376613377012	11.106047455855885	2.635899548630025	1.966958177932988	3	2	1	7	2	0.18832715493172733	0.36665833192649355	0.23712236221367367	0.2078921509281061	
41400000	-1172.0985094849916	-1083.5753348260791	-88.52317465891254	-1083.5753348260791	23.246251690550864	2.5807674612220186	0.010345157274925125	0.7545117178962556	0.007777244771558984	4.925489004922609E-5	0.8322286389336409	-60.74008533874362	255.37513527563993	30.86046280921343	88.91025267152885	12.112786134310234	5.695324794886424	4	1	3	1	6	0.17637123623838338	0.3770395212686148	0.25101033859245814	0.1955789039005444	
41500000	-1146.24246937286	-1076.93815917381	-69.30431019905005	-1076.93815917381	12.608036178558581	3.7664498733211444	0.01302097244620024	0.6666553136920598	0.012964487133997494	1.0522168881227553E-4	0.7222782019048918	-48.05238664462698	92.65521826161384	76.20707500574068	5.339213383859093	2.8079623810369085	2.618672349168251	2	1	3	4	5	0.2046991272544938	0.35267773355725673	0.2614190479780753	0.18120409121017483	
41600000	-1176.9025647519593	-1084.0727074659112	-92.82985728604815	-1084.0727074659112	31.406248083707762	3.5253346679495525	0.006892155497135395	0.4872655341801153	0.006639855072012143	1.7521672639975464E-5	0.597763435175065	-67.91905596477893	227.4525635579977	48.94787642382458	32.56038525911836	17.76931949366023	4.796799527247505	4	4	3	3	1	0.1887111576780092	0.3558519258270452	0.297384909620765	0.15805200687418133	
41700000	-1169.364292336872	-1098.383741116186	-70.98055122068608	-1098.383741116186	15.129320326542416	4.450887612012739	0.013376292417685592	0.0226324828129015	0.013500351458381668	1.0216735500224314E-7	0.023879101532495197	-50.5191326618946	201.31423593632218	34.001372741072785	12.86384314190063	3.5767316533470144	6.803385300536869	2	1	4	4	4	0.1557043744997831	0.34876392137690027	0.2787627410766665	0.21676896304665086	
41800000	-1166.2678467181797	-1088.6564676387316	-77.61137907944821	-1088.6564676387316	15.652960710114812	3.450911863954357	0.011313410037153864	0.3029530815612192	0.012699439377651665	1.3880723982143805E-5	0.3013147010884188	-55.920761453749236	74.06260993098215	58.86251656081345	7.117915376412454	11.709298792554424	7.476497833333733	2	4	5	1	3	0.18371249677832577	0.320257183004923	0.27994884325277297	0.21608147696397892	
41900000	-1156.8590187560224	-1085.7790443438817	-71.07997441214069	-1085.7790443438817	11.662222861323546	3.0027652258725137	0.015575657176246715	0.5404887979937422	0.016182187199625598	4.987029689792492E-5	0.47509068777518904	-47.17690076706562	178.70337730206614	73.1103556182942	25.63124037249457	12.719710098246452	1.0052589869625184	2	1	3	3	6	0.19413754715586543	0.32404730412369726	0.29044454867924413	0.191370600041194	
42000000	-1160.9692937296436	-1087.7125478426228	-73.25674588702071	-1087.7125478426228	21.288118244910134	2.768873520075325	0.008939769068858466	0.5327597108849857	0.010451795811501708	2.8986133969868693E-5	0.5948198887041253	-52.51161602949202	117.95525988424885	20.385102785288204	2.691025652496665	5.748163836197458	5.767480981457469	5	2	2	3	3	0.1665070014411443	0.3540694988036542	0.24705023118909453	0.2323732685661077	
42100000	-1158.4196913264732	-1085.0807014711509	-73.33898985532228	-1085.0807014711509	15.606894699582293	3.5809425359760096	0.011024974112263875	0.24966511581683282	0.011518790557124405	1.2662739197772598E-5	0.3086861172897946	-49.432224449471015	181.57918674498762	111.72164539722795	3.3161712065599005	5.001989397142894	13.143139470589729	1	2	4	6	2	0.21561024089850925	0.30623582898582724	0.2785935271011187	0.19956040301454564	
42200000	-1169.7465507939335	-1081.5192898606645	-88.22726093326897	-1081.5192898606645	19.183214129566114	4.416173821368301	0.008736676967699784	0.5514432275639849	0.00922813597530516	3.088441350114061E-5	0.5908958190362612	-63.3079523162452	104.1063997178421	30.767652524891215	15.07158024748605	7.495300110074859	26.82328497052888	2	2	1	5	5	0.20913793250229562	0.2901074890120644	0.27654047392792375	0.22421410455771706	
42300000	-1161.0412404562626	-1080.971262812458	-80.06997764380463	-1080.971262812458	22.24175153151023	4.2578646425425	0.008997935418559732	0.30655855609306953	0.008851625183418402	1.0400690272827696E-5	0.3607476253219938	-59.3554144199319	103.6189613065162	2.3784700527110747	7.882345131347706	5.363686659905531	6.170063288565719	5	1	1	3	5	0.19405923870026814	0.3134450206538734	0.30276747256491693	0.18972826808094231	
42400000	-1154.9445104354847	-1081.290331001974	-73.65417943351068	-1081.290331001974	16.860335622757244	4.751857104537176	0.010149139847080586	0.3102993038943714	0.00993724995687181	1.1567938381314682E-5	0.33303848377784356	-52.76960626115796	94.95683257984949	113.69081871010614	12.484254022735444	1.2004994573535155	1.3429577443174099	1	3	1	9	1	0.17825035223986394	0.3513973973914877	0.27679932861708656	0.19355292175156266	
42500000	-1185.436612687965	-1089.8689455272486	-95.56766716071635	-1089.8689455272486	25.20512766725285	5.164805987680459	0.006688619708471247	0.2802523263930865	0.006966732369494993	4.0774618284380765E-6	0.3063278545138198	-67.50095495564706	98.14743480738606	122.06331907303114	130.60257292510232	76.6895994795859	13.159007177080223	1	1	2	4	7	0.1577195405865338	0.38128392626977314	0.29604082363479806	0.16495570950889596	
42600000	-1169.8330737665156	-1077.5767855410918	-92.2562882254238	-1077.5767855410918	29.035903778927135	3.5554013835205596	0.006665094049434962	0.5181127695587897	0.0056566558538333955	1.136455435106282E-5	0.5546115479981648	-70.42117291908006	117.26591010959896	80.47192566514933	5.410160011154139	3.6803360212121854	4.655038184766271	4	6	2	1	2	0.22649079285734275	0.3085332154160271	0.3133789936174596	0.15159699810917152	
42700000	-1174.2957449730366	-1102.1700576668536	-72.12568730618301	-1102.1700576668536	15.737935018994042	4.191637458714604	0.012789914708849753	0.02842833443823128	0.012751266501877013	6.494467290430474E-8	0.01993286291441001	-51.22516948635052	52.840474209692864	101.27696422359477	16.058800842594824	6.546633309722874	9.156432526780923	1	2	1	2	9	0.1784018061228131	0.35653467059375915	0.2884724231671897	0.17659110011623896	
42800000	-1171.9461570349984	-1090.7874096720088	-81.15874736298947	-1090.7874096720088	21.06968971726892	4.857607993276213	0.007914242139755777	0.2561271978747814	0.007615755893082658	4.198139259400834E-6	0.2613729852135678	-56.69056172344506	123.63695749341397	139.78432835823398	8.718698797731637	8.939280191094205	15.23449886933059	2	2	1	8	2	0.1731488789514356	0.34167844749617154	0.27080726695652474	0.214365406595869	
42900000	-1155.7476438390268	-1080.879526422214	-74.86811741681265	-1080.879526422214	12.054132850013493	4.2440710991682495	0.014600046904687044	0.5695449012013227	0.015849051470558803	1.5841384065109086E-4	0.7550285973813167	-52.57996986366967	41.868006406048906	66.56710289073037	21.907956304853077	10.520699409543504	1.6539988747962797	1	1	7	3	3	0.19309795895053694	0.36076258092007957	0.23038277136230478	0.21575668876707962	
43000000	-1176.3521418937137	-1094.4594659841393	-81.8926759095744	-1094.4594659841393	19.539514958592957	3.3976891281028614	0.01204728278732383	0.17490526235806142	0.012417986214567987	4.077657688136889E-6	0.1651798868429339	-56.7993599741526	60.12128718373152	94.79803869480038	46.362289708434666	61.92801320363396	12.849641813307883	2	1	2	1	9	0.18858592503862126	0.3760465290205876	0.26433820117036827	0.17102934477042384	
43100000	-1154.5179046935218	-1078.0259288187106	-76.49197587481136	-1078.0259288187106	20.284795140050836	3.85412094561229	0.009125438800951353	0.6977430879087814	0.0076746350954988605	4.16445299390494E-5	0.784182083279737	-52.50415054961205	527.2685781177202	8.001498892123843	7.4058791895491325	8.473467915539711	1.831828103198598	3	5	5	1	1	0.1901228555963818	0.3390931960253339	0.2566601050854838	0.21412384329280135	
43200000	-1154.6136368921725	-1082.9453537745526	-71.66828311761986	-1082.9453537745526	15.790293657020065	4.0591629195139305	0.009767650168089783	0.28476272435563094	0.010197478957896237	8.18839146199878E-6	0.28633050178570113	-52.308085651802855	59.441275186297574	45.43797778291133	16.28352481615927	4.327633305988592	0.9839804463633822	2	2	3	7	1	0.218864536346223	0.3378050587013775	0.27124825173818806	0.17208215321421252	
43300000	-1153.8213969100598	-1074.8265277501748	-78.99486915988484	-1074.8265277501748	18.412195641451326	4.099548432023961	0.011962126541222534	0.6863817909152726	0.010498911043223095	6.0819968671141754E-5	0.7508202347537078	-58.59218360992354	46.09302785988037	10.949517665917588	6.419231443234754	12.65613827890323	2.3197674114309397	8	1	4	1	1	0.1794095722997212	0.35150959599161813	0.3116432045132692	0.15743762719539256	
43400000	-1154.792010548341	-1075.5137899539004	-79.27822059444074	-1075.5137899539004	18.988559812530216	4.514766134712457	0.011357628872425581	0.41215454679458563	0.01102889999456475	2.401858623264323E-5	0.448640411227168	-53.25961035254678	109.26145099074336	217.95073043331507	48.96600632785118	10.759901268680052	4.27016273315783	1	2	1	3	8	0.15480910272533016	0.3645851964801249	0.30095784025641276	0.17964786053813342	
43500000	-1159.7061278670703	-1091.118426986676	-68.5877008803944	-1091.118426986676	15.439675064706108	5.025769160991737	0.01234030641965627	0.3690396992636677	0.013323956931080998	2.4948619465951234E-5	0.4011961233106203	-50.75325521523678	70.49843510988926	6.648605912707369	3.8577947290910273	4.891845435617556	2.0681522348480934	3	3	1	2	6	0.1605545100702692	0.4064429442299633	0.26736626136919384	0.16563628433057498	
43600000	-1175.495245283587	-1084.7622971315036	-90.73294815208358	-1084.7622971315036	33.51302634529074	4.328273199390589	0.006411769301600016	0.42664955443777547	0.00657415087909249	7.250273314250544E-6	0.4160395070691156	-63.66945426455972	283.04310395123724	77.01832657594811	7.781868399105685	26.313000821041843	5.512482964942361	3	4	5	2	1	0.19161706519781835	0.33804742574491575	0.2776801952673508	0.1926553137899165	
43700000	-1164.648684239757	-1084.7429407816946	-79.90574345806222	-1084.7429407816946	17.234102508671075	4.799776254271873	0.009980831602632254	0.29489326944118827	0.01021257061515621	1.3299893124010957E-5	0.3505693442989535	-57.151323608135044	118.52598797226604	77.43365622254349	9.743440489526417	11.401557049726195	4.903758961184016	1	3	2	7	2	0.17779193063222049	0.3340738708791285	0.2890493517921857	0.19908484669646673	
43800000	-1170.1401225998468	-1079.8835372204762	-90.2565853793706	-1079.8835372204762	20.65724756111027	4.002448357558771	0.008704529938172426	0.4698496636979995	0.007866657346617692	8.809406442262206E-6	0.3707193652090426	-63.08571070934992	205.6703113689374	164.65701865842428	22.824924808715412	34.16713524326169	4.061237136439024	4	1	4	1	5	0.19462772107425275	0.3449189044892804	0.2545922197688867	0.2058611546675814	
43900000	-1166.2879212197047	-1081.7270508788297	-84.5608703408749	-1081.7270508788297	25.107382825576067	4.158179717612286	0.008119963126045208	0.4792251674425418	0.007326471981961571	1.2466790718987954E-5	0.4770786384886462	-61.91234487945314	121.2851047053243	50.3902509637956	13.935295542985239	9.073700379415754	6.055805748087087	2	5	2	5	1	0.1768925612163757	0.3428027160808715	0.27869245949442195	0.20161226320833223	
44000000	-1189.3918649084233	-1087.5155259092037	-101.87633899921953	-1087.5155259092037	44.476425846258564	3.500613487352805	0.0044633683159103895	0.5882585378250164	0.0044760708327598485	5.068723044122741E-6	0.4931847118975119	-71.60262464049346	195.19119822979394	139.28272249405737	294.94679899856396	29.764044983765114	9.66071829977809	1	1	1	11	1	0.1735128021061663	0.3587661458673782	0.29333780872979265	0.17438324329666424	
44100000	-1145.9751251925454	-1080.9467933404028	-65.02833185214273	-1080.9467933404028	12.76855336138089	3.9543828858358303	0.01677714197970357	0.4621402300344543	0.016202769746447264	5.432315716575369E-5	0.44843287983627295	-42.86055078257154	41.65112665859503	84.21791718669452	16.66397816030237	1.2482098933329362	3.480610486741749	1	1	5	3	5	0.18144161235756592	0.3526998312073315	0.28193148193952977	0.1839270744955742	
44200000	-1154.7778664166945	-1082.1542415227152	-72.62362489397917	-1082.1542415227152	14.770925613372505	3.9373897003868836	0.012219929373555495	0.35082199553176446	0.013660522149178218	2.6676009103468833E-5	0.4081648849828111	-51.696727942813915	179.82591135532857	32.18291199467315	4.490298455223306	4.253937950435682	4.773117695118635	3	2	1	8	1	0.17777538291633777	0.3386462371763154	0.2783753381765707	0.20520304173077758	
44300000	-1165.4837480561284	-1086.3218347209436	-79.16191333518478	-1086.3218347209436	15.91661107222067	4.42886374357954	0.008648844974944466	0.3755274534256526	0.009428199870396453	1.3681262190701543E-5	0.4022047889351931	-55.20784782640044	116.27749651285787	70.84049086523858	31.934649830181268	12.456186283477807	9.540136025975073	2	1	1	8	3	0.1711793601361506	0.3568585461336803	0.3124950204209624	0.15946707330920812	
44400000	-1160.7349432292124	-1083.2519423748138	-77.48300085439861	-1083.2519423748138	16.7812124372472	3.5224158358834012	0.010176932198048739	0.23071111625032778	0.009593705480374323	6.109839631156398E-6	0.2431214010896314	-54.71454217761051	112.42845008087689	174.22642628222772	6.860542357574882	2.7279494001749236	5.878519239736678	2	2	6	1	4	0.16912779767406347	0.3406955738195497	0.28067488755815034	0.20950174094823784	
44500000	-1159.2156063637462	-1086.5122758672726	-72.70333049647358	-1086.5122758672726	15.612719993796748	6.388201542734372	0.011930361698400364	0.33522857408601564	0.01267499967998394	1.89865985725098E-5	0.3381445618788795	-51.64530168375933	68.48675828613042	23.8297678868618	3.790574500294787	10.297041704171791	2.0619745811893972	4	2	2	3	4	0.17578466856500333	0.304827745735022	0.33718160602455904	0.18220597967541685	
44600000	-1184.1184492834013	-1081.5540653391724	-102.56438394422901	-1081.5540653391724	35.27947800060578	3.632912075900402	0.007138215670503438	0.6594812696731777	0.005480544946911879	1.0041679956735039E-5	0.6028485092333304	-72.40708171701165	296.6069647499933	222.23077777746383	123.0396763471164	48.93313979597669	11.258050801997154	1	2	4	4	4	0.17651410789193608	0.29633719123344354	0.3048393564809467	0.22230934439367495	
44700000	-1163.3388136152926	-1083.8840869082815	-79.45472670701105	-1083.8840869082815	21.055076512192876	3.709765553314669	0.012234959649939021	0.5834435613204674	0.010578031788177603	3.339157310422954E-5	0.5161998082466188	-57.04430754974625	116.52029286727388	8.756025776079447	11.455090546239404	11.80482353731984	10.613532015652765	5	2	5	2	1	0.20088076065010288	0.3489567754555485	0.2554716583635345	0.1946908055308154	
44800000	-1160.5249732307304	-1081.5129790475917	-79.01199418313873	-1081.5129790475917	20.298440874952533	4.8266192220526465	0.011350046633665907	0.43807326125892354	0.011876524465418058	2.0232518360958292E-5	0.40830670732021523	-54.049462345289385	118.45268530329574	182.2057753630177	17.694717179884226	3.367667329228822	6.619167024738549	2	1	5	1	6	0.18775253370240175	0.31307691632176654	0.2958115966501858	0.20335895332564727	
44900000	-1164.9378224463778	-1079.5039772606715	-85.43384518570635	-1079.5039772606715	17.24487537069841	3.2933545082443034	0.010387468310865344	0.47371473427458655	0.010958464219914896	3.46581500411563E-5	0.5311203052501693	-57.83717294153317	79.11959498865293	328.510995113321	33.68538028084323	13.63739155227548	3.9236135007215855	1	1	2	7	4	0.16525477492597088	0.310728181810098	0.34031222102455094	0.18370482223938162	
45000000	-1161.2330136706396	-1085.4120516766438	-75.82096199399582	-1085.4120516766438	16.094036067518193	3.82757656704811	0.011555156542777612	0.14074569673861448	0.01201188064870662	3.2042439103847884E-6	0.15407286437858636	-53.8138756466185	136.4769373210365	211.9719585131785	3.302371567979467	3.2675471001468037	3.7672588369375264	4	1	5	1	4	0.19196710846684506	0.3578186727332056	0.23041672801105723	0.21979749078889366	
45100000	-1162.2170425086626	-1082.4954580962024	-79.72158441246034	-1082.4954580962024	15.698655053254239	4.467920075251038	0.013052387937311337	0.665760138265714	0.013588651506256228	1.1550397792032375E-4	0.7051366213050924	-54.979036130575004	54.29138997038148	111.4345979594358	40.789765649689166	5.71686809131967	5.801902561546889	1	1	5	5	3	0.1956331433164775	0.3418569419091639	0.26883174674772664	0.19367816802663346	
45200000	-1167.9318436778783	-1091.031808509738	-76.9000351681403	-1091.031808509738	14.665059456759824	4.243466310556297	0.01609139235931543	0.16337262560323831	0.014703568748645023	7.499118146986535E-6	0.18328888215984143	-54.06351497760821	60.17742366180259	90.32159552562992	23.88438707635768	22.007478303597747	4.437406294072381	3	1	1	3	7	0.18525363420007449	0.3503529963390301	0.26537856238584584	0.19901480707505112	
45300000	-1169.1163098985521	-1094.971019872788	-74.14529002576413	-1094.971019872788	13.856970504214972	3.517768106611319	0.013942784789445082	0.10007600986431348	0.01318135743437649	1.8453565281184845E-6	0.10114452865132711	-53.20550260672067	129.28715510075907	45.59117216295587	29.403995135368792	8.30134908380582	2.1098466142808876	5	1	1	3	5	0.1958587873338701	0.3150079602411424	0.2916436717562881	0.19748958066870081	
45400000	-1164.2972548310536	-1090.268060216701	-74.02919461435243	-1090.268060216701	16.133224993322006	4.823931473585584	0.012480818951586644	0.0020198102544187056	0.012488601717828314	7.923656177349879E-10	0.0022545188606989553	-54.192608991979654	167.542347891109	111.47833066557516	15.023337009814755	5.245867361755331	3.427758816127215	1	3	1	4	6	0.16740648415119308	0.35282941852439237	0.2569198447464235	0.22284425257799254	
45500000	-1168.3033452049212	-1082.7007148562739	-85.60263034864731	-1082.7007148562739	22.839996010223235	4.983055308648112	0.008432686687883079	0.24167427885185516	0.00889589541072434	6.521441342436015E-6	0.29910689520287803	-61.71386102114371	150.23207655074688	29.56412008545597	31.975408159386856	11.3464054515438	15.49034669096751	4	2	3	5	1	0.16362469327151055	0.33320379112858245	0.294377346677151	0.20879416892275754	
45600000	-1151.1052685560703	-1088.7277665384047	-62.377502017665726	-1088.7277665384047	16.21728335567078	3.8480485509875066	0.009431468675712758	0.36133870501443616	0.009599902314862421	1.71364911366335E-5	0.42293991838880857	-43.1869691618465	145.86759935467583	15.523661924921502	2.926972370531251	4.768325582724059	0.8392514252773189	2	2	5	5	1	0.2080525093163205	0.352130061103227	0.23377358026332778	0.20604384931712633	
45700000	-1155.4691062656875	-1083.3423343968245	-72.12677186886287	-1083.3423343968245	17.416059556628994	2.9112099740089743	0.011037014962603058	0.39417801071632774	0.009968150783768675	2.2442955618198325E-5	0.42448509073857243	-51.089769407948786	128.6698669657704	1.6901370458535332	4.574312540118388	9.505840871648862	6.3785234520709215	4	3	2	2	4	0.20659675796806876	0.3636053511149054	0.2364606072636242	0.1933372836534032	
45800000	-1153.1212812105255	-1085.5745830746569	-67.54669813586851	-1085.5745830746569	14.709348169312095	3.21205363573316	0.013019584205502152	0.24353330378555255	0.013481645569027477	1.517226081860985E-5	0.28951189819811174	-49.09556769142014	55.531742592597006	35.59869872785365	5.270338915469216	3.716477857287281	4.941312154226183	4	1	4	4	2	0.1537682389773729	0.3322423132567426	0.32422109331762355	0.18976835444826248	
45900000	-1188.2684554552502	-1088.7701994246931	-99.49825603055712	-1088.7701994246931	33.30480925014482	3.3687266616839966	0.004839477324668207	0.17588700685228395	0.004741530777668946	7.246308418585156E-7	0.1797175383203058	-71.15615295671618	1821.8682238041274	130.41715932555027	82.14983278097633	10.835540298384824	0.6358093986495991	1	3	4	6	1	0.17139387699368383	0.3236491095330793	0.29209605563007035	0.212860957843168	
46000000	-1158.5835988750937	-1081.7093201056182	-76.87427876947554	-1081.7093201056182	17.186138503693257	3.188904477661378	0.013578794691097467	0.931673979861285	0.011038878607164758	6.189953994032319E-5	0.6510131338629757	-51.98025838398122	305.625765567485	32.8289214425105	13.633661038470315	6.774935366836051	6.4683404938533124	2	2	2	3	6	0.17671851533564004	0.33058963132407004	0.2710343588442606	0.22165749449603075	
46100000	-1155.2792627238039	-1085.7248229403608	-69.55443978344312	-1085.7248229403608	14.010403497357819	3.859799582997818	0.014638963804679581	0.3632579724209167	0.012936937109949639	2.2487055482306612E-5	0.3450503080095653	-44.23084093741004	97.93943099732951	318.4311283013789	4.4216139785701944	1.7332201003360155	5.095500569780483	2	1	7	1	4	0.1975733999176819	0.3008090975777522	0.2986420469633206	0.2029754555412467	
46200000	-1157.230394384705	-1084.5557230845534	-72.67467130015164	-1084.5557230845534	14.963727531498954	3.908014817927618	0.0104776631470034	0.3296208449105457	0.010841192084051474	1.4555076589261748E-5	0.3483962649254349	-52.648033894559525	104.768507573047	24.991271003966162	6.455026907165411	5.326256356831273	5.351696781644024	4	2	4	3	2	0.2062747876564047	0.3563288590488087	0.29129145887144015	0.14610489442334784	
46300000	-1162.6726069299382	-1089.4709429922364	-73.20166393770178	-1089.4709429922364	17.201923248812534	3.8855043502142186	0.011340640113525195	0.3863400780650662	0.00958923930287731	1.3663191280073628E-5	0.3394700301144424	-51.754039377123135	64.63896014310319	82.56920212413995	3.5182002926194116	5.583090641542966	5.342328721947924	2	3	4	5	1	0.2037577211599706	0.32345047789245857	0.300844075072707	0.17194772587486523	
46400000	-1175.3934861993393	-1090.872011488715	-84.52147471062415	-1090.872011488715	15.793012203112458	3.520124483133222	0.009125639077390354	0.34309697038413545	0.008290237022523985	7.868270982338727E-6	0.3328082173977002	-57.82669395222597	654.9709722870518	568.6684992610182	10.929703922575628	3.445779411098709	3.3843603522089833	1	4	1	3	6	0.2179070725237026	0.363535341660388	0.22958589916541675	0.1889716866504941	
46500000	-1170.2107495244747	-1090.2986247007846	-79.91212482369014	-1090.2986247007846	24.489523548404183	3.413135858673674	0.009298196671317217	0.36251115705518944	0.008912752678095107	9.895638072682962E-6	0.35300022505622086	-55.75861532582337	54.52790553593881	143.2065961856567	36.58074230775198	8.087536894030421	6.387880854987909	1	1	4	4	5	0.22569366262356616	0.3048235118447252	0.2555641272863015	0.2139186982454085	
46600000	-1174.3963255281533	-1082.4335579750057	-91.96276755314771	-1082.4335579750057	17.806407312845245	4.0959974134328245	0.00921440978607459	0.7965788146044628	0.011954661337304981	8.464718557066733E-5	0.8624084873758184	-61.39164889608952	550.0781824390793	264.8242443981141	71.783703044604	26.540650939885726	9.805208621550634	2	1	2	3	7	0.1968449204229696	0.3313771194846804	0.2735423901713443	0.198235569921007	
46700000	-1149.0261717022013	-1078.8381123862048	-70.18805931599648	-1078.8381123862048	14.12827901767197	4.266590127807023	0.01903724241635323	0.6061348197159202	0.012714806858112021	5.900700925698652E-5	0.5750336424887089	-49.298383041425424	50.68310064781376	4.841124128380305	16.592153547518993	1.8741851965043173	3.0603974730618813	3	1	4	3	4	0.1851818919934576	0.36083476399047915	0.26286904728312976	0.1911142967329346	
46800000	-1158.9470985067624	-1088.7770728993107	-70.17002560745172	-1088.7770728993107	14.564827124680239	4.129813470398751	0.01670366314465734	0.5422936369654441	0.015692046478078234	8.434561308497028E-5	0.5707341935640542	-51.608529068198486	50.57946966156541	13.516663370165572	3.4022521755781097	5.218565042997719	3.5776522776880704	3	3	3	1	5	0.2003776649777626	0.339041337910443	0.26787097744242616	0.19271001966936943	
46900000	-1148.3083635874925	-1080.617654498056	-67.69070908943648	-1080.617654498056	12.913134896825595	4.19241586777762	0.013112205763241278	0.6537151329111592	0.011601665237734881	4.236776870622692E-5	0.5260015162726838	-46.03935445522464	115.84670158074957	7.3253226791128885	14.344059893087453	5.54500988547735	2.655529059154775	2	4	4	1	4	0.16570716474746075	0.3751981802325721	0.2638185717364432	0.19527608328352508	
47000000	-1167.5182860203554	-1084.2367818157488	-83.28150420460646	-1084.2367818157488	16.1001707561555	4.367641720411908	0.010960943472438702	0.3869943224308613	0.011045605338306471	1.2538078444376817E-5	0.3350778343943296	-62.764092530609325	57.60739193031556	6.620536139120627	9.69239144705453	6.9326336730447595	13.953448893263676	6	1	4	3	1	0.20152100118580685	0.344759670704161	0.28462170033011897	0.1690976277799143	
47100000	-1173.617076160413	-1095.8582169501174	-77.75885921029557	-1095.8582169501174	17.179256248534205	3.0752353471852985	0.007995938277713674	0.4440542788198404	0.009384730501962507	1.84690031586991E-5	0.47499688218957065	-57.25200626148383	90.1622172182141	52.97831942621244	6.375425922185363	5.9980050009241905	2.6444614318601234	2	4	6	1	2	0.24260335532048113	0.3415416187469456	0.24207029761806034	0.17378472831451408	
47200000	-1156.5464937648728	-1081.127058976652	-75.4194347882208	-1081.127058976652	13.322218833421717	5.586670799046233	0.013748398972944349	0.4645187914627308	0.013353389439837332	4.4037659896709486E-5	0.4761966437723016	-52.14120023550818	125.30648283784737	57.59156957571847	7.579307454316508	6.7230589892863195	10.228148528142647	1	1	3	1	9	0.20079770103907937	0.3513557426418118	0.2798696646534266	0.16797689166568341	
47300000	-1182.909914401254	-1093.1034138992684	-89.80650050198545	-1093.1034138992684	18.033019530444832	4.999746444293717	0.009269497743143137	0.15940006505716178	0.009707050628858733	1.9337104214833613E-6	0.14792052770628397	-64.41676973511753	78.41741026639794	23.879927776611396	19.631335403944327	67.91611068005302	35.84972255350646	3	7	1	2	2	0.21502223541181295	0.3366114777441683	0.2805567871573865	0.1678094996866336	
47400000	-1161.3231530942853	-1077.8229875432921	-83.5001655509933	-1077.8229875432921	28.649617124040383	3.514812350868341	0.011620248370058227	0.8009625135195826	0.009334342578418127	4.567260441882696E-5	0.6678294754401809	-57.459349575860855	286.00511220380747	27.53492803868901	21.96297980646731	3.7523416436290122	10.43371231425026	2	1	1	1	10	0.17935103025606	0.3513349351463138	0.2611930755013126	0.2081209590963149	
47500000	-1153.6257457603797	-1086.6163988126766	-67.00934694770314	-1086.6163988126766	13.001215968580699	3.343882532762217	0.0156981444281619	0.43492952928693196	0.01444306208336925	3.417572654853214E-5	0.41550082222416784	-50.8767791784055	58.80742727700962	7.336273335110485	2.380297382599111	1.6118724428955504	2.6769830114103788	2	6	1	1	5	0.20385311183301957	0.384101671087198	0.21728041713565582	0.194764799944128	
47600000	-1180.2541815509314	-1088.081705803154	-92.17247574777747	-1088.081705803154	21.642552305414636	3.5781977427859606	0.007966348139075437	0.23000123755861857	0.007684384769887166	4.152547488634059E-6	0.2622776960047503	-65.84138941782199	368.7025365012921	112.70065736823825	86.66641487107727	13.964243109631745	4.80865349907988	1	2	6	5	1	0.17495608378300467	0.2931298323498419	0.3322199907068148	0.19969409316034004	
47700000	-1166.7054903407675	-1088.104892328263	-78.60059801250448	-1088.104892328263	13.228936456651587	3.235457030685105	0.013345164151854666	0.5318006439277856	0.012067628669163184	7.756409414970254E-5	0.6356487790530558	-48.314895195622384	239.09830081612787	453.62328274998947	145.46940187556638	2.3006469126775646	6.89997935516904	1	1	2	6	5	0.20336409470591882	0.3127798004636978	0.2532507646139213	0.2306053402164634	
47800000	-1156.1411801571103	-1085.3521237038096	-70.78905645330069	-1085.3521237038096	22.69984642901209	4.405777102265725	0.008613750811143614	0.4733040805101879	0.006850625691296688	1.622476933348417E-5	0.5518535116248371	-49.96691317376187	113.75394418205167	7.015519887082472	1.6396357799731534	6.504474325508394	2.8688939787358088	4	2	3	5	1	0.13981627507579894	0.3603975222261768	0.25640741829108343	0.24337878440694216	
47900000	-1154.6141422071914	-1087.0314194145953	-67.5827227925961	-1087.0314194145953	14.915567580858873	4.7424411219515905	0.010374838356119038	0.48164825130084854	0.009004243445003023	1.1601642326853732E-5	0.37561555717685197	-46.9318075438949	149.21453638982842	6.83654733506558	3.8950978942242176	7.031809960170096	3.6798389580414743	3	4	1	2	5	0.16220301215483138	0.3626649549626124	0.3246358407766258	0.15049619210593157	
48000000	-1165.8886067633157	-1084.3088891428663	-81.57971762044932	-1084.3088891428663	23.830600223214436	4.315399900195252	0.0073602190979691	0.42286766560226774	0.007792703271051343	7.791387654716538E-6	0.3767449108839072	-57.54275127906988	520.7008808152759	14.69915385900352	8.612054013181627	9.203932898584156	6.061939106352916	2	6	2	1	4	0.1537290726193156	0.330660160085709	0.34025601740018324	0.1753547498947933	
48100000	-1171.0309861166522	-1091.0728199751713	-79.95816614148089	-1091.0728199751713	21.742129997705867	3.233120653723343	0.011506341322335564	0.5210735064560306	0.009332287983208872	1.3317458450041733E-5	0.3497917436201207	-54.35102037587328	133.1520178192679	271.4502433388289	9.235780537427587	11.8851433047508	0.3814254341821076	1	1	7	4	2	0.16419315705370957	0.37155183953606075	0.25658862410178784	0.207666379308443	
48200000	-1174.2547082461488	-1091.20840225594	-83.0463059902088	-1091.20840225594	20.832122268487627	3.196840683618761	0.0073175030629480395	0.10048843082209889	0.007180372027286205	6.067328921505957E-7	0.10578122401068665	-64.10158087286952	110.68057023784436	10.648608719839489	4.762294735189155	8.505736512350929	7.452675735605278	4	1	1	3	6	0.1584934557793809	0.36451040749887054	0.3040929818698597	0.17290315485189	
48300000	-1156.5236087168862	-1085.0013274066869	-71.5222813101994	-1085.0013274066869	14.528785543961224	5.079336417266959	0.013533562702386358	0.4730591194912891	0.012264208892518521	1.9693100141525456E-5	0.3567386496049045	-47.6038855384187	111.7602021121761	218.96455687067993	9.677181819135427	5.454851691566375	0.1966730165342728	2	1	7	4	1	0.18223649116684648	0.3128599547946834	0.28112525993071696	0.22377829410775424	
48400000	-1157.0237429516988	-1084.8976059713075	-72.12613698039118	-1084.8976059713075	14.29814223795295	3.4713375357487806	0.017691715167621965	0.519423762563834	0.013546264327274822	5.5441421791636815E-5	0.5180226780535899	-54.537830518596806	29.068642143301687	13.998023540546248	1.9034088629733337	4.192529924174719	4.644242125994841	2	5	2	4	2	0.21728678044761365	0.29007544294557275	0.28880728946415213	0.2038304871426625	
48500000	-1163.7150324833055	-1084.275087079617	-79.43994540368854	-1084.275087079617	14.522551177263852	2.6707127494361766	0.012772766220805738	0.3517216422332623	0.01290997047745713	2.4708318130702684E-5	0.3956011692287137	-57.47544292672742	39.90926138059457	41.64293748669083	39.778242859022505	4.810442368620243	10.501683016296102	1	1	7	1	5	0.20673898861211484	0.31678685208495083	0.27003588810585455	0.20643827119708083	
48600000	-1148.2259287783136	-1083.6858873162355	-64.54004146207801	-1083.6858873162355	13.863064876161747	3.6175897408958773	0.014169241291986627	0.461343297490619	0.012454855637143708	3.605937333948691E-5	0.4185342591637853	-44.54066855538699	121.01235070585611	127.15938903756636	2.534423024800057	1.5178118700849141	0.7566315763503759	2	3	3	6	1	0.17726769813091267	0.33579922160314024	0.2821819333045388	0.2047511469614094	
48700000	-1174.6721063698935	-1087.4587304875597	-87.21337588233382	-1087.4587304875597	23.190593207688156	3.730531391278424	0.008899533610534315	0.359239741409166	0.00887102606357436	1.0023532809754311E-5	0.35624987247766715	-61.987055342505	292.2142680719758	88.85806999558434	36.481304305769626	8.62758535312422	8.459012620470448	1	4	2	3	5	0.2085855742684233	0.3478243568161741	0.26405424173915554	0.17953582717624827	
48800000	-1174.4438290080623	-1095.043691496479	-79.40013751158331	-1095.043691496479	18.8210132492062	3.5846153187530927	0.0093229888449832	0.03187918939246634	0.009303451164063472	9.614058407394858E-8	0.033299770829008514	-58.492903113251195	129.62393893226823	28.48043722951414	11.149986805922566	1.4737401239859764	6.786481959685268	4	1	2	5	3	0.15566349689915843	0.3782235225356044	0.27642636032828233	0.18968662023695604	
48900000	-1154.0043871596952	-1082.5269079564125	-71.4774792032826	-1082.5269079564125	13.211937265260296	3.4718375580048364	0.01643176441029095	0.3761413356978668	0.016107597735207296	2.4684227247730822E-5	0.3032472994033004	-49.865688819434396	289.98426321860507	5.934813783513439	6.678954385971125	2.043390964902594	5.607757432120333	2	3	5	1	4	0.1813238958996753	0.35718351475593446	0.2861299314087741	0.17536265793561728	
49000000	-1169.7106570756814	-1086.0835780725738	-83.62707900310765	-1086.0835780725738	19.002973030165013	4.205179533455565	0.012169325196430611	0.5905746371365415	0.010864555995655768	2.660010062796936E-5	0.46260046191549015	-59.59723100802198	75.63829467037765	106.37947361984062	11.153267054757446	13.223934173273918	4.443859581448744	4	2	2	6	1	0.21775977815785996	0.3136553837950655	0.28864285026713155	0.17994198777994422	
49100000	-1160.5335088302074	-1092.0268958516006	-68.50661297860695	-1092.0268958516006	18.501445871183808	2.8041642224109995	0.00990468276590833	0.18461255886839817	0.010051916235678434	3.35946183899232E-6	0.18258158778559916	-50.21282434669162	55.78976505048394	23.59237057536413	3.1935698081126516	6.717246147213995	4.986040668936844	4	1	6	1	3	0.19437421403227054	0.35103246806388744	0.23489212885373537	0.21970118905010788	
49200000	-1159.5117807395193	-1082.6115492412193	-76.90023149830004	-1082.6115492412193	22.168257436879774	3.3774083652764006	0.009916719531722606	0.4665121738471857	0.01025562350664343	2.025338165496565E-5	0.442633794221777	-53.1627105745357	80.83811469411232	60.13889001438132	86.08426091127436	6.233337410847307	2.102136744413974	1	1	2	10	1	0.1881815289371998	0.3916850254428242	0.2562000991639608	0.1639333464560165	
49300000	-1164.585082183889	-1083.4182178096444	-81.16686437424462	-1083.4182178096444	18.49893735338758	3.2761413622021025	0.009115452916013891	0.4649185448757165	0.009252648169219377	2.3343746870737185E-5	0.5181220919322018	-57.97070822571378	164.610435997066	106.6929559688281	9.801301961374024	5.241985015457133	6.07750802630356	5	1	2	6	1	0.21268271149621826	0.3168578440059354	0.2799072731111865	0.19055217138666117	
49400000	-1178.1078354611518	-1101.5170019438099	-76.59083351734188	-1101.5170019438099	14.5601000476014	3.9055105021401104	0.010111154327068217	0.2545499364592682	0.010895582145155727	1.0446333601943233E-5	0.30915499974966487	-51.98660636068535	201.02297199128995	90.3489832145524	98.21790975439113	6.287243869568193	0.9018192386800815	2	2	1	8	2	0.1919338551105527	0.3243235236396075	0.27475652697842057	0.2089860942714206	
49500000	-1189.3427607701494	-1094.8084377929379	-94.53432297721149	-1094.8084377929379	24.29798943668527	3.7617724455655646	0.006584040042517705	0.027611332931794068	0.0066040237945294055	4.450539508356941E-8	0.03196784541393483	-60.563938307703	343.0491150054302	486.41038862366315	328.6269138999428	670.80336428173	5.421375476816906	1	2	2	1	9	0.20360542467919746	0.31795623419440394	0.27649145273818726	0.2019468883882127	
49600000	-1179.5112055145878	-1088.464077200965	-91.04712831362282	-1088.464077200965	21.26409691862213	3.227527500044019	0.010364230408479365	0.5431154157899458	0.009576849809804671	1.4626463665558053E-5	0.39978441193447756	-63.405420235809	507.3702761152701	166.12180311901892	25.834897378278065	20.825627936912433	6.004039432238502	1	4	4	3	3	0.16946662093535156	0.33911569197508307	0.31206069503877915	0.17935699205078767	
49700000	-1166.2792267573723	-1083.1702817497232	-83.10894500764897	-1083.1702817497232	23.563723838608546	4.017482829458063	0.007701935385085247	0.5170868686857713	0.008032084957500482	1.5531011380698376E-5	0.4610492199043435	-56.0380861029895	534.3858695041395	238.03769477754153	6.005786198839206	8.920572148453033	6.478844397381195	2	2	7	3	1	0.19528095896921263	0.35436953289962436	0.3082887581357049	0.1420607499954596	
49800000	-1146.6375026131655	-1082.7939997107069	-63.84350290245854	-1082.7939997107069	12.67541293704227	3.9879463305546192	0.012678696309121489	0.5854385823901012	0.01133424139717609	6.698189190501805E-5	0.6514708281333345	-45.99628116962191	103.68522430851228	14.040874918110623	6.817947369705489	1.4672528111782206	0.2694181826750221	4	3	2	5	1	0.14726375842541278	0.3526067474971804	0.2968642136468205	0.20326528043058784	
49900000	-1172.1236594507607	-1091.3015443631423	-80.82211508761849	-1091.3015443631423	15.99487630868836	3.1474517313039176	0.014309267404996936	0.015220562776611114	0.014278662521789838	5.19840924989005E-8	0.01592380252906084	-60.55568438574989	187.96326283089414	156.50321077872215	3.2709424943679037	5.175359695480673	1.690368351478898	3	1	2	3	6	0.1823680698882525	0.3560074804994373	0.2662546047419819	0.19536984487032966	
50000000	-1175.8718278226706	-1082.566400195272	-93.30542762739856	-1082.566400195272	28.690401115221047	3.1296629127851023	0.007779365840296076	0.4105274585527663	0.007356032847790366	1.3214108620168238E-5	0.47200912931241806	-71.08503510517366	62.288658141366554	39.87101868604786	24.918176205722204	20.491335222752507	5.180676696721566	5	5	2	2	1	0.22717088218034007	0.31019077539677875	0.2684647985318222	0.19417354389106034	
50100000	-1165.0141682326534	-1080.764843324561	-84.24932490809239	-1080.764843324561	21.256160806954323	3.744843768807463	0.007035287956267119	0.402320401538803	0.007181065406200823	7.523219265787413E-6	0.39061869727406406	-63.229543510174686	76.70240123056445	54.918421881686726	18.0932015140404	5.180034032633252	3.0638227498835775	3	2	4	5	1	0.19357515129096312	0.3761949788835384	0.24712843814024674	0.18310143168525309	
50200000	-1164.3982885431585	-1086.6031312905552	-77.79515725260339	-1086.6031312905552	19.11113722494725	2.9849667570236296	0.007666576371071546	0.45584061871140746	0.008307484293021293	1.2589308284521894E-5	0.4113319101473079	-57.72656158747161	56.17689288732045	43.968713185783024	3.8689576167542503	7.704406667338588	1.2327025857673597	3	2	6	3	1	0.2134443726039324	0.33390086919021966	0.2532957518341253	0.19935900637172407	
50300000	-1159.427682398549	-1091.774376714849	-67.65330568370004	-1091.774376714849	14.750681278716828	5.0096387057163625	0.010577831023605426	0.12001253595811688	0.01064010081430628	1.916827922786334E-6	0.12833251358360367	-50.218313285574446	60.46441297485569	6.357501071366229	2.753422442915032	6.284355488433928	4.7611080143017075	5	2	3	2	3	0.1800103501512497	0.35614538725203865	0.2763362584726834	0.18750800412402968	
50400000	-1161.2886848507826	-1076.3905530121128	-84.89813183866976	-1076.3905530121128	28.45545766584361	3.938551514091516	0.007010938815586118	0.7866535118949031	0.007800742444958192	3.645122423429289E-5	0.7650780920776865	-60.78814358987679	204.60650591255558	13.288610031394917	10.951858912728259	8.461447494671006	12.209783795284563	3	1	2	7	2	0.17484072547745183	0.30671016434918724	0.3106787738204131	0.20777033635294923	
50500000	-1177.1299230053812	-1091.1208170210364	-86.00910598434488	-1091.1208170210364	16.734184992602543	3.4899763460169964	0.009763283866034712	0.5716070287784072	0.01123112852724287	3.5643587998982394E-5	0.5297701971931335	-59.45252045385721	415.37172835815153	139.076355534081	30.780759700643888	8.96505865103862	6.30658894921081	1	2	6	4	2	0.17196146905379886	0.3403037190858842	0.29463755443469125	0.19309725742562703	
50600000	-1154.479649954347	-1085.306578267974	-69.17307168637313	-1085.306578267974	14.78864525116323	3.2680615350352102	0.016535827840126263	0.8472001399588338	0.013212408420216872	6.630221494829696E-5	0.5834294611003557	-47.38576913919222	196.3542809310423	8.002022351477065	2.5638817176572952	5.587292411872727	4.052252524850949	2	1	3	5	4	0.14678885673372416	0.36543812046659757	0.2962892731334019	0.19148374966627774	
50700000	-1164.7101480797887	-1088.23990032943	-76.47024775035881	-1088.23990032943	14.73350515387978	3.486470970163171	0.010623104955284205	0.226786492664354	0.011321324804921727	7.745816972076223E-6	0.24454700559967224	-53.92969535296906	203.31907999032984	138.6888742104929	20.806497659839614	4.810489052383506	1.1877827227556998	3	2	2	7	1	0.20518283492562397	0.33218311624556734	0.2880372237530471	0.17459682507576293	
50800000	-1169.1939827424842	-1091.3310142875005	-77.8629684549837	-1091.3310142875005	21.34433726296093	4.447830575591697	0.008712148982100758	0.15563271321868555	0.008884647867971407	1.50916399254846E-6	0.13718248697016738	-56.7830737597284	156.25560501414697	28.980514316023235	8.892486850415551	7.458539338181632	8.05959728733051	4	1	3	4	3	0.20345120689236446	0.3182922611699816	0.28645907072184984	0.1917974612158054	
50900000	-1160.9132288668436	-1079.9933715683676	-80.91985729847605	-1079.9933715683676	18.444734659235678	3.305686726426405	0.012063513045193932	0.5305096779992702	0.0116592674062859	3.242642318353986E-5	0.49466968808665773	-61.42421977208162	77.61955305809839	9.672183295890308	4.615231790954478	8.066469493530628	2.9678422048486377	4	2	2	4	3	0.19411576644589465	0.3257994855514845	0.27947508702306273	0.20060966097955935	
51000000	-1168.2318568983385	-1085.8311178280405	-82.40073907029786	-1085.8311178280405	23.637341085179557	3.269016895532605	0.009107335824824009	0.392589285915088	0.008150385047531059	2.0109288165498574E-5	0.4925329640852964	-55.66236633498292	313.4130984337307	295.8693675550068	12.815074940529525	12.792871503521186	10.136944284812028	1	2	8	3	1	0.19692448333956528	0.3343929592647424	0.2988985648643945	0.16978399253129894	
51100000	-1160.6115983658808	-1079.6668003314537	-80.94479803442718	-1079.6668003314537	17.51984777179267	4.040376646682739	0.009756977505018019	0.27288263386323114	0.009762998465526286	7.633273170254744E-6	0.27603271964102327	-58.5144413994569	82.45058408927743	139.25298211451803	16.29569049421236	2.600892311988069	3.930297495295177	3	1	5	3	3	0.22150848905970813	0.33887044700780755	0.2589786874102161	0.18064237652226925	
51200000	-1167.9759124222696	-1083.5753996623637	-84.40051275990585	-1083.5753996623637	16.772200317868986	4.036743268917212	0.012520693014343779	0.5805472567797374	0.009426073792922492	5.156373308539478E-5	0.6770760639638128	-58.442411890275515	112.84690334112982	165.1179432051115	44.46449751196828	3.0107333459172994	6.334641353959064	1	1	5	1	7	0.17151247125958013	0.3978136243745538	0.28125164056013385	0.14942226380573337	
51300000	-1156.8196112146372	-1085.7153121594865	-71.10429905515063	-1085.7153121594865	16.648378810561486	4.333640921467279	0.015475624952037567	0.8877797742300628	0.010168498548133528	4.991399659087553E-5	0.676239032957367	-47.61180578435562	382.6939680616303	16.143426522551284	6.503589754761229	4.7116820430512405	2.5241753904124598	2	1	10	1	1	0.177575829221507	0.34198446848548353	0.28254454854218675	0.19789515375082403	
51400000	-1187.473577995999	-1090.1921033169342	-97.2814746790647	-1090.1921033169342	22.392323361808366	4.210147661217738	0.006217072037095785	0.27739248241298226	0.006462931131786251	2.7148931492130564E-6	0.25753617532977413	-67.58918366719506	1354.6267485020128	425.2669601578631	13.364758291494857	14.824965346524367	14.168760272014467	1	2	1	4	7	0.20460001804073027	0.3316912887195385	0.25412643084527164	0.20958226239446098	
51500000	-1156.0385437636346	-1081.2849682862993	-74.75357547733519	-1081.2849682862993	18.82411105649495	3.735262077658908	0.008608108470216164	0.4769254450094733	0.008816091123237503	1.9357929028569804E-5	0.5281519266881145	-51.45908722727184	327.1813921260718	8.18834548550598	7.439961623581124	12.545901331083913	3.932889988781765	2	2	2	7	2	0.17318810408621882	0.3575550223122867	0.26588290874566384	0.20337396485583192	
51600000	-1162.2630199918392	-1078.9319889271715	-83.33103106466784	-1078.9319889271715	20.189651977389428	4.529537964223952	0.009101993192854528	0.42674671563026967	0.008567878202373863	1.7822417021589735E-5	0.43306524282067654	-60.04956267524428	178.5656065929709	18.879951055017422	17.840930276289914	9.591905053307098	9.978250054328141	2	2	3	5	3	0.17652068819592415	0.33258040016744755	0.32850456052751104	0.16239435110911848	
51700000	-1189.4391137074383	-1092.8990856215512	-96.54002808588717	-1092.8990856215512	29.60727165676993	3.146477306736792	0.007299723446654348	0.1428440079489074	0.006979311181781987	8.182930565117981E-7	0.12511115768309503	-70.70753619362705	232.20333414904775	96.23884348939805	94.35830071273666	21.9870205098831	12.988022674500131	1	6	3	2	3	0.16398305762293577	0.3336288647507298	0.2662532981746911	0.23613477945164466	
51800000	-1173.9354966619203	-1084.0882679159697	-89.84722874595055	-1084.0882679159697	24.75423071969868	4.33176809697106	0.007532839851789749	0.49733465287602396	0.007662022755532458	1.2680311087012167E-5	0.45419327401430404	-64.27008771123018	252.82979993931025	66.1874046915611	21.087010712289974	18.50806247079122	9.163907761417166	2	1	5	3	4	0.1881216374388679	0.33923811466953413	0.2730269186123227	0.19961332927927664	
51900000	-1175.178052480797	-1088.0358112292904	-87.14224125150669	-1088.0358112292904	15.723330960157762	4.318056408190171	0.01078106909286945	0.43264137649913986	0.01072133976136079	1.1988943324412466E-5	0.32580026291245895	-58.96762003233379	1115.5308808329337	114.53203506716919	40.11722685958968	6.595624933108172	6.876339212780932	2	1	3	4	5	0.22260207045783673	0.3336169421468762	0.2548001959579068	0.18898079143738172	
52000000	-1150.7659888632388	-1083.9214361711001	-66.84455269213863	-1083.9214361711001	14.799239791403533	3.574827582328608	0.01902119165486345	0.5189013590729691	0.01570033256733914	8.097000278092837E-5	0.4997656418445605	-47.84595457053405	112.6703821806864	5.0621158388418275	4.67807752585035	4.889574605214018	2.6696476712793404	4	2	4	2	3	0.22266338819829593	0.34139029963093115	0.2491231725861338	0.18682313958464067	
52100000	-1161.045977964551	-1083.4738222447372	-77.57215571981378	-1083.4738222447372	15.504224439863338	3.788067308374545	0.014109586714196268	0.35907447439638907	0.014112623985637052	2.365686209939366E-5	0.35204064410316455	-54.602332241093976	188.09857122033506	149.4672214337123	11.41439726482872	4.739958844529538	2.336227754404816	3	2	2	1	7	0.20591358840401472	0.29133434481911713	0.2998191012172827	0.20293296555958684	
52200000	-1167.804471786081	-1080.5593067176455	-87.24516506843533	-1080.5593067176455	30.94657183511795	5.62153068340039	0.0057186206424460345	0.50326558051516	0.006247136195783027	7.582555605540949E-6	0.4676125578992176	-61.34526810324029	257.8002079620733	17.22065141568078	14.476868274241232	7.361877326206274	22.70650240064464	3	8	1	2	1	0.16059760737754025	0.3496539420755726	0.31678936281456815	0.1729590877323204	
52300000	-1158.3739609163533	-1090.4325976448602	-67.94136327149322	-1090.4325976448602	13.578903388473822	4.069112512805663	0.021921882127144084	0.5883393695780703	0.015121193514227775	5.6816795831055643E-5	0.4884236195079576	-46.911668804212475	77.75766576718438	7.010954117961014	8.465243225793749	10.814749616162363	7.009630892269155	2	2	1	6	4	0.1850604885082409	0.2823207138825868	0.31854313018861063	0.21407566742056303	
52400000	-1147.8066802936185	-1076.220050559096	-71.58662973452246	-1076.220050559096	17.835733021542545	3.2201819170901835	0.012842976922426485	0.696710630327483	0.010455701450513642	8.853844323473503E-5	0.7397042542561058	-50.635266503175366	67.89783960792535	10.107026574903601	18.38413640562402	2.7993200220522616	3.9795496172274607	4	3	1	6	1	0.21077614195967273	0.35612282265302775	0.2680605411599323	0.16504049422736863	
52500000	-1156.4752403309785	-1086.5693127378922	-69.9059275930864	-1086.5693127378922	15.624507662813619	5.814228668876381	0.014611953707392532	0.6844174200703126	0.011915246466770129	5.1635546353452256E-5	0.507848144231183	-48.36526798623288	125.8870958982558	68.30900486278598	3.420672577304852	2.207580394512438	2.0755575933825376	4	2	2	6	1	0.17267465291107764	0.3877848525499122	0.27542487742554966	0.16411561711346198	
52600000	-1184.6990878434262	-1087.7439660177702	-96.95512182565616	-1087.7439660177702	35.267706223969896	5.108912870049504	0.005782463953934877	0.7919377519637598	0.006274364050052631	1.4543664265869055E-5	0.6957211766522228	-68.84508998203223	213.3597621431559	59.81081181313905	66.94009993286143	24.600854478707586	12.585740802732365	2	3	2	6	2	0.19730421359483807	0.31949232584921383	0.2852137548825791	0.1979897056733703	
52700000	-1170.106606835813	-1083.4168994437791	-86.68970739203387	-1083.4168994437791	21.757102920939484	3.8054695977394344	0.007900500574905737	0.3758604258882354	0.007662309732929364	8.64797617161687E-6	0.3730864630215819	-63.0791764168412	106.82286284104163	78.30224022385688	13.700697306926353	18.869377498833405	5.246673504621694	3	1	1	4	6	0.14006146792004118	0.34187338828187575	0.3211708085549449	0.19689433524313948	
52800000	-1149.7746521131403	-1080.5153915274077	-69.25926058573252	-1080.5153915274077	14.328197702780068	4.466449488854117	0.012915378832439962	0.21628390311141593	0.013431278405017684	8.705985793751771E-6	0.2194166457808813	-52.50331275182304	36.44834670856047	29.599138841833362	9.775576500928489	2.603324744370007	0.5497524902068742	3	4	1	6	1	0.1837962369394025	0.3398176233000303	0.29489325734843586	0.18149288241213263	
52900000	-1174.3241450637124	-1085.5219140345744	-88.80223102913801	-1085.5219140345744	28.800294628128587	3.5583362496228768	0.007259485029259936	0.5962047017478069	0.008030025126492967	1.7008288614709965E-5	0.49533672620321256	-61.33933119915634	506.8739618124796	126.75607935471416	39.646652715102064	6.661386256144207	9.048505019240476	1	4	2	4	4	0.17859606109430795	0.3445032027971158	0.2738162636524342	0.20308447245614333	
53000000	-1144.0362895535065	-1087.2184700973135	-56.81781945619308	-1087.2184700973135	15.881499008494721	4.241692403310635	0.012551535221168754	0.5937067037266271	0.012337330847394265	6.612698449712878E-5	0.5953965429839844	-38.23322089330356	389.0612208773381	2.7604735823226707	1.5914146369116042	0.7549245263964517	1.2791206917726274	2	3	8	1	1	0.20264833777294478	0.3282885211292702	0.2870050062289874	0.18205813486879902	
53100000	-1169.1524729748521	-1094.169280149982	-74.98319282487027	-1094.169280149982	15.484675891273149	3.3021298679900815	0.012286324864798975	0.08596024962114823	0.011995921350502163	1.2008424574931504E-6	0.09055210534439781	-55.79698906963425	194.77117203912994	62.38582241926556	6.6873888982447784	2.5696306216404996	1.7177237748775462	1	3	8	1	2	0.1579431178795673	0.35440112181963285	0.2958004574653997	0.19185530283540161	
53200000	-1167.3513921933745	-1083.1969524548904	-84.15443973848419	-1083.1969524548904	20.103154438290197	3.9631610211167523	0.007772766622615261	0.3420444233615395	0.0076733504281341096	7.335800032485659E-6	0.35357036412315934	-57.38348605117351	236.28444025398542	488.1857603857391	27.68292065047338	5.554213843436367	3.2443445576196033	3	1	1	6	4	0.21924960747278255	0.30942631922517494	0.28166092776192053	0.18966314554012345	
53300000	-1179.3576724268805	-1095.03044768943	-84.3272247374505	-1095.03044768943	23.84642653350102	3.5316137078113576	0.006789829300161919	0.284366832370804	0.0064001348732247035	2.635201021970259E-6	0.26034385481318617	-60.43863599400841	117.0485496904945	167.6746271342381	7.746064133387759	11.070224227882688	6.085676647968038	3	1	4	3	4	0.20163574116092714	0.3555732884208246	0.23078859296089888	0.21200237745735084	
53400000	-1171.1747323281525	-1087.1241261432588	-84.05060618489365	-1087.1241261432588	19.323388053256636	3.777871060676562	0.011963110435804062	0.5375820523096861	0.012067744309759813	5.994344882802415E-5	0.6816389120734451	-59.45382807121196	67.77178029323554	128.3968926555998	49.88372526230637	5.348483441173238	5.155101134413237	4	2	2	4	3	0.1726261112794254	0.34558381429707646	0.2748139123258914	0.2069761620976082	
53500000	-1155.915533447135	-1080.2540118331397	-75.66152161399535	-1080.2540118331397	17.455080010008828	4.176336626266559	0.008960733480403191	0.5248352957626035	0.009864513880176633	2.093872542678526E-5	0.4629012090992378	-54.717652122281294	76.3813315681639	21.31025740962206	12.925283148304862	5.726188559686285	6.479181651714777	4	1	3	4	3	0.17649635089865814	0.32416292868834656	0.27237130070761156	0.22696941970538526	
53600000	-1150.0099985809152	-1080.2887735675847	-69.72122501333043	-1080.2887735675847	18.463153140867746	4.040778887956035	0.010983789281562526	0.5263348291505351	0.010211062037963185	1.558012192719452E-5	0.3954025502984607	-48.576297643282416	128.4346689703548	78.18833878734667	6.536151229342156	2.228553762536657	2.118218620794473	2	3	1	5	4	0.1725559409785275	0.3805474895764641	0.268556193301452	0.1783403761435579	
53700000	-1183.5399691051448	-1085.990992094821	-97.54897701032382	-1085.990992094821	45.887824159062674	3.752922489149149	0.007707848730358414	0.694396487117905	0.004698192110336662	2.4178585433749328E-5	0.8004314566773162	-69.24210246347103	111.61968202120498	147.34610682150347	9.934801854621261	29.704991868701427	27.621536476998898	1	3	8	2	1	0.1664182861651913	0.37006332161835803	0.2794451923239774	0.1840731998924748	
53800000	-1170.0397229993912	-1081.988812211897	-88.0509107874941	-1081.988812211897	23.789712973668138	4.478470481064099	0.007187209856339384	0.5792151140577579	0.00819241222960691	1.3104347661338252E-5	0.47471569716572604	-62.52325745364989	292.0341436870383	83.05968168353506	17.240201834061345	10.934954864919597	7.234385491487155	2	3	5	3	2	0.15798885643352284	0.35905470502768083	0.29053922235715385	0.19241721618164406	
53900000	-1167.5662171068218	-1084.1045695774185	-83.46164752940324	-1084.1045695774185	19.42184558127046	4.021982561884687	0.011780208791295732	0.6444090910084421	0.010584855005209467	3.866276929725055E-5	0.6163267945981189	-58.39887468538359	146.30816249742006	132.80482761292606	18.898861401569814	8.625622811960298	6.842179300277413	2	1	6	2	4	0.20875767988307473	0.3193062750433166	0.3099537925852392	0.16198225248837114	
54000000	-1162.87652620341	-1083.4308309505814	-79.44569525282878	-1083.4308309505814	16.012748455710742	3.656214831782859	0.009170154587185135	0.4848512516052594	0.009425910271623657	2.412067614900883E-5	0.5088260903946705	-58.41652004176611	85.37123510936084	34.05607347743969	24.246656698205257	5.104092723138567	1.6516892274891812	2	2	5	3	3	0.20449563435589058	0.3355805930740506	0.27030754076724595	0.1896162318028146	
54100000	-1163.3361284790553	-1085.7364674077908	-77.59966107126455	-1085.7364674077908	17.558630710099603	4.261789016594904	0.013184423698606774	0.4794954690584632	0.012030557098427801	1.9304111204507053E-5	0.3606676382821963	-57.21811045177804	61.993642795509686	23.418965227276818	12.097579490502957	8.093896547865395	4.1431432318583346	3	5	4	1	2	0.1746063731306173	0.32582724824915454	0.2994061937285722	0.20016018489165774	
54200000	-1162.2241492189937	-1086.7020921698695	-75.52205704912413	-1086.7020921698695	12.858171669848366	4.195038261868102	0.01638966421506569	0.207023284210377	0.015632976296568176	9.86930910678017E-6	0.1929649154811135	-48.00586189685303	247.50611374577255	148.8555357058906	125.28199917789199	38.199934052656744	2.8585859860466245	1	1	2	1	10	0.18893732038640326	0.34144757589145003	0.24995493351318746	0.219660170208961	
54300000	-1157.0347238432923	-1081.590268524865	-75.44445531842732	-1081.590268524865	20.38979257453073	3.500951444044065	0.008952740964994179	0.5091367817375423	0.009406208886018251	3.015940457766194E-5	0.556765138151227	-55.29955059987921	85.99925989411608	17.31220825042894	4.144721344157301	7.72621334579508	3.358017096835164	3	3	7	1	1	0.20831473805202383	0.3275397805376463	0.25684991050363776	0.20729557090669393	
54400000	-1147.6581040286626	-1090.0051622384947	-57.652941790168015	-1090.0051622384947	12.525345204469861	4.1621714128858125	0.013035058311218095	0.40388897064658347	0.015048554968796238	3.6271443875427556E-5	0.43204548687576527	-41.649619466620344	52.200078987333995	4.977513014500653	3.12435787851682	2.1620889263247824	2.4984321675344145	3	2	2	1	7	0.18418438135372728	0.3661150385568944	0.24251067286186195	0.20718990722751826	
54500000	-1157.191321450146	-1090.3200680381347	-66.87125341201144	-1090.3200680381347	14.031861448899676	4.22497897386917	0.014569125413981135	0.3702072315174637	0.015208963173698386	5.209897949962945E-5	0.45776829381075035	-50.73558657009834	45.13240377030499	5.250904101999769	2.9842933322924132	3.1917917058485177	3.037828125538497	4	2	5	1	3	0.16972864136532578	0.37869876422029947	0.23141418513594353	0.2201584092784331	
54600000	-1151.0180018247345	-1083.9681277653674	-67.0498740593671	-1083.9681277653674	15.890679818800853	4.784894426570024	0.01078640133812301	0.41428879345238623	0.010273613973347596	1.749477068381646E-5	0.3968276974018565	-48.86273520695291	62.19217416872655	5.004039578637526	4.436203460890251	5.4731923813329075	3.810080519883562	5	3	1	5	1	0.19232037073914957	0.3240192522559558	0.27492149356604806	0.2087388834388484	
54700000	-1166.0295552673726	-1091.6359304456266	-74.3936248217461	-1091.6359304456266	13.832416516037192	4.741848766265575	0.012943157598715933	0.39399311067314957	0.014316651154790862	2.723298351307952E-5	0.365600506293074	-51.92294751710569	174.5346941242083	45.6462722611467	12.68185449308425	2.628883818133065	5.075782902123845	3	1	6	2	3	0.17973765836783068	0.3401440052150764	0.2933237189925767	0.18679461742451808	
54800000	-1152.5394518363614	-1078.8575359625988	-73.68191587376259	-1078.8575359625988	15.413391750562225	3.821862102281263	0.011605353524140738	0.27923180272395987	0.01108989879227258	8.96253991654439E-6	0.273448182705721	-55.2792972457541	46.62232396532145	7.829279660899428	8.389793520935502	10.386167368391192	3.229078449535219	5	2	1	5	2	0.16831866839815623	0.3377577043399195	0.30007844531290334	0.1938451819490228	
54900000	-1164.2199808481303	-1083.3558432335094	-80.8641376146208	-1083.3558432335094	14.537735466190641	3.5467944016360478	0.010628175282503429	0.43608174448274956	0.010746949450650276	1.2315657048966709E-5	0.3333862224198374	-54.83950678817047	31.834762676007486	102.76040177351756	114.15130052158557	16.572380710225953	8.458822670918378	1	2	1	6	5	0.1839679839040862	0.35510848968954395	0.2568983161446854	0.20402521026168627	
55000000	-1149.964462250884	-1074.9785482632637	-74.98591398762038	-1074.9785482632637	15.099494608930307	3.614380042842934	0.014058953108160233	0.469518638009275	0.012813088518149652	5.697061690326938E-5	0.5340189252295233	-51.89311201161141	31.88552792218132	91.75405146423292	32.43298210057478	8.1022556082622	4.228727492308871	1	3	2	4	5	0.22285188652347235	0.35241136564024567	0.2442184538341466	0.18051829400213718	
55100000	-1152.1860769067791	-1083.8854503406944	-68.30062656608463	-1083.8854503406944	14.253336885475623	4.465079627485096	0.0111242813227992	0.4014969350866164	0.011878443568591879	2.1379709665144374E-5	0.39279736473875715	-47.685249155973466	131.14097780839717	38.509578170872864	1.938749162520179	2.4479715956521164	4.794816582537829	4	1	4	2	4	0.21392456326931558	0.277274856830698	0.2920623770433881	0.21673820285659998	
55200000	-1155.803274826046	-1081.7238648833825	-74.07940994266339	-1081.7238648833825	15.283164881929787	4.219462302465935	0.010023518121258393	0.5212065159712385	0.012278136713030565	4.826589027996827E-5	0.5723336902737745	-53.95378274868571	120.2262590705596	11.302103003240111	13.60696626902097	2.222888082665537	1.7824030590625908	4	4	5	1	1	0.16717618435702636	0.3678660361776455	0.2830684055211327	0.18188937394419702	
55300000	-1175.4115432699364	-1094.9675951595748	-80.44394811036159	-1094.9675951595748	26.917934863387142	3.879618590382782	0.008450548181571252	0.402328925001151	0.007506857078918077	5.602243414012475E-6	0.31506106308613	-58.5547400791236	236.86938045201077	12.48003038247617	9.441798845158903	6.494335372281707	5.866804607063366	3	8	1	2	1	0.2037324788701899	0.28558497197179156	0.2357341947338149	0.27494835442420523	
55400000	-1185.7156165116035	-1079.9396036696207	-105.7760128419826	-1079.9396036696207	54.24131857806584	3.498380241133438	0.002495852443815494	0.6023630530115119	0.0028555717739407152	3.7137728265185076E-6	0.66251551266681	-77.17190674087274	195.73331736734167	294.6275476271753	60.09796417779773	31.490211455825232	2.7221568971868	2	2	9	1	1	0.18066744873983168	0.36094159824952937	0.28322673133249127	0.17516422167814932	
55500000	-1154.7990059827428	-1078.7291859318905	-76.06982005085223	-1078.7291859318905	19.223336013019086	4.421662039866608	0.010975606233748882	0.5588010154042313	0.011664304057949052	5.3958061170559565E-5	0.6478238026681385	-56.75287719648116	73.44494732201234	9.993424309154307	8.168782808427702	1.6630725958014807	3.351662489422306	7	1	1	5	1	0.20663409269558256	0.3213835543260874	0.2700004314135814	0.20198192156475034	
55600000	-1158.8222711752892	-1086.2637633928919	-72.55850778239743	-1086.2637633928919	15.638100568728046	4.365805046816041	0.016894954120327498	0.7133543281680033	0.012595286783907375	6.266090818629231E-5	0.6321297114535629	-52.41352205871863	49.626863271705005	15.731855455990763	3.8465329674902873	5.972931751663293	7.110566652121748	5	4	4	1	1	0.1874843339370937	0.32560224834758367	0.31163347831291766	0.1752799394024065	
55700000	-1129.1246250588902	-1082.4883810898307	-46.63624396905942	-1082.4883810898307	10.321838745546515	3.2172669934917657	0.04849493811045094	1.0020404148958189	0.034226035975756325	0.001598953292496043	0.9782365298323651	-32.76720499632622	20.87262847224269	2.02680827643738	3.290566499333301	0.7106099524575805	0.43652659593436266	5	1	7	1	1	0.19179085780857466	0.32760620620339165	0.26574146820562666	0.21486146778240853	
55800000	-1134.2696787484513	-1081.8663049224408	-52.40337382601052	-1081.8663049224408	10.322715577450973	3.9368128099519666	0.038038834579121675	0.6718585783542995	0.027721785687405506	9.396523223201558E-4	0.7792546561020441	-33.595542137490234	18.699765882253452	31.40191981528166	6.079057292286234	6.342356255059194	0.39481613084846773	4	1	2	4	4	0.19771726309286214	0.3338733771631927	0.2502802397826404	0.21812911996130624	
55900000	-1166.423974384766	-1091.768095181201	-74.65587920356516	-1091.768095181201	15.547695900465058	2.934882815113533	0.010776212160592364	0.4323060699284	0.010761424956567187	2.894719780609867E-5	0.487803020069731	-47.978622943373765	206.10389645608484	314.1647679173051	74.94583528244621	8.900790570626235	1.5897752032900472	1	1	2	4	7	0.18026061783647004	0.3406588742569852	0.2635267937298438	0.21555371417670244	
56000000	-1175.6777318286122	-1081.3801568936458	-94.29757493496629	-1081.3801568936458	30.59707635540076	3.645980283848534	0.006304628102117436	0.22500412525795527	0.006239096532777431	2.143836884153362E-6	0.22784490343694197	-69.15342041854228	540.150075687518	47.718397654400746	47.96402533550875	8.057414849450556	2.981083948747618	2	5	2	3	3	0.21075680279856926	0.34970420655160467	0.2545850258744619	0.1849539647753657	
56100000	-1156.7335742313157	-1079.3430767182888	-77.390497513027	-1079.3430767182888	17.09454816286835	3.303022588537489	0.011446985067770634	0.4771766168889741	0.010619531965916064	2.6776127175125475E-5	0.4745524504336067	-52.519111895020906	81.73884053499212	196.79398589519687	12.280864882596637	11.19454033048395	5.354601875266369	3	1	2	2	7	0.2076006850848148	0.31081478091630466	0.2484285300355541	0.23315600396332797	
56200000	-1164.8081791526859	-1075.4120723127237	-89.39610683996214	-1075.4120723127237	17.695247350284316	3.865680951979288	0.010590521016763697	0.9246669415315258	0.010586335139609418	1.0354154868420585E-4	0.9310475142395003	-59.92246629227076	171.40374857339836	114.19454611467123	125.98838938901481	40.96012343549457	5.910236541966091	1	1	4	1	8	0.17535150849092485	0.32285337041723106	0.2855790229469448	0.21621609814490084	
56300000	-1162.8455448084003	-1085.7063323463603	-77.13921246203988	-1085.7063323463603	17.741153384416005	5.015349675061644	0.010631029461900577	0.5246041110892026	0.01113132210331263	4.410892957865895E-5	0.547290415199686	-52.090092481458136	100.0425488119794	134.78675359706443	24.78733807419154	12.334965811470362	6.049296017814461	1	2	1	1	10	0.2148996557719623	0.3370853070134052	0.2647213997561063	0.1832936374585278	
56400000	-1163.6892148850688	-1084.5838478312946	-79.10536705377422	-1084.5838478312946	20.72913697494773	3.8105175103294084	0.009649404901605454	0.40320747250767214	0.00965759967878364	1.4280236751978167E-5	0.38968518204439784	-58.564545963016805	79.86636869302205	51.918930622905215	9.476270821447809	0.5365326968034411	1.835030732022487	5	2	5	1	2	0.22187954489119394	0.2982040413010779	0.2957518229150215	0.18416459089270829	
56500000	-1153.8855009719691	-1087.017817169838	-66.86768380213098	-1087.017817169838	13.444362136102198	4.1669194723960405	0.015795366747874257	0.48652031057402156	0.013514456982293132	6.400808117726202E-5	0.5035264817405728	-47.43308622803738	42.51519338361757	59.89280049300506	17.186051966474118	0.8317456085917294	0.9378359041596472	3	3	1	3	5	0.15997014920140967	0.3286774334561344	0.32914152017156534	0.18221089717089226	
56600000	-1143.6685377769143	-1074.5387476382941	-69.12979013862005	-1074.5387476382941	12.775465289495843	3.3641488621451283	0.01621593103753675	0.4285912850746444	0.015204294016521173	6.472079804474763E-5	0.49825243964142246	-51.25104916835564	93.23212650134136	7.235512451980642	3.1928440937673255	3.3254452096890375	3.5373397910234976	4	5	3	2	1	0.17825896262070895	0.3515529267630426	0.2674344329188492	0.20275367769740082	
56700000	-1170.4240903178902	-1075.7799565844732	-94.64413373341691	-1075.7799565844732	33.46376742791548	3.860150368038397	0.005561691637626756	0.5347299415011172	0.005147881565667285	4.951293215829083E-6	0.43177608977759885	-68.79127246551712	126.08075628694638	43.181440535052424	33.76833723372738	47.503235307644566	5.557819418824799	5	4	2	1	3	0.1855101500274754	0.3311523594431456	0.3027615321939631	0.18057595833541742	
56800000	-1147.8388349862194	-1077.7986339196343	-70.04020106658498	-1077.7986339196343	13.58693895334583	3.90201936382759	0.013866326684952818	0.6055319857380153	0.015974769619606255	1.2289996383251094E-4	0.6476172992678826	-50.66099708724964	69.66375981974653	8.27800193774209	3.942317645059578	7.754447783157536	1.20369550611054	2	6	5	1	1	0.20600808582831742	0.3079691200551364	0.29615313655693914	0.1898696575596086	
56900000	-1155.0667420362781	-1087.0463482606094	-68.02039377566868	-1087.0463482606094	15.854254612416547	2.577217638992393	0.00980530070757986	0.24626548922019809	0.009578940821987172	5.460303295296095E-6	0.22759114545430623	-47.9669344068622	27.382878537073932	90.88259148607689	8.904722842221233	5.534592418661672	0.8727812183596184	1	3	1	9	1	0.18418822036544022	0.33865093883174346	0.2689248005332065	0.20823604026961132	
57000000	-1156.395366889316	-1086.6797194371024	-69.71564745221337	-1086.6797194371024	13.778951800130967	3.7929428478419056	0.013117068369113227	0.3264616325517444	0.012369359485074269	1.6733634789298983E-5	0.33234988402759885	-50.415354485946914	54.908782443962295	14.257177863990167	21.51242783105227	2.6542078730180116	2.929944332659805	3	1	2	8	1	0.18142226403335282	0.3832630752105865	0.2485255780857208	0.1867890826703414	
57100000	-1154.909471029668	-1091.902642679608	-63.0068283500601	-1091.902642679608	14.196784295027339	5.083472134982724	0.012680405250071997	0.0020248647063441454	0.012693100219599544	7.405530257973445E-10	0.0021449546904004245	-48.31197732775748	63.24879772192161	3.8878262973010407	6.55359790296432	1.1376523952924917	2.6495383031094923	5	4	3	2	1	0.17907442140045654	0.33353595486963206	0.28140121729569006	0.20598840643422284	
57200000	-1133.5693867241434	-1074.2591938406638	-59.31019288347968	-1074.2591938406638	10.924527658883035	3.5972192911786585	0.024882220321554762	0.7614335523993007	0.020050978290271818	1.7494892627948987E-4	0.5995396389720289	-38.75542180090257	264.5109315947476	5.963012875438437	5.565678665583335	3.280535336266886	0.3505851063046579	2	1	1	10	1	0.17550210803689614	0.3291566624048908	0.2957289524940107	0.19961227706420384	
57300000	-1159.7912866640074	-1079.8768622739942	-79.91442439001331	-1079.8768622739942	16.283135796843283	3.345861699071585	0.012121719478593022	0.42128385920943406	0.011632947451711432	3.203492669413846E-5	0.42502720580271824	-55.917213325745884	108.47954199724714	29.513638144561124	45.609527612882864	22.200630184286393	4.554126306682628	4	1	1	4	5	0.18571775266511586	0.3658000918548302	0.25836616354139347	0.1901159919386618	
57400000	-1155.3699870634923	-1085.6213380985967	-69.7486489648957	-1085.6213380985967	19.872719578602876	3.969784197388882	0.0074343197222723	0.5170434380138087	0.007403070362139744	8.820473941620607E-6	0.4155861628130514	-46.59116166041732	467.14176111802266	8.565327312352967	5.111580434153926	4.740912257595528	7.71998161335225	2	6	3	3	1	0.20073740723202918	0.3027834423863614	0.2802522442883398	0.21622690609327097	
57500000	-1165.300035792105	-1094.5019725053494	-70.79806328675568	-1094.5019725053494	15.03152215157593	3.805748842788921	0.012178228574942615	0.045342931086292025	0.01227902996708988	2.8186743307173927E-7	0.04358025119901779	-50.496721995754534	39.64349414847376	114.84201816572644	23.465816053677433	5.01235885408824	0.8292384654672873	1	3	2	8	1	0.17158806470124244	0.29673057754335797	0.28037422627403163	0.2513071314813694	
57600000	-1165.8307197881832	-1077.7310197651439	-88.09970002303926	-1077.7310197651439	21.88180944508439	3.6961769228587236	0.007930148654545818	0.5597573152540659	0.0076884670575835925	1.6851990263975036E-5	0.521012387164243	-67.17579624526772	51.28047107977137	21.511054388712576	12.07642966854903	14.95044945680542	2.194100675607671	8	3	1	1	2	0.1740353906076354	0.3554709288289005	0.26295303249142543	0.20754064807204015	
57700000	-1171.9974470288107	-1084.5449651924594	-87.45248183635124	-1084.5449651924594	17.196294561397966	3.8765014852113615	0.0092046679473715	0.5365138922017368	0.009138678521963517	2.6899339739309203E-5	0.6039934322999104	-58.89494134045099	321.66518044830207	242.85291350639835	90.19074279828597	14.59035574680957	9.501301688599932	1	3	1	4	6	0.1847947373356523	0.3588530000617821	0.2512091305660886	0.2051431320364785	
57800000	-1154.8948086954788	-1078.0675707413934	-76.8272379540854	-1078.0675707413934	14.391131671987099	4.261857886549831	0.014319287835812133	0.39954067977445423	0.013241092863526102	4.200130196149232E-5	0.5025040745564817	-51.68416315925607	206.70502003655145	51.32097868342356	17.676909358417902	28.70724715834301	2.15408558863061	2	2	3	2	6	0.18598417690435445	0.34392223662095006	0.2561146160844251	0.21397897039027183	
57900000	-1149.356921897277	-1087.4891421290067	-61.86777976827036	-1087.4891421290067	11.78098115683293	3.639671034478544	0.01653341975108953	0.38747832837292967	0.01618459347019681	6.177329366238933E-5	0.4372624080367745	-44.19085090616673	90.88952468933653	2.747527840954537	2.461671392278698	5.642232076585937	0.09777936204342641	4	1	4	5	1	0.1576536328513174	0.33694974721986415	0.28523402736543124	0.2201625925633887	
58000000	-1161.8243394023157	-1091.3472745218367	-70.47706488047905	-1091.3472745218367	21.096252914913354	3.0160109213759134	0.009929318375449837	0.4331974894951887	0.009494059360046951	2.2623319472644496E-5	0.45486008876829287	-45.78571823494481	184.42394551167592	237.29503386523442	2.879957453817015	3.146754378935185	7.7170911453659565	1	2	6	3	3	0.20998445477161287	0.3446602563427291	0.2556048312150506	0.18975045767060897	
58100000	-1160.470441009782	-1089.020193396371	-71.45024761341102	-1089.020193396371	17.74225818175756	3.5860728135410382	0.01082528404938005	0.3497590160217384	0.01046055805232286	1.5283222789828425E-5	0.36248306633478816	-50.90401794710363	140.3355454071301	19.96420866541576	6.753172335456887	4.029673420433478	6.715350779923249	2	1	6	1	5	0.22377297755708225	0.3406222300773865	0.2649395573527519	0.170665235012781	
58200000	-1163.9178838265955	-1086.6722542070556	-77.24562961953983	-1086.6722542070556	22.250486463915625	5.889664328149731	0.009736456979365125	0.24629392932900823	0.008887661289806184	4.412791204234367E-6	0.23621424196498783	-56.60499178241616	87.5071653495465	23.029481398946277	13.253283265799721	4.330325121127976	6.486089500261135	4	3	2	2	4	0.16164413547101794	0.3314359953783991	0.3123751607795204	0.1945447083710642	
58300000	-1153.3529424547387	-1082.1025312431661	-71.25041121157263	-1082.1025312431661	17.07557300244646	4.520517048814723	0.010478560439977308	0.3345343950309144	0.010884143328375165	1.6154752266638666E-5	0.33996197740941053	-50.57039377904118	51.7399454184395	91.31390921001388	1.4280879247532725	3.0565952806405665	3.156021177074322	4	2	4	2	3	0.1829960094295412	0.3321968184640746	0.31180198688497845	0.1730051852214073	
58400000	-1159.64720828921	-1079.3185544824637	-80.32865380674639	-1079.3185544824637	20.31645677923082	3.876842522786451	0.005956733860224831	0.45791113669776606	0.008268490894426507	1.1834038058738067E-5	0.458088772711946	-57.56629977708033	100.4009258845395	77.04250406207075	7.157334028312489	8.312995383279484	8.098499988935927	4	1	5	4	1	0.20611162419934184	0.33147512710790844	0.2679352908877427	0.1944779578050087	
58500000	-1165.2753901932692	-1076.427723517374	-88.84766667589525	-1076.427723517374	21.78515292038699	3.3567868076813125	0.008047739469612267	0.40365838007047294	0.00777139695596196	1.0127609100151343E-5	0.3875424388764547	-62.186316341365256	110.9505553735806	122.02752880708263	148.98924045795593	15.548499306823247	8.060530585325242	2	1	2	5	5	0.17952721555848417	0.2868425255657254	0.3131418948461737	0.2204883640296184	
58600000	-1160.3301027157247	-1081.2541202346215	-79.07598248110313	-1081.2541202346215	20.98138289408976	3.9083485201946826	0.009068802400989876	0.35912150107562496	0.009126207795270593	1.1982128706406377E-5	0.36854686623290983	-56.816685015742	307.7569220659532	49.096965184511795	12.390141072511822	4.421564481608469	1.6693916699957168	3	2	6	1	3	0.20893008979248873	0.299571933458176	0.3002436004960003	0.19125437625333674	
58700000	-1153.6534499247282	-1084.7847005277347	-68.86874939699344	-1084.7847005277347	14.325679072891905	4.022812960216785	0.01463408906709309	0.5661845145837568	0.014249366248764177	9.542294497650314E-5	0.6635096017415417	-47.727658165983236	115.16506134071489	31.127326661400133	2.787974602181384	3.3932546753803097	6.248349926257348	2	3	1	3	6	0.2074266638960852	0.33677075112784843	0.24004620105999383	0.2157563839160744	
58800000	-1163.270827914179	-1087.7381777484295	-75.5326501657495	-1087.7381777484295	14.426236985784563	5.458707033291062	0.012974336477324672	0.2558008778393098	0.013048110012417896	1.3822383166524553E-5	0.2922367382481179	-52.688992311311424	115.05416084516958	9.133702893524344	12.213704947117265	24.86153391020712	4.847121342747023	4	2	1	2	6	0.1984636614674221	0.34089478696418973	0.2544466494856293	0.2061949020827605	
58900000	-1166.566555989363	-1083.224149043145	-83.34240694621793	-1083.224149043145	18.55524305229363	4.460082263764508	0.009925025277204446	0.46423806417503555	0.009335781803060985	2.0087777483461244E-5	0.4361671239003426	-53.836903380618644	885.8365395463139	198.50151949589232	78.31219409172213	2.148743374227391	5.481602964524194	1	2	2	1	9	0.18258995726635588	0.328213459227329	0.2804192387950645	0.2087773447112522	
59000000	-1177.1201667767184	-1098.2648742671818	-78.85529250953657	-1098.2648742671818	17.227352690658847	3.6751338974599568	0.008204939001743258	0.2860527389083273	0.008592772271740465	4.669034624851826E-6	0.25151120914751673	-57.30394136568627	101.7743108422047	15.936314022833836	7.524107080096075	16.981380043135026	7.04483376665869	5	3	3	1	3	0.17547239441831633	0.3683103914647447	0.32380302995880655	0.13241418415813408	
59100000	-1149.8282216303996	-1083.9660594839756	-65.862162146424	-1083.9660594839756	12.897072665263957	3.630593962658046	0.02155678349359186	0.38901198088215816	0.018794301835993604	5.451115879212576E-5	0.3932468457469528	-48.26975510418003	107.488465959215	11.748264961355293	6.247769492482175	2.8021328583598475	0.10812461844693576	2	4	1	7	1	0.21046299838180002	0.2841529099582766	0.28859537227595433	0.21678871938397073	
59200000	-1180.8752372402905	-1084.2735505834466	-96.6016866568439	-1084.2735505834466	31.110428011783643	3.770511879745375	0.0062889315886570036	0.4432148000390765	0.005854865468145711	9.971488980319612E-6	0.541696084515701	-68.57343150582528	526.9384263424988	82.18431602804961	76.01993484301401	11.913737834243264	12.013295509791165	1	4	2	2	6	0.18249157825906107	0.32043242552970985	0.3438034527766032	0.15327254343462754	
59300000	-1176.674030469974	-1086.4497338873937	-90.22429658258027	-1086.4497338873937	28.4020898939389	3.3286093505753693	0.005975106409155177	0.5892713957922467	0.005233412069347152	7.018319520098402E-6	0.4849444619386266	-61.6982246558047	292.74343438421164	137.90990717646991	200.63251575300993	7.584597216011741	4.181994645755452	1	1	2	10	1	0.20714456073508186	0.3376236541711194	0.252250922227788	0.20298086286601236	
59400000	-1172.1810925977136	-1088.1051906151313	-84.0759019825824	-1088.1051906151313	20.21394725407979	3.006748432883383	0.00863320302627449	0.45781462603140527	0.0083294133830672	1.3653499605177176E-5	0.4561004895388785	-60.774022843808105	71.97796190197816	101.85577164811077	30.72638533812031	7.4069421720306305	6.770268901846147	1	4	3	1	6	0.16617647166668717	0.3605257761144957	0.271341252926017	0.20195649929280174	
59500000	-1170.29271397212	-1093.1282493020567	-77.16446467006327	-1093.1282493020567	18.145824797129478	3.1943855982564986	0.009209210288446746	0.001569847470708942	0.00921236157276456	1.5844988474704464E-10	0.0013663582135800259	-54.28381952473659	104.07713969324094	175.1229042822352	98.50976852175684	22.883794773275245	3.265931727928598	2	2	1	1	9	0.20205082477482308	0.3551657274520733	0.27498419737556096	0.16779925039754434	
59600000	-1175.3274820349013	-1083.328773554705	-91.99870848019629	-1083.328773554705	25.558201561109602	4.899339871950005	0.007375409760924213	0.47472409260708404	0.0075123168641123995	1.0558181866916161E-5	0.4545622353301256	-65.32120982542247	92.50991621657819	182.82570987358173	60.317010019518825	19.289242915459276	4.7445296009743245	1	2	2	6	4	0.1945020791463812	0.32416223227833824	0.2723457784125834	0.20898991016269877	
59700000	-1194.9505659925505	-1086.217590541948	-108.73297545060247	-1086.217590541948	47.04974871206444	3.697723301138201	0.003603816390626107	0.32746097745014935	0.003282862806278968	1.9613999696795887E-6	0.3958768151213939	-76.10189159656937	1760.1009910226544	1291.267313962388	99.24737760652208	6.6572343527895805	10.55884412023521	4	1	2	3	5	0.2038581784247054	0.32318660503189955	0.2712292352325871	0.20172598131080946	
59800000	-1156.0903181605058	-1082.5747418512915	-73.51557630921424	-1082.5747418512915	18.44729155735926	3.8674996720013763	0.010295027963009679	0.8608431881197601	0.010743958465289812	8.859207046432118E-5	0.8814680482895555	-52.319547677324834	94.94114943313372	19.354303627176606	7.202350780597184	4.684624322540781	4.31440037194638	3	1	1	8	2	0.1814593141022886	0.32548327331639426	0.3178430436077564	0.17521436897356232	
59900000	-1159.1633977945912	-1080.8034368478225	-78.35996094676878	-1080.8034368478225	21.81737151394367	3.494157932240257	0.009619030088470976	0.36792298902334963	0.009139943019454734	1.254486059791858E-5	0.4021272774044941	-55.707845891642236	167.7449764004384	79.915622589671	18.016625954236332	5.8334989181402	4.015618873102174	3	1	1	6	4	0.1708494289528906	0.3548761756507861	0.27012629271847505	0.20414810267784977	
60000000	-1172.3926295609065	-1079.1009138384204	-93.29171572248616	-1079.1009138384204	21.05429628948695	4.99517711057582	0.012258272126625804	0.9222703655019123	0.00930555722893309	5.444599960177603E-5	0.7081704946402878	-63.73090695428432	64.72577548002768	94.42170578737084	173.86322857764011	36.40147826980438	15.385991089032103	1	1	2	3	8	0.17727373035799654	0.39832985930034026	0.2247830039759909	0.1996134063656739	
60100000	-1162.6555992290134	-1086.2465539453697	-76.40904528364382	-1086.2465539453697	13.995473481400925	4.068657203323804	0.015327953917932118	0.5158266502572986	0.01468370720781792	5.936335338153457E-5	0.5850522441016591	-56.00506176087618	34.514109612363036	13.30977252183501	15.886770101148514	8.247065050451253	11.337753516100046	4	3	1	4	3	0.181078180231759	0.3630952546397812	0.2425218695978917	0.21330469553056947	
60200000	-1160.4040657549692	-1086.7223427318968	-73.68172302307246	-1086.7223427318968	18.652862978009516	5.16550768251188	0.008771546418857943	0.4546778592938257	0.008879577593722161	2.113206173374786E-5	0.5076839434781384	-49.612392697956665	295.78408351879006	23.093323638847952	7.747495713316275	4.5802096590340415	11.414190138755945	2	1	5	2	5	0.18528010341838919	0.368794968913905	0.28944536264815957	0.15647956501954763	
60300000	-1159.6330592877284	-1085.820051862051	-73.81300742567727	-1085.820051862051	15.91212802447309	4.0489914829572315	0.012716709265947482	0.3441594199119043	0.011745231203199601	2.2120373538692553E-5	0.37277906909107283	-51.88309169025405	52.36258703363594	100.3775770514348	10.967622155542392	8.806213983556821	2.3129642685957963	2	2	5	3	3	0.17142902851271796	0.3152045566853862	0.2986703758532073	0.21469603894868997	
60400000	-1146.376513959031	-1083.557065864579	-62.81944809445191	-1083.557065864579	12.984057410147631	4.1800212693916245	0.011445298608521651	0.47976005865856136	0.014383952567421988	5.751295580646371E-5	0.5381275711258706	-43.61476901138798	262.2570698002524	3.2104012558308606	3.1258065194116877	1.8511419298970153	2.360875591009538	3	3	6	2	1	0.17511083784603326	0.33863502414122065	0.29464343624935185	0.19161070176339562	
60500000	-1152.8095028096566	-1083.641476065894	-69.16802674376252	-1083.641476065894	17.374746323747374	3.6191323294309004	0.013881728214594586	0.44160732829012456	0.0118889550526155	3.958605815216856E-5	0.4778669476451552	-49.33499083633749	165.31343022275712	9.512044906978124	5.859577177584733	4.0109856338862935	3.506014255951547	3	2	3	3	4	0.18052381536014098	0.34208619221631636	0.3052042068456728	0.17218578557787143	
60600000	-1158.7357643635835	-1083.2632170038753	-75.47254735970809	-1083.2632170038753	17.747226507586138	4.294529229515176	0.018113595973205564	0.5960105759378135	0.009940822898519672	4.277166424618727E-5	0.5492494635074011	-53.23322956182836	94.33217006906207	49.83778784694299	5.360372560246838	8.227909957267057	4.5239974865196775	3	2	3	4	3	0.17344398316755424	0.34982595082547585	0.2830333056272391	0.19369676037973224	
60700000	-1162.834019978772	-1087.438222644794	-75.39579733397805	-1087.438222644794	22.467860293809803	3.151842762566601	0.012689529761544398	0.7581618001092756	0.010196355343909967	2.3955106442374233E-5	0.4858674432450873	-57.77737343370242	52.13206744379432	10.825026965671258	3.5658186816482016	2.2172179287763116	2.67559544565353	5	1	6	2	1	0.17654730583548353	0.3295183818454995	0.264863376493374	0.22907093582564445	
60800000	-1158.6661533794186	-1082.944959343048	-75.72119403637078	-1082.944959343048	13.779269149351661	3.218981258059502	0.014657053451239405	0.5723166197058406	0.010918058943357085	3.2869882307853345E-5	0.4932043337539549	-52.39253666674701	49.80602983343382	110.2672991368848	14.130430713587751	11.339807388453654	3.2357983568799766	1	2	1	7	4	0.19047889156523426	0.3603197551352158	0.26270558846821035	0.18649576483134103	
60900000	-1169.5569829268838	-1076.622959004332	-92.93402392255186	-1076.622959004332	20.21454761367841	3.9310390882130837	0.01067114801466553	0.5306132788717275	0.008645011612665053	2.652324325656163E-5	0.5617620668678573	-64.31594790802676	148.03428826219988	53.418920116804124	214.17660451096552	10.088615568571441	1.5776801258248312	5	5	1	2	2	0.17501729997788493	0.36312683029163306	0.2666157115081785	0.19524015822230498	
61000000	-1162.078690234987	-1079.917908567864	-82.16078166712308	-1079.917908567864	22.647845055422945	5.541273102267423	0.007996180564662102	0.3361828973808484	0.007577496178892425	9.73529362742381E-6	0.4241074538536674	-57.947684639665646	152.52840326325835	63.080194828619874	46.72708083305452	8.798671969145586	4.544357692062533	3	1	1	1	9	0.16358262399831566	0.3601791601713832	0.3010724406903421	0.1751657751399605	
61100000	-1152.6389754707934	-1074.6389083540505	-78.00006711674291	-1074.6389083540505	14.862402702925989	4.013206781234027	0.015196902185903801	0.6588600530178065	0.015450880085396959	1.1469467404113845E-4	0.6848417098548732	-56.618596699528645	38.469480809742045	37.06790747361441	30.94950463519969	3.976661633538964	3.479221645434136	1	3	3	2	6	0.1921889385550246	0.353167657024736	0.2572159818926564	0.19742742252758447	
61200000	-1164.1349724461227	-1085.2815707237037	-78.85340172241904	-1085.2815707237037	21.42837435017884	3.4584970665156773	0.008244196671082877	0.36685416453770964	0.00834423924498546	9.611337552248011E-6	0.3921617720505252	-54.86031170326704	102.94375766285528	161.16712836132282	6.294269560370103	7.52577203659009	10.10484696800825	2	1	1	2	9	0.15001087475319966	0.38377592507358577	0.25932334659517076	0.20688985357804537	
61300000	-1171.9413557461812	-1083.4047268996246	-88.53662884655651	-1083.4047268996246	21.493455745083136	4.272687828120577	0.011037020889228984	0.6517658026510409	0.008800112786854879	6.120766183242515E-5	0.7465621240543604	-63.103320080047034	484.6384267919137	15.256581846973697	19.54483005896645	7.892466598136586	5.33728467659792	3	2	5	3	2	0.1852933889029161	0.3553332965778602	0.27430969748079964	0.18506361703842544	
61400000	-1174.9103444019036	-1086.7141769041723	-88.1961674977313	-1086.7141769041723	20.855342668431824	4.319316047064151	0.008964943285890469	0.4969507702012151	0.008049777730565281	1.5195734942566111E-5	0.4512759421215705	-62.813969614740905	252.51340328949215	107.30609827616178	23.09607618695028	14.939172195812285	1.7758611213709534	1	4	4	1	5	0.2118873622015285	0.3318243036288357	0.28295763449147454	0.17333069967816275	
61500000	-1167.6098063945647	-1089.3441991400243	-78.26560725454036	-1089.3441991400243	14.736664983854585	3.892624260791613	0.014128695580838471	0.05507828262894233	0.014143951284859657	6.449650014440869E-7	0.05708536825437773	-55.731956208788326	101.40932418608853	8.731640804630274	1.4142746315150714	5.032128146257434	26.503531730386758	5	5	1	2	2	0.20051423483762662	0.32752381107164075	0.27404145601637286	0.1979204980743612	
61600000	-1152.8323687462496	-1076.355365143277	-76.47700360297276	-1076.355365143277	17.835726259277678	3.6983784250147758	0.012036692190103997	0.5550476336957484	0.010674178431198784	3.52952803032369E-5	0.5247864381471034	-50.28670791567205	49.919831963599115	162.40652963867296	11.252750796469636	20.481120804259643	5.999429162358647	1	1	1	4	8	0.16061733130488337	0.3376396772948414	0.29293468070348105	0.20880831069679565	
61700000	-1150.8316155150244	-1086.437783091993	-64.39383242303148	-1086.437783091993	12.921340329843437	3.4799272488836386	0.013427777067520274	0.3773200872667564	0.014016973287355666	2.4345462657399145E-5	0.3345377944137647	-46.323194035348806	111.68515437649873	11.486583943666998	5.372019423212382	3.7119987859846497	0.9465182770345869	3	1	1	9	1	0.18450966667191157	0.36685617246595503	0.24336574709572067	0.2052684137664141	
61800000	-1155.7109008915077	-1085.0980493246898	-70.61285156681791	-1085.0980493246898	17.40585912265235	3.560617639150646	0.014448463980870723	0.3859820576524395	0.012337249891057347	3.087696578652061E-5	0.4028816818308406	-53.235296253355045	50.184979210867475	5.9366231785246795	6.64879160756555	4.001420305582856	3.581892503044842	3	3	5	2	2	0.1892615874314427	0.3885999373902545	0.25943116125925575	0.1627073139190484	
61900000	-1171.6965163357047	-1085.8236148117828	-85.87290152392184	-1085.8236148117828	24.09215039870191	2.608734693560955	0.007380121678841717	0.35431064611971425	0.007471395384183372	7.796945221747418E-6	0.3674790436490263	-62.87069816920468	258.79783371724716	36.71629304715552	20.88372429754127	8.057517644425728	6.223297775193261	4	1	6	3	1	0.19690838662172677	0.29536191171305026	0.26882169481042517	0.23890800685479924	
62000000	-1153.5632207285344	-1079.0163950520216	-74.54682567651273	-1079.0163950520216	18.539806286610965	4.039638279520165	0.01100711738093969	0.5695599849966485	0.01006605517122607	2.3964714426963674E-5	0.48648872693365663	-50.535118402550516	339.66467487696326	4.284171508945014	7.876377208827525	13.163807824432514	2.310430154335902	2	1	8	2	2	0.1895753589713072	0.3087838641485896	0.29772521969343546	0.2039155571866691	
62100000	-1169.810160123712	-1082.2951130126594	-87.51504711105264	-1082.2951130126594	25.425037752835763	3.026258741620615	0.009941193166326577	0.3901774626137846	0.008359885796799872	6.918756718353796E-6	0.31326790978485675	-63.15478022159038	63.01376788340175	87.41809484220711	30.72093132106475	25.148493588887145	20.455992541482928	1	3	2	2	7	0.18914937608859897	0.33401622086652477	0.3046997004864065	0.17213470255847116	
62200000	-1158.8481623070825	-1086.2024656984518	-72.64569660863079	-1086.2024656984518	17.342334563800524	3.053522772062552	0.011555807401433044	0.20786484888273665	0.011177097558004443	5.652881854412582E-6	0.20360228841677713	-54.42869376309761	67.55311713830211	10.236314763840406	10.884913054665525	2.6967005128617507	4.849999894348352	4	2	3	5	1	0.17098755622187756	0.3354781446749832	0.2659066566053521	0.2276276424977886	
62300000	-1158.4014131164818	-1084.706075412258	-73.69533770422369	-1084.706075412258	16.803921859225206	2.7917911291628084	0.00948098390753263	0.2699225742011512	0.01025145337984268	7.313038790020702E-6	0.28752316264115146	-55.38217580274856	75.53608575415033	33.167291756522175	4.429730583007869	3.6480412043720074	3.5382601280655113	4	1	2	5	3	0.19624399986807273	0.32175768716168723	0.29858625276113904	0.18341206020910256	
62400000	-1159.7082059689537	-1089.6710441072423	-70.03716186171133	-1089.6710441072423	15.278315562060506	5.034287879252599	0.011648702317341511	0.39497909753484317	0.011947592077682884	3.275686107703602E-5	0.49506654793395627	-47.821416134996426	77.46561551702796	168.4209076684732	1.3490780698107454	2.026915105470226	2.983011708801968	3	2	2	1	7	0.22706732753067388	0.3033880166947059	0.29635285293203023	0.1731918028425916	
62500000	-1163.1895924368866	-1090.744144127737	-72.4454483091496	-1090.744144127737	12.068564259999453	4.026932848963731	0.01884724387035833	0.622646817482056	0.015293808732088094	1.4563255510150966E-4	0.6540449686870617	-49.65679700170462	108.7328295817505	21.08916738306411	21.13095980603593	13.359951878415156	2.0470304120863294	2	3	2	4	4	0.17837802243712486	0.3538414115369404	0.27208422436457813	0.1956963416613583	
62600000	-1157.0147732326964	-1078.8263556581965	-78.18841757449998	-1078.8263556581965	17.69394258109502	3.3312134870254506	0.008807338894176035	0.3476389897367902	0.009979873711956275	9.040261015179727E-6	0.304404839793091	-54.05668530842074	197.46872060320328	89.1740556291279	6.790452383315159	15.470271157273764	1.3329997814408612	3	2	8	1	1	0.2074625524081653	0.3288223400504962	0.2743458871340876	0.18936922040725257	
62700000	-1166.5221440263028	-1079.7010723370001	-86.82107168930268	-1079.7010723370001	21.25795269798867	4.652738641514172	0.008337492025606326	0.469052213994002	0.0083550238227269	2.736002434101235E-5	0.5593645304353043	-62.41173693886613	144.77635521333775	51.602701881668516	21.12572096052837	21.328967121245967	5.051101481001654	2	2	4	3	4	0.17791304597259938	0.3332864351150845	0.2969228801647576	0.1918776387475601	
62800000	-1167.8069757183625	-1092.1606726283746	-75.64630308998788	-1092.1606726283746	11.286376798257105	4.270949307165578	0.017359007326776435	0.7059372311343446	0.01461540667327636	8.736644375820888E-5	0.6380757765116608	-49.73367240818482	230.23660510802077	34.12964904490501	50.29331027766339	11.370595648542452	2.4912293666793195	2	4	1	1	7	0.23265344291901807	0.3063706066013778	0.288199094179259	0.17277685630034664	
62900000	-1169.8908001197235	-1081.3998832438467	-88.49091687587682	-1081.3998832438467	27.30565362005735	4.217054817871034	0.006999841497027283	0.6560344465703616	0.006511333050838377	1.8348801797822392E-5	0.6293084121986275	-59.49304507009081	356.0606583099528	320.4059795316913	11.776832051941952	19.0296453547429	11.529756751890885	1	2	3	5	4	0.16575686339694756	0.3670549302083429	0.29366890345659546	0.17351930293811563	
63000000	-1162.5187719519968	-1085.23883770986	-77.2799342421367	-1085.23883770986	15.808276068025831	3.8729740178733194	0.012634955137210706	0.2027513927041225	0.011835599510134522	7.64124494994281E-6	0.22747406760242395	-54.47058195956446	34.2173977051152	93.47850807913905	22.541725712505183	5.831218958529682	11.793570682224994	1	2	8	3	1	0.21045914835725596	0.35901523237943384	0.24840052828531273	0.18212509097799898	
63100000	-1183.4081566439586	-1082.6836404043208	-100.72451623963784	-1082.6836404043208	34.73427227105344	5.231186993784953	0.00429117305073477	0.5219293099208066	0.004778538748085224	5.24735009703473E-6	0.5014316976403355	-72.81338577736794	173.8904190217583	30.722098811660935	75.46122005938854	43.51067770556714	5.267698839095761	4	2	5	1	3	0.17105182098040828	0.35912823035621677	0.2602813789812478	0.20953856968212856	
63200000	-1185.9400766921942	-1087.19708106409	-98.74299562810418	-1087.19708106409	21.877879731137718	3.940832807240727	0.008969013312933196	0.4624741174463092	0.00783935252728806	1.181214039321007E-5	0.4247740264206679	-64.96209302855624	885.9335394731714	1117.9517495003952	230.13459225050184	42.49576523803253	8.219611288891517	2	1	1	2	9	0.17916256423193438	0.36402534822327764	0.26607747758739786	0.19073460995739153	
63300000	-1156.9294539535601	-1084.1168047214924	-72.8126492320677	-1084.1168047214924	13.814395585128123	3.9167324155540544	0.010769390467838322	0.5344550462412261	0.012893529295157654	4.4211243915293996E-5	0.6006171625655747	-51.88629460030456	206.56766531860225	9.179953332140487	15.339579816260727	2.4931097340434984	0.30959418779011455	2	2	6	4	1	0.14929055560803875	0.38077432885867013	0.261348853376499	0.20858626215679357	
63400000	-1164.566590357524	-1076.9182841245602	-87.64830623296396	-1076.9182841245602	25.544151427742438	5.388811255933694	0.007417315498546539	0.7629621733993726	0.006938213247685272	2.2815189332537842E-5	0.6773710867527456	-60.26351320576892	137.67608224503374	118.20571822183341	7.275102096053161	16.864797855767375	18.958782627017815	3	2	4	4	2	0.18173757880687208	0.35645136511926867	0.272460902826673	0.18935015324718776	
63500000	-1147.1123322855867	-1087.58483985851	-59.52749242707674	-1087.58483985851	11.246075507215858	4.1456630806739305	0.0178270804194432	0.37929941427815383	0.018664982445006233	4.1782862713707134E-5	0.35283620903833895	-42.28842678548025	92.56636753388322	8.051757199979837	4.214328455951218	2.9557187443641944	1.0475550024214586	3	2	8	1	1	0.20704502752887907	0.27509793923359577	0.29769143129969217	0.22016560193783452	
63600000	-1153.0569948824023	-1078.9636896725722	-74.09330520983012	-1078.9636896725722	16.290394406603998	3.8423497562827813	0.011859859580457231	0.5510355264677057	0.010877334613845012	2.5081227420666276E-5	0.47454439395951803	-53.310588292824114	163.3101004462966	12.187477153833028	10.134434766337645	3.278569492283801	3.0230427924487686	2	4	3	3	3	0.17473441688677013	0.34126602407332207	0.31459977312512544	0.169399785914784	
63700000	-1163.6053142864012	-1091.4158878573933	-72.18942642900781	-1091.4158878573933	15.777798924568005	3.0045961376494636	0.012899542918388693	0.42635658492210443	0.01105588694581756	1.655331203071375E-5	0.35356823118567615	-47.99438476332474	71.45756441668067	112.47497151151273	93.20584087550479	4.651474558230026	3.2524363332909747	1	1	2	3	8	0.1942289703312501	0.29133691330093864	0.3304172060400479	0.184016910327765	
63800000	-1168.678091843469	-1083.7510326522997	-84.92705919116922	-1083.7510326522997	20.29587268837176	2.773830905650832	0.0088038939546948	0.24162600777686521	0.008829901309349608	4.523615984083886E-6	0.24136844817346376	-65.87601730903539	76.08299437542236	58.467456345096274	5.943844234205024	4.727618388587295	2.058922236950539	3	3	1	6	2	0.18411697109832909	0.3563328416430358	0.2560359257080375	0.20351426155059918	
63900000	-1141.524081460759	-1078.20847153655	-63.31560992420888	-1078.20847153655	14.676056020351115	3.1829024040160174	0.02414980631758493	1.0747853662050282	0.009343275756661414	2.298365165021456E-4	1.204134050827234	-44.1741649661004	134.00098555441264	22.45877250436456	4.747308135707624	1.1667919630907486	0.0013905935018657025	4	2	3	5	1	0.1839640787670931	0.3452049144943817	0.2760482113460203	0.19478279539250645	
64000000	-1157.9282262100392	-1092.9977528204324	-64.93047338960672	-1092.9977528204324	11.761792497664473	3.129511748703252	0.01712593806640451	0.5551556415197803	0.019195187446826557	8.630344425851529E-5	0.47105797490082957	-42.911437585410226	25.95173708585461	52.14019004667472	61.99165376901645	5.168138980932778	1.4921798505169874	1	1	2	9	2	0.19584196526442466	0.3134026189386912	0.2678704260237746	0.22288498977311114	
64100000	-1157.8321582985373	-1077.6284249787761	-80.20373331976101	-1077.6284249787761	17.98559980759124	3.9495541742190055	0.010020502927865127	0.3738873681816009	0.010575230705354393	2.4188750077449746E-5	0.46220830333183405	-58.915462535407556	67.27156218107712	30.215554002365696	26.99985403729037	9.516202999631195	3.7215457536488556	1	2	3	6	3	0.1690882273271471	0.34155736985797164	0.2882089759072555	0.20114542690762727	
64200000	-1160.0031698824746	-1086.5586698371633	-73.44450004531124	-1086.5586698371633	14.03017618234881	3.9872321778083673	0.011485476005929692	0.371952193561719	0.012748263060710628	1.3877280189626938E-5	0.29382874167108636	-50.21799414027378	22.728733617212118	71.02710107759899	48.12551294902164	15.032297780079679	2.7895477400869293	1	2	2	2	8	0.19049891217422787	0.3320588094270632	0.30009283003011944	0.177349448368591	
64300000	-1168.1004579749133	-1088.6593629730712	-79.4410950018421	-1088.6593629730712	18.49040372506278	3.457562975335756	0.00916789462111976	0.3391706783634928	0.008823196506740476	7.129138362990613E-6	0.28573764262623597	-56.69547243571312	231.97546191825748	16.66601733733362	8.337050658044928	5.0940766491858644	13.115735886144298	3	3	3	1	5	0.16838883268775115	0.31803179243254964	0.3240975477352359	0.1894818271444648	
64400000	-1159.8770667690317	-1090.9160935715136	-68.96097319751806	-1090.9160935715136	13.92674357387981	4.662346380710337	0.013738353062739347	0.37689658185871866	0.011273442581965287	2.5460901971296653E-5	0.40934270610848766	-50.93777063887948	86.57300865485054	41.576786876615664	3.5354676231267836	0.6480057314888127	1.129347254950191	3	3	5	3	1	0.20730236797131146	0.37088154658674266	0.24519247975923672	0.1766236056827106	
64500000	-1176.1900847702007	-1082.9658831184204	-93.22420165178026	-1082.9658831184204	29.656563557088354	3.25717691272382	0.00573187670587426	0.2489110045824931	0.005373048711064987	1.6594691968542529E-6	0.24770933535249512	-69.76691500136164	131.63559524285935	77.53132690408495	13.133339789081464	19.766713170571656	8.659306178602588	3	2	2	6	2	0.2080377396243299	0.32792386999723866	0.26844325015615467	0.19559514022227809	
64600000	-1142.0168271440036	-1078.437913831142	-63.57891331286167	-1078.437913831142	17.27086337041841	3.8430413286651603	0.010279620832533424	0.5945811205282456	0.009266121322731104	2.591994494651481E-5	0.5815349601490227	-43.272714203761524	89.27508312558821	1.8007338381447662	1.8496819971109086	8.101071335324932	0.1240138113267149	4	1	5	4	1	0.20608233784976837	0.3213276838241877	0.2536976149747291	0.21889236335131612	
64700000	-1165.734428155584	-1085.6096496379919	-80.12477851759212	-1085.6096496379919	17.405922329617106	4.304796907549008	0.009807416483986031	0.1892553685970109	0.010103361658830218	3.998258490797153E-6	0.20199449936300198	-55.358811121121114	302.9209681842969	134.96582285710127	5.577431491729442	12.821708464434796	3.0629017778953185	1	4	2	3	5	0.16650317287457142	0.3548664210114692	0.28000245594935885	0.19862795016460172	
64800000	-1156.439776573353	-1077.16156809018	-79.27820848317276	-1077.16156809018	19.305064195996657	4.268630485537814	0.0119001855760849	0.6708022903019181	0.009653927216367772	8.513531459760981E-5	0.84400443489515	-54.2487488322805	197.52331309864837	29.983488623263774	11.014166871520805	20.008303500916313	7.081049533438656	3	2	1	1	8	0.19237445206688522	0.3400328018270118	0.25221560607153537	0.2153771400345688	
64900000	-1160.7907721423442	-1079.6221527361313	-81.16861940621293	-1079.6221527361313	18.341121026795708	4.6261527278782735	0.011340373485314493	0.4404857633588873	0.008855683144808934	1.1015431127375327E-5	0.3539284183847693	-57.69797989738309	264.85366003802295	7.824086145113813	15.0577704600171	9.86692676472025	3.586652145385464	4	3	2	3	3	0.17627388485087842	0.3281124114943	0.2832195724186409	0.21239413123618184	
65000000	-1167.8906832001314	-1079.5762636054324	-88.31441959469903	-1079.5762636054324	24.972661987437625	4.433668994989783	0.008789976710765032	0.2747424936072584	0.008727492800495729	7.359376978396914E-6	0.30953154150795653	-64.56546766874973	84.28906357484696	73.32113402200625	56.30245356474636	9.58983003922751	8.751997670835463	1	6	1	1	6	0.18534001389319105	0.3122913421436218	0.2738697666248528	0.2284988773383355	
65100000	-1160.133967561925	-1082.3837922693203	-77.7501752926046	-1082.3837922693203	15.928334546902686	3.6020156370298895	0.010913542535955301	0.6211968871893042	0.011729515553733525	7.022101014887167E-5	0.7419625280166897	-52.78289404081099	271.5158878400892	141.95140967215184	9.983194334881402	8.792950133153264	2.2662650707771923	1	3	4	3	4	0.15994466420219888	0.3762323481462809	0.2707913858734938	0.1930316017780276	
65200000	-1161.2328945805266	-1085.9182302200757	-75.31466436045105	-1085.9182302200757	14.71206116838603	3.9796791491006522	0.015278520853504816	0.4189363624193073	0.014319971453254365	3.339479696544446E-5	0.4085538826756303	-54.90988410740191	124.14707083931894	61.877967619176665	4.53438521576553	2.264758697405106	2.783922162082603	6	1	1	1	6	0.19848974678737255	0.2800848856165363	0.3403511552161339	0.18107421237995833	
65300000	-1156.1502238462951	-1082.4177667668928	-73.73245707940244	-1082.4177667668928	16.8499744337739	4.124680948866332	0.010065066937992325	0.37483406014700976	0.010076551560051952	1.056634425766636E-5	0.3459522033399451	-53.48754554577051	112.2651559148971	9.2936257135361	5.704847142474339	8.67302388206612	4.944040913487602	4	4	2	4	1	0.18540772394132737	0.30232431908859336	0.3365035875227253	0.17576436944735516	
65400000	-1167.7025233316408	-1092.857102949056	-74.8454203825848	-1092.857102949056	23.900888064120316	3.8111679645742544	0.007339863634435276	0.007960479021989049	0.007346264260828325	4.255698181265337E-9	0.008878377795703529	-54.25846796139935	127.60843945610672	149.14406312659162	7.27692342094768	4.352088304953868	6.7893771739336	3	1	1	8	2	0.19838596159998947	0.29796717416351526	0.2886090106100165	0.21503785362647995	
65500000	-1167.3779879018407	-1078.6917942739424	-88.68619362789829	-1078.6917942739424	19.192104200784556	4.774091494512097	0.010020698819537863	0.5191968325645455	0.010488961369192588	2.6625523529746956E-5	0.5085999528217119	-59.716627061311016	1231.8814427800728	171.74702256821104	38.883766263366624	10.185913778686535	3.8313794802238696	1	3	3	7	1	0.19732833765669008	0.3651200040499465	0.25173963594582754	0.18581202234753702	
65600000	-1177.2263774640548	-1083.5261742028617	-93.70020326119314	-1083.5261742028617	30.533012899247232	4.714887542950742	0.006659508559308368	0.374497840620133	0.006361927092139224	7.0128392254888146E-6	0.4184425377858692	-67.98630727133437	90.27120309585811	75.38163808065546	21.261145307147896	44.50588978171259	11.730818863386254	2	3	3	2	5	0.18764746719948383	0.30932375473131224	0.29383031117023095	0.20919846689897414	
65700000	-1178.79247988944	-1085.9377538957099	-92.85472599373013	-1085.9377538957099	26.605687841304235	3.2587706456676035	0.006258743982126707	0.45537866535145227	0.005711491425187042	6.866557157127681E-6	0.4542996313836966	-68.7223181339417	302.79289005963244	29.23467674204859	13.617535810252221	8.706232141934699	12.613124029143602	6	3	1	2	3	0.1888756207865819	0.3609381843447695	0.25904169993530024	0.19114449493334948	
65800000	-1161.3618766135728	-1082.439701297913	-78.92217531565991	-1082.439701297913	16.608473648824923	3.891676485322089	0.011108311188383936	0.30187633231382954	0.010832890215907139	1.1401352654555955E-5	0.2994308894787907	-54.89560485561224	108.10058011673401	126.93341341362654	9.487070535257088	2.7094819228132057	9.519688067705276	1	2	5	3	4	0.1979959039604693	0.34004348976759413	0.27645262772817586	0.18550797854376191	
65900000	-1161.8301761135797	-1079.2631426447833	-82.5670334687964	-1079.2631426447833	15.681771699830799	4.045833312860717	0.013441409415334978	0.6894035697392811	0.011321062321128011	5.409716705240872E-5	0.5696537467410765	-58.460285093167606	190.82521115100445	43.00955073731589	20.199772023206357	10.120806541242153	3.6536578533923314	2	4	2	5	2	0.16999405274353863	0.35561530699518323	0.2721584294874309	0.2022322107738485	
66000000	-1163.4210561072778	-1079.8560704750196	-83.56498563225828	-1079.8560704750196	18.146036707901654	4.126528070236798	0.006856071356893133	0.6373387855053115	0.009487145664380083	3.384215907018833E-5	0.6657791025976372	-62.44178749816067	25.194980818128073	50.73143337461975	6.4104078533672375	4.840859012606742	7.7240852747731035	1	8	4	1	1	0.15451872152695137	0.33833396507145214	0.29125694773558286	0.21589036566601488	
66100000	-1174.372969233753	-1079.052294132833	-95.32067510092027	-1079.052294132833	30.88074252731544	4.926193716144782	0.006182596034760825	0.6514282224399597	0.006421970545310252	2.1277695825161843E-5	0.7111564897104161	-71.56515762776775	64.24911257800865	51.99549167074656	36.6632209261584	4.3846950003608445	7.304047741406972	7	3	3	1	1	0.15292369445968673	0.3739627231563939	0.26168741801505624	0.21142616436886444	
66200000	-1169.9960106999117	-1084.5116735977422	-85.48433710216953	-1084.5116735977422	20.702761961482263	3.9161114282192724	0.0091226944475723	0.36590878695275897	0.00930093673154609	8.462191625932405E-6	0.32303459763115533	-61.26718433696141	148.79923057745225	171.21884122210878	12.18784696003454	8.089966974729597	6.523023572665829	3	1	5	1	5	0.19805748166440185	0.34626930804892997	0.254034180683716	0.20163902960295355	
66300000	-1222.6349216445606	-1096.4221790879328	-126.21274255662763	-1096.4221790879328	98.10322614359193	3.7290330701387995	0.0015620405101513409	0.0220901605726819	0.0015590711412584433	1.0084679401815242E-9	0.020409059954107654	-94.43204652646024	525.5568132602741	233.5979541156539	324.5404268925367	62.455162753687695	144.98583606344363	3	7	1	3	1	0.19657459345940043	0.3545253218424165	0.2561461258698131	0.1927539588283714	
66400000	-1144.0450842693845	-1083.2630426328676	-60.78204163651691	-1083.2630426328676	15.938477204865285	3.6636827052150616	0.015611960579972193	0.42303070656660274	0.015527566671145588	6.229712134793615E-5	0.4988739039502228	-39.79904797434489	73.86487861112983	87.73860774590324	9.949205396413033	2.3810333920557913	3.040567158124173	1	1	3	9	1	0.16725956322799568	0.32090308588765337	0.29584890737429853	0.21598844351005386	
66500000	-1166.7640025856208	-1089.2619190482246	-77.50208353739615	-1089.2619190482246	16.712824487387	3.2079224569330584	0.00918744947398411	0.21459079933934902	0.009667626289001306	2.936030352293078E-6	0.17826828036083278	-55.53253023453133	169.44987653524163	17.069491767579983	26.908368025762687	9.60788702496081	3.5278747513444277	3	1	3	5	3	0.21006458647315154	0.3021835610902426	0.294398662403755	0.19335319003285237	
66600000	-1173.7238931696377	-1094.6142978689577	-79.10959530067996	-1094.6142978689577	15.975894730490717	3.83589704333894	0.010811436664336834	0.11717529929293992	0.011031126435610815	1.4109762571633387E-6	0.10796385946439592	-56.277448299714464	342.57904736280614	52.46734085184774	34.01415638656313	5.6010959185868145	2.2294954819996105	3	1	1	2	8	0.17258716743033697	0.3711288463899344	0.28655013841714055	0.16973384776258954	
66700000	-1173.9606882831745	-1086.0238250298034	-87.93686325337103	-1086.0238250298034	26.82155980311639	3.6909400329213256	0.005560054038101485	0.5267961956388812	0.0063269993831168445	6.287989858556594E-6	0.43253424156806836	-64.81182496393355	112.44196619731048	24.009911242530677	11.153816681292678	6.296776757537871	17.027173871936107	5	1	7	1	1	0.18183064356390044	0.3792576075890729	0.27358387921190896	0.16532786963511917	
66800000	-1157.767228846205	-1079.2018271495886	-78.56540169661636	-1079.2018271495886	14.650116019286754	4.643458204474636	0.012687541413396649	0.44668918327262197	0.013569813865173098	3.231464225787878E-5	0.4370414711712606	-54.84502537637027	198.0446375136217	93.28625303734341	7.234778900968649	2.0470866880515355	5.674582876386589	4	3	1	4	3	0.18140066460359006	0.3612936088106237	0.26348393762944905	0.19382178895633861	
66900000	-1157.1586412974693	-1079.6036091089127	-77.55503218855677	-1079.6036091089127	20.224998318817015	3.8802558954671427	0.00947038351944877	0.2926927324436014	0.009714317963792678	5.834817828181738E-6	0.2508071425575555	-58.39688424224667	59.43134624051384	23.50664393968829	5.97022824366119	2.4055411460939884	6.336298492921214	6	2	3	2	2	0.1797367185121116	0.3638150050392125	0.28765994090085484	0.16878833554782258	
67000000	-1168.8726488745874	-1088.7900052245095	-80.08264365007786	-1088.7900052245095	18.007843068629892	5.1176932920415465	0.011718066029828415	0.3458681894540426	0.01028435878772367	1.9313480638888623E-5	0.40596228661396655	-54.53056973905376	283.3274220535748	126.04790019244906	34.81992662296104	9.674381437153706	5.252329196166736	1	4	1	2	7	0.19332317599788498	0.3231286623784275	0.28952064656624016	0.19402751505744892	
67100000	-1157.4009868014293	-1077.684315714334	-79.71667108709539	-1077.684315714334	15.736852306238847	3.3009677000194255	0.012784565731450053	0.7118867018299254	0.011655480044375001	8.162348748893595E-5	0.6802976435974246	-55.032202457746486	176.31600802653602	22.98926345996196	30.5621981072253	17.45084370955783	1.7109625530119266	2	1	2	9	1	0.17880324515392632	0.34968290010915604	0.27153111182688544	0.19998274291003384	
67200000	-1179.9571284479546	-1082.0426629111666	-97.91446553678793	-1082.0426629111666	41.4829532736599	4.142579610238738	0.0033356199097836223	0.41543465336760266	0.0041036020616334904	2.297158336728034E-6	0.42352616356079603	-72.24909458564916	206.80600898187936	99.30305404545138	3.7120478974996534	13.011712314324535	5.970681926850935	4	4	1	5	1	0.17407054526438206	0.3139148364405825	0.2933386829173621	0.21867593537767505	
67300000	-1156.2503068907963	-1078.1314784212818	-78.11882846951457	-1078.1314784212818	19.328148337149127	3.928886574197546	0.01176808334654984	0.4295383570452568	0.01146181118469836	2.399968186827873E-5	0.4445880382996094	-55.045295180464144	52.298318866098725	78.53115901188185	69.2929817878028	5.671795123872593	1.8489027172493375	1	3	1	9	1	0.2074596978367934	0.36765551964512283	0.23083896137064036	0.1940458211474451	
67400000	-1153.6396033241922	-1081.7585371306216	-71.88106619357053	-1081.7585371306216	14.599480395478038	4.3768465724292085	0.015033838310884777	0.39225867970452294	0.01352861314698385	3.031709103311809E-5	0.4081271691198418	-52.000873843653025	92.07637254259777	31.349152696156214	3.819893370209884	4.356610272418916	4.124937091721388	5	1	2	6	1	0.19017258107010157	0.3209548965608078	0.3078062018521506	0.18106632051694174	
67500000	-1148.8232203069044	-1084.9231993733729	-63.90002093353146	-1084.9231993733729	13.57036969865878	3.5570046810663736	0.01549425914876766	0.35097622062679956	0.013376048955408238	2.9818756063638872E-5	0.394653919932658	-42.38963659933108	286.5228027708025	54.27973987277347	7.362632991292648	4.064705754994936	1.2708065999685012	2	1	1	10	1	0.17995215241964965	0.3527830242199886	0.2996406100478802	0.16762421331248328	
67600000	-1162.160761905027	-1087.546864910628	-74.61389699439886	-1087.546864910628	12.363409986079532	3.346479430625676	0.018479074842796456	0.3932404928131806	0.015891379276028465	6.481496202925532E-5	0.5064940268878589	-51.38461938214737	183.33520370626138	28.06296080115852	18.598465391476665	18.552045759892053	2.0497647324914205	1	1	4	3	6	0.2023519197045648	0.3762833728482553	0.24782449315084776	0.17354021429633387	
67700000	-1153.53234622941	-1079.2420491068697	-74.29029712254044	-1079.2420491068697	19.756061310618595	4.2967732759672215	0.008010786221406371	0.5465221579077785	0.008384540638137537	1.8867115061775033E-5	0.5118316706932613	-56.15041769514174	62.40179850976744	4.232773198683673	2.565477426690898	5.7485437512442035	1.5132022475363611	5	3	1	4	2	0.19556396803600593	0.3410540206558407	0.26834159639857463	0.19504041490958035	
67800000	-1187.034327288989	-1091.4305609899416	-95.6037662990474	-1091.4305609899416	28.36999125033759	4.621045363177797	0.007971823893737448	0.12499138348289071	0.007835177119412319	1.1649788823317984E-6	0.1358909789602848	-66.63728290206467	90.21976136244895	70.50034092470786	58.09922004041903	217.98270699604407	6.269798578014289	1	2	1	4	7	0.16548420822643353	0.33410210188895745	0.2733841578566821	0.22702953202792853	
67900000	-1142.0719799763706	-1080.1591089997348	-61.91287097663585	-1080.1591089997348	11.967302510269644	3.4248122714326525	0.01630105099836346	0.5038368235044136	0.01955246647963417	8.701859823388714E-5	0.5040402921837948	-43.42063744859583	42.504525932298506	28.034617739789564	13.101372475024139	4.342575231630405	0.10949105149712939	2	3	1	8	1	0.18586152187658156	0.3183860002402497	0.30516900389395835	0.190583473989212	
68000000	-1186.2067554086022	-1094.3277217009713	-91.87903370763087	-1094.3277217009713	21.76846653622815	3.3229305880880693	0.0068864561336786255	0.38678972638692805	0.007393224883731704	1.145119561233718E-5	0.44675737295038714	-66.54289936485814	146.23692810647037	20.407212342115734	34.77504796159289	48.20061659496897	1.1375618545448505	6	2	4	2	1	0.21214393404789794	0.3222754841454545	0.2554541052734796	0.2101264765331696	
68100000	-1164.9904130081186	-1102.3302157112644	-62.660197296854314	-1102.3302157112644	12.936020670098905	4.1899347429253595	0.01387225963317953	0.14248555130608956	0.013381052654867494	3.705761494967291E-6	0.14139275405946156	-43.725698423885234	274.0041069378673	94.22229096581088	1.1078909910151993	1.2200250716912961	0.674408305137555	1	3	5	1	5	0.20897008744693185	0.34937291482919086	0.2270389989118163	0.2146179988120626	
68200000	-1154.0674830072126	-1085.6766799259642	-68.39080308124836	-1085.6766799259642	16.70737682569908	4.724777891804694	0.0115815886232028	0.1682976908891174	0.011447846375325652	2.347737643307389E-6	0.1330277470414969	-49.34664184197777	92.50424739955417	3.895700727709716	3.31557392191158	3.5420987053729736	10.807098966562126	4	1	2	3	5	0.16778544276762042	0.36206424315448427	0.26091430041038555	0.20923601366751132	
68300000	-1158.1053662708694	-1086.6330414190552	-71.4723248518142	-1086.6330414190552	13.74544355157435	3.792483488593891	0.013546606309228427	0.2602426143015279	0.013496406754782617	1.182628821446842E-5	0.2526174852563947	-49.45754745084998	451.16059912131436	24.134436390155766	4.091523517867209	3.614376010216571	5.400075052031682	3	1	4	4	3	0.20483729943737292	0.352455661509252	0.29674102205659697	0.14596601699677972	
68400000	-1151.7688904397767	-1082.291264491385	-69.47762594839175	-1082.291264491385	16.260734937243225	4.141723735701851	0.00983524330155159	0.33257645937354996	0.010365096943227032	1.544151932783827E-5	0.37937898615228294	-48.389411637100125	80.82716112229414	55.92253196961728	14.47580224440773	2.4954081923790694	4.603301830072239	3	1	1	4	6	0.18749888545291687	0.3384226996197667	0.2568281638397586	0.21725025108755935	
68500000	-1153.2499293555197	-1077.3312961129843	-75.91863324253539	-1077.3312961129843	16.224682610985376	4.03065929073436	0.011719425076386307	0.5768722538310782	0.010928939782244957	3.064527728127742E-5	0.49559656138211755	-53.861111890214026	130.99811556078242	15.657050314416594	16.839191606976133	7.14942487112526	4.018377760845465	4	2	1	1	7	0.20836134561042713	0.3392528316675222	0.2555364860947676	0.19684933662728465	
68600000	-1190.3270284508103	-1089.2031966704897	-101.12383178032073	-1089.2031966704897	39.16741089712913	3.1852239380938996	0.00483031193476407	0.6466500009352092	0.004833303763689137	8.321574058150915E-6	0.5527742856685374	-73.8634999828677	178.6271564322305	108.73783097823663	29.621141388858458	42.72726242707029	8.193126864330562	2	4	2	3	4	0.200115083730793	0.34173837008952557	0.2636108128081876	0.19453573337149535	
68700000	-1161.028658436152	-1089.8008077837324	-71.22785065241973	-1089.8008077837324	17.65797851262814	3.1188631734182612	0.014024691592682046	0.6532104607056257	0.012175674196178259	3.998883964837291E-5	0.47322398617586925	-49.400346494116576	97.02118264653313	20.655594715574573	2.7662455471067466	8.958125049668551	2.808713825557024	3	4	4	1	3	0.1415160405658452	0.345432733321006	0.3243804791750661	0.18867074693808417	
68800000	-1163.501812216387	-1084.3616594360371	-79.14015278034981	-1084.3616594360371	16.158126636729147	4.369758243073302	0.014435433447704564	0.8204972629329742	0.01066619743896686	8.839056491855039E-5	0.7959621254667523	-52.14916942672949	149.33288114605173	116.16254829206022	121.43351433663823	2.112613056588886	2.8488537178345155	4	1	1	6	3	0.18581464690770172	0.3519230291807815	0.25339197412206527	0.20887034978945307	
68900000	-1156.2753430143835	-1081.3242116400252	-74.9511313743582	-1081.3242116400252	15.94783195003468	4.137339203619336	0.010345173087010493	0.4339470560367452	0.010460171783860658	2.4643022050300223E-5	0.4867290950020313	-51.72190673644565	155.33261735657214	55.04517929561165	3.8561424788767513	9.948982403373025	3.650169469263215	1	2	1	3	8	0.1566098945762667	0.35088584284928304	0.2676519887906406	0.22485227378381126	
69000000	-1158.0562385657577	-1078.7496153182692	-79.30662324748852	-1078.7496153182692	20.290128195591993	4.236909031256257	0.014353142698079132	0.5523184181684806	0.01005702069706287	2.643782553809486E-5	0.4574929953645757	-55.547274671759226	95.60708321380669	96.38927600898198	14.336256855763063	4.031051149720128	8.113464212081178	2	1	1	9	2	0.2183046308523885	0.33516434909633935	0.26549296144771756	0.18103805860355618	
69100000	-1158.445534174216	-1083.2540829546488	-75.19145121956713	-1083.2540829546488	17.46631978782654	4.5900542827983095	0.013446551724273326	0.5418644310734777	0.01308520729155059	5.38121770988781E-5	0.5511377681101892	-57.348234633841145	95.5503690684642	8.17273262981562	4.654818354257928	2.870780395808939	0.36549026595462	4	5	4	1	1	0.14146761224385584	0.3541647288930606	0.28386094999205297	0.22050670887103202	
69200000	-1164.0755777779707	-1082.6613770128624	-81.41420076510829	-1082.6613770128624	18.744593653401658	4.122452879292477	0.00930407010712334	0.42014320542132394	0.009356229434487122	1.4198438467292988E-5	0.4042593903029703	-56.68731995727144	50.08509313172394	79.30096499645414	94.72040238891564	13.27206314480942	5.519295278449023	1	3	1	1	9	0.19910928378885773	0.3061629710276753	0.27973169242717333	0.21499605275629496	
69300000	-1155.968459456926	-1081.34939804365	-74.61906141327606	-1081.34939804365	14.996789289493517	4.025321351665634	0.01259116640486794	0.42449314314652475	0.012306716689025764	3.983099349954085E-5	0.49371466911094863	-52.32873859963036	106.03099729772468	24.85030299203965	23.48275828355537	11.645622254459981	4.909424381443995	2	2	1	1	9	0.18051547825669284	0.35940689723633945	0.25217479074961785	0.20790283375735125	
69400000	-1142.1544678211217	-1075.326941995813	-66.82752582530864	-1075.326941995813	16.176402409251004	4.229179808935763	0.011681673462326417	0.6029705158306365	0.012451342336966587	7.106184360580341E-5	0.6168484914149108	-47.94783974504521	53.65474589431696	1.549621505439161	2.0218870384171836	7.171803315307068	1.3492177701040216	7	2	4	1	1	0.2015086536115132	0.3407486733912133	0.2858925549804415	0.17185011801683336	
69500000	-1161.3506691647005	-1082.2071280014172	-79.14354116328322	-1082.2071280014172	18.079002718793987	3.6556361729126325	0.008968129940028349	0.3841482494739626	0.01085007454713347	1.38366886381348E-5	0.34946746030796266	-53.604764457461215	28.877009450318592	136.89867383600455	23.27911826234476	19.61359858069337	4.776974544996996	1	1	3	3	7	0.20774331805675297	0.3379621064582205	0.2572821273570641	0.1970124481279638	
69600000	-1159.7790595385245	-1086.0487792116967	-73.73028032682791	-1086.0487792116967	14.237789643485698	5.158417021152969	0.014998194451825219	0.5016762649886952	0.012470869952314912	9.239326114182084E-5	0.6329037241579211	-51.63470206847646	130.1917690098593	29.610836560353057	10.276868875947578	8.170089074694783	4.236431972945498	3	2	3	6	1	0.1575294089016849	0.3377394783311348	0.31406445802329586	0.19066665474388578	
69700000	-1152.874407175423	-1081.9056915365597	-70.96871563886322	-1081.9056915365597	17.491029565057644	3.2170836800951688	0.010864106645948439	0.4004647798346809	0.010090642526229805	1.660751149320727E-5	0.418552706777215	-48.30178386019111	159.15257883983094	126.09370276700854	3.8606673798319218	6.222495583874525	2.418393276806658	1	2	9	1	2	0.19903583112099768	0.3073917085261141	0.28278607373162434	0.2107863866212653	
69800000	-1163.1992092092028	-1083.3035430838818	-79.89566612532103	-1083.3035430838818	21.28871780594138	4.260725408230158	0.013035373526604558	0.5341552733588518	0.010474331815301987	2.952284812748359E-5	0.49282554406066287	-55.899531605549605	308.499221617054	23.002193384381034	8.8452616279013	11.956851789877353	4.997710635189813	2	4	1	3	5	0.17100684251841783	0.2776127615553682	0.3366967435827395	0.21468365234347594	
69900000	-1163.1185740936696	-1085.0168018447473	-78.1017722489224	-1085.0168018447473	14.919757122124974	3.5304985479295605	0.009968535027338795	0.38953821513355924	0.009647085841006878	1.8588404136561722E-5	0.44468646343250484	-56.56921387999842	76.65400841784651	29.331108035411688	28.24545161995116	7.722416718825255	5.552095833528318	5	2	1	5	2	0.16021886798993368	0.33814813533721433	0.30462964800661124	0.19700334866624214	
70000000	-1155.569640051266	-1079.287270856105	-76.28236919516111	-1079.287270856105	14.996707799548007	4.672013247566117	0.01190045895289701	0.4852364998038656	0.010708500860194712	4.614191631483E-5	0.535231566814097	-51.050458599722205	217.38967012242324	281.78794430882056	11.347633914406845	6.459079443224326	1.1048450358985353	2	1	1	9	2	0.19529322134455906	0.3227527570469998	0.2910056695075858	0.1909483521008567	
70100000	-1163.470125657236	-1082.1684180483508	-81.30170760888512	-1082.1684180483508	20.603698773222607	4.6247701877135725	0.008597789613574746	0.2138766991919751	0.008471077252684528	4.989339914532053E-6	0.26065925101120246	-61.004712289688214	57.79287448911577	29.227745440856655	4.3883649050572515	9.079717278989717	9.474586855978602	4	2	2	6	1	0.17640221551970742	0.3446545563626344	0.2648099405538051	0.21413328756385436	
70200000	-1159.2434801007369	-1082.5579967290503	-76.68548337168659	-1082.5579967290503	17.454152991809405	3.2713563904827163	0.010090114909782894	0.456840804243391	0.00975702186812809	1.9652622036870537E-5	0.4378019524035862	-51.73944856911876	472.95408500208237	198.8221491562745	8.858946929388036	6.863138937209898	0.5054725796838264	1	1	8	4	1	0.19352567682204216	0.3200802235694254	0.30064839852155495	0.18574570108697866	
70300000	-1148.2353858658335	-1079.247923727075	-68.98746213875849	-1079.247923727075	15.2314036182474	3.254320057352818	0.014705684961585811	0.4755009577267865	0.01202834768820803	3.4474181428436E-5	0.4548497195334142	-50.65546555604084	81.33409387872807	20.599046422461164	5.873011578481983	1.0108599395677322	2.0639384574681228	7	1	1	4	2	0.19774336812825277	0.3840239122618121	0.2584883772870537	0.15974434232288265	
70400000	-1160.8716403532817	-1079.1911336060434	-81.68050674723816	-1079.1911336060434	23.557456246386387	3.5273841101156487	0.009838516319116785	0.6410627227499786	0.00910373209627117	6.824545664549572E-5	0.8206279583410765	-55.01510869756305	622.9461236395734	24.80070514589567	5.475055716341594	16.739512572735425	1.8488723238305262	1	7	5	1	1	0.18964401522299912	0.35327388220450956	0.266419120047426	0.19066298252506653	
70500000	-1153.907590400043	-1075.809853378456	-78.09773702158706	-1075.809853378456	17.74683177256595	4.361945213838882	0.01007326219880504	0.5489952348142484	0.010569727487422019	2.757491687758535E-5	0.502533294497571	-56.86229771548736	90.16050715239982	15.030599668383786	11.612313471494302	3.4217518877111717	6.9018577382939945	4	1	7	1	2	0.18188035094494462	0.34290133345498314	0.28122207380233954	0.19399624179773395	
70600000	-1169.4904689363034	-1092.8537157187336	-76.63675321756976	-1092.8537157187336	16.554010531686394	3.982935187841176	0.012140172817346771	0.01498354046643604	0.012179391640472872	1.787822748359848E-8	0.010989898202385379	-57.06295372170626	20.108499715923656	62.74068287453975	24.32515947338923	10.230846746405842	5.834371134281246	1	5	1	2	6	0.19121852060935662	0.31173272429797666	0.2548157016406736	0.2422330534519944	
70700000	-1164.1342690318047	-1092.9521271641022	-71.18214186770263	-1092.9521271641022	13.534065348877625	4.454403772248333	0.016450538613294003	0.3904087421882597	0.01349551225640052	4.417698096927073E-5	0.4658476824150705	-49.656189427354704	143.28624997698367	13.518027929554258	11.769362366766638	11.182129330983706	1.712334053718444	3	1	2	2	7	0.19626562429551764	0.38300128333163913	0.23834594775346624	0.18238714461937824	
70800000	-1161.3639804973345	-1082.4748230117611	-78.8891574855734	-1082.4748230117611	15.282459033597398	3.855167073842021	0.01160135612627128	0.48688669434703685	0.01218430759938384	5.36077605490923E-5	0.5772108950818716	-57.07685419204179	84.97993738603911	39.45328223506576	16.73693292180616	7.964555646381873	6.215128377684216	2	4	2	3	4	0.20887584555895788	0.2970570150421245	0.2829186920254308	0.2111484473734881	
70900000	-1144.2646619997126	-1081.387124732322	-62.877537267390615	-1081.387124732322	11.570638882304655	4.895001264493862	0.020854250543083118	0.6337789196123333	0.016926720902603616	6.599272747994688E-5	0.48992251672314807	-45.49294758008338	65.12997298602276	5.183843830207181	3.7007796876192947	2.490074816765585	1.6622604654472115	3	8	1	1	2	0.1877694309600723	0.3125881289588339	0.3036034971672332	0.19603894291386187	
71000000	-1176.1752480238308	-1086.4693462079208	-89.70590181590998	-1086.4693462079208	28.414372483707393	4.472090991504357	0.005566881106269943	0.6480600729368815	0.004882876281166506	1.2867697020003438E-5	0.6876163032335341	-64.00007268359663	364.81780634503986	27.611295915774356	23.75756998484721	10.970558901532746	7.35467786714522	3	3	5	2	2	0.16558977083566268	0.31271241375746833	0.32617287143773716	0.19552494396913314	
71100000	-1167.6157153388297	-1088.040505010976	-79.57521032785378	-1088.040505010976	13.93392734660542	3.375684673899938	0.013181828223728239	0.520524384589879	0.012145272303292072	5.6915190492034235E-5	0.5598628849843904	-53.977916179523504	181.59598200463583	334.67054958055377	7.8522672907167586	7.24298344404729	2.708407646418828	1	3	1	8	2	0.16284613453454608	0.3663270845395084	0.2680849401471767	0.20274184077877017	
71200000	-1156.842059057899	-1082.3968414430797	-74.44521761481934	-1082.3968414430797	13.941076667457667	3.9218479977367364	0.013439651774862605	0.5254469833627551	0.01258580018478421	3.944673654610753E-5	0.48942399187082075	-51.32031506984771	56.050693165824605	19.93057410510202	18.532907683683497	34.70910044379834	2.885103253046929	3	2	1	2	7	0.2268815746775288	0.3483382581028649	0.21091354103476848	0.2138666261848391	
71300000	-1169.8098893944104	-1083.6804870429414	-86.12940235146893	-1083.6804870429414	22.35458588926943	4.94801874825591	0.006054338845024808	0.29246380036898906	0.0070062757722865465	5.626790424016299E-6	0.35211321773904847	-62.02824534015322	81.0557703209271	134.3213477188987	43.9170879244063	11.766181619713901	1.347222005701723	1	3	2	8	1	0.18478027479952708	0.3491191607438118	0.25695416259110204	0.20914640186556033	
71400000	-1164.2439884566293	-1078.7367401472668	-85.50724830936258	-1078.7367401472668	22.012703793277037	3.3185709154382	0.008587670480701378	0.3894963084751585	0.008923914675429055	8.733635430783374E-6	0.3363726030471028	-58.458365826643785	223.4076805341208	188.79383569594071	36.26856473632269	33.28684229399276	8.591303639843632	1	1	2	2	9	0.19590757916876095	0.34415123071810605	0.2926527734952754	0.16728841661785873	
71500000	-1157.7727857491955	-1088.128900447375	-69.64388530182046	-1088.128900447375	14.349961050003694	3.076179761865756	0.01104157824790979	0.3691999208473668	0.011469186017266212	1.6755791083934502E-5	0.37269805867701133	-47.952877177913926	26.209187254699547	97.83330368616966	8.353868750410967	6.592182654275753	2.90080548826357	1	3	3	3	5	0.1667439346596665	0.31714097306292477	0.29994917244934893	0.21616591982806094	
71600000	-1168.1743300666171	-1093.0787276470437	-75.09560241957334	-1093.0787276470437	15.122687006641415	3.5675040707922463	0.010627612906065965	0.026674407338348572	0.010698060990206431	7.589458630342789E-8	0.025943130873686698	-55.44374520471674	127.20163378915885	61.38732664145776	13.575950986717126	5.696453856873696	4.510205568251725	2	4	1	6	2	0.1653012602111404	0.3587607556019365	0.2753694880577759	0.20056849612914843	
71700000	-1166.7041971206106	-1087.8574311472455	-78.84676597336521	-1087.8574311472455	16.947153845452732	3.4417481437955026	0.009836148440380232	2.987297904300741E-4	0.009835195858378479	7.701747750203826E-12	2.821623461243632E-4	-60.04611494323568	51.429433481277485	111.72564086058676	19.983045699473475	13.82266862386586	1.921508952665183	1	4	1	5	4	0.2010690114023672	0.33939004274868456	0.2585672322571713	0.20097371359177807	
71800000	-1163.0175940959105	-1084.5599521761255	-78.45764191978486	-1084.5599521761255	16.843955146651464	3.6659354014937917	0.011329767816761658	0.30592822165622546	0.010985591938082007	9.551372354834234E-6	0.2760127900572415	-57.643093711998326	167.62495818264125	21.404613669097355	17.81914379033019	6.042952122441139	0.37783177350880626	5	4	1	4	1	0.22344268126165606	0.3664110402349949	0.24554896828593792	0.16459731021741225	
71900000	-1165.2855322804269	-1082.3993701485501	-82.88616213187665	-1082.3993701485501	20.879483925515032	3.306729803852494	0.01010458884521392	0.25563872027782475	0.009628381139218338	6.267827872198764E-6	0.2524254620151687	-59.295015555604834	61.82752226598879	29.189040919563205	69.68776121855727	26.480869125463816	2.012273673464907	2	2	3	4	4	0.20684122660741194	0.29315593754415525	0.27650303273810967	0.22349980311032422	
72000000	-1139.5164276802611	-1079.89272849892	-59.623699181341124	-1079.89272849892	12.400923766886036	3.8522202429983547	0.020132051085145073	0.5579409605308405	0.016489117202122892	7.259899353874273E-5	0.5479818159021248	-41.42662297911315	142.4154707759467	2.9015032722768663	5.446484495670853	1.9885142832862008	0.2118232426866254	3	4	2	5	1	0.18225921713874887	0.35573213652808167	0.24822511175093423	0.2137835345822363	
72100000	-1162.1367824199688	-1085.7716969096684	-76.36508551030045	-1085.7716969096684	18.155810946673743	3.587792972819099	0.00971543495743428	0.3207696062444047	0.010021365810341831	9.972576858382656E-6	0.3323328213072997	-54.33975461301724	174.86297238442643	49.909603778272434	13.091304388545032	10.060962743145405	0.8916500836183995	3	2	5	4	1	0.17085657891260775	0.3201555036722941	0.2640989811729043	0.24488893624219485	
72200000	-1153.1243483996545	-1081.8083131050766	-71.31603529457782	-1081.8083131050766	14.285688455736116	4.493023589589062	0.012574329495494458	0.6113700982080376	0.011953466199850563	6.222058465347357E-5	0.6246839707840114	-49.2110532562877	198.6187261195571	92.16521599307909	10.145659273567722	2.6555390202680673	0.07545323785211593	2	1	10	1	1	0.2399606605447063	0.308494014335094	0.25063815563937064	0.20090716948083018	
72300000	-1172.0128180718757	-1090.667670997165	-81.3451470747106	-1090.667670997165	18.824508612954183	3.1134068929330634	0.009132048569640873	0.015436699175440717	0.009142937722500959	2.110648194886721E-8	0.015903325194032265	-57.37831992643278	264.09149580343603	315.2500332132243	58.38560117202488	5.748437228938272	3.5800749214223107	1	1	4	6	3	0.17144185468900974	0.36968045846295317	0.26884291954932715	0.1900347672987111	
72400000	-1160.5695686114761	-1079.5274216728606	-81.04214693861555	-1079.5274216728606	16.521561522974924	3.257764357082759	0.010021195276688656	0.5671176577438265	0.010999557780649954	6.162039144036822E-5	0.6787426206603097	-57.052026513282996	69.57203529800272	87.70414705878267	47.68449366146354	11.303325899520916	4.543562679043351	2	1	2	2	8	0.20576499691924421	0.31706644329282196	0.2634141869505673	0.21375437283736776	
72500000	-1152.1178367822208	-1082.6526981045497	-69.46513867767119	-1082.6526981045497	15.025639391916995	3.6257343694063775	0.012335407820352098	0.3902163286435323	0.012971427764523378	2.938420639735121E-5	0.4106704586703894	-49.226037077679585	136.6009685726252	42.56733273153312	3.704705727942292	4.080870129198598	2.659324421274034	4	1	2	2	6	0.21347769025960334	0.3146189398098209	0.2773947264153578	0.19450864351521918	
72600000	-1131.5125562807618	-1082.9664888382486	-48.54606744251335	-1082.9664888382486	10.470920818172427	4.378033819241545	0.01991344618467793	0.6277855039017283	0.019771625740602206	1.567332734113203E-4	0.6201319292252281	-32.32003019452303	52.901287678803584	13.831588849893993	1.0281024254188218	1.6185705485796584	0.6167606402315439	2	1	2	9	1	0.20680745676963494	0.29746733138419196	0.27626833800785267	0.2194568738383215	
72700000	-1160.2968933377056	-1084.4399016245088	-75.8569917131967	-1084.4399016245088	16.57377176301999	3.9855227866759297	0.0119598620365942	0.27076246818522676	0.01095215909188194	6.552946617077966E-6	0.23974188057530635	-56.02034785235145	76.92589822061747	53.98543441907182	2.6987089782585167	3.8183782604926297	4.746159862870287	4	2	4	2	3	0.19220259466750889	0.33566374451847797	0.2639246437727856	0.20820901704122852	
72800000	-1154.4128638027046	-1077.1876886486193	-77.22517515408526	-1077.1876886486193	16.797324314162122	3.385354297008011	0.011580165732084887	0.5511403345931873	0.011480099424459001	4.177327374034342E-5	0.5350097011843666	-54.30893136638165	114.88119388307427	28.16320694490186	21.12752388152205	7.68702758044954	10.411380269092033	2	4	1	7	1	0.17865529683551773	0.3363897560014426	0.2816818660890698	0.2032730810739709	
72900000	-1184.7396888546145	-1087.8327761826765	-96.90691267193795	-1087.8327761826765	35.82855011858793	3.340267551389185	0.004008431239370087	0.2325921305988154	0.0038811739052543796	7.491646938119268E-7	0.22728634150824065	-72.4965298289629	202.83712051947376	26.956189055394663	49.178171191614155	17.870027608770684	6.28923370972844	1	1	9	2	2	0.16201605375789396	0.3399307351718459	0.2777519845481544	0.22030122652210662	
73000000	-1158.0927267816196	-1082.2758481988424	-75.81687858277726	-1082.2758481988424	19.142285768189918	4.0285154776925935	0.011771294396652974	0.6285415315080449	0.011118399857749007	3.937938118047449E-5	0.5831359148504757	-53.60155419716104	82.43637341723456	18.411222118382124	3.523612196636072	6.612732683846207	15.079984725326646	4	2	3	2	4	0.20625349775731708	0.3119449436714199	0.24432010340749427	0.2374814551637696	
73100000	-1172.2929308529226	-1080.7632002722364	-91.52973058068619	-1080.7632002722364	17.031669425968673	3.6427080995967946	0.00868282281621001	0.5544306807580579	0.009771451929012053	2.898157744360601E-5	0.5949145719867787	-60.62549401877525	52.96918629333895	383.8372063696523	49.3056675928609	12.955368945655685	6.918692234082361	1	2	1	6	5	0.2058750034887249	0.30797359730447293	0.26489890474746375	0.22125249445933937	
73200000	-1166.3658446953987	-1084.2965078302445	-82.06933686515424	-1084.2965078302445	18.53063345996106	4.884800376333091	0.0075227716365617306	0.36380329293596175	0.008410949861880781	8.520836444902431E-6	0.3477990016906617	-61.186618020380216	115.38781417052427	20.2239173053793	0.5215277206519793	2.3331854761349966	3.3645765023159497	4	8	1	1	1	0.16257412792781717	0.36251681582593787	0.2567814912228922	0.21812756502335381	
73300000	-1161.135162042381	-1090.8931802326404	-70.24198180974052	-1090.8931802326404	16.34625001503055	4.056444429580363	0.010316615433696805	0.0010452953097706912	0.010317137415010018	4.850840086997677E-11	6.75240706400299E-4	-54.960749648763	66.91789835268887	41.3592938050839	7.8168460022251365	3.8110813117427917	1.0892429726393835	2	3	5	4	1	0.1862329181325761	0.31206796128325087	0.302103050426281	0.19959607015789305	
73400000	-1173.247477085415	-1087.1952414565123	-86.05223562890268	-1087.1952414565123	19.637415902349844	2.877329186468935	0.007575893940045473	0.35054667310724674	0.007949467155065811	8.63578971003374E-6	0.35963661440719796	-64.29659867268349	110.69276251647791	13.255565206684894	16.933846814985184	10.860875690977485	12.255687469711281	6	3	2	1	3	0.18382091561195835	0.3702063591840468	0.29810776419482826	0.14786496100916743	
73500000	-1162.3551382264316	-1094.0785513704145	-68.27658685601705	-1094.0785513704145	14.80024471887294	3.7692111945120366	0.013724466771623561	0.3630305815892204	0.014000610696300084	2.7592184300913285E-5	0.3597888371635623	-50.720357836435035	34.54035903902213	34.93534954791294	1.7634409253746186	3.605346828568394	0.8445078898748335	5	2	4	3	1	0.1727807812689416	0.2736663505112241	0.3375184527081088	0.21603441551172625	
73600000	-1151.8172774389266	-1080.46762754493	-71.34964989399651	-1080.46762754493	13.6732119399085	3.646349663898402	0.011484553848400924	0.42428422254838843	0.012473956101048596	2.879509787818018E-5	0.4353441669982673	-47.95847756010995	30.328200127561804	37.471262016187126	77.01361158584237	3.427185489027074	7.237616576349725	1	2	1	7	4	0.1988081688650332	0.3539770507499761	0.26404744154417004	0.1831673388408215	
73700000	-1161.2062217199664	-1075.530814588781	-85.6754071311854	-1075.530814588781	20.907497100253018	4.279597275897625	0.008837375392832476	0.6084415634704793	0.0077768409931867405	3.1282015267394794E-5	0.661994096556727	-62.595196346036325	91.0202340164277	27.718212178124222	22.801419241582845	10.184577338305301	9.647121050425913	4	3	3	2	3	0.20576490797378466	0.3464039526049125	0.26129879377263554	0.1865323456486681	
73800000	-1157.2688027270494	-1083.3350551063943	-73.93374762065515	-1083.3350551063943	18.663475247097146	3.7543403761564313	0.011634448044890848	0.638751643486055	0.011741082968317195	4.7430306408000885E-5	0.642115142725213	-52.074884764538425	72.9178653860753	13.294966349670162	22.359579441100504	5.108248823531994	5.908331276883556	3	2	2	5	3	0.18599506246267733	0.2908844527190238	0.33119612423841677	0.19192436057988305	
73900000	-1160.8912007792676	-1084.643593476264	-76.2476073030036	-1084.643593476264	17.1662238634555	4.1683223437736565	0.009179737779156899	0.4295465282044109	0.00880896115336036	1.1178867690233883E-5	0.36239036189390184	-55.200297248265414	57.276176130147135	72.16185027307273	15.77710027749059	2.7206824642549527	3.149182250660504	1	2	4	4	4	0.18121327952740832	0.3629049881726054	0.26632850674995034	0.189553225550037	
74000000	-1152.2393848765732	-1076.6864738666563	-75.55291100991681	-1076.6864738666563	18.452100115558252	3.965192996173257	0.011798152089463419	0.4864076304931318	0.010899893753616129	2.937688493281854E-5	0.5294848492683122	-51.27080456529062	112.35407892709462	170.57798481066575	4.226470664836631	8.40477784416727	2.940188082867556	1	4	7	2	1	0.18654145596508195	0.3166949810995742	0.315374854210836	0.18138870872450896	
74100000	-1150.313244316473	-1077.4220919571405	-72.89115235933231	-1077.4220919571405	14.18026492328735	4.484861684022677	0.016089198832318782	0.7419800770202868	0.013796191334473995	1.6179075550177302E-4	0.7368493826001085	-46.89028576684685	34.063460511831565	108.73217477792163	51.9552802877685	19.118326403278214	0.9031506660819915	1	4	1	2	7	0.2092749435546904	0.30388190947537247	0.2801043897363425	0.2067387572335957	
74200000	-1148.8207844805343	-1080.3995941775536	-68.42119030298075	-1080.3995941775536	13.469996059057921	3.787649488338594	0.01436673887647643	0.652567324325088	0.016861692558732565	1.2463508703713778E-4	0.6424937376486276	-47.60718019679892	59.23063300943522	6.131526251188904	14.2071225841433	4.687137946369735	5.279770411313655	3	2	3	4	3	0.1650169928397494	0.34733432949180915	0.30940675422180897	0.17824192344663362	
74300000	-1158.657490362621	-1081.2379060286883	-77.41958433393275	-1081.2379060286883	13.8194187282634	3.7498810053447413	0.024611139710728296	0.7300890121940953	0.01334288959716031	4.152581839976439E-5	0.4584602207857448	-53.63927863859799	98.67796982394754	108.17765390443465	12.06513324795864	8.092619188870714	3.627499443458547	1	4	4	4	2	0.173492217900704	0.32978314976421297	0.314622718459257	0.18210191387582722	
74400000	-1167.407557131024	-1089.1945836757345	-78.21297345528951	-1089.1945836757345	18.63650576427441	3.539433994975084	0.010468564863908958	0.4753879200444619	0.009605338317985093	1.3898228740077247E-5	0.40602212784430053	-52.871505875638476	121.7475336101687	74.00065534276136	12.590383925333933	6.864931422742813	24.571117280072603	2	3	1	8	1	0.21312620338847835	0.3194091661417307	0.2649243346299835	0.20254029583980865	
74500000	-1158.1934034030442	-1082.940063594989	-75.25333980805532	-1082.940063594989	14.136077777516089	3.401918725511253	0.011158873592736769	0.5150729649289039	0.012638814472992543	3.3499858584529074E-5	0.45531628800024004	-51.728529080910135	26.312982417896123	93.35420258729711	39.20819606538616	3.1688780051377776	4.470200534684735	1	2	3	2	7	0.15846941495624928	0.39107261666074394	0.24308867223724354	0.20736929614576435	
74600000	-1166.6725355802944	-1092.9319916223537	-73.7405439579407	-1092.9319916223537	16.59364564886873	4.1638315431944575	0.012586341735119468	0.12025336916214045	0.01251170913713616	2.2094261853500334E-6	0.11874586886952149	-56.22980040638187	42.487059515355334	23.93403926928896	16.041752239498596	2.816854023601803	2.562612563749512	3	3	5	2	2	0.1824564489994146	0.31691521600187167	0.32073739133033974	0.17989094366837508	
74700000	-1166.2042384237886	-1100.6633816136127	-65.54085681017584	-1100.6633816136127	14.514241614547224	4.547309555441238	0.012174397494724529	0.38054709579801155	0.012816013338090565	2.0698305193116856E-5	0.34892704646861167	-47.2148075933465	72.49446715458123	5.937765685839683	2.0218957006037828	4.28919075373208	5.3180226639161265	2	3	1	6	3	0.1923038334038304	0.28167555001133254	0.2788366321190484	0.24718398446578965	
74800000	-1155.7437529417834	-1076.4392047412912	-79.30454820049228	-1076.4392047412912	16.33638123806929	3.936541773476798	0.011233990672303887	0.3185743617722815	0.011525765824473642	1.8524043580284876E-5	0.37248064340742504	-54.78312940168114	86.17135929974114	126.76622514128584	63.80935226876819	12.029862847494151	4.275442824762401	1	3	1	8	2	0.18746845669746517	0.32517418076970556	0.29305731188904655	0.1943000506437838	
74900000	-1154.5526962761235	-1080.446291191809	-74.10640508431446	-1080.446291191809	13.704396502020863	4.048763881603139	0.013532245449644872	0.3688272193911344	0.01428658057200944	3.86028267012655E-5	0.4110150270813032	-53.009795679068425	12.798028637630413	40.98105013708652	21.08495817216005	16.597272186914484	1.4032984807798106	1	3	1	6	4	0.1853138459043676	0.33310883053019513	0.28382278336757166	0.19775454019786673	
75000000	-1163.44006506625	-1086.8956680554654	-76.54439701078473	-1086.8956680554654	18.09160093804344	4.615134735293064	0.010088652201905017	0.347316079045026	0.010934223217478558	1.479372793731525E-5	0.36487909224926324	-56.412460946290985	90.21009740873221	13.449090901091438	14.570880798426302	4.489059373468599	3.96348851791984	4	2	5	2	2	0.15730430244489538	0.36677289763112025	0.275507284286232	0.20041551563775345	
75100000	-1150.4648384574098	-1080.479500225139	-69.98533823227092	-1080.479500225139	14.419447931480057	3.625655351301225	0.01259341210528657	0.21629894053285773	0.012386830063707027	8.392718483310463E-6	0.22804295508117922	-51.126078795693374	31.315418407191466	69.48940477508036	3.1920578669329402	3.3745544881581573	3.2792646263683154	3	1	1	2	8	0.18689234230585283	0.3231947738842225	0.2761149672665328	0.213797916543393	
75200000	-1157.8288820323178	-1079.1297151837953	-78.69916684852248	-1079.1297151837953	16.552650008427147	5.1334830263464095	0.01234487658252115	0.3003066557702866	0.011331146881755941	1.095499391359005E-5	0.28637354459877923	-55.04651693296628	54.71580827007619	216.4508619996586	8.967879571241765	3.2051829216108096	2.1704298568299474	1	5	2	6	1	0.18051520986531122	0.36590883146019737	0.2555829173078715	0.19799304136662113	
75300000	-1155.6657930607453	-1091.0322734646604	-64.63351959608497	-1091.0322734646604	16.200767322965092	3.9066582217965844	0.0101093621407885	0.2692700658034479	0.01001867045047796	7.02720670063159E-6	0.26906380312669376	-46.08476697776802	96.8910931521958	4.07102651786225	3.590611865238746	6.012283085750868	5.64135605872227	2	1	6	2	4	0.19038147355982993	0.33777318552221164	0.3114309350829994	0.16041440583496025	
75400000	-1179.9514152457455	-1101.8172737852976	-78.13414146044794	-1101.8172737852976	15.001856228941431	5.76044650487681	0.009526597185543105	0.07023294239238066	0.00974167411405483	2.609567526400013E-7	0.05328974784750029	-57.412432878075265	81.4023878335333	62.33332931333184	23.483349760046845	8.186971148402886	2.1682318386428676	2	2	6	4	1	0.17544782439435277	0.3525008250954123	0.28127902652195647	0.1907723239882797	
75500000	-1171.2052457427162	-1081.129358391916	-90.07588735080036	-1081.129358391916	23.481692188814495	3.878594379238316	0.007952474311237455	0.3159563905062645	0.007789388901256702	5.0309084270435355E-6	0.2749644792977796	-64.3805279217691	40.91617852135791	101.4944898957367	132.7507997700802	21.193145813389393	3.946339912112163	1	1	2	10	1	0.16396276253090902	0.3453952987045582	0.3095888759067154	0.18105306285781855	
75600000	-1162.1762221715053	-1093.2996539272588	-68.87656824424644	-1093.2996539272588	13.67304591728244	4.94666033515493	0.015298175652471878	0.4938766093433649	0.012807141744197562	4.913609539520995E-5	0.4843310338005183	-49.44863562112506	82.37505588997611	30.90388506301089	8.503249289420282	1.824884077825259	1.8299264887816702	2	2	7	1	3	0.2034285578261301	0.318836746192549	0.2973419110559591	0.18039278492536295	
75700000	-1149.882357031075	-1080.3909119544178	-69.49144507665704	-1080.3909119544178	16.25490375067612	3.5908286512330303	0.013623889597945488	0.505155463943521	0.010826539686579383	3.947323969357838E-5	0.5043765897598932	-47.561841497389366	110.84552767284859	83.4754712858251	7.319470758335302	4.842609440192534	3.9897587127791256	2	1	3	2	7	0.1859444074611922	0.3221449286063944	0.2531825742428678	0.2387280896895467	
75800000	-1176.2892254551678	-1092.0193569957037	-84.26986845946402	-1092.0193569957037	18.09259656896738	3.8623123982036986	0.010704708603118998	0.6054440109687201	0.010235893509654944	4.8487250900622786E-5	0.6769887372495397	-58.212417091055976	267.80970805786	106.77268077045265	33.57566792500739	8.714648854022876	8.075095842012978	1	2	2	6	4	0.1950295360486347	0.2991463569064686	0.24621054533650716	0.25961356170839067	
75900000	-1166.728943735242	-1088.2074407512498	-78.52150298399211	-1088.2074407512498	15.826056278163637	5.21930878970278	0.010830513264298482	0.3601964908219744	0.010184547069654649	8.904215265464391E-6	0.2973749158374636	-55.950652912214174	379.4866587484738	42.126937561113536	3.9993520700832783	5.401649109032244	0.9642034250769295	3	4	6	1	1	0.17465680693159152	0.2951565289809677	0.30678552684140203	0.22340113724603985	
76000000	-1151.801297623176	-1080.1774134571033	-71.62388416607268	-1080.1774134571033	15.196709719910773	4.119643845079761	0.0122976317503303	0.5542183885439064	0.011760943442639001	4.916677645114484E-5	0.6158699224099	-49.199502437475886	108.55114882300914	14.718560085254516	16.838224645572854	2.4611813435951935	6.589053791368423	2	1	5	5	2	0.19963778258855114	0.29578133127257156	0.2708776113818288	0.23370327475704966	
76100000	-1158.6740750538606	-1088.7832916741363	-69.89078337972427	-1088.7832916741363	18.26357656167157	3.080684454862061	0.008787507875853648	0.14687607011006565	0.009015889668116991	1.331512391622417E-6	0.12605486141790534	-50.870427233207515	116.47886579019023	4.548444521096424	6.80824332269989	10.582800034514955	1.1414644544345334	4	3	5	2	1	0.17911670682592315	0.40625661237621213	0.24958694630155068	0.16503973449631518	
76200000	-1163.8764533062197	-1087.8912287165947	-75.98522458962506	-1087.8912287165947	13.62611766834325	3.1797176008201427	0.015791274861717306	0.571667633861208	0.011816039460896769	4.185429579058137E-5	0.5464773753124592	-51.3266847665045	200.2364635980354	120.4349048624988	42.997515579697875	4.931310841143123	2.7191302052721142	2	1	3	7	2	0.21575504393069253	0.33352633302614776	0.23635992390985536	0.21435869913330555	
76300000	-1168.9271155858426	-1088.9944369027626	-79.93267868308007	-1088.9944369027626	28.02729438123053	5.1856469942799	0.0072098993530262485	0.43848477884021086	0.0073581838724937594	1.487143201177432E-5	0.49706221225701297	-57.493328632432565	205.49943561828266	7.569491619571169	9.797617023265099	8.547851277448986	5.999649980379259	3	2	2	7	1	0.15722011360567187	0.30821141359042326	0.35601495204147826	0.17855352076242773	
76400000	-1166.179072778596	-1082.615957520243	-83.56311525835314	-1082.615957520243	17.872331146564676	4.404644027586074	0.010552145615135768	0.44846978486183603	0.009251551721265737	1.2456830797393162E-5	0.38635308686532155	-61.57066963216842	185.2058120771779	72.15640868787476	15.19218013077744	3.0647557962635865	1.172955327171353	4	2	5	1	3	0.21904844768629217	0.3544302803199807	0.23047741575974773	0.19604385623398052	
76500000	-1161.2523133169996	-1085.3172230259956	-75.93509029100393	-1085.3172230259956	17.024269058967608	4.6535332855416085	0.012466339698124546	0.4379165728645992	0.01183250847945383	2.4882535315181112E-5	0.4114862498892659	-52.879670584756184	140.31649491669555	16.641765531995166	5.546998471620944	16.40965365667504	2.5389513808639714	3	2	1	3	6	0.1915184324155025	0.31021894545252443	0.3210499351971584	0.17721268693481587	
76600000	-1177.1478880882003	-1085.7277924138434	-91.42009567435676	-1085.7277924138434	30.55210460034854	3.351336247620964	0.00609021419301773	0.263392770085051	0.005910485497492029	2.9558395231303377E-6	0.28640029592356847	-65.217108513861	152.21304621770102	79.24957424103147	126.16558390271547	20.46790765142099	9.550932891370762	2	1	1	10	1	0.1778233623636741	0.3506738179307111	0.2623597832948922	0.2091430364107239	
76700000	-1168.6189152561014	-1086.5991989452775	-82.0197163108239	-1086.5991989452775	20.284515516182747	4.003189655222259	0.009903456518553615	0.47573313058410405	0.00993485210836588	1.6665146971403862E-5	0.4424122964943574	-61.69033664812557	35.22948118097598	18.978757633608247	12.38311406197405	16.693740977825982	2.8364970843205293	4	2	3	3	3	0.22476126785773856	0.33856888510448785	0.24638071025785152	0.19028913677992337	
76800000	-1166.3719410989945	-1083.9054034469302	-82.46653765206422	-1083.9054034469302	22.177211303409624	3.4832253339625696	0.009953258963965825	0.45419420416347045	0.008739904780835445	2.3288749587589825E-5	0.5009310136028139	-56.97693253089135	277.059469896091	105.6119767432935	18.00430338012748	4.294609750899326	10.593179158464805	1	2	3	1	8	0.1940253808516723	0.31395723656127794	0.2669698489348841	0.22504753365216693	
76900000	-1161.0919701116352	-1079.852855859358	-81.23911425227729	-1079.852855859358	23.534382530519483	4.059908828749443	0.007462084893232669	0.46803451795495327	0.007274428649332787	9.845574568731772E-6	0.4080503218144461	-58.3151171979668	48.794666997987335	60.4284807394401	2.415948385388639	5.748334551719975	14.6404125455415	6	1	4	3	1	0.17992236575347947	0.31209306187429803	0.29236678525708654	0.21561778711513727	
77000000	-1165.989525006753	-1079.6748869398473	-86.31463806690574	-1079.6748869398473	25.460100861792398	3.981477761010731	0.008686396377917073	0.35934795404988934	0.007510042165848431	7.004370573518211E-6	0.33243797288858445	-62.46812054667802	252.92943812716382	22.01631396745805	8.9400904920055	19.47926612518668	1.4730950121444577	3	3	5	2	2	0.18298385345410903	0.34532143553955097	0.2667322368058545	0.20496247420048666	
77100000	-1152.228707777829	-1077.8966778292754	-74.33202994855361	-1077.8966778292754	17.667353087263628	4.471317641930423	0.010150955214064178	0.3796510031814097	0.009869751955806125	9.501773724513457E-6	0.29816052227279677	-54.28255962579188	91.29854451566479	6.3362989649365185	7.9825978029287405	8.964225986774565	3.980528686100191	4	2	6	2	1	0.17648877418191586	0.35129074276369066	0.27099271594944563	0.20122776710494905	
77200000	-1150.8703109074606	-1088.1715675780329	-62.69874332942772	-1088.1715675780329	14.54090192890523	4.237597346149223	0.012220375503994092	0.2917643461435902	0.012784013026580372	1.648982380755715E-5	0.32015513805185236	-46.594622284880465	51.232194705744604	18.816516276024892	2.7503223845144706	2.5148511103889764	0.8750403249296189	5	1	2	6	1	0.17829544275633488	0.30166686762583433	0.314175366683114	0.20586232293471787	
77300000	-1176.119121292587	-1092.0480533635969	-84.07106792899013	-1092.0480533635969	24.194016317844927	3.314013335898082	0.008745951862143135	0.17596238098572106	0.008976759869536506	2.1914801682713328E-6	0.16285300117115328	-62.962045624063954	54.92048343267294	83.43186732231845	18.220476158293764	9.602026023963447	4.701475147261327	2	3	5	2	3	0.22858262515939132	0.35280534109671374	0.23962319598275497	0.178988837761141	
77400000	-1166.8467086715634	-1090.8473176930563	-75.99939097850711	-1090.8473176930563	19.89248734897819	4.166236815351729	0.01269235954935432	0.6529618795536405	0.00931418929763204	4.3029677062435886E-5	0.6502019773381659	-45.748974491657265	890.397961379712	474.4879889471451	2.1772990228147973	7.209330587556851	7.359748553215597	2	1	6	1	5	0.23450999550784327	0.28826576547098604	0.2707873657713216	0.20643687324985	
77500000	-1150.7918197066804	-1080.404583407378	-70.38723629930256	-1080.404583407378	13.526200403059834	3.694428193803151	0.017693385656698975	0.47128897944193615	0.01595534782392348	4.895137344992015E-5	0.4175966459678817	-47.449473401555004	83.7497803311609	5.0692400556507655	6.432851670890891	23.826879761869066	6.803547829303406	3	2	6	3	1	0.19287945218516417	0.35601121061421925	0.2578754422620201	0.19323389493859727	
77600000	-1164.291669687999	-1083.4527274156665	-80.83894227233259	-1083.4527274156665	17.65025965246188	3.93894306368785	0.010436464762635479	0.5769039143701348	0.010118882332281262	4.502463568336353E-5	0.6903279800900373	-57.881967143505655	187.50366731773227	16.10739939412327	16.86355280992606	7.575591447550228	5.474391520689364	4	1	4	5	1	0.17495504749617283	0.33519710905766253	0.31039726126513134	0.179450582181034	
77700000	-1164.9951530087283	-1088.6374744208915	-76.35767858783684	-1088.6374744208915	21.02766494413498	3.980462408775558	0.010590680892472674	0.15532152177017625	0.00961229632157197	2.3872035238045224E-6	0.15631767949650605	-55.222039477835274	52.72630714872161	116.4253977334182	14.331619613647604	4.657485670185647	3.403480232904879	1	3	6	2	3	0.17001434414948316	0.2968741819619998	0.3113097214374845	0.2218017524510332	
77800000	-1162.406132215334	-1094.1658897694138	-68.24024244592037	-1094.1658897694138	18.655066694500878	2.666508813802288	0.009264428298356997	0.22523508648315607	0.008560971449219364	2.4980302857405204E-6	0.18391761127655562	-48.95003430726217	32.68956294171641	96.3245953187884	1.7972330097060667	1.3027184225950532	3.178800118783065	1	4	3	2	5	0.14400610611994	0.3333515843111133	0.30722741284585486	0.21541489672309252	
77900000	-1170.4824174958069	-1089.1698088284452	-81.31260866736162	-1089.1698088284452	16.02847515727765	3.1472990633578646	0.011566002100278184	0.20302760030666808	0.012077083992074923	5.928670374596046E-6	0.20405603761662403	-58.82591201530288	611.6067987779478	183.20706366471788	10.79870410647693	0.9085387070070621	0.8029538411020413	2	2	6	4	1	0.20450782008966956	0.2940683673042944	0.29509400877224956	0.20632980383378702	
78000000	-1172.5690713988863	-1082.734526401482	-89.8345449974042	-1082.734526401482	27.624823232990547	3.3304316466589112	0.005839687273683974	0.6765923746026802	0.006855961452853738	1.5997867429775787E-5	0.5825618109634814	-65.17962749935042	118.16988815038746	26.840633709542477	9.53038188320835	26.620740863946757	5.804286535616055	4	6	2	1	2	0.22849838033820466	0.3428530925415996	0.26273658775471864	0.16591193936547757	
78100000	-1153.5378899099908	-1088.2345158750154	-65.3033740349754	-1088.2345158750154	16.892097561709402	2.8114406170600432	0.012171913638873098	0.29155378415653693	0.010960811685336849	9.878822150204793E-6	0.28688260604927934	-50.243716363008836	44.74934579191729	8.529714521102516	1.3574974913110225	3.195273571649991	0.09597748218564564	6	2	3	3	1	0.21193725109132522	0.35081411855569633	0.2665619261636388	0.17068670418934015	
78200000	-1165.422582153771	-1088.895239241655	-76.52734291211601	-1088.895239241655	20.87470305708206	4.000369799208487	0.008634489636088283	0.2644551142727321	0.00876717566168424	4.657663823546075E-6	0.2520927844459478	-54.35168210072663	77.02098039746434	122.48121514490894	6.9385663746275625	6.287615500837179	5.995473790449974	2	2	3	4	4	0.17401098974870172	0.3253939300721502	0.26193338558628054	0.2386616945928681	
78300000	-1157.5343376479618	-1080.2756137336673	-77.25872391429456	-1080.2756137336673	14.838576783168167	3.8688081007829744	0.013900076979784862	0.3809610923141372	0.012195821289616996	2.308939342351617E-5	0.3594943482262447	-54.88640008194579	82.47157042850604	47.928739961366226	19.335715468503274	16.969662988280472	3.2762122120940966	2	1	4	1	7	0.21384991526558528	0.340692531096007	0.24330013112625892	0.20215742251214927	
78400000	-1162.1502946075786	-1086.2941762664898	-75.85611834108892	-1086.2941762664898	22.842062758641656	4.23818667658342	0.007002875843932657	0.06620888852213164	0.007135452197538829	2.683477508287382E-7	0.07354610921207114	-57.05375387297203	66.51646055895438	4.891036887674181	10.990141220988844	8.362294237093858	7.561527628996068	4	5	1	1	4	0.18231416479593698	0.34328840940784167	0.28519826380020163	0.18919916199602016	
78500000	-1165.2066409501624	-1081.3005233020283	-83.90611764813403	-1081.3005233020283	19.737823804672697	3.5408764383427354	0.007478349720567843	0.33322721751558104	0.007984845920732812	5.0788346311590325E-6	0.2940163687587525	-61.871158937495316	132.62491493838556	78.55404850803906	16.172828440493166	5.172568567242461	4.215936036628553	2	2	5	2	4	0.1712036334343889	0.36854756310755366	0.26396844162399274	0.19628036183406514	
78600000	-1151.4988646210709	-1082.7788413341018	-68.720023286969	-1082.7788413341018	13.514759169141378	4.4911210705033096	0.01401259362649325	0.3982959320453165	0.012857145111879962	1.3598681805231486E-5	0.2881592183166614	-50.770238926709865	8.305507502315422	30.663760911842726	2.6092183540550162	2.845874707379825	3.800054021085077	1	6	1	6	1	0.19788873814072225	0.391518193817488	0.2586558635152056	0.15193720452658457	
78700000	-1161.4117708004317	-1085.607317642483	-75.80445315794877	-1085.607317642483	18.70220461497854	4.674099752229794	0.00843869710210329	0.3782621662221377	0.008007300034298915	1.0210663063992317E-5	0.38793813291239093	-49.973891162217384	193.17389283580087	227.80547451088444	21.10413219358108	4.168824483810739	7.780629483892458	2	2	1	9	1	0.1608161159270073	0.3568104574933834	0.2829476064314524	0.19942582014815716	
78800000	-1170.9884335041165	-1085.8552985214656	-85.13313498265086	-1085.8552985214656	20.44259416934293	4.193393900490674	0.01172749105450997	0.41232802980291444	0.009882914178312803	1.117209829857677E-5	0.3200835260419904	-62.5234404561123	118.39010932824547	18.043740566339377	18.81269160084079	14.550114238239829	7.855687428070909	7	1	2	3	2	0.21530375145306918	0.3222488404068134	0.2926283112046214	0.16981909693549616	
78900000	-1161.5323859261755	-1080.7417767788772	-80.7906091472983	-1080.7417767788772	21.638309961827876	3.072784484714918	0.007608058453829173	0.4031197784924359	0.007627669288084424	8.182827862917223E-6	0.3862322867020125	-57.078304333700075	159.80135415054662	115.32543692372221	7.388500410789003	7.246646865211822	10.304692873545767	2	2	2	2	7	0.1555864037168081	0.33279098605341284	0.32303682205362577	0.18858578817615348	
79000000	-1159.6646014427372	-1082.05502334605	-77.6095780966873	-1082.05502334605	16.834168107093863	4.737014532476567	0.008858795849491286	0.581574194348446	0.008490385683189763	2.26449888341614E-5	0.514047926403595	-54.076383053024394	189.74392072994692	20.648284070894462	14.658797085306286	6.404165657451891	9.0053213692498	4	1	1	5	4	0.19725602606801762	0.3617557731124835	0.2427408049683406	0.1982473958511585	
79100000	-1166.197253010029	-1083.9459506490286	-82.25130236100046	-1083.9459506490286	23.508603749782612	3.483443414689057	0.007850787054795064	0.19843316734403063	0.00785271228751637	2.2326954460847906E-6	0.19846910397942283	-62.025187495794206	66.60112555768845	5.920360879064335	19.22450376753683	7.964920175660511	2.73160467428663	6	2	3	1	3	0.20511447231667823	0.3791171592808826	0.2473901705569812	0.16837819784545846	
79200000	-1191.8942730118922	-1079.5518959793126	-112.34237703257956	-1079.5518959793126	46.43296359158978	3.682634303122573	0.004165740886801637	0.6465292743127062	0.003965584999893776	3.848658147721471E-6	0.4995197069893044	-79.39771173109942	342.6445467020922	600.4847954219003	201.78130905840715	62.14570282511509	20.638137677776115	1	1	1	8	4	0.18579845817578383	0.37099021385093284	0.26713097623266424	0.17608035174061953	
79300000	-1157.9933928323192	-1084.7378932075244	-73.25549962479481	-1084.7378932075244	15.157094151923712	4.268461281073707	0.014631134296934079	0.4710804344222329	0.012875820127000477	3.0321401783597894E-5	0.41557487661321807	-49.70891081928704	84.0023586435587	17.273760735366324	52.32694681264985	6.542388997609372	2.313239468238636	2	2	2	1	8	0.19702289924430683	0.3498816408008398	0.2936350425404714	0.15946041741438238	
79400000	-1160.01139035815	-1089.1541150419093	-70.85727531624067	-1089.1541150419093	16.980941846473716	3.346114373177805	0.009604468253363417	0.2314304052926789	0.010103492794441372	4.599428067979399E-6	0.2217096326922234	-48.940837634377985	32.808078846817914	88.31415789446962	35.477135693420756	1.7033061474161935	3.703539468979221	1	3	1	8	2	0.16041243963276575	0.3611646660209118	0.28219480785079626	0.19622808649552656	
79500000	-1152.2031890897033	-1083.9636342863614	-68.23955480334199	-1083.9636342863614	16.074316125560593	2.866364775932487	0.015135601070772137	0.672538114336088	0.010582470558698029	2.522660530052601E-5	0.4741843348289951	-47.15852496957984	134.17996096187497	10.3380106700782	6.5786477953270515	7.572503676783569	4.987769501341123	2	3	8	1	1	0.1572624826484223	0.40109771526471905	0.24023570663937122	0.20140409544748789	
79600000	-1151.576398169763	-1080.27447504865	-71.301923121113	-1080.27447504865	14.109340077147039	4.670253886573542	0.01463547839637958	0.5498537306269861	0.012553849992075043	5.3601542491796226E-5	0.5379465043613354	-49.719859826009696	116.88306613651959	9.562839154882539	6.195870087169105	11.639159924407668	2.7112526993026522	3	2	3	2	5	0.1718112931048662	0.33159721539964226	0.30367016398795765	0.19292132750753432	
79700000	-1175.2736851333323	-1087.0677624356374	-88.20592269769476	-1087.0677624356374	22.932365862540987	3.5240113988118957	0.007579507989807472	0.15105053088619558	0.007666918484536913	1.2502302930104399E-6	0.14707373425665812	-63.67683225510614	80.58924663427798	112.78486004709531	12.074397449338027	19.307709610349274	34.332799278913384	2	2	5	1	5	0.19356474587192724	0.30516989000895317	0.29412135024698516	0.2071440138721349	
79800000	-1160.0639667042597	-1091.4067279905687	-68.65723871369096	-1091.4067279905687	15.563138130449758	4.068858076635907	0.011888547085789382	0.01178129807664747	0.011911587572252856	2.454656686234195E-8	0.013192042724239345	-51.39596863466514	34.39280876872395	57.09194553112358	29.257940937788113	3.0074388627318145	0.19211891056017597	1	3	4	6	1	0.1805139984115564	0.3368411179979036	0.2770950490494189	0.20554983454112155	
79900000	-1168.5861004663832	-1087.6366467054272	-80.94945376095602	-1087.6366467054272	19.247478829242187	3.3549282661942716	0.008091840945147132	0.12888001478044092	0.007960061837447801	1.2475754122564975E-6	0.1413387857493442	-58.40661939939429	46.14518457939214	134.16672450485217	32.049337859122126	7.7886930002769805	4.432166681185303	1	4	2	5	3	0.18152459543012908	0.34746804234050566	0.2624707120560147	0.20853665017335113	
80000000	-1155.9749030872151	-1080.8948265188671	-75.0800765683479	-1080.8948265188671	15.075437500398648	3.2384371489916184	0.014237630597629523	0.3261013442649862	0.01326806464721704	1.5008825683658318E-5	0.2966141655775514	-53.189271843545136	8.94522107017854	54.63681210758556	31.090178994914577	1.164288823007024	2.094022219767866	1	4	3	4	3	0.20512706155364002	0.3432884260282023	0.275356850423634	0.17622766199452428	
80100000	-1157.670540441224	-1082.7764928894471	-74.89404755177686	-1082.7764928894471	15.619307594502722	4.371873741607585	0.009971616281597253	0.29318775308603573	0.0105038605371743	1.2110554854140458E-5	0.3284309808594921	-57.21305812406041	30.66685906041044	41.80534347184675	6.528729866980836	2.5374905900540505	1.9104481679624203	1	6	2	5	1	0.20499969505750426	0.35385967238107435	0.23407815927402492	0.207062473287397	
80200000	-1174.8128500945602	-1089.9325723697198	-84.88027772484034	-1089.9325723697198	18.572491592447353	3.762349994690367	0.007184285984337047	0.18512974024208942	0.00732047537220756	2.4322909423840366E-6	0.21364727421917415	-63.86732525846076	115.27846830977788	15.659827010429668	18.6675810356658	8.941415560110372	7.982143628640673	5	4	1	1	4	0.19041195659301335	0.33846288380382095	0.2591659639301412	0.21195919567302512	
80300000	-1168.9975854959396	-1084.078015406793	-84.91957008914667	-1084.078015406793	16.061193908279687	3.299059674930235	0.010500226062515416	0.7436997340256334	0.00941414840845337	9.201312437437732E-5	0.8317245495839852	-60.03006213690555	335.51089850192545	58.54741291913507	15.077869364801746	10.87071953422879	0.39545801247617096	1	2	9	2	1	0.20673861955942907	0.3328387029194823	0.2813003797387371	0.17912229778235209	
80400000	-1195.285276878954	-1088.6294901274046	-106.65578675154927	-1088.6294901274046	46.61352540246836	3.044175135084932	0.004386020073421168	0.478300877488237	0.0036369765352066677	4.730054654524072E-6	0.5533328487001493	-72.10579890034494	259.9376842515714	609.6492956267967	689.9930966811395	8.146557790200701	24.274885978615632	1	3	1	3	7	0.12640348527680587	0.3591443704579049	0.3139990765269108	0.20045306773837893	
80500000	-1174.1971177975215	-1090.9188701637988	-83.27824763372278	-1090.9188701637988	22.65019044877262	4.521475121627856	0.009432440343386018	0.40829803056828745	0.00910045135902925	1.141918395577701E-5	0.36596355249998297	-64.57576902280177	41.18854279772357	18.746868429428115	17.77508136779918	2.8627413372497204	2.0319103242106342	5	5	1	3	1	0.19567331721055808	0.34025389106585935	0.26672063648754796	0.1973521552360351	
80600000	-1153.4723199790624	-1084.5096281206281	-68.96269185843424	-1084.5096281206281	13.414175132206049	4.015848085933817	0.014109689421314252	0.2773876437099908	0.01446176508463906	1.1864268023514502E-5	0.2348214294778615	-50.77435024450894	120.81921091685531	9.154072728956914	5.00646386710491	4.295907707395888	1.6258930682352069	3	3	1	5	3	0.18176526468617318	0.33945260497724383	0.29500406713879307	0.18377806319779036	
80700000	-1158.292742873471	-1087.0100786448656	-71.28266422860554	-1087.0100786448656	13.634066654498595	3.8848758787718842	0.012794218122552728	0.47129203619969634	0.012894006486753734	4.026251497245196E-5	0.47546904896950143	-50.80689867480636	123.8578476308563	25.34061841510856	22.992917494837396	2.2842215130100776	0.6029414694822315	2	4	2	6	1	0.1846113040522916	0.3124390844092799	0.3232115485175886	0.1797380630208403	
80800000	-1156.1171954200597	-1079.8705064048008	-76.24668901525887	-1079.8705064048008	21.159694116745637	3.0382756552758314	0.007763209319152079	0.575316354943448	0.009597428841139292	3.365504289304259E-5	0.581967532620334	-48.0940501685406	257.46947746404715	207.98476229838474	108.76864789029663	2.9082596008472317	6.831199997478131	1	1	2	9	2	0.17159218314838026	0.3439942490278591	0.2656137920724649	0.21879977575129625	
80900000	-1166.96170417183	-1083.9403634404082	-83.02134073142187	-1083.9403634404082	18.30445539292282	4.018558521155674	0.011438471566533506	0.26031094898700424	0.01004916985021672	6.476495497908367E-6	0.24806282354428638	-64.47204897170333	59.51277173822759	7.936708857609413	2.794382520750519	3.61568906804459	10.226434366931159	7	1	1	1	5	0.20241667322973683	0.2981573544562398	0.2786284433454313	0.22079752896859262	
81000000	-1150.7973743921482	-1078.7812945217536	-72.01607987039458	-1078.7812945217536	13.788481177040765	4.182206039948778	0.013720496482077446	0.31043380546830124	0.012508629665298171	1.3185953693194707E-5	0.2869414979775067	-51.85792466986074	131.44751823525695	19.60806425525536	10.948246216251503	1.8090288966848145	3.471036892438939	5	3	1	3	3	0.16402185621162924	0.37675349461550695	0.2751199099662222	0.1841047392066421	
81100000	-1153.4386024846067	-1083.4644303471873	-69.97417213741944	-1083.4644303471873	18.934036519008995	2.916030337006334	0.009365916650024952	0.4373490721181006	0.009538746282514325	1.9998251425245712E-5	0.46470953994956166	-50.784569680426316	59.663124517791736	63.367882833553836	2.003368852692512	2.321952917204578	3.1439410249786013	1	3	4	2	5	0.1865387920480772	0.3304781365601055	0.28634158194070003	0.19664148945111776	
81200000	-1142.9064699221415	-1076.5044704622344	-66.40199945990699	-1076.5044704622344	16.70664992841035	4.821904693411295	0.011467819543674948	0.6331563463218535	0.010272745553064754	4.257616089149195E-5	0.5615392366096238	-45.64112249953657	106.11061276413574	4.487466611466879	7.01885219842409	6.828896395680012	3.2283004777895767	2	2	3	6	2	0.199919613066439	0.3250407505342465	0.2821730608214357	0.19286657557787923	
81300000	-1164.1844278616725	-1083.1868908127824	-80.99753704889015	-1083.1868908127824	22.388245515456802	4.475659417723507	0.008833527550897445	0.8793376185238024	0.008402379100064597	7.09205542251884E-5	0.8695517356157095	-58.7239577866328	116.53720030734746	32.951470035235495	4.389711631678832	6.49494919706663	2.0245792316067615	3	5	2	4	1	0.17338438695383923	0.3231230618662143	0.28274201105433217	0.22075054012561474	
81400000	-1156.9248636938476	-1082.613048767636	-74.3118149262116	-1082.613048767636	18.259697476817802	3.827070234510562	0.011674614818681572	0.3987345246906635	0.010885729344287203	1.9399513474146328E-5	0.40573344454294574	-53.72259428229601	99.7579387785759	27.401821152866766	6.895804549729551	3.643538098265341	6.963618702004555	4	1	7	1	2	0.17635961320599644	0.33311069548990624	0.2567476316302627	0.23378205967383503	
81500000	-1167.7463454988595	-1082.0332852448962	-85.7130602539633	-1082.0332852448962	22.933145699555094	3.6861262176876397	0.007413161733448655	0.6474032074157556	0.007106747645019718	2.4707315180840126E-5	0.6896278386454419	-59.56790565756438	113.29867668516023	118.43151652521432	94.91100148336416	14.114983251809967	0.040355427966710655	2	1	3	8	1	0.19872387792319754	0.2672683723944078	0.3016550462496582	0.23235270343273684	
81600000	-1167.2195474745406	-1095.9450460410262	-71.2745014335144	-1095.9450460410262	14.531665807003483	3.476363435326553	0.012522800539232317	0.03924379555305715	0.012433113412456995	2.216672240611973E-7	0.03785574806675533	-50.31378606294187	116.9807962585672	68.72791498927123	33.860487072740106	7.797551110226403	4.36391247440368	2	1	2	2	8	0.18049082780761588	0.3638843155212801	0.29120760449215194	0.1644172521789526	
81700000	-1160.0277661832981	-1084.2270051281985	-75.80076105509961	-1084.2270051281985	12.808575521478435	4.100458099690067	0.013012514353355858	0.45924628031558246	0.013516658869714477	3.7955773292111285E-5	0.47606878878336784	-53.593399706534534	33.25331171727002	79.63746366636433	17.58496901812759	7.442822880469296	5.328260323468884	1	5	2	5	2	0.18899895505930164	0.3047026120241445	0.2800928215506248	0.22620561136592962	
81800000	-1165.16532798519	-1082.4985913837206	-82.66673660146937	-1082.4985913837206	19.185354023633785	3.373785571333564	0.007201778187849821	0.34348284630140163	0.007381060511014895	7.0568563566229426E-6	0.36005082548014833	-58.332852137681634	109.32317259865138	56.31011750697581	32.0908719085165	36.48673430168394	3.8503675209667425	2	4	2	1	6	0.17701728695991506	0.38176686713959407	0.2827124479820246	0.15850339791846677	
81900000	-1175.7846025178983	-1090.2671647639172	-85.51743775398097	-1090.2671647639172	24.325996844434403	5.557752725840988	0.007468672713761865	7.028787758581741E-4	0.007471075726506444	3.558506704072072E-11	7.985892182973068E-4	-62.39816544176477	46.72266008458376	133.2590764046431	112.41294620831549	25.2743168864601	6.191039703616071	1	3	1	4	6	0.1820419064263451	0.39244796707084706	0.2673535641274678	0.15815656237534054	
82000000	-1167.9861870517316	-1095.559779965668	-72.4264070860636	-1095.559779965668	21.43454405773254	4.092990312767103	0.008727588376258548	0.15995807944837603	0.008777684432628326	1.8305144427057758E-6	0.15150384849517462	-53.782112201955194	109.89181541459999	27.67027989982726	1.9269578342801381	2.849879524210306	4.276089275599351	3	4	4	3	1	0.2149515269537582	0.31351309721303566	0.27885745990491206	0.19267791592829459	
82100000	-1159.9100790392138	-1078.4122134416205	-81.49786559759337	-1078.4122134416205	22.578181563766133	2.7289862559455886	0.009770493758081644	0.6962072258587343	0.008299013586273395	6.53925500914383E-5	0.749950088485001	-59.91883245656133	112.37127713157744	13.741090990995033	22.163110385491095	5.877993378868282	0.5980289646920105	5	3	2	4	1	0.19942937506126632	0.35344622806537196	0.2428589562887444	0.20426544058461785	
82200000	-1153.250573657481	-1077.5735991595036	-75.6769744979774	-1077.5735991595036	18.466763527643632	3.8931708392575683	0.013674342184114835	0.44634046594557536	0.01287909753118379	5.3084994135112476E-5	0.5376612063218922	-56.732857791363	65.30251206240676	28.628062322605814	5.260349206784182	4.025132169361207	2.8607565384173586	2	7	1	2	3	0.21320251512168384	0.28426034243055004	0.26634554749610184	0.2361915949516648	
82300000	-1154.845326952809	-1089.1877223015656	-65.65760465124342	-1089.1877223015656	14.268938092477294	3.703698296145964	0.01214494843745752	0.252144727401646	0.011928870953286402	9.79906160767599E-6	0.2548426103952024	-43.25700273210278	199.4610326065455	16.843986342509908	2.296965260232419	1.0059801472114889	6.27748421441248	2	3	2	3	5	0.1964514576186297	0.3512406419733229	0.2179079242367289	0.23439997617131914	
82400000	-1175.2746568954872	-1085.6403299553208	-89.63432694016643	-1085.6403299553208	24.39477369491161	3.4487936534652532	0.007474222353846006	0.318322436058134	0.007076185495324869	7.829865764098627E-6	0.3767244996412564	-66.05812540169084	103.99465711546209	67.49508709611499	25.672390099649263	15.998235812930842	15.347960392594775	6	1	1	6	1	0.18681339733535246	0.3482536039707344	0.28955958944035887	0.17537340925355482	
82500000	-1150.917434498393	-1088.1534274340372	-62.76400706435584	-1088.1534274340372	13.902071050911923	3.928412145442013	0.010628148123012693	0.2553268854820685	0.011521232167533094	7.1160818845291045E-6	0.23713534919457888	-45.1945791506894	115.19503912168635	4.18625930966669	4.56192466612767	3.554014451873475	2.1990370758088886	3	4	2	3	3	0.18090476180016005	0.3092310466704352	0.2895290483844422	0.22033514314496302	
82600000	-1165.253608387221	-1083.5741555652298	-81.67945282199119	-1083.5741555652298	18.830309022803224	4.37494469784923	0.008250071245272474	0.5302133420628364	0.008129400775721435	3.1084292700536425E-5	0.6355588473860007	-53.29513097488852	622.6179452868417	545.5930474588853	9.568745374367138	10.479762553515657	0.9430204670986457	1	1	11	1	1	0.19760699632759982	0.3174741448548473	0.3039087537696652	0.18101010504788817	
82700000	-1158.7985776743278	-1082.6098812716664	-76.18869640266142	-1082.6098812716664	16.271479374594733	2.9124873462287018	0.01237737688090657	0.22516482687959002	0.011683341941973593	8.133047994785346E-6	0.23232202719324022	-59.80787313483074	24.86391047849562	23.463585000076833	5.54796768403805	4.145857744160648	3.6437330036406306	6	2	2	2	3	0.1952766247499605	0.3539246913835748	0.27294982218223873	0.17784886168422645	
82800000	-1163.2248290599937	-1088.32573711272	-74.89909194727386	-1088.32573711272	15.423732180580808	4.936130969558694	0.01207728164434203	0.7356945157972811	0.011413194621712097	1.0500363868188323E-4	0.7496413856104333	-49.492622081017515	40.117231847623124	101.7048002744639	34.899030055635684	3.2668243347965937	7.55942791203545	1	3	2	7	2	0.1672420846576242	0.33292010367188396	0.295188633135753	0.2046491785347393	
82900000	-1151.3734752425112	-1082.1135350192428	-69.25994022326844	-1082.1135350192428	13.109313504959498	3.7388912535999688	0.01323203389408616	0.5175966432543028	0.012776061705736454	4.9042924723038915E-5	0.5142147439986696	-46.39632401025504	245.9605713764523	9.66813222428637	5.55313857299349	11.864160144075859	4.270596487631705	2	1	1	5	6	0.19629592980308208	0.35918923615964976	0.2425767496198927	0.2019380844173759	
83000000	-1150.1223591678845	-1083.4865773837585	-66.63578178412597	-1083.4865773837585	12.968385004772923	3.557484486325223	0.02043489644030832	0.7439353575087957	0.015293677813900076	6.027653363342916E-5	0.46512185809547096	-44.727601762766966	99.56773950834281	63.76282990061962	6.4573434118724045	3.339262459741828	4.122485432307178	1	3	2	7	2	0.18603144980590927	0.3558220489399297	0.27156857766403864	0.18657792359012293	
83100000	-1173.6433406360636	-1084.2728813575673	-89.37045927849637	-1084.2728813575673	24.45031886777799	4.046930557517162	0.006960649489794908	0.2503465132283529	0.00706089258250862	1.8705416098630853E-6	0.19265748810736252	-67.46715962165923	131.90854580972342	90.76086213369219	11.830380949426639	3.8280268892115985	5.077083069638114	5	4	3	2	1	0.17497252235980035	0.3549388676989795	0.252491196700389	0.21759741324083165	
83200000	-1149.0888960911689	-1079.6144523061373	-69.47444378503157	-1079.6144523061373	16.192556358622646	3.7228061383722655	0.012553416439777596	0.5072532016458022	0.01039973098060254	2.5364391384170546E-5	0.47390523867411977	-48.67119151015841	66.3742440404153	56.0921433221285	6.028618133734096	4.187029877542236	5.29728830484861	2	1	6	2	4	0.16716058423047858	0.37847643486366433	0.2788169304282991	0.17554605047755842	
83300000	-1158.5126608193718	-1085.2215864393706	-73.2910743800012	-1085.2215864393706	15.15801040414589	4.631988188151656	0.013977388503616153	0.4751504815877767	0.013669862160228068	4.4345091536145325E-5	0.4532925055967085	-53.207692954432765	45.910944535829636	34.73590472690916	3.3809102116438647	7.467560380158308	1.3616645938428105	3	2	1	8	1	0.17829784615034186	0.36183540216356325	0.2590327145850696	0.2008340371010258	
83400000	-1178.9678997309927	-1088.9552137383062	-90.01268599268649	-1088.9552137383062	29.09177748913104	3.049903605496014	0.006442595777758995	0.20906434270771707	0.006029164691453686	1.4901343382597867E-6	0.2035161428598453	-62.64330496507893	211.55925433546668	148.24369238211727	167.57558082185741	31.12621708097364	7.966728861943928	2	1	1	2	9	0.19454181993853745	0.3096218446054451	0.2905001688865298	0.20533616656948822	
83500000	-1140.322644512089	-1073.0025819643492	-67.32006254773978	-1073.0025819643492	13.142641963428392	4.443976358065239	0.015244672171338085	0.6172930187840939	0.013390747235101256	8.6185038615536E-5	0.6196091169885032	-46.65301175532229	51.71020142441162	20.288259605711552	1.2302832538150084	5.1022493043015045	2.4614633298604605	5	1	2	4	3	0.19539136609968955	0.3317710699126909	0.28643174648004255	0.18640581750757756	
83600000	-1164.3603895482474	-1086.9421338872535	-77.418255660994	-1086.9421338872535	20.076719376134843	3.5451115934883437	0.012456401229173224	0.5772086398844526	0.011319069663794649	3.409097249454616E-5	0.4832184618697909	-56.77385455469248	26.202274483774477	49.38381690036912	8.178617580467629	5.831616275368327	6.7376472702640156	3	2	5	3	2	0.18185423093715838	0.35756830932019545	0.24885520165824992	0.21172225808439668	
83700000	-1168.12363831015	-1082.59196088462	-85.53167742553	-1082.59196088462	25.414068092046083	3.994769789783381	0.007453382668027797	0.42210095099179085	0.007307567517697188	7.907776155559724E-6	0.39190170353210974	-65.58762269498435	82.68501222398633	41.217242872745175	4.374354111260354	5.730077077531166	1.3494825494763047	5	2	1	6	1	0.19560258280435502	0.3497637333269688	0.25875266096081245	0.19588102290786405	
83800000	-1159.5990181841996	-1088.7723429799491	-70.82667520425052	-1088.7723429799491	17.780684675244732	2.800240303067306	0.012327319192156093	0.3262947470264951	0.011907987214164134	1.8783512351562045E-5	0.3631883651763518	-45.19889321024152	60.81740153243315	297.27387844827206	16.967931885661763	5.494673964973056	3.6354308222018887	1	1	1	8	4	0.18088095217084138	0.35390509821838945	0.27819331731090624	0.18702063229986318	
83900000	-1160.315591532154	-1087.9220861514934	-72.39350538066071	-1087.9220861514934	16.357580006203005	3.4408222061878564	0.009519068340240607	0.19144723097745836	0.009448858889367188	2.421292438064252E-6	0.15662783235808037	-52.29269240620601	25.438528289793528	81.53380292531597	25.78592740285001	2.767663132167812	1.2565755193656596	1	3	2	4	5	0.17576655593231424	0.341794803330127	0.29660781848509504	0.18583082225246395	
84000000	-1174.907872532604	-1089.3357940163505	-85.57207851625336	-1089.3357940163505	23.37559299476128	3.3327130066253456	0.008032169870743535	0.009139965087462482	0.008035384770262631	4.513831276090357E-9	0.008365972635991608	-64.47587809246708	35.21474298717872	59.265429202118916	73.66241226755979	23.93775215286677	4.860396368784173	1	6	1	1	6	0.16780233526761265	0.34725048076461634	0.26624864521306485	0.21869853875470638	
84100000	-1165.5255409092063	-1084.1892288549698	-81.33631205423653	-1084.1892288549698	20.09753970289079	3.912035065090105	0.008538759188559173	0.3999258264805247	0.009699267958441556	1.2634431976620767E-5	0.37983905577736	-58.726770024516796	258.1780531731127	18.89689017977737	10.88418689437087	11.321227467774946	1.6438517541915867	3	4	4	3	1	0.18263576160152173	0.3870884449864593	0.2523750105891512	0.17790078282286792	
84200000	-1149.3814142303531	-1078.9562064763388	-70.4252077540143	-1078.9562064763388	16.80522023505791	4.342947507052419	0.011384437715779419	0.47996647425083233	0.011204273194269237	3.888283639426207E-5	0.5428477336320737	-48.72958590758318	83.76066803064322	63.70281667353125	9.817676058701458	3.4553265230508665	5.369986567348249	2	1	7	3	2	0.20855731140101233	0.3311523246942727	0.2732059960352091	0.18708436786950597	
84300000	-1164.8085346881392	-1083.6389530932001	-81.16958159493893	-1083.6389530932001	17.973564636884824	4.571154168387752	0.01066320174175941	0.4410000898108354	0.011414709728070575	3.0043430775493998E-5	0.4999618654497503	-61.16573734090087	43.494860714182046	43.79023500436617	5.603616465549821	3.725587401791313	5.863558667794325	2	7	3	1	2	0.1928347064792876	0.3311573190596187	0.26034246771785596	0.21566550674323778	
84400000	-1153.9064280039183	-1077.8299841996618	-76.07644380425647	-1077.8299841996618	18.05658033969667	3.6178468812987647	0.011740909922999816	0.4780379028684788	0.011849159968671618	3.479759669950625E-5	0.4793711418372073	-53.342101280701726	207.98048448555855	87.60987949844935	3.782922725636173	2.8994736006781086	5.374704616103562	3	2	5	3	2	0.18375234114038844	0.2943345407747321	0.3110814043652763	0.21083171371960333	
84500000	-1176.4698821248144	-1084.2520130389737	-92.21786908584077	-1084.2520130389737	24.906654963183463	3.8602528467933412	0.007678444227922018	0.3336055608197801	0.007664627345488485	6.05990118447846E-6	0.32139955885121646	-65.37328550575337	264.7386226984028	32.84408353115983	80.78169800107787	16.60445906125325	9.35703039633815	4	4	1	1	5	0.20266239437308015	0.3177154800912675	0.2907098325950034	0.18891229294064912	
84600000	-1152.5198421670204	-1082.2878657118838	-70.23197645513675	-1082.2878657118838	12.866190200414156	3.272386529178874	0.015352474903088668	0.410859078333012	0.013423470030909851	4.8179324890979693E-5	0.4811413295135993	-49.11844285353091	70.8813078965522	27.36182080416625	44.767495004544735	3.3110436344730494	1.4623974184182384	5	2	1	3	4	0.22537447386743764	0.3222173885446781	0.28041210590865845	0.17199603167922595	
84700000	-1157.3572290121701	-1079.9373747190443	-77.41985429312592	-1079.9373747190443	17.698782077952558	3.911563278834574	0.008919180380377992	0.32785953739906987	0.008885883684556029	8.32693594861515E-6	0.3293684538782152	-52.06556742541981	258.61321717646524	292.624015633111	5.8008022403535815	9.168954440678986	2.058821548650477	1	3	6	4	1	0.22144603766379986	0.334806141912655	0.26332205092877825	0.18042576949476707	
84800000	-1155.67632712086	-1082.4863745483333	-73.18995257252669	-1082.4863745483333	14.031131543262338	4.0131699839831505	0.013021243152306093	0.533275684000562	0.011375620413570474	2.278845598539188E-5	0.42155540142480824	-52.30542372892496	107.17582781815277	17.44671107706	10.957940465424088	9.14496839341058	0.14340866179547404	5	2	4	3	1	0.21435500694769768	0.30929345024101035	0.28339909380980416	0.19295244900148792	
84900000	-1174.1407197847514	-1084.1410139760003	-89.999705808751	-1084.1410139760003	21.07732632840615	3.273401922758172	0.0071775113368233385	0.42246965010581616	0.007066987890597293	5.6574277856368E-6	0.3045497928431099	-60.79191168703651	156.9525550804729	187.66794753383152	208.1938188483404	58.82681581884954	4.183600819049044	3	1	1	3	7	0.19687134032029657	0.31614717819003746	0.2985790205207746	0.1884024609688914	
85000000	-1156.1096216455073	-1082.8478715741426	-73.26175007136466	-1082.8478715741426	18.213866063893697	3.658104315499477	0.010813533052911647	0.34094164157979745	0.010192768652361291	1.3680582939292899E-5	0.3495951669730488	-54.24392691837647	72.01181277509475	5.453341700006184	5.038511269711101	2.6330824585316934	8.043831399053518	4	6	3	1	1	0.18799601197280763	0.317616254678745	0.276523216887368	0.2178645164610796	
85100000	-1155.7157525310254	-1080.5499237632418	-75.16582876778347	-1080.5499237632418	17.638514310203142	4.037000909682364	0.011217702456117274	0.4905297725876256	0.01025579707057465	4.01195062489212E-5	0.5717638877329797	-52.46714437073706	71.18962892227873	138.105920733272	8.492589913006778	6.514605861214355	1.127617910567885	1	2	2	9	1	0.19298981140646787	0.34064477895003215	0.25536629969204666	0.21099910995145352	
85200000	-1150.4632739752758	-1092.5089716114246	-57.95430236385127	-1092.5089716114246	10.655239086951596	3.194947957806278	0.016167672637657466	0.3611103951901749	0.016616757994510713	4.026137291454929E-5	0.37388493089967234	-39.860774032116346	50.98571246948664	52.934014415520046	1.75512292624876	3.144328159427475	0.5056905715562116	4	1	1	6	3	0.17343357653127559	0.3654790075726562	0.2880043709089128	0.17308304498715552	
85300000	-1163.848717186651	-1082.9337668782828	-80.91495030836802	-1082.9337668782828	15.730817350234027	4.193682440849693	0.016507703390507618	0.7425665096331416	0.012600157300235415	5.694655544327916E-5	0.5814698406543314	-54.903319843253755	243.6080116262237	92.75427380806636	53.45142926418594	8.304527671214867	0.8178909480767506	2	1	1	10	1	0.15042185044671802	0.36125797017978284	0.3277732045839781	0.16054697478952118	
85400000	-1174.073738389376	-1095.3570447678233	-78.7166936215529	-1095.3570447678233	15.9468793537867	4.167858930977705	0.013485301173403196	0.6029042282998893	0.011607797885299406	5.016029036860582E-5	0.4978733348085635	-57.07640826393807	38.86811515324194	10.881945708271658	13.592886328715368	24.617338387077815	1.6024952406715847	6	1	4	2	2	0.20908213958847813	0.36025688019051516	0.2558943648669161	0.17476661535409074	
85500000	-1160.780749607921	-1086.6288978155208	-74.15185179240032	-1086.6288978155208	15.55827156686407	5.109947171028539	0.012070613261086502	0.45228703292238975	0.012578930150339935	4.027555222001047E-5	0.5023753039710701	-53.40464530534455	79.85405854477725	20.149447661957026	4.7583568768338464	8.700185824363151	4.200518704538457	2	4	5	1	3	0.18874726993773888	0.33990623926469254	0.2783448047817773	0.1930016860157913	
85600000	-1162.4347916713978	-1089.6802871993666	-72.75450447203119	-1089.6802871993666	13.81865996208571	4.286077787001318	0.012447630461472467	0.29011194313928385	0.01221023010131167	1.0289780779516281E-5	0.26614417327331863	-51.04734006185652	106.1320941140556	34.88612549423021	18.68904868757774	2.1822523621322962	5.54636013744038	2	2	2	4	5	0.18468075567930908	0.3785622994655673	0.27842234225918444	0.15833460259593915	
85700000	-1160.4781158337025	-1083.4183545062767	-77.05976132742587	-1083.4183545062767	24.46700696430533	3.5389808773117437	0.005993713259608659	0.5144001084214028	0.006376690250096597	8.013194387253306E-6	0.4216658285784323	-53.099988606662045	106.16895259140607	214.95679700797552	4.189847828372944	4.132917005164314	4.823266717193021	1	3	7	3	1	0.1787157614192246	0.35531212385419786	0.2730707899883214	0.19290132473825616	
85800000	-1153.3128395647113	-1084.0832408951544	-69.22959866955692	-1084.0832408951544	11.959738784635107	4.358973708744554	0.015772812922380582	0.48019102742557335	0.015587106605985527	5.3007945252438926E-5	0.4709730350494612	-48.42237763053072	71.13188266399698	19.801391885251874	5.98891813722901	2.6328363221049096	8.340141523310042	3	2	6	2	2	0.1845088771670868	0.3037680891165387	0.31626547087340723	0.1954575628429673	
85900000	-1160.7677696583821	-1084.0784229302446	-76.6893467281375	-1084.0784229302446	15.244039433398772	4.2977337962844935	0.015311976804997	0.34666107579978817	0.014663906053567212	3.2276878538056005E-5	0.38380455476734243	-55.87126424105345	82.19512087726179	32.72510706057066	11.259045076491597	7.021886394898913	6.65302935967388	3	4	3	2	3	0.169438000608864	0.3397256864624635	0.29135980113380544	0.19947651179486706	
86000000	-1160.0772626413032	-1080.9668752840337	-79.1103873572694	-1080.9668752840337	20.121852221747726	3.440197885018784	0.009652176139079224	0.2871990170367372	0.009171042525651794	8.541591916765819E-6	0.2984570714078022	-54.13840681876185	85.84563709417797	248.99138892847895	17.107750276130492	7.190240529145429	7.433438513992508	3	1	2	6	3	0.18165084184479444	0.3150247059790592	0.29036809118047474	0.2129563609956717	
86100000	-1165.6773039569075	-1084.0653050286755	-81.61199892823207	-1084.0653050286755	15.962948489871229	3.998240171624745	0.016061521624895145	0.5080353798259069	0.012743595694592533	5.361364771001866E-5	0.5095894055613819	-58.53139392001195	94.87079478318485	56.10752428992522	8.180549096408926	12.28902863154473	9.38143734296469	2	3	1	3	6	0.15747062143716903	0.3174570951644896	0.32913923557869906	0.1959330478196423	
86200000	-1160.0829295536334	-1082.7532623551213	-77.32966719851218	-1082.7532623551213	16.27591590144012	4.422722081468748	0.018395998345416286	1.0302392282125625	0.012673510697918314	1.1746674886287395E-4	0.842658817375733	-53.78642309862355	101.563031995418	21.71694971620286	9.576441224071292	13.548974979276561	1.7829927257489049	3	1	9	1	1	0.18290213630021496	0.3242585262330442	0.28636714379035244	0.20647219367638842	
86300000	-1160.1921934042794	-1083.5111946534148	-76.68099875086443	-1083.5111946534148	19.986130467185387	3.3068005398997604	0.009329532007580353	0.3387204493140409	0.008792659117280256	8.229275122343678E-6	0.33490793099417965	-58.48628295007535	73.33135042477397	24.42034392476336	7.500580623303898	4.115430912907679	1.2797621053585946	5	1	3	5	1	0.1711058936200816	0.3334913968250158	0.315713560986404	0.17968914856849863	
86400000	-1171.4389517114887	-1084.9478452473836	-86.49110646410509	-1084.9478452473836	18.633464219695536	4.03969727796467	0.009338259849322902	0.4535022655392234	0.00931382149101357	1.3739817078662777E-5	0.42771796137305634	-59.02199778511451	27.19825419102558	48.84688325128106	225.37331480643172	7.179338463280697	7.112120078959156	1	1	2	2	9	0.20332893584102882	0.3499025421423525	0.2642204746690634	0.18254804734755528	
86500000	-1160.5107998386302	-1089.433172978049	-71.0776268605812	-1089.433172978049	14.123652473241815	3.5750779968255397	0.013650451029073835	0.27092073657898286	0.01448242693318302	1.53527404533036E-5	0.2727383645969277	-55.49355493442337	39.32627134565966	4.390299932449417	5.6674058478037885	2.0939607798301547	2.567046106881801	7	3	1	1	3	0.19929423840031535	0.30090316762665487	0.3166911006785657	0.18311149329446405	
86600000	-1157.0718513798345	-1088.3642798975993	-68.70757148223521	-1088.3642798975993	12.812171425364337	4.65593209229532	0.012577302963706145	0.3722730172010251	0.014009533713768221	2.9490669747262265E-5	0.41693744733032856	-46.55214033424922	78.10668572902422	88.30666693798797	26.774065829153358	2.565124434537653	2.990310650720743	1	1	4	8	1	0.19008413128584856	0.31861701021518907	0.28799217678232897	0.2033066817166334	
86700000	-1171.9225798926923	-1087.379930414585	-84.54264947810718	-1087.379930414585	17.381049715230205	4.389094079859306	0.00862821652547852	0.3797182508145891	0.007991406241547283	1.021808162772971E-5	0.3828240860206427	-60.24339847704826	160.99956543631404	46.771125966580755	39.093939551079316	18.27269507365441	2.5944277126768096	2	5	3	1	4	0.19419494670609905	0.3493850512933287	0.2960144033383387	0.16040559866223367	
86800000	-1153.7993828456829	-1089.1646502192395	-64.63473262644331	-1089.1646502192395	18.031063118540523	3.4862589594443447	0.010387176029012088	0.16140135668414174	0.010605120115906589	3.2278736047877428E-6	0.1762048260328207	-47.32504599800796	92.47291137984536	5.421212016125023	2.354707127113251	5.4761876051506055	2.4945748739615428	4	2	5	3	1	0.18856816636566018	0.3160264372706291	0.3068567337140094	0.18854866264970144	
86900000	-1160.375696000498	-1085.871577553661	-74.5041184468372	-1085.871577553661	14.562415898933438	4.1461761759976365	0.011927051943527573	0.18045183360156836	0.011553742107634907	4.507472389462155E-6	0.1819619473943893	-54.93133521488209	39.89613766602648	44.561957993520366	8.157705737758066	11.485889155284429	1.250434101972696	1	4	4	2	4	0.19753109469875235	0.33077656768545416	0.2851558360354999	0.18653650158029392	
87000000	-1152.7836471147577	-1082.1401290097754	-70.64351810498243	-1082.1401290097754	15.479906306481514	3.4927666193099642	0.010778313551153633	0.2968200884689812	0.011639672231542796	1.2452417471132869E-5	0.29735456956710826	-52.55909294580431	71.03660019251443	17.80911707087076	6.249433178171343	2.803877583406434	3.9050694455036057	5	2	1	5	2	0.16082517806801036	0.38405637010174953	0.27844774357289703	0.1766707082573435	
87100000	-1176.4778428647821	-1082.9914175537165	-93.48642531106557	-1082.9914175537165	22.90302884328276	2.9627808547828556	0.008285968744661908	0.4728603907923701	0.007512874876800817	1.2679084273308211E-5	0.485185230201807	-65.54898777443307	320.9820169132709	139.1627390918895	99.99290581787399	24.5934581182416	9.555529420557209	2	2	2	6	3	0.16648840892747352	0.31335397046631286	0.32211810338466884	0.19803951722154514	
87200000	-1164.3778893586464	-1081.7186721625178	-82.65921719612855	-1081.7186721625178	19.769588662015252	3.4110029040232837	0.009468384435167806	0.3454608617224708	0.009263955595260404	1.25592716687159E-5	0.36126512651249804	-56.9132011400785	63.63216441820645	229.376726607091	11.125769927848921	14.05047298975201	6.94997897641202	4	1	3	3	4	0.19957572564979245	0.31630044908077937	0.30232901188865297	0.1817948133807756	
87300000	-1158.6688791757645	-1086.325456662288	-72.34342251347643	-1086.325456662288	15.428709942585675	2.855052403604677	0.011431193606002357	0.24858801019881466	0.010756591662150839	1.1190375877807872E-5	0.3013758672496467	-51.133868622892386	94.47862890152946	71.48157279311279	6.452678179895011	10.415763275319206	2.412091948596321	2	2	3	5	3	0.18271282809888942	0.35994471658012556	0.24090357783573935	0.21643887748524604	
87400000	-1177.2993125639598	-1100.2467549251269	-77.05255763883294	-1100.2467549251269	18.106772808104058	3.3825426499682796	0.00977203819091726	0.4063386528726209	0.00849386754592667	8.317151083876472E-6	0.31951210582730627	-56.78549962042366	84.6320569702935	33.98181102178679	4.79088295895236	6.937908448419726	4.190055897015976	4	3	2	4	2	0.14166758115576975	0.39874083091159923	0.22728368532097423	0.2323079026116571	
87500000	-1166.724794370813	-1081.2291402066699	-85.49565416414312	-1081.2291402066699	18.989961076244875	3.81910665716128	0.012001870189527876	1.0473495771999775	0.009750679630175216	4.7783149003610306E-5	0.753714472260173	-60.05503638328817	169.6232173574731	19.760017022737156	27.3698418243707	14.602334045738091	2.0481606906565393	2	1	5	4	3	0.17676254880323353	0.314203251715679	0.2892598593073633	0.21977434017372438	
87600000	-1169.1871688583133	-1091.9744144920421	-77.21275436627111	-1091.9744144920421	20.76584850650598	2.9046796217035635	0.01202128131124059	0.1887697138749231	0.011211927645209846	7.216303370944913E-6	0.23389069111837796	-58.14615100607547	18.486408641251913	45.68592939448728	11.805741577782067	6.516961489152631	7.2244394914449215	1	4	4	3	3	0.1753233431510705	0.3742683761521183	0.2637325146024845	0.18667576609432682	
87700000	-1157.7507644482628	-1081.5497193420601	-76.2010451062026	-1081.5497193420601	18.406726502603632	3.349846970536691	0.009210811709431877	0.40991458740685655	0.008433973647191827	1.205016715935732E-5	0.40996114109042114	-58.35786843712967	85.03139148062739	21.666380567662063	2.005635920248317	2.390294395367396	2.4050651445368234	5	2	1	2	5	0.21777923539059135	0.31794183481325666	0.2674019732614353	0.19687695653471687	
87800000	-1162.1273749290763	-1087.814256205433	-74.31311872364337	-1087.814256205433	16.341826984683056	5.133738259101208	0.011834811816821967	0.2416119394218607	0.012211575353151285	1.0419954512073236E-5	0.2620716341355426	-49.67834212391005	84.11199315981578	179.8071373001419	7.966415018404111	6.1107481721918555	12.938433692273748	1	2	2	8	2	0.1619200571577771	0.29987078511882365	0.3446004468371974	0.1936087108862019	
87900000	-1149.5231228428945	-1085.3106549904421	-64.21246785245249	-1085.3106549904421	13.254675636879583	3.173313101549328	0.010202991949826795	0.42256573401585656	0.010605237512830084	3.200531751812055E-5	0.5042813412494679	-42.45862537901995	376.22096651581916	11.459448513629017	5.55716293915676	7.20968877194439	1.413495961904623	2	1	4	1	7	0.19388880540429068	0.3142784939270721	0.28424165320317657	0.20759104746546073	
88000000	-1168.437446489995	-1084.141291197903	-84.29615529209192	-1084.141291197903	18.422245540641658	3.4561864434694916	0.009567460673012273	0.6783126407296737	0.008572251601512584	3.981917030478794E-5	0.7082551766664225	-56.46595025889911	53.46266563321468	220.5309476935927	58.01984974618358	7.84738577659173	8.576084189561138	1	2	3	3	6	0.207430006775593	0.3619661576963108	0.2585185185059084	0.17208531702218788	
88100000	-1155.4681182584247	-1099.3148381702845	-56.15328008814037	-1099.3148381702845	16.079861670250448	3.9746147595572943	0.01028821179988422	0.2910860511092351	0.010012499099792883	7.636338051842703E-6	0.2663645426637867	-39.2207224380369	117.00922425564548	2.807478345075578	1.3859576114759757	2.785543077327415	2.76968364056819	3	1	5	1	5	0.20813950922148955	0.30972752976451884	0.2332250957238052	0.24890786529018646	
88200000	-1158.7676241582606	-1085.8442507123793	-72.92337344588131	-1085.8442507123793	18.477321545791852	3.864068531684123	0.013046943011096011	0.42391144530251135	0.012350578722472761	3.676599930328686E-5	0.475392917343585	-55.37704388097276	86.82432455436336	4.434898469689503	1.8906948821721445	3.595443892906067	3.03526329274224	4	2	2	2	5	0.169854690297582	0.35443552761867025	0.2935697322826431	0.1821400498011047	
88300000	-1176.1407196067942	-1092.483236105379	-83.657483501415	-1092.483236105379	22.59687921891106	3.393585799882323	0.006239716122638394	0.2480306129054248	0.0070695774171278605	2.539549736146748E-6	0.22847388642664448	-61.24085304706407	128.46922767261577	16.778344688267776	16.844398415973522	21.633919395207748	9.514235292923933	4	5	2	1	3	0.1700919495118707	0.2905401980836843	0.3355106439895422	0.2038572084149028	
88400000	-1169.9994616528402	-1081.7349898683626	-88.26447178447758	-1081.7349898683626	21.37901289677664	3.003939788250759	0.008945511242787951	0.47067918870883896	0.008687857720020354	2.2002949611326504E-5	0.5098931060726214	-59.16738610979539	701.4616647981167	661.7116753510356	30.498434250691385	8.451717846398235	6.809473770453143	3	1	1	2	8	0.1892019040564357	0.3500620287164683	0.28056057134842616	0.18017549587866985	
88500000	-1171.342534469586	-1093.4665554873593	-77.87597898222671	-1093.4665554873593	16.056734597096913	4.0087802987805965	0.011699592856826669	0.007155027174358776	0.011671695524641494	7.18805099513016E-9	0.007253403902408556	-57.23031137368807	112.52156875119964	16.31954744532163	32.76252507173829	15.59662903745512	7.452861373141529	3	2	1	7	2	0.1611118379734198	0.3497167525148764	0.2947341287035026	0.19443728080820108	
88600000	-1174.4683335572272	-1082.4156326632196	-92.05270089400756	-1082.4156326632196	28.843841676768353	4.581000738329697	0.006758660634831893	0.4792707857111396	0.007149112841107609	9.218286336707929E-6	0.43357418516011315	-63.795089750403505	459.2853446708066	244.46022790280475	82.37871440770014	5.549862219558242	5.711174444535488	2	2	1	8	2	0.19628755530697617	0.303052852485029	0.2676899815992377	0.23296961060875693	
88700000	-1157.2749249922956	-1082.4136030259283	-74.86132196636733	-1082.4136030259283	14.8274564093622	4.302912029696708	0.014188017357439556	0.4632794120342293	0.013013329246022153	2.729232830924679E-5	0.3825831556379721	-52.21476573203937	78.71246835795512	3.676994990067973	12.242552478224466	12.844949724608476	11.05849232062307	5	4	4	1	1	0.21030555920983507	0.316711927884546	0.26894184446513497	0.20404066844048374	
88800000	-1162.0978593514674	-1084.6414183900217	-77.45644096144574	-1084.6414183900217	16.52831156026529	3.99500848711804	0.008353371100392165	0.3198069669676248	0.008857298872258465	7.1610670460105295E-6	0.2952299955859061	-54.99901551492067	130.5801467010979	37.1151888539599	9.159447283097256	13.588426683340295	8.59916379812832	2	2	4	2	5	0.24226597120814222	0.3513574925346138	0.2392264949928182	0.16715004126442562	
88900000	-1158.6690877338615	-1080.8321570178	-77.83693071606145	-1080.8321570178	17.45961544344718	3.276800827835045	0.009519042245293666	0.3649159539736952	0.009466272889903716	1.6190312846964252E-5	0.43517055552158623	-56.74080070744096	143.3833642427512	38.06871506894177	12.017261763528387	4.072286418334406	4.653191458691792	4	2	2	2	5	0.18479280250005392	0.35551345423223785	0.25353673299170154	0.20615701027600658	
89000000	-1183.158724322471	-1083.6539392288178	-99.5047850936532	-1083.6539392288178	37.02379895626561	4.677589891137983	0.004885823490533189	0.527805292251527	0.0042241365811164205	7.389522826009223E-6	0.5901005490008485	-69.08512583017773	677.7907309545368	119.07190272603974	64.49969383469738	60.63232471234051	3.968687241711636	1	6	3	1	4	0.22987361481363403	0.34120856142644596	0.22118078551873205	0.20773703824118786	
89100000	-1162.4044943452918	-1081.2610995043435	-81.14339484094839	-1081.2610995043435	22.619933163125296	3.341595213195724	0.00794027818591341	0.6294040879513347	0.007428793835917528	1.7649016435180616E-5	0.5483265318026388	-58.366576093861156	100.16087704710694	11.73478373357868	6.283372271504665	14.271451991470151	16.306621518806203	4	4	3	3	1	0.19686011524839514	0.3549108695000417	0.23590284625733177	0.2123261689942313	
89200000	-1190.7080118390138	-1092.1496426954259	-98.55836914358792	-1092.1496426954259	40.06256002083562	3.2597454991583805	0.0038570011710201725	0.00549387237775786	0.0038613727976967425	4.899288664459815E-10	0.005738565047094008	-73.2402037847671	349.4587348174234	86.04412481536939	125.84463830904686	30.488939911247225	7.727304263553002	1	5	1	1	7	0.21025005542917244	0.30928163893772587	0.2515404254800179	0.22892788015308368	
89300000	-1141.3907719688684	-1081.9732497303419	-59.41752223852657	-1081.9732497303419	13.075436888664226	3.596754375075734	0.0161455516584883	0.7062857962008033	0.014394539693621266	1.323380904974962E-4	0.740250455251726	-41.80579818719214	93.43863949703216	4.045459311256745	3.880598622931942	1.9220445424507542	1.4508893944276466	3	1	8	2	1	0.19192644294471997	0.3349135983571335	0.30407384407780824	0.16908611462033835	
89400000	-1155.755506057135	-1083.2041818308346	-72.55132422630058	-1083.2041818308346	17.115591006759686	4.819348750157083	0.010836558265938106	0.5357885785369967	0.010022215888471036	2.1211565359798118E-5	0.47601140756074384	-51.792190336805405	90.24548451696342	9.998837283270095	12.83377004675363	6.77976601408282	2.6220238713870527	2	4	5	2	2	0.15916508674138868	0.3185766757940873	0.3303099656350569	0.1919482718294672	
89500000	-1163.2800947796434	-1092.464728315125	-70.81536646451836	-1092.464728315125	16.488823058556918	3.622696750258325	0.008877375155103012	0.45806046458093475	0.008933205079465743	9.83862291144457E-6	0.33616655252877164	-49.111161705819725	147.04986267886494	90.63953524600834	4.665431573017284	4.586627637394749	2.132275687317666	2	1	3	1	8	0.1457686205332914	0.3506904486500061	0.3171126106132	0.18642832020350256	
89600000	-1172.800942237115	-1078.0291838053265	-94.77175843178847	-1078.0291838053265	25.71381614595905	3.78334494384611	0.007908888942390155	0.4746732080971693	0.0075867343461734965	1.1978550496431386E-5	0.4532546537201353	-67.00871402989792	134.83664659753444	130.3930656948939	16.278731792301738	47.533797078012995	12.963508707064493	3	4	5	1	2	0.1780818681919904	0.3381257591600089	0.30138755063971767	0.18240482200828312	
89700000	-1157.4547623923113	-1088.0471409387217	-69.40762145358953	-1088.0471409387217	13.49695193241399	4.252558976216386	0.016331945082161767	0.4320617645712467	0.013582670829379279	3.5645315769904373E-5	0.44821440588888606	-47.86024047438633	46.91771668574952	95.73838578934719	6.77922563027988	1.1657053217211866	3.262645470826958	1	4	2	3	5	0.15750478376696028	0.36459284022989014	0.2592599730298728	0.21864240297327683	
89800000	-1145.4507533716317	-1080.929269508599	-64.52148386303267	-1080.929269508599	15.50390088597925	4.384939000808486	0.014348102668308778	0.491508533846534	0.014153846361744868	5.0028118077519445E-5	0.4952250641279029	-42.963773736404875	81.07259415912544	2.9151821809372094	8.099081323218714	4.170872840778052	10.234005815520419	2	4	5	2	2	0.17551331740289483	0.35733098915712364	0.2913814941393387	0.17577419930064278	
89900000	-1163.0570270017652	-1085.62660578038	-77.43042122138522	-1085.62660578038	17.473275640477848	3.1982001593700695	0.013402214155971091	0.41354259217159917	0.011566961338122262	2.4674290673494742E-5	0.3958705958538872	-50.11505481435735	526.3044121136194	205.8717734778676	55.56255483668916	11.904217323884009	4.241125439070383	1	1	2	2	9	0.15714136497370534	0.3433141986490841	0.2861720122695367	0.21337242410767393	
90000000	-1154.0995274967663	-1078.652686762466	-75.44684073430031	-1078.652686762466	12.958454434972246	4.537700479813814	0.012800123525338145	0.6393156142589514	0.01336225913456958	8.581953205715006E-5	0.6186356476324509	-51.82380316081903	49.9605397910558	35.47339693435908	28.283393069641694	28.163679716237773	2.840182941051889	2	2	1	3	7	0.16625961497319197	0.3159973255244972	0.3262449026993357	0.19149815680297524	
90100000	-1149.4722549442658	-1080.2574757438908	-69.21477920037502	-1080.2574757438908	12.43758627125464	4.115116930140889	0.01953189915454692	0.4660868077306652	0.018080943458781227	1.0276742314428181E-4	0.569252271258267	-48.05577692815711	64.52274071775399	86.67273021819923	14.175331521490165	4.316299625738732	0.9319582104864822	1	2	4	6	2	0.16089782173995998	0.3475598794383401	0.2782314410575547	0.21331085776414527	
90200000	-1176.1040402195424	-1091.7956799597955	-84.30836025974699	-1091.7956799597955	19.211946582756415	4.853979656138609	0.00941054423646539	0.06643837816664738	0.00954787857541946	2.9625645714163634E-7	0.057661541322356326	-58.410195314503156	189.21145042383787	153.03371184109827	147.70995247821165	2.124619634907664	4.989797328785635	2	1	5	5	2	0.17950198514856078	0.34890566586556016	0.28540778797129074	0.18618456101458836	
90300000	-1150.6196144107744	-1084.0688217141649	-66.55079269660953	-1084.0688217141649	14.712964615251119	3.8280022977997885	0.011928139558172075	0.3674767520739851	0.012058053607110535	1.7852011601824652E-5	0.34486506602005634	-45.12372059004941	522.745837240443	6.670628172389362	7.281377414008988	3.73786037211401	1.216634270645995	2	3	2	6	2	0.17007861238777058	0.3131855937753748	0.3174242821708259	0.19931151166602867	
90400000	-1130.8228439582197	-1081.8230524997052	-48.9997914585145	-1081.8230524997052	10.486726120885907	3.5550541881803723	0.02987172316462493	0.5398241027095585	0.02352440934447551	3.1014796902582604E-4	0.6181899324081744	-34.66838448545006	48.36084993135067	2.7375560494696614	4.933070669725714	0.23130472190267856	0.2834458149441712	3	8	2	1	1	0.198284069612954	0.3295483448511757	0.2650460770814449	0.20712150845442526	
90500000	-1180.048780742128	-1083.336585867872	-96.71219487425608	-1083.336585867872	26.69413000754612	4.498327878496165	0.006976456185801785	0.48373968798494527	0.006709760144037135	1.1263191171181477E-5	0.494619062137828	-69.14017476294414	49.59122211244326	75.33670827136618	182.64565734978927	37.264021996072316	2.5734190273510418	1	2	4	2	6	0.18521310726009627	0.3370606320157279	0.2703968260201425	0.20732943470403323	
90600000	-1151.4245030792488	-1082.337542162123	-69.08696091712577	-1082.337542162123	13.401323973318515	3.3226206643998193	0.015736410289368858	0.37058970498069294	0.014650640912576483	3.0731920685406976E-5	0.3643682449419599	-49.506146020079726	109.57300246861881	10.84242933128165	2.8762771585770874	6.48288686838227	4.216058129580698	3	4	1	3	4	0.1857797040594465	0.3663427856249398	0.2792466608110075	0.16863084950460597	
90700000	-1158.9997726302229	-1079.8235032519508	-79.17626937827201	-1079.8235032519508	13.434978326240874	4.630778455668549	0.016313438132498897	0.5288834415476237	0.014344777267250504	5.069511586934159E-5	0.45211198512592965	-55.94867564025183	95.49363802158956	68.56165675203515	14.726187606252443	12.578580538733844	3.4596843943848694	2	2	9	1	1	0.17734650505859997	0.3355327301955473	0.27883652570427636	0.20828423904157625	
90800000	-1173.7428079032377	-1079.2807215197204	-94.4620863835174	-1079.2807215197204	27.07958880405059	4.1847461183895	0.0078076587733411675	0.6173409504629818	0.007236289962838844	2.6559916427798666E-5	0.6433395787503625	-63.234955329616675	1146.1248591038377	215.20232548151728	23.712077615725967	38.614140080208266	9.761905583173396	1	3	1	1	9	0.17770025786989346	0.35097803616346546	0.26020260076101054	0.21111910520563038	
90900000	-1152.746281341717	-1082.7878987954819	-69.95838254623507	-1082.7878987954819	14.649600594528405	3.265217361481419	0.014743034637507025	0.397511087181104	0.014070604930155252	4.114156182775903E-5	0.42485134587331785	-50.55071290094089	118.90407393577738	22.23987456960506	3.182185240361114	4.446080894800869	3.018996505557607	2	5	3	1	4	0.20020251656414936	0.35093383033207326	0.26014362915243106	0.1887200239513461	
91000000	-1158.699138425742	-1081.7019295467944	-76.99720887894745	-1081.7019295467944	14.709725378412234	3.2763690036148376	0.01469334730812507	0.5026105948833178	0.014286724505875514	4.771782727017293E-5	0.5115140017512412	-55.59819549073024	22.055985612894172	54.254669145362826	15.322158549369759	5.803973744271705	8.874235246190183	1	3	6	3	2	0.2239778164831248	0.2995073965741335	0.31762385264124265	0.1588909343014989	
91100000	-1154.0990595775004	-1081.3200544681868	-72.7790051093137	-1081.3200544681868	14.785167990943668	4.0772607700794925	0.011094257077692947	0.3209653580538597	0.010015275412975705	1.4821885233121362E-5	0.3550572922573152	-52.86911733353872	193.36770382884927	34.24839486866127	6.405610995598314	1.9268999594914369	1.9476081785017427	4	2	7	1	1	0.18561101523710744	0.3410195519495663	0.2642924712335026	0.20907696157982367	
91200000	-1173.6661585842703	-1092.7023088643566	-80.96384971991372	-1092.7023088643566	20.830583582488998	4.108365429506401	0.008568084094257935	0.07368570852059676	0.008573966509399476	2.9622210407634646E-7	0.0632742433227729	-60.251019220022926	124.33455085558697	15.907550974444911	8.655660879129789	12.258486592490826	14.765145872303393	4	5	2	1	3	0.18048002825900122	0.37244084202589206	0.3024238821166563	0.14465524759845047	
91300000	-1155.5883842697367	-1082.8111793205594	-72.77720494917739	-1082.8111793205594	16.093707074471364	3.7861405803381523	0.012740644541941343	0.8983009117860363	0.007953444719216145	6.421277656276754E-5	0.7636002014545441	-50.52991259177797	98.17743758924236	138.13869966749945	7.298432910373829	1.8628855429929336	0.49979170391865607	1	2	7	4	1	0.22644630593669787	0.3380016967489442	0.24032011422469116	0.1952318830896669	
91400000	-1170.030250827968	-1085.0888173486558	-84.9414334793123	-1085.0888173486558	19.062484430105172	3.825403403524193	0.008967383663431666	0.4223897613004934	0.008446629462177727	1.795923432652044E-5	0.45944192321194166	-62.06227748638435	77.37751912468899	60.43415948519331	15.628874081112034	18.45943937285306	4.125702618063643	4	2	1	6	2	0.19495280355345931	0.33891012037570295	0.2717152259659266	0.19442185010491117	
91500000	-1157.0121448024274	-1081.8027091459585	-75.20943565646904	-1081.8027091459585	18.81538326527747	4.395523346733787	0.009205994146993711	0.26873474413046433	0.009340902113216752	7.245420051478578E-6	0.29560136211737015	-57.08192762546448	71.90309609148585	7.535856074458453	10.325248647600418	2.8803127917097906	2.519103731467298	4	5	4	1	1	0.22065106365619233	0.3271736677454951	0.2861285903342035	0.16604667826410904	
91600000	-1165.922038836204	-1089.5263448069102	-76.39569402929381	-1089.5263448069102	22.105483872804317	3.953322777653012	0.009502074888016125	0.3671064437987276	0.009268849562378619	1.0604788935431395E-5	0.3862225821232839	-53.84027444521914	175.86336573842036	46.2339216113486	6.046168726802659	7.699642662438419	8.255537230652891	2	1	6	3	3	0.1916195632927883	0.348728201764838	0.2614208812163334	0.19823135372604037	
91700000	-1161.8171395237118	-1082.636580345991	-79.18055917772088	-1082.636580345991	17.96866367534562	4.0870348474788365	0.009033122057115537	0.7760734433657178	0.011342860507153291	4.888720926856535E-5	0.68131835158605	-57.02498508465673	82.32128514150473	41.801678052157214	15.411909650938256	4.741702534589306	4.107402271413381	2	2	3	3	5	0.1831653647946	0.28830475778339115	0.31090650808010994	0.21762336934189877	
91800000	-1158.5058261567733	-1079.8781947703642	-78.62763138640916	-1079.8781947703642	21.324801976390855	5.655268050846169	0.00846615052973478	0.64207876256445	0.008832359706612504	1.7701760761106436E-5	0.5183904777251979	-57.42146051045791	74.76192747008933	4.770064375847041	8.355545908576817	6.267081234077858	7.688528487024844	2	1	1	8	3	0.17763764444172903	0.3366010105363531	0.2944083440053252	0.19135300101659247	
91900000	-1167.22049293484	-1093.200670807206	-74.01982212763397	-1093.200670807206	15.022700174758382	3.5766201751880327	0.01166791938569752	0.599292553537845	0.014117214356753845	4.444209816422301E-5	0.4943013850745023	-52.51813992688401	153.43456574005862	32.583635083861274	12.090177188734504	3.6433066779965104	2.791678730832992	3	2	2	5	3	0.2078862304264712	0.31933572593541437	0.23529593314840694	0.23748211048970747	
92000000	-1164.8730065872562	-1083.0736823995758	-81.79932418768053	-1083.0736823995758	14.503653112626887	4.195941831638396	0.009721943343477053	0.45682421842226684	0.010005784492143604	2.6502262819055193E-5	0.4940598156926848	-56.96097687615033	398.96762340904326	115.11978936456542	29.443278083967314	3.0613507889860547	2.3024316114310053	2	1	2	3	7	0.19800472236582994	0.34318232191744874	0.2916118012067539	0.16720115450996745	
92100000	-1183.6086085675547	-1082.9221657584073	-100.68644280914744	-1082.9221657584073	35.47842128356821	2.9305656868448353	0.005362875097858892	0.6459267556680569	0.005292346233948437	1.3677281925672211E-5	0.6830901927386274	-67.03137314201962	1412.2574847159121	489.1366132036909	98.36195565799812	84.98393578950078	5.426423299785219	1	3	3	1	7	0.16446691517295906	0.3185469252660608	0.3231146414429574	0.19387151811802283	
92200000	-1155.5215381400976	-1086.6456031697853	-68.87593497031219	-1086.6456031697853	12.446706602501905	3.6896926764402638	0.01652200865824286	0.4475224921336815	0.013694300088144378	5.276522719009074E-5	0.48205362321142337	-45.736987438370186	217.00914901097897	4.665154586530906	13.768899782997204	11.064707546417887	0.17882245187065346	3	5	2	4	1	0.23130876069047873	0.3548803344915001	0.2408725070380994	0.17293839777992193	
92300000	-1165.9086729502267	-1079.8563844378411	-86.05228851238556	-1079.8563844378411	15.043731665412473	3.136501730666376	0.013478387211621914	0.3941197656918869	0.012464409857303972	1.9628311332298164E-5	0.36460032894596167	-59.123917743002515	259.8119109819197	71.08557940627765	87.99456882910269	31.775856761798458	3.1782037482695107	2	2	4	1	6	0.20258323200049616	0.34072641000807014	0.28197059565408167	0.1747197623373521	
92400000	-1156.1314100650743	-1081.5181790651247	-74.61323099994964	-1081.5181790651247	15.50993237879547	4.085625718840205	0.01178532993351191	0.1783318294789698	0.011317101517534624	3.969335858452817E-6	0.17609013324146922	-53.22599208271837	105.91347661761444	15.65918493791737	7.786747197220127	17.482298035825846	8.571317996099395	3	2	4	2	4	0.19090500880056255	0.34037965335747744	0.29078010948400373	0.17793522835795628
[truncated: 759,004 more chars]
