# Supplementary material for: Dissemination of Mycobacterium abscessus via global transmission networks
Source: Nat Microbiol. 2021 Sep 20;6(10):1279–88. doi: 10.1038/s41564-021-00963-3 (PMC8478660; doi:10.1038/s41564-021-00963-3)
Supplement: Source Data Extended Data Fig. 8 — Ancestor data and substitution rate distributions for Extended Data Fig. 8. [file 41564_2021_963_MOESM14_ESM.zip › figureS8/DCC4_date_randomisation1.log]

#
#model:
#
#<?xml version="1.0" encoding="UTF-8" standalone="no"?><input id="posterior" spec="beast.core.util.CompoundDistribution">
#    <distribution id="prior" spec="beast.core.util.CompoundDistribution">
#        <distribution id="BayesianSkyline.t:cluster11" spec="beast.evolution.tree.coalescent.BayesianSkyline">
#            <parameter dimension="5" id="bPopSizes.t:cluster11" lower="0.0" name="popSizes" upper="380000.0">380.0</parameter>
#            <groupSizes dimension="5" id="bGroupSizes.t:cluster11" spec="beast.core.parameter.IntegerParameter">1</groupSizes>
#            <treeIntervals id="BSPTreeIntervals.t:cluster11" spec="beast.evolution.tree.coalescent.TreeIntervals">
#                <tree id="Tree.t:cluster11">
#                    <trait id="dateTrait.t:cluster11" spec="beast.evolution.tree.TraitSet" traitname="date">
#                ERR3198398_Europe_UK_2012.33606557377=2010.87671232877,
#NQSH01_Asia_China_2015.38904109589=2012.75956284153,
#NQSG01_Asia_China_2015.25205479452=2015.25205479452,
#NQSD01_Asia_China_2013.57260273973=2011.83561643836,
#12078_1#62_Europe_UK_2012.94808743169=2012.43715846995,
#SRR7800410_NorthAmerica_USA_2016.79781420765=2012.94808743169,
#12163_2#87_Europe_UK_2012.92349726776=2016.79781420765,
#NQSF01_Asia_China_2015.24931506849=2012.92349726776,
#10665_4#49_Europe_UK_2006.50136986301=2013.57260273973,
#NQSU01_Asia_China_2012.43715846995=2015.80273972603,
#10625_4#79_Europe_UK_2010.87671232877=2012.49726775956,
#12163_2#84_Europe_UK_2011.64657534247=2015.24931506849,
#12163_1#82_Europe_UK_2011.83561643836=2006.50136986301,
#SRR7800482_NorthAmerica_USA_2015.80273972603=2011.64657534247,
#NQSE01_Asia_China_2012.49726775956=2012.33606557377,
#12082_5#69_Europe_UK_2012.75956284153=2015.38904109589                
#                                    <taxa id="TaxonSet.cluster11" spec="beast.evolution.alignment.TaxonSet">
#                        </taxa>
#                    </trait>
#                    <taxonset idref="TaxonSet.cluster11"/>
#                </tree>
#            </treeIntervals>
#        </distribution>
#        <distribution id="MarkovChainedPopSizes.t:cluster11" jeffreys="true" parameter="@bPopSizes.t:cluster11" spec="beast.math.distributions.MarkovChainDistribution"/>
#        <prior id="KappaPrior.s:cluster11" name="distribution">
#            <parameter id="kappa.s:cluster11" lower="0.0" name="x">2.0</parameter>
#            <LogNormal id="LogNormalDistributionModel.0" name="distr">
#                <parameter estimate="false" id="RealParameter.1" name="M">1.0</parameter>
#                <parameter estimate="false" id="RealParameter.2" name="S">1.25</parameter>
#            </LogNormal>
#        </prior>
#        <prior id="MeanRatePrior.c:cluster11" name="distribution">
#            <parameter id="ucldMean.c:cluster11" name="x">0.0029</parameter>
#            <Uniform id="Uniform.3" lower="2.9E-5" name="distr" upper="0.29"/>
#        </prior>
#        <prior id="ucldStdevPrior.c:cluster11" name="distribution">
#            <parameter id="ucldStdev.c:cluster11" lower="0.0" name="x">0.1</parameter>
#            <Gamma id="Gamma.0" name="distr">
#                <parameter estimate="false" id="RealParameter.4" name="alpha">0.5396</parameter>
#                <parameter estimate="false" id="RealParameter.5" name="beta">0.3819</parameter>
#            </Gamma>
#        </prior>
#    </distribution>
#    <distribution id="likelihood" spec="beast.core.util.CompoundDistribution" useThreads="true">
#        <distribution data="@cluster11" id="treeLikelihood.cluster11" spec="beast.evolution.likelihood.ThreadedTreeLikelihood" tree="@Tree.t:cluster11">
#            <siteModel id="SiteModel.s:cluster11" spec="beast.evolution.sitemodel.SiteModel">
#                <parameter estimate="false" id="mutationRate.s:cluster11" name="mutationRate">1.0</parameter>
#                <parameter estimate="false" id="gammaShape.s:cluster11" name="shape">1.0</parameter>
#                <parameter estimate="false" id="proportionInvariant.s:cluster11" lower="0.0" name="proportionInvariant" upper="1.0">0.0</parameter>
#                <substModel id="hky.s:cluster11" kappa="@kappa.s:cluster11" spec="beast.evolution.substitutionmodel.HKY">
#                    <frequencies id="estimatedFreqs.s:cluster11" spec="beast.evolution.substitutionmodel.Frequencies">
#                        <parameter dimension="4" id="freqParameter.s:cluster11" lower="0.0" name="frequencies" upper="1.0">0.25</parameter>
#                    </frequencies>
#                </substModel>
#            </siteModel>
#            <branchRateModel clock.rate="@ucldMean.c:cluster11" id="RelaxedClock.c:cluster11" spec="beast.evolution.branchratemodel.UCRelaxedClockModel" tree="@Tree.t:cluster11">
#                <LogNormal S="@ucldStdev.c:cluster11" id="LogNormalDistributionModel.c:cluster11" meanInRealSpace="true" name="distr">
#                    <parameter estimate="false" id="RealParameter.3" lower="0.0" name="M" upper="1.0">1.0</parameter>
#                </LogNormal>
#                <rateCategories dimension="30" id="rateCategories.c:cluster11" spec="beast.core.parameter.IntegerParameter">1</rateCategories>
#            </branchRateModel>
#        </distribution>
#    </distribution>
#</input>
#
Sample	posterior	likelihood	prior	treeLikelihood	TreeHeight	kappa	ucldMean	ucldStdev	rate.mean	rate.variance	rate.coefficientOfVariation	BayesianSkyline	bPopSizes.1	bPopSizes.2	bPopSizes.3	bPopSizes.4	bPopSizes.5	bGroupSizes.1	bGroupSizes.2	bGroupSizes.3	bGroupSizes.4	bGroupSizes.5	freqParameter.1	freqParameter.2	freqParameter.3	freqParameter.4	
0	-1176.5443736589982	-1084.6051520297558	-91.93922162924235	-1084.6051520297558	37.193920517914414	3.8074649333495314	0.005646895353062046	0.716641328702191	0.004216830744769863	9.224464616563107E-6	0.6522148710511674	-64.44041071304656	325.0410065081239	11.376866930954156	22.715352710260778	31.374284345172455	16.881036942186384	2	7	1	1	4	0.2076134190012615	0.3296097590441753	0.261229853921341	0.2015469680332216	
10000	-1171.163972414828	-1075.62927130116	-95.53470111366791	-1075.62927130116	38.83827131692403	3.8074649333495314	0.0046795554076864065	1.0821497241915303	0.0034754361339497564	6.720145529132837E-6	0.7287798685096906	-62.843476377457286	382.33507353591295	321.02759702336857	303.47567239396096	16.786694391019843	8.807619723196227	1	1	1	6	6	0.20208243958364855	0.35840972126660176	0.24465185016080634	0.19485598898894282	
20000	-1162.0370919757313	-1079.0900229403717	-82.94706903535965	-1079.0900229403717	26.529152370179922	3.36659136909476	0.010042102370242901	1.0267742777662061	0.007250669421089946	3.0936134319843554E-5	0.739467982206466	-55.87325985419334	198.4869406798616	240.85684970366083	2.2291498067068707	5.7627237779647125	4.811509723534732	2	1	5	2	5	0.1413100700666569	0.35840972126660176	0.2782155070104211	0.22206470165631972	
30000	-1163.6387331837059	-1082.2773537591468	-81.36137942455902	-1082.2773537591468	16.058107068833774	3.368344758433682	0.010772598520761595	0.6450775426076126	0.010549941896134103	5.145687763280315E-5	0.6225122771659308	-57.46797552505306	194.23078109827551	78.68514896573396	21.856655005841922	5.468142187480493	3.6850368248534897	1	6	1	6	1	0.1727957660120726	0.3503950988500228	0.2782155070104211	0.19859362812748302	
40000	-1161.5367443873422	-1082.3169227170067	-79.21982167033552	-1082.3169227170067	18.396243855866437	4.065105416799012	0.014147907687936518	0.8499528647065114	0.01081083463401966	2.971476551686613E-4	1.0867745131892488	-53.99900587752407	575.8304067528437	13.124794399405651	17.22220787309976	1.6926392038709543	2.777488146663817	2	6	4	1	2	0.1727957660120726	0.3503950988500228	0.27130453521698583	0.20550459992091827	
50000	-1159.5736671947611	-1077.687808009044	-81.88585918571714	-1077.687808009044	17.00348392955464	4.065105416799012	0.013533100710791172	0.9147348601368724	0.010554496052361795	5.997044847956689E-5	0.6237239726412361	-60.291438860771514	61.17222788700027	31.288417798425527	9.534199250575034	3.767406371398384	5.423956631529095	5	1	1	1	7	0.1727957660120726	0.3503950988500228	0.29681581212194724	0.17999332301595689	
60000	-1161.8622976489144	-1084.6433294867636	-77.21896816215079	-1084.6433294867636	17.80146309718542	3.651774898645155	0.01401468756994411	0.65777271839528	0.011744403493019038	7.345565807409125E-5	0.6748020104446492	-55.05540943905355	216.39723715559435	35.69610386380345	3.9921026695636677	1.8665809613258126	4.378779631775558	2	5	3	3	2	0.1727957660120726	0.3503950988500228	0.2681815828822995	0.20862755225560464	
70000	-1175.006233380289	-1083.8957635808467	-91.11046979944207	-1083.8957635808467	24.2525847336372	4.8304983943194	0.012494442137369687	0.6640724859838868	0.00759256879843206	5.8734454796452916E-5	0.8392316280716514	-62.2461398225676	163.2724103976993	473.1859457013283	17.90034942344743	12.173416458908301	4.866489508222766	3	1	1	5	5	0.1727957660120726	0.36930103781470075	0.2681815828822995	0.18972161329092666	
80000	-1184.0244454086796	-1085.5683990786995	-98.45604632998008	-1085.5683990786995	41.027356789619645	3.987043766318839	0.004782330785008434	0.4329137413400741	0.004252613390715099	4.507323213523946E-6	0.46831133924749824	-72.45778061655221	125.67330417484911	8.909353836676102	27.842010538622326	36.97026871984899	23.003524240130123	5	3	1	5	1	0.1727957660120726	0.32998003026036116	0.27424964637676436	0.22297455735080135	
90000	-1182.230329583949	-1093.6187366119404	-88.6115929720086	-1093.6187366119404	25.3418982755	4.0481872341120715	0.0074027750707355445	0.3201408127401512	0.007919711152141013	5.4190996651965365E-6	0.30278482200106366	-63.214674312282526	48.07774341202433	108.7837023522645	99.77568382045472	21.909253207682436	4.967276336013002	1	3	2	4	5	0.1727957660120726	0.3385231582049643	0.2657065184321612	0.22297455735080135	
100000	-1181.8127973658916	-1078.9492727981824	-102.86352456770926	-1078.9492727981824	58.04208152706654	3.658961016947545	0.0037325496025090547	0.6269415700631187	0.002871222774873405	3.223216988714251E-6	0.5377458178048933	-72.01348862699128	306.0795162840747	227.65881996329924	6.1313128226596705	30.871989568313126	8.960934877947423	2	2	3	7	1	0.18270253446624865	0.3334158829854127	0.26561682801672004	0.21826475453161812	
110000	-1193.814331503447	-1086.0014355273145	-107.81289597613244	-1086.0014355273145	47.34367820467715	3.658961016947545	0.003348341003737451	0.29288069135163175	0.0030282951871976505	4.951579645137635E-7	0.22461298531404886	-77.42703232313112	1028.3611506528612	739.31447726897	125.19518410888612	12.361125159357352	2.067821234532224	1	2	6	4	2	0.18975541511347452	0.3263630023381868	0.26561682801672004	0.21826475453161812	
120000	-1187.549242411854	-1086.6569892479727	-100.89225316388148	-1086.6569892479727	43.25327906151388	3.6505047675897533	0.005626480551463398	0.5886515686376416	0.004582234890400285	9.648168565068443E-6	0.5744144599969598	-72.12113017705418	452.8675850733589	98.98719571202221	37.38595802431197	9.773309384764591	26.223829438874372	2	5	1	5	2	0.18975541511347452	0.3263630023381868	0.26884819691356177	0.2150333856347764	
130000	-1164.2184565171765	-1083.2427966147004	-80.97565990247604	-1083.2427966147004	20.703880448000216	3.764973328446338	0.01046566965490147	0.8831696300872844	0.009874161540974018	1.2347484127734075E-4	0.8950700155741043	-59.209706413903156	83.33556408413232	25.12086549923438	6.505954544422121	6.995461298791764	5.210132582519586	7	1	1	1	5	0.21562838235932374	0.3263630023381868	0.2644077955991962	0.1936008197032927	
140000	-1177.531673074609	-1099.787116575403	-77.74455649920596	-1099.787116575403	19.25416580528129	3.764973328446338	0.009103443290093357	0.555700731399173	0.007608124358893992	2.7392462187201798E-5	0.6053080171903948	-54.21131188166383	98.11615021394485	32.940355272184625	63.86996595285193	1.8837286179732646	2.53297847018772	4	1	2	3	5	0.17468845625389678	0.3263630023381868	0.2644077955991962	0.23454074580871967	
150000	-1169.1215362580604	-1086.0116738640033	-83.10986239405698	-1086.0116738640033	19.605566249576402	4.181736867973252	0.009538367433365648	0.5227188646829057	0.008246121227903387	3.2565941739027314E-5	0.6010816079238611	-59.996097068052464	50.25294712115574	101.26938409693201	17.486231558936517	5.826787824781548	6.256296636724692	1	4	4	5	1	0.17048171773366502	0.3734355056032216	0.2644077955991962	0.1916749810639167	
160000	-1172.27246633182	-1091.5388986839157	-80.73356764790428	-1091.5388986839157	17.52341823310439	4.176228024570715	0.01247093948023176	0.5999379238069008	0.011390301959267922	4.492469887671577E-5	0.5852651017384719	-57.40816432970054	145.34022257144136	100.47641364195871	5.942963568802816	6.0524287014886236	4.228563954722126	2	2	4	4	3	0.17048171773366502	0.36193578345921956	0.2644077955991962	0.20317470320791872	
170000	-1173.9597038784639	-1092.0789173267024	-81.88078655176149	-1092.0789173267024	19.286446029607905	3.425462654416279	0.010299536476702443	0.44108077710924937	0.009003878017820212	1.3935383780659034E-5	0.4113707917121226	-62.398219726947865	95.58624788284745	10.133705888886078	7.175200850350312	4.627752685029754	5.439641760019808	4	3	2	5	1	0.20165720274859972	0.33753279739366304	0.2465156340303274	0.21429436582740935	
180000	-1179.1021155213307	-1091.7965265021503	-87.30558901918045	-1091.7965265021503	23.36293996633255	4.4807351924559224	0.00706084968197889	0.3818920096375822	0.007228531070394506	8.432922071085438E-6	0.41200056605721813	-60.3334501350507	317.62135749956195	286.6034032901577	15.007823574883663	14.297647135551237	7.102381393562469	2	2	3	3	5	0.15681138165205133	0.34202290718838946	0.27027689098186986	0.23088882017768889	
190000	-1178.276674156687	-1082.0323881485936	-96.2442860080935	-1082.0323881485936	32.67004608402988	3.2732592796216475	0.013787021745651917	1.2208172169947271	0.006228483618678082	4.9236372431858405E-5	0.9427676989370657	-70.51987074070105	82.99079196874486	18.07934627516792	9.697384389120305	10.578979607588348	33.30192891996454	5	2	4	1	3	0.15908333550889214	0.38497419263195337	0.2568612959732763	0.1990811758858777	
200000	-1181.2600060474977	-1088.4222161775053	-92.83778986999225	-1088.4222161775053	36.16597318764455	3.4084055277540592	0.01258643180847433	0.9379306643645867	0.006636099459245893	3.888136805969902E-5	0.7151241129630075	-64.40287453415166	215.492286849117	72.31295368199476	14.623509093495532	10.836630269546935	38.0536419370644	1	4	4	2	4	0.1763898315682753	0.34371771844739873	0.27747141347177234	0.2024210365125531	
210000	-1181.8450553534803	-1082.6649799511156	-99.18007540236476	-1082.6649799511156	33.21668873095715	3.785898991045203	0.0049787060091352146	0.7418158687360857	0.0052693180114645	1.6150534437982997E-5	0.7517433237224458	-68.47764432062999	1549.7670638411826	38.80093376392271	57.62261663373565	23.136170829243138	4.418551009823261	1	1	7	4	2	0.1763898315682753	0.34371771844739873	0.27747141347177234	0.2024210365125531	
220000	-1188.9727061192268	-1078.7957354847206	-110.17697063450625	-1078.7957354847206	74.91508613479787	3.8410443324972263	0.0020604953426114517	0.5266050753019704	0.002423363640211337	1.6952724197852856E-6	0.5317259355058477	-80.07045631578262	563.9262023764084	201.71721130965497	56.56853556031927	21.950056823484786	35.75142429634213	2	3	1	5	4	0.20193851249910347	0.34371771844739873	0.2590102571157688	0.1953335119377285	
230000	-1216.4715107854163	-1085.3141772539748	-131.15733353144157	-1085.3141772539748	117.42714444925963	3.50039872341138	0.0012619543079104394	0.5388062836227585	0.00147631421080356	6.775298312176468E-7	0.5588072067297579	-94.31784485325099	1012.3811078881513	269.89968660627284	211.6061479286671	64.72230277283269	274.261745962807	4	1	4	4	2	0.20193851249910347	0.3367609328277033	0.29151768883251244	0.16978286584068028	
240000	-1190.8224060117439	-1088.7721224331954	-102.05028357854853	-1088.7721224331954	39.18541554077587	3.7191254051543328	0.006293103481804541	0.6896516712468049	0.004034317536474364	1.1404036079174251E-5	0.7219697123574388	-72.80145341693007	418.47143284874363	57.588354726515256	110.21959151750414	13.728853139872822	10.45461129007309	5	1	1	6	2	0.20193851249910347	0.29430665579792326	0.31153800563055734	0.19221682607241544	
250000	-1180.8042399592082	-1093.550229044911	-87.25401091429725	-1093.550229044911	31.02511337754863	4.31354536031189	0.007179796076908467	0.29879912352319404	0.006404163638105071	4.444697687149566E-6	0.2924601901481061	-66.49451629363246	78.84022319845228	41.30985957621822	11.637429115237493	3.769732040318385	6.610083423352565	7	3	1	1	3	0.24290631867065807	0.3001249999514238	0.29364041777920297	0.16332826359871463	
260000	-1205.5246783717619	-1085.6192090847783	-119.90546928698359	-1085.6192090847783	80.18376245465326	4.31354536031189	0.0023933494399845617	0.5189647195885584	0.001734169444510024	1.2132744858303989E-6	0.5602430440195357	-86.30229122759889	790.7507477372716	302.02470519558545	223.8921141939129	134.32097796047597	5.66926111599096	7	1	2	2	3	0.22205956395503493	0.3167842869285438	0.29364041777920297	0.1675157313372178	
270000	-1192.422427742373	-1088.6733813714482	-103.74904637092479	-1088.6733813714482	54.526888405220376	4.785078148803048	0.004404675470586252	0.5136743598170398	0.003858032933271536	5.913344792967081E-6	0.5121319332049683	-73.84936887887663	288.3900526331187	147.7105751303024	197.12116086410262	10.549328355090172	15.2597042369175	5	2	2	3	3	0.20878843090113275	0.338681880255468	0.28501395750618097	0.1675157313372178	
280000	-1258.2813927497702	-1084.8633833079512	-173.4180094418191	-1084.8633833079512	983.8514389479687	3.147753999986444	1.363056304364383E-4	0.5608466441099225	1.5565590318964537E-4	6.7634013108963076E-9	0.5345653001702182	-127.19231268102493	4688.655268282094	3267.828163041585	5872.3339593431265	1018.2143006247807	731.009818699394	6	1	1	2	5	0.1645653976184639	0.2942940692419002	0.32940176851974884	0.21173876461988667	
290000	-1208.1332041631465	-1095.5083763898178	-112.62482777332859	-1095.5083763898178	67.43732450633561	3.0455013899084182	0.002210499901156735	0.2310947520630314	0.002220888523025453	2.7829902943184616E-7	0.24501964171716487	-82.01709115548992	313.9902674427371	142.0133339007576	207.4394393322683	163.62369365499617	14.307949260356894	3	2	2	2	6	0.1645653976184639	0.2942940692419002	0.32940176851974884	0.21173876461988667	
300000	-1226.8515104373928	-1091.1516914135834	-135.69981902380943	-1091.1516914135834	180.14625895838245	4.2920367369424515	9.926986859751497E-4	0.5306992396593527	8.824350369865693E-4	3.19158121450852E-7	0.6009634609011549	-100.32693425235577	1317.5454992951168	252.59265228647288	190.21225799026317	197.30649252844225	89.70329128830312	7	4	1	1	2	0.15946900616095913	0.33210469500953943	0.31972552769350243	0.18870077113599865	
310000	-1236.3512848327541	-1084.2062384259	-152.14504640685422	-1084.2062384259	312.5144700770853	3.314620241919536	8.002828586719721E-4	0.7459618265287409	4.829414340718199E-4	1.3912906782963855E-7	0.6359938889776939	-108.2237117347356	11343.930559068025	2308.8153282231515	2421.0277775282925	166.06857456030863	60.8810989691682	1	5	1	5	3	0.21616476759827627	0.33210469500953943	0.2630297662561853	0.18870077113599865	
320000	-1205.7048181444964	-1083.5744346359222	-122.13038350857424	-1083.5744346359222	100.32940191723466	4.3696103866518685	0.0017519502150369385	0.5906764876578926	0.0016241933210414928	7.68457109251606E-7	0.5437057367693566	-87.68549242558169	717.7023789763372	182.0524935919548	414.84182624003404	72.99471055352129	23.929601705612225	1	1	6	2	5	0.21616476759827627	0.33210469500953943	0.2611590062711756	0.1905715311210083	
330000	-1192.9287357919102	-1082.3477151926704	-110.58102059923982	-1082.3477151926704	61.380219637826464	2.447688386228937	0.003131173736287208	0.6523963266348608	0.0026469435505760714	3.5873346033676443E-6	0.6665127201151058	-82.39218720492634	245.62752730201333	108.64905302569916	99.499057029452	43.625240009553075	1.1956937671455736	6	1	1	6	1	0.15517059872204977	0.37174651793928065	0.2724511532249676	0.20063173011370158	
340000	-1198.4024439662821	-1075.7525658217378	-122.64987814454442	-1075.7525658217378	136.0123749733273	4.123971233547035	0.0018903209320373737	0.9488561647379912	0.00116541926946318	6.389776059478142E-7	0.6802385847427191	-90.38754156773695	856.5024338727853	51.938398175791676	50.4674472027104	30.23810331063996	61.348235956941956	7	1	3	1	3	0.16997535012183418	0.33526717718938637	0.2724511532249676	0.22230631946381146	
350000	-1204.204799300076	-1089.1834880687923	-115.02131123128385	-1089.1834880687923	80.13599939843716	3.975341146306774	0.0022027066965598498	0.5197695742619366	0.0016597970916239371	1.3061344431882262E-6	0.6193977921819607	-86.90111737497469	666.306151619945	96.48346407247513	9.302890851711028	21.601191519226756	6.738527036659386	4	6	1	1	3	0.18912984116801226	0.3325084281229282	0.2724511532249676	0.20591057748409153	
360000	-1170.0330907872462	-1084.421707878164	-85.61138290908222	-1084.421707878164	27.161059205179765	3.975341146306774	0.005249142540922412	0.6476378935461528	0.005492525722493719	2.0548841117725302E-5	0.7168716982511945	-59.29763833697543	226.65617850120768	23.924152137586916	68.51351958614765	5.497620327497553	2.781211189701388	1	6	3	4	1	0.19731286223069555	0.32485694579384305	0.2719196144913694	0.20591057748409153	
370000	-1189.1407117777514	-1091.8917284789156	-97.2489832988358	-1091.8917284789156	35.68531548325352	3.883561374381055	0.00458206274812158	0.363999165027182	0.005293327972198379	2.46295151787121E-6	0.30273720571303236	-69.74188812564115	274.68393067026875	260.3144758859062	73.14060423420878	12.076449185242998	9.277388530436948	2	1	3	3	6	0.19731286223069555	0.32485694579384305	0.2719196144913694	0.20591057748409153	
380000	-1172.1919727341804	-1086.250268995035	-85.94170373914541	-1086.250268995035	28.123557933629673	3.4751651183911623	0.009428466929398029	0.6981821643960602	0.006352822267757432	2.0313247235792427E-5	0.6183537278869936	-63.02092070758288	115.79761206659417	12.280341863398768	10.674060234158201	9.716299206238446	15.266509751377882	3	6	4	1	1	0.19398519646199602	0.35508925872802877	0.26506303236967704	0.18586251244029778	
390000	-1163.837527192266	-1081.0395192395395	-82.79800795272646	-1081.0395192395395	21.35935090012408	3.4751651183911623	0.007891866786711397	0.6971504446637362	0.007264346344629992	1.8166545124267617E-5	0.6037563868249199	-58.04806960995299	325.438881239455	14.580226061296864	9.092467948163929	13.022032488587707	10.650639280116392	3	2	2	1	7	0.18696325616953072	0.35508925872802877	0.2720849726621423	0.18586251244029778	
400000	-1183.6557939109434	-1085.7154537502072	-97.94034016073626	-1085.7154537502072	28.432364497771673	3.4751651183911623	0.006993196564235638	0.43379074983999183	0.006111902305146246	3.2349997297431237E-6	0.2746172731035446	-71.06404118481709	100.85875269393281	120.57560878648582	111.60600552559951	34.63732328172669	9.210460041561587	6	1	1	4	3	0.18696325616953072	0.3049736782761876	0.2649136871533476	0.24314937840093365	
410000	-1199.9789675098787	-1089.1513208888084	-110.82764662107034	-1089.1513208888084	64.13254302694159	3.692365264605377	0.0027341214395040863	0.39159217771825555	0.002331665762607845	6.602302083244509E-7	0.33819241303857794	-84.18601871844244	388.06200648494985	239.59509344623908	40.11308395902781	8.431333317179927	5.131643557035547	4	2	7	1	1	0.18696325616953072	0.3584657728072512	0.2649136871533476	0.18965728386987002	
420000	-1202.7850669390389	-1086.9156132461046	-115.86945369293436	-1086.9156132461046	92.65878260935405	3.692365264605377	0.0018640999437838732	0.7783539786397927	0.001219346365299097	1.4818638568446148E-6	0.7982785252545097	-85.06754462116713	1444.400719841982	193.59293302983	53.22206572749139	13.118272994494077	8.386643202392644	3	2	4	3	3	0.15196606794144443	0.3802084870663077	0.2649136871533476	0.2029117578388998	
430000	-1184.4268442038901	-1088.5436816039894	-95.88316259990073	-1088.5436816039894	47.48290966296464	3.692365264605377	0.0027950389821252476	0.5966470437248452	0.0029998529836667916	3.868452957896916E-6	0.6209054493341476	-68.9460651245418	600.9873751450848	23.728233816326206	15.069903512993253	24.62476084495688	5.032647819676253	4	1	7	2	1	0.15196606794144443	0.37867025962950007	0.26645191459015527	0.2029117578388998	
440000	-1177.2273929683934	-1082.9780337100067	-94.24935925838659	-1082.9780337100067	34.11444261521335	3.692365264605377	0.0045223304598322215	0.49809720056988444	0.0037945118883200807	3.875408203926676E-6	0.457551599149006	-67.13723433272195	524.8414515251092	43.744965730524385	40.80221580996532	24.174425419990342	2.473021632885125	2	6	2	2	3	0.1922384846726182	0.3459059106869156	0.26645191459015527	0.19540369005031047	
450000	-1171.6060367105615	-1078.4417627903556	-93.16427392020583	-1078.4417627903556	38.34398117458733	3.692365264605377	0.006426231281004427	0.6377642785468854	0.005258476518134347	1.202934419271017E-5	0.5742164799106604	-64.93990732892905	700.3665713297136	33.44909260267517	16.02684337928088	25.90535148612531	19.60937966560349	2	1	7	3	2	0.15472747028019115	0.34290458821115016	0.2869339113345819	0.2154340301740763	
460000	-1188.57537773899	-1087.2598270381359	-101.3155507008542	-1087.2598270381359	35.8383591890157	4.783441810847706	0.003930011884144214	0.7333814528874075	0.0036323506786141986	1.0527743648425868E-5	0.8697589146818976	-69.0443860482519	266.9373595871939	536.8388374984662	149.63835307463484	23.29832983268202	20.533616975755812	1	1	2	5	6	0.20113391945488981	0.34290458821115016	0.2869339113345819	0.16902758099937765	
470000	-1188.3590737245913	-1087.495864118954	-100.8632096056375	-1087.495864118954	41.662500919485765	3.212224609555581	0.002994701020964634	0.7744065192637215	0.0026120575175673025	3.108234526492122E-6	0.7262510816295418	-69.70708658321287	431.74163145064733	670.9754542351952	123.1135753747265	12.059315582211159	4.875376923084581	1	1	3	7	3	0.19034529647407797	0.35438870865159655	0.28784362042897255	0.1674223744453525	
480000	-1186.518944259456	-1084.4402306137806	-102.07871364567538	-1084.4402306137806	38.65810334424933	4.223084387437848	0.004944825265718361	0.6337436815020382	0.004247184720232385	5.424630152345079E-6	0.5480029545394169	-74.59153006858948	232.44092327133325	189.53875153783005	28.605606014777255	21.47175252241245	8.006289360394002	4	4	3	2	2	0.19131646003918162	0.32881961160252293	0.3083924495586591	0.17147147879963587	
490000	-1185.2356790526296	-1085.3641169841858	-99.87156206844372	-1085.3641169841858	42.79837449603819	3.6910649952374683	0.004380811329755577	0.6423826431426806	0.0037893130071033608	4.1375073397908436E-6	0.5295745379104556	-72.9165868143397	422.7007458374438	46.905097294306195	32.064283267817714	25.35629098936994	0.7660874438827922	2	8	3	1	1	0.21277262942144093	0.29478958067262806	0.3083924495586591	0.1840453403472714	
500000	-1214.2602239851458	-1091.7165981614228	-122.54362582372308	-1091.7165981614228	136.73332295442972	3.6910649952374683	0.0013967189746701052	0.758400663009344	0.0012768362745991884	7.414163932269399E-7	0.7108999151710895	-86.73706558374701	1181.5852450983184	916.9208354746362	42.35626628473501	95.1493450339798	36.98776102168925	3	2	4	2	4	0.21921691699600399	0.3256464773166461	0.251458988980288	0.20367761670706142	
510000	-1186.9945677983424	-1083.4523367038125	-103.54223109452992	-1083.4523367038125	45.883148809266245	3.6910649952374683	0.003984832475777367	0.7301458561918122	0.003998219899638883	5.3856694579363115E-6	0.6038035285776725	-74.41240779110792	459.4151740780713	59.75777205614022	55.32127598374557	31.878047855654998	21.885231563994033	5	1	1	2	6	0.21921691699600399	0.3256464773166461	0.242759774992614	0.21237683069473542	
520000	-1200.634210085267	-1088.4754425788146	-112.1587675064522	-1088.4754425788146	76.23223031706704	3.7335975180067127	0.002212492781418977	0.7047355848536953	0.0019552848456965907	1.7902411428917597E-6	0.6394738764795408	-80.83207729102662	615.794197817368	593.0170503322021	33.97398118346306	26.06857169340783	15.76792153696233	2	3	4	2	4	0.21921691699600399	0.3256464773166461	0.27878304243294777	0.17635356325440166	
530000	-1175.0347004549596	-1081.4312014532481	-93.60349900171148	-1081.4312014532481	31.92612351685507	4.634000090487021	0.0073154199008831	0.5915498959346626	0.00587998499901779	9.987625581322771E-6	0.5064283939364531	-67.1540505482008	592.2034318971776	16.175558342714297	18.188044384388046	17.317269472854655	3.9344155561620666	4	7	1	2	1	0.20195975250130577	0.3027665331294761	0.2737575325886514	0.22151618178056626	
540000	-1180.447502557167	-1081.8448059065383	-98.60269665062859	-1081.8448059065383	40.262468921031825	3.531144785902542	0.004206729571814111	0.7733011823257587	0.00340823675022022	4.9619767094196635E-6	0.6275502245764689	-72.83878005092556	464.03731638697116	62.77818282085016	22.41735742443005	4.6498325746863705	4.3004903622725585	3	6	1	2	3	0.20063456677743774	0.33604297998021043	0.2750827183125194	0.18823973492983195	
550000	-1165.5714709449876	-1078.3435589832964	-87.22791196169125	-1078.3435589832964	25.57050823539116	4.026499972923001	0.00858415671527427	0.7245668362393519	0.006160957523580977	3.394414882095942E-5	0.8123696482634097	-61.625372187699966	403.4936350001508	3.848144128481886	6.506627807383699	13.948748055106298	11.549827014172287	4	4	4	1	2	0.20063456677743774	0.2896106146520486	0.3215150836406812	0.18823973492983195	
560000	-1221.8130602294682	-1085.895752973341	-135.9173072561274	-1085.895752973341	193.36910123324856	4.026499972923001	8.151677617883904E-4	0.49468836293619617	8.263956982106233E-4	1.3867814757763343E-7	0.45579189170789636	-101.35327308016615	1732.1049438282448	258.74588997521255	90.80715085413209	139.00371668344349	44.90926558685454	6	2	2	1	4	0.1548499105600638	0.35878851072778617	0.2944308492408911	0.19193072947125847	
570000	-1251.4089594509119	-1089.2295027928662	-162.17945665804567	-1089.2295027928662	562.9810279006133	3.95403174815031	2.969877952128415E-4	0.2896589308405496	3.0414167021087764E-4	4.3539398976156464E-9	0.2253822090130477	-116.56053399952324	46685.834246031816	3092.8898930449677	1658.4123013756243	141.68609434751835	217.32772946969712	2	1	6	1	5	0.1548499105600638	0.3747132789671458	0.27850608100153146	0.19193072947125847	
580000	-1250.8078667771003	-1079.4165999180148	-171.3912668590855	-1079.4165999180148	849.2448740258358	3.4239575200978662	2.2614635707677566E-4	1.1146607234059696	1.698728544785291E-4	1.2062059294884607E-8	0.660274757934514	-122.65983978333433	7323.367498444445	2891.3845521080043	6493.197597449161	1200.9549137766678	204.0145660385915	2	1	3	6	3	0.1548499105600638	0.315050984579288	0.33816837538938926	0.19193072947125847	
590000	-1198.0784047474724	-1089.0973923945232	-108.98101235294918	-1089.0973923945232	73.2793565179577	3.704910360865436	0.0025507323239027887	0.32090204660508403	0.002555339990894061	9.413277994698927E-7	0.3860398603803942	-82.01474401226625	343.1382801567057	107.05730095841587	37.04075011842599	17.927207680071856	25.743497716281826	3	6	2	2	2	0.14202754067924275	0.4121615698050425	0.24552534775158416	0.2002855417641301	
600000	-1226.3275231276432	-1091.2957001992427	-135.03182292840052	-1091.2957001992427	175.72781496151967	3.8982671871207715	9.215450034598137E-4	0.2833318062064453	9.428815194730978E-4	7.486594966648363E-8	0.2814818581053171	-99.27514417584767	1958.952842039514	527.4200834904448	558.4617124430091	107.71811018099723	38.37638885670943	2	5	1	4	3	0.13149283136000325	0.4119913785414643	0.25623024833440183	0.2002855417641301	
610000	-1225.6227005388291	-1086.2048479220803	-139.41785261674875	-1086.2048479220803	228.00916839122138	3.8982671871207715	7.786145176791213E-4	0.6780850953324961	7.887130130280954E-4	2.616132595118068E-7	0.6692165837744185	-99.48159051972387	2359.733311270197	1093.9824674584554	417.8408100876705	463.7872444831933	182.82774815477296	1	1	4	3	6	0.15507736142921824	0.34227733279982364	0.25623024833440183	0.24641505743655576	
620000	-1230.1198987517016	-1103.890760345489	-126.2291384062125	-1103.890760345489	92.21125599901562	4.179217855154924	0.0020885751018866368	0.20786774867638072	0.002092369365637688	2.280156708359829E-7	0.2271760993378684	-90.41206012254025	1076.9231753714214	187.77468070140463	556.7550141828477	125.97788192597876	113.48307631464192	1	1	3	6	4	0.15507736142921824	0.34153129357189116	0.2569762875623343	0.24641505743655576	
630000	-1204.359294816185	-1093.6735198765307	-110.68577493965432	-1093.6735198765307	65.44232113288352	4.712075098305212	0.002447677361572374	0.6687850295873478	0.0021595636268460674	2.2187349944727034E-6	0.6187012170519756	-80.29844562247384	564.9872311795227	387.9541965750796	21.978167880378493	11.852975882481116	21.473100932880044	1	4	2	3	5	0.15507736142921824	0.4022545670676839	0.2569762875623343	0.18569178394076302	
640000	-1193.273487991203	-1083.6852625733563	-109.5882254178467	-1083.6852625733563	55.86009440653453	3.0612406448397733	0.002682489002724509	0.601909358777566	0.0024309787452412852	2.046919735095212E-6	0.548056570648424	-80.6685582955988	562.4518471593268	116.51987819155009	11.041492582293166	28.221088918354866	15.485298587316064	5	4	1	1	4	0.15694267483009075	0.3707718990025052	0.28659364222664047	0.18569178394076302	
650000	-1185.7637519026418	-1085.8366807838422	-99.92707111879957	-1085.8366807838422	47.19808194971587	5.338379720456696	0.002989539341880327	0.6348332369477112	0.003508962552153229	7.566618121139152E-6	0.7618184108419707	-69.28638745084537	328.673077758712	204.697895536784	187.5264860337945	12.573767989450548	15.097701604724657	2	2	1	8	2	0.15948828664162998	0.32907335272095206	0.30965430764044166	0.20178405299697566	
660000	-1213.7624604917837	-1084.0754855770188	-129.68697491476485	-1084.0754855770188	190.64320589506497	5.338379720456696	6.047800824112395E-4	0.9516612254384835	6.832386904928424E-4	2.2037479201953533E-7	0.6497257787252274	-89.92216643459611	5064.274394923511	627.9290097699502	154.4785156912963	79.94967850857753	142.36253012812224	2	1	1	8	3	0.23838596785797267	0.31341554009282485	0.269157703644231	0.17904078840497087	
670000	-1219.5806467250902	-1088.1382251007758	-131.4424216243145	-1088.1382251007758	213.6987545335224	5.338379720456696	9.781377979284941E-4	0.7079183630667457	6.647765928734418E-4	2.3197645137212704E-7	0.6840130119784821	-94.85913457479411	2327.8726974641545	410.43798970893994	198.77033642728094	124.42368600879524	32.33712700181532	2	6	1	1	5	0.17374899950279787	0.31341554009282485	0.269157703644231	0.24367775676014564	
680000	-1171.883535338249	-1088.4873257566187	-83.39620958163025	-1088.4873257566187	24.550508553193936	5.214577229148042	0.008197600279628174	0.5253154790925405	0.007718426460391117	1.513714976369588E-5	0.4657284336995039	-57.10568470120893	285.7581813729886	58.02290994686061	85.90037373709225	4.194714757564048	2.3097259706842928	4	1	1	8	1	0.16232429623721267	0.3493505139380553	0.27671314145564097	0.21161204836909045	
690000	-1182.1793263520515	-1092.887722992498	-89.29160335955333	-1092.887722992498	35.398244352782456	4.289497048244181	0.00544448360707428	0.7792448277277673	0.0042922090038619454	2.2688049891125198E-5	0.8839756487842426	-58.63611352655856	299.3718378847823	383.2018113939817	18.434917817156776	36.52401686065139	5.500600264770563	1	2	5	1	6	0.16609914074788	0.34557566942738793	0.3224437903915441	0.16588139943318736	
700000	-1181.950748382209	-1077.6528425825952	-104.29790579961372	-1077.6528425825952	57.99214159184422	3.626125820987228	0.004374769772652561	0.7835007292193988	0.003486423693368154	8.735879853834884E-6	0.7286062708114355	-73.83398634046726	532.4808297128702	200.01828040252298	88.8213741463324	31.45021109690863	11.466763012214606	2	1	5	1	6	0.16609914074788	0.3345252322375112	0.2924267471359341	0.2069488798786741	
710000	-1253.7451427690055	-1080.505387379607	-173.23975538939843	-1080.505387379607	1016.4036874018209	4.510065178524676	1.8940285952624337E-4	0.8273051206956193	1.913961516644298E-4	2.4979604060363937E-8	0.823693606413696	-124.39509090294453	9053.126665535689	1828.6564497631882	5182.273801268432	938.2971358885932	888.7578125351703	3	1	1	8	2	0.1982023879949409	0.3345252322375112	0.2908653886167172	0.17640699115083014	
720000	-1262.803396614556	-1088.4643867720308	-174.33900984252526	-1088.4643867720308	1050.795870449615	3.3662187662583896	1.6619236395436587E-4	0.43436288316860017	1.468408418706369E-4	5.055055091037504E-9	0.42637911032143494	-127.06455830916795	6414.781422932722	14133.114398707241	3573.558570273291	1337.892207245772	147.1169616930604	1	1	9	1	3	0.18154674842555005	0.30386720683517743	0.2908653886167172	0.22372065612255473	
730000	-1239.228865874636	-1084.0019693749707	-155.22689649966546	-1084.0019693749707	555.4820213000291	3.3662187662583896	3.3176444268317773E-4	0.47037050636215466	2.5988996655611777E-4	9.212070339116303E-9	0.34469026446730644	-115.75955754360291	4642.185753137108	404.32199386760954	447.2128257698792	363.1247937155341	210.7878734258189	7	4	1	2	1	0.1626076111830069	0.336355854975799	0.30759705193895015	0.19343948190224333	
740000	-1185.9270748901313	-1088.9668469855567	-96.96022790457471	-1088.9668469855567	31.585192492880388	3.4307262701814154	0.008139949197900469	0.5019638444270852	0.006241521169258093	6.978255431494824E-6	0.4346389882852206	-70.50136914897837	107.79049499740907	128.98343583784825	62.31499327157869	30.623752044121833	11.743162122864291	2	1	4	2	6	0.15446313259311745	0.336355854975799	0.2811454193120445	0.22803559311903845	
750000	-1164.1883862848958	-1083.522944366065	-80.66544191883072	-1083.522944366065	20.31236968970329	3.4307262701814154	0.011637060626275394	0.8181544712242355	0.008552640652738782	1.1763728409909891E-4	0.999373844082379	-56.78301699967988	422.07949100608414	11.91818901521118	12.447613201382461	4.227037800034491	3.194199522111703	4	2	1	6	2	0.19807361694357412	0.3142382441194012	0.23506318118840291	0.2526249577486212	
760000	-1179.8178163228968	-1096.177812660771	-83.64000366212576	-1096.177812660771	21.550947349755333	2.892861500934413	0.01082649944302129	0.9796250377423066	0.00934307992741837	8.15538846247027E-5	0.9224231347492696	-56.19694356374549	508.1503372219632	89.76053993988332	25.70941425036558	9.428673138491991	6.239846354205969	1	2	1	6	5	0.23379929135646932	0.29618225894019945	0.2710543813358026	0.19896406836752809	
770000	-1187.1573380360992	-1088.5055405925407	-98.65179744355845	-1088.5055405925407	43.315001188002974	3.0078116574550413	0.004058648418564904	0.8038071179035137	0.003256897353949	7.104840762754631E-6	0.7621466516583957	-64.47590620477072	2249.832020638722	652.0164649865161	79.55268891701537	5.125824170682261	14.249454081846572	2	1	1	5	6	0.22040282507797868	0.3085024629357242	0.25873417734027787	0.21236053464601873	
780000	-1178.8058394611014	-1086.385221378005	-92.42061808309633	-1086.385221378005	24.8552583872868	3.0078116574550413	0.00616646688878458	0.6749285435121046	0.005927367995230653	2.0151577825465156E-5	0.7876671579922263	-66.6711535621773	97.61080976013612	185.40685031371726	12.566673732360673	15.784818135847187	4.384110736049572	3	2	3	5	2	0.22040282507797868	0.3085024629357242	0.255530349663985	0.21556436232231158	
790000	-1224.7568048174219	-1096.9271823832748	-127.829622434147	-1096.9271823832748	356.1377798872797	5.574289861573048	4.914182227643363E-4	0.6619003466014105	4.064977889809466E-4	1.4579665640836664E-7	0.8145906266452246	-88.47860870283236	8383.253744981143	58.95209420230158	92.29985660007624	145.1756619751784	181.22714457298656	2	6	2	3	2	0.21791545045261376	0.28151078724428946	0.28500939998078456	0.21556436232231158	
800000	-1206.820886607535	-1085.1882090088313	-121.63267759870361	-1085.1882090088313	95.87997161873321	5.574289861573048	0.0018522964408450738	0.874344515693528	0.0014820480615943645	1.1588389422299604E-6	0.7504341681492004	-85.85422568817631	1603.385179207409	498.59814873580086	175.26326706728787	66.97091885170333	26.648724175582213	1	3	4	6	1	0.21791545045261376	0.28151078724428946	0.30199325375697067	0.1985805085461255	
810000	-1177.3043809864976	-1091.223514111667	-86.08086687483045	-1091.223514111667	25.65985951215749	3.949456760658525	0.009308037704622449	0.4225209411337444	0.008003141022851178	1.1569542308793425E-5	0.408128552041668	-59.96603059240604	46.53189395546361	178.33199280695285	29.859701524125192	5.7693928524278775	10.948850542151094	4	2	1	4	4	0.14884912776194836	0.3144252811548034	0.3381450825371221	0.1985805085461255	
820000	-1199.2796811996411	-1082.0359928838088	-117.24368831583232	-1082.0359928838088	85.56218074873371	3.4717196865749522	0.002369439417628669	0.5237108730800105	0.002021989452964737	5.744252577234708E-7	0.3997219615494848	-87.68248216967821	320.20810998298583	141.84572941708998	122.16906915107168	52.139168010005	18.656295633911885	7	1	2	4	1	0.17658450947572585	0.3156264641586844	0.3097028218330535	0.19808620453253564	
830000	-1204.8395501205346	-1081.6763087031175	-123.1632414174171	-1081.6763087031175	107.05331994517783	3.3971762595218227	0.0018238382000070655	0.6804968200331604	0.0013593397594590698	3.884172984739413E-7	0.47317280166023	-88.12710004826371	3414.6386960001623	1385.6819276267126	42.089142429943905	33.083157531208585	11.348020634766641	1	5	6	2	1	0.17658450947572585	0.3377146939814829	0.2855431950767524	0.20015760146603823	
840000	-1198.2148112677016	-1089.5545815043647	-108.660229763337	-1089.5545815043647	57.86728552624604	5.637943026983238	0.003690324171043734	0.8437460192324853	0.0028487036733491886	7.451964677354626E-6	0.8619115599640889	-81.74687767323336	101.38789006851682	80.36328013441769	57.74148641592012	24.092294732526874	5.027960340289486	3	8	2	1	1	0.2112150807576423	0.31239798985051476	0.2742067783198922	0.20218015107195011	
850000	-1207.256943155446	-1079.1846264554852	-128.07231669996068	-1079.1846264554852	91.55935309150792	5.637943026983238	0.0034862538604212736	1.4036100766254127	0.0017810786481894814	6.321571071866159E-6	1.2678419095840632	-90.87698027772413	403.5116755018496	867.3846656892488	128.23647468846713	112.66831144443695	6.8534644908026685	6	1	6	1	1	0.21718997945645713	0.31239798985051476	0.2742067783198922	0.1962052523731353	
860000	-1177.2864060604331	-1081.361353982071	-95.92505207836203	-1081.361353982071	28.691096854035226	4.69984303957355	0.006579498342966716	0.49112137685569623	0.006118865165815232	9.867662434558881E-6	0.48837772792601036	-68.35377214893413	106.66932375773699	99.3166824293858	146.81392418048944	30.92288969551768	3.3338524883027256	1	5	1	5	3	0.15378854435933126	0.33240894458223513	0.28872798292024926	0.2250745281381837	
870000	-1207.9148314167069	-1081.4838204602063	-126.43101095650059	-1081.4838204602063	107.97357297960906	3.7359167376858644	0.0012939239577143297	0.5276208467429764	0.0012420045469087742	6.549646179542135E-7	0.5614979990498123	-92.14323388175708	604.7358980866412	566.3446092140226	164.21124194822622	193.97307753749214	8.118966707898695	3	1	2	6	3	0.169549658063667	0.35819911024569284	0.2751927269662524	0.19705850472438713	
880000	-1249.1205948894496	-1091.6752725816948	-157.4453223077549	-1091.6752725816948	369.9426588604513	4.070585729963982	6.10795239310429E-4	0.5114773824555441	5.221298890817582E-4	1.5667101654969653E-7	0.6149569967125851	-117.47537478304307	480.9341543686253	955.843326090022	532.3157373072399	640.0513091288567	1216.5784425508475	1	4	4	5	1	0.169549658063667	0.35819911024569284	0.2751927269662524	0.19705850472438713	
890000	-1228.2679923907522	-1087.0356897502197	-141.23230264053242	-1087.0356897502197	413.3091407564083	4.070585729963982	3.3944777803251265E-4	0.36361937346075673	3.870676142443127E-4	1.916966354340829E-8	0.37528712109368156	-106.18068105734804	1496.7041377361484	66.24053940096277	72.83604673324358	220.93431863156803	121.01420042357758	7	1	3	2	2	0.2097204101679635	0.32027478431636525	0.3205215354654054	0.14948327005026524	
900000	-1210.392030964026	-1083.1701983520775	-127.22183261194843	-1083.1701983520775	158.19343146398575	4.521343729379929	8.13002364413107E-4	0.443994914512316	9.212612282978285E-4	2.0847298466535654E-7	0.5073784492492075	-94.74116789482532	713.8823740023652	644.8551747783707	31.2541012761588	36.16966067038875	53.07337773147246	5	2	1	6	1	0.20864446440269827	0.36706253435229147	0.27480973119474444	0.14948327005026524	
910000	-1192.787946763207	-1089.4167203627621	-103.37122640044481	-1089.4167203627621	45.77487094332909	2.9604662471015355	0.0035038092768200587	0.553839659746523	0.0031475591150546124	4.741794929532338E-6	0.661690400959893	-77.28463909733445	350.14077210923716	83.51073853839854	33.4439162727054	15.62596723743055	6.735801792663398	3	4	2	3	3	0.1698863195820864	0.3723774093742907	0.3082530009933571	0.14948327005026524	
920000	-1234.8801725644635	-1093.260575078341	-141.61959748612256	-1093.260575078341	321.0994296708342	4.646692314240989	4.8646354229522833E-4	0.0131341944939067	4.8605323552338006E-4	3.430634700405805E-11	0.012054585987061937	-104.27489517575852	2113.681474636306	1257.6605501295082	1453.0846600420398	118.63528432344707	172.60742667752166	3	1	3	5	3	0.1698863195820864	0.3112243291949839	0.3082530009933571	0.21063635022957203	
930000	-1255.8345175834074	-1087.3848486491731	-168.44966893423427	-1087.3848486491731	889.4528150130875	3.397236648902712	1.8121733194817707E-4	0.48585786797221525	1.843698586564038E-4	7.201249408983735E-9	0.45384573527032646	-123.47755484457761	13455.328839173595	1626.6671266583837	613.1060692357976	434.91191924602447	1218.1746273517683	1	6	5	1	2	0.12999895346402718	0.37637097032690386	0.25837568036695907	0.23525439584210933	
940000	-1225.0400890690719	-1092.7522161977508	-132.28787287132113	-1092.7522161977508	155.6741872147521	2.117798771800514	0.001312615821717705	0.7208842843073695	0.0011538842804202783	8.950164008099817E-7	0.8540884990885296	-93.45165206277763	3496.88893158274	2442.845663122701	343.09515899521693	57.6305546767319	82.22239217769457	1	1	7	4	2	0.19468286200435564	0.31736220197731185	0.25837568036695907	0.22957925565137285	
950000	-1186.3788914538718	-1080.5058691406628	-105.87302231320916	-1080.5058691406628	58.308108857624205	4.463477771405307	0.004273397960065323	0.7304475573171236	0.0033162436376489887	4.630948004755587E-6	0.6928001011042363	-74.74995812262135	468.50122030966827	222.13412265181785	57.86630976448459	56.570798603153776	22.013599050838963	1	2	4	3	5	0.19468286200435564	0.31736220197731185	0.25837568036695907	0.22957925565137285	
960000	-1165.9699312260248	-1079.180624305215	-86.78930692080978	-1079.180624305215	24.878502180926372	4.463477771405307	0.012020656889419714	0.7338630001454973	0.008366649067359202	2.754015890578827E-5	0.6117899829283023	-61.00397238707841	85.77064318211251	162.85908340745553	7.265964833440637	8.61548290533538	11.083214182887914	3	4	2	5	1	0.19468286200435564	0.3450558862080396	0.2640634763008129	0.1961977754867913	
970000	-1173.6364952205834	-1086.4315946412935	-87.20490057928981	-1086.4315946412935	20.852943385727844	5.086396495684863	0.02221844925366059	1.259058570078444	0.011134593324759561	1.2667842271050283E-4	0.9055159923844334	-58.30757351188923	84.15606832918058	285.0047578044855	9.870457877010661	8.24861409308186	5.649075359007122	1	1	5	7	1	0.19468286200435564	0.3316712597628342	0.2640634763008129	0.2095824019319967	
980000	-1169.664168737697	-1089.9796910875677	-79.68447765012927	-1089.9796910875677	16.372689204278856	3.704987112380796	0.016050423452136045	0.6367458302212983	0.013046016075805902	9.111770744259329E-5	0.6202281911239023	-58.418065558354975	52.20514184827449	36.83549167810468	7.608330983639104	7.707488727290722	8.247882622525381	3	4	5	2	1	0.15725576604959154	0.35298319187232924	0.2640634763008129	0.22569756577726574	
990000	-1163.9390418693292	-1093.578195810721	-70.36084605860826	-1093.578195810721	18.33094598834741	2.980484242326723	0.015876869178211864	0.521755030774979	0.012105048544681887	3.46284355493423E-5	0.44491212881801856	-47.262953141094876	79.02468303496588	171.70497091281823	11.017874704828978	2.8433990528690654	3.493225022363769	1	2	1	4	7	0.20076190000760202	0.319681399871609	0.2640634763008129	0.21549322381997554	
1000000	-1159.0756891162166	-1080.3388268803124	-78.73686223590431	-1080.3388268803124	19.958406992341523	3.9254362711506774	0.011640230548196366	0.8863865257633218	0.00749301632982678	7.504437172764554E-5	0.931895231834156	-56.16469487450779	99.91473087930235	14.018596695005971	3.1600902729654834	4.877555374144289	12.289143907483519	5	3	4	2	1	0.20672483256368632	0.3494440814885052	0.25552715962752864	0.1883039263202792	
1010000	-1164.4754897962023	-1088.2133950417578	-76.26209475444435	-1088.2133950417578	16.806618472153822	3.0495582429755714	0.014098270139993749	0.7792578948407615	0.010881181973805162	6.267969139993993E-5	0.6878207239136628	-55.96928898199471	101.85694721435765	13.009101109593166	1.9002765945126172	3.1142574406951558	5.797224977038764	5	4	1	3	2	0.20672483256368632	0.3494440814885052	0.25552715962752864	0.1883039263202792	
1020000	-1188.9553170569454	-1092.08121106272	-96.87410599422529	-1092.08121106272	35.07813522605717	2.7238752546732465	0.005093913687782976	0.3481512243884636	0.004949909570439044	2.930478961402873E-6	0.3600734043898036	-71.10226156008662	154.2403173159877	131.43942919621006	22.96550109151166	37.36965229866118	3.6025589417937938	4	4	4	2	1	0.20672483256368632	0.3517891671378358	0.25318207397819803	0.1883039263202792	
1030000	-1174.5111885828144	-1080.837424650548	-93.67376393226645	-1080.837424650548	45.09185929552046	3.695746726939924	0.006512342030790732	0.835306003133753	0.006012913984887084	2.242245501914504E-5	0.7299942771061774	-61.48845794141874	2603.650527807609	363.68341440458283	11.30290577706589	14.712780560664758	9.544113202251994	1	1	3	9	1	0.2122172156399394	0.32891702686875846	0.27056183117102234	0.1883039263202792	
1040000	-1189.534143094345	-1081.7724444585956	-107.76169863574923	-1081.7724444585956	36.14503424538255	3.4002664984628455	0.004767454181690572	0.563254967679543	0.0047234151460440075	4.9401078872099895E-6	0.4612431240575044	-70.48204389818764	2997.640079605233	4113.654291186868	118.28860700520437	27.395965808886093	24.56755399227336	1	1	1	2	10	0.20383436769866015	0.3372998748100377	0.27056183117102234	0.1883039263202792	
1050000	-1168.935475379633	-1084.5623382702763	-84.37313710935676	-1084.5623382702763	19.141381723529854	2.750151597124916	0.012910122276673326	1.0421246583692687	0.008407584859462237	7.18719675343173E-5	0.7886213633880927	-63.63441970984426	54.94894258874825	27.71091613279453	6.568239138663186	5.830350762604336	2.8410139560291103	5	5	3	1	1	0.22767888066884884	0.3265634844399378	0.2574537085709335	0.1883039263202792	
1060000	-1154.7709890353783	-1081.6736856741672	-73.097303361211	-1081.6736856741672	14.735911040733937	4.351322584355482	0.017493703424053146	0.9537258987355534	0.012672199112110582	8.30979714226777E-5	0.7356985093717323	-54.2715166976456	46.5422531898794	9.720897126307884	8.42634513551181	1.8180365771257754	1.7278600546832947	6	3	4	1	1	0.19649146091982084	0.33266224454934124	0.2886411283199615	0.1822051662108758	
1070000	-1158.0299853740567	-1089.4320492355298	-68.59793613852688	-1089.4320492355298	13.211767919498921	3.561738367371936	0.01518306976195693	0.7506717248235341	0.014123022685348215	7.998073809603716E-5	0.6101364886386867	-47.77283215901254	91.96790879492674	30.888619755051163	3.5346800609807096	4.52341270547842	3.7983810737558863	3	2	3	1	6	0.16486759618948077	0.3525680694281573	0.2886411283199615	0.19392320606239977	
1080000	-1149.417490904941	-1080.1929342548947	-69.22455665004625	-1080.1929342548947	13.96369023126971	3.6744205855444654	0.021600003896933007	1.020212124692632	0.015245712282699782	4.606308592319808E-4	1.1776121449161057	-46.647347181444864	49.25740138766114	35.92511769780419	12.763865678130081	2.131922105771493	5.867613457462318	2	2	1	4	6	0.16486759618948077	0.3525680694281573	0.2886411283199615	0.19392320606239977	
1090000	-1158.3225072663574	-1086.0720652190248	-72.25044204733261	-1086.0720652190248	14.472752272117182	3.6744205855444654	0.016724928028594863	0.7722432727829454	0.015030252438521902	2.087893836757649E-4	0.8247043775355829	-50.139757718543756	69.82142604150434	48.52838152593011	9.261183704776608	3.069333896412156	6.308957796297842	3	1	5	2	4	0.16486759618948077	0.3525680694281573	0.2886411283199615	0.19392320606239977	
1100000	-1170.686078462428	-1083.567056572091	-87.11902189033705	-1083.567056572091	25.879132046363555	3.855236846649388	0.013215874609204429	1.0592518432297622	0.008802445076469595	1.0012525805948763E-4	0.9642334406657547	-59.661023861791655	265.70232724221097	84.19530359774184	28.315783181708344	9.369509373144112	11.46353750763234	1	1	3	3	7	0.16486759618948077	0.32065222849084835	0.2886411283199615	0.22583904699970875	
1110000	-1167.8585623848692	-1076.4213019877507	-91.43726039711846	-1076.4213019877507	23.706937829548306	3.855236846649388	0.007721733506043759	1.0526641855612597	0.007498711988667057	6.25202114655496E-5	1.0002993018604711	-67.07833813236931	129.8777764406774	51.151711825538015	20.138251297289756	8.720991078293409	2.1842592246899435	3	1	3	3	5	0.16998368565825886	0.31553613902207023	0.2886411283199615	0.22583904699970875	
1120000	-1165.7097538055577	-1091.5429488118125	-74.16680499374516	-1091.5429488118125	16.320391745191706	3.7443104127011857	0.018753714930383657	0.8534692472377582	0.01451574735862879	1.102658800908654E-4	0.6774737673438656	-51.236051983944165	186.54571205606808	13.448190710961816	13.195522132418898	4.795042346706451	4.375480321794766	2	2	2	5	4	0.17624865839854761	0.3092711662817815	0.31609973259824764	0.19838044272142263	
1130000	-1161.719463252922	-1084.6825155439442	-77.03694770897776	-1084.6825155439442	17.648556282895843	3.8308238831880983	0.013564955510812592	0.7934480845901302	0.009629166180944322	6.830863106603853E-5	0.7276650317991562	-55.475235365912745	165.76124914791257	18.734792247837362	8.296599639369742	3.0804834227279025	3.1028997849994457	2	6	3	1	3	0.17624865839854761	0.3092711662817815	0.31609973259824764	0.19838044272142263	
1140000	-1160.7531996789944	-1082.7295228094042	-78.02367686959013	-1082.7295228094042	19.80655808586358	2.928085005538434	0.009505103049098799	0.7291165123692	0.008051273121397905	3.2924913109470493E-5	0.6210495566319759	-54.45332978274579	236.55632610394272	110.69560529162841	10.210342011276818	4.910311556354773	1.239844712558122	2	3	3	6	1	0.22004570407547022	0.3092711662817815	0.2610072644737624	0.2096758651689853	
1150000	-1172.5065453817442	-1084.1244439143893	-88.382101467355	-1084.1244439143893	26.276070036960288	4.363315264378795	0.005295538366761861	0.927255694740991	0.004984527453973482	2.2385575545696832E-5	0.9108108597047646	-59.0547882165547	937.2149152389928	106.10032557194876	10.498172682394856	8.433400126890414	13.974918538649659	2	1	8	3	1	0.22004570407547022	0.3414066932007045	0.2610072644737624	0.17754033825006227	
1160000	-1183.6562222241334	-1091.9183269511345	-91.73789527299887	-1091.9183269511345	19.499329893206752	4.363315264378795	0.00818272842879658	0.3975964317926408	0.008853014292392946	1.4522023454357818E-5	0.4415598133032937	-62.50476300167064	134.2585868921771	347.2738032029518	72.80969376525569	41.17159107178499	7.072694991576902	2	2	1	4	6	0.17219158267239565	0.381326148933382	0.267765869642225	0.17871639875199677	
1170000	-1170.4095956057079	-1087.72469261582	-82.68490298988783	-1087.72469261582	17.239961764475503	4.363315264378795	0.010030143882373577	0.3438408279199035	0.009334233117709707	1.7425769859416146E-5	0.40874891941065455	-63.67861239705907	34.694347369830524	17.796590080636264	15.262182207989815	8.235887296306345	3.733730360605133	6	1	4	1	3	0.16011467724211254	0.3700539754523926	0.267765869642225	0.2020654776632693	
1180000	-1156.8874559566698	-1091.1200283267942	-65.76742762987551	-1091.1200283267942	16.069364216264262	3.857710857106172	0.013449400691525613	0.7638772182244306	0.007926131068451348	3.377000582204268E-5	0.5544478612655559	-43.14463625500896	476.45735030879445	4.261231114713268	3.47185422117404	3.8802179647813047	4.462592854971964	2	10	1	1	1	0.16011467724211254	0.3700539754523926	0.267765869642225	0.2020654776632693	
1190000	-1154.720922505037	-1076.887839471481	-77.83308303355592	-1076.887839471481	26.73068127757872	4.101479292616816	0.008612614137132386	0.6072827303121395	0.006789075351203913	1.0118884373918898E-5	0.46148432103736703	-53.171353873402516	418.4004841616886	13.64313480766265	3.1422699047629634	7.876213607430484	10.147144518433533	3	1	5	1	5	0.15618649589073885	0.3443287989002709	0.29741922754572037	0.2020654776632693	
1200000	-1185.9320039162653	-1090.2254551996573	-95.70654871660808	-1090.2254551996573	41.167608565885054	4.101479292616816	0.005671198308600875	0.6854966048856392	0.004199682667646777	1.1392256123208183E-5	0.689709599810021	-71.32322957354754	126.4283150622864	28.93709492819731	11.754901043726356	12.217338046455424	21.10744733915677	4	5	1	3	2	0.18401860996604008	0.3686105183206756	0.24530539405001442	0.2020654776632693	
1210000	-1184.090549252749	-1083.7611621804524	-100.32938707229671	-1083.7611621804524	41.87672151962773	3.6351365670792704	0.0028490750382929885	0.5620375854689492	0.003122050059335013	3.2414860383764013E-6	0.5654167081503537	-74.41702848246243	264.4711199423352	119.01352158952685	27.263590503195243	15.991573661496952	3.635013980301868	5	1	1	6	2	0.1966627833644225	0.3559663449222932	0.24530539405001442	0.2020654776632693	
1220000	-1192.590140349884	-1091.240544671875	-101.3495956780089	-1091.240544671875	52.67955215297263	3.1366577623864145	0.0024566405176259143	0.44760079477888626	0.0020836928592698973	1.3782664405217598E-6	0.4900370894988891	-72.26232021710553	433.523157954041	681.8177032835586	41.022634482368055	8.857315127045522	7.438156482244334	2	2	3	7	1	0.20990661848445796	0.3559663449222932	0.23206155892997896	0.2020654776632693	
1230000	-1202.4345497329293	-1084.9024916499245	-117.53205808300473	-1084.9024916499245	111.90130561768099	3.033374960536969	8.512696661946357E-4	0.5745274897167927	0.0010433235357088949	3.1467657773827035E-7	0.5344823781135305	-87.30993069255449	1472.7202407370132	79.5266779223577	25.76649301341429	26.360002079118743	28.69501048003331	4	6	2	2	1	0.20990661848445796	0.3559663449222932	0.23206155892997896	0.2020654776632693	
1240000	-1187.5462773671484	-1080.1704024578046	-107.37587490934382	-1080.1704024578046	38.655448351529124	3.418772842457646	0.004513823648316823	0.6651506995952404	0.005021305167296046	1.316107415533166E-5	0.6801630915358267	-75.78854532127004	605.6594832641125	22.490844462700625	36.69214734003886	38.42512844130496	115.71524686074234	4	3	2	5	1	0.19456415565407054	0.3500726864883659	0.23206155892997896	0.22330159892758397	
1250000	-1180.1823990771913	-1081.5043731021303	-98.6780259750611	-1081.5043731021303	48.42500695872436	4.4107349727958205	0.0029988322267192635	0.8308149961383612	0.003069052257355126	6.165352303111664E-6	0.7508608927780235	-70.49090281978732	620.670729324507	129.58625355176648	16.620249065402408	11.04601291882596	7.894217729944766	3	1	6	2	3	0.19456415565407054	0.3253794487412378	0.26751191203897184	0.2125444835657192	
1260000	-1182.0372138440482	-1078.6195294026127	-103.41768444143545	-1078.6195294026127	80.88572393476542	4.052012275689274	0.0024622011023132297	0.9914492880347878	0.002436695635721784	4.942681718432682E-6	0.8015423104171119	-68.38457821958227	422.87794060201253	1298.7454838531032	54.360100034420746	23.861402861982256	26.832595972200107	1	1	1	2	10	0.19456415565407054	0.3484566698449166	0.23762402398283097	0.21935515051818136	
1270000	-1221.5821755405968	-1092.4495469242436	-129.13262861635326	-1092.4495469242436	166.87108616579795	4.052012275689274	0.0011647058022844715	0.39869057361997345	0.001006376627264766	3.3819262150856204E-7	0.48962533128695856	-93.49810066004919	2874.3141331036595	138.72472523610912	269.2999879837928	100.75137598237025	25.083162049246535	3	3	1	6	2	0.19456415565407054	0.3484566698449166	0.2853733219866829	0.1716058525143294	
1280000	-1154.1816898717416	-1082.0992418153105	-72.0824480564311	-1082.0992418153105	32.45771091278038	4.052012275689274	0.00709477850519157	0.5784968958437519	0.005516718902722716	1.2734831634832825E-5	0.5703916224826234	-48.29930043350419	433.24321956596384	23.8236272679116	5.510977174636199	5.275339564939289	6.64964049594248	2	1	5	3	4	0.2040233820369424	0.3353508056028728	0.2890199598458549	0.1716058525143294	
1290000	-1162.9713583092962	-1084.9214459828713	-78.04991232642496	-1084.9214459828713	19.611620574974534	3.2616261326700617	0.009496900877812497	0.589703806834802	0.008436153062895189	1.7495377340989473E-5	0.478534100596474	-56.20914009952669	478.2252223209418	4.288710537891697	4.1925550274316	5.416620983246271	1.4435059909211776	4	1	6	1	3	0.2040233820369424	0.34343370615788793	0.28093705929083973	0.1716058525143294	
1300000	-1177.595194434797	-1085.6001447096353	-91.99504972516156	-1085.6001447096353	25.714845010583026	4.475127579950692	0.0063277616511334634	0.676973545931445	0.006214832390992716	2.485573887213769E-5	0.7713088471523138	-65.29174658803525	172.19877329225685	102.75598027375187	11.608688802197095	17.48814057056632	20.812512239673715	2	3	4	1	5	0.16065121336503124	0.31660877703453133	0.30549591030328666	0.21724409929715022	
1310000	-1186.0617669213439	-1087.3523018920803	-98.70946502926355	-1087.3523018920803	36.97550978656982	4.100646778041909	0.004295999404883583	0.2749063310968858	0.004104219079890236	9.89442662198982E-7	0.2414042392462919	-74.08210845031674	103.05356239823185	11.282983434679657	32.41651627400969	36.41866968663198	10.206940464899157	7	1	5	1	1	0.1871553138370425	0.29010467656252004	0.30549591030328666	0.21724409929715022	
1320000	-1200.3517482289997	-1081.6356603135373	-118.71608791546242	-1081.6356603135373	82.14764257930005	4.069210150570752	0.0021052092268754787	0.5703789333174023	0.001997189077977567	1.0640523569712271E-6	0.5409065751470119	-87.05465484157966	175.72274739656046	248.60896062584956	19.347781932283244	82.50257194964706	8.412094598013551	1	3	1	8	2	0.2113181628502091	0.3500269529027917	0.25181242834475787	0.1868424559022408	
1330000	-1187.9159651639047	-1084.1678225651747	-103.74814259873015	-1084.1678225651747	46.73030162570365	4.419598959294371	0.003444578156652538	0.3860644666526609	0.00363626380934855	3.07788357329076E-6	0.4799014874743325	-76.77719084990498	189.5679132628659	229.9838352592788	25.82424916548493	24.748736855126186	6.982833194006648	4	1	5	2	3	0.1876970966787223	0.3500269529027917	0.25181242834475787	0.2104635220737276	
1340000	-1175.9120406583422	-1084.2087249045696	-91.70331575377263	-1084.2087249045696	20.286909894560406	4.105816119807568	0.008088531219416613	0.3481817670981294	0.00854566841588471	1.0776714343765958E-5	0.3715739914566249	-64.78871602129446	115.93788587974848	137.27865627524645	43.57164828276384	53.794772637876704	11.56549291659972	2	3	1	3	6	0.20278327035139743	0.34024692280937413	0.25515166259820093	0.20181814424102698	
1350000	-1177.8865852431588	-1081.2808217476884	-96.60576349547051	-1081.2808217476884	36.415546913897046	4.304911272357707	0.0047935103870558006	0.7669313549311552	0.004470539575482422	1.1662258519170189E-5	0.7126018733359947	-68.626259494355	287.89654212534697	123.42494733143374	11.308189331680133	24.626394534182207	5.290003049887819	2	4	3	4	2	0.20731993957508565	0.34024692280937413	0.2506149933745127	0.20181814424102698	
1360000	-1177.3492513875349	-1090.4488075291322	-86.90044385840264	-1090.4488075291322	23.414901880809225	4.883757078814724	0.007868761893657955	0.7003186729491597	0.00799997596865441	4.1460155855460536E-5	0.8017006243790187	-60.480833559382745	205.50141391941997	91.99840259771173	5.093404734483033	15.304832425544172	2.056922014650325	2	5	5	2	1	0.17907851590015486	0.34024692280937413	0.2503187959202724	0.23035576537019806	
1370000	-1167.0335636369132	-1081.1758698714984	-85.8576937654148	-1081.1758698714984	25.694876193838482	3.729165838999519	0.006662514242777807	0.6656574651479075	0.0066745793183535735	2.1895255387559187E-5	0.6460898212247496	-59.44938486311106	263.31620377809116	232.01692431680598	16.37344993362586	4.016329583168792	6.606604431305253	2	1	6	3	3	0.17907851590015486	0.3485707438414824	0.24199497488816413	0.23035576537019806	
1380000	-1166.1545157569803	-1084.1947677899614	-81.9597479670191	-1084.1947677899614	28.769958760474015	4.388796225137054	0.007381257980928907	0.630867446153609	0.007700793157792165	2.484720179115281E-5	0.6645778678875833	-54.96678879272362	433.77593230467187	168.04800911705965	27.079267187969517	4.674762513176186	6.012670927867423	2	1	3	4	5	0.21171811689914324	0.3529288578544146	0.256144950085104	0.17920807516133758	
1390000	-1179.2639894025422	-1082.7093342109204	-96.55465519162178	-1082.7093342109204	59.47532251568006	3.9587776614451315	0.003378599266660394	0.46407877303629863	0.0036154039008754117	2.785940137057311E-6	0.47729589083276186	-71.75573693821255	364.7989088426286	23.171797691908154	11.136994256991777	13.5456770009038	12.389231009506133	5	1	3	5	1	0.21171811689914324	0.3529288578544146	0.26005462022771286	0.17529840501872873	
1400000	-1179.043054316941	-1084.1788660407435	-94.86418827619738	-1084.1788660407435	29.912116730652286	3.845537628987118	0.005334470360837504	0.7178552410878005	0.007166418033833394	3.0820431808987465E-5	0.715222027375124	-70.71487874584956	52.04357860881917	31.542864372432543	4.900029567415246	15.33172567919028	24.35890295957202	4	4	4	2	1	0.21244449493778905	0.32018236402685285	0.25613739953370096	0.21123574150165655	
1410000	-1218.3337879061464	-1084.863158935471	-133.47062897067556	-1084.863158935471	153.6218516111753	3.845537628987118	0.0016940920467720135	1.016984890465304	0.0010870373560916647	2.449886156204839E-6	1.0788814831907976	-96.51713776748797	1571.2381586699692	226.06180787856607	160.23592876305972	168.7816974018676	128.78436050615775	4	1	6	3	1	0.18480547307344733	0.3478213858911946	0.25613739953370096	0.21123574150165655	
1420000	-1230.5300536549296	-1095.9578479822494	-134.57220567268018	-1095.9578479822494	220.18102947409184	3.845537628987118	7.1515417576933E-4	0.06531912132860065	7.142124834288717E-4	2.436829847043004E-9	0.06825518718550623	-95.99790860549814	2344.8311104450336	1883.233718652368	886.0973074218092	24.486468977873603	99.02551778402514	1	4	3	3	4	0.18480547307344733	0.41491017279290393	0.2405468843889974	0.15973746974465078	
1430000	-1218.7018653243458	-1091.3221452144937	-127.37972010985203	-1091.3221452144937	118.93757742254144	3.264335593378853	0.0011126083825530458	0.48924854779388216	0.0010566039922688228	3.818234171225036E-7	0.5537288328894415	-93.50298767352639	800.8823448917043	340.32542654698386	193.86269793887405	188.76413036101215	32.22844888147589	4	3	4	2	2	0.18408807367935234	0.36780901315734954	0.2821380063398833	0.16596490682341422	
1440000	-1189.325952415483	-1082.3498743897062	-106.97607802577673	-1082.3498743897062	58.995823832767584	3.8067648995325674	0.0029102740137428853	0.3252382120298734	0.0028057711054486037	8.875164440668318E-7	0.33991064656458303	-79.63584133504098	217.7298942720642	107.77601218312715	103.86569825509669	36.69994886417521	8.996938053098518	6	4	1	2	2	0.16456570624911027	0.36780901315734954	0.2948822834546087	0.17274299713893088	
1450000	-1196.726050897972	-1085.5456171862768	-111.18043371169526	-1085.5456171862768	60.15852637243466	3.8037972528255937	0.003535173734600111	0.5630517773719395	0.0029897140618528263	2.3592984670122604E-6	0.439988823286638	-78.33155076535904	626.5221934782559	108.77358580987188	217.39344750815224	4.0457696967755385	15.552037819423859	2	4	5	3	1	0.16456570624911027	0.36780901315734954	0.2948822834546087	0.17274299713893088	
1460000	-1194.8346197221335	-1077.816321909912	-117.01829781222153	-1077.816321909912	83.80083928294033	3.621095266665737	0.0024393236359273682	0.8311557857952777	0.0018821446264420821	4.157217182344511E-6	0.9306922645363743	-83.42969172922277	979.4845545951671	524.882783895996	100.01742030321162	49.84189100494469	26.171678030384815	1	4	1	6	3	0.19519044998916008	0.36780901315734954	0.2637471186838081	0.17325341816968165	
1470000	-1173.8960442501825	-1085.91865649181	-87.97738775837263	-1085.91865649181	22.485582689600516	3.6219121132994334	0.009116665879902246	0.8321036991534342	0.008497636317027426	3.3965444505469776E-5	0.7338483624883021	-60.014247259485224	517.8304127133733	166.15380841290246	39.45994132894055	6.375190242463908	5.181225159912348	1	1	3	4	6	0.18586179503782907	0.36780901315734954	0.2637471186838081	0.18258207312101266	
1480000	-1179.0632989925457	-1082.6979484050319	-96.36535058751373	-1082.6979484050319	18.044735505577243	3.6219121132994334	0.009460670892916538	0.7516596190538907	0.006832350202862687	6.862416793038607E-5	0.9198561127482515	-64.2608183846558	362.3922355691115	512.065893573338	44.12849509013827	62.58469938357758	12.918869393805446	1	1	6	2	5	0.18586179503782907	0.3100265523522026	0.2637471186838081	0.24036453392615958	
1490000	-1181.332248279394	-1089.722671778911	-91.60957650048292	-1089.722671778911	25.29829469888633	4.297509078675611	0.008393340711459418	0.5999905667467195	0.006070770741611023	1.773140320872316E-5	0.6306395741412935	-64.90165000039622	232.71448539421405	134.09477220978624	35.56138620677422	18.794603524366124	5.468211777585911	1	2	5	4	3	0.18586179503782907	0.3660389171406813	0.23282553842320627	0.21527374939828273	
1500000	-1179.2184202011147	-1090.2804670691671	-88.93795313194755	-1090.2804670691671	20.229708031849682	4.100459192720974	0.009102213496144373	0.3974081752583284	0.008837030431764512	2.113939283743942E-5	0.4974248562061212	-62.283590115761555	111.47275068292858	60.82974496496974	64.777352898279	66.88085377872267	9.219857530114645	1	1	5	2	6	0.18586179503782907	0.3613035745450864	0.29495898611587923	0.15787564430120468	
1510000	-1161.0547873227154	-1084.665550485502	-76.38923683721337	-1084.665550485502	19.95399709799183	3.051124627557947	0.007781308121224859	0.5578150271234771	0.007881067623661428	2.1615337845995387E-5	0.5755721073961467	-51.70049251440658	381.22464029298106	35.95814907639331	25.86484310784954	6.25713085966436	5.523754581007184	2	3	1	5	4	0.18295121657417848	0.3327839925956736	0.2644252783855096	0.21983951244463767	
1520000	-1169.1114907915294	-1083.9970843946703	-85.11440639685915	-1083.9970843946703	27.203842694181496	3.8150078655990916	0.006876409968764904	0.7393800754478136	0.0060424962098476875	1.1024414091888276E-5	0.5746187138657395	-58.503301826494784	280.1902156852474	139.89934014497936	41.98703080239836	3.068283885247633	4.947641961467024	4	1	1	4	5	0.15784106983563137	0.3578941393342207	0.2644252783855096	0.21983951244463767	
1530000	-1187.6273036842738	-1104.8695215454793	-82.75778213879451	-1104.8695215454793	26.303018716227825	3.645611549653387	0.007991723593896306	0.2953259096649613	0.007454654113554989	3.843588669598243E-6	0.2584142100950843	-60.397507728578965	157.21530270206898	82.51711451402059	3.6356041967867867	6.1882876806623	6.384299893644316	1	6	3	3	2	0.1918835893183276	0.3502919066186039	0.26053332706357624	0.19729117699949164	
1540000	-1182.7884724380797	-1083.3048396285333	-99.48363280954644	-1083.3048396285333	40.29855090603815	3.792192528547992	0.005064965699153625	0.47535479102742	0.004609243389607094	5.600005513640853E-6	0.4893400992863699	-72.39800582022835	364.86271168790927	193.24423230655933	35.99795466999444	13.721311431658014	7.812848009155475	2	2	4	4	3	0.1918835893183276	0.3181676656869558	0.2926575679952243	0.19729117699949164	
1550000	-1181.877323488716	-1080.0044172564442	-101.87290623227184	-1080.0044172564442	61.393522465666805	4.020121687265677	0.0029011209013161798	0.9622123899436191	0.002576198671668001	5.711549355485481E-6	0.868192202638557	-73.45359347329513	263.4555730271287	24.868083923012996	40.77703153293822	36.7257786042297	10.520581587528742	3	7	2	2	1	0.1918835893183276	0.37941489045826615	0.231410343223914	0.19729117699949164	
1560000	-1185.4917504771804	-1083.6893780239109	-101.80237245326958	-1083.6893780239109	42.339122175002096	4.020121687265677	0.004240641156817547	0.6455767622620855	0.004355750598467898	7.143578992793864E-6	0.6731666459142471	-72.6316905622294	184.04378053099109	172.2778932093857	136.46010979809537	19.32105807387253	19.938787853740457	1	4	2	4	4	0.22592319313722742	0.34537528663936634	0.231410343223914	0.19729117699949164	
1570000	-1169.5738469347295	-1080.1362920176296	-89.43755491709989	-1080.1362920176296	25.4252407136564	4.18497364142882	0.007671998373096142	0.6390660552154136	0.007214253822333207	2.4456899145656152E-5	0.6717396688374998	-63.34459584430463	123.39273466590663	25.554401456413103	54.69356188378569	28.99782227010772	3.8724706375712956	2	4	3	2	4	0.1704469191726951	0.40085156060389865	0.231410343223914	0.19729117699949164	
1580000	-1195.0375194694623	-1095.0834517215155	-99.95406774794684	-1095.0834517215155	51.69993095599319	4.217275097830581	0.0031493689367866006	0.583243429740296	0.002987267392471062	2.126560298459968E-6	0.46371718724469385	-74.22302096349452	193.97990355367514	112.91658244668454	9.894871961997374	13.3481429239539	12.064793918681685	5	1	1	7	1	0.1294978237559976	0.3854333927073507	0.2594481417950859	0.22562064174156515	
1590000	-1197.7127605585788	-1086.5562682175125	-111.1564923410662	-1086.5562682175125	44.16764724724132	4.500104101305324	0.003654534825607454	0.4348404180806399	0.00321304500268554	1.6149027451803544E-6	0.39669503680914797	-79.40275833111968	1082.4270538754397	713.0691737642079	47.216096800542815	29.176815571709234	12.124749793853894	3	1	6	4	1	0.1294978237559976	0.3854333927073507	0.2838915398600439	0.20117724367660716	
1600000	-1171.5643536401124	-1096.2245210197757	-75.3398326203367	-1096.2245210197757	23.642857508885996	5.434240750121088	0.007532669449098201	0.4430100803091506	0.00729492451616352	1.8127245572672658E-5	0.5244402291444776	-52.21507089485935	74.8326847239323	113.11887805237049	18.662976627544325	5.845821952179921	3.3277216864473704	2	1	2	9	1	0.13210868773105439	0.3487234530530932	0.26118132191735666	0.2579865372984951	
1610000	-1198.5866524439145	-1087.5695091999362	-111.01714324397834	-1087.5695091999362	66.17748685930991	5.434240750121088	0.0026351259427916888	0.9120597945803363	0.0021534962766616168	2.2315631270811565E-6	0.6683654390059066	-83.91479894647503	406.0841463442619	66.89881177254335	20.77015076395375	12.115409542553385	2.7188095648441735	7	2	1	3	2	0.15979718539939483	0.3210349553847528	0.26118132191735666	0.2579865372984951	
1620000	-1180.677093892115	-1081.9581852079925	-98.71890868412235	-1081.9581852079925	43.20478490998864	3.7234655721813685	0.005250284028441663	0.7469533408399464	0.004339225285966472	1.0861840548877002E-5	0.7184467294217985	-66.14579610233716	770.4817661347361	19.282068585741225	103.25633776158392	17.43877707035818	3.9085275520589025	2	7	1	4	1	0.16508670694727137	0.3562504576623836	0.23741591507208978	0.2412469203182546	
1630000	-1188.0822693540365	-1088.7490382719716	-99.3332310820649	-1088.7490382719716	45.55894944882565	4.215646485165631	0.005340075153643262	0.7041613677570305	0.004189742163469689	1.4667456147560672E-5	0.7692552540462319	-69.65691379959982	412.6041048912316	423.2560082869206	33.36976150619952	15.329719131696729	10.977562919987076	3	1	5	1	5	0.1667860851145097	0.3495860994501902	0.24238089511704486	0.2412469203182546	
1640000	-1209.0035456124256	-1087.6570218198674	-121.34652379255824	-1087.6570218198674	96.59188350508047	4.297348783391094	0.0013137934740010313	0.6423704011056541	0.0011835441350995055	5.104768775685252E-7	0.5429284865889031	-87.93591448986906	1707.2478566566845	147.43289252196777	129.45901890843038	44.49514775377487	30.197670565247225	2	4	1	1	7	0.1667860851145097	0.3495860994501902	0.3278484983187016	0.15577931711659787	
1650000	-1189.648329396875	-1080.6730593462971	-108.97527005057783	-1080.6730593462971	62.23464407940641	4.569116167659378	0.003808835378336822	0.6738243400684332	0.003217115717659187	3.914800070872525E-6	0.594413775927043	-79.4897242290898	224.1623762853863	155.96524749148028	36.13583303393024	53.745641439195495	29.75214826555063	2	3	2	5	3	0.19513141902859432	0.3495860994501902	0.2899190977970327	0.16536338372418216	
1660000	-1177.7147398006764	-1087.6530735708295	-90.0616662298468	-1087.6530735708295	42.55472866560732	3.710343060648876	0.003989752774898622	0.5759997433488083	0.0033979194295651995	4.068717535915359E-6	0.527688092725698	-65.38280300768906	368.64759597346887	18.616606179609935	21.7978897935541	8.85992739269303	5.0019562274218545	2	7	2	3	1	0.16364096749823967	0.39255696263333384	0.24687529585923373	0.19692677400919212	
1670000	-1184.814942754682	-1082.1597992921959	-102.65514346248615	-1082.1597992921959	79.5215076766377	3.710343060648876	0.002357468696119482	0.6387552344834206	0.002124475118679298	2.5734634048457237E-6	0.6996099571511073	-69.53351192679608	2920.327231142744	66.85426265330086	33.00994192622259	15.743439438348197	47.57808103008165	2	1	4	3	5	0.19686865385466726	0.35932927627690625	0.24687529585923373	0.19692677400919212	
1680000	-1177.9143557296104	-1085.3966728027651	-92.51768292684521	-1085.3966728027651	27.05208446938217	4.6875843541415	0.009002894893140824	0.7436562937006687	0.006906791576720931	2.5813698769047275E-5	0.6418184776298187	-65.01583759679642	272.49214445019106	62.23287140963957	69.80882727175688	16.223693770275972	3.3607654192090566	4	4	2	1	4	0.18247166698168316	0.35932927627690625	0.28767249932819633	0.1705265574132136	
1690000	-1204.7667429597127	-1096.2787537208465	-108.48798923886625	-1096.2787537208465	68.08430558790683	4.6875843541415	0.0022309221895078332	0.1258609500402503	0.0021931392003476523	7.632298877111644E-8	0.12353132064157397	-80.65426920029888	197.1592690880725	272.61225115795025	16.18582345726508	25.093111335245773	44.16981430904557	4	3	6	1	1	0.18684172722784528	0.36662076104367114	0.28767249932819633	0.15886501240028658	
1700000	-1190.6293760230099	-1096.7524394952268	-93.87693652778307	-1096.7524394952268	31.696590857863733	3.5508648364028965	0.005801134608419723	0.4515477044780641	0.00557759978350261	7.2198606478524355E-6	0.47040156200958994	-67.49805690543941	189.51249434339425	154.82428063776007	25.879858874919318	19.31662713042323	17.643295733340533	1	5	2	3	4	0.2142782528844444	0.3265446838788682	0.28635501602941177	0.17282204720727493	
1710000	-1179.1501143167498	-1079.1286727249947	-100.02144159175506	-1079.1286727249947	32.49925563674446	4.75943954791786	0.006038839392595409	0.5886511254375861	0.005377414186568324	9.967434853223039E-6	0.6170591772427493	-73.76911462665146	86.34495138626112	45.85890788082926	55.297312455209614	28.390998924957415	30.09378587678952	5	3	2	3	2	0.21422407094364904	0.3265446838788682	0.28635501602941177	0.1728762291480703	
1720000	-1171.802993153595	-1088.3467430110081	-83.45625014258695	-1088.3467430110081	21.050896846382095	3.3698245357689407	0.008695429382057042	0.36215445227961685	0.00857383660840231	1.0858077014636247E-5	0.36055286669309244	-60.88773220565996	53.760838358663584	75.94266374882923	8.584873713850092	6.771526715930618	15.567645736755853	3	4	2	5	1	0.2055747237469628	0.33519403107555445	0.28635501602941177	0.1728762291480703	
1730000	-1172.9055783557928	-1081.022304878882	-91.8832734769107	-1081.022304878882	28.061553135051614	3.8553281521379175	0.005194479986037399	0.7480602555656969	0.005376078190678527	1.3945407386254269E-5	0.6744591196583632	-70.44075629240504	144.54440771136555	15.248438959196232	4.383584969161203	6.510354798120919	2.895702077700253	8	3	2	1	1	0.16407520092249636	0.36343253806000986	0.2930474890204509	0.1794447719970422	
1740000	-1196.1073875504258	-1084.2147356117264	-111.89265193869942	-1084.2147356117264	78.41308814249865	3.4280359419763076	0.0023444315074635912	0.9279784814243291	0.0022092760309576007	3.476149797152463E-6	0.859974570071531	-82.8489464678856	721.359974328904	144.41594969475176	40.25998414280016	7.568450900021041	7.528472070447018	1	5	6	1	2	0.16407520092249636	0.36343253806000986	0.31516229550375047	0.15732996551374268	
1750000	-1183.591157526847	-1091.5358207060287	-92.0553368208183	-1091.5358207060287	34.14130613789253	4.182013645646886	0.0037385775732347165	0.5299977620142928	0.004040320288245301	4.351278577434082E-6	0.5326315208503476	-68.53972721828882	132.52605499742947	48.945456465932956	4.261053714355389	9.029183787164692	10.449499720064843	5	3	1	5	1	0.16407520092249636	0.36343253806000986	0.24946822454399026	0.22302403647350288	
1760000	-1197.143233216105	-1083.364233055424	-113.77900016068102	-1083.364233055424	45.11545298091418	3.023714354769865	0.0034332057354519003	0.28166841678927473	0.0035690917050264915	1.0441322370935423E-6	0.2996867557395706	-80.61631461088514	1770.6919207532633	686.6072509673106	220.43450996690999	56.128356450912584	7.783124550084985	1	2	2	8	2	0.1730419841204874	0.3544657548620188	0.24946822454399026	0.22302403647350288	
1770000	-1181.4002155065768	-1086.4548934936354	-94.94532201294147	-1086.4548934936354	36.129673545430656	4.089995896193445	0.0051938145805268815	0.6673339454610367	0.004003801293350564	4.7323326631792E-6	0.48871734626016294	-68.17971223981215	256.9074550709627	77.60983908886438	8.78902843352222	13.464871531243402	22.747530644974493	3	2	1	6	3	0.17033705136051622	0.35717068762199	0.30066923835184495	0.17182302266564817	
1780000	-1179.7079618737753	-1094.1623240316378	-85.5456378421374	-1094.1623240316378	19.76333008752851	4.089995896193445	0.010390737797990443	0.45016519192218707	0.009447650075106869	2.1588922033808113E-5	0.4645334210885109	-57.82430944581385	909.4962978647729	34.55678899945488	28.223857932418447	14.554534963286057	14.674014442009629	2	2	2	5	4	0.1957807306122315	0.35717068762199	0.2752255591001297	0.17182302266564817	
1790000	-1181.0591478770725	-1074.833245574713	-106.22590230235961	-1074.833245574713	50.29949586372087	2.945057117618954	0.0059861875831523255	0.8459610010992109	0.0037152864222764	3.843520175934629E-6	0.5111508601004423	-75.88419116883591	316.2072888131307	106.43203704384183	178.87816367114303	20.444614176116914	14.763316895618159	2	1	5	3	4	0.1957807306122315	0.33473789607199333	0.2752255591001297	0.19425581421564483	
1800000	-1191.2648522178235	-1093.4378220866872	-97.82703013113628	-1093.4378220866872	27.92451708069424	4.624648760495134	0.006403665181597793	0.327962170114863	0.0059729422953820055	5.253569871277701E-6	0.3755469494982539	-71.05877022171146	72.97221821596575	162.89600870425275	92.96809361841024	23.158447451609717	11.99601875696036	5	2	2	5	1	0.18894537168046793	0.33473789607199333	0.2752255591001297	0.2010911731474084	
1810000	-1187.5400174302854	-1085.3395787437048	-102.20043868658064	-1085.3395787437048	41.244624650515334	2.8472897282722562	0.0077381216811782385	0.8838974718650501	0.005236702138818152	4.595667236103823E-5	0.962037627946938	-69.96209010600727	450.48385674204576	76.66733525132015	150.39818282286305	8.927719384268924	27.647530539896422	2	1	5	4	3	0.2321734386104807	0.29150982914198054	0.2752255591001297	0.2010911731474084	
1820000	-1181.0280676129782	-1089.303595054556	-91.72447255842232	-1089.303595054556	23.710696429593558	3.0506774606501996	0.00625453225821521	0.49942225645854454	0.0063935104249460955	1.466493720316804E-5	0.5959612477889903	-65.29976573858757	317.2733161035582	270.308242178513	26.28938781581778	7.319818847933937	6.057169205592346	3	1	2	7	2	0.1634466371516316	0.2985413483399056	0.30237939214183296	0.23563262236662913	
1830000	-1208.0428113142584	-1089.1989482781642	-118.84386303609432	-1089.1989482781642	81.44615090662609	4.094013798209414	0.0016875694537172115	0.4933730971180228	0.0015871952785675163	5.386124669388679E-7	0.4747611491520155	-87.12535809909187	396.30352423885614	330.872135206109	49.76293883498462	69.89140535609766	76.57268706388795	3	2	1	3	6	0.1634466371516316	0.2985413483399056	0.30237939214183296	0.23563262236662913	
1840000	-1191.8862549493524	-1090.3143814284763	-101.57187352087615	-1090.3143814284763	31.705691643059463	4.6077476603668135	0.004423467361634864	0.654792445616737	0.003913662878364995	9.179216999238661E-6	0.7094177587203305	-69.21039329017546	2201.462043962521	334.03883099517606	59.691245627228	19.816665552476096	7.904112561764168	2	1	4	3	5	0.21899732575640002	0.2985413483399056	0.24682870353706454	0.23563262236662913	
1850000	-1168.1230665198766	-1088.325732546755	-79.7973339731215	-1088.325732546755	20.97670981088214	4.270002422834554	0.007680312070767511	0.6415448951025396	0.006915457024080094	1.88654518714429E-5	0.5768609713174794	-52.42583592902645	436.4743354850647	340.4354022193618	7.608200748548154	6.641572076293129	6.047633348754067	2	1	1	4	7	0.20518901092255598	0.26813134209174944	0.29104702461906473	0.23563262236662913	
1860000	-1169.6386624829177	-1079.005349087068	-90.63331339584973	-1079.005349087068	35.38522877512072	3.583678100121854	0.00928731811215856	1.148819620009503	0.004270578141204752	1.5799731167327793E-5	0.8257195959919492	-59.888707631318425	1100.7422463392695	302.3613814690528	10.375939374889631	9.942966545294412	8.61050077329462	1	2	6	2	4	0.21082623648494614	0.26813134209174944	0.3126036351724369	0.20843878625086684	
1870000	-1182.3047110658076	-1084.2380566936286	-98.06665437217914	-1084.2380566936286	37.92439473551905	4.366942977469833	0.004605344147273616	0.5034778442455471	0.004311900854580715	3.943233020797469E-6	0.46326916444179433	-70.46197807204278	300.1818454150583	136.5458173420649	41.609391682558844	33.53957712600417	1.37927316997477	2	1	7	4	1	0.21082623648494614	0.26813134209174944	0.3126036351724369	0.20843878625086684	
1880000	-1189.2468305229384	-1093.8435324356035	-95.40329808733486	-1093.8435324356035	30.12910325712277	4.71241742547494	0.005737049257807409	0.21038719049841687	0.005579698827258228	1.264789432817911E-6	0.2050476245027777	-69.03149245764287	123.20071450385477	218.0391342175086	8.736832657571307	23.117656981820396	5.367931007945325	4	1	5	1	4	0.2108049130779946	0.30544641453037036	0.27530988614076757	0.20843878625086684	
1890000	-1202.0799575749716	-1088.0007546070294	-114.07920296794218	-1088.0007546070294	45.4907481153764	4.549573247540732	0.004396627885979953	0.5591516851543672	0.0038399258247856826	5.749203713455541E-6	0.6019722988258958	-79.44480467391689	374.95112810981595	350.9917752809119	626.651645677073	67.7384729422652	51.144076945376035	1	2	2	5	5	0.16735581269798422	0.30544641453037036	0.31875898652077794	0.20843878625086684	
1900000	-1209.5407945510167	-1074.9485705746747	-134.59222397634193	-1074.9485705746747	175.37434737159666	3.2644484256642214	0.001284535398421712	0.8499882304368611	9.428508056814318E-4	6.721408948446835E-7	0.7685783683270104	-94.81654923561278	2516.2741126290457	2039.5892310723027	155.9623439578126	251.3401688734983	48.11497377921821	2	4	2	1	6	0.16735581269798422	0.32525897971552215	0.29894642133562616	0.20843878625086684	
1910000	-1165.451434696615	-1080.0014349884054	-85.44999970820952	-1080.0014349884054	22.334407406882235	3.2644484256642214	0.010092842441595983	1.0815506854967563	0.007002594920915413	1.1669493700858885E-4	1.1228784732620083	-61.024141897400284	131.7703309718961	65.74151771307169	10.10205237156506	9.995433736983237	2.760518210848592	6	1	6	1	1	0.14539235520341734	0.34722243721008905	0.29894642133562616	0.20843878625086684	
1920000	-1171.8237166867077	-1091.6916778600428	-80.13203882666491	-1091.6916778600428	17.84667047255637	3.861635103872843	0.011812033960165927	0.46369782490339584	0.010301406287575107	3.5660269025681426E-5	0.5754386804471685	-58.85924075420777	78.89356349632664	33.4428177443188	17.24733591234045	7.504877263963934	4.914905924690635	4	3	5	2	1	0.14539235520341734	0.33342988990975597	0.2890344074241133	0.2321433474627128	
1930000	-1184.7174651703153	-1082.4771826335061	-102.24028253680923	-1082.4771826335061	50.540279134365186	3.861635103872843	0.0031403369638366586	0.6311816342723442	0.002732308337549505	2.0884772746082547E-6	0.5241483984258811	-74.5541829256553	763.8316822704558	46.43467742775657	8.889674454894527	16.146474540372225	13.268994315058597	5	1	1	3	5	0.18553140376787047	0.36670392909637	0.24889535885966016	0.19886930827609878	
1940000	-1171.610488841697	-1085.1636927558502	-86.4467960858468	-1085.1636927558502	24.115074024065628	3.45031803875295	0.007022713748944228	0.6022904015887031	0.006968707973160774	1.551963536043935E-5	0.6004059202497043	-62.922955982052976	244.86645882805846	9.859874140910208	8.559047080935184	13.038164057768368	7.876205473658314	5	5	1	2	2	0.15994514981885644	0.36670392909637	0.2744816128086742	0.19886930827609878	
1950000	-1186.1740255534514	-1097.3196514073582	-88.85437414609332	-1097.3196514073582	22.671279561343603	3.5227362815678296	0.009944752928293337	0.5770399338973567	0.008963408585216279	3.0245563153750506E-5	0.557372654707198	-60.28930570078644	268.2854623810664	30.58112957855661	115.03835419719476	10.811342302888816	4.794163283263853	1	5	4	1	4	0.18893535234159187	0.36670392909637	0.22251243665611425	0.22184828190592332	
1960000	-1165.8453100612057	-1083.6366477500346	-82.20866231117121	-1083.6366477500346	17.347364879444935	3.933667753074102	0.00989887432133812	0.9022372851587921	0.008207413735081827	2.8095086715820364E-5	0.6257824325997935	-55.967529651395886	248.25008455121284	27.34858398849534	35.361420930229365	15.756108745600251	1.9002134561635136	3	1	3	4	4	0.19204919593662323	0.36359008550133864	0.22251243665611425	0.22184828190592332	
1970000	-1181.6764124428778	-1089.1493596440764	-92.5270527988014	-1089.1493596440764	27.163851150429768	3.8294332160459286	0.007078730987909641	0.293053362967193	0.006931801435723763	4.376792302435802E-6	0.29870288867249833	-66.49734581491725	253.42395767540273	102.98115344418581	12.955916767919984	24.81393522613749	15.858093505243996	1	3	3	5	3	0.17508370252435343	0.3303608619707598	0.2727071535989629	0.22184828190592332	
1980000	-1185.9869746474187	-1087.4224289277574	-98.56454571966128	-1087.4224289277574	34.66003364202316	4.034213486311099	0.004185217710272299	0.5438221043239811	0.003947513273406457	4.897931289667598E-6	0.5285982457676269	-66.6521931020443	452.2203739868256	218.94492175908215	244.27742341966987	75.24058120893042	7.304680818098071	1	4	1	1	8	0.17508370252435343	0.3779400603836567	0.2727071535989629	0.17426908349302647	
1990000	-1163.6222455119198	-1080.2072639079402	-83.41498160397957	-1080.2072639079402	21.167059393432908	4.494826630077148	0.007284599119827744	0.5758188974058165	0.0075738897966635315	2.3336778590013823E-5	0.6184384618047518	-58.73878791436273	195.7145960172515	102.32528463948304	4.383218959562581	3.2315959525240463	9.114747109708365	2	1	8	1	3	0.20205393444055433	0.3509698284674558	0.2727071535989629	0.17426908349302647	
2000000	-1204.5032087987727	-1091.0751628434796	-113.42804595529317	-1091.0751628434796	65.1122530361459	3.4645682863126397	0.0030580736800734174	0.6397092434726037	0.0021827201937765586	4.644860302401346E-6	0.719143180852226	-82.63967763406109	132.9511136834439	178.64648132376632	283.0083794383938	54.16775215407468	24.50211671361906	1	4	2	4	4	0.20205393444055433	0.3509698284674558	0.24165345100565133	0.20532278608633808	
2010000	-1179.6119587630963	-1083.3826248776681	-96.22933388542805	-1083.3826248776681	32.33343204137386	3.6819541637948423	0.006009566020933442	0.7656052977827796	0.005426275388424865	1.8536514178084543E-5	0.6986792244940502	-70.1802347242472	157.9304971488475	96.17390640612398	22.941695416488816	17.128784616538503	11.872157961403035	3	3	6	1	2	0.19754235235613465	0.34201767043164777	0.24165345100565133	0.21878652620656572	
2020000	-1170.3413552904353	-1086.3648170035456	-83.97653828688972	-1086.3648170035456	18.754304063031395	3.9723511933211215	0.00788620935861161	0.3944761179792311	0.008163242107476931	1.002481373725512E-5	0.3841172888671426	-60.22726153566023	263.61675328477054	37.678273093376106	28.387927360261536	8.732939327835016	2.9784984236190546	2	3	4	5	1	0.1792052256234527	0.3603547971643297	0.24165345100565133	0.21878652620656572	
2030000	-1171.9102024147742	-1085.722394591852	-86.18780782292231	-1085.722394591852	24.85110611800385	4.390167279028535	0.007187681164388004	0.721752735544132	0.0073792664705880735	2.9227738792563804E-5	0.6804029929376321	-61.39488634894671	151.34232570543446	37.40302534835232	15.672355075617975	21.257355530164347	2.663182131056031	3	1	8	2	1	0.20227262752763953	0.38028136028348614	0.24165345100565133	0.17579256118322248	
2040000	-1153.607739612028	-1080.9486938568612	-72.65904575516666	-1080.9486938568612	17.332894424571204	3.5378677416724447	0.013340382378202715	0.8476292583889314	0.008722710238164054	8.460623525404778E-5	0.8451491886149101	-49.715852781132504	169.05881131542648	15.90746174506022	10.33792725696639	4.038351242905074	7.01663413286665	2	2	1	6	4	0.15846147262035973	0.3157985479979588	0.31081985770052345	0.21492012168115746	
2050000	-1149.5205406044822	-1084.14135707131	-65.37918353317212	-1084.14135707131	15.456247173181849	4.20920659974199	0.010043333347718354	0.7170563797690119	0.009274369313061756	6.258617119437561E-5	0.7969941019842701	-44.741092411719414	278.6122723167089	29.7958636286601	3.897231981052711	1.467501927386811	0.7631313617572499	2	1	8	3	1	0.15846147262035973	0.34669366406025254	0.31081985770052345	0.18402500561886373	
2060000	-1157.8974030296802	-1086.8005008594896	-71.09690217019055	-1086.8005008594896	15.067476449622315	4.589409249173885	0.01667967533317812	0.9560673922543886	0.012268794966393914	1.094664566913047E-4	0.6647825429378134	-50.58077272509968	63.34968825027451	20.58026286775154	5.5362401830428905	2.6756475153432544	3.8649075646320488	5	2	1	5	2	0.17034122322898268	0.34669366406025254	0.31081985770052345	0.17214525501024078	
2070000	-1155.8775756910316	-1083.08748598977	-72.79008970126175	-1083.08748598977	17.69461931480567	4.154416759864134	0.007269106845473275	0.6924171477681313	0.007938803480300622	3.054744241737438E-5	0.6094037081472247	-53.72041326718659	58.50571467552881	6.107106708846546	2.4190678752205645	4.874137809794558	5.511017295273799	5	6	2	1	1	0.1597956654935116	0.33661684477651155	0.29145739747152666	0.21213009225844964	
2080000	-1181.3003059535988	-1089.7573795877538	-91.5429263658449	-1089.7573795877538	38.418469270186506	4.487469888552156	0.004112741682471987	0.4376134037437372	0.004034756504280511	3.6525146115322564E-6	0.4681706145522249	-62.31777854257394	1435.9915867097418	11.310267061011393	7.08543873404132	19.178686801823694	34.08346916801424	2	8	2	1	2	0.19309861411016044	0.3555482223325969	0.27364771938616367	0.17770544417107842	
2090000	-1175.195872465409	-1086.105103694175	-89.09076877123385	-1086.105103694175	29.402249399538437	3.835353914809565	0.005987803458002945	0.4709713708294126	0.006118181404335856	8.040246766991772E-6	0.4468413693187019	-62.68095498324696	174.44175843399358	42.07007322649639	9.314575722505733	26.490440541560826	36.573112611537304	4	2	6	1	2	0.19175102318827056	0.3040306320573073	0.31358540500004944	0.19063293975437215	
2100000	-1211.231612221896	-1091.2021163538177	-120.02949586807839	-1091.2021163538177	125.96849035891562	2.804423533146771	0.0013913074647763314	0.5036303193677502	0.0012474929731250723	7.481816453640458E-7	0.6402028353148916	-87.15270813526175	1685.2741055871606	267.4789499320924	98.02006476814796	31.845192585030325	51.42339039680473	2	1	5	6	1	0.21314260253654893	0.35229586629483045	0.25663713665517174	0.17792439451344838	
2110000	-1182.420208814897	-1082.1040296815886	-100.31617913330848	-1082.1040296815886	38.003743095188284	3.3675706115061668	0.003870260098893697	0.5015155670944669	0.0036928772316626567	2.2123606903455946E-6	0.43655063113873704	-72.68022178388512	157.17964424076214	190.28003697096696	184.00111414598746	8.444565446112502	5.010782138931976	1	6	1	6	1	0.19841436415207128	0.35229586629483045	0.29157288621547617	0.1577168833376216	
2120000	-1190.9723605153783	-1079.2109605563855	-111.76139995899273	-1079.2109605563855	50.51492264536618	3.4149705700665987	0.004510373386496976	0.8983071894133338	0.003309944097460385	8.677373114439895E-6	0.8174764257331458	-76.49895520347198	4354.359976904628	560.0743571710574	73.81149974088619	32.541512449994165	8.477990608141397	1	2	7	3	2	0.18890421139047103	0.3514434801714659	0.2710836350344036	0.18856867340365896	
2130000	-1236.4835426651866	-1094.6488470290642	-141.83469563612243	-1094.6488470290642	432.85708123090745	3.4149705700665987	3.6421271549447756E-4	0.5938795776619927	2.754174944621228E-4	2.70261323175743E-8	0.527391841816888	-97.70679611229023	10142.893883955416	4547.636734450245	681.8560009454192	38.85008143937241	154.37801923981888	2	1	2	5	5	0.238331864568172	0.35312454076727745	0.22974165479303366	0.17880193987151638	
2140000	-1210.0546890845123	-1087.652406815353	-122.4022822691592	-1087.652406815353	165.08482207820796	3.805890655204001	8.031386921025135E-4	0.4342140142517809	8.08108302704902E-4	1.7424089388668657E-7	0.5312658452655119	-84.44445373553356	1770.0725965859808	3464.3332069836565	179.24505875003692	68.4592487171348	70.88665031163059	1	1	1	5	7	0.238331864568172	0.3306450263959752	0.22974165479303366	0.20128145424281865	
2150000	-1204.6631831746813	-1093.8005080947132	-110.86267507996813	-1093.8005080947132	84.61041803435859	4.783170762250198	0.001954366642673263	0.4342036141268077	0.0021517301237654143	8.176643724627549E-7	0.4491283991924799	-76.71861872258634	514.4250673172378	1510.7499408814829	42.729027492666184	38.42074189437738	29.457975540168004	1	1	2	4	7	0.19693234813381177	0.3511049839881768	0.2506812136351923	0.20128145424281865	
2160000	-1215.493543553123	-1087.485524405927	-128.008019147196	-1087.485524405927	164.13589933485824	3.5124435553197526	0.0012081585371322536	0.6512870895171439	9.480816032332031E-4	3.328379101712328E-7	0.6048445710005332	-92.33876058750981	2235.0607856066044	472.799834792668	63.923184401424976	96.85844822917892	79.94025492701682	1	2	4	1	7	0.21083243196643875	0.35459584799045935	0.2660771135847578	0.1684946064583437	
2170000	-1199.3595550933735	-1086.470958475427	-112.88859661794633	-1086.470958475427	73.19139861044769	5.010206117605991	0.0033402929537991186	0.6782741620079423	0.002509675594324375	4.7980287595546265E-6	0.7014205665082566	-82.31868468138458	133.81131523215143	197.35902268421873	139.41963720600933	82.86222250601467	12.448847529679496	4	5	2	1	3	0.18901272128642468	0.3721128844372693	0.2703797878179619	0.1684946064583437	
2180000	-1189.9725190247407	-1083.7511208820058	-106.22139814273497	-1083.7511208820058	41.80956714797698	3.487711238495187	0.004671798971404476	0.49978503576376915	0.00380589278439108	3.202358783301501E-6	0.4512719858767074	-78.05186017110613	264.2433083489819	291.7108668725856	28.379143120456717	28.92997548975171	7.735031341921132	5	4	2	2	2	0.17224499526970372	0.3721128844372693	0.28610250102289425	0.16953961927013234	
2190000	-1195.4558229560218	-1093.0501986767554	-102.40562427926645	-1093.0501986767554	46.47685473107382	2.8406916043081574	0.0038963740788502286	0.4002566325079846	0.004276907597138267	2.86596614910083E-6	0.4329874241935352	-74.71531363633578	395.91949180223685	41.713333227381455	40.41045709861706	20.190980100505147	43.70937037813707	4	3	5	1	2	0.19012992347296018	0.32518445263693135	0.2872055300242152	0.19748009386589283	
2200000	-1175.6550148265128	-1086.715512667961	-88.93950215855182	-1086.715512667961	32.189201380895376	3.5239852449508278	0.008096351577540635	0.7174266860060072	0.005547185018118006	1.4420835882279526E-5	0.6215149920634166	-59.33371767522499	801.5594143672572	250.78783758326117	17.484938889703713	15.600581951315416	14.582549475704141	2	1	4	6	2	0.16822127193786923	0.3374736514994258	0.2807668155434136	0.21353826101929096	
2210000	-1156.9402969278558	-1080.0350137542378	-76.90528317361793	-1080.0350137542378	15.349972734437934	3.7701200812111653	0.010317873968485353	0.5784908183083078	0.009891822913738956	3.7957182157141316E-5	0.5642837898247459	-52.780621237969186	123.46654714734488	56.79864091811038	7.015846171604408	17.107380607877964	2.3343364912937847	2	3	1	3	6	0.176489651465338	0.3374736514994258	0.2807668155434136	0.2052698814918222	
2220000	-1167.8943273628731	-1082.742995783211	-85.15133157966218	-1082.742995783211	17.740395525388145	3.3595767381456128	0.009855362722597313	0.6302525966004674	0.00915252591402505	3.9973401766640246E-5	0.6755562886783274	-60.72597067825118	177.74355817847749	34.3742713068122	14.017564450385203	18.338619953208052	9.566435789452353	3	2	4	2	4	0.19283362534669812	0.3374736514994258	0.2644228416620535	0.2052698814918222	
2230000	-1167.6445551220336	-1079.2695687133833	-88.37498640865036	-1079.2695687133833	28.93619809090414	3.3595767381456128	0.004308697067303568	0.6762846683636315	0.0052650336765517084	1.8252667741644432E-5	0.7896447550084932	-60.72156848042874	340.2465187338107	241.6136701509101	7.350135858272317	13.666239405041901	8.162834549348615	3	1	7	2	2	0.2248683228939498	0.3374736514994258	0.25866220104460214	0.17899582456202187	
2240000	-1176.7106056800512	-1080.7301008071227	-95.98050487292856	-1080.7301008071227	38.75111325547765	3.428872499907873	0.0029773672318806894	0.5465026888237974	0.003643096279093414	4.558423866079772E-6	0.5801292531545273	-66.20125994093316	363.13246126984086	574.5564855328157	21.70809094017317	25.773855039077798	5.578601919963733	1	1	7	3	3	0.15805508616410707	0.3374736514994258	0.25866220104460214	0.24580906129186458	
2250000	-1189.0381336646878	-1093.3207002824463	-95.71743338224144	-1093.3207002824463	30.575078173782813	3.810447525327677	0.004552257590580992	0.5341161872347946	0.004777292844387336	9.393838447968338E-6	0.6753921507130758	-66.86238416521398	331.8715220313862	226.54811857091698	45.25145602926742	41.73522301596846	4.475844858096443	4	1	1	4	5	0.1687452466351627	0.34233185965418295	0.2573166078284402	0.2316062858822138	
2260000	-1173.815309284695	-1083.4774968188347	-90.33781246586034	-1083.4774968188347	23.98984404378248	4.316409417310618	0.009323157290837662	0.7397684250339716	0.007298576503403157	2.4568454038392156E-5	0.6481792344166676	-61.98082222801426	336.3849694294389	30.48148856928829	75.00005147704928	11.238037040387164	7.343396566385858	3	4	1	6	1	0.1687452466351627	0.34233185965418295	0.29404931421085456	0.19487357949979942	
2270000	-1193.0499593027166	-1084.9954575282313	-108.05450177448522	-1084.9954575282313	62.82205094609301	3.0223073481359832	0.003940721533537731	0.7260150408912488	0.003697465708063091	8.950799779701371E-6	0.7397723832571407	-74.86204517240387	498.1909462560201	710.006826670476	18.117146489497706	36.89419737640252	54.120858772414685	1	3	3	5	3	0.1687452466351627	0.34233185965418295	0.2852721075373569	0.20365078617329707	
2280000	-1163.2214548120114	-1082.6003658908305	-80.62108892118079	-1082.6003658908305	17.614647887154966	3.6837603276369615	0.009622436892067562	0.7339232637612948	0.008891832355827653	6.544928770398308E-5	0.8473360560772827	-56.32501089836231	210.84070312735554	78.23927716049691	6.013038644228808	3.593515038631223	7.616956477605181	2	6	3	3	1	0.1979393385137088	0.3373158852738514	0.2852721075373569	0.1794726686750825	
2290000	-1163.858614741181	-1080.0404676913415	-83.81814704983955	-1080.0404676913415	22.913308425917972	3.6837603276369615	0.007001197038852507	0.918494611831649	0.005280907532007209	2.8440490007336877E-5	0.7969027950726644	-61.215431514892074	143.9415324669374	13.223345829830546	3.82343861383492	7.975768243021251	4.90436302639568	5	3	2	2	3	0.18582780533788784	0.3225272156176809	0.3042873848565403	0.18735759418789058	
2300000	-1159.2518542663743	-1080.5402871551985	-78.71156711117571	-1080.5402871551985	23.694679234019095	3.6837603276369615	0.009182084166321242	1.10966711564017	0.006435125368926256	2.7142196214781973E-5	0.7700551988530585	-57.85382413539394	112.52425528709898	8.413075146182047	2.0650186913618103	4.982479965051895	0.23653097920498603	5	7	1	1	1	0.20060410820886404	0.3117855968631415	0.2895110819855641	0.19809921294242996	
2310000	-1177.5923352951777	-1087.0409724895926	-90.55136280558519	-1087.0409724895926	23.61595607162457	3.6837603276369615	0.01409077441914159	1.4415330953308205	0.007897259967514874	1.3620989690537577E-4	1.152578020924522	-64.71523902515852	175.3511507572093	43.52188989025028	5.298389503303334	10.208744093058373	2.8831763811516637	4	4	2	3	2	0.20060410820886404	0.3117855968631415	0.2622504398058948	0.22535985512209925	
2320000	-1149.4956257238737	-1082.7728899391968	-66.72273578467691	-1082.7728899391968	12.63377402147158	3.4782500567858823	0.02338927422889756	1.1151632447749065	0.015391082489044871	3.970381078660892E-4	1.0091297623504805	-49.92281364702173	51.207850093872004	13.372543987594687	6.919478339802521	0.3090676719296605	0.19543357135360298	2	7	4	1	1	0.20060410820886404	0.3390340911003747	0.2622504398058948	0.19811136088486606	
2330000	-1172.8570403821523	-1083.7943344893906	-89.06270589276156	-1083.7943344893906	23.276933513940598	4.018784577768461	0.006857134895292391	0.9385173153649551	0.006096415080001563	4.5996652961050224E-5	1.0203285698267825	-61.28147344495635	184.91708570641015	302.11638488193887	22.50692445842082	4.913615301057898	6.1271941740831215	2	2	2	5	4	0.20060410820886404	0.29815963257729505	0.31935192042391414	0.18188433878992638	
2340000	-1156.7882135405687	-1079.559978524462	-77.22823501610682	-1079.559978524462	18.89057439783277	4.159500497069531	0.009717749379516373	0.676401572874661	0.009633500517523985	6.425040993189042E-5	0.6918741907078714	-54.12738011437165	89.63343403232514	80.11852976986587	9.05321170739063	3.0927489753160047	6.457021766699413	1	3	6	2	3	0.21039269642769534	0.3202553490660109	0.287467615716367	0.18188433878992638	
2350000	-1166.3098630666002	-1086.8453241010347	-79.46453896556548	-1086.8453241010347	18.23905200228752	3.7314175707430914	0.008006658204180797	0.5508566438770248	0.008375460210713573	3.0320332097188116E-5	0.614465793856473	-57.231806154745236	135.87589526650558	41.500719476096265	12.453729300494167	5.583654018412538	5.51674540430622	4	1	2	2	6	0.21039269642769534	0.3336933308643159	0.27288630006712833	0.18302767264086003	
2360000	-1187.173739374741	-1077.329858859859	-109.84388051488186	-1077.329858859859	55.183280616512825	3.7314175707430914	0.002355715280480818	0.6801232497685941	0.002304249521564189	2.290044955314307E-6	0.5930971079529608	-77.89862549625616	1549.3680339996083	125.75817857973692	62.074106808751715	39.74527223646271	22.19737143519979	2	2	3	1	7	0.21039269642769534	0.3515289613728069	0.27288630006712833	0.16519204213236904	
2370000	-1202.9829373477746	-1079.5429278758302	-123.44000947194442	-1079.5429278758302	116.0993740087759	4.299244607855808	0.0022139903988539563	0.7493423981818075	0.0012028412687434729	1.2845128714583733E-6	0.7845777939723031	-84.52678218947925	1992.4713684025626	1116.1225301853297	947.0431041112705	14.183279087732892	35.94461052509753	1	5	1	3	5	0.21039269642769534	0.34874275697574686	0.27288630006712833	0.1679782465294291	
2380000	-1183.0536043896045	-1082.704536765727	-100.34906762387766	-1082.704536765727	50.33050871153808	3.3890464347638694	0.003709626240375631	0.5910952888129865	0.0038158793437350763	7.115242635898406E-6	0.6529237818204284	-73.94617416965255	210.95321944569415	21.06032476165129	39.22103646337033	30.049392320331407	12.832304592604208	5	2	2	5	1	0.20043083188630922	0.29225856601373434	0.31060691780118954	0.19670368429876653	
2390000	-1202.5512310145357	-1090.0340201597858	-112.51721085474992	-1090.0340201597858	92.23162800382342	4.382958827243242	0.0018166309505588277	0.3675057967298734	0.0020501431821985908	6.845877579692883E-7	0.4283667813986221	-80.84942827648483	1001.0502514612034	543.8796816712498	58.089122751842815	9.779204197633351	24.013274461518797	3	2	8	1	1	0.18061454441575356	0.28801740443839513	0.34899860537027305	0.18236944577557787	
2400000	-1186.98638291506	-1077.8665908527792	-109.11979206228087	-1077.8665908527792	51.606769344852836	4.650925840105217	0.0026818501819989007	0.6427949377186969	0.0030005960255420467	3.859062281956009E-6	0.7000520969057249	-74.82664745973453	952.0212678718434	615.7884228826837	112.7494915482946	32.457352806728764	59.66056920129252	1	1	3	6	4	0.18061454441575356	0.3594468849858794	0.27167712999666704	0.18826144060169958	
2410000	-1169.8951888007016	-1079.4190832630884	-90.47610553761314	-1079.4190832630884	36.012033875338325	3.6008589829243896	0.00474415962665603	0.9341398177159568	0.003966710870326888	1.8894492577375246E-5	0.9899555379882498	-62.37693675535593	351.78812788139413	12.332277142138901	6.550416058450021	27.049454050625975	10.384601908977976	3	1	3	6	2	0.18061454441575356	0.3047709876882646	0.32635302729428184	0.18826144060169958	
2420000	-1160.1966548200191	-1074.962543431062	-85.23411138895722	-1074.962543431062	21.32564789593346	3.642768453111655	0.007847443100941402	0.6032787961511693	0.007513879466458221	2.7770950876033894E-5	0.5971986173163912	-60.865373374156874	42.56747322567239	105.38985782297246	21.291326476439938	17.00156133789258	4.942949110813252	1	2	6	4	2	0.18061454441575356	0.35732810939859017	0.2890043933311175	0.17305295285453842	
2430000	-1192.9580080485985	-1086.8688136587946	-106.08919438980391	-1086.8688136587946	62.53553714103717	4.711334057220812	0.002849421105127878	0.600113546124073	0.002097712775006778	1.1860465355221533E-6	0.5232347714763544	-77.2380422733509	679.7822826832831	41.203357392083255	41.46836575080739	20.45584291480099	18.809093062531048	2	6	3	3	1	0.15650312396951838	0.381482747424877	0.2890043933311175	0.17300973527448682	
2440000	-1164.804145826204	-1094.812281809002	-69.99186401720205	-1094.812281809002	14.95402622307334	3.8197496819784553	0.0191799719074458	0.8650655218913489	0.00940393800473911	3.036213117873973E-4	1.0422049772299116	-48.480876386826445	106.86277226841781	27.22307230503601	5.811734944987282	6.620655970153645	0.977787398059008	2	3	2	7	1	0.15830881983155734	0.37967705156283804	0.2890043933311175	0.17300973527448682	
2450000	-1174.8770139533672	-1086.1922602140946	-88.6847537392725	-1086.1922602140946	34.67728888445892	4.929166770815369	0.003999007718200832	0.4604859174960186	0.004147846829651623	4.426848722875629E-6	0.5063107081545527	-62.596733049849135	520.446405374218	34.95383225459522	28.94169765323299	7.445965322219978	7.8849281195209615	2	4	4	1	4	0.20505203199741306	0.33172064877263713	0.2890043933311175	0.174222925898832	
2460000	-1177.211340107158	-1080.1149948574641	-97.09634524969407	-1080.1149948574641	31.72721707828395	4.253066828822209	0.006462760212275243	0.7751059241484999	0.005841092732678723	3.422269873037536E-5	0.8575536867882361	-69.54977694081846	124.05150995965302	84.15372575134718	69.2330546960323	35.41015059283083	12.338031604616905	3	3	1	2	6	0.1889144201770433	0.33172064877263713	0.30514200515148726	0.174222925898832	
2470000	-1193.661825804139	-1087.1149704459622	-106.54685535817686	-1087.1149704459622	63.33607914577183	4.518578115158077	0.0024347712444176424	0.6679365582905316	0.0019108770703125436	2.1919842119418286E-6	0.6146554463966379	-74.55998680658828	408.6336128284462	658.2499786009137	123.25497754506794	17.83194911725612	14.204770537600774	2	1	3	2	7	0.1765214849467668	0.33172064877263713	0.30514200515148726	0.1866158611291085	
2480000	-1159.6443201657103	-1079.3246130457637	-80.31970711994644	-1079.3246130457637	19.55829439081362	3.7637518749552425	0.009858209566714262	0.6119511231504797	0.010117653751474071	4.3680362523899086E-5	0.6141857597360968	-58.75152366480823	63.920400845101405	22.688591836827026	24.663357019899546	7.77656103606124	3.8783605489884336	2	7	2	2	2	0.17791309939114913	0.34236649033940836	0.30514200515148726	0.17457840511795492	
2490000	-1193.3886255296152	-1095.4822304951037	-97.90639503451139	-1095.4822304951037	33.43237707781438	2.9186711685145306	0.005200533374762135	0.11389267439844054	0.005072763884187834	3.2725284503740536E-7	0.11252024663050607	-71.82258609308577	145.28362016940895	236.89186348981937	97.32754215904392	29.983678526000475	2.3046697410747967	3	2	1	7	2	0.1707160881607781	0.31129539060688804	0.3362131048840076	0.18177541634832595	
2500000	-1188.7928464507884	-1093.6795996601445	-95.11324679064386	-1093.6795996601445	28.88062915213	3.388107121582301	0.005895386518494926	0.25913759636358696	0.006116031502579613	3.4193320519562917E-6	0.31298322829444475	-69.30729522386927	575.6498437014325	123.24819144941245	19.975719547656862	12.29791987567297	7.493770540377394	1	5	2	2	5	0.23726349927099957	0.3066722615254387	0.2630818080919729	0.19298243111158844	
2510000	-1159.2471894140167	-1081.4548728919212	-77.79231652209549	-1081.4548728919212	18.7504380370358	4.317802692488043	0.008806551334835938	0.8123119586923039	0.00840214346735087	4.9924277887304054E-5	0.7376630066857608	-57.459271414162686	99.88952837274032	25.073200870188444	1.1326256580932197	2.1885507823845467	2.8916794439926505	4	2	2	4	3	0.19591671521833942	0.3066722615254387	0.2630818080919729	0.2343292151642486	
2520000	-1177.5537521818028	-1085.8581503194362	-91.6956018623666	-1085.8581503194362	25.80620468430843	3.5942375430127007	0.006254668736307888	0.7475170467324457	0.005903843289475198	2.2603135535934747E-5	0.686766519115858	-62.252987473183694	695.5113947237103	179.592427766565	20.51036842571515	15.601386897223744	19.510565770933244	2	2	3	4	4	0.19591671521833942	0.3066722615254387	0.2630818080919729	0.2343292151642486	
2530000	-1166.0562319127262	-1088.3374192838658	-77.71881262886039	-1088.3374192838658	17.576378445819476	3.5942375430127007	0.011232808411685974	0.6912676529154225	0.008814193171705618	3.837412335088725E-5	0.6311203280918627	-56.82921271400544	180.50670345363912	3.282812572618982	5.75651271798852	5.350375285040323	1.8903545180287686	5	1	2	5	2	0.20698625682029292	0.3066722615254387	0.2630818080919729	0.2232596735622951	
2540000	-1174.2639591353732	-1086.320448169786	-87.94351096558705	-1086.320448169786	30.485445010083378	3.5942375430127007	0.005806772446111142	0.6155944452478169	0.004297774313671947	5.765374423286538E-6	0.48682487023194393	-64.45692623281762	203.27263280933903	33.63091034736927	9.347664496278702	12.361030412103384	3.099475618330861	3	1	2	7	2	0.20698625682029292	0.3066722615254387	0.29070005993962517	0.1956414217146428	
2550000	-1210.7472645130993	-1091.0319512230406	-119.71531329005863	-1091.0319512230406	99.27443322874113	4.204863364920989	0.0021181179367616063	0.47775388336257274	0.001790187162531246	9.964809095262698E-7	0.5449383615221004	-87.21400250290071	1363.0285195620904	118.22432055017244	52.51387124292625	45.656832665875335	83.10274649476207	3	7	1	2	2	0.20698625682029292	0.3106788954807509	0.29070005993962517	0.19163478775933063	
2560000	-1178.047031804499	-1082.2577596951016	-95.78927210939737	-1082.2577596951016	40.891002879126454	2.8410574259654453	0.003084807040459615	0.4875623827768614	0.003799344679662805	4.4506682622161966E-6	0.6138654344060187	-70.86071944240652	328.5850657258616	37.44474544155578	19.6545664391326	19.544734047168124	5.043626452365327	2	7	1	1	4	0.16335697963715	0.3543081726638938	0.29070005993962517	0.19163478775933063	
2570000	-1159.9601116644747	-1087.11078038268	-72.8493312817945	-1087.11078038268	21.844562265471467	3.3338842592163433	0.006569049629181408	0.380157916579955	0.0068382261808641815	8.262076234930159E-6	0.4140651411107878	-51.83104344608333	118.08347278772656	2.592463628768598	7.747563595979735	1.8678639031088458	5.507489834319193	2	2	6	2	3	0.16335697963715	0.3543081726638938	0.29070005993962517	0.19163478775933063	
2580000	-1166.6360975364937	-1079.4006544642125	-87.23544307228114	-1079.4006544642125	33.25410288161081	4.175907399329657	0.005716592751340632	0.650546452613443	0.0053511001348558514	1.805477351955093E-5	0.6407325029193529	-55.61611651727554	672.7931703824923	754.6625880085498	3.9584846652263357	4.168595462829017	17.132539936805603	1	2	3	7	2	0.16335697963715	0.3543081726638938	0.2663148240710945	0.21602002362786127	
2590000	-1207.9360844114858	-1091.0118557038243	-116.92422870766143	-1091.0118557038243	109.12900868627878	3.434663664239005	0.0018395029000501653	0.5464075553730904	0.0017563323961956377	1.352885352819995E-6	0.6308750639435965	-87.11537493046357	277.4356320221797	58.791911957776435	82.12364772029545	71.37430677031821	74.42210091048815	3	3	5	2	2	0.1939185502083548	0.3593076816901766	0.2795854192376467	0.16718834886382158	
2600000	-1212.6302060043333	-1087.4994001263183	-125.13080587801508	-1087.4994001263183	145.1744027113639	3.7336856032314643	0.0011659607307921214	0.4206632113348854	0.001139857933310915	2.3503214206136637E-7	0.42574789319020184	-92.87949462577733	571.0997039099611	941.1122361901112	27.58583314943757	36.478792976941484	31.373184121194036	3	3	5	1	3	0.1939185502083548	0.3432253356436495	0.2795854192376467	0.18327069491034867	
2610000	-1277.6633228947999	-1091.2501369224092	-186.4131859723906	-1091.2501369224092	2477.451379970172	3.7336856032314643	6.10623936876758E-5	0.3103513893898344	6.047664759476436E-5	2.7177200086440307E-10	0.2837880345975959	-139.4866523827585	8902.282547017576	3663.7886122246614	2316.451583401901	4050.608636318274	723.8612306331531	5	2	1	3	4	0.1939185502083548	0.3145832145871758	0.3013980016880727	0.19010023351639638	
2620000	-1204.6245486722728	-1084.929185754177	-119.69536291809575	-1084.929185754177	80.80009911212055	3.292896914984673	0.0018114843304273944	0.19090642042650383	0.0018176951274046702	1.4559783342840227E-7	0.20348636495498923	-85.42379833070406	876.4379193910215	207.42819667956812	604.9601567195103	80.89388059534502	38.49418071298716	4	2	1	5	3	0.1939185502083548	0.3145832145871758	0.3013980016880727	0.19010023351639638	
2630000	-1191.707282536392	-1091.227495737127	-100.47978679926528	-1091.227495737127	33.38029858228783	5.078030192208215	0.004278472229542917	0.5266807537750576	0.004075880057675963	5.814885859129023E-6	0.5441651205331565	-76.46481458419643	89.71958954500725	116.01972688693115	54.02683514014145	3.4698122591275906	1.7155031329116277	1	10	2	1	1	0.14635429198185723	0.3621474728136734	0.3013980016880727	0.19010023351639638	
2640000	-1188.2727976438896	-1086.5887465628887	-101.68405108100083	-1086.5887465628887	48.3681510110278	4.9768774760418655	0.003697494117810023	0.6571422082082612	0.0034983135771304514	4.4673622443023235E-6	0.5720324599925684	-72.37571100383019	190.2535714632809	350.9981044180329	81.00741965938286	16.68977590581969	5.466148331576181	3	3	1	7	1	0.22548330890019147	0.28301845589533914	0.29764411240025446	0.19385412280421457	
2650000	-1194.7437266220388	-1086.1634590870453	-108.58026753499354	-1086.1634590870453	55.56175979799955	3.5157304800609612	0.0032003771273703863	0.5052593423847896	0.0029105147301962046	2.449295574661622E-6	0.4666721341941338	-80.66493825807343	295.05721448557495	34.75534687811018	61.5361695604461	47.654195558351184	8.395303903182503	7	2	1	3	2	0.22548330890019147	0.28301845589533914	0.29764411240025446	0.19385412280421457	
2660000	-1203.2563372768136	-1086.9958255564122	-116.26051172040142	-1086.9958255564122	60.9419312976253	3.8586026942915215	0.002248908400556343	0.6411361685971636	0.002293264616606004	3.1844169947203096E-6	0.657828861273626	-79.97503789027463	247.62603262685116	765.4503965782243	257.00034237332363	289.2055746909615	30.657684651152472	2	2	1	3	7	0.22548330890019147	0.32639840085913097	0.25426416743646263	0.19385412280421457	
2670000	-1186.7284490833838	-1083.5648235614256	-103.16362552195827	-1083.5648235614256	32.24607700196977	3.8447263940337164	0.005510303208353908	0.688257182424703	0.005393681147078128	5.386703184390976E-6	0.44957675260736735	-72.27621452375564	247.70325875068434	148.32290071385128	188.72073290969783	69.85416515127497	16.570344685707912	1	3	2	4	5	0.23031481406015156	0.32156689569917085	0.25426416743646263	0.19385412280421457	
2680000	-1189.9873263609704	-1081.807222813728	-108.18010354724244	-1081.807222813728	72.5294318588482	4.445857300550559	0.0028729904474843336	0.7788638330559468	0.002617465215504847	3.2458212608158553E-6	0.6534894721491289	-76.819813509904	538.6058762068656	359.3971428827535	30.04791741185918	23.476130864883448	33.57405177983596	3	1	4	3	4	0.19121183972591319	0.3485099897897888	0.25426416743646263	0.20601400304783501	
2690000	-1178.601687333274	-1094.5334522492328	-84.06823508404116	-1094.5334522492328	25.109192130618784	3.4435915159016544	0.007724135785535698	0.7274345577152674	0.007196887591816231	1.9831795040476796E-5	0.6666947154506805	-60.38402631503956	160.43409309064617	46.50270103923805	24.55432333963899	8.279542965661546	2.6784651182805317	4	1	2	7	1	0.19678477433859382	0.31310132371007954	0.27561583321442346	0.21449806873690286	
2700000	-1157.5068436420859	-1083.0541229557775	-74.45272068630828	-1083.0541229557775	16.832353502991857	3.4214792918451002	0.010621736004988943	0.6654712332011301	0.00979775416670709	4.0885988952630724E-5	0.6839490989098184	-51.51610825445883	105.47310745418686	72.77342991263409	9.99212733733282	9.011622040213824	3.765477283380744	1	1	4	3	6	0.19678477433859382	0.31310132371007954	0.27561583321442346	0.21449806873690286	
2710000	-1162.5525035280584	-1080.0966658479974	-82.45583768006107	-1080.0966658479974	18.88766139992631	4.081645215482947	0.013047180982430765	0.795200071377681	0.011053484770859405	9.507583944279592E-5	0.7802188349087334	-58.49012163911353	162.83528215294731	29.185213584671605	4.6518478643023515	8.272113050897948	10.922986597005231	3	3	2	6	1	0.16470698003877207	0.34528677565718763	0.27441813100479884	0.21558811329924113	
2720000	-1180.821137138287	-1096.3276619428289	-84.49347519545816	-1096.3276619428289	22.753978925264768	4.081645215482947	0.005462345877628632	0.537184991003774	0.004969283688774259	5.333593248760253E-6	0.46967338673938874	-61.73741209736892	195.99858345538894	25.960289291818412	12.99162939841794	6.820428971696202	5.717404059438327	4	4	3	2	2	0.2234857362879007	0.29881019237791373	0.2735393388453783	0.20416473248880695	
2730000	-1171.395856196776	-1075.9339715767787	-95.46188461999726	-1075.9339715767787	41.07860553324814	4.217509303160149	0.006869479581824992	0.8332620282189999	0.005263382806049775	1.7250411466723326E-5	0.7104156991168328	-67.93297923586981	229.88005580382315	170.0966539760234	1.7918761210659953	6.534402143820525	7.697733594132026	7	2	2	1	3	0.19758725840769048	0.3280086328940294	0.26478955113591346	0.2096145575623663	
2740000	-1172.9008888011674	-1090.7927577448067	-82.10813105636068	-1090.7927577448067	22.82233210577565	3.5375952090077725	0.008708249542414281	0.3710431591793907	0.0078067513571017	1.021219191586721E-5	0.40420444596984745	-61.82314241150625	79.9852916111805	44.979644345622695	9.03814447068444	3.6512882305128174	4.9931713448491415	2	5	4	3	1	0.15918654431380552	0.33259451410650853	0.3031902652297984	0.20502867634988714	
2750000	-1174.5245550474617	-1078.8994179299548	-95.6251371175069	-1078.8994179299548	42.10685342761708	3.5375952090077725	0.005121875687378047	0.645954608921839	0.003607373207409029	4.8529523040920815E-6	0.5760485998912762	-70.47033082936224	243.3451333599386	44.336112508630606	15.514590043911422	7.295343922573241	14.472499125028403	3	4	1	6	1	0.15918654431380552	0.32727627424746436	0.3031902652297984	0.21034691620893134	
2760000	-1149.5064519448342	-1078.1495593647387	-71.35689258009562	-1078.1495593647387	14.401192478351113	3.5375952090077725	0.013420444925433183	1.0112169417495716	0.011101667495184145	2.2555274045026624E-4	1.0110451016667674	-49.39668046480799	167.93574068155147	7.773917077037049	17.991248677421503	1.5103003003399402	0.14178593419214194	2	6	5	1	1	0.18170602444865036	0.33575833763618423	0.2795889828348117	0.20294665508035337	
2770000	-1152.6508244505158	-1084.2793901434195	-68.37143430709624	-1084.2793901434195	15.539775490724386	4.3785453465244055	0.01975154784059008	0.7556325967637871	0.015275476577373947	2.631549726280605E-4	0.8746109237691668	-43.92606475889819	595.9513028005615	1.6305107772211005	3.7252022508172877	2.4166267812397364	6.671017316301977	2	4	1	6	2	0.18542124699877902	0.33575833763618423	0.2795889828348117	0.1992314325302247	
2780000	-1146.7120590457089	-1083.6607876067972	-63.051271438911826	-1083.6607876067972	11.549375488001965	3.9987149795664285	0.022107930525845577	0.7486281006277632	0.01796502836388262	3.147803335473457E-4	0.7781131191908885	-44.02256204652285	89.9926638207225	28.580611378211444	4.322556316879316	2.197254063579258	0.6694728779751357	1	4	8	1	1	0.18542124699877902	0.3135731684918166	0.2795889828348117	0.22141660167459232	
2790000	-1153.7043093929428	-1088.362317154535	-65.34199223840783	-1088.362317154535	11.44260890464956	4.59083038050973	0.02124099482746829	0.8660847696372063	0.016191236641867293	4.031765645173518E-4	0.9893963511351729	-46.789581894044694	31.972023993447216	18.133279119044353	7.506598928656963	3.47365787415412	1.1236689654844838	2	2	1	7	3	0.18542124699877902	0.3267395213676723	0.2795889828348117	0.2082502487987366	
2800000	-1132.6105248433778	-1081.3092537343366	-51.30127110904125	-1081.3092537343366	10.341208528978832	5.813423365170625	0.02251009561501013	0.8688459940725444	0.018496212679594483	6.526710280474746E-4	0.9833681105212391	-34.97479914684348	54.77237244137714	4.545263701526293	0.7833655168906984	1.6807730744196965	0.1539271486429039	2	9	2	1	1	0.18542124699877902	0.3514634827794629	0.2795889828348117	0.18352628738694604	
2810000	-1149.229475959096	-1087.4419229982345	-61.78755296086126	-1087.4419229982345	10.536610201744619	5.495659842034886	0.027230100829251577	1.0959772490282007	0.01755764788282514	0.001074506388968575	1.1161224065641306	-43.579462675525356	27.783382458992733	4.841250981734907	5.334162001847982	4.3947770004186895	0.30762158594181516	4	4	3	2	2	0.21328864338080036	0.3424250897201755	0.24971838363210416	0.1945678832669196	
2820000	-1154.463789338013	-1087.5708774495045	-66.89291188850854	-1087.5708774495045	11.79614387247856	2.4390601273348222	0.0238601323426059	1.2732763128539157	0.016074249051351602	0.00105446691539909	1.3436901223373792	-47.19470627789801	84.21013578250114	12.460730645475012	3.9862722705164186	3.3678037653067197	0.5909918366986172	3	1	3	6	2	0.1736839197530751	0.3792477023915454	0.25250049458845947	0.1945678832669196	
2830000	-1159.0212276643458	-1083.694688285918	-75.32653937842797	-1083.694688285918	16.15737955486112	5.263120947889632	0.013519624932171312	1.0324856881268905	0.011689938251633102	1.2286546642068468E-4	0.8835963028416082	-52.9464275770042	60.502834762564994	17.819682234683853	10.515655213132726	7.032988791798419	7.284789204134652	3	4	3	4	1	0.1753617551239113	0.3792477023915454	0.25250049458845947	0.19289004789608338	
2840000	-1176.5219377807832	-1082.6878143519796	-93.83412342880372	-1082.6878143519796	33.505557820857625	4.496825991130474	0.0034236903510323847	0.6223651945879057	0.0036506021442961304	5.263899970604188E-6	0.5888818515138879	-65.85986313864049	181.29651027188243	246.93363436923767	22.898942636169956	22.770890992349084	10.937664082304115	1	1	1	6	6	0.1753617551239113	0.35674933499039413	0.2749988619896107	0.19289004789608338	
2850000	-1210.8344641504818	-1079.1029002128923	-131.73156393758953	-1079.1029002128923	259.0643460922513	4.496825991130474	4.988688804877915E-4	0.6828395135819673	6.167983543966928E-4	2.0191511226096024E-7	0.7714625228911892	-93.60779448899571	3412.9812255131287	48.764489904799845	55.13970286949571	115.005131718737	333.5936625875447	3	1	4	2	5	0.1753617551239113	0.35899771229419225	0.2727504846858126	0.19289004789608338	
2860000	-1180.9794623949897	-1088.8584798091342	-92.12098258585547	-1088.8584798091342	37.95613392254081	4.635440614928249	0.004175333009649966	0.6711947992759428	0.0038984457505490387	3.110865006714099E-6	0.4641175748201376	-61.63077077845237	827.0198850625407	466.6367320980614	50.98640079712817	11.988977079220835	6.030025646843677	1	1	3	5	5	0.1753617551239113	0.35899771229419225	0.2727504846858126	0.19289004789608338	
2870000	-1158.585502825681	-1079.702624781342	-78.8828780443392	-1079.702624781342	16.729730149011207	3.727390117659739	0.014494001574702561	1.0984469255196474	0.01047237865694494	1.7337768294813856E-4	1.0750545177845978	-51.82925247892517	199.19328425334922	192.3692570860611	27.641337408240563	8.050866322365186	2.0108318590789183	1	1	4	2	7	0.16430535931653018	0.35899771229419225	0.2838068804931937	0.19289004789608338	
2880000	-1175.4806117226728	-1087.4292752680872	-88.05133645458565	-1087.4292752680872	20.941545665703565	4.410884876791245	0.008533478542835211	0.8499616517359813	0.008535711718981449	3.5997234119400584E-5	0.7385564553857219	-64.41697127095513	265.494425643956	13.339439112223515	19.9688745334317	3.821552407133045	0.8185282916024624	2	3	2	7	1	0.15583053934949323	0.36747253226122917	0.2838068804931937	0.19289004789608338	
2890000	-1171.8416737963041	-1089.6614633076465	-82.18021048865765	-1089.6614633076465	31.254085502660697	4.410884876791245	0.005736536791864177	0.4559426992255923	0.0053359549298292504	6.874265020292284E-6	0.4480012306249054	-56.445480351212034	616.7387058229464	14.803828561307636	2.8467811658620867	2.88745560616502	13.222942342516628	3	1	2	2	7	0.15583053934949323	0.36747253226122917	0.2838068804931937	0.19289004789608338	
2900000	-1217.7207406018408	-1077.9905895382615	-139.73015106357943	-1077.9905895382615	286.7749049345949	3.690470045278326	6.749230140636168E-4	0.8846721932294264	4.319095186467803E-4	2.3533781495832122E-7	0.8025919079661437	-97.64615971273713	6420.35323392711	7067.665438549275	310.5235534928441	104.89746317841517	35.00217568092738	1	3	3	4	4	0.1757697651333986	0.3392488467061279	0.2813593361058867	0.2036220520545862	
2910000	-1182.924656868211	-1089.5326376747537	-93.3920191934574	-1089.5326376747537	33.15561801212809	4.3738059140426095	0.0055226117759237725	0.8186623623360804	0.005841979552731802	2.8260745971525766E-5	0.8150638951381235	-67.58996026334552	154.26875257118115	158.2434831086621	19.246438503866383	8.399137114353648	4.272786471747211	4	2	3	3	3	0.14977783783330925	0.36524077400621724	0.26784014188510324	0.21714124627536965	
2920000	-1190.9352425452198	-1085.8603720551534	-105.07487049006633	-1085.8603720551534	34.10799043395623	3.9213474513112314	0.003400330771767199	0.7892570626524436	0.00341359930007116	5.201258794518843E-6	0.6341610973535478	-74.43359334512692	4298.4757479140035	85.66717596128854	30.47493018536378	2.8214852414281184	3.6291370739288666	3	6	3	1	2	0.13914034969435912	0.36524077400621724	0.2784776300240534	0.21714124627536965	
2930000	-1170.435637949979	-1079.6827894797666	-90.7528484702126	-1079.6827894797666	29.715244605521875	4.018627960089483	0.007840490791189763	0.693850919851974	0.005713040494706858	3.1732344582891186E-5	0.8741226646459598	-62.84431080711852	405.1425614306047	108.8335664542113	24.155747164956132	14.345866201006029	18.74096790335319	3	1	2	6	3	0.205260860751631	0.36524077400621724	0.2784776300240534	0.15102073521809778	
2940000	-1174.3693011127903	-1094.6089124210653	-79.76038869172501	-1094.6089124210653	20.796741878516393	4.888930334096388	0.0069091906435912185	0.5531512047887093	0.009232519244875986	2.9976351067158582E-5	0.6151176685717237	-59.873671600515905	76.4559250753723	17.137702193562045	9.068998204321428	4.179100708332732	3.20481210532091	5	2	1	6	1	0.12498716734703051	0.36012503455726375	0.29835909287926704	0.2165287052164381	
2950000	-1203.2287548551403	-1089.4488459628942	-113.77990889224608	-1089.4488459628942	100.32641413281675	4.888930334096388	0.001751403669544831	0.5994167235683944	0.0017988578821731991	1.365997607871993E-6	0.6119493943873701	-81.11763122742778	1389.2958135222086	249.0480266391944	139.12958919562308	17.986753948956594	19.158306834675976	2	2	2	6	3	0.18088974918447764	0.2823787869244786	0.32020275867460507	0.2165287052164381	
2960000	-1172.813136741933	-1083.2449834981012	-89.5681532438318	-1083.2449834981012	23.35608146037201	4.098477885269574	0.008589032171966202	0.644575539253804	0.006777878373981767	1.6788530045928002E-5	0.570351495549712	-59.93635166639725	889.3158318445554	344.21978134716306	29.86284408422071	10.85668729372259	8.225632774079136	2	1	2	5	5	0.19232301484320094	0.2823787869244786	0.32020275867460507	0.2050954395577148	
2970000	-1183.914741445297	-1091.396279276182	-92.51846216911503	-1091.396279276182	29.134056369173738	3.450750162437997	0.004491349465247123	0.49621735369198167	0.005646401757416184	7.309570226472973E-6	0.517585558406306	-67.6257821374806	272.9346133848298	55.91783979818239	12.95383544453544	14.38676715417137	10.918808602368264	4	5	2	1	3	0.19232301484320094	0.2823787869244786	0.320940366849923	0.2043578313823969	
2980000	-1195.564209548701	-1087.0718362891007	-108.4923732596002	-1087.0718362891007	58.04793845243356	4.194327665519586	0.0041564053946495875	0.8363117864558708	0.0027334732802027414	4.030434162144197E-6	0.6604974736039518	-80.85567544671198	167.92059425405802	100.10102613372878	88.91657930492265	18.882057860688885	3.330176033059723	4	1	4	5	1	0.19232301484320094	0.2741165952587671	0.3292025585156345	0.2043578313823969	
2990000	-1194.9372676707158	-1081.366306544932	-113.57096112578375	-1081.366306544932	176.52431125918113	3.972253760233341	0.001544538787364107	1.2004489962636606	6.662433052611622E-4	3.872578923112708E-6	1.3693964605537363	-80.87101451232961	3394.8481924388943	20.9574865032136	10.328325399480669	17.866165605812583	25.279688015835198	4	6	3	1	1	0.19232301484320094	0.30986911373810205	0.2778880340594089	0.2199198373592876	
3000000	-1227.4394808670133	-1087.6480626231128	-139.7914182439005	-1087.6480626231128	472.60080615391195	3.972207249542776	6.721972667639267E-4	0.878179920867139	3.926987019388216E-4	6.932642066512903E-8	0.6420951266408778	-100.190169966808	4932.096458318696	414.1524082395116	56.524590804616096	101.8129088118569	238.28598469296912	3	1	2	4	5	0.19232301484320094	0.3327643568767822	0.25554924681696567	0.21936338146305068	
3010000	-1224.8237036798496	-1083.73788437032	-141.0858193095295	-1083.73788437032	248.24745533311622	3.1194228638589094	8.459898183126111E-4	0.557599275143562	7.724411768718186E-4	2.435996516986778E-7	0.6172976995759483	-103.21960717038651	1237.7770325718452	660.7648390602511	823.5725893162033	100.76551003130302	169.66788404177805	2	7	1	4	1	0.210845480198247	0.31651325333848074	0.25554924681696567	0.2170920196463061	
3020000	-1195.275586093819	-1081.8972629590037	-113.37832313481519	-1081.8972629590037	54.69049440311865	3.2829124607663447	0.0027569130176743014	0.9333852049976381	0.0032734124357353825	8.958247218306901E-6	0.9156411131304723	-80.75586413876296	806.9650107876233	354.4300817175617	61.15537911047146	56.197253625563945	11.068853281105783	1	6	3	1	4	0.1964704257649984	0.3162423931545735	0.25554924681696567	0.23173793426346193	
3030000	-1183.4110841095046	-1079.864006573846	-103.54707753565859	-1079.864006573846	39.94587112057122	3.1663807194359657	0.005862150370284309	0.9255028043517751	0.005731089711561723	1.9993548442953392E-5	0.7146954601217265	-72.76302197578575	184.1385692689943	233.97496668137518	72.22264472049433	21.85511670847397	48.52987136199455	2	1	3	2	7	0.19779519214715943	0.37886304569344775	0.25554924681696567	0.16779251534242656	
3040000	-1198.352787431461	-1088.4183198575618	-109.93446757389921	-1088.4183198575618	48.22122477109646	4.4493393973270035	0.0036740683911209555	0.4294110583001604	0.0035951397153469403	2.6726910759920778E-6	0.4481529665273982	-79.9889175700586	549.8085308291915	74.54658601448376	66.41048366354205	31.47958009173243	52.90645532248302	2	6	2	3	2	0.17704415006630267	0.36272543315083405	0.27630028889782243	0.1839301278850403	
3050000	-1188.5948307872561	-1081.0515320752017	-107.5432987120544	-1081.0515320752017	65.2473698051296	4.4493393973270035	0.0033846802319898745	0.9175485346962738	0.002536217737346589	3.904324912872159E-6	0.7706958903079995	-76.67552004249944	321.28897912394314	573.6726868990723	25.617418281423127	13.261819210615704	12.977591621610415	4	1	4	5	1	0.17704415006630267	0.33941354829824444	0.29961217375041205	0.1839301278850403	
3060000	-1166.72907481848	-1078.0938437082925	-88.63523111018748	-1078.0938437082925	30.008188167959155	3.501368878179016	0.005316729811467458	0.7041830664583963	0.004751365860920781	9.216718681046265E-6	0.6319082502240071	-63.36452523592056	195.58590684338597	38.776450494266015	39.50401301779307	13.222155119048585	5.444639261912723	2	1	2	6	4	0.1793452283830627	0.3678749409409865	0.26884970279091	0.1839301278850403	
3070000	-1173.3453539471543	-1084.9716377738287	-88.37371617332568	-1084.9716377738287	34.64715284135738	3.3740450605641112	0.006597402121054695	0.8334003235047089	0.004286903893751847	3.164595763695288E-5	0.9373438898678439	-59.57161990441312	446.1841074984547	465.4736441687203	12.70848466236706	8.064966482933794	7.340927885446521	2	1	1	9	2	0.18798369178099458	0.3497954425710197	0.2782907377629449	0.1839301278850403	
3080000	-1177.1593585726062	-1081.9022476043867	-95.25711096821951	-1081.9022476043867	25.723768337447783	5.006586315357496	0.0070203732521057485	0.9179437717263479	0.006762584230991814	1.462615742026509E-5	0.6332696222554453	-66.15069781935492	211.9687951590725	85.44527606228188	31.133859947403604	9.90176860721221	31.208448892686175	2	2	5	3	3	0.18798369178099458	0.3497954425710197	0.2782907377629449	0.1839301278850403	
3090000	-1195.451966723286	-1089.1939353344915	-106.25803138879454	-1089.1939353344915	75.33396036030003	4.511932701052088	0.0026119819704647695	0.6322110038492789	0.002657299995010549	3.1625949471780052E-6	0.671951107595351	-74.20929023682015	905.9142709318667	440.9620606002109	73.10917532320306	6.353963066779644	16.17192061637855	1	4	1	3	6	0.20889538640619318	0.29806210718897014	0.29212497350882805	0.20091753289600808	
3100000	-1193.9467977812287	-1089.807145682491	-104.13965209873766	-1089.807145682491	55.177569167038875	5.3936569059388315	0.0022473305286210923	0.5243503728180947	0.0025061001400230962	1.956814544299229E-6	0.5397532219234161	-74.87923126856465	475.4108981238562	336.91026387341515	44.85777626695073	11.538439511739176	11.189679780592893	1	2	6	1	5	0.21890445246952484	0.32314464640364127	0.2570333682308253	0.20091753289600808	
3110000	-1186.1344911307683	-1081.6503412069005	-104.48414992386773	-1081.6503412069005	71.82117858412829	4.100601335164746	0.0030153205230550144	0.7685212437581542	0.0028500453656874272	6.634750277615899E-6	0.8465173577845452	-74.32625516391415	404.31872495956276	40.03906254455358	23.815600747133164	67.38684959204559	21.570842046203904	3	1	6	2	3	0.15201091586542792	0.3707147373245632	0.2808090545256512	0.19646529228435716	
3120000	-1226.827330040183	-1081.1713039507993	-145.65602608938377	-1081.1713039507993	366.48031592067747	4.655030270676382	4.241237960379468E-4	0.6463988050564474	4.6264684130915536E-4	6.333954697590796E-8	0.560079050096544	-105.6299701870271	7270.670717338775	1070.440885106559	361.846577275538	109.79990215572559	96.97337913397989	2	4	5	2	2	0.15201091586542792	0.37570365344860024	0.2758201384016141	0.19646529228435716	
3130000	-1232.519539722893	-1090.5611327062265	-141.95840701666643	-1090.5611327062265	295.1071039495601	4.370122944988873	6.115905660923002E-4	0.5288325805956099	6.791223596133731E-4	1.2055996347027874E-7	0.5132826363074697	-101.05737828802357	4080.854882669834	191.63645435450772	639.3434280685053	68.8332883341834	159.20879454467675	4	4	2	1	4	0.16254751536903253	0.32162357860206126	0.31936361374454847	0.19646529228435716	
3140000	-1187.1533706757116	-1090.4263634849501	-96.72700719076137	-1090.4263634849501	26.68365488154895	4.370122944988873	0.007215322779442265	0.5796105488151932	0.006882610563625135	2.0797048675667312E-5	0.61640458475391	-67.68869655448684	403.5659871820437	303.0430505701075	44.07177687189942	9.756399760124564	14.105411686766066	1	3	2	3	6	0.16254751536903253	0.32162357860206126	0.31936361374454847	0.19646529228435716	
3150000	-1202.3344020399734	-1094.6218885475123	-107.71251349246113	-1094.6218885475123	53.1068175700722	2.128023074118879	0.004076901746998331	0.9685250751848611	0.0037117212595638	1.6182387235219427E-5	0.9852012302133956	-77.00781417164204	390.57177981413815	165.5099876856508	123.09911058542463	44.20559315557021	15.615876524745255	1	2	6	4	2	0.15023696670123926	0.36749589669830945	0.2785506450864485	0.2037164915140022	
3160000	-1220.971580326091	-1084.4936852943254	-136.47789503176577	-1084.4936852943254	266.23427063812255	4.891628595698107	5.283037416957866E-4	0.5270785385191858	5.72337618817417E-4	8.063654874539898E-8	0.549734805397556	-101.3115265547851	1097.4608727549505	870.4873732360079	133.2380436600923	81.54324000939657	71.59367069856025	3	2	6	3	1	0.18682950897433306	0.31430544009198824	0.2951485594196759	0.2037164915140022	
3170000	-1238.7739845992983	-1085.165805657701	-153.60817894159726	-1085.165805657701	358.1431532308273	5.284100487474224	3.7518518691690865E-4	0.41237930514380605	4.2477961138692635E-4	3.792332945765236E-8	0.4681871465288474	-109.52773841430985	1791.1132293041355	8561.480536609935	516.3013996290371	250.11090263513512	147.52701460769595	3	1	5	1	5	0.17150336054110346	0.3570357606295657	0.2864953783044845	0.18496550052484567	
3180000	-1182.2800431965352	-1084.4179546709724	-97.86208852556285	-1084.4179546709724	38.53409476521092	3.959004933884296	0.003575408129241805	0.3743365823409211	0.00396547386170481	2.9798342412288673E-6	0.43865688510151435	-70.91372975459922	534.5429783324232	67.5071609575312	23.916267169749275	24.690660892834284	11.044820729797898	4	1	3	3	4	0.16893493491133998	0.3237421610001211	0.2864953783044845	0.22082752578405376	
3190000	-1225.7810122444905	-1084.3912840961289	-141.38972814836168	-1084.3912840961289	288.83368411209847	3.915046372726756	5.81182372096716E-4	0.6910641486487499	5.293881916842235E-4	1.0773026016023354E-7	0.6035140487361844	-101.04232861922496	4840.180167554771	3236.331422967424	149.0861053735194	67.86667216868945	133.9660595767095	3	2	1	4	5	0.2267868105533104	0.3319275036319075	0.2511655831543238	0.1901201026604577	
3200000	-1197.8111037115334	-1086.8145593929385	-110.99654431859491	-1086.8145593929385	94.29510135522844	4.023352601566927	0.0016884242686945733	1.053131557591903	0.001555827227177291	1.6564430763962851E-6	0.7407823096022697	-79.45191582809622	910.5222824314004	42.2080266996588	55.04531640284875	38.16099501946326	14.29050829231367	2	8	1	3	1	0.22272301007093068	0.28408886809472345	0.2739611551538908	0.21922696668045452	
3210000	-1182.1457742801772	-1087.753470979386	-94.39230330079121	-1087.753470979386	27.574977879527136	3.63743323701661	0.008362917730575977	0.523778499674692	0.007172371279968186	1.3140541078877147E-5	0.4727808610853837	-69.05977434081964	70.13101432156898	22.33499994885424	42.47940633541925	1.4297340351621561	7.2771699991577155	4	5	1	2	3	0.22272301007093068	0.3642732922598282	0.24799496500038945	0.16500873266885116	
3220000	-1199.4507146478404	-1079.9839936905582	-119.46672095728216	-1079.9839936905582	70.44325611567471	3.63743323701661	0.0020000963025066	0.6256215338800791	0.002222155113487084	1.978445571240258E-6	0.6089622654441407	-84.95901193793281	576.2190360448789	38.57267721881873	129.7344534372868	225.36035297840743	15.303920661533507	4	1	2	4	4	0.19495275766231873	0.3642732922598282	0.2757652174090014	0.16500873266885116	
3230000	-1177.932198793978	-1088.9293753383615	-89.00282345561637	-1088.9293753383615	24.409201450316505	5.160166452223546	0.007107724922361747	0.3301457235591429	0.006743396333752111	6.340850323366559E-6	0.34454531630567437	-66.2270262481923	112.0674455095904	64.8896528210297	23.88382018016822	6.050327950332505	5.938267404469101	4	5	1	4	1	0.19495275766231873	0.3542530327911891	0.2676320262811665	0.18316218326532516	
3240000	-1180.299251281368	-1087.1967444111033	-93.10250687026478	-1087.1967444111033	25.084848655642663	4.858017894725205	0.012656631393935042	0.9600769768848811	0.008041152111748115	1.4373074910906862E-4	1.083693448329599	-61.84426515418529	1002.101761106383	153.70434961635635	45.82338789470591	15.803027657482478	15.09851455523883	1	4	1	7	2	0.19022059850421644	0.3102793797760261	0.2676320262811665	0.23186799543859046	
3250000	-1169.3815474143667	-1088.0537483680678	-81.32779904629898	-1088.0537483680678	19.77074185112084	3.7136400657701008	0.009373802803932532	0.8629662592660061	0.007558285997716201	3.444918217675372E-5	0.660294809481211	-54.704553115635456	274.08677328690374	284.605263797641	4.282720913064162	3.808824077813683	6.065898428918969	1	1	6	3	4	0.2362655601832337	0.3102793797760261	0.3052776109212668	0.14817744911947295	
3260000	-1167.8740260072661	-1080.6066865130413	-87.26733949422497	-1080.6066865130413	22.876267403182297	3.7767101283026983	0.010840732396140909	0.7792287520607502	0.00669372652614273	1.1917182252626093E-5	0.4686297689586228	-58.10110864373131	164.3297797856566	192.4224908223949	193.90787444325218	7.7181322294855965	7.728459526670986	1	1	1	5	7	0.2362655601832337	0.30056494989105653	0.27073469119483634	0.192434798730873	
3270000	-1173.5134946847074	-1082.8893339531571	-90.62416073155036	-1082.8893339531571	37.56796529220526	3.255340103950821	0.004559018201747906	0.5242328024331955	0.004416925197253231	6.333452373868573E-6	0.5845873973564137	-62.360350594397346	134.41656481999595	279.8682014786236	3.7797891644096935	12.12959809621774	18.783323090366526	3	2	1	6	3	0.19542949051392244	0.3452828969367113	0.22601674414918155	0.23327086840018424	
3280000	-1167.2280643554723	-1084.1685122325282	-83.05955212294396	-1084.1685122325282	24.980824500750163	3.255340103950821	0.006515563372070459	0.49661307787643816	0.0062860798187471196	1.58157497138439E-5	0.5948383850747649	-59.56532052309397	499.4640824176185	15.17168539166459	13.526873146583364	4.948062666950149	3.9805817371111263	3	1	1	2	8	0.21686967589741388	0.328405828055744	0.2428938130301489	0.2118306830166928	
3290000	-1161.9344625915592	-1082.2854584095876	-79.64900418197156	-1082.2854584095876	18.618737741056655	3.3065331531871864	0.012775485583220201	0.9892780913952656	0.007116256275647415	3.795498582784777E-5	0.7457011692299194	-56.04187382442812	311.7844611154022	28.45829191590565	6.6860280209588066	3.3577725889793792	3.8873277040839667	3	2	3	2	5	0.21481097076225733	0.30286093141383374	0.26698173129304287	0.2153463665308656	
3300000	-1173.9603158468049	-1080.9577780530792	-93.00253779372565	-1080.9577780530792	23.91236696584712	3.7964716621147825	0.009523678863288237	0.9139902618409285	0.006176615314978616	6.757326943137302E-5	1.1158097209021778	-65.687229409761	591.6964176055055	84.42111032906513	25.178768696027518	8.796522719901132	2.79904677370868	2	4	1	6	2	0.21481097076225733	0.30286093141383374	0.26698173129304287	0.2153463665308656	
3310000	-1173.9848741559126	-1081.2587463583	-92.72612779761278	-1081.2587463583	30.098306091302586	3.7964716621147825	0.004870768710769031	0.4742053841671006	0.005011680922521929	6.915023958827602E-6	0.5148694584196042	-66.29834875459518	314.47769812559875	41.01271680750994	19.180322022087722	10.95026583138502	27.86675896117117	3	1	1	3	7	0.20021803792949588	0.3176192949274286	0.25222336777944804	0.22993929936362706	
3320000	-1174.071180340582	-1084.1921179199826	-89.87906242059947	-1084.1921179199826	41.64213044206408	3.7964716621147825	0.004438159565698651	0.5406469244848411	0.0036553055424424137	2.908952685278199E-6	0.4561681618649644	-63.90593569789647	204.8583079101332	226.76251983654984	8.29837570030481	3.6286977706138943	9.193412768664055	2	1	1	2	9	0.20021803792949588	0.29040431809841905	0.32602977724316495	0.18334786672891967	
3330000	-1167.5464756360632	-1080.5465463855862	-86.99992925047687	-1080.5465463855862	21.414935539933985	3.74202237883148	0.007422224916683765	1.0842810400106755	0.006662555315722557	3.49370237225857E-5	0.8715738216679175	-58.46712046112971	553.8065552074888	160.40330907513072	15.643590412500469	11.578387456669638	4.437210402989697	1	1	5	7	1	0.17898191896135587	0.3300955848754079	0.32602977724316495	0.1648927189200708	
3340000	-1186.2432713038488	-1079.513606566021	-106.72966473782783	-1079.513606566021	43.4733680810718	3.489574619424057	0.008220962975687935	1.2365092249889713	0.003749630755920612	1.2204913533302822E-5	0.8394833625683714	-74.72432838139605	262.0155656043131	312.593592518905	131.6698459495253	33.90995462670074	12.192561917708007	1	5	2	2	5	0.17898191896135587	0.3300955848754079	0.32602977724316495	0.1648927189200708	
3350000	-1183.6106115126115	-1092.5269311665454	-91.083680346066	-1092.5269311665454	29.536473512946227	3.489574619424057	0.011674815927662141	1.2086348124820767	0.00549249888099578	2.8730568879197914E-5	0.9045382965021664	-61.89099372909101	417.6695102037523	61.51809593371337	48.30227365541751	9.286052577680863	12.707842700127022	3	1	3	1	7	0.25649726691902214	0.28823076748157944	0.2545744102512717	0.2006975553481263	
3360000	-1181.6937555579275	-1082.2608515330735	-99.43290402485411	-1082.2608515330735	34.77446327589303	3.7883939861462532	0.0051532511222088535	0.8674835405416358	0.004283551871641536	1.4295758369343824E-5	0.8113366673688388	-69.38814799242827	1512.906857722157	14.682629463789182	21.19339635152801	15.653632158239768	19.756826062502487	2	3	4	3	3	0.25649726691902214	0.28823076748157944	0.2545744102512717	0.2006975553481263	
3370000	-1163.3186685681135	-1091.224944307626	-72.09372426048742	-1091.224944307626	19.96330385254945	2.655127120578699	0.008523786903183336	0.39316712744885135	0.007490837860727968	7.948905455189465E-6	0.375718152289971	-53.40209162356578	193.83951428758317	5.7172676510841125	5.153757667261118	3.8948621114159905	1.046343552341593	3	1	4	6	1	0.25649726691902214	0.3166087608124918	0.22362671391955166	0.20326725834893405	
3380000	-1177.9130359849903	-1081.3516912377854	-96.5613447472048	-1081.3516912377854	37.59892599067739	3.565263787575849	0.005196923102514961	0.6853996918139469	0.004371065868068792	1.4584725325963617E-5	0.7471042118927048	-70.52013316662791	421.9479729850806	96.06465520937103	22.90380612803757	2.7050049722731804	5.077966023823305	2	3	3	2	5	0.20877804198631325	0.33647067527075314	0.22362671391955166	0.23112456882338156	
3390000	-1207.022983813471	-1087.1000391610094	-119.92294465246157	-1087.1000391610094	102.87155534628921	3.8177086213166023	0.0038103485554931062	1.0739273814394725	0.0015126031242364136	4.227680668901604E-6	1.0357081842964904	-87.12528178258846	1133.3585875535089	230.51418622320946	26.549328707743026	39.29499032858918	17.22124348223327	4	3	5	1	2	0.20877804198631325	0.3231838873030053	0.21944041613927942	0.2485976545714017	
3400000	-1198.6097773171591	-1091.415897987677	-107.19387932948202	-1091.415897987677	47.063678568297775	5.388883381378184	0.0030496107833803336	0.47453948497635756	0.0034773589567444725	3.685349883504E-6	0.6091682045240863	-78.17578211874024	486.54085967517756	186.48034783801498	42.429397129526	20.0905025904044	19.410192336247356	1	6	2	4	2	0.18260675650562566	0.3460928662644117	0.22235523606326718	0.24894514116669517	
3410000	-1232.1059949393007	-1083.8317257457988	-148.27426919350177	-1083.8317257457988	277.4940678062561	5.388883381378184	5.49780824142223E-4	0.3909827092608499	5.490319937832854E-4	2.6778807219009023E-8	0.3110246403727524	-107.54841366531987	1293.2908588516937	4127.489257492899	575.8316282682373	219.47902109705691	66.43911735303274	3	1	4	3	4	0.19477469566297115	0.3619167889945959	0.23569787435544612	0.20761064098698662	
3420000	-1213.5827204674667	-1086.721367023325	-126.86135344414173	-1086.721367023325	116.11158427930928	4.055862087060927	0.0018927983578625328	0.5848776736380925	0.0016401343947041677	4.2297110875695637E-7	0.41065133296405365	-90.95519050216754	451.4050079583946	612.8158210513393	298.9982831279854	342.1042188430238	40.77765816554797	2	1	2	2	8	0.19477469566297115	0.3619167889945959	0.23569787435544612	0.20761064098698662	
3430000	-1239.8339450570622	-1082.7351439622464	-157.09880109481577	-1082.7351439622464	356.82529568385735	2.7017417064626192	5.681365534143241E-4	0.6960526021345882	4.1537055670769825E-4	5.300629967844044E-8	0.5845869175806091	-109.36643946969039	14459.12884947207	695.7582466601157	1273.1167456843616	3039.448214231537	189.93045054022213	2	1	3	2	7	0.19849590369175973	0.3619167889945959	0.2580070525063633	0.18158025480728085	
3440000	-1262.8571529516503	-1083.9030550183434	-178.95409793330694	-1083.9030550183434	1718.3656476975711	3.693419578998462	9.592172133914261E-5	0.44918915366938794	9.450271793491125E-5	1.8852895655291043E-9	0.43942061964084544	-131.93435439134626	14072.789620763408	24625.484263836137	2133.1084045594985	78.34257244460775	147.06519643209805	2	5	5	2	1	0.17972057577036613	0.3553997745710768	0.25596507546684566	0.2089145741917112	
3450000	-1247.8141275895716	-1086.938253517393	-160.8758740721787	-1086.938253517393	524.4403922213643	3.677137223477242	3.490990903097072E-4	0.6043997440104857	3.143271828108025E-4	4.4608563100076356E-8	0.5673962207352564	-117.34899525865663	11601.445251023615	1697.1312483127156	1268.8976418232483	409.2278257355442	176.22598004163532	1	5	4	3	2	0.20948201712946174	0.298616587741139	0.2739539282997548	0.2179474668296443	
3460000	-1198.382788188767	-1086.45694236884	-111.92584581992725	-1086.45694236884	76.97573437081766	3.677137223477242	0.002274961064181162	0.857798612760843	0.001985659470997603	3.447424334555282E-6	0.8222770690703343	-75.71853778978841	1170.0648801665272	58.11402390411183	269.8203050251549	33.021508151325115	23.626671613631373	2	1	2	5	5	0.15672147919541174	0.34732661619009847	0.2484808420787418	0.2474710625357478	
3470000	-1171.5033538963803	-1087.2496612700447	-84.25369262633548	-1087.2496612700447	27.893737338046936	4.08601216599652	0.00649909926162798	0.6262179806018009	0.005620789033256344	2.188855702257975E-5	0.6738451945050858	-49.98079624059248	4426.0678451005	2161.5616587892555	15.583738459643005	3.6289086737037572	8.245572168863589	1	1	1	7	5	0.17997568048444385	0.34732661619009847	0.2484808420787418	0.2242168612467157	
3480000	-1156.1393699894318	-1080.8330265095785	-75.30634347985334	-1080.8330265095785	14.983031461488777	4.543404723581655	0.010087240068876782	0.7967709982910625	0.009000187817259203	5.097163719169124E-5	0.6838738169961085	-53.37903896037738	215.61956472546834	19.059284603348612	6.359190459254273	4.96034924416783	0.5774448801530665	2	5	1	6	1	0.17232534307846117	0.330209266401664	0.27324852927315896	0.2242168612467157	
3490000	-1159.7910707750586	-1083.5166198941852	-76.27445088087342	-1083.5166198941852	14.005707692858191	4.18355445269535	0.02090092916223661	1.2628353730289987	0.014373852347162	3.082537096166882E-4	1.0609051966341236	-51.876037691283344	83.32347632629902	48.71783872559286	13.327872047559826	5.181229109492581	7.23915968865555	2	2	1	4	6	0.17232534307846117	0.330209266401664	0.27324852927315896	0.2242168612467157	
3500000	-1171.8907473216059	-1075.648910686382	-96.24183663522402	-1075.648910686382	28.54944407889005	4.18355445269535	0.0225458030867476	1.6331394142352376	0.006673107759337302	8.245792962352696E-5	1.07920292879068	-66.77680823948437	151.4377096233682	71.83709879555174	48.16197659566802	25.922914428023308	11.968623181898156	3	1	2	3	6	0.17155538894909586	0.3701527830061727	0.2548467839297889	0.20344504411494235	
3510000	-1164.0496317596615	-1083.3922808586112	-80.65735090105022	-1083.3922808586112	23.74779836589416	4.18355445269535	0.02040768700878214	1.3965622532303255	0.008519129347624544	2.2074296488557618E-4	1.2418693160980927	-54.710705299783065	55.64845344548983	132.58696799036053	7.461732453044044	6.144156330742233	4.604516165186995	1	2	9	1	2	0.211900345912496	0.3197154984266729	0.2548467839297889	0.21353737173104198	
3520000	-1162.1170577002752	-1081.6717328534214	-80.44532484685378	-1081.6717328534214	22.460473344649934	4.18355445269535	0.015516710176930038	1.0070427500606092	0.00992130453352253	7.092704072872075E-5	0.7255542544711407	-59.12902838373935	168.8239786803006	5.711348533987285	4.346133134865639	3.344366927137634	3.5498854228022947	5	1	7	1	1	0.21095131955307736	0.3197154984266729	0.2560067936529656	0.21332638836728396	
3530000	-1219.8289941693802	-1089.2983705656322	-130.5306236037479	-1089.2983705656322	121.59562962872351	4.18355445269535	0.0014283609243530284	0.7424173079697552	0.0013110155968116268	1.6932514869482243E-6	0.9716842990176071	-94.37096108478003	664.6479096696692	304.28268106117935	485.0835519445964	202.03977604702408	60.88778979709063	2	2	2	3	6	0.14756144030307078	0.3726546315399749	0.27036983922316243	0.20941408893379165	
3540000	-1189.120842287623	-1095.1900582012981	-93.93078408632482	-1095.1900582012981	46.38841663366213	4.482714061341268	0.004121458940653405	0.673456627221096	0.0034777385695688987	6.347540246835049E-6	0.7236915525762437	-67.27829093994698	639.1561060130771	9.279798947225924	19.011805544816244	12.863628896460241	2.833813841111315	3	3	6	2	1	0.14756144030307078	0.3614153399700658	0.28160913079307154	0.20941408893379165	
3550000	-1187.54143931559	-1086.0251558978464	-101.51628341774367	-1086.0251558978464	40.250012844900525	3.370193527781136	0.006179025405726475	0.8611070164151398	0.004297604461407024	9.015418013248713E-6	0.7137262486640812	-73.63689188947562	288.22963021574657	117.14148926890202	63.26150252349034	11.370923154380355	8.928885268626212	3	7	1	2	2	0.14756144030307078	0.39431010143968986	0.28160913079307154	0.1765193274641676	
3560000	-1201.1574346483771	-1084.4051932824937	-116.75224136588339	-1084.4051932824937	147.91986637294633	3.370193527781136	8.275923703496173E-4	0.6334638657338141	7.646929111172255E-4	3.0557854977913795E-7	0.6123769967891702	-84.28412013836255	1793.3312138278116	136.64102050990266	53.71875127741475	48.7852721688921	36.937147985286536	3	2	1	4	5	0.14756144030307078	0.40121994888771256	0.26288962334949306	0.18832898745972337	
3570000	-1168.6764338768342	-1085.1205425942883	-83.55589128254591	-1085.1205425942883	23.050244684756823	3.861669181251833	0.00795692651166699	0.541296822815144	0.007091809415074556	1.3013850274622316E-5	0.48307394897311146	-60.96331959755815	121.43709008739388	24.357649833809926	11.400750925976357	13.877471026389383	6.14450885840932	4	2	4	3	2	0.18814144341268046	0.3409494720981381	0.28258009702945786	0.18832898745972337	
3580000	-1177.958149543673	-1073.542169508487	-104.41598003518612	-1073.542169508487	69.38333655060927	3.10154877620612	0.0020838551050624413	0.9737412166025129	0.0023167391382901523	2.821390832614666E-6	0.7855470040411419	-75.51940996846633	770.4652175984918	34.25469908474177	6.449551614781064	13.856331929644906	22.68133683570871	2	6	2	1	4	0.1840017093107058	0.3409494720981381	0.2867198311314325	0.18832898745972337	
3590000	-1171.8417984127793	-1084.9217410835433	-86.92005732923589	-1084.9217410835433	24.209693047200336	3.8227360211410133	0.006018863878972769	0.5061243933752061	0.0055477284060023516	1.5555203310610056E-5	0.5805679162849108	-63.34011266295009	202.86301748583435	64.52161092887293	40.70295776248941	4.861991795430869	0.7723350349721447	3	4	1	6	1	0.1815523818280143	0.35529766701367477	0.2971482142248389	0.16600173693347178	
3600000	-1168.9750616633917	-1089.0400934590848	-79.93496820430694	-1089.0400934590848	23.802548258093605	4.353543232107954	0.007246596381444396	0.5391649624148547	0.007041642376434118	1.5108487083424026E-5	0.5761299424813642	-56.46695000595622	347.7600733861961	18.711995597195962	8.385101617189294	7.237766796127069	5.881373040714817	2	4	5	2	2	0.1815523818280143	0.35529766701367477	0.2971482142248389	0.16600173693347178	
3610000	-1159.195847621682	-1081.7930087822951	-77.40283883938692	-1081.7930087822951	20.645674580652575	4.089931276318271	0.009783593380830766	0.7754780418602272	0.008398751883037058	4.964175508444318E-5	0.7398584882238071	-53.45259507774662	312.9276991826047	7.586588465564697	10.847433811035119	8.703170894370732	3.215517605626298	3	1	1	5	5	0.15381293685914177	0.35529766701367477	0.2971482142248389	0.19374118190234432	
3620000	-1174.0017184823362	-1087.0924386835839	-86.90927979875231	-1087.0924386835839	26.53422027184573	3.6298297143886247	0.008189480196235586	0.8149909698612163	0.006763684408882626	1.9157257770791816E-5	0.6801621246647039	-60.580728897762405	174.203100678369	67.0666852036455	5.152172318333132	10.73625096796621	21.525383021891777	2	1	1	1	10	0.15381293685914177	0.3050172099020961	0.3370415545655624	0.20412829867319948	
3630000	-1170.0373745050094	-1090.4044827812197	-79.63289172378964	-1090.4044827812197	32.43962137326815	2.918818002605294	0.010411386928873088	0.6190126095762332	0.008201987894309183	2.2801176421057593E-5	0.5296703040341154	-50.40241455946934	294.54429084542653	835.323713422579	10.732176512880551	8.662782692803363	5.090629251251125	1	1	1	5	7	0.1954264295747851	0.3089214351850907	0.27535270317854793	0.22029943206157604	
3640000	-1176.4489921322802	-1089.7008359055	-86.74815622678005	-1089.7008359055	21.642278698121725	4.493817219583371	0.009468210141613998	0.6031235260471584	0.007712758996746072	3.348231033301226E-5	0.6543841364177745	-61.504097155871655	401.38209923724486	61.20471825202459	9.07382937596081	1.7535467784216843	5.376248780107142	1	5	6	1	2	0.1802195632488671	0.35227242642580153	0.24720857826375506	0.22029943206157604	
3650000	-1168.9763760557805	-1081.139509745476	-87.83686631030444	-1081.139509745476	27.925665551618618	3.3103670705902193	0.005596525530628108	0.5807333586399367	0.005282621780169038	8.987075452517963E-6	0.5056925483052921	-63.69420414151162	309.54417803143144	23.093712819430582	15.38073083849258	14.057241778786304	1.9561183097519657	3	8	1	2	1	0.20107554603306677	0.3332998909185484	0.30188232236056073	0.16374224068782384	
3660000	-1178.9271684248968	-1079.1333235400875	-99.79384488480915	-1079.1333235400875	44.06394827338871	3.4202352135220875	0.004189675407453131	0.5941728157523868	0.004885607247697293	6.94401553513153E-6	0.5426111171294049	-70.08346865562916	167.94081515764861	214.7341118278909	228.47941356863146	19.160178533585714	16.04121505223873	2	2	1	6	4	0.17780390981106814	0.36214055221466174	0.27557605604733226	0.18447948192693756	
3670000	-1172.372588529582	-1079.4227799820137	-92.94980854756815	-1079.4227799820137	27.812208083036026	3.306789858611287	0.0058058889990349645	0.5677043026984016	0.005332382147416541	1.4768464118142555E-5	0.6282239574779145	-61.88777537548813	561.6944347988614	428.8043015697619	249.17281242472814	17.368663493501145	4.080864382286079	2	1	1	7	4	0.19933662583092476	0.3406078361948051	0.27557605604733226	0.18447948192693756	
3680000	-1168.3963652431864	-1079.1684609346526	-89.22790430853382	-1079.1684609346526	30.866228085864762	3.306789858611287	0.006387571073154192	0.7028047431289288	0.005839268892363449	7.1494762008295154E-6	0.47302635305194213	-65.42821989363777	178.3420696549151	66.35551433320158	6.358877321739462	9.377265173070585	4.101169557566522	2	4	2	4	3	0.1745750331282578	0.36322774551466336	0.2844478491632377	0.17774937219384085	
3690000	-1176.0674134699454	-1084.9066772901265	-91.16073617981901	-1084.9066772901265	26.533080506509833	4.084498276318309	0.006140287500149082	0.46838475490315684	0.005905577423380854	9.86751135828407E-6	0.5238498432381472	-62.826272847954215	222.70481412443854	101.84338900065264	177.58752323332126	11.057927497655813	9.210094234062135	1	1	4	7	2	0.1745750331282578	0.3403523944970719	0.2844478491632377	0.20062472321143232	
3700000	-1163.1665048990835	-1079.4791106937116	-83.68739420537193	-1079.4791106937116	15.776887295951486	4.0338894884927	0.009733007462130093	0.785721899461981	0.011280618775770064	1.0793914270790255E-4	0.8148259003716821	-58.476349627386966	115.11252878627606	19.19593203963568	25.461108899611585	14.173948300218576	22.000344513250358	3	1	4	4	3	0.1745750331282578	0.3403523944970719	0.2844478491632377	0.20062472321143232	
3710000	-1224.776260958708	-1079.2165652857382	-145.55969567296987	-1079.2165652857382	426.94126982904237	2.7170439337723677	4.4216433413482695E-4	0.8623907598109547	3.8156392290493495E-4	6.920748608959696E-8	0.742467683399768	-106.24058326025347	3935.322203158992	939.060454297795	263.5809926654818	188.2398674113196	150.71209839943285	2	2	5	2	4	0.18842575964618263	0.3548162681931807	0.2699839754671289	0.1867739966935075	
3720000	-1262.6299202442112	-1088.5372551977578	-174.0926650464534	-1088.5372551977578	2003.5609584798274	4.672534929242946	1.0921614104118999E-4	0.5660107469179174	1.1084698394384937E-4	5.244662921157872E-9	0.6540761621492496	-127.24016825028262	21544.06636322903	2424.9315954144968	1165.5526368262654	1354.117544446478	457.30226328042596	3	4	2	3	3	0.18842575964618263	0.32547602225058553	0.2699839754671289	0.21611424263610268	
3730000	-1241.7016924191053	-1088.0656295561764	-153.63606286292872	-1088.0656295561764	496.43600767284846	3.9146027960390084	4.397374069020426E-4	0.5243070439393563	3.944555995573177E-4	4.6402142690193627E-8	0.5532940832584229	-112.41765496059654	2303.082468010835	966.8906386903816	114.01857353908076	263.36702096030996	878.827287737124	4	3	1	5	2	0.17192043196999368	0.2911863300284685	0.32077899536543486	0.21611424263610268	
3740000	-1191.812285123598	-1081.4285941592282	-110.38369096436992	-1081.4285941592282	87.7819346602938	3.987115080337595	0.0017018528857747745	0.6693958037397072	0.0017785188648924628	1.8231353810538407E-6	0.792219396892182	-77.32307738732264	641.7845658404585	935.8991545531795	58.31905410261944	25.50569711191489	29.24977514270225	2	1	2	5	5	0.16134251067521596	0.33467311473475075	0.32077899536543486	0.18320537922459817	
3750000	-1170.0359462615847	-1082.9724755410768	-87.06347072050781	-1082.9724755410768	21.653554773461828	3.3212574821902163	0.009261801706653455	0.9294295400026747	0.008599253692620218	3.776704785693004E-5	0.7095820236030104	-61.27270472912764	134.77824894021	76.40554178978452	39.947599130144056	12.710322748787371	6.524962967741821	3	1	1	4	6	0.16134251067521596	0.33467311473475075	0.3135419825763333	0.19044239201369972	
3760000	-1181.27080512037	-1085.4801440347617	-95.7906610856083	-1085.4801440347617	30.90283783527828	4.828544317796546	0.004743211836106279	0.5427832225893696	0.004742138568326523	6.197162363909802E-6	0.5375790408321995	-69.11220262307634	176.08214398396316	158.6190644086806	15.90289125355629	20.543583258616607	9.963166873162507	4	3	3	2	3	0.1662640063914944	0.3249284991821915	0.3183651024126141	0.19044239201369972	
3770000	-1177.86377450711	-1087.6906224597972	-90.17315204731297	-1087.6906224597972	24.31698639999113	4.828544317796546	0.007007051223325617	0.5146217731912757	0.006172489701512932	7.720329628146607E-6	0.43422224278311344	-60.402724687076706	326.2891362499173	824.0343304103918	34.494497021596764	6.775617603463497	4.457672578122536	1	1	5	4	4	0.1662640063914944	0.3249284991821915	0.3361148475089582	0.17269264691735564	
3780000	-1166.264242372674	-1074.921149527834	-91.34309284484013	-1074.921149527834	22.48043305107064	4.4840533761302925	0.007112862230661866	0.8694104758846791	0.006874987459811004	4.428202375641071E-5	0.8430164130864584	-68.00723608417957	76.43872901850418	47.1650464623061	16.595015231486116	8.119239524446574	6.2675239205630096	3	2	4	1	5	0.1662640063914944	0.3568665854091785	0.2930679762948599	0.18380143190446696	
3790000	-1219.6458365701155	-1090.4925560227239	-129.15328054739174	-1090.4925560227239	117.74063259830974	4.669267712626645	0.0021552464394085065	1.353286624727028	0.001726128675095471	8.134137602574971E-6	1.3251628050814714	-91.55168626976275	489.34359182759863	149.32573681026503	31.271339161088406	104.42339189306172	319.9346644275692	6	3	3	1	2	0.1662640063914944	0.33180073812012584	0.31813382358391257	0.18380143190446696	
3800000	-1196.8938869364067	-1091.0475565999304	-105.84633033647619	-1091.0475565999304	49.36096066236806	3.60768730051781	0.004361728727706911	0.4951583382419174	0.004019389796910474	3.680285821225876E-6	0.469632506382148	-78.63372516219377	117.56393131568551	111.11564515793947	60.68003707290471	26.451195435895944	39.55295656316655	5	2	3	4	1	0.16270653051921166	0.38146586546998185	0.26482942439082097	0.1909981796199853	
3810000	-1187.9829534976006	-1093.6480917931176	-94.33486170448313	-1093.6480917931176	30.622820545579525	2.8851117796112096	0.0059576240065216226	0.540001933419728	0.006525676883074165	5.6763726648545575E-6	0.3785690829159055	-69.32093612226207	79.06295404423254	34.171318701779825	74.14324757222363	12.060491563256662	13.356937125682382	3	5	2	2	3	0.16270653051921166	0.3671549403975305	0.2791403494632723	0.1909981796199853	
3820000	-1172.842360301488	-1080.9686591610737	-91.87370114041438	-1080.9686591610737	33.319689833330614	4.321167894957348	0.007537727596123884	0.8474173190425356	0.00563891501659569	3.8919932371709324E-5	0.8077237477966097	-63.22810963887821	71.7375442770625	230.2197162376207	33.77749390240807	28.368861449334087	1.1813858901096532	1	1	9	3	1	0.16735386299273033	0.3671549403975305	0.2791403494632723	0.18635084714646663	
3830000	-1162.8458944864565	-1077.6505425270598	-85.19535195939662	-1077.6505425270598	23.853151276930884	2.966636472380314	0.009767632143061115	0.7218801643241645	0.008684579612563437	7.399731884563856E-5	0.8150221586822626	-60.33267941838326	64.15175822551143	25.377693023442244	58.540388134280796	24.71609207621006	4.733055536098329	2	6	1	2	4	0.16735386299273033	0.3671549403975305	0.2791403494632723	0.18635084714646663	
3840000	-1185.8041982634334	-1087.8280316273376	-97.97616663609571	-1087.8280316273376	50.39527831087931	3.8305654032731704	0.0032458180347560116	0.4351431562163353	0.0030865660248479525	1.5097033196564677E-6	0.34770562782643977	-74.3600856896329	378.6738616445199	62.62164662421655	47.16046778118651	0.8701972995469172	0.812920472897418	2	10	1	1	1	0.16735386299273033	0.3671549403975305	0.2791403494632723	0.18635084714646663	
3850000	-1180.3108997887462	-1084.8735431605248	-95.43735662822127	-1084.8735431605248	40.08648230273004	4.1876613479118685	0.0032654182754188617	0.6006078869363572	0.003941261781567718	5.45479770410211E-6	0.6218496489377843	-71.16063003660422	129.14453676670706	25.667709064007827	93.9108723839934	0.7514253509281578	0.3567192479340084	11	1	1	1	1	0.19071032416466094	0.33480256353725113	0.29233738279183175	0.182149729506256	
3860000	-1181.520984083618	-1083.0918510928352	-98.42913299078285	-1083.0918510928352	49.28247151094176	4.431434644142033	0.003981172345482345	0.5278764136071593	0.0037495503932171888	6.21766375615498E-6	0.6075692324714135	-71.936803259844	364.4897171026836	65.26947328311806	27.837876141828563	17.566751906023512	9.688696973522894	4	1	3	6	1	0.19071032416466094	0.34422654205713604	0.28291340427194683	0.182149729506256	
3870000	-1236.9914324967424	-1092.321495878273	-144.6699366184693	-1092.321495878273	382.8455896787425	4.28075401119362	4.361913249344442E-4	0.4494650732474538	3.850112716541706E-4	3.3197317313056265E-8	0.4667222356533395	-106.26995666570335	2022.2317306904945	2633.8987605011903	118.32086009191063	145.98284331344496	109.47373546701544	1	5	1	6	2	0.18371724802014427	0.34998265374259835	0.26450371360755737	0.20179638462969984	
3880000	-1214.7063959962645	-1098.2165783330092	-116.48981766325531	-1098.2165783330092	57.99092095787959	4.808149140182398	0.0031204495315919883	0.18504764670615406	0.0031359484329556	2.7715426528940493E-7	0.17196596565948238	-85.15134558741607	531.309793515313	66.11491450560824	169.64484649178965	91.63724572950933	41.158026592076574	6	1	1	6	1	0.2361662542504931	0.31509527895594774	0.26450371360755737	0.1842347531860016	
3890000	-1192.1264001875497	-1082.1931302234964	-109.93326996405341	-1082.1931302234964	73.33826308445573	4.899900932043776	0.002122073919166554	0.3137737673444667	0.002059773478907975	3.665121516889633E-7	0.2981886448638104	-84.34245118611935	262.1504269295867	106.73830857315433	33.739195010647116	19.856666317288518	1.8332502438082847	3	7	3	1	1	0.16001919808713816	0.33297037461707446	0.33535324370583364	0.17165718358995355	
3900000	-1210.5495751012384	-1082.4550348703854	-128.09454023085294	-1082.4550348703854	233.1998179206257	4.010293898868564	7.462363823635265E-4	0.9425586471068823	6.457603104099157E-4	8.553657401300256E-7	1.0343916308221388	-92.23803717801283	2365.2741305360796	129.33546375330332	34.12578703176917	81.15281837418917	87.0544516317027	3	1	2	1	8	0.19416208448723937	0.3577759609280455	0.27640477099476135	0.17165718358995355	
3910000	-1176.8296446501624	-1082.1965306657419	-94.63311398442053	-1082.1965306657419	30.696168785434622	4.095255220313064	0.005291908953067576	0.753558650965157	0.005007304399357747	2.3817525005344726E-5	0.8374348805859734	-63.17719863582829	837.0704942436155	506.31884391580047	72.8757370970578	10.331877025869423	11.002116485322318	2	1	2	4	6	0.2035707654814892	0.34582093830701516	0.2789511126215419	0.17165718358995355	
3920000	-1188.8311746953464	-1089.9428328311214	-98.888341864225	-1089.9428328311214	42.10604416137831	4.913367434221192	0.00532238800849202	0.5493877978883033	0.005034313484451367	7.901061048112196E-6	0.5789861246609416	-70.05762325483481	432.8213678110656	220.89604732586673	10.214759707719683	17.12118123220878	19.613913208742144	4	2	2	6	1	0.1911094757903365	0.34582093830701516	0.29141240231269455	0.17165718358995355	
3930000	-1192.1820084768713	-1092.056809250024	-100.12519922684741	-1092.056809250024	47.88800394425582	4.913367434221192	0.004085648977246451	0.7562252655020831	0.003516212026792716	4.226614411833093E-6	0.5864614375721598	-70.01009587238764	441.93520013398603	37.95133359870072	30.13183264182536	56.55836914116719	37.3359243944204	2	7	2	1	3	0.1951723253905868	0.3133914200861243	0.3197790709333351	0.17165718358995355	
3940000	-1193.6424509105586	-1083.6967369537933	-109.94571395676522	-1083.6967369537933	65.1217865342559	3.9284148035937316	0.0019709128449082926	0.7310203790228931	0.0022909514051693385	2.7087615498240953E-6	0.7386034713676944	-80.06520937485212	365.27212831115037	211.80214045979062	54.03708271986958	28.818609482858314	27.090530828818455	3	2	1	3	6	0.21340076636185243	0.29516297911485867	0.3197790709333351	0.17165718358995355	
3950000	-1188.0728465054874	-1089.3613077579275	-98.71153874755989	-1089.3613077579275	28.463197222534355	3.9284148035937316	0.0065016755400860325	0.4331648250240066	0.006548726337708592	5.453413358337726E-6	0.364199281106561	-68.5430449672914	813.5580675221689	349.738229249943	93.50119505799209	6.897142538346365	11.20587773408086	1	2	3	8	1	0.21340076636185243	0.29516297911485867	0.2927580913491503	0.1986781631741383	
3960000	-1183.7981563628985	-1089.1265550413632	-94.67160132153536	-1089.1265550413632	28.24829955309978	3.01998684058181	0.005770505288102155	0.8147789697725052	0.005401983470124096	1.1580315952485841E-5	0.6894771073612028	-66.73233577273209	119.8849423339306	129.1396158640616	71.33673988415562	43.638809260374764	8.275629724576888	1	4	2	1	7	0.16771732880377527	0.34303572870648835	0.29612354049776035	0.19312340199197575	
3970000	-1181.8088527399595	-1078.1741839755211	-103.63466876443843	-1078.1741839755211	36.35962402058984	4.138483063693993	0.004579160263310659	0.6256731478836186	0.004306374536031271	7.420103521528283E-6	0.6291159152302064	-73.65889546860832	354.55797363684076	337.0474709812015	50.468494667863155	40.56702968942397	4.18035346602932	2	1	7	2	3	0.16771732880377527	0.34303572870648835	0.29612354049776035	0.19312340199197575	
3980000	-1182.3110543097846	-1095.424018102942	-86.88703620684267	-1095.424018102942	19.682000143979792	4.138483063693993	0.009203807559537177	0.5364528525231242	0.00946595387790165	2.6963806266162835E-5	0.531299760023966	-60.73050432710628	159.28356113137494	119.9469890206066	43.30719235135694	2.789627676577308	7.748290349445347	2	1	5	3	4	0.16771732880377527	0.34303572870648835	0.29612354049776035	0.19312340199197575	
3990000	-1189.3274694156466	-1088.0998258229667	-101.22764359267985	-1088.0998258229667	51.10376101459538	4.531198422171365	0.0034536593508912882	0.5395196333762867	0.0035958214587115942	4.491203114693283E-6	0.6072034372705791	-73.88818548185272	177.13378509525077	177.13787977868628	30.465707102543767	12.743202756202471	21.034675989001403	2	2	1	5	5	0.1925961754707179	0.34303572870648835	0.27124469383081773	0.19312340199197575	
4000000	-1177.6092047568268	-1082.0257068464743	-95.58349791035235	-1082.0257068464743	45.15675364301868	3.4517946236123622	0.005449369715827054	0.6103376107188738	0.004968761416255047	1.1837246640189785E-5	0.698000149812005	-67.94504849181574	262.7793272100994	109.20716771623147	41.25135147143116	11.258311358968088	23.468397832845387	2	3	3	5	2	0.1925961754707179	0.3323925706404031	0.27124469383081773	0.20376656005806096	
4010000	-1174.4059967052563	-1081.1927100698497	-93.21328663540656	-1081.1927100698497	25.536489733225267	2.975233093395268	0.008466119145096741	0.7957568365879695	0.006216212387864641	4.601780020763846E-5	0.9548844522093518	-64.52263198839852	307.46673956144593	168.0533300352172	23.056094610602717	38.35271638051019	0.890914178881629	2	1	1	9	2	0.1925961754707179	0.3323925706404031	0.27124469383081773	0.20376656005806096	
4020000	-1177.3884506984418	-1088.339444381574	-89.04900631686787	-1088.339444381574	24.53627991733237	4.68299417433243	0.007268519240322349	0.4058813172914148	0.006773113506849728	7.92515124488204E-6	0.3844301163326649	-64.73532132628937	542.2429651783057	22.90571795815653	11.053779808874973	9.02006698351051	4.316411151982511	3	2	2	7	1	0.1925961754707179	0.2868234212111048	0.316813843260116	0.20376656005806096	
4030000	-1167.0213975387044	-1081.2598455625584	-85.7615519761459	-1081.2598455625584	22.819258750528007	3.7306293156649977	0.00872990737136503	0.6696247450727001	0.006182553441498911	3.5446141112622576E-5	0.7243523056799314	-57.36639823345108	606.5235311941658	26.370699135371137	62.26854863253106	12.727002314152854	2.8338865682661756	2	1	1	8	3	0.18131445087291254	0.304337269956079	0.316813843260116	0.1975344359108921	
4040000	-1171.7947025521041	-1089.565989990057	-82.22871256204718	-1089.565989990057	19.764703368861703	3.615789858672061	0.010821342825049108	0.5001767827490563	0.009531395118530087	2.2606540481451115E-5	0.5098280288541137	-58.91139105713962	214.2869534659094	121.50998575486518	8.058595372213626	4.818201225349888	3.4073615228950582	3	2	3	5	2	0.18131445087291254	0.3205148147999653	0.30063629841622974	0.1975344359108921	
4050000	-1183.417989649934	-1077.5009633264938	-105.9170263234403	-1077.5009633264938	48.67385041949178	5.071288562849521	0.004717186165806717	1.1005298808558588	0.0032963241385628797	2.952206332560945E-5	1.2457730376234761	-75.32959193982934	364.36488204426024	50.83585952349174	32.58485802740512	41.0015403982089	43.846980443447016	4	2	2	3	4	0.18131445087291254	0.3205148147999653	0.30063629841622974	0.1975344359108921	
4060000	-1188.8187375343966	-1083.2029491679439	-105.61578836645275	-1083.2029491679439	43.35089492873077	4.490405596981034	0.004182105853726286	0.7197251668175286	0.00359186565138412	4.451491136870439E-6	0.5121728087914167	-74.61988046298012	248.30993367279717	202.8410004069342	97.30365777950232	93.74392582174283	7.216145095157046	3	2	4	2	4	0.18131445087291254	0.3205148147999653	0.30063629841622974	0.1975344359108921	
4070000	-1178.7344587157738	-1086.3512466594116	-92.3832120563622	-1086.3512466594116	28.110367759522724	3.0705075981468877	0.00813888931253033	0.44432499315725527	0.007200498381638685	1.6278720739587718E-5	0.48896953295262807	-66.88684381466653	128.22566421003617	20.73410333132951	37.0533570421899	41.544847309724325	22.779079346285158	4	1	3	1	6	0.18211574724895513	0.32412531283520835	0.2970258003809867	0.1967331395348495	
4080000	-1162.4065049061485	-1081.8863557846832	-80.52014912146522	-1081.8863557846832	19.195470412643974	3.5086846350237653	0.009364351444386467	0.8042371918584923	0.008751455512683791	3.5205850687523156E-5	0.7028907081422437	-53.834240155274976	195.89541737927533	130.2068555498484	59.39054999083199	5.791764485355998	6.012175623680755	1	1	3	9	1	0.18211574724895513	0.3478961739665804	0.2970258003809867	0.17296227840347747	
4090000	-1184.5155359365065	-1087.2474882898596	-97.26804764664699	-1087.2474882898596	37.97680870658227	3.2642615993095236	0.0045077088796228225	1.0485723660459967	0.0036560698441446913	2.255718622684574E-5	1.100173012853386	-65.05108273843854	1030.7571319677818	703.2060156241606	97.76776961429287	4.336256906797645	4.4478529452484254	3	1	1	5	5	0.23081042467914448	0.32699040125321593	0.25615790704827485	0.1860412670193644	
4100000	-1170.9205402239227	-1077.7695284547542	-93.15101176916846	-1077.7695284547542	25.433215348645355	4.710955454803968	0.006910722987573244	0.7520896234427522	0.0058038602141292014	1.3881658156723441E-5	0.6142574948358361	-64.9856545132089	319.74810045890996	126.48766387889238	24.753826082500957	11.328637095017209	19.6785987376282	2	3	1	8	1	0.1958923418174718	0.2965815327974866	0.30474016210178356	0.20278596328325765	
4110000	-1183.8865783204446	-1093.2350244447825	-90.65155387566217	-1093.2350244447825	28.016369317417357	4.710955454803968	0.0072735701273464156	0.6255222690796918	0.006516549670679751	9.86157242526672E-6	0.46468036398478224	-65.6518563296956	90.07592181694774	175.77809482071763	25.41967764290576	5.007877705706839	3.695792187187021	2	1	3	1	8	0.1958923418174718	0.2965815327974866	0.30474016210178356	0.20278596328325765	
4120000	-1163.404877605708	-1082.9891374545405	-80.4157401511675	-1082.9891374545405	18.545050853358237	4.207744836908439	0.008251882315248241	0.7078383751621312	0.008006204063260493	3.193145398542681E-5	0.685393105443984	-55.63783757716326	280.83398695386836	7.282988266491355	4.897197142177636	12.092807001724005	14.42040682419787	2	3	4	5	1	0.1685183299697047	0.2965815327974866	0.3274028057488777	0.20749733148393062	
4130000	-1173.64851825387	-1080.1928766100712	-93.45564164379874	-1080.1928766100712	32.474758522523494	3.2861192518004336	0.004918110901548818	0.7376051580526384	0.004353024430054292	1.2215754250288651E-5	0.7685200943699726	-69.85693523684532	142.2941525425457	24.68238737552913	24.7048874638204	7.408595214939542	6.796713480629624	6	1	2	1	5	0.17106443943351557	0.28779878959641986	0.3336394394861336	0.20749733148393062	
4140000	-1187.0382877071795	-1087.618901277683	-99.41938642949637	-1087.618901277683	31.25307482614961	4.408544598332731	0.004266873895061624	0.8982533266535543	0.004093131472030164	1.3781213698895635E-5	0.865690594826715	-71.90188642944935	231.62901734673525	111.19943647682402	46.953635919322714	15.879389327708514	5.036463873147907	3	5	2	4	1	0.1687196388783155	0.28779878959641986	0.34028581498227156	0.2031957565429927	
4150000	-1180.6346564996577	-1085.7345257709007	-94.90013072875686	-1085.7345257709007	35.060244861751414	3.1909599728830766	0.005261632179647654	0.5415097256828366	0.004728721230499507	7.305747349667263E-6	0.5492585861132064	-72.19976539381057	138.77534937818456	29.689686849548984	18.142912638939148	11.486440376073535	5.2744600451402945	5	4	1	2	3	0.20080638301319043	0.28779878959641986	0.3081990708473966	0.2031957565429927	
4160000	-1185.532302491889	-1096.1163520548585	-89.41595043703043	-1096.1163520548585	26.870280476720406	4.109447123365064	0.007944406010293524	0.5037933303227125	0.007522514575643708	1.9790369146773806E-5	0.559359680001873	-64.03558564416119	177.71226740496118	52.54900791358424	20.443464925103086	29.90074494162321	4.213547146269645	4	5	1	1	4	0.15340709905941008	0.35363601228466957	0.2844687360601611	0.20848815259575892	
4170000	-1186.3603169271987	-1092.2582609350798	-94.10205599211905	-1092.2582609350798	42.969382959560974	3.4876420582647696	0.0037987809095986523	0.7172967253849587	0.0035990722982271726	5.880357166892175E-6	0.6181738815687621	-67.87801461091107	269.87695595109676	122.92856534637039	8.774841662830015	12.310887715476094	8.948947267358141	3	1	1	4	6	0.15340709905941008	0.35363601228466957	0.27527254924559397	0.21768433941032606	
4180000	-1172.3873595368511	-1086.1775226043462	-86.20983693250481	-1086.1775226043462	33.967816058354	4.650970464810395	0.005562789599212745	0.5230152986106232	0.00595578380694183	1.3483179485766898E-5	0.6180219128323531	-62.39107103576505	278.37604322836165	34.741223979171004	9.815512133997649	2.546671020363891	6.478396820901033	4	2	7	1	1	0.1807330909717959	0.32631002037228374	0.27527254924559397	0.21768433941032606	
4190000	-1179.8786106459772	-1091.0087380889534	-88.86987255702388	-1091.0087380889534	29.45200104359477	3.1393480794323447	0.006796842047813083	0.4358718289827431	0.006386589492611071	6.441163341197236E-6	0.4064731315753129	-62.70162277501723	214.48806956088458	90.96611844126629	20.770383038340647	36.006569167274094	4.5141503257135005	3	1	6	3	2	0.1807330909717959	0.32631002037228374	0.27527254924559397	0.21768433941032606	
4200000	-1193.4727919961406	-1085.092539716293	-108.38025227984762	-1085.092539716293	100.86967289738075	3.4334176472346236	0.0017473675367503144	0.6317943976470854	0.0014464164984794995	9.665272922360572E-7	0.6595784163282022	-75.50197112900557	2323.4544842757064	44.64497539297942	11.684490554725263	28.802084717404355	70.171642164635	3	2	3	5	2	0.1807330909717959	0.32768321226336633	0.2738993573545114	0.21768433941032606	
4210000	-1177.2860737609928	-1081.7665360870394	-95.51953767395348	-1081.7665360870394	46.90287073823983	3.9894362549951636	0.004754925500492104	0.7083118525955022	0.003622820845919917	7.994540388021745E-6	0.668971563325582	-68.48425410062464	603.8598878625041	77.23718856481744	9.39702015429172	11.905056842896618	7.597967694555609	2	4	2	6	1	0.1807330909717959	0.32768321226336633	0.2738993573545114	0.21768433941032606	
4220000	-1183.2839640130082	-1091.3563861272162	-91.927577885792	-1091.3563861272162	20.491849442234702	5.405482684925293	0.014318754091884826	0.8908296239474891	0.007944313497120827	5.174441604190466E-5	0.7732891839051833	-58.73587210427054	373.0576550586573	764.782134741691	44.30861554931845	12.157315078841199	24.754163366137735	1	1	5	6	2	0.2107414635606489	0.32768321226336633	0.28495304572633323	0.1766222784496512	
4230000	-1186.9293410330963	-1084.920465131869	-102.00887590122738	-1084.920465131869	37.525513740251306	3.4915002927401932	0.006061714176037209	1.1730720929601381	0.004191590650455626	8.050013306683603E-6	0.7628457364012213	-73.44313871228857	211.18736165194824	175.83525123140205	25.72546058716348	9.727730464886417	14.714532377804241	3	2	4	2	4	0.20387192608873578	0.3345527497352795	0.28495304572633323	0.1766222784496512	
4240000	-1191.209420599734	-1080.052859904138	-111.15656069559601	-1080.052859904138	70.63833054751757	4.403575625117057	0.0016438127629543442	0.8224619329060896	0.001963817701858728	1.4809524165478963E-6	0.6464001235674942	-82.21642851271474	326.00912507580654	65.1346045074114	16.454300055327092	32.38258492755068	31.98295744534883	5	1	5	1	3	0.20387192608873578	0.3345527497352795	0.28495304572633323	0.1766222784496512	
4250000	-1204.461338922541	-1087.2409583279668	-117.22038059457415	-1087.2409583279668	75.3245272484361	4.290531121836972	0.002347375968639549	0.7565920196567795	0.0024645271313328337	3.670814042601649E-6	0.8293976321006449	-83.90860975616376	877.2629229377162	291.751759729922	52.146315385232754	67.78518867906763	57.0660629037496	1	2	6	1	5	0.2009287222722681	0.3345527497352795	0.2878962495428009	0.1766222784496512	
4260000	-1181.9420651363862	-1086.9983319220673	-94.94373321431885	-1086.9983319220673	44.489674207564725	4.290531121836972	0.0038528113903704667	0.5672981126713147	0.003766370452756671	5.68713331921938E-6	0.6226914278621931	-68.70829566326583	436.7535538304429	50.10696718920993	21.69074892135342	14.156308858496532	8.56011023130012	3	1	1	8	2	0.17526951177787364	0.3345527497352795	0.30701337798405737	0.1831643605027892	
4270000	-1189.9012860791242	-1089.7631505628626	-100.13813551626163	-1089.7631505628626	53.693367865917935	2.860584638629391	0.00376090507370543	0.7027103358171645	0.0030703588013081423	2.7777866451472186E-6	0.544681904349435	-69.26086021265526	410.2998404342287	211.8945118836075	53.76247034066746	4.568007402514682	20.62986246388764	2	1	1	2	9	0.16377079964388175	0.3345527497352795	0.3185120901180493	0.1831643605027892	
4280000	-1187.8382088860876	-1092.0297568482774	-95.8084520378101	-1092.0297568482774	39.10319446805144	5.233257923662703	0.004325553764321695	0.5585777678381897	0.004105166241598134	7.309214671310148E-6	0.6100993668648658	-63.825782941073435	2045.2282448104897	427.45241277484166	25.75385182176656	22.20141241432834	7.290829035807343	1	1	4	8	1	0.2173567142669341	0.3345527497352795	0.28109449106716966	0.16699604493061648	
4290000	-1211.2892391146247	-1085.4231956070614	-125.86604350756318	-1085.4231956070614	134.90450386833936	4.399962253163704	0.001984838457562413	0.9816766633361724	0.0013081826982521284	1.7330941735017236E-6	0.8692960755438234	-86.23040273608662	1660.9748300634117	2848.557872592485	11.240933350386658	44.38087089645789	43.07089664977849	3	3	2	3	4	0.16899722218335134	0.3345527497352795	0.28109449106716966	0.21535553701419924	
4300000	-1191.346346250553	-1083.965389806624	-107.38095644392918	-1083.965389806624	54.41353570835113	4.204820200519158	0.0034985703446181113	0.5264530540312236	0.0031566324410986007	4.429044599655831E-6	0.6110621788361762	-79.45506349628278	233.9269722724638	152.74752736348367	135.89725169374145	16.98127378770977	1.9055094326453013	1	8	2	3	1	0.16899722218335134	0.3345527497352795	0.28109449106716966	0.21535553701419924	
4310000	-1192.9747991709855	-1081.409006100515	-111.56579307047065	-1081.409006100515	57.05537756087982	4.102675966708325	0.0028456221890719026	0.4402127015767699	0.0029630085133071516	1.6195365883759004E-6	0.4160573264611894	-82.16722777282043	254.32064550622258	134.14023086699976	112.48570638377646	47.63174056657425	43.95934669672652	6	2	2	3	2	0.19683342179183105	0.323834775527033	0.28109449106716966	0.19823731161396602	
4320000	-1171.1725700862876	-1078.5805624251664	-92.59200766112114	-1078.5805624251664	23.907033975899385	2.944244853218001	0.005626372597756729	0.8341134733745653	0.007490090552946037	4.1581043636946216E-5	0.7952204412429582	-67.46207427097895	82.28287615716904	89.73863904433422	38.826789150873	19.069343161040912	2.3950202856209235	3	5	1	5	1	0.19683342179183105	0.3479997701886303	0.26178759519907513	0.19337921282046328	
4330000	-1166.1428233177598	-1079.6857010902154	-86.45712222754442	-1079.6857010902154	22.957750986102127	3.348053333762185	0.008690020246743745	0.7539027051680465	0.00592966143540017	1.3011369791494395E-5	0.5679071981867446	-58.50369662575373	896.3455706728975	15.029970622158295	29.85918206084854	6.41292598641554	7.852193113439848	2	4	5	1	3	0.19683342179183105	0.3269732233572207	0.27884504391553255	0.1973483109354155	
4340000	-1159.0647779665828	-1084.710055248057	-74.35472271852584	-1084.710055248057	14.244048577409057	3.1287996825095394	0.012803976601208498	0.8037300283364693	0.011569551572255305	1.509672412839099E-4	0.9053624053206963	-51.01754965064366	388.60125902297796	15.6516712517321	11.290006300662666	5.908078271766358	0.8412757302026058	3	5	2	4	1	0.19683342179183105	0.3269732233572207	0.27884504391553255	0.1973483109354155	
4350000	-1149.043134770326	-1082.376929340175	-66.66620543015122	-1082.376929340175	14.757710222461768	4.268009356115503	0.01529183988491391	0.5866788072206652	0.012351766257504117	4.190453432806084E-5	0.5237856860291635	-44.09322993930613	77.92187899881037	82.74955010444603	3.7216485885218398	3.629731037336004	7.514316520273207	1	1	11	1	1	0.17229184578535361	0.3338531112667878	0.30338661992201	0.19046842302584838	
4360000	-1163.8376777797973	-1087.2404936260386	-76.59718415375872	-1087.2404936260386	16.546175595660653	5.000334719858035	0.016484473306668936	0.6484345415325325	0.010970985334582548	1.1174774598358175E-4	0.7505211452385816	-50.96366770657298	199.73594933574068	112.67773164742738	8.902392428695203	11.347935190318678	7.624970684374721	2	1	1	7	4	0.17229184578535361	0.3338531112667878	0.30338661992201	0.19046842302584838	
4370000	-1164.0200330709026	-1090.3696288104095	-73.65040426049315	-1090.3696288104095	16.23064581678101	5.000334719858035	0.011353593574568343	0.5960073453336228	0.009642453949096063	4.531996535392349E-5	0.560971598926527	-49.10724784803398	121.86552290150645	141.14392545349475	19.640185101652374	2.7402596667797017	4.470115572895472	1	2	1	3	8	0.17709952547663313	0.3460627808429478	0.27924243642538943	0.19759525725502947	
4380000	-1167.251069671722	-1080.2442236345375	-87.00684603718447	-1080.2442236345375	28.456443771100712	2.613701460429028	0.0044288091523203245	0.4698484051973454	0.004858268867933746	6.4547996381038625E-6	0.5097164230040065	-62.418153347995215	662.6614692723035	22.89103229464666	6.155792908892235	10.698850913126094	5.452331526015451	3	1	3	5	3	0.17709952547663313	0.3460627808429478	0.3087407623003362	0.1680969313800827	
4390000	-1193.018519324931	-1084.7475424205945	-108.27097690433652	-1084.7475424205945	64.88197023060232	4.299877253642302	0.0032287127569895994	0.464864486937203	0.002673226226925312	1.4058401434939606E-6	0.42478875521445414	-79.68087761233393	282.2251404205821	117.64570193583351	24.34583599849505	45.02947425880224	35.596072522903505	6	1	2	2	4	0.20632911780583044	0.3460627808429478	0.2795111699711389	0.1680969313800827	
4400000	-1191.339517310822	-1087.154433480069	-104.18508383075292	-1087.154433480069	43.25525516236314	4.299877253642302	0.0037782092877217846	0.6377993559539836	0.003498108612603791	5.994108612466391E-6	0.5850278017638584	-75.63296533269029	372.45418068901887	157.7304776996164	45.9446427140706	20.565262546333212	15.746336773108036	5	1	2	3	4	0.1824416478202325	0.3460627808429478	0.2730583271643918	0.1984372441724277	
4410000	-1185.8454906797679	-1087.3028263750268	-98.54266430474101	-1087.3028263750268	39.96037191492718	3.7585324132515354	0.004334032044100228	0.23901814806759814	0.004125241491600313	1.2020312373625953E-6	0.2591060739938493	-72.66487413078083	283.61250332207686	168.43935668263978	29.64569942898037	21.289280651963693	6.660932334699963	3	3	1	7	1	0.18150101674846308	0.3460627808429478	0.26462504985727897	0.2078111525513099	
4420000	-1210.3431376810693	-1080.7681589111226	-129.57497876994677	-1080.7681589111226	122.31863641571067	3.3239996882878025	0.0014862315540376215	0.7804946102950334	0.0011497508862074303	6.336274512168019E-7	0.6440224437657417	-93.99117625405097	2425.047461836219	188.69476616154273	164.60740492432265	99.16695224605816	47.277712398333634	2	6	2	3	2	0.18150101674846308	0.3460627808429478	0.26462504985727897	0.2078111525513099	
4430000	-1225.2783401647334	-1083.7592916285341	-141.51904853619922	-1083.7592916285341	225.3753813478956	3.3855000536645132	7.43791178811074E-4	0.5767793646237608	6.480234798873721E-4	1.1624144437831597E-7	0.4860636802962456	-101.77568178420228	2349.201722555633	3027.760363148599	696.178575733021	122.18914752961966	95.77186831123116	2	1	6	1	5	0.17451857769271353	0.36766473081627904	0.26462504985727897	0.1931916416337282	
4440000	-1222.0072150778246	-1079.1485764253769	-142.8586386524477	-1079.1485764253769	214.11762891879792	4.089314509240886	6.255083601677655E-4	0.5049086377895883	6.245881896332474E-4	1.29843506837116E-7	0.5425544154764833	-105.99717392168913	877.0186044402822	914.132457292622	257.8807125499447	330.1385448395361	59.94763897838372	1	3	1	8	2	0.17451857769271353	0.34563820421978964	0.2866515764537684	0.1931916416337282	
4450000	-1208.5404091353505	-1085.7419365099233	-122.79847262542707	-1085.7419365099233	87.66843134831853	4.50183209834483	0.0018358953037123577	0.47335086291071393	0.0018875961143265457	3.656082805305019E-7	0.32382027704600447	-89.62532835007651	1938.8507063353886	245.78104512071866	15.08612265247631	30.898536188466423	55.128422735818155	3	5	3	3	1	0.17451857769271353	0.35199214187136807	0.2866515764537684	0.1868377039821498	
4460000	-1194.816242525877	-1085.3782547669482	-109.43798775892886	-1085.3782547669482	66.84067798911214	3.3071533053730535	0.0021331010411769083	0.26650912178063063	0.0021556056672001303	3.506695192928395E-7	0.2649993057291726	-81.75630133337387	358.08720923548685	157.42132753343836	12.502157348175176	30.263469416104837	24.36906254916376	4	3	3	4	1	0.17451857769271353	0.35199214187136807	0.2866515764537684	0.1868377039821498	
4470000	-1206.5455918923844	-1092.8517960388015	-113.69379585358287	-1092.8517960388015	65.42806068593963	3.7361128833150654	0.0023399431039760796	0.37263814547631335	0.0023738555332002633	5.064634122697472E-7	0.28871349530211105	-84.5132667208523	238.1968143731554	140.2634359925604	139.63177173657556	13.81228941922188	31.60650232989595	5	2	6	1	1	0.1751183511965453	0.3453104842811893	0.2866515764537684	0.19291958806849677	
4480000	-1199.0095548089698	-1077.9513093490286	-121.05824545994109	-1077.9513093490286	77.87148452544828	3.7361128833150654	0.003997051814451436	1.0350337077389815	0.002333993990272488	2.490443473584509E-5	1.4166635626856898	-85.02130099876968	1328.5770038415571	677.1883899956973	99.4359646709921	43.53140322217539	74.37108116200729	2	1	3	3	6	0.1751183511965453	0.3453104842811893	0.2866515764537684	0.19291958806849677	
4490000	-1184.8781313319596	-1076.7925320532283	-108.08559927873131	-1076.7925320532283	80.77887240482156	3.084425309116806	0.011980381554820785	1.5853204609668132	0.0033067852670035243	4.297967094794886E-5	1.164852411041536	-74.66540079139969	752.4237581790907	62.40290874577768	40.511146821180304	29.883058506641348	62.56253590146765	1	2	2	6	4	0.1751183511965453	0.3453104842811893	0.2866515764537684	0.19291958806849677	
4500000	-1192.1341782074437	-1083.4032416050063	-108.73093660243734	-1083.4032416050063	75.56047261780755	4.833265468056742	0.01776295603393311	1.4802860702110512	0.00434743597714655	2.942157496738078E-5	0.8469323265186434	-74.70859598648653	630.1762480324977	109.76265912469795	17.43437049461265	47.88423074071485	48.0767558274349	2	4	2	6	1	0.18219403156077027	0.3591943392494053	0.26569204112132744	0.19291958806849677	
4510000	-1157.202572546657	-1091.1731114890626	-66.02946105759435	-1091.1731114890626	15.401698516735207	3.8995610581725084	0.020678350897986697	1.062728435362622	0.008688739529065731	5.017218664323065E-4	1.4485571971675641	-42.857253255186556	233.61491501710736	24.504250541225563	5.384263698402106	5.405608418470712	1.4607075221554164	2	1	1	8	3	0.1889687893814923	0.35241958142868324	0.26569204112132744	0.19291958806849677	
4520000	-1144.5694530537485	-1082.3868486601984	-62.182604393550086	-1082.3868486601984	16.341256519749496	4.370803394193803	0.010181150005399603	0.9950339369084065	0.00819652246298547	5.9022405800298385E-5	0.6803988107680001	-41.22260811402496	634.8649872461152	3.354849529190833	2.4340771014123086	1.0874872507720712	0.7160019633460313	2	10	1	1	1	0.1889687893814923	0.32858981281426114	0.2895218097357495	0.19291958806849677	
4530000	-1164.8961419930215	-1080.9034901337675	-83.99265185925411	-1080.9034901337675	22.54324580773893	3.1891561043660603	0.007375404982186098	0.787925977786466	0.005797109746446311	3.285162843149917E-5	0.8153432473845416	-56.721999509164675	822.306163632517	12.141375323863453	22.390069127141597	3.5293877380266263	6.914743377262304	2	6	2	2	3	0.16596928047798826	0.3774143313624158	0.2634832605676891	0.1931331275919066	
4540000	-1193.3519007060627	-1087.81680389275	-105.53509681331263	-1087.81680389275	46.07338178592382	3.072726211389004	0.002964695380723969	0.9231085258111348	0.002932813883519252	1.7614055639398102E-5	0.9913644049324758	-73.95189740930589	373.65684314361516	301.8274194655157	149.73115730801655	39.9920406614871	14.697757614655774	3	1	3	2	6	0.16596928047798826	0.3774143313624158	0.2634832605676891	0.1931331275919066	
4550000	-1209.7466000994727	-1095.7765868497788	-113.97001324969389	-1095.7765868497788	100.6847226841742	4.845155947907314	0.0015366618203265705	0.06345915593484157	0.0015236601937819935	1.2334764729551642E-8	0.07257114819191966	-87.25321173098526	344.2122675622494	163.20410312312868	29.842590688178394	29.784230694686062	30.670837795890943	7	1	4	2	1	0.18614314693978457	0.3572404649006195	0.2634832605676891	0.1931331275919066	
4560000	-1209.2717089751307	-1075.3867634448043	-133.88494553032632	-1075.3867634448043	116.35136663423363	3.798280226146859	0.0018241690676814029	0.8500720642874827	0.0011864615035323304	7.006013114454043E-7	0.6894103036134016	-93.95033615120461	7979.91755679499	273.28837021805174	387.5933061543947	129.1469841046209	44.37672948762241	1	3	7	3	1	0.18614314693978457	0.36544587353071695	0.27650762351807967	0.1719033560114186	
4570000	-1214.6928624757481	-1080.6697338393078	-134.02312863644033	-1080.6697338393078	121.02716465621049	3.798280226146859	0.001768839086923207	0.9863886855661941	0.0010459181299376189	9.360393262473537E-7	0.8092357817335433	-92.63058867388779	2835.2610833325125	3013.46968472529	470.52971733652674	196.23892918556518	114.36043532964541	1	1	1	9	3	0.18614314693978457	0.36544587353071695	0.27650762351807967	0.1719033560114186	
4580000	-1237.092204074553	-1089.0151899330124	-148.07701414154056	-1089.0151899330124	288.9692848317843	5.722872955537618	3.91495529386727E-4	0.6104277176306769	4.2916626878870774E-4	4.983704735194556E-8	0.50052578327103	-107.17198412676562	6978.199399115224	1787.7909604478803	433.2597516253464	181.94183294034116	62.90138415006096	3	3	1	4	4	0.20663791934573777	0.3240909120689788	0.287107857837342	0.18216331074794126	
4590000	-1263.733810436068	-1085.99379417624	-177.74001625982808	-1085.99379417624	1601.295778519307	4.054475649086598	9.229299573819829E-5	0.5541347361549745	9.68137220053456E-5	5.026912742591005E-9	0.6526614053386919	-130.18825386107255	14135.909815064664	4878.819007896355	627.6386727878108	1660.6936394876275	757.7763181824955	4	1	3	2	5	0.1792294284894661	0.3223669801385768	0.26474457385982136	0.23365901751213555	
4600000	-1211.8008820054065	-1089.390726500343	-122.41015550506356	-1089.390726500343	120.28963695315316	4.054475649086598	0.00128937109850774	0.3284814334135975	0.0011899299842053224	1.3852722614305678E-7	0.3112347292522498	-93.64802569504172	632.6246518400847	189.47661173600815	83.16226426520709	25.862115328162883	5.523784275912251	5	3	3	3	1	0.1792294284894661	0.3223669801385768	0.26474457385982136	0.23365901751213555	
4610000	-1158.0498529160182	-1087.4175346499458	-70.63231826607229	-1087.4175346499458	14.50905906687991	2.7384012676177343	0.012491012767126677	0.8601091583513449	0.010775052494080402	1.4297326578076766E-4	0.8982939297675413	-42.484601015053684	1070.327165388539	31.91088250733895	46.99375454066756	2.004202935385704	3.1460988571746697	2	1	1	5	6	0.18157696556073166	0.3338612822231752	0.2509027347039574	0.23365901751213555	
4620000	-1181.8184535882756	-1085.9707111309792	-95.84774245729638	-1085.9707111309792	28.819239740260663	4.844311293793568	0.006254585083555636	0.7693302385517377	0.005239438577593494	1.97904187702678E-5	0.7424921705605454	-67.97998396406805	243.37878907613228	43.45309597828162	26.99334258705483	9.156092526843484	27.43614038385359	4	1	2	2	6	0.18508849965047627	0.38564920923229623	0.2509027347039574	0.17835955641326992	
4630000	-1191.1131576084756	-1081.3699333534082	-109.74322425506732	-1081.3699333534082	113.80793423975591	3.507586872525698	0.001719775192514904	0.9278824090614173	0.0017069577579410429	1.700694427860632E-6	0.8268952324731532	-76.00365155305455	1001.558694548928	42.33243646866165	40.45712793055049	86.21229122027307	115.13655377468413	2	3	5	4	1	0.18508849965047627	0.3449381229046053	0.2509027347039574	0.21907064274096086	
4640000	-1200.268373422869	-1086.2239256171686	-114.04444780570051	-1086.2239256171686	108.3344795276755	3.7229471572604638	0.0022262023774312525	0.8416861658667634	0.00199423184424956	2.3956489034920567E-6	0.669691055686249	-80.7910747749317	927.7494635459972	380.5242808815648	60.27239705319015	25.548218999674393	50.09129575846342	2	1	2	4	6	0.17700459519941777	0.3449381229046053	0.3096808936159763	0.16837638828000057	
4650000	-1177.4982441850646	-1088.6720636401587	-88.8261805449058	-1088.6720636401587	21.788462908673022	3.81420103857156	0.006921507954648167	0.8791354152097666	0.006192719069971088	3.125434312799823E-5	0.8393611939054431	-61.90980707236014	324.50981420096394	15.164719320264604	15.429100639152127	27.103015165543592	7.451654117328173	4	1	8	1	1	0.17700459519941777	0.3449381229046053	0.3096808936159763	0.16837638828000057	
4660000	-1185.2961960292666	-1086.3578724712315	-98.93832355803518	-1086.3578724712315	44.756853400065204	3.81420103857156	0.002914829973840393	0.6044791733804429	0.0029407001696720647	2.7983865528483684E-6	0.5943288021287109	-69.32372256687287	627.1620155474906	108.47541967849605	46.74417919156668	32.08533521300296	26.720045121465866	2	1	3	4	5	0.17570229348784938	0.3449381229046053	0.3096808936159763	0.16967868999156896	
4670000	-1175.4584103256705	-1087.527029287151	-87.93138103851938	-1087.527029287151	30.694883725596153	3.9327437555904288	0.006470397407524386	1.002898787234569	0.004824745250982669	4.420444127936261E-5	1.066662076228294	-63.071869943656964	278.64672742163447	5.67316171287575	3.7023355253098122	5.094728738917179	15.051109034998213	5	3	1	1	5	0.19047074464240013	0.36982597761062885	0.22928095195203196	0.21042232579493894	
4680000	-1156.7558531710454	-1079.5354163361185	-77.22043683492699	-1079.5354163361185	15.417214426055526	3.936678931766298	0.023537947766789094	1.2993818698541806	0.011892734932150513	2.707162138972231E-4	1.1416195420423463	-53.56997789928267	66.06315544512213	31.009117363577246	13.279742951284526	7.296490012626722	7.252858537899096	3	1	1	1	9	0.19047074464240013	0.36150999816528906	0.30176758206089627	0.1462516751314145	
4690000	-1159.229568860401	-1092.8752464837219	-66.35432237667925	-1092.8752464837219	12.300316167970534	3.936678931766298	0.02408702735677733	1.0306443467192852	0.013366533191961722	6.557345662839294E-4	1.1409981085417753	-44.04145023749266	200.6763683177941	5.210934059986579	9.54073560586583	4.093806460063589	0.4006348241085348	3	3	4	2	3	0.19047074464240013	0.36150999816528906	0.30176758206089627	0.1462516751314145	
4700000	-1166.713432448308	-1077.1567284456048	-89.55670400270316	-1077.1567284456048	20.17630038577988	3.5987630263215165	0.01781766272284244	1.2479645825124543	0.007461382149376901	1.7679432140359943E-4	1.1261581973493502	-59.804110812490045	338.24954478277334	36.22492502837285	32.160479871230706	50.24820116491163	0.5877255186131755	3	2	3	4	3	0.18403079943207115	0.29302211563586483	0.30176758206089627	0.22117950287116767	
4710000	-1181.6168348206534	-1086.841968807385	-94.77486601326837	-1086.841968807385	27.21470466536887	3.5987630263215165	0.0064905099937958765	0.7959743985253755	0.004762212231283354	6.326387571201266E-6	0.4688352777180994	-67.80827683062557	553.2221160531492	104.78804361647029	31.922295914915242	7.137648607847298	2.632489082699394	2	4	5	3	1	0.16110015665256808	0.3175911408211007	0.30176758206089627	0.21954112046543486	
4720000	-1181.8164301106424	-1084.374377004846	-97.44205310579629	-1084.374377004846	42.212638738645964	3.8773386479483274	0.0070419429203954055	0.7670309110735665	0.005435751526797759	2.8012257742807666E-5	0.8766112895429614	-70.85743589404954	187.9550788638393	102.31572014448604	46.54065604090965	13.97122854056841	7.5797667736599	5	1	1	7	1	0.16110015665256808	0.3211173622516475	0.30176758206089627	0.21601489903488805	
4730000	-1190.8630240071298	-1087.6537687359976	-103.20925527113229	-1087.6537687359976	44.01577060600864	3.8773386479483274	0.005040447377313103	0.5785287172738991	0.004298710591001594	4.17615403580254E-6	0.4907894677929105	-75.16036854135237	715.2908221168319	51.69066148086394	31.87137868015288	15.03707460223297	16.299150100941954	3	1	1	9	1	0.16110015665256808	0.3211173622516475	0.2676452170469398	0.2501372640488445	
4740000	-1177.6950374893788	-1082.5341858347983	-95.1608516545805	-1082.5341858347983	27.057865113596744	4.562505962093873	0.006902858389874181	0.867506745933783	0.005598087406881936	1.329597064526932E-5	0.636253232725912	-67.3955279137735	679.0914519298608	95.24037734905072	13.741027188912387	10.590697791741036	4.649008199221539	1	4	6	1	3	0.18349913686621544	0.37579250469129816	0.29329718510084074	0.1474111733416455	
4750000	-1187.7142873881087	-1093.5358438747255	-94.1784435133832	-1093.5358438747255	36.82643580386647	4.049490721493471	0.005084864775806915	0.650956666296883	0.0044211664001233145	1.0905984280335403E-5	0.6737418798931822	-66.92996115325472	545.58082098229	32.846356993473805	18.76486192732896	20.668720384071076	12.81615381897571	4	2	6	1	2	0.19081343955726607	0.3488462563668727	0.2863719033057146	0.17396840077014644	
4760000	-1163.1119143205751	-1082.8793690378645	-80.23254528271056	-1082.8793690378645	18.067994160380028	3.8504564625943134	0.010898525968724577	0.5823305822101126	0.008966140180336861	4.825952257134452E-5	0.6688486685309898	-54.53649734118861	182.69565439347554	350.4719408266369	13.532534516351353	5.253152283038101	1.398339768265149	1	1	7	5	1	0.19081343955726607	0.33550043546905195	0.28103295077120977	0.19265317420247205	
4770000	-1187.0280447979444	-1086.3386542052272	-100.68939059271722	-1086.3386542052272	48.49846671222679	3.8504564625943134	0.0056161545133060105	0.7194117968186482	0.004210503602414346	2.0251250586682596E-5	0.8586055086877679	-71.53204655471629	336.0317112890538	56.453935589665946	36.574073089503706	57.0462183791485	26.72956217526855	2	1	1	5	6	0.19081343955726607	0.33550043546905195	0.28103295077120977	0.19265317420247205	
4780000	-1199.4264891996845	-1080.560041316918	-118.86644788276662	-1080.560041316918	81.67258409774539	5.1073455105795915	0.0015940783704464954	0.5080643905748328	0.0015561545141104473	1.3933494316140564E-6	0.6348519828135202	-84.63398802209166	2347.8185879024695	131.52924102238276	147.48677464003148	63.69316548530137	26.37921925861507	2	3	1	4	5	0.19081343955726607	0.316951646476718	0.31692928879129384	0.17530562517472195	
4790000	-1181.6824859580342	-1081.968888179947	-99.71359777808723	-1081.968888179947	34.3888794223753	3.0366729521447775	0.005883406587024886	0.8662248575812289	0.0041751970181532466	1.0666591998171983E-5	0.6298337757535544	-71.01292258455227	188.64544206551173	169.8622962217987	140.73445670127597	16.772725485365765	4.552354862361683	4	3	1	3	4	0.2196272245005741	0.3110797888571889	0.293987361467515	0.17530562517472195	
4800000	-1176.7542672079985	-1086.7797724773193	-89.97449473067927	-1086.7797724773193	20.0434274200069	5.241144384903301	0.008360957026174187	0.5098118478970839	0.008367178508388494	2.0053775722803534E-5	0.5148106526840909	-59.49996958840784	197.69702454421025	508.58080013914815	137.00165361894477	14.81688361115474	5.947121159888923	3	1	1	5	5	0.19970232384558947	0.3023794269637992	0.30268772336090466	0.19523052582970657	
4810000	-1180.5589421571651	-1089.1981413573558	-91.3608007998093	-1089.1981413573558	27.307884358974146	4.193957068150068	0.010037976790402844	0.5520630393231946	0.007567477424539192	1.631955637036501E-5	0.5557429649413606	-66.51651936188534	201.36930644646378	45.740198179878426	27.30305191205013	17.527805947679216	3.9494942090943215	5	1	6	1	2	0.19970232384558947	0.3326959031081548	0.30268772336090466	0.16491404968535103	
4820000	-1182.094692448354	-1077.5240304365552	-104.5706620117988	-1077.5240304365552	47.787190270211525	3.31983875581442	0.0040091369582131355	0.488031068411134	0.0034160827305887704	2.545668808502791E-6	0.4104274084127092	-79.06018930281984	308.5730870251477	152.9556327484391	18.0187116605529	10.403423635618923	5.708047566628828	3	7	3	1	1	0.1863062113704378	0.3379304428589037	0.3011867567760857	0.17457658899457268	
4830000	-1194.4838365924509	-1081.4331759231934	-113.05066066925752	-1081.4331759231934	61.668834897295525	3.999937238376703	0.003084162329768165	0.5107328061259341	0.0029267312572434216	2.292967161718573E-6	0.5095871554089783	-82.18308300744454	424.92360436433495	410.4684716629085	94.74699571092148	47.29374843575495	14.08754706022641	3	2	7	1	2	0.1863062113704378	0.3674679156937932	0.2716492839411962	0.17457658899457268	
4840000	-1234.2433958213103	-1092.4416888465005	-141.8017069748098	-1092.4416888465005	306.3367023649958	3.048899375347321	5.173937324549054E-4	0.8143745202487925	4.7913803707986413E-4	8.704766246985713E-8	0.6319526915164146	-107.43205890965272	1844.6422261456735	191.98679488419538	47.94527132956622	70.6088176233099	76.15333991556044	6	1	1	1	6	0.1863062113704378	0.3945271728127707	0.25095184454378716	0.16821477127300422	
4850000	-1227.8661665045172	-1080.3134246648876	-147.5527418396296	-1080.3134246648876	294.99895300788285	4.395799126997196	4.3903663511850154E-4	0.6947014527872589	4.888761748863081E-4	6.434733235850746E-8	0.5485535441757798	-106.27242074878139	1909.6613365218013	900.2345391183698	1679.1703984479639	431.2832345794723	83.25218745620906	2	1	2	7	3	0.20787752185663647	0.3244243615129536	0.2728759429050475	0.19482217372536223	
4860000	-1240.7319460708318	-1082.6295247971761	-158.10242127365552	-1082.6295247971761	536.7152452182482	5.322511188090561	3.152520117213652E-4	0.720916025759549	3.6107169436750373E-4	7.280326731193693E-8	0.7125411102536348	-111.36321208006686	8417.956679239998	7914.946494107933	2278.7662601550232	681.2338396823487	318.52833774147433	1	2	3	2	7	0.20787752185663647	0.3244243615129536	0.29768695764505004	0.1700111589853597	
4870000	-1225.1926810719065	-1098.6495321871603	-126.54314888474619	-1098.6495321871603	96.49262297409109	3.283328320368135	0.0017442599226283695	0.09575289492164187	0.0017093801240814703	2.535171235435956E-8	0.09286094612351277	-92.45387825669974	1535.0822655540105	1090.1222194943164	351.7301071231909	121.8211127758026	15.115195305038982	3	4	2	4	2	0.20787752185663647	0.3244243615129536	0.29768695764505004	0.1700111589853597	
4880000	-1196.6728025479165	-1087.892485768223	-108.7803167796935	-1087.892485768223	57.065877840790165	4.078209492320634	0.00296079762202806	0.20249958330882759	0.0027517572437592607	3.202730050418071E-7	0.1944734343870151	-83.31644745303697	189.10633997998832	78.67791379998819	97.29890187673439	15.531504766932343	5.351855887927856	7	4	1	2	1	0.19693811699596225	0.32190253903939336	0.30540818955924476	0.17575115440539946	
4890000	-1183.4989481116118	-1093.047913170896	-90.45103494071586	-1093.047913170896	32.05701155524541	3.9262399205933143	0.004415172661543917	0.07988663133260669	0.004357002465514731	1.136293737491174E-7	0.07612574752283674	-71.96657320595867	242.89462452935967	9.922716362561847	7.443881972456952	4.048942058618556	0.5017973255026819	8	1	3	2	1	0.2150722714802382	0.3414056342622799	0.26346156954716915	0.1800605247103126	
4900000	-1195.6264569433713	-1079.1180041932917	-116.50845275007961	-1079.1180041932917	72.13256177504121	3.790358899831979	0.0021622704753766183	0.774972501878695	0.0018292349629311032	1.4970890159519878E-6	0.6277084880548605	-83.76286022670753	392.28360517329486	435.25654628265676	6.152694729262265	19.38919998469742	48.5959784990673	8	1	3	2	1	0.22286271972318122	0.31709023623292176	0.29416008027521157	0.16588696376868528	
4910000	-1188.253862108642	-1084.6986639760817	-103.55519813256022	-1084.6986639760817	40.80382451045889	3.7311657527047273	0.003475359247590427	0.5023318671717325	0.003482055752369122	2.9796460609201463E-6	0.5260158709042262	-71.68361150703755	1035.4894352871381	545.9575723319871	55.44024880677946	25.60563466793157	28.289700921587126	1	1	7	1	5	0.22286271972318122	0.31003909027987964	0.3012112262282537	0.16588696376868528	
4920000	-1201.268914818302	-1082.5111747722901	-118.75774004601173	-1082.5111747722901	130.0186455811611	4.346075459840667	0.0017529055783830573	0.913161219723094	0.0012497145259512748	9.406266845253864E-7	0.7107480521846702	-82.71705848092199	1047.0146090486494	1529.9011977020637	195.69218871494442	16.700987682109908	21.073868676731543	2	1	4	4	4	0.16303409515962675	0.36986771484343406	0.3012112262282537	0.16588696376868528	
4930000	-1186.4449871550105	-1081.8283010420664	-104.61668611294401	-1081.8283010420664	48.51488813036122	4.101120765928651	0.0028131527796662987	0.7653459618494136	0.002988889391130006	5.053020854739796E-6	0.6702308239125259	-71.22985146202868	135.88382322964853	608.0766067123891	222.11917384257288	14.831381421156328	13.594929739311521	1	1	4	2	7	0.20672479103272012	0.36986771484343406	0.2575205303551603	0.16588696376868528	
4940000	-1208.2772346678762	-1086.1558994346342	-122.1213352332419	-1086.1558994346342	99.48992847876451	4.502960446293063	0.0013506210911181096	0.4525560170931828	0.0014977554898063818	3.385567560347863E-7	0.41906272327035976	-91.07059599129384	399.51585874785394	284.79860498020724	97.84245009036654	50.32200871265656	53.17396747261551	3	5	2	4	1	0.20672479103272012	0.36986771484343406	0.2575205303551603	0.16588696376868528	
4950000	-1215.2752778067527	-1081.2172823984915	-134.05799540826106	-1081.2172823984915	240.14647827321522	4.106724190304189	7.018222113864945E-4	0.5659041493792729	5.845744205802855E-4	1.7545299206531982E-7	0.6344350937439504	-98.310402500663	6736.207574489961	329.19610801235325	18.006324509603687	26.61046602631338	53.14623176306687	4	4	4	1	2	0.19529807059702234	0.36986771484343406	0.26894725079085813	0.16588696376868528	
4960000	-1189.0768474145148	-1082.9403373549153	-106.13651005959953	-1082.9403373549153	33.77557204987388	4.114701589189702	0.005667085321340847	0.7807624235219407	0.005498300018356424	1.4164476551268004E-5	0.6655069916568769	-69.89320189066771	1670.7612049514023	133.37153031960023	474.84731538503854	16.511810983150728	9.627277956124699	2	2	1	4	6	0.19529807059702234	0.3305087881293598	0.26894725079085813	0.20524589048275954	
4970000	-1165.5000699154475	-1081.6317560203124	-83.86831389513516	-1081.6317560203124	19.977431646261774	3.5297785820611964	0.009349779649289356	0.6050513501388068	0.008820966072159687	3.2632710253993906E-5	0.6473498863815552	-58.85269346951982	103.31315162097016	67.68340266800446	41.36654111397457	6.394006863243436	12.835768010433174	2	2	2	2	7	0.19529807059702234	0.35143153762800594	0.248024501292212	0.20524589048275954	
4980000	-1172.8500159780308	-1081.745056284392	-91.10495969363896	-1081.745056284392	31.67607249497017	3.424442291235419	0.007211376820979599	0.9036278724931117	0.005530495163876914	4.2178860212491355E-5	1.0043933156568807	-63.597595501312554	349.5240173476979	70.96556423916694	31.04043394472949	17.634468838465168	10.013521316483315	2	3	1	3	6	0.1745054209557635	0.37222418726926476	0.248024501292212	0.20524589048275954	
4990000	-1168.2889942335444	-1082.8410968217884	-85.44789741175603	-1082.8410968217884	21.848020185052814	3.424442291235419	0.012875789496810399	0.7689684052392288	0.010362019280071565	1.1143281433368364E-4	0.7964649959718169	-60.37051758060417	24.38027385828899	89.79550019215372	24.04489712389116	9.781521392655979	13.210795663459715	1	3	4	3	4	0.1745054209557635	0.37222418726926476	0.248024501292212	0.20524589048275954	
5000000	-1178.611695299274	-1081.2314774140136	-97.38021788526052	-1081.2314774140136	29.46734116441942	3.38946566802753	0.010978356076278143	0.9795915353074367	0.008105138572781515	4.173583642194564E-5	0.7534972144744513	-66.43402675913946	1000.8303762661911	72.9724498012296	36.60863929531843	36.61609066319816	14.227524312197342	2	3	1	1	8	0.17386596413371724	0.37222418726926476	0.248024501292212	0.2058853473048058	
5010000	-1184.205322309141	-1091.1098258614618	-93.09549644767907	-1091.1098258614618	26.768979268682024	5.493517434494207	0.007999457046169927	0.7249585671914038	0.0067733924398627856	2.3004948041203215E-5	0.6714090748940432	-66.67670350098349	35.30807838202388	104.5640939192325	18.0429852499897	29.129585843477532	3.8620925620254325	2	2	2	8	1	0.18273556891066808	0.3633545824923139	0.248024501292212	0.2058853473048058	
5020000	-1168.5361259868503	-1085.332924537544	-83.20320144930628	-1085.332924537544	21.54656220898613	3.12779143845039	0.008358513864288493	0.5760233391866759	0.006967007564420994	2.236361455642734E-5	0.6528864753487599	-58.917841093098005	308.40676130245646	65.30796369987415	13.095375566877012	1.3020644004681319	3.9211776839579957	3	3	1	2	6	0.18273556891066808	0.3235888793701355	0.28779020441439046	0.2058853473048058	
5030000	-1162.3854028266683	-1079.551399472903	-82.83400335376528	-1079.551399472903	22.24685934835427	4.184683372879682	0.007886067806199689	0.8692941325784912	0.006643158326706798	2.2501828864830938E-5	0.5840702037743111	-57.24376993275641	286.67604565435136	171.96395345140442	9.215184014586248	6.3550519328094275	0.8091619987518076	3	1	8	2	1	0.1908108890784333	0.3654599221828681	0.2685863971565789	0.1751427915821195	
5040000	-1186.0853601462213	-1077.8248366238768	-108.26052352234458	-1077.8248366238768	67.2612009775582	3.9269484327444064	0.0025373811691970123	0.5961310592809596	0.0022939843829990056	2.309534985338355E-6	0.6565943756006726	-75.82410642854825	571.8351160040497	1119.8647862907505	63.111640807955204	21.380909734587064	11.542982666391557	1	1	5	7	1	0.1908108890784333	0.3464732294350578	0.2685863971565789	0.1941294843299298	
5050000	-1198.053831701959	-1088.005509723317	-110.0483219786422	-1088.005509723317	52.35878448784286	3.9269484327444064	0.003921073439917216	0.3845128447303815	0.003424489378718691	2.4491009730339847E-6	0.4235596777705156	-79.51350017197551	2808.3409809917284	237.9198113912593	52.683706961225475	10.887742181083691	4.969788637620276	1	6	4	3	1	0.1965870880102313	0.3464732294350578	0.2628101982247809	0.1941294843299298	
5060000	-1173.377317536145	-1094.1901969225617	-79.18712061358346	-1094.1901969225617	24.216896074451437	4.1676731365948125	0.008318135236392955	0.24194448630096024	0.008127418430436153	5.421510636371945E-6	0.2876734191638843	-57.846439617852184	112.60213287830359	86.98950003810663	7.503017832521902	2.963542924400275	5.105311486646029	1	3	3	1	7	0.17019577884790366	0.36405256617151355	0.2929352581922378	0.17281639678834476	
5070000	-1158.3463847827209	-1078.6553773396786	-79.69100744304235	-1078.6553773396786	24.79247026574554	4.1676731365948125	0.0051075487939580555	0.6579673705627156	0.006247518690489574	1.4613012005193418E-5	0.6904560738206129	-56.26287555332884	208.69190085121207	5.29907241269326	4.227879799101534	9.652498188310956	13.172762881708536	5	3	4	2	1	0.15541491050424058	0.36405256617151355	0.2929352581922378	0.18759726513200783	
5080000	-1164.986851967959	-1091.0476670080134	-73.9391849599456	-1091.0476670080134	20.53735735427626	3.337496728118957	0.00806396492808621	0.2676890178096444	0.007752851817891316	7.603997652062505E-6	0.33519137550995237	-52.52136161840147	131.72192954724304	119.5148776943097	14.58706339885062	2.048669798628531	2.2739788947385438	1	4	1	8	1	0.188213371111414	0.36116698047253565	0.28813355898007625	0.16248608943597387	
5090000	-1165.6993776531137	-1088.4375343305833	-77.26184332253038	-1088.4375343305833	19.930479780376732	3.337496728118957	0.009095400000154932	1.0114476006466822	0.008726745277984274	3.3270878643556965E-5	0.6889767889472527	-54.294903930744645	49.85444423757789	50.35576359008443	5.863585618415996	6.398724449788393	10.440042546108845	1	1	3	1	9	0.188213371111414	0.36116698047253565	0.28813355898007625	0.16248608943597387	
5100000	-1194.0915588724727	-1078.7116926752492	-115.37986619722341	-1078.7116926752492	58.746388986184556	3.294710095587934	0.0032678853231833827	0.5291407995171941	0.002834403731924658	1.7336039177860988E-6	0.4634587078020708	-84.39691168009884	1493.3791892239733	124.44858035805096	81.47928515878988	10.66462642760772	18.402683524469392	2	2	8	2	1	0.188213371111414	0.3432913883950457	0.2619401224374076	0.20655511805613247	
5110000	-1167.1105097586842	-1075.0266052214797	-92.08390453720457	-1075.0266052214797	21.758596562264067	3.453494409490289	0.007964597045907212	0.4805432346456561	0.006723808454854531	1.5700865963944892E-5	0.5308006666385335	-64.103068807013	464.38245014687715	109.76068240197054	70.83596281316389	26.04161598711574	4.428855187419028	1	3	1	6	4	0.188213371111414	0.3432913883950457	0.2619401224374076	0.20655511805613247	
5120000	-1175.3763019795872	-1085.8798978365403	-89.49640414304693	-1085.8798978365403	30.83884249143026	5.00030397076053	0.007235349795492676	0.6678088543807521	0.004799252857695714	6.886325283679873E-6	0.5158787299842578	-63.735084698058095	255.7541775215281	156.23224480490632	12.672279590698494	4.786570568368355	6.090768433794052	4	1	4	5	1	0.18651100549518515	0.37990367802449926	0.24998708243420986	0.18359823404610548	
5130000	-1182.0834929976138	-1091.1027425897669	-90.98075040784695	-1091.1027425897669	23.74219965569612	4.078992323516177	0.009198062161438994	0.523765239709832	0.00796963265543156	1.12346944737402E-5	0.4068994180257301	-66.11978792779982	91.57524044355175	82.46343308103123	15.80523145417757	10.508473078474017	22.377133135364012	2	6	3	2	2	0.15590839531772277	0.37990367802449926	0.24147696819334316	0.2227109584644346	
5140000	-1188.2726653180334	-1088.2450567013188	-100.02760861671452	-1088.2450567013188	35.26191109107304	4.078992323516177	0.004826187074818447	0.34703036441426727	0.004541811798815122	1.742295465775606E-6	0.2942967799395983	-76.22379306536557	114.85018469391508	22.834937047331383	24.05189874051083	13.572931955548414	24.71009856773527	7	1	1	2	4	0.18391954454489473	0.39227066035605657	0.24147696819334316	0.18233282690570532	
5150000	-1186.9937379603782	-1092.6430405866224	-94.3506973737557	-1092.6430405866224	36.8350236610525	4.774995570473541	0.003852646802721384	0.23324305172601306	0.0038107621417136106	9.467902638438084E-7	0.25651759316193	-68.02385675092755	81.50195737017152	228.72080470297388	12.303070379732041	10.896752360201436	21.362453179517562	2	4	2	3	4	0.18391954454489473	0.39227066035605657	0.23408316914873556	0.18972662595031292	
5160000	-1189.549306617567	-1087.8574577121035	-101.69184890546354	-1087.8574577121035	51.25498627477321	4.661288011308647	0.0032179163193936664	0.4942870861741354	0.00288388422137643	1.9435464341206283E-6	0.4479945490629841	-76.02538053240293	364.64804381758205	16.382133002127937	19.806645315110284	4.586943892619423	11.891175936826004	7	2	4	1	1	0.18391954454489473	0.377119146171616	0.2560752670812222	0.18288604220226679	
5170000	-1179.0053175661583	-1073.2829422157272	-105.72237535043098	-1073.2829422157272	66.93150448362812	4.503066746997133	0.006224040040558892	0.9926232786199781	0.003794427541956592	1.018344685201301E-5	0.7264450866001616	-73.45488633272771	523.5197192327812	164.57450121902866	21.969788456676234	11.613875075460651	47.147297239099274	2	5	1	5	2	0.16625689180367778	0.377119146171616	0.2560752670812222	0.20054869494348374	
5180000	-1200.735870148965	-1094.1585838725061	-106.57728627645882	-1094.1585838725061	57.93646555588939	4.301489120509116	0.0037122013820010485	0.24881666063506008	0.0034193948375447272	7.111490562610614E-7	0.24328087945909413	-78.3605481995156	175.55500851498928	114.44076674154812	173.78564477927077	42.005840375130745	17.328598311026436	1	3	2	5	4	0.16625689180367778	0.377119146171616	0.23208951646104475	0.2245344455636612	
5190000	-1191.9264850027641	-1089.7455505066414	-102.18093449612269	-1089.7455505066414	37.28481917521455	3.5315009766693017	0.0038753745942671134	0.43670083346142236	0.0045856896276955505	3.106568757243641E-6	0.4277617551141412	-74.6132197111136	212.7906239642817	137.9932885956227	12.860686060506987	37.20546153124221	6.91691381679376	6	3	2	1	3	0.16636203698709562	0.377119146171616	0.23198437127762692	0.2245344455636612	
5200000	-1192.5340486366556	-1079.8900658902862	-112.64398274636942	-1079.8900658902862	58.98569121551079	3.5315009766693017	0.0026197267524444264	0.8024480279426055	0.0023482461742857	4.6860371454315015E-6	0.8740313696853316	-82.93811413557007	236.91718700741433	43.15053854745412	55.53977523961367	95.57466740466934	6.895122350321178	6	1	5	1	2	0.18719193689308128	0.37767762317777653	0.22525107887997153	0.20987936104917046	
5210000	-1189.3046483870003	-1098.2852414957085	-91.01940689129177	-1098.2852414957085	29.12455074520163	3.5042062661900024	0.005250430488645763	0.5396877156986777	0.004847000347571835	6.6558842575563076E-6	0.5209532302748553	-63.21086826847304	103.9913606894488	216.56106649699697	93.3603555050782	25.099081573089144	7.868598698790844	1	3	1	4	6	0.19553121627917502	0.3777597020074525	0.21682972066420178	0.20987936104917046	
5220000	-1171.2100022355041	-1081.569654619704	-89.64034761580024	-1081.569654619704	25.25942059861752	3.6473399415091676	0.007500896356111675	0.6541298029005091	0.007987629402147244	2.8372811862724816E-5	0.6490286097158978	-62.74851266493066	129.62833245971638	87.23661751894751	144.01143795455428	8.50991062956059	4.065924797005161	3	1	2	4	5	0.19826038959604972	0.37012542694169703	0.22173482241308257	0.20987936104917046	
5230000	-1184.7091186061277	-1090.7994489349364	-93.90966967119122	-1090.7994489349364	31.71278487281926	3.6473399415091676	0.006128603032547942	0.3643174716455615	0.005665588807472477	4.5241085131177735E-6	0.38414437468411944	-69.24461027541093	184.2098779827397	52.11175147672976	22.228296861488463	25.011297402236192	10.765755493150227	5	1	2	2	5	0.20178647521888424	0.347810448459542	0.22868377922575664	0.2217192970958169	
5240000	-1202.0776328616153	-1088.498670371332	-113.57896249028313	-1088.498670371332	95.9563412199928	3.132132539181186	0.0016515385796101046	0.5585637169699412	0.0012717586934960759	2.7404598999441404E-7	0.39563001761612726	-83.17191526149179	942.8026338925815	110.6204651067321	66.08016678049424	26.8071802632559	31.571239039594634	4	1	4	1	5	0.20178647521888424	0.347810448459542	0.25349034123210845	0.1969127350894651	
5250000	-1190.6387443325111	-1088.3573330698127	-102.28141126269831	-1088.3573330698127	44.80617496526685	3.132132539181186	0.003946523822878113	0.8792641537486099	0.004231222964292691	1.0850604906874771E-5	0.8081080451358342	-69.7046451858799	825.552271772213	629.0486416672815	74.08870551498475	17.115347461407495	20.02842359260244	2	2	1	2	8	0.20178647521888424	0.3032721877123175	0.28391369292524976	0.21102764414354833	
5260000	-1171.3582887868367	-1086.7055094370169	-84.65277934981977	-1086.7055094370169	24.633066852439455	3.7020177959178326	0.007613152502989167	0.5834486540361098	0.00588407410514847	9.626486844997041E-6	0.49950589021206365	-57.614983978855385	886.5516283223725	9.150834634187625	18.556613945721942	10.066461516434636	9.427025585509876	3	7	2	1	2	0.19076458808800992	0.3249528191450242	0.27325494862341737	0.21102764414354833	
5270000	-1176.2954909046096	-1081.8268208422498	-94.46867006235975	-1081.8268208422498	39.648860164096874	3.7020177959178326	0.0047820975142425564	0.5805080918812111	0.0044811514317218285	1.2436783932315822E-5	0.6599728295744955	-67.60979241824144	317.27170507957646	63.91571243763799	28.92782499399027	27.63376370935313	10.958540238997388	2	1	6	4	2	0.20114704214448104	0.3224167121056856	0.2733647418180206	0.20307150393181259	
5280000	-1180.2919088764074	-1087.8144306952295	-92.47747818117797	-1087.8144306952295	28.86058604007247	4.155163838466313	0.006109487593447242	0.6091141370521219	0.006558344992786229	1.1537224511756506E-5	0.5564174690315155	-67.21545592745073	114.05090800921113	9.679708739555487	7.496953426086516	30.1795928571912	14.497925146400858	3	1	4	4	3	0.21417602563765803	0.3224167121056856	0.2603357583248436	0.20307150393181259	
5290000	-1193.2537687876763	-1084.9114973766707	-108.3422714110056	-1084.9114973766707	54.494780161238545	4.155163838466313	0.0028906663735842764	1.020156081887032	0.0019102418071447653	4.212779451543143E-6	0.8684052568455185	-72.08839695486876	1104.4475324748726	817.8685446198289	480.97452817842327	30.08929569057573	15.537810306736043	1	1	1	4	8	0.21417602563765803	0.3153974938534094	0.265222077407543	0.20520440310138938	
5300000	-1183.2340200842966	-1093.0767411099387	-90.15727897435805	-1093.0767411099387	20.334688474705313	4.5768816218527	0.008880908381849835	0.559164710756745	0.008394174339188348	1.8013366129576616E-5	0.48294078034134064	-60.15000670537382	705.6368583600878	217.9904003067971	88.35719806273461	21.47362687723244	6.69336441836045	1	1	1	3	9	0.17309304932446168	0.37819678646526983	0.265222077407543	0.18348808680272535	
5310000	-1213.3979721198903	-1084.277654980899	-129.12031713899134	-1084.277654980899	110.03317644590349	4.252949281382895	0.0017941741308562132	0.4162999375015453	0.0015714658556219196	4.7377153016183065E-7	0.42438070155698204	-94.5594623927305	2049.0543121242727	454.81593357432183	104.13006181428875	103.79936477619357	38.77108917953705	1	4	3	2	5	0.17865475698065536	0.37263507880907615	0.265222077407543	0.18348808680272535	
5320000	-1182.0789898509674	-1075.1324805688207	-106.94650928214685	-1075.1324805688207	49.97376040276946	4.056202843113736	0.0035923550532228968	0.8178296613431151	0.0034976772898539857	1.4895375120861725E-5	0.9506711705099684	-79.7255742564957	160.86412918750307	124.9600933261251	61.21428374190786	18.836167208219667	4.216887306432016	5	3	4	2	1	0.22239793783003925	0.3120624846326931	0.265666807136927	0.19987277040034057	
5330000	-1180.3834514387656	-1084.1137456330584	-96.26970580570723	-1084.1137456330584	22.857535989046653	4.056202843113736	0.005959392685415847	1.0124013344548237	0.005926791937448518	1.909137746302617E-5	0.7615972247988252	-66.10171864381215	87.61560748628908	207.56101534554705	111.02054654028903	37.751517601117826	11.73449018992482	1	3	2	1	8	0.1704898376770984	0.36397058478563393	0.265666807136927	0.19987277040034057	
5340000	-1202.5572124310452	-1092.4155494710528	-110.14166295999225	-1092.4155494710528	53.359490581200596	5.244516171040206	0.0026894677994905307	0.39899964564777624	0.0028657255196929995	1.5785140212675906E-6	0.42932960926920943	-78.59291142265855	402.4599463116502	262.96660408298874	230.21144327457074	25.453532655395428	34.772626777838134	3	1	3	6	2	0.1704898376770984	0.3242769652100375	0.3053604267125234	0.19987277040034057	
5350000	-1194.8057464444937	-1088.4172307522622	-106.38851569223154	-1088.4172307522622	51.0001606390794	3.831479612269178	0.0028318734152542116	0.49924969929784324	0.002943948450928304	1.7188268889998871E-6	0.4534444396075529	-78.80301977276653	669.9799923935165	30.540696049234565	27.485440876515803	26.21581112541921	11.040707788712348	6	2	2	2	3	0.18119719355646927	0.3242769652100375	0.2946530708331525	0.19987277040034057	
5360000	-1188.3536939362036	-1078.450490181626	-109.90320375457762	-1078.450490181626	68.15422612196541	3.633696496047901	0.0033326023752503933	0.8867307178652233	0.0023434537831632514	3.723831968255084E-6	0.7718601808429577	-77.75949602895487	651.3915953403414	56.275409048712845	25.62001212739601	45.80012360216778	104.95024356285212	4	2	5	1	3	0.18224174794290768	0.3251058290449104	0.2936085164467141	0.19904390656546767	
5370000	-1161.6563815078378	-1077.9235105002738	-83.73287100756389	-1077.9235105002738	26.700237345691963	3.0332942029964642	0.008155522572505009	0.766971085998359	0.006640631337708433	1.3491459258586183E-5	0.5173977353647858	-60.09556792534108	68.45204152589851	114.60038937707837	4.380055553491758	4.521796735744289	8.275814042767568	1	4	2	2	6	0.18224174794290768	0.3251058290449104	0.2936085164467141	0.19904390656546767	
5380000	-1196.5104119124555	-1082.5832603748465	-113.92715153760908	-1082.5832603748465	89.97162311120879	3.3625500756016526	0.0019145483435352693	0.5970157233754495	0.0018812986761577047	1.639076907528666E-6	0.7110452859852523	-81.72820807739957	549.7767388753018	93.71703405668505	99.85321274630209	137.32834921293622	64.04191362033389	2	4	4	2	3	0.18224174794290768	0.3568465860580775	0.261867759433547	0.19904390656546767	
5390000	-1189.2015234833764	-1091.2339932118502	-97.9675302715261	-1091.2339932118502	28.294965480425155	3.5116164656003104	0.004512482630618887	0.5863002302963696	0.0049444693050371335	6.983631208204016E-6	0.5108078291614435	-65.5800247169682	456.81833493356004	339.23535894281247	6.792390207286647	30.105880675456618	40.56246991773143	2	1	1	8	3	0.18224174794290768	0.2834185638993507	0.3352957815922738	0.19904390656546767	
5400000	-1191.8778022605284	-1084.2456058938951	-107.63219636663322	-1084.2456058938951	26.367014813189016	3.5116164656003104	0.005382081975409193	0.7703851794984649	0.005312390552305079	1.2143744400942418E-5	0.6293621947318415	-73.23737411803009	571.9266102343134	261.7375912936837	402.80112491544975	102.10201224444528	20.19212553607208	1	1	2	7	4	0.16039014154061387	0.3182417416499525	0.33416534180567137	0.18720277500376212	
5410000	-1179.5967465902718	-1085.6449744876127	-93.95177210265912	-1085.6449744876127	28.69072483613556	2.85791799248488	0.006050879532747904	0.38836890155476333	0.005697617403661151	5.8480187775962345E-6	0.4261320645448501	-65.48121597555732	298.570168868245	119.76551943335078	192.7272750275369	19.59361556792336	8.290767313195293	1	1	3	1	9	0.22053117271664455	0.3162847568716793	0.27585260636694486	0.1873314640447312	
5420000	-1163.5460511409894	-1084.9577475291615	-78.58830361182797	-1084.9577475291615	18.585543763406694	3.9100332897566523	0.013842730710825762	0.9013813485537462	0.010183368988522692	4.0035947462213326E-5	0.6090453228732784	-55.611525246273516	38.375796954519004	74.95179934161426	17.058872147817432	8.031122724246087	1.544385832686746	2	2	2	7	2	0.22053117271664455	0.296514930058008	0.29562243318061615	0.1873314640447312	
5430000	-1175.097901589491	-1075.3600404822207	-99.73786110727026	-1075.3600404822207	33.15458053601793	3.150502405911847	0.0046830036108805985	0.9460975318543049	0.0037554846099174077	1.3695252553612594E-5	0.9052688326040381	-70.72398922059622	442.7751808467347	217.1054400883864	29.229897956666882	15.565430010305702	10.588713335441737	1	2	9	2	1	0.2017916379162204	0.32463352606382234	0.29562243318061615	0.177952402839341	
5440000	-1164.9025935985965	-1078.6520545533658	-86.25053904523058	-1078.6520545533658	21.24393204935579	3.9365668922256853	0.006777254081112271	0.5159472531101844	0.008086447915215974	1.5281759993778293E-5	0.5124891272919297	-64.47440456723042	66.08266235529311	23.985244823890767	10.427069338179994	16.18153083843829	6.400070176558553	3	1	2	5	4	0.2017916379162204	0.33526779190816197	0.2849881673362765	0.177952402839341	
5450000	-1190.752312217057	-1094.6495720467885	-96.10274017026843	-1094.6495720467885	40.094705105160784	3.6343889016622377	0.00425241221027769	0.2899516071769118	0.004532558249924183	1.8132364431828782E-6	0.3062470817780724	-66.47023398973926	107.41026690688277	484.01683709379364	53.85363906928829	18.635547371892393	15.51419715366621	2	1	1	3	8	0.20191727111656474	0.3159424303928954	0.2624162469613455	0.21972405152919425	
5460000	-1171.6608267718934	-1082.5957429346124	-89.06508383728094	-1082.5957429346124	30.07572282801628	3.546104418648894	0.005733517563882262	0.5407814272184547	0.0053828424979016545	1.154273342617554E-5	0.5989016964825383	-60.16015614286012	696.3298502877718	162.07393611110368	64.40187759820434	5.512614640888367	10.10385044623237	1	2	1	4	7	0.19187433650556854	0.3317920038277186	0.2602615639639334	0.21607209570277924	
5470000	-1169.6423033403225	-1079.5063663440314	-90.13593699629114	-1079.5063663440314	29.29315276316032	3.845257670158388	0.006851480406245398	0.7648928060155629	0.006765832332124642	4.031027728534866E-5	0.8554005995746082	-64.29717228441191	235.29401268418215	23.561099331212716	26.46447065545289	11.078715646292553	14.256895451395769	1	6	3	4	1	0.1941815529883202	0.3317920038277186	0.25795434748118173	0.21607209570277924	
5480000	-1189.4825722158582	-1081.2866916178718	-108.19588059798635	-1081.2866916178718	43.457628850555054	3.845257670158388	0.0035847036307589193	0.8834795931247361	0.002974819637090483	4.292611356396426E-6	0.6983596801742237	-77.60445290965406	521.2616928328674	101.85235591629726	44.498348562309054	50.54247106789541	22.457808210704602	2	3	1	6	3	0.16882476205733282	0.357148794758706	0.28086712567229155	0.19315931751166943	
5490000	-1179.3621073692766	-1092.8040726817826	-86.55803468749411	-1092.8040726817826	23.671899968366436	4.446508357829959	0.008112473127217119	0.3344527065870896	0.007761318762123564	1.0046683343684459E-5	0.41751995281336735	-60.727873361255874	183.14668708801275	386.86880584758956	17.93609736817733	8.045352600930448	0.387816116006272	2	2	5	5	1	0.1512305402633966	0.3747430165526422	0.28086712567229155	0.19315931751166943	
5500000	-1213.3449136317656	-1075.5423575435896	-137.80255608817615	-1075.5423575435896	173.92792134033172	3.46517091394993	0.00111674183084893	0.8495880448968269	0.0010297453999019179	1.1588281290770447E-6	0.9485917509392398	-101.6431637654179	706.1932257078854	728.7439094501829	213.02612848344887	174.08057466567797	85.59778696291303	6	4	1	1	3	0.1512305402633966	0.3747430165526422	0.28086712567229155	0.19315931751166943	
5510000	-1177.2161316279485	-1078.2868276552608	-98.92930397268769	-1078.2868276552608	68.14725926530068	3.46517091394993	0.004115793244824151	1.1098996151772287	0.0031730897369717363	1.894151369182251E-5	1.057599176779377	-70.70989901040932	199.95473540633236	98.9548734054897	19.43782400870014	8.879626487914193	23.358305150303803	3	1	6	1	4	0.21653098798143317	0.3527821278117975	0.23752756669509967	0.19315931751166943	
5520000	-1201.0277566176467	-1088.7221472884878	-112.30560932915884	-1088.7221472884878	54.05596946346806	3.97370502867578	0.0021485364310405547	0.7608234138076789	0.0023655676651361487	3.498622399334511E-6	0.7574746998963217	-79.51220882260385	1658.5112446490516	293.6548931290321	87.18522571297012	24.79092157201853	16.65045356437238	3	2	3	5	2	0.18172602573065513	0.3875870900625755	0.23752756669509967	0.19315931751166943	
5530000	-1198.2718573952825	-1088.1504106156926	-110.12144677958997	-1088.1504106156926	62.5391319857178	3.977890063662474	0.002682791139334538	0.5881607557811894	0.002828535672760518	2.9588414568102924E-6	0.6138028035452087	-74.99674438085844	258.96539177169393	412.54224022110486	30.5612517711769	157.91762926266972	10.567697429253421	2	2	6	2	3	0.18300611238740888	0.332645041718856	0.27282846391108106	0.21152038198265383	
5540000	-1191.8489005767208	-1086.4735245595818	-105.37537601713902	-1086.4735245595818	59.18813393905546	3.977890063662474	0.0031791486460657514	0.6576268480359236	0.0031047706726128822	4.026626081438342E-6	0.7056726320646257	-76.93182825994468	230.3882011117657	197.9823712703471	14.551374996306523	10.172778884048206	28.558344370648935	1	5	1	1	7	0.18300611238740888	0.3606438044301083	0.2569421797825193	0.19940790339996325	
5550000	-1191.3507999371445	-1083.9440961158898	-107.40670382125475	-1083.9440961158898	57.339852112820665	3.328894631142575	0.00465329594735153	0.6536814920485472	0.003347934303702479	2.040017441649546E-6	0.42298593185087036	-82.0754530516014	192.51326958170398	40.532897860206	18.390308429259147	19.007590445895627	17.859724263196107	4	2	6	1	2	0.1720855820106024	0.37156433480691475	0.2557606057564178	0.20058947742606478	
5560000	-1223.224267576067	-1087.3142943176517	-135.90997325841525	-1087.3142943176517	237.99930998509197	3.7455237797020775	4.882848704683417E-4	0.6371034428314566	4.656184179678581E-4	6.298638504833776E-8	0.5609879305845996	-100.15877930473519	3572.9068575695783	701.164637635824	82.16469243263235	70.47040718513709	21.424768497358922	3	3	1	7	1	0.1615867187537303	0.3313105049798844	0.33036217062030626	0.17674060564607877	
5570000	-1186.606827435061	-1086.4492284014061	-100.15759903365479	-1086.4492284014061	52.614276566819974	3.701226801954635	0.0033411438400009113	0.40721128975540666	0.0037432382592874546	2.2180729089521522E-6	0.398315889556221	-72.10610266807025	772.4294904464708	221.78651903576116	29.469538216396803	7.649278243543849	10.543484874143838	4	1	4	1	5	0.1615867187537303	0.36570906466495157	0.2990766893623766	0.1736275272189412	
5580000	-1200.242262166644	-1092.5887376817554	-107.65352448488842	-1092.5887376817554	47.087686522778974	3.701226801954635	0.0038202974611767594	0.5237497331126836	0.0035899950247939407	4.005220680547919E-6	0.49954889289481325	-78.55454256268825	180.02348119455056	231.803550744415	193.50767911604575	28.211600335454108	2.7598248964412653	2	3	3	5	2	0.22130185772290334	0.30246517590331656	0.28377029583109353	0.19246267054268623	
5590000	-1215.6116697439188	-1075.6148543835332	-139.9968153603857	-1075.6148543835332	238.69168887781092	4.561221199885424	9.333442401732392E-4	0.6244920001632482	7.829386821682226E-4	3.342665578904029E-7	0.6545717648969527	-102.25760093321458	3749.4904849244276	540.2834611208126	155.37824449052843	182.49502394455874	41.02462926200838	2	7	1	4	1	0.22130185772290334	0.30246517590331656	0.28377029583109353	0.19246267054268623	
5600000	-1223.6102183286519	-1087.990203050655	-135.6200152779967	-1087.990203050655	209.6548163715818	3.554084403540771	6.926226366553563E-4	0.3834416140539961	6.258870328196345E-4	8.341201447657373E-8	0.43480380832734705	-97.12650942573698	8783.809322402953	208.99047711873476	272.7639267910242	216.50789624044432	31.207277416256858	2	1	1	5	6	0.1863220532739884	0.31447171146888364	0.30674356471444136	0.19246267054268623	
5610000	-1192.7587273022189	-1084.3842140589272	-108.37451324329156	-1084.3842140589272	52.615776131010016	3.554084403540771	0.003314105677407879	0.4740572749825199	0.003265925734718869	2.0213593505339403E-6	0.466250587642992	-80.81156404926003	181.97985544744805	168.5081668603249	83.00536909691598	21.77180956644343	16.895709302117282	5	5	1	3	1	0.1570573493396242	0.34420379395321404	0.2813377995860603	0.2174010571211011	
5620000	-1203.5972453419643	-1078.844192693415	-124.75305264854927	-1078.844192693415	146.52022910926073	3.7547374224836245	0.001686942316064414	0.6731582556157034	0.001137601024715807	4.422373973958729E-7	0.5052973987460921	-90.499050978374	1178.8071953883716	396.97587351266475	55.06655638437674	31.47943302651101	88.16575556541373	2	5	1	6	1	0.19650201138477694	0.3431944638243843	0.2813377995860603	0.17896572520477816	
5630000	-1233.995998295523	-1090.5389351925496	-143.45706310297334	-1090.5389351925496	242.73734576280336	4.070940775071587	6.349962398767497E-4	0.26553272592439897	6.486262681417049E-4	4.5818600951352704E-8	0.3267411591702098	-104.93591917481578	1132.241316972123	1476.0476390707713	1125.1813912028902	317.47488925489336	191.13362426748762	3	1	2	1	8	0.16575558140541807	0.371376341568551	0.27718194885404995	0.1856861281719807	
5640000	-1211.2932950741986	-1091.061862381901	-120.23143269229753	-1091.061862381901	106.65009878247918	3.7786029549884588	0.0017176392621700226	0.3641427019893996	0.0016952421548104288	2.972510666856862E-7	0.34178593857263817	-88.95571814563243	970.3787492017266	302.72810223854395	46.89861138686254	48.098939968563755	41.28340554440398	2	3	4	4	2	0.16575558140541807	0.3014367104218376	0.3471215800007633	0.1856861281719807	
5650000	-1222.5343891514005	-1091.82220740313	-130.71218174827047	-1091.82220740313	150.49819385820322	3.5354932292014505	0.001045411375550218	0.8059100964579576	0.0010874066264881471	8.572632099519255E-7	0.8323666783577178	-96.1352033353156	1367.433458646351	248.23842266072182	125.1988319417927	125.09269805450364	12.29986220934093	2	1	4	7	1	0.16975745118084348	0.3014367104218376	0.34311971022533794	0.1856861281719807	
5660000	-1251.2754407780806	-1099.439722019081	-151.83571875899955	-1099.439722019081	443.22600077189117	3.9235377715620494	3.1602644836229023E-4	0.00231257526044177	3.1609154512620774E-4	6.74090106993087E-13	0.002597737383806479	-113.2082158099215	10929.211685999291	967.1480764381444	60.33203149036294	275.7743705009615	57.55239066411496	4	7	1	2	1	0.17859726803169762	0.27906086329640445	0.3342798933744838	0.2080619752974139	
5670000	-1249.4982444888221	-1092.9193123397554	-156.5789321490667	-1092.9193123397554	484.1197781984431	4.673672250789216	3.538871231259917E-4	0.5028077471494481	3.5300832926039714E-4	2.739098502064989E-8	0.47927630981582486	-113.19472226893366	4002.584348605997	2157.1028166394144	2166.8968532572835	859.3336426884741	190.82660291794082	1	1	4	3	6	0.17859726803169762	0.3208275111228223	0.29251324554806596	0.2080619752974139	
5680000	-1245.2071635870743	-1088.5520561453386	-156.6551074417358	-1088.5520561453386	625.929670786187	3.389031985281911	3.240783228319476E-4	0.29767717265152677	2.69086621000931E-4	9.341749915390438E-9	0.32174003585815353	-116.47370344270504	2098.5111878710445	1962.5979161777116	3177.121374466638	46.66532408413097	69.30895052802279	1	9	2	2	1	0.17859726803169762	0.3208275111228223	0.29251324554806596	0.2080619752974139	
5690000	-1225.9601937234804	-1091.859927793148	-134.10026593033234	-1091.859927793148	205.20033425769282	4.119724517791066	9.495819543496115E-4	0.5552587660389016	9.811757369741975E-4	2.853720974641711E-7	0.5467402126323122	-98.7257698394157	870.2606967587803	240.74117826216343	428.2117356728619	77.567356732356	90.65611019576471	2	2	4	2	5	0.17859726803169762	0.3208275111228223	0.29251324554806596	0.2080619752974139	
5700000	-1193.6009126109448	-1079.1544175097595	-114.4464951011854	-1079.1544175097595	84.08003575707345	3.68705327009768	0.0030415786269429503	0.8144739061925522	0.002317691399952166	5.553586322374168E-6	0.9086064089024595	-81.93130560333901	610.5427078582377	97.11830848448548	139.47552094375385	32.0026647847433	52.049762936105445	2	5	3	4	1	0.20659505210463777	0.29282972704988214	0.29251324554806596	0.2080619752974139	
5710000	-1195.0072549393763	-1077.2396011316437	-117.7676538077326	-1077.2396011316437	89.57111886040434	4.55796790930144	0.0022841647437177224	0.8091312872827469	0.0019137534949037473	2.102050176041938E-6	0.7239383673931403	-81.58653476819812	1052.5698254577767	680.681180358707	487.02895475141753	61.067403097062055	27.211958293693776	1	1	3	1	9	0.194241247854475	0.34911145580574693	0.28436480257713215	0.17228249376264568	
5720000	-1171.2614108265057	-1079.4658348255798	-91.7955760009258	-1079.4658348255798	29.106751400944052	3.74847976742104	0.006890022575617189	0.5642161978361978	0.007402829055254839	2.381022945498175E-5	0.6485670678699746	-67.06106742372646	66.24080278644318	88.65471182393374	21.84040830676888	23.337749312676145	12.24653210439713	1	6	6	1	1	0.194241247854475	0.34911145580574693	0.28436480257713215	0.17228249376264568	
5730000	-1163.7090073100187	-1089.60483226737	-74.10417504264855	-1089.60483226737	18.207287097060306	3.74847976742104	0.011334805020546655	0.6040375732194869	0.012234846480993605	4.4692075696464584E-5	0.5755230944990823	-50.691363146273595	217.58754566124892	62.82501243180587	3.864149473352682	0.7728188774402965	3.304587745154732	4	1	7	2	1	0.17018349584843623	0.35109845507569054	0.28436480257713215	0.1943532464987408	
5740000	-1160.6091653035305	-1083.7465188064978	-76.86264649703264	-1083.7465188064978	16.355891948664773	3.341502417917523	0.021523237198865293	0.8606380171326117	0.013271789853140177	4.338383026470841E-4	1.065618934628156	-52.7990128729401	370.32949828055075	20.374038195757137	13.156193036572827	6.094757910512747	2.344782984921491	1	4	5	3	2	0.17018349584843623	0.35109845507569054	0.28436480257713215	0.1943532464987408	
5750000	-1166.2603541489636	-1084.0803263856503	-82.18002776331325	-1084.0803263856503	14.451616555657598	3.7550995491546546	0.011345821075122981	0.8514089575126599	0.012633148402648342	1.98567316269479E-4	1.0039799957010929	-53.89482396612153	535.7261598481589	89.9500010730072	26.73395804483199	21.751427868576	3.903978872302208	1	1	4	4	5	0.20360444940611466	0.29430004218167777	0.28436480257713215	0.21773070583507514	
5760000	-1164.0948200309085	-1079.4809739250254	-84.61384610588303	-1079.4809739250254	29.562473926695578	3.4571157542446773	0.005787517939871631	0.6895912437124192	0.005962327145890885	1.0146147483071224E-5	0.5495266875271011	-57.26013582142275	736.5421763571165	11.092223605653935	7.569145031366959	21.993440269989936	5.478170288138152	2	1	2	5	5	0.20360444940611466	0.34664070742654135	0.28436480257713215	0.16539004059021153	
5770000	-1205.8255116747591	-1088.814295411726	-117.0112162630331	-1088.814295411726	88.0867212800509	5.55177275663482	0.004108394631482431	1.2983507784723347	0.002690393897516315	6.020522083235007E-6	0.8966445930196962	-75.64802366070184	358.35201901731597	1266.776344856506	1619.977707401297	101.28524063841905	29.498526419287362	1	1	1	1	11	0.20360444940611466	0.34664070742654135	0.26525417133313417	0.1845006718342095	
5780000	-1181.9793646985074	-1080.901971763549	-101.07739293495848	-1080.901971763549	34.572376563442056	4.481532693681811	0.00446602851035293	0.6536129196513351	0.0051978229625376845	8.346013585353746E-6	0.5781346714152241	-74.95655147049028	97.38577164095199	64.17146656611405	72.98240729760879	25.67363106634459	3.5830684232304395	4	1	3	5	2	0.21171990329779403	0.3022080839358124	0.30968679482386313	0.17638521794253015	
5790000	-1175.4892098755731	-1081.3208481794145	-94.16836169615861	-1081.3208481794145	41.49933419426919	3.9369972573332697	0.004187203938937325	0.6174248639966919	0.004398647166782483	9.542426044967719E-6	0.7487664373202452	-70.87710907851329	115.78530436013747	5.6104601715918205	5.113794229914622	18.846142538625354	2.9694839467337513	5	1	6	2	1	0.16063940077068567	0.3532885864629207	0.3038968070923372	0.1821752056740561	
5800000	-1180.207578687026	-1080.2699371281906	-99.93764155883531	-1080.2699371281906	41.84003990205091	3.9369972573332697	0.00455896782563841	0.6461281950302382	0.0037451518625854206	3.458229521689072E-6	0.5049705998680325	-71.5467680711291	339.1429172727779	42.90036775835591	37.82761351731212	47.593128808494285	20.412070420711686	3	2	4	2	4	0.16063940077068567	0.3261622417510942	0.3038968070923372	0.2093015503858826	
5810000	-1203.6242215018906	-1077.882333938174	-125.74188756371649	-1077.882333938174	99.68428636089898	3.407795914760553	0.0018204774169898804	0.4934930116324369	0.0016343034083358692	7.140908009806416E-7	0.5426577779296262	-90.16241550420102	2724.3279692602655	343.6492150174233	185.70850011648784	142.15145544306574	30.470827013778056	1	4	4	4	2	0.17100878072633324	0.31579286179544663	0.3038968070923372	0.2093015503858826	
5820000	-1228.8986505068706	-1085.7117587805162	-143.18689172635447	-1085.7117587805162	260.2155486253371	3.407795914760553	9.105393002244585E-4	0.9150239110391458	6.766654169887016E-4	3.1993524874516634E-7	0.8057675504887059	-102.39221186599679	2579.189024868284	1477.4920897526226	1187.8689669564824	103.5185167607739	116.14366034868691	1	4	1	3	6	0.15546057693838886	0.3331960930521483	0.2743342047257806	0.23700912528368193	
5830000	-1245.0928105799178	-1088.4418709211507	-156.6509396587671	-1088.4418709211507	301.6216373326722	3.407795914760553	3.8300467536012296E-4	0.3894107188639644	4.00481603077574E-4	2.4284550434490832E-8	0.372242961372077	-104.10500477714147	59213.5301396729	128266.01996829435	2548.2734334290435	37.878131809034606	129.4275550895822	1	1	2	2	9	0.15546057693838886	0.3501910025889146	0.285441619177192	0.20890680129550418	
5840000	-1276.245091230483	-1088.334253518908	-187.910837711575	-1088.334253518908	2008.3002792908935	3.407795914760553	9.704604861058888E-5	0.3842360153386436	9.422353083845762E-5	2.925899211011762E-9	0.5402339782349924	-138.71323369646177	15766.308036280388	9911.528440158852	1899.3758530830623	2789.6425132642075	3352.5065739149277	1	7	4	1	2	0.21938605905422728	0.2862655204730762	0.285441619177192	0.20890680129550418	
5850000	-1216.2055943464911	-1080.7116699802975	-135.49392436619365	-1080.7116699802975	266.59746650983317	3.9515902601264177	5.538772273667518E-4	0.6298076341024017	6.357886536105473E-4	1.9017508238696465E-7	0.7563690090485787	-99.91918500628903	2981.60782576991	423.09058712217274	170.94050739688186	52.61012858844107	43.69813347401508	3	1	9	1	1	0.14389042286579862	0.3617611566615049	0.2633144763450813	0.23103394412761488	
5860000	-1191.9310437794716	-1085.76970968153	-106.16133409794158	-1085.76970968153	36.77067563542122	3.9515902601264177	0.003842193366806818	0.6253422795420368	0.004802323766992173	8.034850918993144E-6	0.6325556952939203	-72.72454858971727	537.4201915227285	562.7443114649038	299.44469661473767	59.530876856419304	14.329637215555843	1	3	1	4	6	0.1745808827879337	0.3310706967393698	0.24820096587998114	0.24614745459271506	
5870000	-1188.8393579917122	-1083.5638205588089	-105.27553743290333	-1083.5638205588089	48.55402907408996	4.120398087317613	0.0026736073506093403	0.44880231902902423	0.0028184730548823367	1.7757713286104814E-6	0.4536494404779444	-78.21595257941017	341.24226178896737	106.86510090808258	28.313584900204905	2.77580081804858	9.775702159780504	2	6	4	2	1	0.16355250284423425	0.3582412069007325	0.23205883566231783	0.24614745459271506	
5880000	-1163.1262535879282	-1078.4105880632326	-84.71566552469561	-1078.4105880632326	28.1211888412466	3.707748728986003	0.005771798895884629	0.8366879015365546	0.005141046964689332	1.4228852523702879E-5	0.7194317430406876	-58.42826172711636	368.6357834080377	41.02181313282453	9.436697338762057	12.31675341198329	12.545420887033934	2	1	6	4	2	0.1718011043846897	0.3582412069007325	0.27364917532134503	0.1963085133932324	
5890000	-1178.3319198849777	-1083.5975459759388	-94.7343739090388	-1083.5975459759388	27.048031967970672	2.67472379046744	0.006304113749520535	0.8265558150640935	0.006666272255426534	2.2293095166323896E-5	0.7317250841533851	-68.75220898426305	136.33869359797185	62.871502803839874	19.70443791792847	30.166757610773917	11.286318255544423	4	1	4	3	3	0.18802943562813693	0.3315092596759047	0.31488137368830943	0.16557993100764856	
5900000	-1175.1509523264613	-1087.3819605490053	-87.76899177745592	-1087.3819605490053	21.8655121486519	5.105388566789777	0.008185780343365354	0.757329091072452	0.007921760615304212	5.488114850339285E-5	0.7776946776550996	-59.42673255975486	532.2611838925958	280.6688655923357	5.570638016382238	9.166804304554594	4.853674020651758	1	4	6	3	1	0.16483139385563908	0.30767631746941365	0.3146739297860387	0.21281835888890815	
5910000	-1163.9322079187211	-1079.2688833919526	-84.66332452676849	-1079.2688833919526	23.343578688756892	3.697603452829368	0.006155106977895944	0.7310268989103629	0.005909185374791739	2.4123772107231262E-5	0.7664195847900697	-56.1861675674657	409.24484417536144	327.4993972808964	35.255571064170326	9.604458034752833	6.347991074549871	1	1	2	1	10	0.2146129770658391	0.3422530013915342	0.25376072984803716	0.1893732916945892	
5920000	-1190.5480671658468	-1082.6613519338719	-107.886715231975	-1082.6613519338719	62.376664625339856	3.955209508941818	0.00272859345303558	1.017944453553084	0.0026420276862122527	6.567131987703589E-6	0.9277425343785111	-77.17815766177809	351.8420817141144	85.795486432279	59.022876856922785	56.561237442917474	31.118849454208085	2	2	1	5	5	0.1921802958658591	0.319725107789972	0.28993765198220023	0.19815694436196832	
5930000	-1185.5822230259475	-1087.1762190758877	-98.40600395005987	-1087.1762190758877	35.65337848153581	3.913631890277248	0.003776637889977322	0.4694020096209159	0.004022062200256913	4.36905355087621E-6	0.5100055448152172	-69.35480088336831	1042.7348190939297	54.02015362848628	21.300817109149143	38.02058703336576	2.426152801733232	2	5	3	4	1	0.19533929893766167	0.3597546363664454	0.24658569787803622	0.19832036681785634	
5940000	-1193.203117656091	-1077.248314940961	-115.95480271512992	-1077.248314940961	69.59965754992548	2.951509656692206	0.0036331937006306805	0.7707595755837217	0.002652444883444485	5.405209456446185E-6	0.8041593786456797	-84.5123186461765	1130.173317269989	118.51719146104854	90.94059977585908	27.996985540794377	20.129504581523538	5	1	3	3	3	0.21050665964264015	0.3310003375485405	0.26294387717281936	0.19554912563599958	
5950000	-1200.091091551483	-1086.9522891266251	-113.13880242485793	-1086.9522891266251	57.003962534825384	2.951509656692206	0.002538224381711439	0.48077823630756183	0.0026567710602248924	2.0351778540184576E-6	0.5256431681608379	-83.54228763034233	768.5144122992763	231.32331702923568	97.53718102776784	28.331332833659065	1.0548726233168564	1	1	8	4	1	0.19306464755240166	0.34719805360643186	0.2773674344646582	0.1823698643765079	
5960000	-1204.28070159929	-1090.4021768096648	-113.87852478962535	-1090.4021768096648	91.65674625980901	3.3318137839548565	0.0015023872664122306	0.003535218616866884	0.0015036409133693859	2.6199429740480782E-11	0.0034071722795036958	-84.87603384928704	576.3125109110814	515.2360154826923	332.9549143506022	31.735115312823226	20.104100345593174	2	2	3	6	2	0.18494565677338912	0.34719805360643186	0.2773674344646582	0.19048885515552044	
5970000	-1222.7055148500374	-1088.8500741595008	-133.8554406905367	-1088.8500741595008	212.89453592999675	4.022277733024557	6.475956246718054E-4	0.31576376827975444	6.648226048642519E-4	1.8690497119106527E-8	0.20355314125258267	-102.13967604133204	1471.5985475518926	421.29468829830984	130.29009431292167	38.56461408429647	1.9478691701340065	5	5	3	1	1	0.18494565677338912	0.34719805360643186	0.2773674344646582	0.19048885515552044	
5980000	-1206.5597461246794	-1098.1537498805703	-108.40599624410899	-1098.1537498805703	48.07814384853785	3.5921074637161725	0.003467871077373466	0.007921400906145659	0.003463827330649624	7.46624719538989E-10	0.00787640686480047	-82.44808535149686	451.21942295527225	130.89556149929336	65.76962272783506	54.83787847834988	3.4480936544803304	1	2	10	1	1	0.18494565677338912	0.37207004345032985	0.2582146696754591	0.18476963010082165	
5990000	-1226.9152110591392	-1080.2395934113426	-146.6756176477965	-1080.2395934113426	337.6888747225465	2.6896823320155248	4.161034305335741E-4	0.49351851611942854	4.542453087246768E-4	3.560664417789871E-8	0.4317698316266743	-107.33951146967917	2781.353588250672	2357.8798675186035	193.57163002266492	193.45399163917307	272.70782067968116	3	2	2	7	1	0.18494565677338912	0.32523464680832675	0.3050500663174622	0.18476963010082165	
6000000	-1230.905418175315	-1103.271072399125	-127.63434577619005	-1103.271072399125	150.1694275533342	5.257344205220221	8.318097979264309E-4	0.27342424349006417	9.506388824408546E-4	6.187789705262038E-8	0.27806708939096175	-92.82179402570637	3888.9534942496125	553.6948048059119	120.95986074412345	52.130787848002676	32.441675473653774	2	3	5	1	4	0.18494565677338912	0.32523464680832675	0.3050500663174622	0.18476963010082165	
6010000	-1171.2882583588996	-1085.3163475200704	-85.97191083882927	-1085.3163475200704	19.591558066505257	3.1414876924296284	0.008669257060196956	0.5033196254234432	0.008308664426028442	2.3216749025880043E-5	0.5205310439971768	-59.25985372913567	190.43732711230518	79.1126243017043	120.03658778900254	15.248567254754175	3.5719977920390793	1	2	2	7	3	0.1763328596831456	0.32523464680832675	0.2940846427515666	0.20434785075696071	
6020000	-1187.3684727516772	-1077.2290037087712	-110.13946904290614	-1077.2290037087712	54.58812853513962	3.1968345476637112	0.002983096961327073	0.7327112015727223	0.0026900128999013183	6.897825807935517E-6	0.9646475161926125	-81.40308425562516	320.92637721368965	17.29572224919087	31.74010889953933	50.40025499472127	33.26395839245183	7	3	2	1	2	0.1771236525067779	0.3325855037344403	0.29329384992793434	0.19699699383084715	
6030000	-1179.6464548932754	-1084.0771655175326	-95.5692893757428	-1084.0771655175326	29.151086643991835	3.1968345476637112	0.005666472475760943	0.4401388075216565	0.005808548592643329	9.14692573325897E-6	0.4998745640607925	-71.80574114889767	81.13290478630813	94.19510224137663	35.644932033672454	15.212429403192589	5.109070222838217	5	4	1	4	1	0.1771236525067779	0.3813598797780342	0.22218581955052508	0.2193306481646625	
6040000	-1185.4551608134016	-1096.9913762606188	-88.46378455278274	-1096.9913762606188	29.053517697109186	2.9156766881757283	0.005666625334256525	0.47940846185662606	0.005165911536367465	5.066721040752686E-6	0.396883861060893	-65.96251381670531	133.74729868022112	19.765881108258693	29.052009965744357	11.105227207428197	0.8611424219759835	5	2	3	4	1	0.17584928272294773	0.3813598797780342	0.22346018933435524	0.2193306481646625	
6050000	-1176.8848725938044	-1086.6855233765732	-90.1993492172312	-1086.6855233765732	28.05423204325974	5.155372440610675	0.00603090598813744	0.6868190278769891	0.005967087304603305	2.1005365015399392E-5	0.6770447651651957	-60.49729292198361	405.8799067726443	424.23319102021594	51.991385592245344	11.641544766596919	6.550942823481013	3	1	3	1	7	0.20777937694932613	0.3076609333565689	0.29861168608871513	0.18594800360538952	
6060000	-1176.2722181082247	-1083.291081300722	-92.98113680750276	-1083.291081300722	28.882674520708303	3.6229169264229975	0.007855734881116478	0.8585247158042231	0.00529739653975656	2.7711719605767555E-5	0.8228975621280047	-65.09232865605657	245.52995837546047	27.288401355820117	19.283159241933994	47.76532672179409	3.8519655540479407	3	4	4	2	2	0.1904215296728106	0.34819198547540836	0.2580806339698757	0.20330585088190506	
6070000	-1179.1757661829502	-1086.4495638463866	-92.72620233656366	-1086.4495638463866	38.03578374649124	2.9108844957678177	0.006907752672607436	0.65328282973313	0.005301240857742826	1.238281684733679E-5	0.5623322270642814	-67.6915912291179	127.21722214316077	94.09388789355111	21.13072074242721	14.846670580261172	13.594330632894179	4	1	6	1	3	0.2089138263805686	0.3296996887676503	0.2580806339698757	0.20330585088190506	
6080000	-1176.6037988227617	-1078.1194823525582	-98.48431647020351	-1078.1194823525582	35.11901473603011	4.215267053774923	0.005314003589847123	0.7398198818908173	0.004708645292048589	1.7896535475944607E-5	0.7555878638842979	-71.70119080246343	140.13585345158666	193.1136666224393	63.67548811382375	5.401751488651508	4.427892416814253	3	1	7	3	1	0.21584342785412064	0.3017456475411476	0.290555947536644	0.19185497706808746	
6090000	-1166.674353010437	-1076.912956211	-89.76139679943705	-1076.912956211	29.87975187929343	3.825616536490087	0.006898783126110151	0.5490618303864446	0.005244839268210583	5.513060027880726E-6	0.405951461294281	-66.01567471336104	126.64228519983648	68.3305208522894	4.755577270742681	7.268946137968332	12.606306143868206	3	5	1	5	1	0.18987009334636734	0.33602409960048224	0.2697001823589257	0.20440562469422435	
6100000	-1186.8494255855303	-1081.8284013562156	-105.02102422931472	-1081.8284013562156	42.089644515088196	3.825616536490087	0.004474317064913292	0.9220344516314537	0.00360025406135306	1.3548903367477522E-5	0.886322812594368	-73.42886146428482	335.68781448273535	268.4656940715152	229.05398255688183	26.244722047164743	6.799370052667268	3	1	3	1	7	0.20261061639080896	0.3232835765560406	0.2697001823589257	0.20440562469422435	
6110000	-1194.2359225087127	-1091.6617232592628	-102.57419924944999	-1091.6617232592628	44.84174063135916	3.589169691169342	0.003165949610649136	0.27106417257391174	0.0033476153249754072	8.839923341641432E-7	0.2772037610133151	-72.62626534516582	272.0132129633158	239.30241460488267	264.17199926689733	43.870071369736756	20.027561054465554	2	1	1	2	9	0.15965104464369673	0.3506177558635394	0.2395940843109937	0.2501371151817698	
6120000	-1184.5482573542333	-1090.933877204656	-93.61438014957724	-1090.933877204656	34.15351320736644	3.3901514587658372	0.006197541896388178	0.654982075417139	0.004771058291357428	7.898062118076355E-6	0.5880656741487658	-65.53524128338451	296.439451071629	298.54291791502726	14.77622195591992	11.795454719374893	15.820146033622558	1	2	3	2	7	0.18682528081623712	0.3299740161164218	0.24251379451723387	0.24068690855010685	
6130000	-1172.670213136994	-1088.7725065018797	-83.89770663511437	-1088.7725065018797	23.800443774906235	3.9146680378119694	0.006728187047951696	0.4125636380073488	0.0073982016778538625	9.909639944826512E-6	0.47003510098645873	-58.07624110289714	163.68252555009758	95.64801182199416	79.01459052399	12.440942625706978	8.004914722450215	2	2	1	1	9	0.18279925057077342	0.3299740161164218	0.31483316181749227	0.17239357149531218	
6140000	-1187.9181268443308	-1086.4094588673781	-101.5086679769526	-1086.4094588673781	42.48837224768855	3.3194845613973385	0.0043544571428495455	1.1593353641432815	0.0030343938617711673	2.68847840932797E-5	1.1482036061068988	-70.23662500686297	1300.5570566635313	75.33084698602673	41.87303189426865	24.145772804828443	7.256371042520946	3	1	1	6	4	0.18279925057077342	0.32286023223855315	0.31483316181749227	0.17950735537318085	
6150000	-1181.9716071270923	-1084.256127434311	-97.71547969278122	-1084.256127434311	50.59061776598966	3.4470201756059624	0.00436573518419727	0.9458273119172141	0.003390470515630455	9.388749318181775E-6	0.8662250007488131	-72.47916867443632	198.8811955404004	144.71058383028455	8.636666428813095	3.0148541638171604	5.097061218803517	2	4	4	2	3	0.18306398690692063	0.33010235940029287	0.31483316181749227	0.17200049187529395	
6160000	-1208.514531413318	-1085.328068197866	-123.18646321545208	-1085.328068197866	104.05388846333578	4.884023716517947	0.0014287173231016777	0.8523364516942068	0.0012391625992194876	7.934467666657588E-7	0.6790510570641795	-86.30686813295854	576.8130778233572	1006.1230615341102	709.4745803841838	35.20596004444526	31.290312037538932	1	3	1	5	5	0.21428368126398617	0.3317946979749877	0.2566063008011651	0.1973153199598608	
6170000	-1169.3359370641147	-1078.1353569553153	-91.20058010879929	-1078.1353569553153	36.261260309051416	4.350804923065519	0.00421996174662631	0.9159849718228636	0.003595883286141873	1.340913651402786E-5	0.9397650189580532	-62.093544705520706	602.7471248218164	9.774245737114152	16.116874638528497	16.98750974641752	32.455331264722254	2	4	4	2	3	0.21379322213989008	0.3317946979749877	0.25709675992526115	0.1973153199598608	
6180000	-1164.180116735053	-1086.4314034726713	-77.74871326238168	-1086.4314034726713	26.51515937791918	3.896383992674967	0.005607936446956972	0.5268266026352817	0.005629992512859194	1.5071542951380279E-5	0.613145284673032	-55.25287086941328	575.341638782049	5.673034671368023	8.060744088384606	4.134494458512057	0.9558597535822195	2	6	5	1	1	0.18335044271151812	0.39200765365677376	0.24785170660350742	0.17679019702820042	
6190000	-1160.3877748170673	-1088.1167987682945	-72.27097604877287	-1088.1167987682945	20.18792731604959	3.6729511763158906	0.007014330035301306	0.6638262392208922	0.00734105917260452	1.5330860214814223E-5	0.5070548505093112	-45.504188809562365	974.304487851431	171.54968102281362	4.346190101042326	1.9720935772267707	4.520708937128434	1	1	2	5	6	0.18335044271151812	0.39200765365677376	0.25393574162089105	0.17070616201081676	
6200000	-1181.7155845840093	-1079.0634506668785	-102.65213391713087	-1079.0634506668785	58.680396967987456	4.142122163059636	0.005279725534320475	1.5376471112806154	0.0022058189682451616	2.7952066028633955E-5	1.3178199914297568	-74.03723739528544	426.9187943031852	85.24612479982378	8.48057175283674	8.923084277579532	7.076208023480628	5	2	3	3	2	0.19835206925460122	0.32898983263081744	0.30195193610376425	0.17070616201081676	
6210000	-1175.2522284544825	-1082.9586647504357	-92.29356370404696	-1082.9586647504357	28.639014525138986	4.746184307202614	0.01091755941311263	1.1847239146761774	0.006073476157736547	1.4609996061393381E-5	0.5963381775252633	-59.7628334440587	529.7253280607408	515.5877070371429	73.75957404900534	19.518105238763194	7.174669299594617	1	1	3	1	9	0.19835206925460122	0.32898983263081744	0.30195193610376425	0.17070616201081676	
6220000	-1170.520613303839	-1078.079802203636	-92.44081110020282	-1078.079802203636	37.71791037867828	4.200533238636452	0.0046488978021774095	1.0118242416534131	0.004515509928936489	2.90108217308493E-5	0.8783656372091239	-60.0729809489328	413.23728045587694	169.93308676730922	219.54990670466313	40.974856009700616	6.405271857594714	2	1	1	2	9	0.19835206925460122	0.32898983263081744	0.27404700139849403	0.19861109671608695	
6230000	-1173.1410254785942	-1078.253320300568	-94.8877051780263	-1078.253320300568	26.724248881264483	3.9329425551644217	0.007794408006005323	0.5617929384722271	0.0064802644829499954	1.8945871660233354E-5	0.5768275250146164	-64.7306519157425	765.4419676694174	368.96985706311807	94.59159294404334	9.588598268276813	7.804077296963863	2	1	1	2	9	0.19835206925460122	0.3240837939854608	0.2789530400438507	0.19861109671608695	
6240000	-1174.1651966755699	-1079.5607222420065	-94.60447443356342	-1079.5607222420065	37.86212112569798	4.036184354621897	0.00459657233869551	0.7329790275909627	0.0038393964344265188	1.5033304994705616E-5	0.8017976135612115	-67.45187621205041	387.2821193551273	30.58830071296419	20.713838292990076	4.024350855922207	13.423120478645954	3	2	8	1	1	0.22110488551226443	0.3240837939854608	0.26335188960370104	0.19145943089857337	
6250000	-1171.5159070432887	-1088.4791282620447	-83.036778781244	-1088.4791282620447	28.041086103072864	3.713228601917043	0.007997170780814857	0.48859656223473225	0.005979168925419107	8.377165825405712E-6	0.43521133753711166	-60.92866159894434	168.31092799538112	5.826562550791467	11.643591859512116	5.59506764977619	6.872081459581179	5	2	4	1	3	0.21137500570024742	0.31673784325082444	0.26335188960370104	0.20853526144522672	
6260000	-1182.7693629953342	-1079.2709381601271	-103.49842483520717	-1079.2709381601271	62.49717075592526	3.833063324397653	0.0029886202823367126	0.7241558753938399	0.0027200488665515546	3.372737270415006E-6	0.611152792019683	-69.34241538609021	369.86485381202624	1117.846199459855	131.32336255887827	37.016153390653066	14.356228402267748	1	1	2	1	10	0.1780366363191932	0.31673784325082444	0.2921631188270727	0.21306240160290932	
6270000	-1175.535596175616	-1085.5501260991555	-89.98547007646067	-1085.5501260991555	25.959593950489346	4.028157293762903	0.005559931933804167	0.5479665930124754	0.005861613550412103	1.0985362499992228E-5	0.5814775431316768	-62.57824126819813	320.37317330127075	249.22187978345647	6.594783301150825	8.772339274151173	14.68273949919214	3	1	4	2	5	0.1780366363191932	0.3097116005056013	0.29638717468704817	0.21586458848815693	
6280000	-1166.6436559425467	-1085.1151244042583	-81.52853153828848	-1085.1151244042583	28.562061162735585	4.028157293762903	0.006493122473795882	0.6464745734001749	0.005491862434688634	1.1744070606762097E-5	0.6273045547062622	-55.35626043699042	510.0591068750912	8.918862420619117	10.498562394412737	12.529972103201349	17.915659713238636	2	1	8	1	3	0.1780366363191932	0.3334838426672912	0.2967309779360689	0.19174854307744632	
6290000	-1200.2903726864126	-1088.551316307272	-111.73905637914062	-1088.551316307272	39.920789623022166	4.028157293762903	0.004170642371405444	0.6044826067228226	0.0039011957217739346	8.043227952541216E-6	0.6452021891150423	-75.75918723674236	918.5700234526598	1437.6071492400688	436.0249947865872	57.42588545409225	14.836756712110084	2	1	2	6	4	0.1780366363191932	0.3334838426672912	0.2967309779360689	0.19174854307744632	
6300000	-1205.1148603270458	-1082.595822620837	-122.51903770620879	-1082.595822620837	93.53801528915055	4.150872127259249	0.0021582077505919364	0.689167031906703	0.001819931004790693	7.014501641267835E-7	0.49861238754964	-88.34001795021703	793.1421303977268	164.17470702417418	131.3036609335515	194.60387208971895	17.882943454099443	3	2	2	1	7	0.15699525475759213	0.3334838426672912	0.2967309779360689	0.2127899246390474	
6310000	-1171.480329473666	-1081.6105136624103	-89.86981581125562	-1081.6105136624103	28.305472071399333	4.205963648247225	0.0054567634253727655	0.6951408923620203	0.005489025858481135	1.8592006458611035E-5	0.7478900126197207	-66.6616767393455	135.7181178398797	24.57202054969352	16.91101662351466	12.768019476764257	1.9522135104984897	4	4	1	5	1	0.19018978179612678	0.3334838426672912	0.2756693513202892	0.20065702421629247	
6320000	-1178.8240392876712	-1085.417647518832	-93.40639176883934	-1085.417647518832	28.514204484214744	3.311012010495949	0.005987780311485593	0.4095537569105997	0.006083518479096556	7.226960569630944E-6	0.43824282029177264	-67.38709270456452	202.41742461704249	167.85166893244454	37.06780802080147	15.605210937638649	10.767750464558441	1	3	6	2	3	0.1954300463403306	0.3282435781230874	0.2756693513202892	0.20065702421629247	
6330000	-1183.1406805197694	-1083.5876563933784	-99.5530241263909	-1083.5876563933784	35.64056007508091	3.311012010495949	0.01101103353924716	1.0942992116884498	0.005378101948489683	6.968339737911875E-5	1.0749145139957512	-69.63164906254761	151.30110782898572	40.30052171623519	81.19709420278753	83.38794997106199	4.865309216961095	2	5	1	5	2	0.1954300463403306	0.35287840440459467	0.250082466413987	0.2016090828410874	
6340000	-1167.6781052076706	-1077.7290664868538	-89.94903872081682	-1077.7290664868538	22.721930169709864	2.942999592183245	0.013505005669299715	1.158363074928727	0.009180243256423097	2.6132708599589145E-4	1.235596138605938	-64.06446142838944	63.083527230883284	71.8789730604142	48.724638982208674	16.955242004021574	6.330097748888028	5	4	1	2	3	0.1954300463403306	0.35287840440459467	0.26538672565038995	0.18630482360468442	
6350000	-1197.4217265836114	-1088.2043144487482	-109.21741213486335	-1088.2043144487482	56.917923404243986	3.7645466511460555	0.003961737688304523	0.6411985232356328	0.0036821810617144774	6.198418219622099E-6	0.6563184354567252	-80.12529970993769	406.6629497312392	96.88541182980046	17.829608932724394	40.035970078593856	21.911773153017062	2	2	2	6	3	0.1954300463403306	0.35287840440459467	0.26538672565038995	0.18630482360468442	
6360000	-1182.752891581782	-1085.374774204081	-97.37811737770114	-1085.374774204081	29.528611156502972	4.301745363813659	0.007028924709572415	0.36297976161947815	0.006056258575438667	7.86683615365013E-6	0.421693977084935	-69.27504500511115	224.3238071152702	85.7630728506607	163.81215574470528	23.283096427217927	5.84439466817118	2	2	2	4	5	0.1954300463403306	0.35287840440459467	0.26538672565038995	0.18630482360468442	
6370000	-1181.7321094040096	-1076.772005592081	-104.96010381192865	-1076.772005592081	47.94618977242663	4.238381141496924	0.012185521830581003	1.204962847753646	0.004090024049295088	3.7819906447358916E-5	1.0453794543580486	-72.25047140279034	269.57007151869993	339.19724513936256	49.25244050537334	60.9392844799621	25.011810164946755	3	1	1	2	8	0.1954300463403306	0.35287840440459467	0.26538672565038995	0.18630482360468442	
6380000	-1173.350979748953	-1088.574674287368	-84.77630546158508	-1088.574674287368	33.21731423155488	3.676077357702097	0.005539670504307353	0.44629924931002846	0.004809128053646093	4.3154729897588235E-6	0.4087156051079574	-60.47627711205194	232.42299324999252	28.819375326181106	24.593626330645282	15.825071474350269	7.054028454180756	2	1	3	6	3	0.20577826673147323	0.3181673382265918	0.26538672565038995	0.21066766939154466	
6390000	-1182.4816075907543	-1088.1842750330236	-94.29733255773074	-1088.1842750330236	34.67455147613725	3.676077357702097	0.005575448344293395	0.6297182101295982	0.004200142868644677	6.188836531641625E-6	0.5723260279512461	-69.70163189715892	281.98095522445175	54.12597713353488	21.130114500664238	9.222281009215312	3.5008561969900858	3	3	3	5	1	0.17087342507578918	0.3181673382265918	0.30029156730607404	0.21066766939154466	
6400000	-1176.2997292627135	-1105.5681476800771	-70.73158158263651	-1105.5681476800771	15.402156602838357	3.676077357702097	0.014214057383883661	0.5477535028429181	0.0106087642627072	4.347194259397972E-5	0.5722798079914425	-49.46460615625588	186.9576116630634	15.790747498887752	11.478721109134602	1.379131917163521	2.7322522163979257	3	3	3	2	4	0.17719814369292128	0.3181673382265918	0.2939668486889419	0.21066766939154466	
6410000	-1158.665670708517	-1082.9113022431663	-75.75436846535052	-1082.9113022431663	15.113299698595528	4.573367251269524	0.01785809760906956	1.0638608842389408	0.015370882402544571	1.81521924003382E-4	0.8015255320827156	-51.35936503077161	132.3359664431056	83.57534956999923	21.315259136838776	5.039346196842278	0.4776995521222142	1	4	1	8	1	0.17719814369292128	0.3181673382265918	0.2939668486889419	0.21066766939154466	
6420000	-1176.4482933686998	-1087.2499439377038	-89.1983494309959	-1087.2499439377038	20.67259503204097	3.7347081395132196	0.008471392016964098	0.6030504552863187	0.007162310568161083	2.8363190955347E-5	0.6659360513062951	-61.170149451093906	231.8851270016281	100.10465077886664	128.08088013653185	16.93422586696375	7.195678551636228	3	1	1	6	4	0.17719814369292128	0.3181673382265918	0.2939668486889419	0.21066766939154466	
6430000	-1177.6080831611798	-1081.437088786509	-96.17099437467074	-1081.437088786509	25.95339583610467	3.4490950984698476	0.0053714165474604446	0.790093359807255	0.005852352033177476	9.16796274883058E-6	0.5575963849406678	-64.79043534654562	706.5183653857084	214.8804817304822	135.4250151587149	32.777477006398236	7.0659690504780786	2	1	3	2	7	0.17719814369292128	0.35943489707211285	0.2840181812544361	0.17934877798052942	
6440000	-1209.061530093005	-1093.3763630247277	-115.68516706827747	-1093.3763630247277	84.20276958358095	3.7459970026323317	0.002303687645156987	0.3160011166882376	0.002170982482158213	7.353057821719847E-7	0.37385677255043015	-87.42167040193235	666.8050404297969	182.0749367919233	23.45748099813604	16.003749152289135	24.138040111928095	4	4	1	1	5	0.17719814369292128	0.35943489707211285	0.2840181812544361	0.17934877798052942	
6450000	-1178.5443912125365	-1082.62626144458	-95.91812976795653	-1082.62626144458	24.33518938941801	3.0546805239568253	0.010054130668931377	0.7607319289450718	0.008050724031562194	6.728107662236356E-5	0.9317418955005149	-68.18824204580858	159.08726102748082	88.7313723057201	63.75447121852529	48.88924136419993	7.214907194853923	1	2	4	4	4	0.20374279198210096	0.34492791451100013	0.24766219628952416	0.20366709721737442	
6460000	-1175.129214030038	-1083.9111378111972	-91.21807621884065	-1083.9111378111972	25.27038256944618	3.936527471145275	0.006827264716418347	0.6860244464095929	0.006433030461396543	2.088266603588124E-5	0.6598543906510813	-68.52365604056824	60.22876471944499	89.7328116685228	26.726139535659083	5.020189515537839	1.0371575339430006	1	7	1	5	1	0.20374279198210096	0.34492791451100013	0.24149705847855354	0.20983223502834505	
6470000	-1208.3342206023428	-1089.291243219862	-119.04297738248071	-1089.291243219862	102.9718588490376	3.9453573506965265	0.003318521038013877	1.0661713040647292	0.0015720619598550796	1.208994811685186E-5	1.4256188489083492	-84.46869464588671	1019.2886351775824	162.10976169843497	37.48183911932733	73.0509552781398	91.81334929083309	4	1	6	3	1	0.24646000988957806	0.2994233465859712	0.24149705847855354	0.2126195850458969	
6480000	-1181.7935682127763	-1084.104921775944	-97.68864643683237	-1084.104921775944	52.61738145778014	4.001157825742857	0.0037728804943812136	0.7947209112609723	0.0042703798607288835	1.7099451386860175E-5	0.9061090894142654	-69.79647571976118	373.19694247206064	23.474989087528787	15.694087658211624	34.9494467350078	11.668780752865564	3	5	2	2	3	0.24646000988957806	0.2994233465859712	0.24149705847855354	0.2126195850458969	
6490000	-1196.0354682287625	-1079.8071394809817	-116.22832874778071	-1079.8071394809817	89.39662645503054	3.4087623743811775	0.0020002967020411573	0.6920621924346912	0.00196494070533906	1.8585666945988779E-6	0.7060791190640724	-85.06146358100516	916.2443774227027	142.74617351623354	107.2208822877955	35.52399883645561	11.134990561756206	1	7	2	3	2	0.23036414198562635	0.33264701018415943	0.22436926278431701	0.2126195850458969	
6500000	-1201.5733531068927	-1088.8010840647883	-112.77226904210445	-1088.8010840647883	78.00149196702698	3.5019593276757233	0.003788253215079415	0.7724841633578678	0.002939591576185687	3.345720176887961E-6	0.662990164507877	-81.40141424332701	337.930189807978	386.7758876345675	72.40761666143473	20.595661347464777	36.721928961186435	1	2	6	1	5	0.14765102663878646	0.33264701018415943	0.3070823781311569	0.2126195850458969	
6510000	-1188.6476185025597	-1091.7518681867607	-96.89575031579892	-1091.7518681867607	31.29398231577563	3.5019593276757233	0.004298588265186922	0.5261785257731437	0.004299142267496767	5.127355439617074E-6	0.5226293617448009	-71.11363389574588	255.37479305121047	155.6865685686875	31.72971220186813	11.318249601419566	4.028840628982662	1	4	3	4	3	0.15705416873890174	0.32637323185590383	0.3070823781311569	0.2094902212740372	
6520000	-1182.5480387105306	-1084.5878594851984	-97.96017922533233	-1084.5878594851984	55.136250180877724	3.6825647571397084	0.003743837449283678	0.7876361148421929	0.0031153520155123085	2.7699863971422074E-6	0.5946972823213809	-70.61394265173325	469.7200658031674	35.07678905351336	31.268054502533648	19.937250319183455	5.520614088309665	2	3	1	8	1	0.1810772635066866	0.32637323185590383	0.28305928336337205	0.2094902212740372	
6530000	-1189.2080202812874	-1086.7699119158276	-102.43810836545988	-1086.7699119158276	27.567517110852823	4.877210507574017	0.007138943341522285	1.111439944397869	0.005319385483025094	6.351787662791041E-5	1.1229958692712672	-71.42517796549876	315.06617002674255	49.659763079143275	98.81084357276681	35.68522719138473	13.9115221818719	4	1	3	1	6	0.2032736038466456	0.32637323185590383	0.28305928336337205	0.1872938809340782	
6540000	-1188.8911332874877	-1079.604200416922	-109.28693287056589	-1079.604200416922	57.314874433031754	4.946764035466271	0.0025583303443031087	0.7735932684590101	0.002654964770090215	4.056901691423634E-6	0.8254252271448005	-80.5480235906532	212.40847417321845	156.7931061095026	53.84868645967542	36.68063481068949	4.102350997571722	3	3	1	7	1	0.2032736038466456	0.32637323185590383	0.28305928336337205	0.1872938809340782	
6550000	-1239.2195846292168	-1089.361115125287	-149.85846950392985	-1089.361115125287	291.9623540768563	4.65076473922329	4.362003364615834E-4	0.5399648817373839	3.923593554120456E-4	8.269043110877887E-8	0.6820403048004259	-104.81101861826393	8440.502511568797	760.2943205387969	2745.2846585802326	256.9890583670073	110.11382453890407	2	2	1	8	2	0.19890317513800243	0.32637323185590383	0.28140178267069105	0.19332181033540238	
6560000	-1193.7854120233565	-1089.401194295054	-104.38421772830237	-1089.401194295054	31.848117648454956	5.581638941197834	0.005480519609078256	0.46964577042929334	0.004693977743064939	4.4244693420722135E-6	0.4238009750110953	-65.41167690002366	2189.4871845647563	1268.2688462813142	2495.4603536172317	17.932227670132463	9.530430132263703	1	1	1	1	11	0.17968663599088472	0.31126624752691767	0.3157253061467949	0.19332181033540238	
6570000	-1180.9360487099875	-1079.4155922543277	-101.52045645565985	-1079.4155922543277	38.78199819446132	4.7130722333460815	0.005905092628830698	0.9009837296848519	0.004614332726132599	1.6511537988933382E-5	0.8418016640291873	-69.59456599398841	354.0573282680278	136.0445231268461	72.16874011144391	100.63994831824817	23.42180888410183	2	1	1	2	9	0.17440977728882157	0.3221892468670485	0.3100791655087273	0.19332181033540238	
6580000	-1193.6918017240448	-1087.9066859530196	-105.78511577102512	-1087.9066859530196	62.697870617997566	5.110860568804635	0.0033676166231663765	0.706375988438973	0.002544788744772907	2.453568861192585E-6	0.6118962234552108	-73.74994620503125	1904.9520381342725	137.56739983246408	51.94504464098423	22.986343391860622	16.037315781107598	2	1	7	4	1	0.22836940349832346	0.31905282752171554	0.2492449589596566	0.203332810020304	
6590000	-1183.0319473546374	-1090.6262812351033	-92.40566611953417	-1090.6262812351033	28.814615431656335	4.225178579568353	0.0055576000743658704	0.5968808247613212	0.005264738299501002	8.206733245483547E-6	0.5689639378794104	-65.96345343373861	191.70044580631094	177.5191344712699	25.160096007500055	16.88346078393928	4.20765512342718	5	1	3	1	5	0.1749953704909921	0.397523910202933	0.2492449589596566	0.1782357603464179	
6600000	-1181.0566974760322	-1086.5256643183138	-94.5310331577183	-1086.5256643183138	32.049868073774846	2.8922483268277923	0.00860006904992227	0.6881222144887272	0.005847266082456282	2.1723839445320915E-5	0.7053906500231933	-70.46141338798803	84.68022262865347	64.4673808846891	70.29222904547244	2.7337633246383763	3.5560521774526266	5	2	6	1	1	0.18906675468628598	0.34187410298950344	0.2492449589596566	0.2198141833645536	
6610000	-1175.6641275995678	-1080.8923531774353	-94.77177442213257	-1080.8923531774353	25.164876271785197	3.822941354957333	0.009560268904407754	0.5506518881754875	0.009082979184739746	1.924060533189926E-5	0.4988030611957291	-65.9189280918895	1352.7703322767466	192.94053182543718	48.09206988566205	3.8646474589223594	4.038546723723305	2	1	6	5	1	0.18054297183831297	0.3313749922683773	0.31806363647874875	0.17001839941456062	
6620000	-1175.109336046891	-1086.692905141694	-88.41643090519716	-1086.692905141694	22.916483952509218	3.822941354957333	0.010204332255455424	0.7384637210425381	0.008752144556192287	4.8850871723492234E-5	0.7047964595296992	-60.17376201687771	545.8578406794177	187.36781799374367	13.321574502836606	12.071869296780646	11.453335082707595	1	2	6	2	4	0.18054297183831297	0.332295598962972	0.31714302978415404	0.17001839941456062	
6630000	-1177.4364148901532	-1084.9121084340188	-92.52430645613438	-1084.9121084340188	25.404195167360342	5.255441649448781	0.007815706133180106	0.6056372984650116	0.007616855505979204	2.0359100607810524E-5	0.5551556482052425	-65.0417084694888	402.83305238400516	127.83691163319718	20.340668063908826	15.945150453748074	8.870806005305461	1	3	5	5	1	0.18054297183831297	0.332295598962972	0.26872487576413473	0.21843655343457996	
6640000	-1174.394133293228	-1085.9391300693662	-88.4550032238616	-1085.9391300693662	29.133048457554292	4.675611607839514	0.006301203084974744	0.47611400991534186	0.005973344904031492	9.876448950565682E-6	0.4912631817547154	-63.38552843786324	163.50273508423953	25.60354202426885	9.233295801835274	28.15142401278334	2.308900390374687	3	3	6	2	1	0.18054297183831297	0.332295598962972	0.26872487576413473	0.21843655343457996	
6650000	-1176.0766134294713	-1088.1430228785487	-87.93359055092259	-1088.1430228785487	21.016876653211717	4.52214997724339	0.009187811991940395	0.5316392665512458	0.009032227765812684	3.340003157252828E-5	0.5827614902284789	-60.99118087256261	262.18603282124855	77.0497869789429	71.69943637847415	15.943145498504467	6.30445655127584	2	5	1	1	6	0.18054297183831297	0.3249799758256798	0.27604049890142696	0.21843655343457996	
6660000	-1183.876513688385	-1084.6332714394794	-99.24324224890573	-1084.6332714394794	35.26859287230906	3.4312006562123267	0.009059065782671509	0.7537306855237396	0.006286640708611121	1.1348731829087199E-5	0.48659738820116366	-70.83843648169508	179.7924256599284	87.51144847592623	65.39789757252528	45.90822709238951	28.90042133784973	3	4	1	2	5	0.16416272007145932	0.32444696642474047	0.2929537600692199	0.21843655343457996	
6670000	-1187.1212276178892	-1079.810420801266	-107.31080681662314	-1079.810420801266	52.33583697216683	3.8913045230989356	0.0029933380378170614	0.8591931513876273	0.0035322327388274876	8.802842575265756E-6	0.7237905843150612	-74.32201625531087	868.9469451359116	894.5387931832436	40.40469183036395	22.225602866843275	17.11783307078863	1	3	8	1	2	0.1996106628007336	0.28899902369546615	0.2929537600692199	0.21843655343457996	
6680000	-1171.112459829621	-1081.5842575409872	-89.52820228863386	-1081.5842575409872	25.944873350480716	4.246962199236163	0.009552437759346905	0.5397502276267958	0.009024938599371637	3.204019099542222E-5	0.5819222459033953	-64.81292323921981	28.87405010496484	69.64646924327346	16.94391970169588	32.69426163667406	10.514073743188623	2	2	2	3	6	0.1996106628007336	0.311648573716186	0.2929537600692199	0.19578700341386013	
6690000	-1188.4572034076666	-1079.4190830536565	-109.03812035401005	-1079.4190830536565	76.01364872414564	4.199713252471016	0.00191961215133712	0.5695780103191068	0.0019031791474091878	1.9256827118756844E-6	0.6671622717158056	-79.39830198946619	569.3761083230381	255.0096623126155	10.391031535394351	15.12076542481087	27.183430368430077	4	2	2	4	3	0.1996106628007336	0.311648573716186	0.2929537600692199	0.19578700341386013	
6700000	-1191.805975887769	-1082.2689705403936	-109.53700534737527	-1082.2689705403936	56.79442893961186	4.199713252471016	0.0028263528263898245	0.7321922886633541	0.0024594070625321668	3.080136630172142E-6	0.7155964643655358	-74.91838484417407	2886.9751610717485	537.5106493580686	70.63152547868785	49.44872517324842	3.3301148961774203	2	2	2	8	1	0.1996106628007336	0.36224276591713434	0.2795255081164981	0.15862106316563357	
6710000	-1171.657700257517	-1086.1062543569722	-85.55144590054479	-1086.1062543569722	30.04324710469759	4.214211333256923	0.005195860096987722	0.592461263810426	0.0051747805183982075	9.00555186003379E-6	0.5600746439853839	-60.02441015076785	251.45042177475378	75.45882160741007	12.989847462877911	12.03851721062022	12.090779711288485	2	1	7	1	4	0.1996106628007336	0.36224276591713434	0.29774740011178286	0.14039917117034886	
6720000	-1169.2290738267145	-1088.9248160489497	-80.30425777776489	-1088.9248160489497	15.973736185280375	4.2560399000918006	0.011615966306397133	0.6466317693678149	0.012067410433648016	6.520314546913114E-5	0.6119822651516874	-54.47295496420081	66.21708352639644	184.38361550380284	15.15170870041017	10.538937922172353	7.427948814009815	2	2	1	3	7	0.1996106628007336	0.36224276591713434	0.2551876790557622	0.18295889222636955	
6730000	-1159.024715819922	-1077.805888681876	-81.21882713804601	-1077.805888681876	24.689652827571766	4.846854285132363	0.007579022508845552	0.7882722339529766	0.007198779425321569	2.2422069742169264E-5	0.6564262498478552	-53.8144647331823	324.80474682512937	370.46262064444016	3.935187514684199	3.850639462793097	5.97752718418778	1	1	4	3	6	0.1996106628007336	0.36224276591713434	0.2773794061115851	0.1607671651705466	
6740000	-1187.5588080611587	-1086.7595124749014	-100.7992955862574	-1086.7595124749014	31.877510204607137	5.108660797108603	0.005764084156050642	1.1601228503121366	0.004269859863361661	4.270852808051091E-5	1.297277483012743	-66.83395371287618	446.45105615632195	331.31612095869014	281.4219426248986	30.103059143764266	14.123359124352987	1	2	1	2	9	0.1996106628007336	0.36224276591713434	0.2773794061115851	0.1607671651705466	
6750000	-1197.9972855152826	-1094.3591347112472	-103.63815080403545	-1094.3591347112472	40.04519462699773	5.108660797108603	0.004110751856143101	0.6826210476651968	0.004708200634790048	1.0887908747204168E-5	0.8169407158886235	-70.8929003975432	435.29941604510054	196.38537487047336	187.38957865659717	6.465971052064086	22.763688833404835	2	1	3	3	6	0.17805129030325909	0.3313980799211784	0.2773794061115851	0.21317122366397706	
6760000	-1177.0823273468561	-1084.19676121132	-92.88556613553604	-1084.19676121132	31.32044935371096	3.7221171625332685	0.007336410516695458	0.9814598834351806	0.005829150884635952	1.5390418838649198E-5	0.6098134722936077	-68.1877801487018	117.331677471227	68.8395729058052	26.109012432669825	7.010001728243397	4.918751138018765	6	2	3	3	1	0.2116125214424436	0.3830540122183586	0.21662106447273538	0.1887124018664621	
6770000	-1200.1795598933086	-1081.1904134669276	-118.98914642638096	-1081.1904134669276	78.72337616539383	3.7221171625332685	0.0018747289932245922	0.8597261270093033	0.001557660412410045	3.9311224361549825E-6	1.0045366961743825	-83.77850409816972	292.89522420848766	468.6985443722736	594.3700694890341	92.49877881737581	32.54777053192266	1	1	3	4	6	0.2116125214424436	0.31849561930939185	0.24848748541974935	0.22140437382841485	
6780000	-1186.523259170352	-1087.1926421895703	-99.33061698078188	-1087.1926421895703	44.037957438644796	4.264232754753013	0.004915318030927216	0.6942910050825026	0.004558757020454097	8.881886126498413E-6	0.6097380350574138	-67.34647939227699	402.2246851047883	363.0323555967568	256.0839637096376	33.483668535516394	8.444353818073106	1	1	1	6	6	0.2116125214424436	0.35494389798563847	0.26234314484318094	0.17110043572873668	
6790000	-1205.2466810133442	-1082.6864626169618	-122.5602183963825	-1082.6864626169618	170.0336023480885	3.6605966740101485	0.0012052188507591182	0.7340427126378676	9.702793575835277E-4	8.428384253116046E-7	0.8158718987007132	-86.501750601949	1877.2584662967529	68.164284225624	126.573058043941	101.9031493699853	164.02071883158715	3	3	2	3	4	0.16027199019198943	0.35494389798563847	0.28641143062967966	0.19837268119269214	
6800000	-1190.1461632766402	-1088.2439523594342	-101.90221091720606	-1088.2439523594342	72.54878258256075	3.6605966740101485	0.002411750903880027	0.6773729650628743	0.0019116742757403055	1.214709824698383E-6	0.5171570730093276	-74.1009967447783	520.1715377737053	25.722116067721462	29.46615516229219	11.961918261704099	21.24778954218355	4	1	1	3	6	0.19500050547987385	0.3368435623908622	0.2691475025233244	0.19900842960593923	
6810000	-1188.2920665134625	-1080.9221077803488	-107.36995873311378	-1080.9221077803488	53.32087552076873	3.6605966740101485	0.003158769499683177	0.3652079263714147	0.002856292870522474	1.1085631516966326E-6	0.35077206125959237	-76.26673657508813	701.6412168651572	264.5278405541783	27.3044257977535	12.736432140451967	49.91037613865611	5	1	1	3	5	0.19500050547987385	0.3368435623908622	0.2691475025233244	0.19900842960593923	
6820000	-1223.4552117915603	-1083.1171828488773	-140.33802894268302	-1083.1171828488773	272.8862041420706	4.950991511871706	4.1971946503405454E-4	0.5843212240123534	4.4252136259020236E-4	3.148551467172792E-8	0.43488787507515386	-103.33650663305137	1761.5256791963438	496.5078508451023	534.7259275027429	37.84012001776725	61.33993015385399	5	3	1	3	3	0.19500050547987385	0.3312784706762217	0.27471259423796496	0.19900842960593923	
6830000	-1243.8610166723136	-1076.539029594327	-167.32198707798642	-1076.539029594327	734.6721096662135	3.335052510773112	2.1100224396480244E-4	0.875473590207232	2.2580133505770616E-4	3.321427512350259E-8	0.8314725284414928	-120.67725199307846	9842.686313696697	2369.431043037429	2468.6484421195146	1326.2887761160216	440.1652990047913	1	1	8	1	4	0.17820744486400555	0.3312784706762217	0.2915056548538333	0.19900842960593923	
6840000	-1188.6642610712286	-1079.3936226699843	-109.27063840124418	-1079.3936226699843	56.08567898475679	3.819453372817595	0.0032862728856856535	0.9155727178070813	0.0032005460483012834	1.1401785179934329E-5	0.9268961465006502	-76.7971916363655	497.24116274524835	176.47238636506236	123.65165836616862	29.847489164232766	52.37213245288379	1	1	2	1	10	0.17820744486400555	0.30776531931841694	0.2915056548538333	0.22252158096374394	
6850000	-1194.7905945773562	-1079.7037749663714	-115.08681961098483	-1079.7037749663714	63.258974814683995	3.4827294547704155	0.0031162162076385446	0.5740462338850653	0.0028220336247891486	1.3754890042107286E-6	0.42941179562069703	-83.77200115680415	501.09215944266464	83.92974137101477	127.79781883902886	92.77954081538168	23.785243311688486	5	3	3	2	2	0.15101601208528154	0.34635241311053044	0.27729630381914294	0.2253352709850448	
6860000	-1208.0895777026744	-1088.6123885243057	-119.4771891783688	-1088.6123885243057	99.46021473371583	3.1643889350437373	0.0015063538968903504	0.33923467748928604	0.0016604878017269387	3.15599092137378E-7	0.3367805612746296	-90.3362982378754	736.2998846136555	138.35829685400904	177.88880301774648	16.189347773993706	0.7238761020702665	3	6	4	1	1	0.19286205370731568	0.34635241311053044	0.27729630381914294	0.18348922936301065	
6870000	-1237.207298512102	-1086.0286609295251	-151.17863758257678	-1086.0286609295251	513.8988755984309	4.2942176644678955	3.7459702300964243E-4	0.36160866388364094	3.7377674993016986E-4	2.5634936046150415E-8	0.4132216182034878	-112.81053945162496	1312.5939167505996	1073.5913332680057	671.4443844808087	385.91439749343925	255.0667694926576	5	2	3	3	2	0.20425077505574757	0.33496369176209856	0.27729630381914294	0.18348922936301065	
6880000	-1250.64393752099	-1095.0809463447151	-155.56299117627495	-1095.0809463447151	526.3570383054597	4.172278725820107	3.2320669028834925E-4	0.2361102150590204	3.256667762817889E-4	7.2634362819389385E-9	0.2557881082754548	-115.1638284394687	3761.67245146687	2600.056778624112	744.5159287075601	349.0421721179121	290.5607157019729	2	6	2	2	3	0.20425077505574757	0.3161704304117915	0.27729630381914294	0.20228249071331772	
6890000	-1234.4359650486854	-1090.482713567099	-143.95325148158648	-1090.482713567099	432.02478881429175	3.5641729854167217	3.964174010061607E-4	0.0026506919378350173	3.962499088479382E-4	1.1208012125063544E-12	0.0026717888694641856	-110.99192151947366	1351.4945983459288	1098.4033132472023	238.6870797870377	226.72344016162796	47.64423149104072	2	5	3	1	4	0.1911082243637971	0.32931298110374196	0.27729630381914294	0.20228249071331772	
6900000	-1237.3238107708355	-1084.8889162719395	-152.43489449889609	-1084.8889162719395	332.6745144099755	3.5641729854167217	4.51208398303623E-4	0.5878550159700278	4.376507398513603E-4	5.300831969821393E-8	0.48835578184306006	-109.55306656720977	8575.155834549758	1153.220296366038	845.3258494270978	699.0136767551446	183.38036267485194	1	2	8	1	3	0.1700784361750104	0.3545377489284958	0.28160447887727125	0.19377933601922226	
6910000	-1198.041477650629	-1086.5771228360595	-111.46435481456955	-1086.5771228360595	78.44752391025153	4.531659961467098	0.0018196111066279214	0.2559977839263311	0.001989512573402386	2.3959285907712424E-7	0.2606813362674919	-86.5019524167917	188.51188768427275	97.52802571515922	42.49848778437287	9.537141250245694	11.454868214516607	8	2	1	3	1	0.1700784361750104	0.3545377489284958	0.28160447887727125	0.19377933601922226	
6920000	-1210.658112441094	-1085.0355460204387	-125.62256642065537	-1085.0355460204387	103.98141132660601	4.905779470432444	0.0016619571085741691	0.8741160503397264	0.002163523284627957	2.7558835636489995E-6	0.7154611790993927	-90.50705069725976	350.5720279792923	524.7183630912469	152.6731802580574	64.3474982936588	123.53788462740063	1	4	3	3	4	0.17587116345182605	0.3545377489284958	0.28689515880956795	0.18269592881010996	
6930000	-1221.090116225725	-1092.9969880121514	-128.09312821357375	-1092.9969880121514	148.44309062062456	5.2347044661528574	8.95941227118176E-4	0.6763110113447902	0.001035432742411932	5.2407760779734E-7	0.6648313004278692	-89.82866981085314	1755.5135085939312	1300.0933425643616	290.44610208899815	196.8297920575235	57.32325902613278	1	1	1	5	7	0.19455585295316102	0.35201037212559483	0.25073728737971446	0.20269648754152952	
6940000	-1190.3876960495957	-1080.272129962225	-110.1155660873705	-1080.272129962225	53.17795178223216	4.068347896601841	0.003265351570028951	0.7869477856103355	0.0029077497958068356	4.013457203225485E-6	0.6545155022914979	-74.90970869271486	1081.9147917047317	1007.4738909633113	274.39739237917723	27.413017859869576	21.93173219649875	2	1	1	7	4	0.21452233901088325	0.35201037212559483	0.28908527470826273	0.144382014155259	
6950000	-1167.3880033170756	-1084.1236264434742	-83.2643768736013	-1084.1236264434742	29.877635025451525	4.365200706661943	0.0057911079245910515	0.6908344746937387	0.007110380596974057	2.1323023093121737E-5	0.6978885105432197	-57.74617094841549	163.26910413318566	54.09456982804443	29.26141679369142	4.746484609299959	10.923622617662883	3	1	1	1	9	0.1539170115838982	0.33195216747658024	0.3095948650637311	0.2045359558757903	
6960000	-1195.0424502248386	-1089.1715808583165	-105.87086936652203	-1089.1715808583165	51.074993343857706	5.058472979907936	0.0032020748126575524	0.3272403091831064	0.0032821515520595345	1.2579315779665475E-6	0.3533850088306283	-77.39529454870653	269.6138834968249	21.350962366363046	35.51898106729425	68.73104787367501	53.08291908710481	3	1	1	4	6	0.1539170115838982	0.33195216747658024	0.3095948650637311	0.2045359558757903	
6970000	-1169.039935608645	-1080.397997654282	-88.64193795436297	-1080.397997654282	30.986975032294424	4.162737720760314	0.006703063784701899	0.8558876919100813	0.00504421135984425	5.2049157163456575E-5	1.1046412602033462	-59.95144475224494	263.02839741735215	160.358428987016	53.9375350759762	1.8133039599425762	6.109313916684129	2	4	1	3	5	0.20292491729945303	0.33195216747658024	0.2962724262677303	0.16885048895623625	
6980000	-1173.8146570766962	-1086.8136836544522	-87.00097342224393	-1086.8136836544522	20.502219912725554	3.7585012994204843	0.007858362438620387	0.7888064458121159	0.008444037906861691	2.594911749556736E-5	0.5278505434161677	-59.263864557257854	79.69809639969128	93.00241419348812	86.74170520728514	52.13076849201236	6.976078519302034	1	1	3	1	9	0.20292491729945303	0.33195216747658024	0.2962724262677303	0.16885048895623625	
6990000	-1170.8514337050137	-1091.9081776249045	-78.94325608010924	-1091.9081776249045	21.936383564253685	4.870942347761385	0.010683974095441206	0.5996186886874859	0.008511375609897308	3.37150546977476E-5	0.5280997824874986	-54.93593992278505	313.3527598529693	6.077989937245609	9.91416235281487	11.436035689556055	3.0123509077561885	3	2	2	6	2	0.20292491729945303	0.33195216747658024	0.2962724262677303	0.16885048895623625	
7000000	-1177.7150042745072	-1087.212436684865	-90.5025675896423	-1087.212436684865	26.149174663345825	3.5955060667372005	0.007571900048951394	0.42126699845310983	0.00748479694902623	1.1398576212073239E-5	0.46407216147007985	-65.28854464542992	95.2085989660755	119.5290019995085	11.041704874308293	7.072103952985154	21.777714467623408	2	2	7	2	2	0.20292491729945303	0.33195216747658024	0.2962724262677303	0.16885048895623625	
7010000	-1193.0829158046502	-1092.9282097180267	-100.15470608662345	-1092.9282097180267	48.18277321264174	3.537925478648283	0.0030194897114919003	0.39352647655386574	0.0027908068573870917	1.3762550626757962E-6	0.39148149018178835	-73.28624924786484	496.45373428561544	62.134861085298155	35.5332031562762	29.175923282197616	2.695757249196796	3	2	2	7	1	0.20292491729945303	0.33195216747658024	0.2962724262677303	0.16885048895623625	
7020000	-1175.3295732014628	-1093.6307987578846	-81.69877444357832	-1093.6307987578846	25.239915407086293	4.878962269284023	0.006349840528118531	0.1522248127143239	0.006130250285033212	1.1461614512725182E-6	0.17201493226509473	-63.33420517071395	52.56907845638314	67.9953663479312	8.766395992463922	1.7725822476582285	1.318032978171419	5	2	6	1	1	0.16426873868540118	0.3672527360693165	0.29350989246013476	0.17496863278514735	
7030000	-1194.3458656250589	-1092.8663749616035	-101.47949066345551	-1092.8663749616035	37.92446682192814	4.1487709280403005	0.005391468233232736	0.4245966488039515	0.004763791244372677	5.42564538744605E-6	0.43773956480354637	-73.30048604857562	297.8578562262448	144.17889894310954	45.390197521582984	4.677208783541587	16.250330966717428	1	6	2	2	4	0.16426873868540118	0.3672527360693165	0.2827049124462819	0.18577361279900023	
7040000	-1177.151824461174	-1083.0066894263396	-94.14513503483448	-1083.0066894263396	39.69848927148115	3.4251821321734752	0.006774491082887822	0.7177600953822586	0.004676668925298081	9.053040982257087E-6	0.6009340869389663	-66.54424960873757	318.7253665928917	173.0345415710641	11.18649593938093	19.532633806032425	6.2559191958320275	3	2	2	7	1	0.16426873868540118	0.3626301251862574	0.287327523329341	0.18577361279900023	
7050000	-1169.6322406607521	-1080.3775110463175	-89.25472961443457	-1080.3775110463175	30.68450209524393	3.7147649850037117	0.007876946286799214	0.7178990676115896	0.006234046551112839	2.0408004833218168E-5	0.6671367677512001	-58.69292391124757	384.29504712308704	416.6300551355555	31.040665050915994	33.66868161640568	16.088806164331498	1	1	2	2	9	0.157680366478339	0.3827891682764274	0.2877980436033144	0.17173242164191904	
7060000	-1178.855385365567	-1084.7636588834612	-94.09172648210571	-1084.7636588834612	22.557695085308392	4.90611301941947	0.0068288188420889875	0.5864185534414246	0.006333320123804671	1.6380884090410766E-5	0.5898217750913826	-64.04642635386607	257.9271313584251	130.81238101473028	6.9643332351879375	34.10289117122712	9.000907903255287	1	4	7	1	2	0.19990024898104902	0.34056928577371737	0.2716929035705045	0.18783756167472893	
7070000	-1212.7521380271248	-1079.629841566747	-133.12229646037784	-1079.629841566747	132.21199548241606	3.95965908965033	0.0015520033000604025	0.7395690486673477	0.0012258465548243222	1.800786570163952E-6	0.8799928801085418	-96.47695742167437	1399.1377709085561	324.67069453992815	340.1719600713204	178.80869261534087	80.82221253612894	1	2	6	4	2	0.19990024898104902	0.34056928577371737	0.25233835346586203	0.2071921117793714	
7080000	-1189.801536245206	-1080.1892451892854	-109.61229105592068	-1080.1892451892854	71.15025981903584	3.95965908965033	0.0022477160576129607	0.6810141047740201	0.002436071037523247	3.5432250209945255E-6	0.7602934625373967	-81.0579539879135	267.8958108981879	25.460681060000205	43.97130820384019	27.313181518711215	46.18870250955999	5	4	2	1	3	0.19990024898104902	0.3124161747668903	0.29067631679942857	0.19700725945263195	
7090000	-1177.8357773421594	-1078.9758201511258	-98.85995719103352	-1078.9758201511258	39.30966204940073	4.430874738729477	0.004917560182420283	0.643492050106912	0.004110702396613172	6.441217969966286E-6	0.5836131919398354	-73.83518553948683	192.21976010801524	42.90036682332857	2.7732545144814273	10.838467532330423	2.3784411441777955	8	3	2	1	1	0.19137729296785067	0.3577516717343043	0.25386377584521297	0.19700725945263195	
7100000	-1168.7470454968109	-1073.610271015931	-95.1367744808799	-1073.610271015931	16.834495299611504	4.01641873245052	0.008485210350559602	0.9428151371985083	0.00957834282912019	1.1686418354140939E-4	0.9057486403302062	-62.259545216901714	479.99677573518306	897.3082855234753	74.46832665665265	26.513538621256018	1.8560768258095144	3	1	2	6	3	0.17597740849310375	0.3610254052979104	0.25386377584521297	0.20913341036377275	
7110000	-1184.4493184224987	-1085.43263809342	-99.0166803290785	-1085.43263809342	35.9596931581639	4.96424569975481	0.0040305773761741956	0.6750136167608611	0.004102103568497841	9.088464981024206E-6	0.7382649942630989	-70.48548290672375	404.87640839488705	108.5827678272566	56.1915910186256	21.35076993993855	8.39323873412579	2	3	4	2	4	0.17597740849310375	0.3610254052979104	0.2458392032158763	0.21715798299310946	
7120000	-1165.5722001443162	-1090.0015622215144	-75.5706379228017	-1090.0015622215144	17.183308997520307	4.595345538982044	0.012767275889986556	0.7060915960573296	0.010107965311728199	1.1074224693064408E-4	0.828403932722857	-54.93764280652685	205.9637859234554	22.59326875602935	2.0278389277552598	2.3322986387064932	1.7995940536269122	3	6	1	3	2	0.1866096888462587	0.3760925529237623	0.23520692286272135	0.20209083536725747	
7130000	-1158.6116266025592	-1085.7274211621902	-72.88420544036906	-1085.7274211621902	16.054053088704496	4.066027096181876	0.01868339247813353	0.748617574770156	0.013222909648475799	1.4426482676541534E-4	0.7866371061869551	-53.61052049876262	63.837597573338606	14.012586188860269	6.770638615872409	5.364374072679591	0.37110858435510413	2	2	1	9	1	0.19145933248477584	0.3683013669121777	0.25773635839121384	0.18250294221183247	
7140000	-1155.5155200455058	-1084.6168995123085	-70.89862053319744	-1084.6168995123085	16.01787622734169	3.8968179758120174	0.014880326616336773	1.0841457945343795	0.00959432016000089	8.717442694360946E-5	0.7869418942469147	-49.192975931041445	70.22505656626159	11.44938474055115	12.275439432043612	3.387721351318257	4.623174250972054	4	1	2	4	4	0.16177956883639805	0.3563446969824312	0.2672481303250273	0.2146276038561433	
7150000	-1175.2950467679848	-1083.1524034732572	-92.14264329472765	-1083.1524034732572	36.769294684103315	3.8968179758120174	0.004093978208668831	0.5628961792832692	0.004494701333059338	8.129231641902167E-6	0.6485153950116829	-63.72131679317734	142.75280681424232	330.344055218003	13.241065089064898	15.452865960445935	21.055862301827187	2	1	7	2	3	0.2045854249892308	0.3563446969824312	0.2672481303250273	0.17182174770331055	
7160000	-1176.771722677525	-1082.857552578144	-93.91417009938115	-1082.857552578144	27.166497382602003	3.8968179758120174	0.005916239837813193	0.590476929531191	0.0063508279467249145	1.6901435091780454E-5	0.6413232457373701	-68.28672388118491	240.23932644250297	83.15987689638305	21.41374875238004	17.016513382835647	6.10218144337415	1	7	2	2	3	0.2045854249892308	0.38174211534155095	0.24899126295050553	0.1646811967187126	
7170000	-1174.7909663754026	-1087.6576444899763	-87.13332188542643	-1087.6576444899763	26.575043785323178	4.062792846000771	0.006159342792049077	0.5347459130335198	0.006766540045718556	1.1696711643465083E-5	0.5462441790606655	-59.40418935575167	814.9829541981809	227.20668324184308	13.428711989824984	9.280328496161673	5.51332544166323	2	1	3	3	6	0.2045854249892308	0.38174211534155095	0.2226403372878636	0.19103212238135453	
7180000	-1181.4220675135257	-1083.344688420262	-98.07737909326372	-1083.344688420262	34.60680828890357	2.990777533645287	0.004430783424764664	0.5572890040864014	0.004160065389469723	8.193552360970942E-6	0.6533711656168311	-71.01339690516353	219.61146238096407	115.37607307302143	109.38855487798637	3.8991940279436883	7.001957911911174	5	2	1	2	5	0.19499721705813497	0.3654092232564722	0.2663485171325862	0.17324504255280648	
7190000	-1188.1878097799433	-1082.2325974200066	-105.95521235993662	-1082.2325974200066	49.036102689520206	4.75857431244551	0.002910903670795546	0.4425241931501013	0.0029624516654755398	1.5416206663321222E-6	0.422510506380205	-78.8540089023461	207.49961788168014	40.80435472580383	29.66551482004227	39.63568880757556	42.251780449777165	5	2	1	4	3	0.17436943972023605	0.3589542424839008	0.28173494842330354	0.18494136937255945	
7200000	-1177.3060033281265	-1080.9921293168995	-96.31387401122691	-1080.9921293168995	45.00166300712328	4.75857431244551	0.0038282393453464513	0.5728303819543441	0.004223722453872058	5.878609412872613E-6	0.5674940878230156	-69.73703544616275	410.62076339543086	82.79407068874448	9.398107982563555	10.161120473078336	14.053007054532836	2	4	3	1	5	0.17436943972023605	0.3447122447557371	0.2942773738959463	0.18664094162808037	
7210000	-1206.4444857200453	-1090.1266841047884	-116.3178016152569	-1090.1266841047884	91.00620717579638	2.3868204068591767	0.001540592702065399	0.9042505933104386	0.001499506136066632	1.0991969387231746E-6	0.7138745331367498	-84.97759022624847	758.2236131824353	126.4976925907698	150.37111940794824	28.64912275157568	6.987822847953006	4	3	2	1	5	0.16772151774639799	0.3437466567034019	0.2799005771269416	0.20863124842325834	
7220000	-1210.5525114924249	-1086.0352100487166	-124.51730144370819	-1086.0352100487166	73.03747256872988	4.675939312032658	0.0021704685302991397	0.5005931151992852	0.0023915169493580824	2.3765421910101554E-6	0.6508352562916346	-87.27024049343409	2418.8781647328783	2762.8359545327035	110.2457085390458	51.91818747641584	47.957399235207355	2	1	5	5	2	0.18249627703500312	0.3437466567034019	0.25764322128429795	0.21611384497729688	
7230000	-1176.0362920639616	-1076.7129127941207	-99.32337926984097	-1076.7129127941207	35.04868960713684	4.425733023367903	0.00397731713683454	0.8813094834596454	0.004725400624137563	1.6005283901138994E-5	0.8263092528564139	-72.36967859966055	303.13173271675606	77.2543309276321	33.69804787122743	7.454698972352874	7.780539536647122	3	2	7	2	1	0.1915455462896012	0.3346973874488038	0.25764322128429795	0.21611384497729688	
7240000	-1194.6550347157447	-1083.578859462691	-111.07617525305353	-1083.578859462691	66.8506312801833	3.2426944751312208	0.003121396799587946	0.7748995543589583	0.002504236704285894	3.0527381207021922E-6	0.6532162050716759	-81.044871826856	444.1396522011063	53.9405127703357	31.837866234197076	62.133637568303875	38.331864442421995	4	1	2	6	2	0.1915455462896012	0.3346973874488038	0.25764322128429795	0.21611384497729688	
7250000	-1186.5384898283864	-1090.2463691019473	-96.2921207264391	-1090.2463691019473	37.513215087992954	5.053148385537032	0.008307444010442583	1.0180774018871286	0.003893542964542138	1.5350011985454835E-5	0.7885680990781349	-66.80663121412344	763.1148767225735	192.47170296339868	6.649441489463997	9.854256055480601	6.892595453601713	2	3	2	7	1	0.22096648723958157	0.3346973874488038	0.25764322128429795	0.18669290402731653	
7260000	-1162.310247696359	-1087.8564401974616	-74.45380749889752	-1087.8564401974616	14.475800664138795	3.3831003744724404	0.011776934308562425	0.6141442144727101	0.01251130481591206	6.73672920772444E-5	0.605047231263007	-53.19492511352261	122.41727918453917	25.499401899909063	12.818856933138326	5.857164892115225	2.448626779557518	3	2	5	4	1	0.22448987931467554	0.2950531580630582	0.29110891992592136	0.1893480426963447	
7270000	-1169.9464843587075	-1091.5299770297547	-78.41650732895269	-1091.5299770297547	14.892704518492973	3.3034514110710007	0.012592861278839941	0.546450106959748	0.012987777951016848	5.799984831487653E-5	0.5715892542064099	-55.390238430135376	305.1565912496834	6.756987182001239	4.551623283800347	9.89176856042678	7.468990910685468	3	3	3	4	2	0.21547428561559248	0.2950531580630582	0.29110891992592136	0.19836363639542776	
7280000	-1161.9423870344688	-1078.0273705745271	-83.91501645994164	-1078.0273705745271	23.534323129688367	3.3034514110710007	0.010698378612320356	0.8431657232406629	0.010259137658856242	6.740414580476605E-5	0.7259586129074539	-58.79159751208142	156.31128691494789	9.710390098950782	20.237690086289376	20.201620450019423	7.461111094372736	2	3	2	7	1	0.19014176257308973	0.2950531580630582	0.3164414429684241	0.19836363639542776	
7290000	-1163.2009818919819	-1081.1252129195545	-82.07576897242745	-1081.1252129195545	29.164871395351604	4.256079815798721	0.008266861469880805	0.873237532756448	0.00554044278092534	1.2112275513013398E-5	0.5833397040053581	-55.95773133706891	223.72560953635156	4.1296888697275085	13.285565299898678	12.61771434110872	12.013395887857405	2	5	2	2	4	0.1840511280176821	0.30114379261846586	0.3164414429684241	0.19836363639542776	
7300000	-1174.2145000548696	-1081.345223723637	-92.86927633123274	-1081.345223723637	37.52369314990963	4.256079815798721	0.004205272241849091	0.6846009675859409	0.00399781205803266	4.624795182871764E-6	0.5406987241287318	-66.51085101300123	233.721877236506	56.382092085670294	7.8608852211564155	17.851216551701086	14.435339371406304	2	1	1	6	5	0.1840511280176821	0.30114379261846586	0.3164414429684241	0.19836363639542776	
7310000	-1164.683388085704	-1080.5047333349664	-84.17865475073768	-1080.5047333349664	25.123361910190532	3.475020123547799	0.006150540284014516	0.6042934494060942	0.005965587026037725	1.7714949036782547E-5	0.6491387030120075	-60.27742289016626	123.31024263219967	79.28464049792464	5.978244580284968	9.823175232252648	9.48961624398816	2	2	2	1	8	0.17277053477074078	0.33582928460209116	0.3037882681815152	0.18761191244565262	
7320000	-1177.1981851655783	-1081.2042322107686	-95.99395295480967	-1081.2042322107686	25.616714597814198	4.1653586738639525	0.012269600146991078	0.7618287260221042	0.00754202310832135	2.7889861380527473E-5	0.5944984905739652	-63.81191595098573	269.7671929828496	433.64423168436525	259.0691745231463	14.025492178768166	17.11099242587063	1	2	1	1	10	0.17277053477074078	0.33582928460209116	0.3037882681815152	0.18761191244565262	
7330000	-1180.5778496744354	-1087.599728976458	-92.97812069797735	-1087.599728976458	39.57038309356227	3.5097210643451895	0.003562276435886628	0.5161868438535806	0.0036289781052908903	2.45214125696987E-6	0.415788490116779	-66.50839460171412	144.63676409774462	187.89668931645426	35.93367153190431	21.261448522474048	7.615468073012571	1	3	1	1	9	0.18295116032999287	0.33582928460209116	0.29360764262226313	0.18761191244565262	
7340000	-1171.7817107918893	-1081.9873082048598	-89.79440258702944	-1081.9873082048598	21.938056717383947	4.874448591511644	0.006007341967527543	0.8259008286553386	0.007522015811045619	4.3030312052205656E-5	0.86501399814084	-62.922625128035094	295.521670002702	53.33778292750767	38.955949774517364	8.850633713202315	7.8415235902144484	1	8	1	4	1	0.18805944265524452	0.3307210022768395	0.29360764262226313	0.18761191244565262	
7350000	-1170.8168050228157	-1078.4008857795627	-92.41591924325307	-1078.4008857795627	29.326533661598408	5.1666853289903605	0.00526286705159397	0.6438315818366879	0.005302267231389595	8.544469145257193E-6	0.5382816966832947	-67.53220351176273	184.36696606198205	93.64630950626335	30.017793039503548	6.680729083254805	2.791966848954994	6	1	1	6	1	0.21913759285704276	0.3307210022768395	0.2625294924204649	0.18761191244565262	
7360000	-1183.9983459750397	-1088.5605277508307	-95.43781822420897	-1088.5605277508307	50.35956092536856	2.584620553148547	0.0037789537476106833	0.4777898277018365	0.004137861038674338	4.045847943744793E-6	0.46864280416971404	-67.05375972369625	591.1305615422019	135.59608973693642	109.41720420968768	12.553062031474713	7.402368925256961	2	1	1	6	5	0.15565279684454603	0.3307210022768395	0.32601428843296165	0.18761191244565262	
7370000	-1167.6811520516758	-1078.6715324329755	-89.00961961870026	-1078.6715324329755	31.129012090198128	3.1473730519872145	0.006275361665388487	0.6176607027961342	0.005351673643309567	1.4272894536361E-5	0.6085034104728898	-60.63128901561998	985.7285750833464	76.36685747429084	18.784626242949116	21.503147725760673	7.6261790918249135	2	2	4	2	5	0.19596403721736727	0.3307210022768395	0.2760095429804556	0.19730541752533742	
7380000	-1188.544634202004	-1089.4669637372222	-99.07767046478205	-1089.4669637372222	38.79397546456693	3.1473730519872145	0.0040770489919980234	0.9541628649356185	0.0037441958556450315	1.5957998519712027E-5	0.8847696107240476	-69.13256833006552	594.2033951484528	478.92409346617876	36.49419627679192	10.376219428068843	3.9701485271647945	1	2	7	2	3	0.16336263401120166	0.3307210022768395	0.2760095429804556	0.22990682073150304	
7390000	-1222.52392705586	-1094.7344508046058	-127.78947625125411	-1094.7344508046058	222.58556304461482	3.898604585668604	8.505994061254809E-4	0.2668459712343999	7.81608287069672E-4	3.9734208025589074E-8	0.24355031902380372	-91.12175337027463	6989.97788325428	300.02453971193313	70.99894920313439	125.91272504757518	92.21649645885583	2	1	7	2	3	0.16336263401120166	0.359145984073475	0.3092335691364494	0.16825781277887372	
7400000	-1173.0985414574038	-1084.2900765079428	-88.80846494946103	-1084.2900765079428	27.60683892070217	3.7652796852139705	0.008125290524306428	0.7086920882422578	0.0068645658657135915	3.357714076725966E-5	0.7678880408573705	-61.67072502230566	618.4626138366249	49.25450409690487	29.965892501619752	8.739657664238216	7.854194528507162	2	3	2	2	6	0.1997157765833893	0.32279284150128734	0.3092335691364494	0.16825781277887372	
7410000	-1183.455285926793	-1079.6226843241784	-103.83260160261457	-1079.6226843241784	51.073420220993064	3.7652796852139705	0.003246523603908618	0.5448876889854155	0.0031769036186928036	1.644483510876126E-6	0.44381006023277847	-74.57249285024984	544.2180922800427	171.6115205815331	114.56496145863375	10.342256996958794	10.089554165897445	2	5	1	2	5	0.1780228712192073	0.34448574686546934	0.24945782223672427	0.22803355967859884	
7420000	-1154.8097978002936	-1080.0764845896624	-74.73331321063114	-1080.0764845896624	16.17581290720532	3.7652796852139705	0.011502515132188888	0.7278702541736214	0.008915813735915686	9.76460663519029E-5	0.815748887589191	-56.106135416347875	92.79588485986065	12.378245491807037	3.2488225893600533	2.875561095743683	1.53109285223303	5	5	3	1	1	0.1840872511436325	0.3919034700135267	0.24945782223672427	0.17455145660611626	
7430000	-1177.4255451302224	-1087.2541872824665	-90.17135784775586	-1087.2541872824665	44.22743546061221	3.6960711960372694	0.003698957513126373	0.49575846725605877	0.0033097047074344193	2.3217650245786647E-6	0.4527788199284482	-64.12065563947111	233.02819399080036	16.170765942810064	47.82976376151925	17.674925454329703	0.5847009772281304	3	7	3	1	1	0.1820352581308203	0.35653960847555377	0.28687367678750936	0.17455145660611626	
7440000	-1184.2912871534963	-1087.9679606312834	-96.3233265222129	-1087.9679606312834	43.12193752589569	3.448993714831542	0.0036806700190017264	0.4824324964909932	0.0036273237908447417	1.750296888866271E-6	0.37791230301586687	-68.80705526038065	662.1861345164832	25.80372419446621	51.89242736543137	8.200986354852441	7.7606330814378115	2	5	3	4	1	0.1820352581308203	0.38338712992738694	0.2600261553356762	0.17455145660611626	
7450000	-1190.3079973743902	-1088.20054917935	-102.1074481950401	-1088.20054917935	51.93499997113637	3.448993714831542	0.002322313200104806	0.9010620103034795	0.0032304525798973866	4.352554242383477E-6	0.6631729818045156	-72.24106767857366	318.1644559838292	299.3664301361086	17.28677019538884	15.919329632503683	26.29652552627846	2	1	5	1	6	0.17570009606049966	0.34894984487318376	0.2600261553356762	0.21532390373064011	
7460000	-1181.967809824996	-1077.0149307309168	-104.95287909407922	-1077.0149307309168	42.758342051947366	4.218142248198381	0.006148053711999313	1.2290484305408775	0.003564805151189301	1.8731469139443274E-5	1.0948326376714743	-73.92422557769945	421.349079416912	72.94322847964303	54.03241276327338	32.23169467115876	31.64325535750249	2	6	1	1	5	0.16762117081983183	0.3570287701138516	0.2600261553356762	0.21532390373064011	
7470000	-1181.5043514334673	-1084.4624912595884	-97.04186017387883	-1084.4624912595884	39.21563538376261	4.070965056019179	0.006509247342935764	1.0330640909342612	0.0049262447637358755	2.6555162128550073E-5	0.8467642657971313	-69.46878414317317	361.1008779166049	51.35218091263316	38.99396411693487	9.048492065153734	7.214564332346467	2	2	8	2	1	0.1862620179500422	0.33838792298364123	0.2600261553356762	0.21532390373064011	
7480000	-1176.8292405207947	-1083.6688161682803	-93.16042435251435	-1083.6688161682803	29.41373334363161	4.070965056019179	0.006123156050786525	0.4614311447409011	0.006110513964502577	1.0624278200261058E-5	0.49585753037181485	-67.63243126292032	649.5956909496866	20.077700170325365	25.931480076446796	6.032741724488122	4.685431352660012	4	2	1	3	5	0.1707915613052574	0.36462829654065404	0.25639955052082164	0.2081805916332667	
7490000	-1169.361247779554	-1082.0078252104518	-87.35342256910239	-1082.0078252104518	21.15578035696906	4.070965056019179	0.00791715190089097	0.7280830032973213	0.007756498460629889	3.0136529016260974E-5	0.6653299389439908	-57.74323803078008	1195.244975853464	17.70095708194059	36.410326315159956	9.812661373782602	12.217652414752461	2	1	3	7	2	0.19640644184624317	0.29515829559639284	0.3002546709240971	0.2081805916332667	
7500000	-1170.134794164379	-1097.2956137167878	-72.83918044759118	-1097.2956137167878	16.379790881754452	5.1220417964462674	0.011627942763381352	0.5980327701814167	0.009793146616805356	5.000233512965422E-5	0.6465446787826047	-50.21088594435089	162.89507975224973	26.408579755820963	14.940826213242616	8.652233776744378	0.21849995015915716	2	1	6	4	2	0.1775792470135545	0.3139854904290815	0.3002546709240971	0.2081805916332667	
7510000	-1179.4896750016833	-1089.5058929032743	-89.98378209840892	-1089.5058929032743	21.491222910901513	3.2558390628363822	0.008795085155992513	0.7426793585131797	0.0076264756172501275	6.17598235133989E-5	0.8347310752418663	-64.26682934147361	86.24239540694502	127.44950572087235	27.331205466774293	23.572160505214352	1.1901780265067747	1	6	3	3	2	0.16754145163606976	0.39156760483797426	0.24706723752810156	0.19382370599785423	
7520000	-1175.0260606018235	-1082.57313354421	-92.45292705761366	-1082.57313354421	24.669688349140056	4.767617953619789	0.0067925539895153965	0.6451664077989159	0.0060898081403517506	2.438504784077189E-5	0.7640279497447744	-62.85601552321297	405.8165300024538	442.98568883413793	9.579375844746737	19.03597252619312	2.889141714332271	2	1	8	1	3	0.16754145163606976	0.3624020990029092	0.24706723752810156	0.22298921183291925	
7530000	-1166.4759611647412	-1081.867422804671	-84.60853836007021	-1081.867422804671	21.543225280405565	3.7615481742766326	0.010772041518800752	0.6508217613114071	0.00917798101577408	5.197234532032404E-5	0.7478112792410592	-61.12805959141763	96.52436167369659	28.972030721559022	52.816576889298204	3.802969994414482	2.7714389463614686	4	1	5	1	4	0.18793830136829873	0.3624020990029092	0.2735364652839309	0.17612313434486102	
7540000	-1154.1489946713737	-1091.862352416302	-62.286642255071705	-1091.862352416302	13.411583754037903	3.9692412230822045	0.03688665571835361	1.3791999063847105	0.01841070845773782	0.0012742848704619368	1.425200040207198	-44.11899544194329	31.056785123681678	12.181811900564835	0.8338759959962523	1.6133844513135058	1.6731261426987236	5	3	1	5	1	0.14929857737252214	0.3847069770346775	0.2735364652839309	0.19245798030886932	
7550000	-1146.482627007929	-1085.0190949049115	-61.463532103017606	-1085.0190949049115	10.61142985985456	3.192951260671411	0.030513929264017997	0.8228960942345387	0.02270880434037859	7.122199941810122E-4	0.9450728332250165	-41.09710419353108	21.51007924824656	32.70245746613446	8.303247033777575	10.367167273559756	1.5198567411223531	2	2	1	4	6	0.20027242817383573	0.3457331366120824	0.26153645490521243	0.19245798030886932	
7560000	-1143.7869843120961	-1084.5968167478811	-59.19016756421509	-1084.5968167478811	13.24429031791016	3.3745942395834114	0.02404653189167866	0.7601485871331556	0.01951758746929333	4.89395712788808E-4	0.8562719056342705	-38.73308361756563	112.59732714370973	29.921828368454587	1.6877153834020613	0.910612640854181	3.0423530658351163	3	2	2	3	5	0.20027242817383573	0.3369769905976616	0.267516671107404	0.19523391012109853	
7570000	-1179.4994069130394	-1081.9208454981183	-97.57856141492113	-1081.9208454981183	25.789809342381353	3.8166973983277717	0.012791215244699337	0.6618738882134221	0.007888532126269075	5.0504492527358426E-5	0.8068658114263539	-66.73791363998015	94.40809004842714	325.61734521849036	11.349549673688905	37.637903575149664	11.29062459695147	2	3	2	5	3	0.21824344281909458	0.3256025602941129	0.267516671107404	0.1886373257793884	
7580000	-1197.761563286483	-1093.918796337627	-103.8427669488558	-1093.918796337627	55.140405305412145	3.925743621880084	0.0033131345495815605	0.18416426846228875	0.0032505992855201343	4.477140005018843E-7	0.20025425830086901	-76.10805460293355	317.44874486300006	443.1422119521315	29.96378622912132	18.724256655158783	13.197930643948567	6	1	2	3	3	0.22062051063003155	0.3256025602941129	0.27421364787782715	0.1795632811980283	
7590000	-1210.9208189661817	-1088.3697484515571	-122.55107051462458	-1088.3697484515571	135.78896882625307	3.9417635270946847	0.0012878785753956264	0.5604759558649174	0.0014004880043291844	7.694650847043642E-7	0.5893799906733749	-89.46250930266011	889.8862293769488	22.582453096588356	50.26931156604647	83.09681774474005	136.9009063078835	3	5	1	4	2	0.21351067428499976	0.30950937852842564	0.2599328349037112	0.21704711228286325	
7600000	-1161.504380368965	-1077.3171951308937	-84.18718523807141	-1077.3171951308937	22.35145921345196	3.832007894452786	0.007103067961688195	0.8711370179740168	0.0059393620885469	2.2594830398230603E-5	0.7157360233770761	-58.558896725260816	238.89463467863496	225.50043279406637	7.246891997753996	2.8190792487334706	3.930334088348891	1	3	7	2	2	0.21351067428499976	0.3396532757994324	0.2599328349037112	0.1869032150118565	
7610000	-1175.0970039822582	-1080.1012341911105	-94.99576979114774	-1080.1012341911105	34.59990064673507	4.920111370424726	0.005258015926910071	0.9959529628471928	0.004721913249002488	1.2256121495353643E-5	0.7306000568316198	-66.98399716918017	308.91616301138407	72.24169105966071	36.064569245934045	17.232799194359824	7.368225215586219	3	2	1	8	1	0.21351067428499976	0.3396532757994324	0.2599328349037112	0.1869032150118565	
7620000	-1190.1975030266233	-1084.3813670997476	-105.81613592687553	-1084.3813670997476	39.71025174222051	3.5572629625989354	0.003178956660552199	0.7296504424682799	0.003232565524342485	5.072672976379759E-6	0.6672486065283504	-69.72732404873516	6450.706988293111	1035.735889926538	36.25051251502059	38.68422074827575	5.913069456986336	1	2	3	4	5	0.20997894440496948	0.3396532757994324	0.2832423215436961	0.1671254582519019	
7630000	-1186.0448699663243	-1081.895695066094	-104.14917490023022	-1081.895695066094	35.98333402832237	3.9221754897542462	0.005004532009081792	0.630714975381722	0.0050198540293229	9.385227560201145E-6	0.6211927347849437	-72.53344192369758	892.9755036458148	116.20197541177616	160.67110309837716	13.042236189943704	16.925599634759685	2	1	5	6	1	0.19726515577802786	0.352367064426374	0.2832423215436961	0.1671254582519019	
7640000	-1171.363183981914	-1082.2216275120686	-89.14155646984548	-1082.2216275120686	22.759838987467308	3.9221754897542462	0.010269382244804177	0.7460244140250247	0.007410188919962822	4.662489599913286E-5	0.767511604126715	-68.29780564689392	87.69107661869421	12.696924378123187	4.436323781753589	6.905582720573924	5.321256693962252	6	2	2	3	2	0.17598365250016387	0.325612088367209	0.3099972976028611	0.18840696152976588	
7650000	-1168.6638507405207	-1083.8364033241305	-84.82744741639024	-1083.8364033241305	26.696459329446544	3.9221754897542462	0.007519651889735448	0.6756389464353141	0.007246702863903414	1.6340401077858523E-5	0.5605406408072837	-59.7877296590231	224.23246531259252	27.764697691523775	26.66231296264632	12.491539064217163	8.098991349738347	2	4	2	6	1	0.17598365250016387	0.325612088367209	0.3099972976028611	0.18840696152976588	
7660000	-1177.697024363263	-1083.6367125072718	-94.06031185599115	-1083.6367125072718	39.20037828583397	3.3539655646859576	0.004315101933864411	0.5961072113114609	0.004435025853447128	5.74074812638963E-6	0.5540039939524911	-66.97861891675659	386.6388355525317	17.260738045689106	14.585381439414947	27.744772809242896	30.33429616743403	2	1	1	10	1	0.17598365250016387	0.325612088367209	0.3099972976028611	0.18840696152976588	
7670000	-1185.6873764160491	-1081.5638732112268	-104.12350320482244	-1081.5638732112268	38.17152483141001	4.045403861712291	0.004419122283868182	0.8710701824562551	0.004606385398062174	1.1667728228306813E-5	0.7655117528104333	-70.09638184765645	269.81582741670894	462.711139394026	453.843604831174	45.75827216971657	18.684711239120208	1	1	2	4	7	0.183178062092279	0.3384033501395388	0.3099972976028611	0.16842129016532095	
7680000	-1207.2695662283713	-1082.1828371784775	-125.08672904989375	-1082.1828371784775	167.25765085266892	4.045403861712291	8.96815419942899E-4	0.9611826617355661	8.397083349139771E-4	9.010842309821077E-7	1.1439262185984314	-88.97916566422242	3196.170686688419	1247.3143269084799	36.33537949157131	41.133670042107184	6.110588221300721	3	1	7	3	1	0.1850264734303352	0.3384033501395388	0.26967212583529754	0.20689805059482835	
7690000	-1196.8045093217993	-1085.3340666181225	-111.4704427036769	-1085.3340666181225	84.56733652763093	2.938973885080577	0.002104029140216846	0.4563169284779555	0.002061145093088203	7.936274592281478E-7	0.40999274933125307	-79.86633385601787	1546.1819538602444	485.41547656998046	88.86096648082415	14.079179581802174	16.164851096021735	1	2	4	5	3	0.1850264734303352	0.3384033501395388	0.26967212583529754	0.20689805059482835	
7700000	-1179.5497774672895	-1082.7504989396775	-96.79927852761193	-1082.7504989396775	29.077493262655285	2.938973885080577	0.004148648433921918	0.49238442722328357	0.0052987692871691635	7.579337149858484E-6	0.5513190696618493	-65.08820002986666	198.86658571814007	456.8015742740742	501.0080414583397	22.914121052714844	6.588363540314487	2	1	1	2	9	0.1920197814604946	0.3262613253459882	0.28862893265365974	0.19308996053985739	
7710000	-1184.658103221785	-1093.9174936908187	-90.74060953096647	-1093.9174936908187	27.1300142204677	4.5970756613852375	0.005197324085088926	0.6029800462015378	0.005736133096842562	5.947281660884463E-6	0.41690897320291914	-64.40924060580171	252.74785428192828	37.74139330353769	27.76774108440891	22.4661612481463	14.896126658573797	2	1	5	2	5	0.1920197814604946	0.34164379442729	0.3107415644699432	0.15559485964227213	
7720000	-1180.4386128102913	-1081.6644062769833	-98.77420653330788	-1081.6644062769833	26.022645980631875	4.976874321711891	0.005767158978454333	0.8404256771256885	0.0060461561474433635	1.3530876721358519E-5	0.6006152109071818	-64.85156771948365	754.7220383202213	151.73453085361427	371.9653426020905	21.610571128303516	4.749876896667819	2	1	2	3	7	0.17379779150801564	0.3352209102122827	0.3274188315769334	0.16356246670276817	
7730000	-1173.5379617534509	-1081.959359501359	-91.57860225209194	-1081.959359501359	24.25433640951772	5.343640933161156	0.009724349134813235	0.6924991791754419	0.007771625661658412	3.6287270958824707E-5	0.6695180620535754	-63.472915408081164	133.80664536408256	265.9517415561106	41.80833990104264	14.046283919215176	7.362245103528378	1	5	1	4	4	0.17379779150801564	0.3352209102122827	0.3274188315769334	0.16356246670276817	
7740000	-1164.2874871388158	-1084.443503503798	-79.84398363501779	-1084.443503503798	21.108137821391775	4.629871501738595	0.012022866776284837	0.6496786160867346	0.007913247626574292	1.5114619852314938E-5	0.46739218976529484	-54.43202778845962	188.65754832838888	134.7942531969985	13.026838464649694	10.275577533266928	5.371314932068164	1	1	2	1	10	0.17379779150801564	0.39939067448612664	0.2632490673030895	0.16356246670276817	
7750000	-1191.6472243310461	-1094.2561122423924	-97.39111208865374	-1094.2561122423924	30.070261487066162	4.629871501738595	0.0064332775440861115	0.24931371813113723	0.006174073321123318	2.6024031707340914E-6	0.24305076167063572	-71.3739315619619	372.2972516086037	143.6377334420071	37.811591694367294	16.7048467909808	2.5348938222175494	3	1	1	9	1	0.1922979858015886	0.33223377881862204	0.2820116049407294	0.1934566304390599	
7760000	-1176.6174604111154	-1086.837382101493	-89.78007830962251	-1086.837382101493	21.58956546592453	2.795806544837119	0.009311307658228705	0.4619698496643229	0.00829418563120101	1.5512098963459372E-5	0.49258502198407356	-65.16892542435218	13.864554478796617	59.069698729756944	102.19663655136658	4.003353988263265	5.862830763313272	1	3	6	4	1	0.23636135234718092	0.33223377881862204	0.23794823839513712	0.1934566304390599	
7770000	-1160.2500566890965	-1077.1203720990702	-83.12968459002632	-1077.1203720990702	22.210767778577996	4.275309294286707	0.006949739256898757	0.5697234830590262	0.006470710578754324	2.0767519088137833E-5	0.5741142424935888	-56.79504246137361	341.47440820481336	108.75243920250134	31.275394836283237	13.820846114082112	3.1479094651052146	2	1	2	5	5	0.1829175458735104	0.3521575532005501	0.2743742262114021	0.1905506747145374	
7780000	-1179.0940902204734	-1085.7324082299783	-93.36168199049504	-1085.7324082299783	24.176390280015557	4.275309294286707	0.007066215387334717	0.8504488344207954	0.004821695413648105	3.137636468899815E-5	0.9710813487815135	-63.399227702778916	1182.9444471000784	69.8741598015987	39.11951461438778	14.101859517645678	10.126621267947792	2	3	1	2	7	0.1856934999834607	0.36320149813521796	0.26055432716678395	0.1905506747145374	
7790000	-1179.4109628894255	-1084.7655758730436	-94.64538701638179	-1084.7655758730436	35.59972193732553	4.275309294286707	0.006311688107200002	0.9981028028852059	0.005583658360664033	1.4524138285959883E-5	0.739746817944307	-65.97084657446908	748.172143259829	36.81633984584909	33.76154373610627	10.546112708017256	7.018611938903182	3	7	1	1	3	0.1856934999834607	0.36320149813521796	0.2479614431346534	0.20314355874666795	
7800000	-1205.5734593378643	-1088.0025789002943	-117.57088043757001	-1088.0025789002943	82.79541271106325	4.404915098434442	0.0020592293422179385	0.5069365213715131	0.0022897353729223473	9.236234423936539E-7	0.46077419098206757	-82.55793372975498	2276.475979765009	484.1199949480103	270.4262831768135	23.53771196766735	30.55267426594834	2	1	3	2	7	0.16669661994589582	0.3184132140822582	0.311746607225178	0.20314355874666795	
7810000	-1232.1058384469547	-1092.2589213822703	-139.84691706468453	-1092.2589213822703	314.4966192043898	4.404915098434442	6.204031434721717E-4	0.3895648162178507	5.125766836337544E-4	6.991624500596538E-8	0.47488967086903044	-103.88736382363162	2232.3753273988905	284.6112235821082	101.14658406971482	205.19239311426486	83.79937390140915	2	3	3	5	2	0.19530679606105744	0.304740962264655	0.2831364311100164	0.21681581056427113	
7820000	-1185.997329439746	-1082.5247365961097	-103.47259284363611	-1082.5247365961097	65.922970700347	3.742363753353	0.004795906088551201	0.6942748692614766	0.0036586767806678954	1.0275792581755146E-5	0.7191805176146239	-74.48419599044887	550.336187122959	27.028857240603138	50.248892071397805	35.55097552477729	2.893667377877461	2	5	4	3	1	0.160141703583659	0.3284160298194389	0.294626456032631	0.21681581056427113	
7830000	-1183.7552093706565	-1083.654037905009	-100.10117146564734	-1083.654037905009	50.03521573894939	3.742363753353	0.004384324373962863	0.7903212761722438	0.004286064459930093	2.2302259535908983E-5	0.8810438794117961	-71.7025543009471	135.0531255088444	35.35790062970432	46.49990351236473	84.88533999945687	12.057568910475212	2	3	5	3	2	0.160141703583659	0.34660647578101744	0.294626456032631	0.19862536460269262	
7840000	-1185.8050636132243	-1084.9265493968783	-100.8785142163461	-1084.9265493968783	45.47777962637065	3.742363753353	0.007506468969850784	0.8038713511568375	0.004661708816850225	1.6985871253398048E-5	0.7048153000070843	-74.5686802292084	98.75983214716491	50.69190849703769	66.71763674937885	18.663950221882704	13.48669080974281	2	5	6	1	1	0.19169071822745792	0.3514802731434631	0.2582036440263864	0.19862536460269262	
7850000	-1188.3432164023584	-1090.3180705015452	-98.02514590081326	-1090.3180705015452	48.03983209097912	3.487294826912274	0.005627714336916845	0.8312869882557817	0.00470649700305388	1.6895161943215924E-5	0.7740358205689175	-72.552180828081	105.24124327739797	38.30771078779944	43.569846731884205	16.44035795212906	13.454273602669668	6	2	3	2	2	0.1632797121888041	0.3514802731434631	0.2877065141089422	0.19753350055879065	
7860000	-1182.2536626483463	-1084.2552370845622	-97.9984255637841	-1084.2552370845622	29.162740625208272	3.769862271083677	0.005125335709762587	0.8062373225030685	0.004751617510446038	1.793103562625396E-5	0.7738092772149253	-70.49895932290718	190.2155566730668	64.04066428962507	12.649788916812286	7.260570079710474	28.745563315077394	6	3	4	1	1	0.1418722441564269	0.3489845580144809	0.3116096972703016	0.19753350055879065	
7870000	-1163.913370790191	-1075.0648492743237	-88.84852151586739	-1075.0648492743237	21.77367580458111	6.155916733183062	0.006624416354332096	0.9796409677744775	0.0070399111998576186	3.384575519518003E-5	0.7945533964799929	-60.61293131593544	200.600515562992	143.4854198456958	19.125050871475143	8.941692380873807	15.549217589409501	1	1	4	7	2	0.1990052241582681	0.31130134202581466	0.3116096972703016	0.1780837365456157	
7880000	-1191.0274588201116	-1085.8401686767745	-105.18729014333717	-1085.8401686767745	74.78437836609493	4.19578801182488	0.0015319919258191777	0.6273867044161388	0.0017304750993308567	1.4060859992462413E-6	0.6463087075098745	-73.8752403828756	2361.622020114589	65.41831885524357	53.37782845198107	21.096907733361565	11.098704026132232	2	1	7	2	3	0.1990052241582681	0.31130134202581466	0.3116096972703016	0.1780837365456157	
7890000	-1171.8748089719554	-1081.0269526943473	-90.84785627760809	-1081.0269526943473	39.39805968425473	3.95363786286308	0.0049786060225353625	0.9254573547582463	0.0028685332527966924	1.2747642797555467E-5	0.8866626927630608	-58.36831361959576	994.6729633802064	1604.7461151233324	21.73117263486669	2.8875952112703738	4.922992033737813	1	2	2	2	8	0.2062548665911085	0.34930133658883894	0.26636006027443687	0.1780837365456157	
7900000	-1166.2413668350096	-1085.7067342813602	-80.53463255364926	-1085.7067342813602	15.904245340124906	3.95363786286308	0.009082547809940885	0.7181187605748052	0.009125082029850913	4.27929735009418E-5	0.7222159129699198	-54.51543837058067	128.90074289382235	17.52776027861794	53.82210769559658	13.192421117495666	5.141579341545976	3	1	1	2	8	0.1699216124260361	0.3856345907539113	0.26636006027443687	0.1780837365456157	
7910000	-1163.1616311354705	-1086.7813196931806	-76.38031144228988	-1086.7813196931806	16.911875903029596	3.7176549818661573	0.009365953539800095	0.8514068882465329	0.007811119601399752	5.499517804271457E-5	0.7718451109307934	-53.38667734105193	1092.680341226988	42.53325658806673	2.652503665920895	0.8501138505079466	0.5380075189942853	1	6	6	1	1	0.14078793493248606	0.31526855994624875	0.33672609108209944	0.20721741403916574	
7920000	-1185.243677428025	-1090.6276648131898	-94.61601261483523	-1090.6276648131898	41.31995559769959	4.206980416824686	0.004417680124936836	0.783269822681534	0.004704568779061613	1.1571027529806273E-5	0.6812767249240596	-65.0133663259267	497.9602724071167	235.97499573412716	20.41631503490083	6.094096563038121	16.55172705923011	3	1	4	4	3	0.14078793493248606	0.3157572266952244	0.3362374243331238	0.20721741403916574	
7930000	-1170.3680967517116	-1092.068141553613	-78.29995519809866	-1092.068141553613	24.37441062489794	4.753441552768465	0.007768966915849154	0.8848599665556799	0.006468697411847414	1.5134812856533739E-5	0.6074135992892915	-57.5707987495884	87.91648937703093	8.0823727957755	2.86238116685082	0.808373535949613	3.489571406289398	3	4	4	1	3	0.13354191741540972	0.3230032442123007	0.3362374243331238	0.20721741403916574	
7940000	-1163.4316726595791	-1092.5313128417788	-70.90035981780028	-1092.5313128417788	17.88223758830124	3.796369219772351	0.00933456448402882	0.6491091065864527	0.01042830465313615	5.581598646592624E-5	0.6505395166715807	-51.72104507065083	81.01450592836802	17.164121712742503	4.505763985431177	1.8825513534847236	3.3200474137691036	4	2	1	2	6	0.20767585918799147	0.3055393702093665	0.28572938171875645	0.20105538888388552	
7950000	-1164.5358347486117	-1088.538821559521	-75.99701318909072	-1088.538821559521	25.448180707188055	3.796369219772351	0.009813630683641841	0.9595268034996476	0.008683033977077936	1.0863085022803516E-4	0.9232534242967001	-56.186291215862205	82.13317859056971	13.399971229993119	2.954174145832775	2.573501131134169	3.5239036931888035	5	4	1	4	1	0.20767585918799147	0.3055393702093665	0.28572938171875645	0.20105538888388552	
7960000	-1178.41921384442	-1085.7739739303881	-92.64523991403193	-1085.7739739303881	23.663134870053693	3.8615067107402132	0.005722201323468602	0.5919153336532824	0.005752358344691153	1.1308775131644215E-5	0.6336952964786537	-64.45856946985293	202.6714168994339	323.72339766563454	47.098518601630396	13.480628915191495	9.694291903779392	2	2	3	6	2	0.1810648492971617	0.34603642953703084	0.3113111936173733	0.16158752754843403	
7970000	-1176.4609527191842	-1084.2962933504568	-92.16465936872727	-1084.2962933504568	26.58674906785777	3.8615067107402132	0.005106241705040753	0.7123728906386849	0.005743251267043246	1.5816116416297215E-5	0.7204166359597463	-65.65592938397734	258.2213862533008	21.52388870536136	27.25653746877958	19.339130092244506	19.77619329952391	4	3	2	1	5	0.1810648492971617	0.3738843491291658	0.2785013786094433	0.1665494229642291	
7980000	-1189.0807866733833	-1081.9160531899483	-107.16473348343501	-1081.9160531899483	41.926664300079295	4.724192289076744	0.003263568975696532	0.775339027517129	0.0035262022010548026	4.558690243468477E-6	0.6695695200375491	-78.0426234256309	160.6848480953178	37.42831139054072	60.52206562232124	86.65134245112951	4.133341033928408	5	1	7	1	1	0.17964294434571784	0.3753062540806097	0.2494488930290518	0.1956019085446206	
7990000	-1164.1240876118195	-1085.797057944494	-78.32702966732529	-1085.797057944494	27.69208089034581	3.9067470663787853	0.006921988499261072	0.6061319312388238	0.006285578915905302	1.4075330734119358E-5	0.5698069581057934	-54.449785472793224	771.3389085878266	8.529196146675128	6.882439912638564	3.948535320847093	4.339542183581931	3	1	2	1	8	0.18020214967944237	0.3606325814402437	0.2678653546759837	0.19129991420433018	
8000000	-1158.1778649746616	-1083.5542604874488	-74.62360448721267	-1083.5542604874488	22.74692731539685	3.157015424659555	0.0076132935837325754	0.7530402133495417	0.007906193527650377	1.8269487569893606E-5	0.5486487442270402	-52.23206826968596	353.94755225176397	2.6389230844245093	3.2859539843126115	5.8757027177280525	4.703965908420372	3	3	1	7	1	0.18020214967944237	0.3262415364233477	0.3022563996928797	0.19129991420433018	
8010000	-1181.0027581112026	-1095.8926160100596	-85.11014210114297	-1095.8926160100596	20.149452297000295	3.157015424659555	0.008400990841696284	0.5497162875221043	0.008431218921607787	2.3328688827751746E-5	0.5256610340055411	-59.43528579164138	193.1989503310001	69.60629655999811	23.13279755001822	28.947626589970834	7.239605324290469	2	2	2	1	8	0.1588242693711385	0.3476194167316516	0.29300649156018505	0.20054982233702484	
8020000	-1199.793496420824	-1085.4528407110486	-114.34065570977545	-1085.4528407110486	71.63065359584692	3.4757126096337587	0.0021655099807217798	0.3479197415170436	0.0020854882298864306	5.661340686192861E-7	0.35552589416421926	-83.6346726520224	1111.3824861528285	139.18670042665659	60.81925094952211	55.19137781254734	32.12085215812021	4	2	1	5	3	0.18756131230723277	0.3128030398772486	0.29300649156018505	0.20662915625533354	
8030000	-1179.9416499353813	-1076.584567757588	-103.35708217779334	-1076.584567757588	38.26822339510956	3.4757126096337587	0.0036337054328590803	0.9790622319177938	0.0038142734129324118	7.612343141405412E-6	0.6666461082411902	-70.44428846445857	528.0837336570484	371.98992070500276	288.5605025662313	14.298386261149057	12.848840705278738	1	4	1	2	7	0.16182598300468345	0.35003060079744697	0.29300649156018505	0.1951369246376845	
8040000	-1178.6061293713585	-1086.9261793806209	-91.67994999073768	-1086.9261793806209	28.724886586862233	3.4757126096337587	0.0057487158489770126	0.4218359574142626	0.006620554839432587	1.1535862397543237E-5	0.5255017914057595	-65.56833951188901	1055.6503296034816	104.2992454590573	25.01982080753842	4.16017209979381	2.2257551512871134	2	1	9	2	1	0.21772920317493868	0.35003060079744697	0.23710327138992981	0.1951369246376845	
8050000	-1185.524692543112	-1080.4410134249508	-105.08367911816113	-1080.4410134249508	32.71718036196362	3.4757126096337587	0.006243174507823565	0.6614398884384044	0.00503403479617015	1.257315919072136E-5	0.6399983631784049	-72.34367693455903	1254.1622376079642	972.9192401035682	56.74958416235399	29.423557380967633	3.779139819842625	2	1	4	6	2	0.18310962372082187	0.3434253871072152	0.24370848508016157	0.22975650409180132	
8060000	-1175.3667995065516	-1081.3936635184036	-93.973135988148	-1081.3936635184036	34.33043728561208	4.412060390636996	0.005893067800544283	1.3530034158516928	0.00416882900874311	2.04995231249901E-5	0.8527286961537732	-64.05412237307051	938.3234099858705	22.075819729925506	28.162231757835972	5.4220722922832865	8.088065047323287	3	1	4	4	3	0.20908277701878325	0.37518434277323803	0.24036398399696307	0.17536889621101562	
8070000	-1184.9019263449381	-1089.6037654983668	-95.29816084657142	-1089.6037654983668	31.9085577108431	3.253622000209165	0.004798357020456223	0.30880964228511243	0.004841552605258112	2.667410579437531E-6	0.33203511802161567	-68.95374324633484	199.0045338048194	83.77085854903677	93.19341945231226	30.58181192991864	5.268189925781147	2	2	2	7	2	0.15943906511154957	0.3623263574967663	0.2973007975119385	0.1809337798797456	
8080000	-1191.2454422123867	-1099.2692496095474	-91.97619260283922	-1099.2692496095474	39.36933714737659	5.381444969499112	0.004318692339571256	0.4136597504700939	0.0041850021548709825	3.4828487879870475E-6	0.4366851991444575	-64.89059201586423	1068.6936840529024	33.97636070540644	14.029333705963197	9.184188480541676	11.586649106667037	2	2	2	7	2	0.15943906511154957	0.3440459173457839	0.2769806316890095	0.21953438585365698	
8090000	-1176.195835042114	-1082.264624894728	-93.93121014738591	-1082.264624894728	39.73006783242044	4.084048056912533	0.005200882163665838	0.5756378916404851	0.004934267282784138	6.8925413193163525E-6	0.5268127008533426	-67.9189427117532	226.32420822259598	32.232316297638455	35.936156231822345	18.977944846082092	14.968927412117916	2	5	2	3	3	0.15943906511154957	0.3440459173457839	0.26952252409546185	0.22699249344720462	
8100000	-1189.6874245295764	-1082.6182213033244	-107.06920322625216	-1082.6182213033244	52.83486090111304	4.084048056912533	0.004327179030288698	0.9563126442427798	0.0042429654517836335	8.407806421818722E-6	0.7314551753579301	-76.06754618945384	296.63400703847236	222.00223231020823	73.2502053849391	37.640465955983835	32.86547051950154	2	3	6	1	3	0.15943906511154957	0.38074067633849423	0.2811351964387458	0.17868506211121032	
8110000	-1190.6499868386668	-1088.9051326776241	-101.74485416104267	-1088.9051326776241	40.367887836610194	4.376960577139659	0.003876268706963939	0.8309873643420799	0.0037379544337464462	1.2140030111393865E-5	0.8870947851246485	-67.60796880378956	3410.852634495827	53.86545709774104	34.72927850571635	34.25758562009951	55.8349200720652	1	2	3	8	1	0.15943906511154957	0.40930830051079053	0.24843654713206967	0.18281608724559012	
8120000	-1233.6053257980057	-1080.8351914052325	-152.7701343927731	-1080.8351914052325	411.67169490765275	4.483425919694826	5.953375232082874E-4	1.1540082049221154	3.201472569938137E-4	3.834345940667352E-7	1.4625539145030901	-106.95607421593537	15549.687446246378	895.6966988717332	743.7212858752818	192.64605509896387	412.67995363580445	1	3	4	6	1	0.15943906511154957	0.34210343113264646	0.31564141651021377	0.18281608724559012	
8130000	-1187.572922312614	-1081.5144465592698	-106.05847575334417	-1081.5144465592698	68.86689068490804	4.723020900950746	0.002256759808620057	0.6759012844689707	0.0023215227993240283	4.574217052806992E-6	0.8117710992025953	-73.69956286523957	995.9566978062437	462.91069924845533	73.57876192236476	26.062750181522475	19.665399171455068	3	1	2	5	4	0.16023150494978827	0.3354142680184976	0.3344076276749149	0.16994659935679918	
8140000	-1211.3431010499635	-1089.794587203178	-121.54851384678548	-1089.794587203178	108.89475027931513	4.421017083358097	0.0014765730169675859	0.5006735692099404	0.0015986030346547455	7.322507123743947E-7	0.5218878392286792	-86.55971715840903	721.6994104261191	1360.154197525731	114.53934600570649	84.71548141124102	24.054987597300972	1	3	4	5	2	0.16023150494978827	0.3354142680184976	0.3344076276749149	0.16994659935679918	
8150000	-1228.4831567948636	-1089.990982064533	-138.49217473033048	-1089.990982064533	181.64173817526896	4.264450519654991	0.0010322893835584086	0.6294484580733067	8.435844178031098E-4	2.3755991845535383E-7	0.5444631184991449	-103.63436435139525	434.4784965592242	560.529465576625	427.89414785183175	121.38103369440383	42.77136616367265	2	2	7	2	2	0.16023150494978827	0.37672173596781905	0.27789016333351335	0.18515659574887924	
8160000	-1203.853223425553	-1083.8433187401135	-120.00990468543957	-1083.8433187401135	75.87415984238538	4.192142363979677	0.0012441895962303697	0.44960496260216815	0.001535222489532447	5.819208762981418E-7	0.5495609663829972	-87.28864177005073	870.3864067779077	403.60601657506504	70.55632060415364	38.28417388165826	73.30858695326802	3	3	6	1	2	0.17035856647505399	0.3451001338714371	0.3095117654298953	0.17502953422361353	
8170000	-1186.8684547043492	-1082.7740887500406	-104.09436595430866	-1082.7740887500406	60.46367227491073	4.192142363979677	0.0020193723368907373	0.7007730773881947	0.0019303496147857454	2.9746389635656506E-6	0.7841187054594598	-75.41417556115329	892.5116781891086	68.93113936169236	25.771577979147647	20.44343563374922	6.136605242241129	4	1	3	6	1	0.17035856647505399	0.28948097237551784	0.3651309269258146	0.17502953422361353	
8180000	-1176.2716312874857	-1084.1713943462184	-92.10023694126728	-1084.1713943462184	30.748493595421934	4.192142363979677	0.014680893345852132	1.1489782555350485	0.006423002229150206	9.466047715722556E-5	1.2304672899998472	-63.59326587325622	209.2102599354441	331.80851525023957	13.415629464023567	6.484709506406545	6.428072112145881	4	1	3	2	5	0.17035856647505399	0.28948097237551784	0.34098913034672074	0.19917133080270738	
8190000	-1160.9491140948962	-1090.5593497092432	-70.38976438565311	-1090.5593497092432	18.58947425090288	2.882438822533979	0.021562122506963866	0.9431181555899851	0.009695179003913637	1.9459000155876876E-4	1.0928110911332358	-48.44884543651481	206.37834519708986	13.188946437161077	3.3442947822357345	2.892511025810516	5.394624210622134	3	1	2	3	6	0.17035856647505399	0.33013338811568754	0.30033671460655104	0.19917133080270738	
8200000	-1171.690377644969	-1083.8666357950547	-87.82374184991434	-1083.8666357950547	29.697757211698168	3.30489931848675	0.005270648256451196	0.7624154625148725	0.005250895690914183	1.74851740892631E-5	0.7608419502827374	-63.44082183108728	330.97387442856177	25.301977278236077	19.399939021779144	7.805521035584151	2.499420301765822	3	3	2	6	1	0.17035856647505399	0.33013338811568754	0.30033671460655104	0.19917133080270738	
8210000	-1198.680934635256	-1086.8164345643768	-111.86450007087932	-1086.8164345643768	59.666765697257404	3.8020890719485814	0.002964119802869213	0.787234635077463	0.003018440166179294	3.063696982192182E-6	0.5994162624858657	-79.7320660658873	479.59238419698806	421.6149891184303	116.61479802730003	46.16377165224143	18.18951171921135	1	3	3	1	7	0.17035856647505399	0.33013338811568754	0.30033671460655104	0.19917133080270738	
8220000	-1162.6194798638326	-1086.3713399011967	-76.24813996263576	-1086.3713399011967	27.91710739327773	3.436070353610431	0.005773512874001623	0.6695901284952334	0.005286659380106371	1.5448819056910333E-5	0.7018570735208681	-52.931801287136416	292.3737124091293	44.379377210455154	2.6061497204152517	2.532644262161844	6.064403588630452	2	2	3	2	6	0.17035856647505399	0.33013338811568754	0.30033671460655104	0.19917133080270738	
8230000	-1155.9770745186338	-1079.21901970989	-76.75805480874376	-1079.21901970989	24.112511550000026	3.8074709475952946	0.008033464304787467	0.5756308298558078	0.006346099374772922	2.2889841723996605E-5	0.5848442560522666	-49.47048119511338	815.2982994895461	65.83439078131246	37.91363744394927	2.5072349162606975	4.780660067789062	2	1	1	5	6	0.16765707468513388	0.32876083199982126	0.29654015026546443	0.20704194304958037	
8240000	-1170.3100493782808	-1086.857853054276	-83.45219632400486	-1086.857853054276	28.26413366726793	3.7302288004903987	0.00746847197376895	0.5957541700677796	0.0065244541494258075	1.2061408461540075E-5	0.490452973302772	-58.23397327099376	117.61067066337658	189.90810875922693	12.074334576547015	8.135238818250004	7.683982311665937	2	2	3	6	2	0.16765707468513388	0.32876083199982126	0.29654015026546443	0.20704194304958037	
8250000	-1182.2831966611866	-1086.4065896231855	-95.87660703800103	-1086.4065896231855	26.92138140035584	4.214551898518682	0.009096695661306458	0.6372460742141582	0.00676166171484938	1.9896171236740493E-5	0.609738252456108	-68.48871611221348	114.06469524969516	163.08842611961225	63.65872811688418	26.033839274752776	8.690021275581245	3	2	1	5	4	0.16765707468513388	0.32876083199982126	0.29654015026546443	0.20704194304958037	
8260000	-1171.6973901339609	-1080.9396771634279	-90.75771297053303	-1080.9396771634279	35.09999048327287	4.173232924544862	0.005520508697928052	0.8399232328631945	0.004980811208021223	1.3089364203646958E-5	0.7591796233253317	-61.488576934230856	254.63500128027542	302.72248042411996	4.008651628321728	7.48473929368909	18.83595562822753	1	4	1	8	1	0.1995352889845401	0.3137093376824822	0.27246432504714463	0.21429104828583306	
8270000	-1202.9867718959918	-1090.7396544265632	-112.24711746942859	-1090.7396544265632	63.495579589514044	3.7314796644534374	0.0026992871172499744	0.5613631312171495	0.002143072980387764	1.2806404456943353E-6	0.5328311523420666	-85.44205643440266	444.711194223325	73.23596673283392	33.61727200332739	20.259718339484092	2.643148296213725	4	2	1	6	2	0.22559878770482156	0.3156216837847618	0.27246432504714463	0.18631520346327202	
8280000	-1184.772569487686	-1080.539825194523	-104.23274429316312	-1080.539825194523	42.86261837092533	3.7314796644534374	0.003915435650890268	0.55457387404113	0.0043122298147920115	5.8707227627089375E-6	0.6062088574042375	-77.04812633039128	248.00651202854027	83.338634167463	59.921477998741345	17.653103293530382	17.80420160210699	2	4	1	1	7	0.19798128551928554	0.3156216837847618	0.31638308568578805	0.17001394501016465	
8290000	-1190.2612467440094	-1082.4439385890278	-107.8173081549817	-1082.4439385890278	50.3873262169141	3.7314796644534374	0.00421072297202039	0.9726351374698972	0.0028279370406760476	3.990815451175804E-6	0.7024429562290295	-77.71260197356432	289.90844818457185	65.93516734357476	39.27655384149995	67.11206401421333	26.98599187765069	3	1	2	5	4	0.19798128551928554	0.3499918727116219	0.26743573165509227	0.1845911101140003	
8300000	-1195.868239247294	-1081.556639408827	-114.31159983846702	-1081.556639408827	77.39643763535526	3.2050485661055985	0.0028637277132458044	0.9269670396624776	0.0019201303305952453	8.044827743749714E-6	1.1325542459677278	-84.49700599855632	1549.1192990555396	140.37038914887376	20.498551637685487	6.282758854616311	8.352103332811799	2	3	5	2	3	0.2167084603203222	0.33126469791058527	0.2888691266426056	0.16315771512648697	
8310000	-1193.900154370212	-1090.4381338704902	-103.46202049972189	-1090.4381338704902	43.6351847106502	2.995136274854594	0.004331090603402906	0.9105463944563994	0.0030711308364444615	1.5408044070481346E-5	0.941160204772991	-73.52075833482841	1542.9562029239642	28.600302909516827	18.85590759048862	22.700764222783796	14.525334038188218	1	3	3	7	1	0.19796118288189693	0.30170923574074715	0.2956162042772471	0.20471337710010884	
8320000	-1228.729851357621	-1097.3514931958773	-131.3783581617437	-1097.3514931958773	139.19246370583696	4.407148997004005	9.880570462911218E-4	0.3242861656464556	0.0010260790583296443	1.4988260223407467E-7	0.38159490150374104	-95.73632525141906	1301.1352717450495	1156.338629944381	251.63583950989434	160.8048323563413	19.596817957705298	1	2	9	1	2	0.22429173286738008	0.28409236082862666	0.2956162042772471	0.19599970202674616	
8330000	-1180.8108541777563	-1081.7197370875351	-99.09111709022109	-1081.7197370875351	42.7042666199604	4.407148997004005	0.004927435409370783	0.9075561841320416	0.0038120412860461936	1.0427382524094985E-5	0.732064237849219	-70.24998107726884	401.00357278575257	44.57078444291482	13.58190938394964	35.01022261247493	4.391409209304883	4	3	1	5	2	0.18962005871752735	0.28976313072004	0.3129922248589379	0.2076245857034947	
8340000	-1184.8769809511368	-1085.4610794507998	-99.41590150033697	-1085.4610794507998	41.67448048542779	3.46142644053786	0.00447535992325256	0.7385760942763598	0.0033252884263154066	3.5877713910611023E-6	0.5493738376908548	-72.76282167121153	242.76185355733563	42.78213917828442	28.977556545739183	19.81027518787533	21.49535005047919	5	1	1	3	5	0.2101215496226027	0.28976313072004	0.3129922248589379	0.18712309479841935	
8350000	-1176.6977549656162	-1080.1524299706723	-96.54532499494383	-1080.1524299706723	38.368934987986194	3.776877006537457	0.004243690035783974	0.6661133906299245	0.005033459264025343	1.1956888083382179E-5	0.6814008462320078	-70.26448719892738	175.31242633562	39.00537143390429	15.862192528635823	18.109710935530476	37.108534081150886	5	2	2	2	4	0.16032308141985824	0.3585976966751978	0.30018599272518004	0.1808932291797639	
8360000	-1205.827170707852	-1080.8211648703011	-125.00600583755094	-1080.8211648703011	122.36046539016805	3.776877006537457	0.0017428938575743517	1.170511767798411	0.0014033454129331463	5.115665565636074E-6	1.2175461643853818	-91.99320633296486	306.4166715939349	412.82246159609684	71.22609806358119	60.31946600169725	25.55957247702972	5	3	3	2	2	0.21042769065456424	0.3585976966751978	0.25008138349047404	0.1808932291797639	
8370000	-1215.069363045817	-1082.1877016956432	-132.88166135017372	-1082.1877016956432	189.21928404578603	4.200251436826118	9.581299859643238E-4	0.6307571767662303	9.017277075874973E-4	4.064074918465036E-7	0.7036705531836693	-97.90650931382409	665.8908281801795	370.11439270977314	247.5789399035817	235.05109158558776	22.379416307647162	1	3	5	3	3	0.18582859203242383	0.3585976966751978	0.2701325407156393	0.185441170576739	
8380000	-1201.973613092156	-1075.0695447640435	-126.90406832811263	-1075.0695447640435	118.74219398374298	4.200251436826118	0.0016030108516530805	0.668472717910515	0.00129424826088148	1.236602003059665E-6	0.7271663294486068	-92.6835318938652	1012.7370855831967	170.9137030551164	242.6797227072189	110.1167778437289	6.514288949770784	3	1	8	2	1	0.1987437076070463	0.2943707217274312	0.2838004411410823	0.22308512952444015	
8390000	-1181.2435526631343	-1086.7058749049402	-94.53767775819426	-1086.7058749049402	29.856726955843254	3.444824541527327	0.008604383724735057	0.7596071751852409	0.005505512659533564	7.299977797267296E-6	0.5218346887064653	-66.76553163466438	278.1004178189864	226.0307217937006	11.984631040246747	18.36633449622173	5.56172380312566	3	2	1	6	3	0.19664063685870173	0.2943707217274312	0.2859035118894269	0.22308512952444015	
8400000	-1184.9275143134719	-1082.369064705243	-102.55844960822884	-1082.369064705243	37.75177238901088	4.158265002589411	0.0038888445141691172	0.45554500751860744	0.004085635099497476	3.4176701934261458E-6	0.4536391135010031	-69.85303164165629	291.9773189669625	136.67128820319667	228.01275175245033	245.7794961490085	22.00679700310009	1	2	1	1	10	0.19664063685870173	0.2943707217274312	0.2940542754351258	0.21493436597874127	
8410000	-1166.471339280381	-1076.8333857071273	-89.63795357325365	-1076.8333857071273	28.761668002685003	3.703069759863254	0.0090447174027641	0.6734962148237194	0.007472421680464039	4.184497136810691E-5	0.7090914108334907	-63.56612428872126	149.48587503029978	189.05884122296243	19.280894809089162	9.447290067459273	8.970405674291078	1	1	6	5	2	0.19664063685870173	0.3294237504998075	0.2940542754351258	0.17988133720636496	
8420000	-1188.297881109549	-1088.2389226843802	-100.05895842516885	-1088.2389226843802	32.808819364656735	3.573952210745515	0.007139848077129162	1.0550057038543612	0.005215366162011341	1.3882650699474607E-5	0.6702951054928508	-70.74443693884922	204.37172207366226	169.43990434393623	50.708857930913084	30.70747990735349	15.040694104288514	3	3	1	5	3	0.19664063685870173	0.3294237504998075	0.2940542754351258	0.17988133720636496	
8430000	-1170.5681711176012	-1079.9848493432137	-90.58332177438741	-1079.9848493432137	22.01122918070892	4.021295871568059	0.009645219540835715	1.0217646638509874	0.007162212469133224	9.641758039724788E-5	1.0801966734926787	-64.93146368941426	112.75147494042885	65.60052599527936	6.838952876714871	1.0089182540960346	5.290489281482983	6	1	1	5	2	0.19664063685870173	0.3294237504998075	0.2940542754351258	0.17988133720636496	
8440000	-1192.1379753000356	-1085.3167260025357	-106.82124929749986	-1085.3167260025357	60.36040206457483	4.021295871568059	0.0032741411479981224	0.6964215834826416	0.002918460901860488	6.9757003835729E-6	0.8216606085807768	-77.18742718303305	283.57894201416946	70.22975768797369	90.28894410609854	44.080371781192575	35.082118165039574	2	1	1	7	4	0.19664063685870173	0.3294237504998075	0.2940542754351258	0.17988133720636496	
8450000	-1182.6907612344341	-1085.5421320993935	-97.14862913504076	-1085.5421320993935	32.108063536855155	4.198326923625109	0.005903497116271311	0.6016001590244221	0.00532894545439199	9.21343410113194E-6	0.5483022042319544	-66.43881168817794	648.3858995938073	209.34700260281136	241.84583392075643	5.505912461600583	5.518961536278529	1	1	5	1	7	0.1945841094465657	0.33110161291540197	0.2752656395192686	0.19904863811876372	
8460000	-1199.7699198813148	-1081.1817004179059	-118.58821946340898	-1081.1817004179059	84.34020337796146	3.4209189374127953	0.002254590678011015	0.8221916443137742	0.0019895017913363656	3.5549535544455225E-6	0.8318978918432949	-82.46010930570347	829.0654290705708	967.5934942697838	630.7658252018462	35.77385500498947	25.766600849727645	3	2	1	7	2	0.1945841094465657	0.33110161291540197	0.2752656395192686	0.19904863811876372	
8470000	-1195.88282469468	-1088.7976178475938	-107.0852068470863	-1088.7976178475938	48.86766350380277	4.531876017397277	0.004055084494309945	0.43115522481810314	0.0038302063729546334	2.362986324997558E-6	0.37680394374973425	-74.53490628249462	785.7278753104661	193.50719533265695	56.26124036243987	127.07265510819799	7.874623626955752	2	3	2	1	7	0.1945841094465657	0.3409614499898861	0.2944285518881148	0.1700258886754333	
8480000	-1200.5291585087966	-1098.3863502174418	-102.14280829135487	-1098.3863502174418	40.25374518644109	4.531876017397277	0.004191944048786767	0.35268549552408013	0.004503037026452037	2.379880054160384E-6	0.33711006021096873	-74.37399650754806	712.3230674980612	481.9219045908425	26.070452092773376	8.37893913850434	0.7873919983667014	4	2	6	2	1	0.20098212603474283	0.31221388939277445	0.32317611248522643	0.16362787208725618	
8490000	-1197.867972720233	-1089.8400803251636	-108.02789239506936	-1089.8400803251636	51.28352225189784	6.570563014415359	0.00298512783984139	0.5939903158728206	0.0031052199440937175	5.901006037643076E-6	0.7199520751509881	-79.49422444929098	174.70349267923916	181.931524975165	63.8629757622892	25.300055439425073	12.582549149780919	4	2	4	2	3	0.20098212603474283	0.3215734508583566	0.32317611248522643	0.154268310621674	
8500000	-1181.2052483405341	-1083.5532561040304	-97.65199223650363	-1083.5532561040304	29.561569349885236	3.141149815979058	0.003719281585100101	0.6675683460565501	0.004500133320824661	1.2529036575068513E-5	0.7227115863572654	-73.21073960952101	127.22252197899194	42.58291587553521	25.71134904576251	21.287809258782463	7.0281154092104625	6	3	2	2	2	0.20098212603474283	0.3249349071769863	0.30355924889183633	0.17052371789643436	
8510000	-1179.0718447742893	-1084.5900672308212	-94.48177754346807	-1084.5900672308212	30.732778092325134	3.3392022941737642	0.005488324111456935	0.7674346744200219	0.005071535176453725	3.568872586840395E-5	0.9334661500375954	-69.98784670551643	161.8818971248098	30.13598763327666	15.474546052193265	18.095991156053255	7.611270634338435	7	2	4	1	1	0.18633534078589462	0.36034797160355103	0.2827929697141198	0.17052371789643436	
8520000	-1181.2908511053529	-1088.5788365431665	-92.71201456218644	-1088.5788365431665	20.634566252156436	3.6499006236442146	0.007346261156581194	0.48464816775555747	0.008667878690736994	2.5229668892436172E-5	0.5663906501663114	-63.997607914758255	142.98542074444958	23.809054873587122	55.858555556580676	115.94380696098668	13.169027759802235	4	6	1	1	3	0.2311849022133995	0.3201697729545753	0.2781216069355906	0.17052371789643436	
8530000	-1179.8676056481013	-1087.4202537148701	-92.44735193323119	-1087.4202537148701	33.50598224261311	3.349273499773761	0.005676821052405488	0.40944505822247057	0.005345884605845359	7.824373810926518E-6	0.4763775790230575	-69.67217940786354	301.2614465896169	13.478712770389933	19.799926473787238	1.2264190782537838	2.7299657931869143	6	3	3	1	2	0.2311849022133995	0.2889187790082423	0.2942099986298493	0.1856863201485087	
8540000	-1200.3763641972928	-1084.1102254549412	-116.26613874235169	-1084.1102254549412	103.4105437855233	3.5327055079651806	0.0012308264836235325	0.4674088089807072	0.0012400437920651495	5.570713878021957E-7	0.5990755714911902	-87.30235150237604	482.0971067637359	116.86392177329785	34.488544486792925	37.30419943483806	38.303804069995564	4	1	3	6	1	0.1784330167198509	0.3416706645017909	0.2942099986298493	0.1856863201485087	
8550000	-1208.748458545562	-1088.2965598616868	-120.45189868387519	-1088.2965598616868	120.17448798917314	3.5327055079651806	0.0012507540584176706	0.6133306587988336	0.0013993133592049153	9.646729510940864E-7	0.7252802311260672	-91.63949182800677	571.9494713079558	109.41935592131233	43.141834658313456	21.396870079508272	20.580538143036605	7	1	5	1	1	0.1761182362027208	0.36244125178374675	0.27575419186502353	0.1856863201485087	
8560000	-1198.4843866789683	-1096.4859460321295	-101.9984406468389	-1096.4859460321295	24.76312768012919	4.156960254083464	0.007607765105896897	0.29022304686088846	0.007643436446677925	6.389110101189174E-6	0.3295373415069876	-70.1901529268407	956.5545181631121	321.0837922653705	304.70474989079224	19.197932169713674	14.056565335143807	2	3	2	4	4	0.20078322832367668	0.3843701908483121	0.2510891997440676	0.16375738108394336	
8570000	-1198.475285052438	-1086.89413180552	-111.58115324691818	-1086.89413180552	53.3284160912804	4.576710271979181	0.0028711882633429956	0.600909380151704	0.0027699813571083693	1.2204157350172848E-6	0.4229165202803904	-80.18012226080384	2126.0680898434475	244.78165146753585	24.34241789887305	22.545227100568045	6.724917674586091	3	2	1	8	1	0.20190053456389093	0.3832528846080978	0.2510891997440676	0.16375738108394336	
8580000	-1203.3973627382402	-1084.0158600079117	-119.38150273032845	-1084.0158600079117	76.0070774309664	3.5626606416936366	0.0014225952445981042	0.6605974514725018	0.0017754954134565936	1.7083850405104328E-6	0.8036298313228859	-83.2127083718098	2023.3588130684143	264.66824799016956	462.64658041558874	19.859314975769415	31.816381517409063	2	1	3	1	8	0.1774665786215151	0.3832528846080978	0.2755231556864435	0.16375738108394336	
8590000	-1167.5344589950214	-1082.3835997211265	-85.15085927389485	-1082.3835997211265	23.187128994094817	3.5626606416936366	0.010288740310374132	0.7443358028920124	0.006897743342365684	3.43612128149242E-5	0.6772925546883116	-55.80685988504825	156.08551732949766	499.7760974756723	8.20346039915679	8.418649088549746	13.1282059873449	4	1	3	6	1	0.18187339868831326	0.37884606454129965	0.2755231556864435	0.16375738108394336	
8600000	-1176.8878395754466	-1094.3218562171894	-82.56598335825711	-1094.3218562171894	23.303277321200213	4.717982041936132	0.0080556569457224	0.5518822463691874	0.006701034251618754	1.679690783362514E-5	0.5103797595398827	-59.36482606693179	177.72175078526266	27.8746839618658	9.644872419784145	4.8230999918072595	9.487699105368629	3	4	4	2	2	0.18187339868831326	0.37884606454129965	0.26301438378246794	0.17626615298791884	
8610000	-1172.2756945329559	-1097.2221059430506	-75.05358858990526	-1097.2221059430506	15.392573780871212	4.4897765883094625	0.0119623390812285	0.46068948691014777	0.011062644810359762	2.2203300578599927E-5	0.4119477240527146	-52.73259183833109	51.06050913873371	113.51862159439985	11.915512979330561	5.254742214101195	2.6377812557684135	2	1	6	5	1	0.2029662505917017	0.37884606454129965	0.26301438378246794	0.15517330108453042	
8620000	-1174.9874998755272	-1090.926629889179	-84.06086998634837	-1090.926629889179	22.230596273544307	4.1593071849158685	0.007970810634935727	0.46309425938166887	0.007040801374856539	1.1879749660126852E-5	0.4619412874947311	-61.65937399617476	103.2275982687879	70.20669695197726	4.1193716925210015	4.5091755120731785	8.55174190262192	1	5	3	5	1	0.17229027316203022	0.3187074321066928	0.29369036121213943	0.21531193351913727	
8630000	-1167.0758556330777	-1083.9531875499858	-83.12266808309197	-1083.9531875499858	18.5684093432666	4.723242099738142	0.0100305004725341	0.9534527060984832	0.010774105843983589	5.1826396531825626E-5	0.6889375541364433	-59.56959200210208	137.7497779749133	59.09623788809958	11.095367062701362	6.4442734902330745	0.9531265225620315	3	4	2	5	1	0.18009878822461942	0.32244199549261277	0.28995579782621944	0.20750341845654807	
8640000	-1165.43670747512	-1087.4904392914934	-77.94626818362664	-1087.4904392914934	16.840660753166514	3.410818100217553	0.013503037504416567	0.7482682945956729	0.011012540295297907	7.16306432327812E-5	0.7219687632775365	-56.35198835063634	71.25852501618185	34.76821051968784	12.731954328117954	8.192653544598173	3.4061295591364655	4	3	4	2	2	0.2080625424967143	0.33121898928029986	0.26199204355412453	0.19872642466886098	
8650000	-1160.6008828892366	-1092.1491580000634	-68.45172488917315	-1092.1491580000634	19.426154835654117	4.360992093301722	0.0105785324947976	0.7970072812070634	0.008326024421866375	3.141308145509081E-5	0.6308943539031757	-48.10002349239767	73.58398810256365	3.4511391093118324	1.7019414249757308	6.664863563732038	1.477826861534588	6	1	6	1	1	0.2061448042478279	0.33121898928029986	0.2639097818030109	0.19872642466886098	
8660000	-1184.3353558335393	-1088.0417177105664	-96.293638122973	-1088.0417177105664	34.29878009800304	3.94095267616958	0.0043861584374824975	0.49449297704370937	0.003919123213683716	3.5960852910703515E-6	0.46283885733637115	-71.48819901555892	291.43132943204967	22.05560183978993	8.937575742020762	15.721585488424553	14.27267126127936	7	2	3	2	1	0.19330594908849497	0.34405784443963283	0.2639097818030109	0.19872642466886098	
8670000	-1208.6559589398137	-1081.7240551235268	-126.93190381628696	-1081.7240551235268	169.2386289414669	3.94095267616958	7.9017799787537E-4	0.8435946611144346	9.517049193911912E-4	5.819483187605427E-7	0.7811015819989119	-94.91409888025797	1015.218195737947	124.83413775248353	45.45716650139993	40.14031317055747	41.60954001220335	3	4	3	1	4	0.2209027705275888	0.32331040818782264	0.25706039661572727	0.19872642466886098	
8680000	-1198.3120101338097	-1088.4039044880997	-109.9081056457101	-1088.4039044880997	57.46533622890906	3.5546929177711557	0.00467564366166679	0.7176561461811772	0.0034709548528883754	4.287004338891111E-6	0.5848262367999458	-81.16266593543524	158.7809321456692	87.26249375782022	83.89220168999238	47.06765787680382	41.777842632066985	2	3	4	2	4	0.17801453171624862	0.3438724593382212	0.2955120370423584	0.18260097190317154	
8690000	-1189.3850327403027	-1082.6870010391817	-106.69803170112101	-1082.6870010391817	47.64674413606015	3.892664768309224	0.0033044729345478746	0.9569595541834681	0.0027614573097954555	9.652997598908756E-6	0.9418592065543238	-78.89426627692687	156.20315358959036	71.62552525905289	63.66304037125379	28.372817752909544	10.470297547420326	3	4	5	2	1	0.1888241083388928	0.3157487456573814	0.2978839874868685	0.197543158516857	
8700000	-1194.7025105873831	-1085.461923137804	-109.24058744957922	-1085.461923137804	67.63707687161376	3.5867076712024377	0.0022843463341464055	0.5109059881679016	0.0025431790504822707	1.7643895175211804E-6	0.5241225234819946	-78.69696359691669	782.6032877523918	54.27745789352255	74.10553579221046	67.54497676587553	9.88858046376644	3	5	2	1	4	0.1888241083388928	0.33844381421662395	0.2978839874868685	0.17484808995761447	
8710000	-1191.9748704985564	-1094.588310082088	-97.38656041646841	-1094.588310082088	56.20660070201993	3.5867076712024377	0.003697595521699521	0.38338310760488503	0.0035892118733324412	2.1116794388564543E-6	0.411195926371367	-69.9227856450056	479.41674045673835	153.03650073107463	16.54082533266794	25.109830576332342	9.19505843348796	3	1	1	8	2	0.18571414489854665	0.2917151155879837	0.2700269340268029	0.2525438054866665	
8720000	-1180.0803889381746	-1082.4817287028138	-97.59866023536081	-1082.4817287028138	47.90372297606068	2.804227557548866	0.004478572974455617	0.835568201536836	0.004076238509333683	1.393420417592682E-5	0.8971474129910375	-68.09051100144416	580.7664727124287	82.90319157565153	55.50105160542185	6.743161911908737	16.746477334972482	2	1	4	7	1	0.18571414489854665	0.33217285776626	0.2584577516738522	0.2236552456613409	
8730000	-1171.515931550288	-1080.6527571621111	-90.86317438817701	-1080.6527571621111	31.943838996333444	3.545353257247881	0.0049591238911781705	0.7036746619227181	0.004625949053708011	9.68075939931952E-6	0.6172178546080035	-64.97564887405505	329.9461350744823	28.04913504225728	9.093260657150116	11.893603839789762	20.255182978687476	3	1	2	2	7	0.1738144656025507	0.3534883560013803	0.2850149569274427	0.18768222146862604	
8740000	-1179.103267771982	-1084.0501882018036	-95.05307957017844	-1084.0501882018036	29.966405767230523	4.264168304197518	0.006562100381601291	0.6964749940096201	0.004909727091640792	2.4080717706689316E-5	0.8195564405152791	-68.32626856431266	298.31733487516203	42.37072448808727	41.582349401570056	16.961585740661317	7.44249188912883	2	7	1	3	2	0.1738144656025507	0.3534883560013803	0.26943680877903115	0.20326036961703764	
8750000	-1226.3773221736928	-1084.819381127881	-141.557941045812	-1084.819381127881	287.0633990431401	3.820341436313139	5.533419197935621E-4	0.7210868372869608	5.408223498102521E-4	9.80342622537443E-8	0.6104117664942825	-105.25333012985355	1831.309012389757	150.59562764327464	101.54330381850498	136.30328858750335	222.4776870672147	6	4	2	2	1	0.1978505982952726	0.29442704208833737	0.3044619899993522	0.20326036961703764	
8760000	-1196.5902800532492	-1084.09484024476	-112.49543980848912	-1084.09484024476	51.22461417553397	3.28281046338759	0.0029287827301737635	0.6040392882195279	0.002888358128494458	2.746366985695018E-6	0.5126491353237589	-80.88820418481421	658.3265359516618	97.34832958698297	171.33647777214992	53.12351150729081	15.015604438466719	1	3	5	4	2	0.1978505982952726	0.29442704208833737	0.3044619899993522	0.20326036961703764	
8770000	-1191.6311240270022	-1079.3113398427715	-112.31978418423061	-1079.3113398427715	62.64599950561162	3.8882131564422493	0.0041766199424099594	0.716872824170638	0.0030914194764666684	3.856330654735953E-6	0.5585675879556442	-83.14782154277363	125.61618532575243	210.75757889681336	92.86647653741969	38.31790527792145	16.892330728560474	5	6	2	1	1	0.16614262426448848	0.32610799559941406	0.2788791161642439	0.22887026397185342	
8780000	-1201.2853004161364	-1083.5173307516409	-117.76796966449542	-1083.5173307516409	93.71651586941834	4.4218037477861545	0.0016398065404093598	0.4860404124328923	0.0017512556911279608	5.511629356806428E-7	0.4301480826790179	-85.96882341666277	515.1067138245031	529.9594348887535	151.33796541263553	8.52893077540713	18.064508544585014	3	1	6	2	3	0.16614262426448848	0.34040519178006257	0.26458191998359537	0.22887026397185342	
8790000	-1190.6165238657043	-1084.4304003375803	-106.18612352812391	-1084.4304003375803	40.2320052032035	4.462034949755108	0.004943795246892811	0.6637158124222976	0.003809533866285876	6.492487559058571E-6	0.6526449546994876	-75.23461749823026	161.722998490138	139.21089330657392	231.18045486541	80.81467061104422	10.58229738975099	1	3	1	4	6	0.17226844292086388	0.33109122168356814	0.2820458718673904	0.21459446352817743	
8800000	-1242.9334372675698	-1090.6026825894382	-152.33075467813157	-1090.6026825894382	345.7324158769052	5.364780917668087	5.407280587939863E-4	0.9479324057896609	4.771316882750929E-4	1.6881727838619453E-7	0.902234276808015	-108.42381263689312	2326.2948114432857	1250.4772239469198	2516.5165529455435	341.76880734247896	257.2633873353304	2	1	2	8	2	0.17226844292086388	0.3706074834623174	0.24252961008864113	0.21459446352817743	
8810000	-1202.5426724128843	-1086.652715848778	-115.88995656410638	-1086.652715848778	77.19020385640498	3.209567658620091	0.002583399192586632	0.5217730343889856	0.0027302707032938445	2.5614149972745626E-6	0.6640485320021245	-84.46389918543481	204.35073969585818	318.15936538728727	94.54745004797482	120.49491902487755	51.79528582717171	1	3	6	1	4	0.17578865580190162	0.320643626392948	0.26031573331292707	0.24325198449222316	
8820000	-1203.7247495275196	-1091.3214511946924	-112.40329833282716	-1091.3214511946924	65.8201395836935	4.87788978959481	0.002293769116456984	0.16643280713751946	0.0023886499185519993	1.882544130232878E-7	0.1826987979271943	-82.25013855361478	744.325310926898	286.5436096645156	129.21679747435826	49.67922432285257	4.744242984824616	3	1	3	7	1	0.17247681917517638	0.3389470732009172	0.2453241231316831	0.24325198449222316	
8830000	-1238.231575908662	-1087.5210437309154	-150.71053217774679	-1087.5210437309154	421.42916129497945	3.0395319972121686	5.249534901754786E-4	0.7557805331141392	3.970375523751296E-4	4.357511496227768E-8	0.4962735616638086	-109.1244137063626	7237.805620972533	1845.3124966418675	557.5967700390504	302.21048338522206	93.35519479715614	1	4	2	2	6	0.17951184673608936	0.3392565198794632	0.274429653884513	0.20680197949993426	
8840000	-1262.6256090430625	-1094.1891259758595	-168.43648306720291	-1094.1891259758595	995.9698390002635	3.955151909006902	1.316124289440734E-4	0.4542432236931449	1.2200414554570928E-4	4.0786167620756424E-9	0.4856508897219422	-123.19403290362123	11130.190366671022	5677.267970235665	2164.2835569221093	707.6070143419217	264.8337972962039	4	1	1	5	4	0.17951184673608936	0.3392565198794632	0.274429653884513	0.20680197949993426	
8850000	-1241.4944187675594	-1081.1135541538831	-160.38086461367635	-1081.1135541538831	816.8103658410805	2.9799872612797085	1.6582816715761018E-4	0.9459768531393768	1.2716587530430342E-4	1.3752938269753584E-8	0.8315732305866129	-114.9800771434903	17633.680271859543	4352.619255657311	193.91428300212084	378.80199285134023	223.02685425658825	2	3	2	7	1	0.17951184673608936	0.3392565198794632	0.274429653884513	0.20680197949993426	
8860000	-1260.2604948502603	-1077.1120553391784	-183.14843951108207	-1077.1120553391784	3835.3057743875893	4.618461931219112	6.647326272059675E-5	1.0315162773593312	4.6514697716535794E-5	4.63916838036596E-9	1.1515619761188955	-126.49449392670759	74440.38213385227	109510.78075128494	5941.862517967842	337.5534060901562	777.2830018962516	1	1	2	2	9	0.17951184673608936	0.3229438033421809	0.274429653884513	0.2231146960372166	
8870000	-1223.4056209614635	-1078.5213529056468	-144.88426805581653	-1078.5213529056468	307.16854454428386	3.8141884702807687	4.775618121540461E-4	0.6422164643800745	4.4327742807391427E-4	4.757451417295725E-8	0.509026720392635	-100.83424476343922	8993.93678755227	6402.725086599305	3196.586716005165	123.13891537700447	25.60130077896931	1	1	2	10	1	0.17951184673608936	0.32618607362115515	0.2711873836055388	0.2231146960372166	
8880000	-1186.7114819027174	-1077.4999805932032	-109.21150130951429	-1077.4999805932032	68.36976491932224	4.5871660503348775	0.002575736453326797	0.4646718811104372	0.002524327730343337	1.9690950348700556E-6	0.5388696115191473	-85.26166600438071	120.7424537145326	33.329905650206015	35.97977011336511	10.981687916674057	9.426138664102135	9	2	1	2	1	0.19183169966606178	0.3665832316131496	0.2475107905798696	0.19407427814091893	
8890000	-1199.391777184909	-1083.1513046295279	-116.240472555381	-1083.1513046295279	70.06666863830469	3.9342250588195498	0.003031793038936767	1.0204825961745014	0.0025064163997546526	4.037635011212871E-6	0.7349015538484798	-83.25154674566934	992.5970118487218	147.66646472196763	63.315903254915575	60.05083749001876	26.788776945174842	3	1	3	7	1	0.1911526073606131	0.3326122578158845	0.279274317657755	0.1969608171657473	
8900000	-1178.3801650657238	-1082.3908793797134	-95.98928568601032	-1082.3908793797134	29.93455882057364	4.878733422681161	0.0048146126797376015	0.5105542474160772	0.005147547419934809	6.8439089534934E-6	0.5392932876672164	-67.83950198069262	393.942208529535	65.28370491105105	54.30104530287954	34.751170240115286	8.12075167812849	1	4	1	2	7	0.1911526073606131	0.3326122578158845	0.279274317657755	0.1969608171657473	
8910000	-1180.5369390769379	-1089.0575892929733	-91.47934978396461	-1089.0575892929733	26.44617718452689	4.786075292089119	0.007402215461715856	0.7028682686674119	0.006169538964325261	1.7962177169186198E-5	0.6529938544642673	-62.05438344683287	400.23155652667515	99.9725572948365	98.83253276185965	15.591758312707329	13.571478414449368	2	1	1	4	7	0.1911526073606131	0.3326122578158845	0.279274317657755	0.1969608171657473	
8920000	-1185.185665073931	-1087.448642370562	-97.73702270336892	-1087.448642370562	45.229532084081114	4.496507866113881	0.002185482578271542	0.6375621290373586	0.002868147326156862	3.4382256644117214E-6	0.6419999662657739	-63.648711440167375	1926.7112172685258	1289.9400796953908	113.17338513562636	12.283649659362032	9.412556106460032	1	1	1	8	4	0.1911526073606131	0.3326122578158845	0.279274317657755	0.1969608171657473	
8930000	-1175.7753828515952	-1077.2213370310676	-98.55404582052755	-1077.2213370310676	32.25351813775437	3.156700802928683	0.004230179299950471	0.7944474532014801	0.004766354631110327	2.0824323998910992E-5	0.953553624014523	-71.55238245665804	343.05956329202905	108.98441530227522	31.72291988630886	18.21999994619007	1.4209109907182154	1	2	7	4	1	0.19573545293421654	0.3326122578158845	0.2749333914726103	0.19671889777728854	
8940000	-1231.3874184407946	-1085.0698833175338	-146.31753512326083	-1085.0698833175338	323.53575584673735	3.2894821115830872	4.866145120099687E-4	0.5982519932864947	4.7674058292276596E-4	1.4389937717108792E-7	0.76848823266164	-104.52734997329603	4789.571142460422	934.2873477923353	1237.7603198470044	359.6221715039513	276.9468833466091	2	1	2	2	8	0.15886155061872367	0.3326122578158845	0.27821404568200503	0.23031214588338672	
8950000	-1241.0996172317755	-1086.1919635572026	-154.90765367457277	-1086.1919635572026	404.7995184470877	3.8730010252977882	5.385765846154687E-4	0.9439192412159015	3.833946653578129E-4	1.33421884056801E-7	0.8619444538007346	-111.61645351370335	3576.09430390659	4127.675498668881	699.6187151096165	375.18073641184907	203.16903075073358	1	2	8	2	2	0.14811426980223308	0.32952173261772594	0.2889613264984956	0.23340267108154528	
8960000	-1268.0219966354966	-1082.2472129617374	-185.7747836737593	-1082.2472129617374	3792.3344794782897	3.43168053111083	4.6660934149856614E-5	1.0109624626873053	3.627644943654804E-5	1.419326750867621E-9	0.936136259507194	-137.35402136286032	31751.22261271393	1973.7222461029264	604.21971717138	790.0231818206394	1235.8034587779794	4	2	2	2	5	0.17393260473728306	0.32952173261772594	0.2631429915634456	0.23340267108154528	
8970000	-1269.390198650834	-1089.5471070849067	-179.84309156592744	-1089.5471070849067	2011.5860096019771	4.4194901260219535	7.581577640203697E-5	0.46432480268806914	6.990721097204011E-5	8.607717862622877E-10	0.39477577030397515	-128.5805541587978	20299.233480167768	26158.592609250078	1379.2281028968143	2973.000989859199	663.4238824599548	2	1	5	2	5	0.14044600853983233	0.3925730529012241	0.28711447167107657	0.1798664668878669	
8980000	-1211.9206193422185	-1083.9769943871268	-127.94362495509169	-1083.9769943871268	175.728480887074	4.540290154284213	7.176708827062332E-4	0.4334454244111147	7.000057434012421E-4	1.5480796305532228E-7	0.5482154595417861	-93.85868071371783	2495.182784837232	269.8090743691066	92.37558791699608	94.70259138238809	5.720589775450251	2	7	2	3	1	0.1752874591595685	0.3981952554941938	0.24815699681289	0.1783602885333475	
8990000	-1206.334516516731	-1099.5775222132313	-106.75699430349968	-1099.5775222132313	51.21713712300784	3.469788888861276	0.0035808401616080707	0.469153197612093	0.0030585906019271747	2.0152933754871835E-6	0.45879242024081396	-74.7680464694569	741.6729303315686	719.5649033629904	22.944162782865693	44.96375437154431	11.941886904699722	2	2	4	1	6	0.19742159375338442	0.3981952554941938	0.2272147900454309	0.17716836070699069	
9000000	-1205.05801822372	-1093.4044543821306	-111.65356384158939	-1093.4044543821306	117.36701028065964	3.7202860496553565	0.004199428301644753	1.191047237987335	0.0024165086265158335	6.6122989270128455E-6	0.8220950993040119	-79.42226122584039	537.2212779614679	146.7327585484773	55.563300129400304	36.751403422010306	48.04818679218139	2	4	1	1	7	0.15332043687403113	0.3981952554941938	0.2418477820468564	0.20663652558491852	
9010000	-1177.584401010258	-1082.9758876671342	-94.60851334312373	-1082.9758876671342	36.62714783829813	3.8494420684916983	0.009477874059116594	0.7856919159799004	0.0055262913069016924	2.5406555383216796E-5	0.7505504132307322	-69.44501040508193	247.311840755403	19.685996801161913	17.859748015767305	6.170427394732057	11.79602463185583	5	1	1	4	4	0.1905803228640293	0.3577216852974877	0.2418477820468564	0.20985020979162647	
9020000	-1171.9628841290269	-1081.4302567939112	-90.53262733511575	-1081.4302567939112	26.76172236395234	3.8494420684916983	0.006877151966787615	0.8078706113094651	0.0055353870699351715	2.6084831315175267E-5	0.7765541296838039	-64.57855576030246	458.78395112728026	85.67717379237752	24.992477743632904	5.032655458074153	2.2402473813103176	4	1	5	4	1	0.1905803228640293	0.3577216852974877	0.2418477820468564	0.20985020979162647	
9030000	-1166.6317891686206	-1086.477002654697	-80.15478651392358	-1086.477002654697	21.51607796904004	3.8494420684916983	0.008009886512213814	0.6537580984340351	0.006876785449566829	1.588696519559694E-5	0.49969152198702715	-57.51318511010285	187.64652039674624	8.613971025890518	2.5712188504246725	9.372623420351376	0.5761168392494588	6	5	1	1	2	0.1905803228640293	0.3678528102995637	0.2870105580089109	0.154556308827496	
9040000	-1168.6388241066616	-1085.7942416116375	-82.84458249502401	-1085.7942416116375	26.418783130604172	3.8494420684916983	0.005621169182852338	0.809450539558573	0.005181321446113001	1.5188086836490551E-5	0.6714816254505467	-57.23444719753489	377.93623356165403	26.13131476384522	8.816979629261523	6.93284712974221	13.032806002901385	3	1	4	3	4	0.2381394094415112	0.3297779453713512	0.24371765779678967	0.1883649873903478	
9050000	-1160.4980432783148	-1081.0855639186898	-79.41247935962502	-1081.0855639186898	13.732256567840336	4.372060596801817	0.01695788081617666	1.014850166937202	0.011545138302463974	1.878279183173576E-4	0.8625086336172112	-55.27979430005857	108.72062779994009	39.6455439141363	40.584098433985034	3.1231255705245484	2.1018025590438767	2	2	6	4	1	0.2381394094415112	0.31853125692755446	0.2675786180000744	0.1757507156308598	
9060000	-1147.7872361777147	-1091.4262178142114	-56.36101836350327	-1091.4262178142114	10.31683910460078	3.195751322509463	0.03382331245249768	1.0021369325776173	0.019561118978836094	3.551425626106166E-4	0.6997903945994401	-36.17024402047588	62.232855453231615	24.035416013373414	4.002919097681444	1.1885659904148085	3.16366759071257	4	2	1	7	1	0.18881422680761242	0.3597924871670123	0.27564257039451534	0.1757507156308598	
9070000	-1141.1000362364252	-1090.3474117242984	-50.7526245121268	-1090.3474117242984	10.467473306331682	3.2297499133631735	0.03985664343286177	1.0507219462991046	0.02038043160541311	0.0014980935737395403	1.3419567552360654	-30.676214077311638	150.21476748081378	13.773724394388191	2.7245458645817875	3.085990061167835	0.12089702866977833	2	2	3	6	2	0.18881422680761242	0.3597924871670123	0.2369435791260401	0.21444970689933504	
9080000	-1145.4403684368665	-1085.1360132023344	-60.30435523453203	-1085.1360132023344	11.379032973665431	4.289782841388629	0.04341413765480666	1.3870906954230156	0.018783830395067716	6.596131603375379E-4	0.9805861874346777	-37.60040395777675	142.9179244990942	10.750637644262452	2.1345072697714573	4.67159475634621	2.1197777677577654	2	1	7	1	4	0.17927783775199804	0.3620064240919876	0.2442660312566792	0.21444970689933504	
9090000	-1161.117859154256	-1081.5925123262855	-79.52534682797042	-1081.5925123262855	22.731439848226557	3.1219798792418447	0.025617722092321608	1.4456268522694509	0.013918941957521283	0.0014924397970384271	1.6562240405875812	-54.4267192483053	40.49031732427683	8.628120663268925	22.63311205984892	5.918231259877861	15.172141444010148	6	1	4	2	2	0.17927783775199804	0.3387050277692186	0.2645326548063703	0.21748447967241288	
9100000	-1147.113742615356	-1081.8636110237808	-65.25013159157504	-1081.8636110237808	11.593077408916372	3.7457604038215444	0.015369650643072505	0.8688987507369476	0.01516840798639597	2.169859659399293E-4	0.8004710244695439	-44.95406173382628	99.81918100129356	14.473706960662696	2.4426422081111756	5.132743205170597	0.13446564467613462	4	1	4	5	1	0.1561792184648309	0.3387050277692186	0.2876312740935374	0.21748447967241288	
9110000	-1152.3361649788515	-1086.0373868790205	-66.29877809983108	-1086.0373868790205	13.294963452382133	4.389113275179413	0.012004527624053397	0.8830263854469348	0.011170163639878836	1.1743705375789232E-4	0.8637769798302852	-46.439141920574976	195.7154397674392	3.793751424766532	6.053796042508977	1.3476447482372746	0.46585160187534463	3	2	7	2	1	0.1561792184648309	0.3386874716610652	0.2876312740935374	0.21750203578056632	
9120000	-1196.109459216224	-1081.6526902162555	-114.45676899996849	-1081.6526902162555	101.43539015771967	3.7651569694078724	0.0011294395816288574	0.6534782381732422	0.0011554844578316869	8.654764953415178E-7	0.7227344355147056	-76.4761266999283	2977.6793896943627	3207.153194881072	18.117376142188657	33.1872203012025	61.00331983615324	2	1	2	9	1	0.1561792184648309	0.3386874716610652	0.2876312740935374	0.21750203578056632	
9130000	-1154.1686214811898	-1084.518955669389	-69.64966581180079	-1084.518955669389	24.99395936958443	3.33886103753841	0.00784278366259582	0.5966302452139861	0.0072719727232059255	3.1534485865887006E-5	0.6333720547955592	-47.85141364969854	201.87603577868845	14.73611864006481	3.075643625342908	5.150847868121225	6.9375651451178	2	1	6	5	1	0.18620676374005019	0.31832913272427554	0.2839439457585721	0.21152015777710204	
9140000	-1167.4868030992652	-1084.4319573822338	-83.05484571703144	-1084.4319573822338	18.229756056132175	3.7461243686302756	0.011440798862164448	0.5597521898461504	0.008879175680104712	2.808771932436692E-5	0.5315117208185534	-53.79242242256238	344.8696216678514	341.42193967337556	170.10569073781164	10.810324459846711	2.5844755783648856	2	1	1	8	3	0.18620676374005019	0.30762223395124877	0.2839439457585721	0.22222705655012884	
9150000	-1161.373191717562	-1084.277870364645	-77.09532135291698	-1084.277870364645	17.72224391144931	3.3158874148996307	0.011588362236339883	0.7355826433984245	0.007761994715177485	2.1674400929212965E-5	0.5343401143947505	-52.29812491837798	425.0981135014297	33.54882775020766	9.367743072650514	11.116837594641678	1.2213387521706036	3	2	1	6	3	0.1840112166031431	0.30762223395124877	0.2839439457585721	0.22442260368703593	
9160000	-1192.7392501850047	-1080.3197004367248	-112.41954974827985	-1080.3197004367248	57.81632949535197	4.301980963797925	0.0027966804473097805	0.969346982988792	0.002811866213413417	8.208263879753423E-6	0.9378062163412114	-78.69344242662925	2949.2347296355524	58.577475941217905	36.54015833634591	46.15294212818125	18.76785015266204	2	1	3	6	3	0.1840112166031431	0.31500320536722404	0.2839439457585721	0.21704163227106066	
9170000	-1189.449940681989	-1081.6032780770674	-107.84666260492138	-1081.6032780770674	108.429665182573	4.301980963797925	0.0013570088537611	0.7566762012542627	0.0012036736479643978	8.305741422223707E-7	0.6689605141618937	-78.27192957351045	829.6008841081422	111.98971403347353	7.121445526133191	10.509844910346	22.72365253027351	4	3	3	2	3	0.19442494459455248	0.33447607059966317	0.2839439457585721	0.18715503904721217	
9180000	-1172.691947772467	-1082.9133613476336	-89.77858642483348	-1082.9133613476336	31.29590262959691	2.863045159402168	0.006387687045308739	0.9315274443979997	0.004657773955410455	1.2007071916184615E-5	0.6861208482025896	-65.98045685428515	114.43986106729362	23.815106091353332	3.460160401170383	12.108289595770591	2.633302044385489	5	1	3	4	2	0.16570698753236332	0.37433967892410996	0.267187644378465	0.19276568916506168	
9190000	-1171.6196109074147	-1088.1376122245647	-83.48199868285003	-1088.1376122245647	32.37789435281346	4.203322074631344	0.0043296689310071005	0.663798639240692	0.004548748442305055	6.73967786351996E-6	0.5518789725488696	-58.681907049458616	345.080417273848	18.327061855347768	26.738882281284177	5.3972761450275675	3.1791979791140355	2	1	1	10	1	0.17194304082134765	0.37433967892410996	0.267187644378465	0.18652963587607735	
9200000	-1171.3439473260673	-1079.9663640090444	-91.37758331702304	-1079.9663640090444	29.388831529311062	4.203322074631344	0.005782362530470043	0.7959777317701962	0.005478033504282418	1.745827363025749E-5	0.7759625885866035	-63.464552552491156	437.6066468077817	83.74544851701812	48.146545698693444	18.040316245628038	1.008265599392272	2	2	3	7	1	0.16202251443767335	0.37433967892410996	0.267187644378465	0.19645016225975165	
9210000	-1194.8687399351334	-1077.7981960268178	-117.07054390831561	-1077.7981960268178	126.5035639934245	3.6379851513725963	0.0013717970372622407	0.5825157039416043	0.0012550546905446712	6.588934514225135E-7	0.5954510311582979	-88.56949464517747	549.0030561629014	100.04067623169551	25.735781673043146	23.872701122025305	24.193563657010866	5	3	5	1	1	0.15569795786588692	0.3528319488588772	0.27765281255154217	0.21381728072369366	
9220000	-1207.184865608191	-1097.2482141551134	-109.93665145307784	-1097.2482141551134	49.442520740806636	2.884839698433565	0.003698940435029354	1.098305290960693	0.002864625097626521	7.508889365929981E-6	0.7907292422524677	-79.08658929283219	554.4629301768884	170.82696857637177	141.68042111843263	18.449505067543058	1.3732251693433561	2	6	2	3	2	0.15569795786588692	0.3528319488588772	0.27765281255154217	0.21381728072369366	
9230000	-1172.443651334876	-1074.8923618358685	-97.55128949900748	-1074.8923618358685	30.61067282961841	3.6733132647791544	0.0038701559050857656	0.8510268958439405	0.004599400908381033	1.1973940483878371E-5	0.7884314493329774	-68.6980154680876	301.29270843241017	213.14133326018248	65.89624296832484	22.611971299900613	0.9409785763586277	1	1	7	5	1	0.15837064619695884	0.36519502129060016	0.30198856531830265	0.17444576719413837	
9240000	-1196.9919413451807	-1081.1402233247902	-115.8517180203906	-1081.1402233247902	67.89661158644549	3.5421290221862236	0.0015742628002545448	0.6740026159260896	0.0020348773639257698	1.494651224800844E-6	0.6060318251766544	-81.032138443518	1443.9534818114457	359.7556419321771	351.8601527559589	58.11434359388588	18.159410483786615	1	1	2	9	2	0.1749199690212623	0.35149081579633584	0.30198856531830265	0.17160064986409923	
9250000	-1171.8755821808636	-1076.4066060679675	-95.46897611289603	-1076.4066060679675	35.133198566850176	3.9848405966826914	0.00391278622330362	0.6155605594499262	0.00491679584263876	8.422664795832048E-6	0.552261660696343	-67.11921057802232	870.0621980599924	76.94798592369878	36.51675706123908	17.49469190442643	4.670848227810877	3	1	3	7	1	0.17903711951697382	0.35149081579633584	0.29787141482259116	0.17160064986409923	
9260000	-1172.6145453861493	-1088.4859188660878	-84.12862652006154	-1088.4859188660878	19.787667810129467	3.8910552650822945	0.009518370806496845	0.717691170061176	0.008606494350363678	2.7199044366235E-5	0.6935873215487988	-60.29915013266775	313.5026108390184	65.76649915442937	9.540568984366503	6.3195567219848	0.1385038399207878	1	6	1	6	1	0.17903711951697382	0.35149081579633584	0.29787141482259116	0.17160064986409923
[truncated: 11,127,675 more chars]
