# Supplementary material for: Dissemination of Mycobacterium abscessus via global transmission networks
Source: Nat Microbiol. 2021 Sep 20;6(10):1279–88. doi: 10.1038/s41564-021-00963-3 (PMC8478660; doi:10.1038/s41564-021-00963-3)
Supplement: Source Data Extended Data Fig. 8 — Ancestor data and substitution rate distributions for Extended Data Fig. 8. [file 41564_2021_963_MOESM14_ESM.zip › figureS8/DCC4_date_randomisation3.log]

#
#model:
#
#<?xml version="1.0" encoding="UTF-8" standalone="no"?><input id="posterior" spec="beast.core.util.CompoundDistribution">
#    <distribution id="prior" spec="beast.core.util.CompoundDistribution">
#        <distribution id="BayesianSkyline.t:cluster11" spec="beast.evolution.tree.coalescent.BayesianSkyline">
#            <parameter dimension="5" id="bPopSizes.t:cluster11" lower="0.0" name="popSizes" upper="380000.0">380.0</parameter>
#            <groupSizes dimension="5" id="bGroupSizes.t:cluster11" spec="beast.core.parameter.IntegerParameter">1</groupSizes>
#            <treeIntervals id="BSPTreeIntervals.t:cluster11" spec="beast.evolution.tree.coalescent.TreeIntervals">
#                <tree id="Tree.t:cluster11">
#                    <trait id="dateTrait.t:cluster11" spec="beast.evolution.tree.TraitSet" traitname="date">
#                ERR3198398_Europe_UK_2012.33606557377=2010.87671232877,
#NQSH01_Asia_China_2015.38904109589=2015.38904109589,
#NQSG01_Asia_China_2015.25205479452=2012.75956284153,
#NQSD01_Asia_China_2013.57260273973=2015.24931506849,
#12078_1#62_Europe_UK_2012.94808743169=2012.33606557377,
#SRR7800410_NorthAmerica_USA_2016.79781420765=2012.94808743169,
#12163_2#87_Europe_UK_2012.92349726776=2012.43715846995,
#NQSF01_Asia_China_2015.24931506849=2011.64657534247,
#10665_4#49_Europe_UK_2006.50136986301=2012.92349726776,
#NQSU01_Asia_China_2012.43715846995=2013.57260273973,
#10625_4#79_Europe_UK_2010.87671232877=2006.50136986301,
#12163_2#84_Europe_UK_2011.64657534247=2012.49726775956,
#12163_1#82_Europe_UK_2011.83561643836=2015.25205479452,
#SRR7800482_NorthAmerica_USA_2015.80273972603=2011.83561643836,
#NQSE01_Asia_China_2012.49726775956=2016.79781420765,
#12082_5#69_Europe_UK_2012.75956284153=2015.80273972603                
#                                    <taxa id="TaxonSet.cluster11" spec="beast.evolution.alignment.TaxonSet">
#                        </taxa>
#                    </trait>
#                    <taxonset idref="TaxonSet.cluster11"/>
#                </tree>
#            </treeIntervals>
#        </distribution>
#        <distribution id="MarkovChainedPopSizes.t:cluster11" jeffreys="true" parameter="@bPopSizes.t:cluster11" spec="beast.math.distributions.MarkovChainDistribution"/>
#        <prior id="KappaPrior.s:cluster11" name="distribution">
#            <parameter id="kappa.s:cluster11" lower="0.0" name="x">2.0</parameter>
#            <LogNormal id="LogNormalDistributionModel.0" name="distr">
#                <parameter estimate="false" id="RealParameter.1" name="M">1.0</parameter>
#                <parameter estimate="false" id="RealParameter.2" name="S">1.25</parameter>
#            </LogNormal>
#        </prior>
#        <prior id="MeanRatePrior.c:cluster11" name="distribution">
#            <parameter id="ucldMean.c:cluster11" name="x">0.0029</parameter>
#            <Uniform id="Uniform.3" lower="2.9E-5" name="distr" upper="0.29"/>
#        </prior>
#        <prior id="ucldStdevPrior.c:cluster11" name="distribution">
#            <parameter id="ucldStdev.c:cluster11" lower="0.0" name="x">0.1</parameter>
#            <Gamma id="Gamma.0" name="distr">
#                <parameter estimate="false" id="RealParameter.4" name="alpha">0.5396</parameter>
#                <parameter estimate="false" id="RealParameter.5" name="beta">0.3819</parameter>
#            </Gamma>
#        </prior>
#    </distribution>
#    <distribution id="likelihood" spec="beast.core.util.CompoundDistribution" useThreads="true">
#        <distribution data="@cluster11" id="treeLikelihood.cluster11" spec="beast.evolution.likelihood.ThreadedTreeLikelihood" tree="@Tree.t:cluster11">
#            <siteModel id="SiteModel.s:cluster11" spec="beast.evolution.sitemodel.SiteModel">
#                <parameter estimate="false" id="mutationRate.s:cluster11" name="mutationRate">1.0</parameter>
#                <parameter estimate="false" id="gammaShape.s:cluster11" name="shape">1.0</parameter>
#                <parameter estimate="false" id="proportionInvariant.s:cluster11" lower="0.0" name="proportionInvariant" upper="1.0">0.0</parameter>
#                <substModel id="hky.s:cluster11" kappa="@kappa.s:cluster11" spec="beast.evolution.substitutionmodel.HKY">
#                    <frequencies id="estimatedFreqs.s:cluster11" spec="beast.evolution.substitutionmodel.Frequencies">
#                        <parameter dimension="4" id="freqParameter.s:cluster11" lower="0.0" name="frequencies" upper="1.0">0.25</parameter>
#                    </frequencies>
#                </substModel>
#            </siteModel>
#            <branchRateModel clock.rate="@ucldMean.c:cluster11" id="RelaxedClock.c:cluster11" spec="beast.evolution.branchratemodel.UCRelaxedClockModel" tree="@Tree.t:cluster11">
#                <LogNormal S="@ucldStdev.c:cluster11" id="LogNormalDistributionModel.c:cluster11" meanInRealSpace="true" name="distr">
#                    <parameter estimate="false" id="RealParameter.3" lower="0.0" name="M" upper="1.0">1.0</parameter>
#                </LogNormal>
#                <rateCategories dimension="30" id="rateCategories.c:cluster11" spec="beast.core.parameter.IntegerParameter">1</rateCategories>
#            </branchRateModel>
#        </distribution>
#    </distribution>
#</input>
#
Sample	posterior	likelihood	prior	treeLikelihood	TreeHeight	kappa	ucldMean	ucldStdev	rate.mean	rate.variance	rate.coefficientOfVariation	BayesianSkyline	bPopSizes.1	bPopSizes.2	bPopSizes.3	bPopSizes.4	bPopSizes.5	bGroupSizes.1	bGroupSizes.2	bGroupSizes.3	bGroupSizes.4	bGroupSizes.5	freqParameter.1	freqParameter.2	freqParameter.3	freqParameter.4	
0	-1180.4632984962457	-1089.1163145363598	-91.34698395988576	-1089.1163145363598	24.742024080757307	4.07452211110415	0.007151382408748407	0.5163556882429949	0.007017354467142652	5.553085220802165E-6	0.34328560649284795	-67.26651766625915	91.3211683588254	81.20225933966076	38.925483628774884	5.327453655760223	7.601564665136154	3	2	3	5	2	0.22813952413316618	0.3204558454342725	0.2514134249298677	0.1999912055026942	
10000	-1159.5286532361192	-1079.7280869946362	-79.80056624148291	-1079.7280869946362	22.302133028144297	4.07452211110415	0.013386723520411243	0.959277727129321	0.009848302403084647	4.3469754282999186E-5	0.686063381261525	-58.468365095881666	90.23273220402375	14.103861751142189	4.603605341743147	5.0465385844135815	5.670295332564623	5	3	2	4	1	0.22813952413316618	0.31749463982170956	0.2514134249298677	0.2029524111152572	
20000	-1166.7235564058212	-1083.5401424946751	-83.18341391114603	-1083.5401424946751	20.986389534635222	3.3322551070898587	0.008724483821679741	0.5324796927229812	0.0075358881136259655	2.2701718027539273E-5	0.6047280625728767	-56.68698469763076	121.51713402590099	97.43187566506198	148.242043579025	7.448735310557422	5.457465606745669	2	2	1	7	3	0.22813952413316618	0.31749463982170956	0.2514134249298677	0.2029524111152572	
30000	-1167.3212296169302	-1087.1359166874358	-80.18531292949432	-1087.1359166874358	24.72996200112203	4.273906810585351	0.011958796903143132	0.6012662290812663	0.009037866167142928	3.2059602618094334E-5	0.5692979603327946	-55.911432204533845	447.7271508010252	5.512464574669388	6.164499567396747	7.1882888091949795	10.993114965998872	2	4	1	6	2	0.19471043807093608	0.3405385365485324	0.2848425109920978	0.1799085143884344	
40000	-1177.0105616043477	-1075.5690978603818	-101.44146374396584	-1075.5690978603818	26.078997399734412	4.273906810585351	0.01026779455150682	0.7921283719812421	0.007461310115657502	1.0129693688335472E-4	0.9210395362459246	-64.84052907159109	6514.532846338613	895.3998292948248	40.82416202075253	44.55793220196021	4.079974805324891	1	1	8	1	4	0.22270489992020312	0.3405385365485324	0.27052744292257014	0.166229120608695	
50000	-1160.657354824949	-1086.1853774814326	-74.47197734351627	-1086.1853774814326	21.125421366027	3.4333859257799024	0.01156589630610633	0.34363092620511027	0.01056521748569661	1.8600133352184524E-5	0.3967688354185581	-52.12767400024033	64.99861468087259	93.8102539385883	12.707791627366097	1.9887319303588062	5.8614965178260805	1	4	2	4	4	0.16527624188608409	0.3405385365485324	0.3124655982891521	0.181719623276232	
60000	-1163.2699306498657	-1083.4455669693662	-79.82436368049952	-1083.4455669693662	15.707477294147704	3.605877282975488	0.009780785641633049	0.45397854920419567	0.009648963873287928	3.148534263710634E-5	0.5151775049576736	-53.17410402237198	621.4245560872483	90.15995841317435	13.69808889009013	18.213407264976325	2.2276165884270447	2	1	4	5	3	0.16527624188608409	0.35612561765311485	0.288017019657268	0.19058112080353365	
70000	-1156.3649105843842	-1079.2012005624451	-77.16371002193918	-1079.2012005624451	15.260094799973611	3.605877282975488	0.011587355995259077	0.4555731681101967	0.011680553386153146	3.402864696786317E-5	0.4822289148995298	-56.29049076137776	145.8815241777524	13.609406935123728	11.603868500845042	8.48097389924016	0.07494645876993238	4	1	8	1	1	0.20230615910988928	0.33393203314692194	0.24737628161150893	0.2163855261316805	
80000	-1181.9536951119965	-1089.4105211265323	-92.54317398546416	-1089.4105211265323	24.73456592407518	3.9121387851042275	0.00912407094584886	0.24955156040789261	0.009944279003714702	9.390182280952695E-6	0.32411480667116016	-66.67810178365812	479.84187187605363	109.43983566932374	40.21229809270313	5.431928288336686	7.614720687769159	1	4	6	3	1	0.1924931206048823	0.3437450716519289	0.24737628161150893	0.2163855261316805	
90000	-1177.5470639723414	-1086.1116515815493	-91.43541239079211	-1086.1116515815493	22.90441128218026	4.628214102748713	0.011011369622409643	0.4848664611387112	0.008237148151339269	1.4850266606742239E-5	0.41889832837856494	-65.35226688616693	271.1658258031263	71.82303859035927	66.713374294014	8.969253253826396	3.937127684797504	2	5	2	2	4	0.1695443566467515	0.3437450716519289	0.2547484326221858	0.2319621390791344	
100000	-1177.8222339200763	-1087.0551164956503	-90.76711742442612	-1087.0551164956503	22.912387036856792	3.7750605341671974	0.006921741104545881	0.25568797619806405	0.007088672820996819	2.8752506770741462E-6	0.2429973039203606	-67.61238564211914	116.66271571961535	42.77696131038074	48.17385147950457	17.013872449150963	0.6421303785303288	6	6	1	1	1	0.1695443566467515	0.3117559056294373	0.2980969298912011	0.22060280783261077	
110000	-1186.9274042684679	-1079.9276324668783	-106.99977180158965	-1079.9276324668783	49.262340364319115	3.642835362495202	0.0030669900437313162	0.2686491572532931	0.0031219929944792985	1.0850168633475855E-6	0.32304679203428927	-77.59420038950728	634.0441682549373	260.41649113399257	52.88875861555305	37.8962328361985	26.684399111167345	1	3	6	2	3	0.1695443566467515	0.32454007899989673	0.2980969298912011	0.20781863446215132	
120000	-1184.533861370139	-1088.4589183627556	-96.07494300738345	-1088.4589183627556	37.65325037860159	3.642835362495202	0.004698642497945899	0.2929596854230056	0.004612590770756711	2.1648263066791853E-6	0.3086899023325951	-71.31204898257968	205.21173576010042	32.883246094341544	60.56163455914723	13.97720622430652	3.3956620563148845	4	2	5	3	1	0.1941871833029505	0.3519178950471795	0.26012458181908704	0.1937703398307836	
130000	-1196.4943974502357	-1085.382182127519	-111.1122153227167	-1085.382182127519	49.46817768969559	3.642835362495202	0.00322334799589406	0.24366156026002914	0.003259246126818545	6.854236205398863E-7	0.2570936735363023	-81.50322528774015	525.2855218264916	127.0571429095906	97.79719980959848	32.635810450542834	53.252369058876006	2	1	8	2	2	0.1941871833029505	0.31856770846468174	0.2934747684015848	0.1937703398307836	
140000	-1186.4727936045329	-1079.8450259432518	-106.627767661281	-1079.8450259432518	51.75518474576467	3.642835362495202	0.00427566285851469	0.4057017689241801	0.003788731349014317	2.500484493153549E-6	0.3884019801420224	-76.60656347865134	173.364753725856	289.33950478951857	139.83684800303502	20.295739186683058	39.46193721024068	6	1	3	3	2	0.17956060467124096	0.3080702533311021	0.318598802166874	0.1937703398307836	
150000	-1191.292436221965	-1081.1260954609327	-110.16634076103232	-1081.1260954609327	57.785062561489205	3.642835362495202	0.0035383644030076125	0.46228390113764534	0.00299682776278617	2.0163778265072322E-6	0.4342057389331608	-80.01263152119321	364.2161783258165	184.6212569285233	40.43885327098844	80.58184602730539	22.061479441903174	4	5	3	1	2	0.18592484800654518	0.33242862318905414	0.2667597847024917	0.2148867441019096	
160000	-1226.992183400773	-1079.7442150229194	-147.24796837785354	-1079.7442150229194	266.7636899707164	3.642835362495202	9.589496968577776E-4	0.9094240229863341	7.597548931329444E-4	5.281497318678063E-7	0.8627574729291384	-105.14618146111516	1091.409581539602	1125.3506134434763	2088.0823720411236	518.9879132533	266.58668390303427	2	2	1	4	6	0.18592484800654518	0.33242862318905414	0.2899882161214623	0.19165831268293898	
170000	-1181.0007591933684	-1086.75453199119	-94.24622720217835	-1086.75453199119	35.92323415637669	3.642835362495202	0.005118793131711962	0.08586921440827107	0.005013553063320846	2.697601135222286E-7	0.10358161640057433	-69.25529045311795	464.1820095602246	229.4954212350342	13.021180139193673	8.435032547582896	9.099690583827769	1	6	3	2	3	0.1547734951276529	0.3404464864339412	0.2899882161214623	0.21479180231694417	
180000	-1174.2330480023654	-1078.1869099000817	-96.04613810228382	-1078.1869099000817	26.091471986181077	4.528796908460377	0.006282010537876994	0.4923709540376006	0.0059580174682108	5.365036621799583E-6	0.392516531348549	-65.88850886341393	1842.9842554453032	221.3452865978584	51.73903525862878	14.163340467027304	0.782559396115366	1	2	6	4	2	0.1547734951276529	0.3873822974841321	0.2673256359805989	0.19051857140761666	
190000	-1160.8629298037574	-1087.5069908985133	-73.35593890524414	-1087.5069908985133	20.993184340291858	4.758670873832775	0.01218608589189789	0.8332056910345155	0.007480164829860084	4.168158887544634E-5	0.7466343159096832	-52.386971536199894	95.85775037254164	7.928898094913432	6.822884826279306	4.9066708509786245	4.702705822875778	3	1	6	2	3	0.1468559874177518	0.35929498376557	0.31482329184750013	0.17902573696917862	
200000	-1171.2775213739808	-1090.5355742839736	-80.74194709000719	-1090.5355742839736	19.04642984647532	4.733784192615964	0.009422999417778731	0.22719702505693282	0.008912702233687132	2.988500928199525E-6	0.19125253888342328	-56.45879200280106	227.70013928447332	125.64330008137594	27.3337795390799	6.221212735467613	6.294543285756238	1	3	2	5	4	0.15095855179823253	0.3551924193850893	0.28787078542876554	0.2059782433879132	
210000	-1165.6319020270653	-1082.8363242337039	-82.7955777933613	-1082.8363242337039	17.910302897630473	4.346901260655609	0.011176515670471288	0.6288855087519596	0.009962463323615193	4.593431363262176E-5	0.6984265140754121	-60.625766597664764	79.98420718180239	10.713339564035348	6.5315715210221885	13.226607836864154	12.57798668795553	4	1	1	3	6	0.15095855179823253	0.3508875888487384	0.29217561596511643	0.2059782433879132	
220000	-1170.0753168161034	-1081.7594754977713	-88.31584131833215	-1081.7594754977713	16.118837238358793	5.049520932891451	0.011852995607000727	0.4527368038437413	0.010782506605618768	2.5448435872645405E-5	0.4426713866380293	-59.37053040029959	371.71260295647545	123.83446650190352	153.57170835861305	7.7565632501895125	8.826624843514638	1	4	1	5	4	0.19413760314785283	0.3508875888487384	0.29217561596511643	0.1627991920382929	
230000	-1153.7953014194704	-1078.920581663426	-74.87471975604454	-1078.920581663426	19.211295723702822	2.8007687346242522	0.006895242010619299	0.6041532040364805	0.007222946767890525	2.5054065704275846E-5	0.6386912425323769	-55.478856580121224	127.06927890497677	2.1515052193537376	5.339141513056399	3.902539947089619	1.6037411625391205	4	1	6	2	2	0.23283701367511106	0.3346470023994088	0.2697167918871878	0.1627991920382929	
240000	-1156.234733571654	-1087.8724092178961	-68.36232435375784	-1087.8724092178961	17.50648142464651	5.030381997191903	0.008605097910125703	0.4537765502251099	0.009749648398810777	2.880031839342779E-5	0.5563268909344159	-47.330314138245406	160.72474890421555	20.617162764520756	1.515424991625774	3.5475884320596616	4.177710570607642	4	1	2	4	4	0.23283701367511106	0.29531781003089175	0.26686436235959077	0.204980813934407	
250000	-1172.0176882340247	-1090.6989702463009	-81.31871798772377	-1090.6989702463009	17.78768675745453	5.213577515117169	0.007750383338501291	0.3589501654031771	0.008258833532289192	9.974151662300267E-6	0.39428929448941946	-54.2526549320292	291.16976827721487	362.92229240346535	23.701025341330666	4.115163692216465	6.667839856615866	2	2	1	2	8	0.23414340084598145	0.29531781003089175	0.2655579751887204	0.204980813934407	
260000	-1150.3038354926948	-1082.8671276685156	-67.43670782417905	-1082.8671276685156	13.135476692581689	3.3308145389769708	0.012729466398355226	0.6053086348502246	0.012744442022555164	5.3279289232253066E-5	0.639475099416587	-45.05211045579847	120.26643377867481	21.874594860247054	2.5548191816740937	9.20280803770493	1.9164490132574594	4	1	4	1	5	0.18366944834024485	0.3557279228416777	0.2620130404211996	0.19858958839687843	
270000	-1166.1375720911421	-1096.073278669502	-70.06429342163997	-1096.073278669502	14.096954950341052	3.29811169221687	0.01133733030818365	0.5233482394162325	0.009695787007927253	2.866524022568012E-5	0.552293300032152	-51.432748479821015	75.65857137037801	14.582316020190282	9.747936014635608	3.943413678450929	0.8826644155848025	5	2	3	4	1	0.1744837158390494	0.3737611965085868	0.2531654992554859	0.19858958839687843	
280000	-1167.0696305851238	-1081.8564648757026	-85.21316570942115	-1081.8564648757026	20.799841378958032	4.381015694586349	0.008250868604644544	0.8302794174254604	0.007907285544034496	3.082755840026998E-5	0.7340167240932443	-59.45711709140069	676.1031150361674	85.78349487892069	10.148273599763082	0.7987651395221828	1.86383921066191	2	4	7	1	1	0.1744837158390494	0.3737611965085868	0.2297403063720194	0.22201478128034496	
290000	-1175.4676688321622	-1084.8484791580356	-90.61918967412666	-1084.8484791580356	26.70915692506946	4.330325950622656	0.010766807788261177	0.909213660452119	0.006814814959196066	1.3178984815153855E-4	1.2624598757202687	-64.62552492103737	134.35459521002034	103.97930357467239	5.6038193430915815	7.697248603247777	14.06932036086264	6	1	4	1	3	0.13689000792738185	0.39030983073712394	0.2849745839095879	0.1878255774259069	
300000	-1171.8560019744496	-1078.5128192585917	-93.34318271585784	-1078.5128192585917	27.193248098043366	4.330325950622656	0.010717225878727006	1.2880836989343905	0.006533127568669956	2.853946377885751E-5	0.802086297115474	-65.3826569985966	479.8939402126829	26.06782177217413	14.36916998568353	2.290212512674087	7.2980461991977865	4	1	5	1	4	0.18360248492024772	0.3435973537442581	0.2687193123698841	0.2040808489656107	
310000	-1163.0873107412788	-1082.4763855619537	-80.61092517932494	-1082.4763855619537	24.623582810793554	3.8407846857703514	0.006322611934495491	0.5280205053544446	0.005938090058781926	6.882606430093591E-6	0.42078278622572873	-55.229315064006315	126.61440786448748	151.52603862286244	56.92480912029861	4.222904224554227	5.04290720395137	2	1	1	4	7	0.1994737948663685	0.36049168864934794	0.25182497746479426	0.18820953901948995	
320000	-1155.140309855176	-1084.5389051662476	-70.60140468892837	-1084.5389051662476	17.31161366949812	3.7153960272182602	0.010415684219272366	0.7951284124466654	0.008499851052582833	3.493118214993936E-5	0.6787169490008521	-50.42619995984536	75.35784511093446	45.95801067202982	2.1160363143468874	1.3167651078163394	2.8927344054449105	3	3	3	1	5	0.1737483875067626	0.36049168864934794	0.2775503848244002	0.18820953901948995	
330000	-1149.9821540566843	-1082.8323895400365	-67.14976451664779	-1082.8323895400365	24.875555601951483	4.551668752900234	0.011703560082499726	0.8809388741056696	0.00879697522027981	9.716414780541101E-5	0.8813658668238762	-45.72392152175946	146.84810120516136	2.6796803849682123	2.6863816019404254	2.522460546626802	7.204882987328659	3	7	1	1	3	0.1737483875067626	0.3903599699718313	0.27985627564828686	0.15603536687311995	
340000	-1171.489839529341	-1087.3698397926805	-84.1199997366605	-1087.3698397926805	31.272091749205536	4.399772991376658	0.006248284600525379	0.761777437189887	0.005233345440622506	1.6992878216772673E-5	0.6289850156457213	-55.25384148718211	868.8536488265136	6.122118767458519	12.632633918991907	22.69199687654373	15.580888226176896	2	2	8	2	1	0.19899467417974812	0.3501454444689305	0.27985627564828686	0.17100360570303527	
350000	-1173.0662986398988	-1083.6360638965582	-89.43023474334053	-1083.6360638965582	27.8269071757139	4.42631367736996	0.005312725543094789	0.6039904468662244	0.006646467756965895	1.8643838164369162E-5	0.6569889604340639	-64.36234561272113	298.68467246730154	43.338581476131125	19.285093707270367	7.071237226237915	8.711028894819794	3	3	6	2	1	0.17153809660185587	0.36180667530851635	0.268195044808701	0.19846018328092752	
360000	-1151.503432930692	-1076.2420128269407	-75.2614201037513	-1076.2420128269407	18.148381377236497	4.42631367736996	0.01193182905893477	0.7770256059911499	0.008302750524682812	4.896453708419488E-5	0.749200450197206	-52.743056238302515	421.72219600531866	10.053043890405217	9.060193392131671	2.825726670530005	0.7828805476489612	2	5	5	2	1	0.17989078539293	0.34027238891492073	0.26360320963609024	0.2162336160560597	
370000	-1138.5833840546277	-1077.5315180604964	-61.051865994131255	-1077.5315180604964	16.40161635472719	3.978033264467266	0.00997355517338644	0.4810947360888792	0.010564209200185118	3.077532278937169E-5	0.5001574512054653	-39.538660342411674	146.96833629728155	81.85290335119974	1.1056350698252242	2.4229242962549966	2.7803258570579685	1	2	8	3	1	0.17989078539293	0.34027238891492073	0.2799055666228605	0.1999312590692895	
380000	-1158.7015543563255	-1076.7991359272744	-81.90241842905105	-1076.7991359272744	30.093119315756333	3.148116412477577	0.009129892697326608	0.70111125038664	0.006778376778710745	2.2996702322136782E-5	0.6026139027674224	-56.11394349792607	449.5134090316521	38.00824649048554	4.073662128474027	3.775268256830441	12.73688732612021	2	3	5	2	3	0.17758264617589567	0.34027238891492073	0.2799055666228605	0.2022393982863238	
390000	-1161.9380104773757	-1081.5289065544835	-80.40910392289211	-1081.5289065544835	18.863322040122235	3.6826242524775856	0.007249090489360288	0.5779678090778972	0.008287233960920603	1.9441979084023392E-5	0.5518730430426699	-57.647040588293635	55.84514598799897	69.55987933225096	14.960345607245271	14.572660532573053	2.5982170753721947	1	3	5	4	2	0.1721181148439348	0.3524107320313879	0.2732317548383542	0.2022393982863238	
400000	-1162.2829955454254	-1087.1886121221721	-75.09438342325325	-1087.1886121221721	16.79270272961219	3.0480464743955014	0.012355880859493667	0.36512570242035675	0.010995717871882886	1.6594637850731577E-5	0.36223280872372005	-50.953019610393774	348.72789083962374	147.32364070909153	6.113075472306405	2.368584702527605	5.736926123112247	4	1	4	5	1	0.1721181148439348	0.3524107320313879	0.2879926952168185	0.18747845790785958	
410000	-1183.7186443742528	-1085.4943118611486	-98.22433251310422	-1085.4943118611486	23.999259931849686	3.891483411785112	0.007453325028505841	0.41431960984269317	0.00743214345623726	1.2121627503821075E-5	0.44482889519230834	-69.49237397676735	327.5332949729809	349.51318018709475	125.55284880521579	8.363814125458074	7.3638209067593206	1	2	3	3	6	0.15123860939009015	0.3524107320313879	0.2879926952168185	0.20835796336170423	
420000	-1162.977063830399	-1081.868905068137	-81.10815876226175	-1081.868905068137	19.424056435206527	3.9052147647841995	0.010669752955490773	0.29450628654601696	0.010785236556060835	1.473752109183067E-5	0.3368107805665999	-60.69702277717565	49.835386635088035	36.478535689363454	37.30381795888629	6.035344099416139	1.0149793290293514	7	4	1	1	2	0.15123860939009015	0.3524107320313879	0.2879926952168185	0.20835796336170423	
430000	-1168.047852209189	-1083.809940486274	-84.23791172291489	-1083.809940486274	19.071104436859304	3.965010479661932	0.01068449094642935	0.44955827205288784	0.009819040235068731	2.3565435281150783E-5	0.4567399738416296	-62.252107748486594	53.8724230084016	35.760094615035015	38.640412083231624	10.02916748644871	3.5789466483760592	1	4	1	7	2	0.17558371520910554	0.3280656262123725	0.2879926952168185	0.20835796336170423	
440000	-1151.320229486713	-1079.2689799121263	-72.05124957458673	-1079.2689799121263	17.07003701043597	3.7946527448800302	0.01136004801019089	0.6649235204764292	0.009508285517609388	7.058853350349826E-5	0.8407694422345676	-47.95007969625194	265.8821408141306	4.682718210710985	5.025087175421108	7.560641878026386	17.79064938499965	1	4	1	7	2	0.22077914401526907	0.3051056092939756	0.2594212088918701	0.21469403779888596	
450000	-1164.9759063972137	-1083.600482475854	-81.37542392135967	-1083.600482475854	17.65378383601105	3.7946527448800302	0.010885217572631799	0.6174933557914157	0.010197426373225012	4.2337563888618096E-5	0.6266388134617634	-55.61189097897432	1001.1740708456139	5.1568545953176255	8.193645996005477	8.724804750603239	6.367403178530642	2	3	1	2	7	0.1705995221689422	0.32724778823883266	0.26456436723894305	0.2375883223532828	
460000	-1150.4653786123586	-1081.26875910512	-69.19661950723875	-1081.26875910512	16.370955951158855	4.075337695385346	0.0099028939718907	0.5349140946499115	0.009097089431160856	3.5584777164896074E-5	0.6604323575645056	-47.38019984430681	184.01442148754393	39.722116311411	3.07769163082283	0.4099129082439081	1.8825371972567875	3	2	4	1	5	0.2020556691783076	0.31552058677821626	0.2798049883243921	0.20261875571908478	
470000	-1137.0199340462925	-1079.7192778557605	-57.3006561905319	-1079.7192778557605	14.784990065777631	4.249207129228083	0.01409508492373022	0.813387390284632	0.010862459455875911	9.836129027981443E-5	0.7820849829151018	-38.51453618636168	132.92267928468826	4.867982193289726	1.141692754469006	1.65606777612924	2.710829370305622	3	3	3	1	5	0.21923662418020287	0.31552058677821626	0.26262403332249684	0.20261875571908478	
480000	-1169.539549382758	-1080.2967553214842	-89.2427940612738	-1080.2967553214842	24.709593717426646	3.6498885367635743	0.0068234197723108705	0.5240328136287895	0.0069884497287566304	9.272014883669696E-6	0.4631081806920246	-62.76383902368575	270.7709183935493	163.11212710644364	16.842008582744825	7.565450811160675	14.370527493408234	2	1	1	7	4	0.16458079410403273	0.34459977388627533	0.28463149360900825	0.20618793840068447	
490000	-1185.4337013132092	-1082.876671197054	-102.55703011615518	-1082.876671197054	28.97602543325795	4.204167407097839	0.005833971320420981	0.26946975778584914	0.0053094112004516076	3.252197374845067E-6	0.3216815544742813	-72.45499959908888	750.0235206614767	45.868701488002834	95.79421307324645	55.362372110197484	13.873322837951457	3	5	4	1	2	0.19741431089574812	0.34410363859274234	0.2654377685160892	0.19304428199542115	
500000	-1184.899666364943	-1085.6165057495712	-99.28316061537174	-1085.6165057495712	25.243858477737632	4.204167407097839	0.007023236163502013	0.29069391895349633	0.007075697927058028	3.931336592977285E-6	0.2857661010293875	-70.3750178718584	608.765062909881	110.29844571746975	102.5374838025146	31.703855495605133	9.609863431375489	1	4	5	2	3	0.21328888275215882	0.30518388180033734	0.28317659166034004	0.19835064378716466	
510000	-1181.6440536961638	-1085.3650951663876	-96.27895852977619	-1085.3650951663876	28.041433556370677	4.414725713191798	0.005705699071439938	0.7495650265303307	0.005107402749417749	2.0476491761420764E-5	0.8522933941491926	-68.44644301629513	244.36208646554817	113.88543184367299	51.6262284688596	17.981857040346235	13.050036405749967	2	3	1	1	8	0.19933259135621798	0.34238938969679555	0.2459710837638818	0.2123069351831055	
520000	-1166.732286732555	-1092.0328636367215	-74.69942309583345	-1092.0328636367215	18.654778484623566	4.767879798034999	0.011815533869971891	0.5694082370410639	0.011126564354524778	3.3759132182017976E-5	0.4724553983022055	-50.40817305667038	64.45807545105532	178.65467055528615	18.03130585333082	2.884844447742506	2.919383873903664	1	2	4	5	3	0.17394033484686708	0.3783424943340036	0.2459710837638818	0.20174608705524835	
530000	-1154.7827840241512	-1088.3094103001727	-66.47337372397851	-1088.3094103001727	15.16978020879401	4.559406939125178	0.01234112165209487	0.4910445493986067	0.010541999394206537	4.224647710105576E-5	0.552596141115042	-43.88179552483804	49.40593404470457	122.94707053053251	2.6022496604475953	5.019231549660194	2.6471926511564425	3	1	2	5	4	0.17394033484686708	0.34483493373585167	0.27947864436203373	0.20174608705524835	
540000	-1160.1784011780264	-1076.638787507555	-83.53961367047152	-1076.638787507555	24.061497062833087	4.48606657126334	0.007767296925567906	0.39704586559428423	0.006466709152395524	6.92956718839702E-6	0.3453418170509012	-59.23493280386846	145.65862930312463	11.989947366156885	10.260609483969459	30.210536515344664	4.848569567908568	2	3	3	5	2	0.17394033484686708	0.3471736854371579	0.2771398926607275	0.20174608705524835	
550000	-1188.1455114127598	-1100.2481996094664	-87.89731180329349	-1100.2481996094664	19.54022443007281	4.48606657126334	0.009133818691027062	0.2839932472650439	0.009592716520069846	9.309365043408541E-6	0.3267652524852734	-65.53641887057663	61.14316890607629	77.98377915307785	37.01906435901679	7.979077449401095	3.9548791630866504	2	1	1	6	5	0.19910683897224382	0.32200718131178113	0.2771398926607275	0.20174608705524835	
560000	-1176.6149232984112	-1089.094130920203	-87.52079237820828	-1089.094130920203	27.326077321511686	3.9675575046465794	0.006114968009249109	0.5077263451683159	0.007208431870366522	1.1628032810484458E-5	0.5222119711006371	-61.8089487563222	213.22058112420586	214.85990113101042	36.44375068381737	4.948128129895232	3.8843784796578245	3	2	2	6	2	0.2204334837033914	0.3318943526199422	0.2631609154844902	0.184511248192177	
570000	-1182.5770418282748	-1095.16909939976	-87.40794242851479	-1095.16909939976	27.840152371992435	4.577582254506175	0.005148322298867562	0.3800237124038464	0.0054095808460505835	3.5261533658823304E-6	0.3616673477906905	-63.4168947515609	171.3742955117	36.50997370120689	7.011419793278961	19.047817696349682	0.9289019227342206	4	1	5	3	2	0.18454390782980823	0.36778392849352537	0.2631609154844902	0.184511248192177	
580000	-1165.2351774998529	-1089.1889894779902	-76.04618802186263	-1089.1889894779902	15.871564639365827	3.1841536429763346	0.012798341999710762	0.23140307815717467	0.012548100785227733	5.048195588702447E-6	0.1831235258190309	-58.616398843246195	13.866519555509415	48.00477094705594	2.607545817634704	3.259186863162267	1.343493384579365	2	6	1	5	1	0.18454390782980823	0.36778392849352537	0.2631609154844902	0.184511248192177	
590000	-1162.5736001731254	-1086.2087579107342	-76.36484226239115	-1086.2087579107342	13.31185246816689	3.725225866520178	0.016266015079438367	0.5096237535037232	0.01597300947573787	8.535279440188481E-5	0.5367368664520747	-53.52699915104291	91.41410544510578	70.98953250013363	32.81081070460651	2.0330077205273427	3.638080436272564	4	1	4	2	4	0.18454390782980823	0.36778392849352537	0.2631609154844902	0.184511248192177	
600000	-1156.7429556277111	-1083.8681988651567	-72.87475676255433	-1083.8681988651567	14.226429984919355	4.018870808102413	0.016826555334044323	0.7298870529114864	0.01500649031695645	1.4521917002719283E-4	0.7241650729721774	-53.92666068138269	17.667299396454553	34.5094491095652	9.585399282295356	4.171037053279364	0.9162150429179308	6	2	1	5	1	0.18454390782980823	0.33104540862898657	0.2631609154844902	0.22124976805671578	
610000	-1153.4635356882718	-1077.4415460909654	-76.02198959730637	-1077.4415460909654	15.769179568396257	3.4573971166220896	0.012617263562440218	0.5657603014848588	0.01030533451040692	6.629160566957625E-5	0.634087913848367	-54.604523968061855	100.72244431072878	65.97388239277184	7.903966360085856	6.37344513191649	0.9022347527523761	4	1	2	5	3	0.18454390782980823	0.3123184478298879	0.2735631776615325	0.2295744666787722	
620000	-1155.8943229964914	-1088.0510007624189	-67.84332223407246	-1088.0510007624189	14.247293498743518	3.4573971166220896	0.013091750376618454	0.6404076399444181	0.011524063434906496	4.841327305460163E-5	0.5690028722304273	-47.60641756368445	186.20419873510187	10.536280400002118	5.988475146908244	4.158172764291311	1.1660003518596354	2	1	2	5	5	0.21621458939068808	0.29810373491418357	0.25105101784330786	0.2346306578518213	
630000	-1162.6271422142836	-1082.0471690212662	-80.57997319301744	-1082.0471690212662	16.015741497318707	3.2893505410291555	0.010622446134718942	0.8839992891318419	0.010968437733903819	6.379296706595011E-5	0.7313941348682633	-53.54146935001507	177.8796715711715	69.18657683276797	2.7177022954669554	12.90703859268281	4.661236104260057	1	4	2	4	4	0.1825480041397839	0.34849439620179673	0.28536001771288255	0.1835975819455376	
640000	-1166.8551160072543	-1087.6086260551956	-79.24648995205877	-1087.6086260551956	17.058780615198273	3.8815563385372305	0.009731941947606737	0.2574503846341696	0.010406168597301065	7.52826607078674E-6	0.2559440950843827	-56.05454508319364	235.13347211754018	108.12644909069262	12.480794973889449	6.33285045595425	5.107173878578832	3	1	2	5	4	0.178020006303054	0.3522189348660056	0.28536001771288255	0.1844010411180586	
650000	-1152.0667408622712	-1078.7824912131266	-73.2842496491445	-1078.7824912131266	16.133735042335907	4.553240422157551	0.011480568850098908	0.8077415973723523	0.009571061007735403	1.1467765215489291E-4	0.9702004210011201	-50.569357475960835	146.80480878328186	4.385795761336591	12.45435964608879	3.901659239303502	2.6969573819905457	3	2	5	1	4	0.17395199373963705	0.3562869474294225	0.28536001771288255	0.1844010411180586	
660000	-1172.8945335369035	-1084.2295126950994	-88.665020841804	-1084.2295126950994	23.22747481737604	3.0117279664279213	0.009440475435527227	0.4213632396752825	0.009088376927255094	3.325149550029753E-5	0.5943655193272221	-53.97951023393932	6596.384733959818	940.7395328073686	4.6355865356397965	17.07990771495936	6.0164464351714715	1	1	7	2	4	0.1737376376796398	0.3395918575557956	0.3001519501514066	0.18651855461315875	
670000	-1157.9255773188847	-1083.1771884108375	-74.74838890804712	-1083.1771884108375	20.611980085807428	4.275018486133858	0.0073118782057959774	0.35715627941683165	0.007730264741841667	6.756621845059245E-6	0.34172302914410807	-51.390666815599104	436.61259557857073	9.75043020449654	3.9381828815928266	10.505983730070254	2.5541217828159968	2	6	1	4	2	0.18566505341957867	0.3478110448756548	0.24334542543129434	0.22317847627347287	
680000	-1175.0533700275273	-1091.22307301796	-83.83029700956743	-1091.22307301796	21.694552378511318	4.475078826430631	0.008861711819057193	0.35117524371813397	0.009351280479236333	8.356611792696145E-6	0.3082535671601507	-62.39473615122913	92.73005887421311	14.764972771385805	8.471001803712047	10.96738990943797	13.444771650395925	5	2	4	3	1	0.21998716103666682	0.3478110448756548	0.2686407697278821	0.163561024359797	
690000	-1169.8769290764683	-1089.2161550696983	-80.66077400676997	-1089.2161550696983	22.500412186374685	3.5537773271415554	0.007975780431012025	0.47883189274533083	0.006847392353536488	1.3296357838793478E-5	0.51699795328009	-57.382290150480735	134.3752598144789	14.04140772253962	10.449666571275358	23.835013922639924	2.361248649894699	2	4	3	4	2	0.19750482962011623	0.3725159131169446	0.26641823290314287	0.163561024359797	
700000	-1166.7971818024148	-1086.3282453103511	-80.46893649206373	-1086.3282453103511	19.294018476500177	4.1671751787629	0.011434628905866173	0.4583695840385733	0.010215549991918106	1.8096951980642636E-5	0.40081992984642806	-56.77854591162436	152.57417267035402	112.43692667116674	34.60137800224556	4.97726538048319	1.8200032565251336	1	2	1	10	1	0.19750482962011623	0.3725159131169446	0.26641823290314287	0.163561024359797	
710000	-1161.1168889787582	-1088.183164665571	-72.93372431318723	-1088.183164665571	16.058037211824754	4.1671751787629	0.011943549910487034	0.6126550727593313	0.011332061318114033	4.641772293444059E-5	0.5988309137583541	-49.51175264002889	242.57663431873473	82.47733490109955	6.6679979942147884	6.867357879591432	0.03197048944543062	3	1	6	4	1	0.18522900452991978	0.3137437079589416	0.27869405799333935	0.22233322951780005	
720000	-1146.308203983537	-1078.936741783735	-67.37146219980202	-1078.936741783735	14.899256771805028	4.242723801531831	0.013944898787557312	0.8825750963812092	0.01083273994597883	4.354467188520284E-5	0.6015519683438166	-47.704215889794895	66.93989094806868	3.14677178468498	5.557861476609301	4.980216232778407	2.1821665576569482	4	3	2	4	2	0.18522900452991978	0.33385205374862803	0.27869405799333935	0.20222488372811362	
730000	-1166.7241129635295	-1082.5203005214482	-84.20381244208136	-1082.5203005214482	19.26901162601362	4.242723801531831	0.007765950942410589	0.5493477509877744	0.008466091675722364	2.132752161970238E-5	0.518252000288674	-54.181983285897196	518.3710642171026	151.31429095179755	143.70962186691233	23.177089484704698	10.033336301179244	1	1	1	1	11	0.20075867795322597	0.32264404578564715	0.26724720599058244	0.20935007027054525	
740000	-1177.2569755698455	-1080.0100438484549	-97.24693172139055	-1080.0100438484549	36.62726041299749	4.4666792602142005	0.005283276440592431	0.595373228171408	0.0049017406461007934	8.602187390968323E-6	0.6361582042025029	-66.71668164057172	1689.72568653494	165.35756932903638	27.039631324359803	14.501005707788071	14.638712376948275	1	1	6	6	1	0.20075867795322597	0.31104723748421487	0.2708292664445191	0.21736481811804087	
750000	-1178.5203553602	-1080.9828300720694	-97.53752528813065	-1080.9828300720694	37.2351833109068	3.068498065524853	0.004631500405843508	0.5034446807227645	0.005296508098438251	7.563079183339025E-6	0.5503148937963175	-74.07926038161418	120.04292135199145	21.044294777072306	21.598882482724594	13.999884804939217	17.684902959091996	5	4	1	4	1	0.18827277428907938	0.31104723748421487	0.32507995311106697	0.1756000351156396	
760000	-1192.1738111609047	-1082.7550129346062	-109.41879822629865	-1082.7550129346062	49.601452151888765	3.068498065524853	0.004130966379348138	0.49235050921280216	0.003776241207511132	3.5893830262412887E-6	0.4950259298513961	-80.17967971040673	369.80866714161834	961.2967392521979	16.820021079461167	5.147632952596685	6.119974950069785	6	2	4	1	2	0.18827277428907938	0.31104723748421487	0.3082168502170693	0.19246313800963724	
770000	-1202.8512687465168	-1083.176413232416	-119.67485551410061	-1083.176413232416	60.10330392528903	3.8852180036191495	0.0027148614645790365	0.5564872185145244	0.0027868747050944108	2.931467750513683E-6	0.6320042431132047	-87.62934991218215	464.20337920394275	169.8190851591195	184.02046609454183	110.98294741680867	20.51282269051062	1	7	3	2	2	0.18228524161843015	0.31104723748421487	0.3082168502170693	0.19845067068028646	
780000	-1205.7718061407345	-1089.9680185661095	-115.80378757462502	-1089.9680185661095	89.96115583883088	3.8852180036191495	0.0035196232752021522	0.8518439451499324	0.0023405586202637613	1.0693570093474116E-5	1.0849951587568003	-84.06374024934156	578.8813216652148	366.7598591556411	148.1635029282232	15.908764633656903	12.17520934049325	1	5	5	1	3	0.18845907978625698	0.31104723748421487	0.30204301204924244	0.19845067068028646	
790000	-1170.0605676131913	-1077.4051581272079	-92.65540948598355	-1077.4051581272079	25.32929674687114	3.8852180036191495	0.007152107074049293	0.6563146537397592	0.005598959706051331	1.1379540666479663E-5	0.6008113905079147	-65.39611780244148	371.3770191797606	121.37991729734843	13.120456011267404	15.282565574437713	14.054552579939276	1	4	3	1	6	0.18845907978625698	0.31104723748421487	0.30204301204924244	0.19845067068028646	
800000	-1146.7416466250072	-1080.3099754180928	-66.43167120691442	-1080.3099754180928	16.030158296897948	3.8852180036191495	0.013847231670624347	0.7331875396388317	0.010343589479462546	1.0593096177216759E-4	0.8081679763475649	-45.25009648410381	207.51119713668305	5.195998887545752	9.907263351827718	3.344051645429209	0.11909937106682997	2	1	2	9	1	0.18177136109009806	0.3678600079020559	0.2872843268656224	0.16308430414222438	
810000	-1145.2108481096964	-1075.362447939601	-69.84840017009542	-1075.362447939601	17.309821463283146	2.9767671114287575	0.01173364568764602	0.6301778847956029	0.00998417702204149	3.34699969975884E-5	0.5365734704594952	-47.27816139574072	302.55519972147715	33.772378851956574	1.8018610206394416	3.7098572731041672	4.0376970879296765	2	2	1	3	7	0.15441855292185513	0.33099200977683607	0.3004796335328418	0.21410980376846783	
820000	-1154.6139000827422	-1079.4102480500112	-75.20365203273099	-1079.4102480500112	15.642426209538518	3.6015007134930257	0.011787673235028141	0.6201805217678391	0.010363189709126943	5.8928452805774906E-5	0.6169028530675835	-54.15387296718969	110.75130026307298	20.318131366057568	13.879126477613571	6.622952737313917	1.0951766612147147	2	3	1	6	3	0.15441855292185513	0.33099200977683607	0.31685034646470056	0.19773909083660907	
830000	-1153.194903185313	-1076.6091876778269	-76.58571550748626	-1076.6091876778269	15.980675618207465	4.52600004843766	0.008469614718341173	0.42799552283147535	0.009663900489479696	1.8179969151369423E-5	0.4671633576704893	-54.838414477634934	147.1201867162618	30.963945122096103	20.94232063939421	5.73589416222552	1.0138266172147217	3	1	1	7	3	0.2077070027212592	0.33099200977683607	0.2635618966652965	0.19773909083660907	
840000	-1173.4235215110086	-1109.1794711569848	-64.24405035402378	-1109.1794711569848	13.047296635283162	4.270346795092645	0.01355924034313963	0.3372393102329847	0.01377661741581726	7.838953808565592E-6	0.20853646741910528	-41.08511728074662	248.53315532571125	232.74104686480314	0.6451448541844054	1.594308212929185	2.322293136781818	2	2	5	4	2	0.21409297986169568	0.33099200977683607	0.25829529717062716	0.19661971319084193	
850000	-1159.24793887493	-1077.036096022634	-82.21184285229606	-1077.036096022634	16.4330527862162	3.898715349263999	0.012587171124353203	0.472448435577437	0.01130723340803451	4.553948779038071E-5	0.5649091424776553	-57.183624008423784	126.30088350137964	123.12172462299844	13.919976472370317	10.033154168678296	16.180237831248053	2	1	10	1	1	0.1589943565992175	0.33099200977683607	0.3133939204331053	0.19661971319084193	
860000	-1190.7940668988674	-1092.319541126542	-98.47452577232552	-1092.319541126542	26.36595492971728	3.6215237607825332	0.006467808442545466	0.4369743058918806	0.006825815770339356	9.322986168389649E-6	0.45140980599260416	-66.98019727446685	427.8214577127385	741.4671236468264	161.038347327084	16.00584116014295	14.480368108452506	1	1	3	3	7	0.23042758123832513	0.3484514175663508	0.224501288004483	0.19661971319084193	
870000	-1183.6642605497807	-1090.3686095379408	-93.29565101184004	-1090.3686095379408	26.821359226115135	3.2584437138521416	0.00554922639793373	0.3279712752069619	0.005855044903408629	5.841553064950157E-6	0.388148320984818	-65.16355445392708	1284.8327226882632	49.19248132795303	58.0875808189183	8.997362813194169	7.795441485526541	1	6	3	1	4	0.23042758123832513	0.3484514175663508	0.224501288004483	0.19661971319084193	
880000	-1155.0591360486974	-1083.2248630384217	-71.83427301027561	-1083.2248630384217	19.234317968786904	3.5348833667959423	0.008449582514076235	0.402485643595834	0.009480298302205297	2.2672735491261443E-5	0.5025315037201092	-51.553066103895794	208.37683822642535	4.501827916788027	4.962658319479055	6.952179196612083	1.5955382227067283	4	2	2	5	2	0.17389473619433254	0.3524367495926813	0.2770488010221451	0.19661971319084193	
890000	-1151.2486762661365	-1075.9942658846464	-75.25441038149006	-1075.9942658846464	23.673278056760026	4.240897895423099	0.01030077375402336	0.6747368401503179	0.00980933994701594	7.18691519154713E-5	0.7457151276519579	-51.67509845548871	121.28091078788782	37.380760548860366	11.665413804188788	3.799627419292258	10.06013977320631	3	1	2	6	3	0.16247550893628357	0.3524367495926813	0.2884680282801941	0.19661971319084193	
900000	-1182.8736935201612	-1082.068061701279	-100.80563181888216	-1082.068061701279	34.982281812649596	3.0539557726738797	0.004890478736907246	0.483866400625026	0.005363322289278212	5.596619582959839E-6	0.46000062891295956	-71.15799732589339	875.5507281503443	38.87446422336825	31.4020075246616	58.680142181019235	15.32781740085475	2	3	5	1	4	0.2054923411636603	0.3783737332135049	0.27500534489681855	0.1411285807260171	
910000	-1178.9366037943462	-1082.8112225962027	-96.12538119814339	-1082.8112225962027	37.11363437809641	3.755699303040657	0.005152659706349055	0.4884287680788588	0.005459920499668606	7.95526307686066E-6	0.5098452692408312	-68.5080321610724	193.55267302262925	34.4504323994242	11.69412458645855	32.98467322319208	68.10611595272384	1	1	4	1	8	0.2054923411636603	0.3783737332135049	0.27500534489681855	0.1411285807260171	
920000	-1165.03251399824	-1082.5733159357255	-82.45919806251432	-1082.5733159357255	24.98437379782498	3.8226566647851943	0.005632365840161614	0.5978932268955507	0.0058289471452444685	1.2157154302727121E-5	0.6074777539154214	-59.32189305710319	218.85801485866014	39.50686694484343	4.392228800295171	7.557784320265129	4.377780736341441	3	2	5	4	1	0.183025469340541	0.3545248495931119	0.2883067652268604	0.17414291583948757	
930000	-1164.8111014038052	-1079.5398087893657	-85.2712926144395	-1079.5398087893657	21.095041597130596	3.8226566647851943	0.00772962920004116	0.43881331057439266	0.009296311171752236	2.0305617574230236E-5	0.49821170091559885	-61.948789438706726	82.38854247077228	51.94081340031558	52.23447995051792	11.70356007431136	2.841245349234676	1	4	1	7	2	0.183025469340541	0.31366608819584674	0.2883067652268604	0.2150016772367528	
940000	-1197.92684888029	-1099.3116896949823	-98.61515918530762	-1099.3116896949823	22.678522954853353	3.747709583355854	0.005520293036443002	0.20687973980683894	0.005800675922586009	1.014364850705446E-6	0.18050647806960263	-68.99767877523702	996.8904741252591	38.13022844273145	84.57689537233942	37.37068821058153	13.340707759301836	2	5	3	1	4	0.2212052234543325	0.31366608819584674	0.2883067652268604	0.1768219231229613	
950000	-1170.459374584847	-1087.5656839008482	-82.89369068399868	-1087.5656839008482	19.848989630939567	3.8314306683336774	0.007953652953137283	0.6842897955735235	0.00843825859761954	1.983293399573189E-5	0.5828590860565449	-55.45675362946662	652.2951519946141	149.7645514711992	9.598681985807804	7.939210211523829	8.983634959769082	2	1	3	4	5	0.2212052234543325	0.31366608819584674	0.2883067652268604	0.1768219231229613	
960000	-1162.0579119249662	-1081.8053355615173	-80.25257636344898	-1081.8053355615173	22.70042553642331	3.1707550648264804	0.007009819152332991	0.5700142326983945	0.00721078628485579	1.6680578630290973E-5	0.5126520787636738	-56.92831253229231	337.78195687391894	24.296812832946042	11.916099439086796	5.071522155600415	5.686529317229294	2	4	1	1	7	0.2212052234543325	0.32537575178370515	0.276597101639002	0.1768219231229613	
970000	-1169.4329375555333	-1079.845553898684	-89.5873836568492	-1079.845553898684	21.11066976868446	4.2412970421204585	0.009271109668615952	0.6053863336654755	0.008113775343129176	2.3977813246749434E-5	0.577415975310345	-60.34300083239049	193.30860562916334	273.82117929528755	118.03035696618417	8.495184217492517	12.980962238648132	1	2	1	9	2	0.17996362012204098	0.32537575178370515	0.3178387049712935	0.1768219231229613	
980000	-1177.3900539346791	-1084.885149876218	-92.50490405846097	-1084.885149876218	25.180879910493886	4.2412970421204585	0.0067010870071066205	0.4978798845007848	0.006310432828828393	1.4026948689020351E-5	0.6021254551115666	-65.33595445620041	312.1677697118807	66.51840404547742	64.19615646911153	21.17310076564625	8.213177208504742	2	4	1	3	5	0.22168624322250305	0.32537575178370515	0.26031388771973907	0.19262411727405368	
990000	-1178.5963741930088	-1089.758489595013	-88.83788459799577	-1089.758489595013	23.50763842948711	2.6794544836194887	0.00761339421235921	0.3024010548746665	0.007631013995867117	7.031666850386599E-6	0.3391786693211941	-63.82409710449985	181.06569029891588	21.756190726360447	27.083502183865583	47.18048886560546	7.847387857674142	3	3	4	2	3	0.17293781365360295	0.3390266551722594	0.26031388771973907	0.22772164345439952	
1000000	-1180.577884107338	-1087.563291238219	-93.01459286911876	-1087.563291238219	27.220688935474186	4.5406744482182	0.006332992464040246	0.47461707316034263	0.006173964339544548	4.715281756804277E-6	0.36396921698876006	-67.2324175247464	137.3180315337425	45.165218914340954	69.46579087967073	22.874184796289178	4.121589682577286	2	1	2	8	2	0.1738789575558242	0.3106098102358115	0.32418875567745814	0.19132247653090703	
1010000	-1192.3766455418079	-1096.6033999842557	-95.77324555755213	-1096.6033999842557	31.2969278998617	3.4052194002189196	0.005677634309504362	0.21310365495380046	0.005680107094074649	1.1397532839407344E-6	0.19317506591720035	-70.89379052628242	723.6663796087873	46.08572962093659	23.756282984304242	9.979570877234572	4.40955185606191	3	9	1	1	1	0.15839230888219655	0.29140708409555294	0.36365040875242505	0.1865501982698263	
1020000	-1169.9197628834536	-1084.2819425510086	-85.63782033244506	-1084.2819425510086	26.791326149772203	3.4052194002189196	0.006029083809289513	0.3062731902575497	0.006185676629665819	4.7508107717650526E-6	0.35385276408970795	-61.11723178628825	540.0023259755682	38.77915698483426	38.59858798500747	1.2919451956879893	2.4389547762147195	1	8	2	3	1	0.18346195593028086	0.29140708409555294	0.34252173031713845	0.18260922965702858	
1030000	-1179.7600268012038	-1087.0517860491143	-92.70824075208951	-1087.0517860491143	26.710135314169218	3.869561531998196	0.005249949542117114	0.249602242837795	0.005032344663392071	1.3291977636982365E-6	0.22449579328031022	-66.17934691018814	182.4532896381281	269.80869887053194	34.12355039568132	18.354566239597226	11.83015825543865	2	2	1	8	2	0.16963845571275135	0.29140708409555294	0.30577362045151335	0.23318083974018322	
1040000	-1162.011428672744	-1080.8658462771464	-81.14558239559767	-1080.8658462771464	18.494790899308388	3.580361233501016	0.008032141665501133	0.4037983089425897	0.008174788395995098	1.0733222846007588E-5	0.41601228111619704	-55.96777270942397	544.6161435887694	72.53817799025153	33.257829997286656	8.172218743323945	0.2330707152667359	1	4	1	8	1	0.16963845571275135	0.3545094904506275	0.30577362045151335	0.17007843338510864	
1050000	-1175.5065315255927	-1085.2273213678359	-90.27921015775686	-1085.2273213678359	27.429448683418126	4.739431326533511	0.006705229705533617	0.5539815561782835	0.006742774059735531	1.6994521464177245E-5	0.5893249752266815	-67.76991857396027	65.47616256499256	29.8132192676655	18.084681040479158	9.068910858656333	12.434979602562706	4	3	5	1	2	0.18216139158487324	0.3545094904506275	0.2822824494307791	0.181046668533721	
1060000	-1157.7196667331727	-1080.825517562291	-76.89414917088166	-1080.825517562291	16.68338796998779	4.291536328670791	0.010885550036318114	0.5117621657751028	0.01044068772283743	5.454458057625775E-5	0.6455593863116709	-50.44414220870981	385.8849946223658	252.58657430662498	8.68311766377905	7.507438349037451	6.293906243703591	2	1	1	3	8	0.18216139158487324	0.3545094904506275	0.266091801688292	0.1972373162762081	
1070000	-1168.007512717158	-1080.47482705311	-87.53268566404823	-1080.47482705311	24.50681911769957	3.7543821213305186	0.007673697485736854	0.2526317304803854	0.008399141881177305	4.655568028409748E-6	0.2713980404790447	-61.55210782602041	120.19571368291885	68.326285905235	70.92198177478814	59.231949516366065	7.463092835605941	1	1	1	4	8	0.18216139158487324	0.3545094904506275	0.27834900910008903	0.18498010886441107	
1080000	-1164.802039378126	-1084.740852732519	-80.06118664560698	-1084.740852732519	18.08548275187216	3.52135690918017	0.012111556631256699	0.5315437544196276	0.009959640086974314	3.459848898146566E-5	0.57981756160762	-58.235841168629285	302.4426707305	22.583277234076675	11.687816507261282	4.078980826324959	0.875259879597422	1	9	3	1	1	0.17228752872928008	0.32797020245549485	0.31476215995081486	0.18498010886441107	
1090000	-1174.9579596370177	-1078.1962364489389	-96.76172318807883	-1078.1962364489389	34.21066558612456	4.331531234504766	0.005467610078264807	0.3476589730936373	0.005050261335327439	3.5768665723877987E-6	0.34930991830709196	-71.97210230404562	85.21807581410862	63.43601320839816	76.50750958132853	20.15139558110447	7.1003292767606885	3	2	6	1	3	0.17228752872928008	0.32797020245549485	0.29392880699931956	0.20581346181590635	
1100000	-1186.3710768895555	-1090.5267952183387	-95.84428167121685	-1090.5267952183387	29.246178312984622	4.331531234504766	0.005646518040998289	0.178803126098168	0.005294624878232409	9.255838299596602E-7	0.1769343552891194	-69.6114917485307	145.6342020516195	88.07750751566856	66.46024268251664	62.26881046831931	4.60827500333503	1	5	2	4	3	0.16073181011799553	0.33584569525193647	0.2775102120881124	0.22591228254195644	
1110000	-1181.0683761268651	-1083.7049272989807	-97.36344882788454	-1083.7049272989807	32.48623645791753	4.331531234504766	0.00705188911492219	0.9758876602881019	0.0057280898601009345	2.1320745585110682E-5	0.7724186241241714	-67.79338183265864	256.6554879740315	30.360849385757387	38.24325577693765	44.67964934291687	49.56022253803509	1	4	2	6	2	0.16325877953283735	0.33584569525193647	0.2775102120881124	0.22338531312711463	
1120000	-1188.4197083762301	-1081.9409531587273	-106.47875521750285	-1081.9409531587273	48.71727094342412	4.344548676999898	0.0033400112380535378	0.5589017931821664	0.0035473423552562673	3.2218277483055693E-6	0.5073595169305375	-76.50570576376076	177.730616426696	353.3311135801238	56.21097408454818	45.60395954056099	14.578678443794399	3	1	6	1	4	0.16325877953283735	0.33584569525193647	0.2775102120881124	0.22338531312711463	
1130000	-1186.6714736619858	-1080.4711545162027	-106.20031914578324	-1080.4711545162027	45.12907507149078	3.1974378471487923	0.005225581281703127	0.4041702419447783	0.004540319093641425	2.9589109629627913E-6	0.3507169858920952	-77.30015488602295	245.12232492978683	264.58363321508483	156.28002676924243	20.09896398391155	15.526228638159873	1	5	4	3	2	0.17737784953112964	0.32437563538935943	0.30340841697344123	0.19483809810607053	
1140000	-1176.603862862736	-1086.2012023025695	-90.40266056016648	-1086.2012023025695	23.226976323891407	3.538507131674821	0.007218483710699503	0.22108022105209885	0.007782072594087584	2.882789250736656E-6	0.22634445845635356	-64.4037697417202	356.8113869676893	31.84381105826951	62.88479653959838	11.84293922758579	10.246819121793473	2	6	1	2	4	0.1639841598133539	0.37451037806144916	0.2666673640191273	0.19483809810607053	
1150000	-1174.478517307541	-1087.5333846296405	-86.9451326779006	-1087.5333846296405	23.568005109938596	4.2970836383865265	0.008327628405418806	0.23033483270604083	0.00784514204777852	3.5220770512487825E-6	0.23053976259429992	-63.9810089050009	203.9095117246935	75.33035591733345	23.406197225438557	4.573086362098044	5.135429609956388	1	5	4	2	3	0.1639841598133539	0.37451037806144916	0.2666673640191273	0.19483809810607053	
1160000	-1163.0054088286408	-1094.1959652881628	-68.80944354047791	-1094.1959652881628	15.16253399430164	4.2970836383865265	0.011329533800187669	0.0056711586120932415	0.011333382261132641	3.12445751370668E-9	0.004930496524855406	-51.2174273179337	109.10135545048117	36.35217462593559	13.630401189328058	3.4957595625305453	2.601522457547215	1	4	1	7	2	0.19580739942823167	0.36642474671053415	0.2666673640191273	0.17110048984210777	
1170000	-1163.6924961764378	-1090.4573220799095	-73.23517409652831	-1090.4573220799095	17.885428645602147	3.5755349457230783	0.010907648014231032	0.23072408950909407	0.010892480651333221	7.18396199726793E-6	0.25123571868449274	-55.60031653962866	83.42658606466495	22.756754548572893	2.6167202544874195	4.322166037874891	0.3749511423574874	6	4	2	2	1	0.17117760860417292	0.36642474671053415	0.27463930151409255	0.18775834317120124	
1180000	-1154.4223228888259	-1089.8723244523171	-64.54999843650883	-1089.8723244523171	16.294594942669377	4.1771396453302625	0.009970623824326908	0.27646195420300484	0.008399931626535585	5.16913007327916E-6	0.2392873356847866	-45.89844227325655	236.98714039520962	9.344880772878325	5.224880469271954	2.317446855837859	1.022103378416879	2	3	4	4	2	0.14095558266936978	0.36144868687360693	0.2782337385569177	0.21936199190010655	
1190000	-1168.1909716386883	-1084.9839134304234	-83.20705820826487	-1084.9839134304234	20.69530222497557	3.648938861989636	0.007602310893983905	0.583127442360679	0.007966087354778337	1.934412842625999E-5	0.57034775374409	-59.05321620044796	126.73020850769709	92.75412984159037	26.790158009322678	11.58469188432899	3.0712884927054063	4	1	1	6	3	0.14095558266936978	0.34357540651922963	0.3132287762339327	0.20224023457746884	
1200000	-1153.3686332220652	-1078.0322804798607	-75.33635274220462	-1078.0322804798607	20.40515426871154	3.7360599474463125	0.008559805451423121	0.4721233048914605	0.008251923368259681	1.949629717933987E-5	0.5069070225790123	-50.091025533453795	644.9809309015465	86.74182084653803	3.1312723722406455	5.084248180081431	5.887367548600727	1	3	3	7	1	0.16501145829090957	0.34357540651922963	0.3132287762339327	0.17818435895592905	
1210000	-1159.153861505788	-1076.5411375161184	-82.61272398966966	-1076.5411375161184	20.698732761308786	5.102798212625998	0.0075179572490792915	0.7092557471380668	0.008061236305920415	5.013534754362826E-5	0.829016443336167	-58.42774939045694	221.5896843997666	6.185046640221992	8.064610823667843	15.92850935594341	0.9548877755939645	4	7	1	2	1	0.16719189916846564	0.34357540651922963	0.31104833535637666	0.17818435895592905	
1220000	-1150.2505973749758	-1081.135452972433	-69.11514440254277	-1081.135452972433	16.58811511445991	3.2990621830890543	0.011347247664950518	0.46225624722742464	0.010715391821693917	2.6679574033528956E-5	0.46884880643864996	-49.051511459305516	213.4081417631903	11.339293545819928	4.557300600172581	4.2695101964541475	2.5832048550281574	2	2	6	4	1	0.15329533228290493	0.34357540651922963	0.27972327892494353	0.22340598227292285	
1230000	-1175.249496979386	-1088.6930321618484	-86.55646481753786	-1088.6930321618484	21.923452195312876	3.2990621830890543	0.006899961758788997	0.18798591226835382	0.007287120094577342	2.067545370405749E-6	0.20058228952123505	-64.72604035247517	68.53150997494616	47.6333026176465	17.81221659712568	23.317710895347115	6.849508005325292	2	2	1	5	5	0.1647403463092961	0.34357540651922963	0.2682782648985524	0.22340598227292285	
1240000	-1160.733355934215	-1083.5537205449066	-77.17963538930846	-1083.5537205449066	18.921224553579442	3.2990621830890543	0.009353970438784382	0.34565092933889835	0.009543917006042343	7.4166248134602645E-6	0.3043221875134726	-58.15206865177477	52.08830802451653	15.699056669816986	5.591618782836716	8.703242489710377	6.6531297399766425	6	1	3	1	4	0.1647403463092961	0.3500412053367822	0.2849583247858039	0.20026012356811884	
1250000	-1167.0093431648374	-1083.3513328902827	-83.6580102745547	-1083.3513328902827	21.92804386209735	4.195290986186884	0.007832262448988424	0.4039866891772046	0.008102289323870462	2.0418191937188064E-5	0.5626456043219691	-63.32505609336806	95.66718404401477	27.593454167509503	11.773566925613112	4.328577106491084	3.731210733576257	4	4	4	2	1	0.21786053966039884	0.3140476047707297	0.2849583247858039	0.18313353078306857	
1260000	-1186.8494637587255	-1091.6997893669022	-95.14967439182321	-1091.6997893669022	39.327345006634964	4.110963340398541	0.004500867029926357	0.007585493665454015	0.004510093123665437	1.1231115833577652E-9	0.007434042460345041	-76.36280679327297	76.32698078013027	15.594219093954429	10.848473982712147	19.551391588066846	3.6523413925809254	9	2	1	2	1	0.21786053966039884	0.3465936588293898	0.2524122707271438	0.18313353078306857	
1270000	-1187.5519915083755	-1087.434581490142	-100.11741001823353	-1087.434581490142	43.05100490578778	4.1333930780505845	0.0038535234065495243	2.965321206217762E-4	0.0038533750458137547	9.941531995638222E-13	2.587474794375611E-4	-77.36338754530804	377.42188878674773	138.08557904513242	40.262213508317075	7.579933817836541	13.444576363709661	3	5	3	2	2	0.19923578718389992	0.3652184113058887	0.2588879007052536	0.17665790080495877	
1280000	-1189.1457700141573	-1084.9204885899353	-104.22528142422186	-1084.9204885899353	40.77780508461237	3.73146533118738	0.003717133687636091	0.15388501607967478	0.003553338980761999	2.770158205304183E-7	0.14513009409079322	-74.28162305805262	634.3964638899937	173.34824090068287	287.3929440394367	17.10763026512228	10.585454944096634	2	2	4	3	4	0.19923578718389992	0.3559339134405687	0.2887375330445664	0.15609276633096603	
1290000	-1183.2586773854875	-1083.9456785443583	-99.31299884112933	-1083.9456785443583	29.978531220119482	3.73146533118738	0.0062784997969936775	0.43529685068778445	0.0061578153215796	5.168713605492604E-6	0.37469166283609284	-68.68385850407182	841.9246585700442	488.71922491985856	142.35227546015622	10.956729890772106	7.408661902391733	1	1	4	7	2	0.17712515267836407	0.3482052766144087	0.31084816755010225	0.163821403157126	
1300000	-1166.4189488622058	-1085.8386861105253	-80.5802627516804	-1085.8386861105253	16.140214158670933	3.264369004229527	0.012577494896122322	0.37924742508947007	0.012472554658837193	3.205888369301132E-5	0.4195323456435571	-55.661760717808406	179.80002995333047	143.1988844495057	46.14900657469326	8.45675606618885	5.7363781460685	1	2	2	4	6	0.16259628953147665	0.3505091827676147	0.285841195235689	0.20105333246522067	
1310000	-1156.7641869416211	-1074.0131076054447	-82.75107933617643	-1074.0131076054447	18.172895858603237	3.419532304326014	0.010672773399323371	0.5902110015323201	0.00935647990995558	4.010671322905232E-5	0.6680924437835664	-57.669523939900714	234.72091427168687	47.61330812788472	12.191807934440824	13.12109129281482	16.525568080331194	1	2	2	4	6	0.16259628953147665	0.3424664480488321	0.285841195235689	0.20909606718400328	
1320000	-1164.1519157698062	-1082.5219455741844	-81.62997019562177	-1082.5219455741844	19.958573521260913	4.802432173617307	0.007493249492180909	0.4935683117950906	0.007494269384129193	1.403449124582323E-5	0.4892677818965254	-55.906798624667054	270.96641555369905	14.936807763065216	26.80729904136458	21.109515137921846	6.6826586137963915	2	7	3	1	2	0.16797436332243296	0.33708837425787574	0.285841195235689	0.20909606718400328	
1330000	-1178.56036822084	-1086.8703242714007	-91.69004394943931	-1086.8703242714007	28.491111878696206	2.7983520524016576	0.007413268647565735	0.3135849635855791	0.00627687922993313	2.459801958296232E-6	0.24403880041277243	-67.51086139168835	403.8982307525661	102.68020448427178	21.625980793831975	8.305480642463788	2.541749968431323	3	2	6	3	1	0.18248871171515132	0.3445358244214836	0.2638793966793628	0.20909606718400328	
1340000	-1175.3926173308369	-1086.5914414044425	-88.8011759263944	-1086.5914414044425	23.140155396723095	3.2472864646287958	0.009252750748960701	0.6295564346786949	0.007490018060311657	3.062968137318814E-5	0.7424070093747769	-61.970183938439696	157.75220627793905	100.8867118840811	38.2789308119578	41.13501019499213	5.480708433520878	1	1	1	6	6	0.1776329890629471	0.3445358244214836	0.268735119331567	0.20909606718400328	
1350000	-1155.3156041208383	-1082.8019025767137	-72.5137015441246	-1082.8019025767137	16.480895090308945	3.054275647975493	0.011525951334847503	0.7172892677906099	0.00915663052807098	1.8969764840545885E-5	0.4399375168073228	-49.02917342684218	253.54899388906733	39.2955310170288	13.182371552033985	4.497705492984231	4.943377522345841	2	3	1	3	6	0.15789463519038338	0.36035975225924355	0.2792460389420414	0.20249957360833265	
1360000	-1209.6106461112252	-1086.5293077580407	-123.08133835318439	-1086.5293077580407	83.92952589591594	4.038742709653412	0.0029524606918649317	1.0841707316714648	0.0015725304793937427	4.453984593906691E-6	1.0316957963484565	-86.1869436941288	3223.1573055768645	240.84480264396208	145.032959262656	60.890213902927805	52.73298141194204	1	3	2	2	7	0.1516232875877603	0.35955025272058017	0.2792460389420414	0.20958042074961905	
1370000	-1218.8746684117698	-1100.3373409966052	-118.53732741516454	-1100.3373409966052	76.83478042028351	3.9715583037593314	0.0018343127405505326	0.1890999561543096	0.0018110244000300825	6.657280302414426E-8	0.14177890539553373	-84.00197664423462	348.0818897020471	649.5008330541347	360.8484503835916	371.3243639510196	22.891726744035186	2	2	1	3	7	0.1516232875877603	0.37542132521751737	0.2623978382627165	0.2105575489320068	
1380000	-1198.118072387468	-1082.1967139432725	-115.92135844419536	-1082.1967139432725	77.51486115371165	3.2765268727918313	0.0022662675962846256	0.11991613487094116	0.002249589157039128	9.457028695438389E-8	0.1358667053544211	-86.0033571783601	617.3362579591782	63.43384623759081	183.08626122907438	48.2459134609172	7.715614582871967	1	1	6	2	5	0.18143156341953215	0.34066131254118265	0.2623978382627165	0.21550928577656966	
1390000	-1187.589984432458	-1094.2460820454087	-93.34390238704951	-1094.2460820454087	33.94959338781653	3.269999254616696	0.004354040494847501	0.4846256972913801	0.0038717209088686886	1.587667819082747E-6	0.338772415059998	-67.75351021052934	353.22203411246096	101.91021782364416	10.292978460772773	11.398758673183709	10.897085912933452	4	3	4	1	3	0.18143156341953215	0.3096844149324509	0.261622479289263	0.24726154235875486	
1400000	-1189.6298764080398	-1088.8299776024962	-100.79989880554359	-1088.8299776024962	57.37725117715489	4.648209997181022	0.004131570979279004	0.7220378689794835	0.003268807089726837	8.30078074947423E-6	0.7802450139720726	-70.41278324077268	598.2225128379255	85.68023327611176	7.787067400364477	6.605815997743473	32.193082346600285	5	1	2	6	1	0.1568959195046516	0.33422005884733147	0.261622479289263	0.24726154235875486	
1410000	-1169.4691996905322	-1081.28478435209	-88.18441533844226	-1081.28478435209	28.44590399948233	2.9638190685781973	0.0053258156085825925	0.36533132043934907	0.005417094403733182	5.861557354156708E-6	0.4446642164006273	-65.04280830416975	117.98167313398213	34.42656041191133	25.70517845922702	26.408373282371716	0.280864791826222	3	7	2	2	1	0.1839601345492079	0.34305607600894955	0.2257222470830886	0.24726154235875486	
1420000	-1192.9361808920676	-1088.1368386755828	-104.79934221648476	-1088.1368386755828	46.76896280245613	4.229128878833021	0.0038803988788145335	0.45043726786550975	0.0041877768125204995	3.20672560950014E-6	0.46380526192493476	-78.3173442121103	388.7512354866934	68.65034586315856	52.59598342246583	17.244546793591418	0.8028903840321585	1	10	1	2	1	0.19033254899451424	0.32336379841674395	0.2699633624102556	0.2163402901784872	
1430000	-1172.6252678373983	-1082.2010188758125	-90.42424896158587	-1082.2010188758125	23.362865422968614	4.371217789192295	0.009617300956589766	0.4570491312096855	0.007288073011354553	1.8843665337859648E-5	0.5444573372107524	-65.67680431815818	159.6909955826363	29.54302152776638	18.333825242179618	27.83601995801325	10.845141522326378	3	1	4	5	2	0.23598789553020813	0.3590824630788553	0.26202961905724137	0.14290002233369622	
1440000	-1195.8822932287273	-1082.8988379645155	-112.98345526421193	-1082.8988379645155	66.25601967883972	4.371217789192295	0.0029613739527754564	0.3302756978193319	0.0027514019549648686	8.000259358546076E-7	0.34190040451244075	-85.35223984398098	307.53219328097833	156.09181808774025	100.82363477278732	16.057844967608467	10.216782900357739	5	6	1	2	1	0.17008359412979665	0.3590824630788553	0.26202961905724137	0.2088043237341077	
1450000	-1187.6096549849024	-1083.026702896194	-104.58295208870837	-1083.026702896194	45.19089835522792	3.9816513392059307	0.004282226758512573	0.3149541602960122	0.004119872229793047	1.653214956672556E-6	0.31816555592607626	-75.78143525218869	474.2353409888062	100.58933216453408	55.9246591574897	21.82719896830994	43.59791984184532	1	3	1	2	8	0.1882620765755389	0.31152157836885175	0.2914120213215027	0.2088043237341077	
1460000	-1192.0738413688166	-1088.4660947344612	-103.60774663435551	-1088.4660947344612	45.41787275618651	4.39849660195296	0.0035866144479794293	0.19244467244479213	0.00327726980847752	5.232143919713513E-7	0.20239653591084483	-79.83853029175545	99.24802814283106	58.59980547266081	50.80055988687098	25.450911767021758	5.005102663184182	4	1	6	1	3	0.20779602780309897	0.3026289156587945	0.31583149177859154	0.17374356475951602	
1470000	-1179.539978900227	-1098.62275722436	-80.91722167586705	-1098.62275722436	23.125789573466665	4.39849660195296	0.007747472103407275	0.008750671435682821	0.0077485912916440995	3.7170262251739784E-9	0.007854946687732227	-59.61418792757186	299.35894043022233	131.16234769631936	21.02718364080419	0.804495644906811	1.8331896538857129	1	5	5	3	1	0.22388850917844644	0.3026289156587945	0.2775157058979915	0.19596686926476856	
1480000	-1185.1512211859142	-1093.007236840163	-92.14398434575135	-1093.007236840163	25.5981803821387	2.816517142572737	0.006899431311899098	0.2275126747756105	0.006111360085974449	2.463152727430605E-6	0.25206879721556597	-68.96634418467927	114.20526448304027	38.54858937146813	23.067523461123564	26.580873847969563	18.86866102022033	3	1	3	2	6	0.16868041072422635	0.3530333394949622	0.282319380516044	0.19596686926476856	
1490000	-1184.7936007995445	-1087.30328218378	-97.49031861576438	-1087.30328218378	31.575424666499828	3.617404402647168	0.0046243924243081925	0.08888486489524475	0.004567108226795556	9.81642336346628E-8	0.06782189026552583	-73.79937978177526	143.7953573040934	58.32445452268769	27.43522899764051	36.9737935154559	8.472443232563196	4	1	3	2	5	0.1990125571741423	0.32714936020572866	0.2902465540250307	0.18359152859509942	
1500000	-1181.686713914932	-1089.2599056513047	-92.42680826362717	-1089.2599056513047	37.81774122516369	3.2192025399814357	0.004398181345863637	0.0013488775567142301	0.0043999267991283965	3.004651874587311E-11	0.001245694435582102	-69.75862985045543	129.44286876472702	462.9524134620375	8.943507246494303	4.615862284299796	4.382472146371786	5	3	1	5	1	0.2027593426459242	0.30723893092404053	0.2902465540250307	0.19975517240500562	
1510000	-1183.3051862868247	-1084.368827892927	-98.93635839389768	-1084.368827892927	28.846856224627928	5.579674165079545	0.006247977131739819	0.6694063229336854	0.006067602982653337	1.0884588982480039E-5	0.5513376877592107	-68.67510255635439	255.98602965232263	43.52782997263295	134.8737856444863	15.215331005089304	16.035198210438065	2	6	1	4	2	0.2027593426459242	0.31162662130786223	0.2742423121855805	0.2113717238606341	
1520000	-1180.1491487001513	-1091.419800199303	-88.72934850084826	-1091.419800199303	28.44586115600342	4.194140800016096	0.004856855845729345	0.3892966166585371	0.004903271618566578	4.206712115178937E-6	0.41850229559966673	-65.37515365536883	306.657477807772	38.20791149506247	11.692195262014017	10.606339766566517	1.4814402590465074	4	2	2	6	1	0.2027593426459242	0.31162662130786223	0.2742423121855805	0.2113717238606341	
1530000	-1188.5166321837676	-1085.8028113004384	-102.7138208833292	-1085.8028113004384	40.18407563572684	4.395691534853209	0.00381014291901919	0.34702894612907076	0.0037871680947406863	1.8152567498814048E-6	0.37500246187604275	-74.55101123556469	316.7887847546116	122.08530847148724	30.38444341795492	50.27572005412378	18.2135042293415	1	3	2	1	8	0.18664881798955207	0.31162662130786223	0.3151309115718851	0.18659364913070164	
1540000	-1183.9965773579631	-1081.2333364273845	-102.76324093057862	-1081.2333364273845	46.27678355578355	3.5769090884652237	0.004753250395235469	0.5393118582104295	0.003867093530870707	4.217653211501174E-6	0.49143041956716665	-73.50680817578312	1511.191860832699	180.29019502265004	93.46794795562242	5.667106173997802	0.7955303636623524	1	2	8	3	1	0.18664881798955207	0.33457042400178477	0.29218710887796256	0.18659364913070164	
1550000	-1186.3153081356572	-1084.7596575698333	-101.55565056582398	-1084.7596575698333	39.29644907043064	3.5478726488876786	0.0035949879311676057	0.2971644956597994	0.003598621216120387	1.58281517119346E-6	0.3565746230825407	-75.74553933898893	216.6290265395636	113.15425811972942	9.531606125740957	26.095815928164388	1.8973713400523256	2	7	1	2	3	0.19318768789676657	0.30088835556423177	0.29218710887796256	0.21373684766104015	
1560000	-1189.1254989356783	-1095.6919443219444	-93.4335546137337	-1095.6919443219444	21.76101083696984	3.2582610091237267	0.0077342126673679654	0.031549925098680716	0.007691424006695709	3.116747868098244E-8	0.02295349469164748	-67.13231960073992	481.4891272223207	73.12217184715834	31.878473572181342	59.38221419640617	5.506086045878728	1	4	5	2	3	0.16835335064654064	0.32139887798723554	0.29268602687768147	0.2175617444885434	
1570000	-1161.8264746373313	-1090.682750074332	-71.14372456299928	-1090.682750074332	16.846293803998165	4.007817019370991	0.010938574387781883	0.41811001234416606	0.010966348904674997	1.9065542762572138E-5	0.39581338855564163	-53.79290428730897	44.37581663451473	3.7397871848040194	4.603217900956497	6.309425023518407	2.391055178399062	4	2	1	7	1	0.1943688224780343	0.3207838057181801	0.26728562731524325	0.2175617444885434	
1580000	-1195.5134926632848	-1096.0292203003291	-99.48427236295558	-1096.0292203003291	34.57247481363264	4.007817019370991	0.005693290451679321	0.1864384777513991	0.005868558412029621	9.549423408925337E-7	0.16621215787913693	-73.9333833229973	77.86831983803093	52.49206927140888	59.61730904778737	32.38001384183344	62.407825919259075	4	1	2	3	5	0.2045816134997204	0.33239304207245246	0.27616545469797676	0.18685988972985143	
1590000	-1188.901656618984	-1080.986516009734	-107.91514060924982	-1080.986516009734	40.52040486100435	4.007817019370991	0.004650129350790427	0.7423129328942653	0.004022234043362586	1.3232824083591593E-5	0.7858077758852445	-72.51241362189816	874.7406141218504	2373.6545413660474	53.10608781415027	20.50777605011077	17.256618380173865	2	1	4	2	6	0.17319428323526667	0.36449265235497763	0.2754531746799053	0.18685988972985143	
1600000	-1180.614038912393	-1088.4817708221487	-92.13226809024425	-1088.4817708221487	25.486260794992695	3.067356591922304	0.008327420462094049	0.6511689450522653	0.006700209278628827	1.905347007931466E-5	0.5763761877967527	-65.57465652673395	181.93772424037527	81.00633613037989	14.25563425873759	33.42150727629295	3.598614811656109	1	5	2	2	5	0.17801513636501054	0.36449265235497763	0.2754531746799053	0.18203903660010756	
1610000	-1154.8291355853191	-1077.9395639974696	-76.88957158784956	-1077.9395639974696	16.772158624251084	4.580645667444695	0.012694162701963682	0.433244197311023	0.01146098288247457	2.592578847354398E-5	0.4018580139702637	-54.49672647144518	138.96753153420448	37.95798174758546	10.925146969579266	7.858019143429591	7.180114925827625	4	1	3	1	6	0.2046412351292764	0.2959545319530662	0.2754531746799053	0.22395105823775313	
1620000	-1185.0942130444646	-1083.40331531908	-101.69089772538446	-1083.40331531908	90.90113765368825	3.3510439483272685	0.0016736105368299087	0.5794008158976801	0.0012495147154790056	9.098139215430998E-7	0.6529220643084598	-71.99121803688827	1814.3737949453507	39.15174731005195	26.558980041159156	31.566150031196578	1.0462551841153167	2	4	4	4	1	0.2205993816660848	0.29788391190517177	0.30291702632282286	0.1785996801059216	
1630000	-1168.8788734998527	-1086.1772146927751	-82.70165880707758	-1086.1772146927751	18.89275194878596	3.0476887327465563	0.007743048502124419	0.40957678945618525	0.00728679999559978	9.157675398316053E-6	0.39321863046708033	-57.26868386733929	665.893964046577	20.13295942474968	24.431533091902804	6.457558452250858	7.723848508016535	2	1	6	4	2	0.20092483888957327	0.29788391190517177	0.30370358827916494	0.19748766092609105	
1640000	-1165.5963294237197	-1091.590611702451	-74.00571772126871	-1091.590611702451	21.707575789426436	4.449778777294479	0.0114640365658793	0.7458535522337821	0.0096530166117929	7.410363489325022E-5	0.7591128386162163	-50.20945286947885	251.81092076472976	20.114668008252245	10.167033463302543	7.400219767521877	6.1570198223315	2	1	1	9	2	0.18372765310178113	0.3510619622759846	0.26772272369614425	0.19748766092609105	
1650000	-1156.6409558844646	-1081.053939351818	-75.58701653264663	-1081.053939351818	20.547557277348293	3.322671671857081	0.009364129164055435	0.5980121337380959	0.007869985686815236	3.263055263623066E-5	0.6290519271389263	-53.18375827268401	182.73122085600187	22.381760573876065	5.395640927743988	7.024447457416752	8.097160639128647	2	3	1	5	4	0.18430218666728845	0.3510619622759846	0.26714819013063695	0.19748766092609105	
1660000	-1175.9460372351136	-1081.606079075884	-94.33995815922958	-1081.606079075884	34.57192330297623	5.448834443563049	0.004988186198612867	0.5745697105820461	0.004770566679117801	6.655093087346845E-6	0.5487684344546723	-63.3529193071607	818.5557621307344	176.52856684798275	92.27055403753859	31.071534631166283	11.80175940762259	2	1	1	1	10	0.1810820728868743	0.355959212930219	0.26714819013063695	0.1958105240522708	
1670000	-1168.0128092421082	-1081.3263045398046	-86.68650470230372	-1081.3263045398046	25.68267492897564	4.130401262517949	0.007554600840565131	0.40698515861103646	0.0065714557290188465	8.39276267392708E-6	0.39903572075456784	-56.26525886323881	516.1510028618735	1030.5974702618448	65.3290436923368	3.1279550642494316	4.8595373580502494	3	1	1	8	2	0.1810820728868743	0.355959212930219	0.26714819013063695	0.1958105240522708	
1680000	-1169.2172975794613	-1081.0521942471346	-88.16510333232658	-1081.0521942471346	21.50601308092207	3.8985335732193995	0.007562237849068731	0.7556824355414944	0.006721400888317566	2.631325795886841E-5	0.6930538564496022	-61.181879304113224	342.69388577859604	169.25996238833164	60.340816744867624	6.878760263016261	0.34581499987286757	3	2	1	8	1	0.15955195190180396	0.3418537433798823	0.2514307850122171	0.24716351970609776	
1690000	-1177.7437560068308	-1091.1826809385066	-86.56107506832424	-1091.1826809385066	22.395412841715196	3.8955259419110826	0.006598531328401733	0.48224651636609633	0.006666070122811358	9.26313403819206E-6	0.48206317584350356	-61.15962272203785	233.72089798715453	27.13717345294231	37.462519492123036	7.6728191397481025	12.419264063742247	2	2	1	5	5	0.143587466666076	0.3418537433798823	0.2514307850122171	0.26312800494182575	
1700000	-1166.1846577536146	-1086.1686370006835	-80.0160207529312	-1086.1686370006835	19.282418964177698	4.52228128270741	0.009723859205414914	0.3142605822172021	0.010413040372865051	7.433409425747293E-6	0.2740714152929797	-59.88610752749021	83.1321673536365	32.45645461240651	7.872535766733468	6.9678292699664635	3.6338415861444764	4	1	4	4	2	0.143587466666076	0.3418537433798823	0.3029894141287065	0.21156937582533633	
1710000	-1160.6987767893122	-1081.0360206548569	-79.66275613445535	-1081.0360206548569	18.566023594477702	4.52228128270741	0.015136178756993518	0.8482665164596442	0.011748947333607006	5.6940516924238264E-5	0.6242304463981795	-57.06987974987627	126.14031405652828	42.174448722426604	14.825598146151142	3.770822122990414	2.2325479216945716	2	4	5	3	1	0.18231864737722242	0.3418537433798823	0.3029894141287065	0.1728381951141899	
1720000	-1151.0775381890396	-1078.7316481247638	-72.34589006427586	-1078.7316481247638	17.386284350443205	4.52228128270741	0.011926493751779366	0.5114653529681041	0.010834343139868263	3.46917139208555E-5	0.5384692367644045	-47.848918972322934	285.31642655168434	64.58974552486217	26.541406948141894	6.588304487083295	3.0745956094334237	2	1	1	4	7	0.1809373156726031	0.3418537433798823	0.27852652992089416	0.19868241102662157	
1730000	-1179.5182437230255	-1090.0590109868804	-89.45923273614513	-1090.0590109868804	22.51674541613429	4.52228128270741	0.008303376155028776	0.11774791503128615	0.008202513911653372	7.888996051490998E-7	0.107974734235241	-65.02123335722543	325.5824278891845	128.710341058428	21.77908162115935	14.499980226289395	3.2688031260156234	3	4	1	5	2	0.1809373156726031	0.3418537433798823	0.27852652992089416	0.19868241102662157	
1740000	-1158.493435200283	-1084.0318769623486	-74.46155823793437	-1084.0318769623486	21.25588026109524	3.1767200803268514	0.008748463961012544	0.31461229618699016	0.008549463122391599	7.532998515350099E-6	0.3134980527608842	-54.22855401909036	70.44146891103038	5.656641398208019	11.4873955316731	11.464504497986981	7.600869173947343	2	2	9	1	1	0.18195212090782256	0.30342264519786044	0.32652510842423094	0.18810012547008712	
1750000	-1174.990565586193	-1087.5410356324642	-87.44952995372894	-1087.5410356324642	24.896834643115355	3.4657510862587584	0.007876995680465591	0.44248163713789834	0.006882076084598804	1.1149755341678922E-5	0.4589075186339044	-64.77551656387682	82.75877150482553	86.40392968975294	18.166689850487934	10.634541094329375	3.7399174774340085	4	2	3	3	3	0.1755426543091601	0.32416479417877947	0.3121924260419743	0.18810012547008712	
1760000	-1173.4555890960228	-1086.8115074143889	-86.64408168163399	-1086.8115074143889	27.48237065781707	3.3459616370717002	0.007595824192774848	0.5340509505153592	0.007376054005946035	2.039448981131409E-5	0.5684324653898977	-61.33812684837433	104.57380065579984	92.81914142474841	41.258018714221706	12.922619220315195	17.280112560668996	1	1	2	8	3	0.1755426543091601	0.32416479417877947	0.3121924260419743	0.18810012547008712	
1770000	-1164.3711897902274	-1078.7333325010777	-85.63785728914962	-1078.7333325010777	19.368443447296414	3.7822233967214847	0.008818497570454175	0.6653873338463479	0.009587967299978274	3.4641148404047876E-5	0.564732708214253	-58.80937643968964	226.24175228244388	170.12818192324332	42.9677845151081	11.018002530190932	6.884045479475131	1	2	2	2	8	0.1755426543091601	0.32416479417877947	0.27500816022373065	0.22528439128833078	
1780000	-1168.5701248991877	-1079.3573720281797	-89.21275287100804	-1079.3573720281797	25.503400760908306	4.298936444619991	0.00766935081988714	0.5347534055435746	0.007721398179780311	1.4871762028233834E-5	0.4788725287015015	-60.83800003514364	536.0165925120881	362.50985772542	9.709397674907878	12.639448265579926	7.304710690220327	1	3	9	1	1	0.1755426543091601	0.3419132933900536	0.2572596610124565	0.22528439128833078	
1790000	-1139.0974990644934	-1076.9129944037043	-62.184504660789145	-1076.9129944037043	14.689653765150146	3.5163493589832924	0.014353839215479293	0.6037401851305612	0.012076708699511919	4.30655554305431E-5	0.4715930825105603	-42.9414502557684	150.1976787440731	2.8379226032681135	3.8943913988344194	4.749210312497393	0.6539782692947917	3	4	4	3	1	0.1755426543091601	0.3235253283985328	0.2756476260039773	0.22528439128833078	
1800000	-1165.36350575951	-1088.8396342808473	-76.5238714786627	-1088.8396342808473	17.419415732704284	3.623044180698439	0.011429550198848263	0.38067462928064094	0.011092138157639523	3.063601169264919E-5	0.5011820701984383	-57.83910440052425	83.84043830109412	24.56521647419053	4.400895116903668	4.043060383358349	2.454482525137431	2	6	4	1	2	0.19518165015472558	0.3536104339075077	0.22440535594129546	0.22680255999647225	
1810000	-1157.1251638347144	-1080.411574055811	-76.71358977890347	-1080.411574055811	18.35946460078933	5.094453014660738	0.006960306033770017	0.6437481210183832	0.008304157039712882	2.235495671123034E-5	0.5242347533022966	-54.52298009060934	130.87885220799308	70.47160784494652	5.539134720523553	2.72052622859217	3.388987497079701	3	3	4	3	2	0.19684267114586157	0.3200767392331987	0.27052826453189216	0.2125523250890486	
1820000	-1160.6601407185092	-1078.6496389630354	-82.01050175547387	-1078.6496389630354	22.14279504886964	3.275175415737982	0.007813380011562267	0.5618490740322337	0.008139529806376299	2.2213288614950924E-5	0.5603708375306846	-57.17006227613869	283.19786491879074	16.55956911797942	22.688844381336345	13.958679709952342	9.116737894944997	2	3	5	3	2	0.1847507758600797	0.30794872365211523	0.3064595125224568	0.20084098796534927	
1830000	-1159.668528369817	-1076.695495157167	-82.97303321265001	-1076.695495157167	21.64870451083069	3.082132581311027	0.006756723939688528	0.61101494401611	0.007547839457689016	1.7349452886026555E-5	0.597684127156385	-58.25150587646173	245.84539205141397	83.87812303415122	13.944450684692136	8.63805699948904	8.446327197721784	3	1	4	1	6	0.1770180661670507	0.30794872365211523	0.3064595125224568	0.20857369765837827	
1840000	-1160.8383473549818	-1088.6623951838546	-72.17595217112722	-1088.6623951838546	14.599615799376183	3.1832369632417654	0.01171209831564643	0.3531618124546183	0.011023818829828436	1.7793672252576154E-5	0.3586415511298329	-53.385496652439706	76.03542763437555	14.395055852094806	8.875207019143275	2.66340472290561	4.522222728745439	4	1	1	2	7	0.19946459874807515	0.3391268270649793	0.2528348765285683	0.20857369765837827	
1850000	-1154.1692416250326	-1081.8312061290324	-72.3380354960002	-1081.8312061290324	18.015559967086208	3.933649197614413	0.011886260270304582	0.6937009168786059	0.010507225654685606	8.407273382277782E-5	0.6999097871481181	-50.64300351460019	171.9876352660917	6.596375425055251	4.769198569377419	6.118532907125636	7.0456890795368805	2	3	1	7	2	0.18950163677249884	0.3504947479890586	0.2678844062429096	0.192119208995534	
1860000	-1171.7735581999139	-1085.3179884032209	-86.45556979669307	-1085.3179884032209	23.81998709937927	3.619593336996601	0.007144537450179692	0.39106398822765626	0.006680460334595401	7.112907786033526E-6	0.4037406794297181	-62.24341164182305	140.66492978557048	29.120824126172018	18.95385631261392	31.711026779078818	7.324401231170419	3	4	1	1	6	0.1881767211566066	0.3538948249369091	0.2678844062429096	0.19004404766357574	
1870000	-1182.003221372487	-1093.7561826615868	-88.24703871090006	-1093.7561826615868	21.980275604429494	5.139424595919374	0.008659123532087126	0.20325438419456138	0.008139154833569986	3.5911022518491006E-6	0.2232756833419671	-66.58166086078235	93.91954929242199	67.06036819602075	32.51508496545646	4.815406724111423	2.532758539401536	1	8	3	2	1	0.1881767211566066	0.31701958398678215	0.29690892309601435	0.19789477176059797	
1880000	-1163.9836832325184	-1091.577120009363	-72.40656322315552	-1091.577120009363	14.85401138752193	2.838835738478207	0.01900532545661425	0.6954044746074982	0.014734436031437093	1.1181553230645621E-4	0.6510943984821966	-53.81934999762206	67.081897702249	4.7099803272219445	9.492718780292165	2.1965013059889196	1.5169013239621323	5	3	4	1	2	0.1819269224051901	0.32326938273819866	0.29690892309601435	0.19789477176059797	
1890000	-1168.4650154008027	-1088.161423335902	-80.30359206490066	-1088.161423335902	19.766314322037854	5.28849554316046	0.012207458516077373	0.48842955037061053	0.01123267256843727	2.19610718027682E-5	0.42328876363837886	-55.87702785174207	89.11438662191088	98.72738769098616	40.48703699984737	8.393376678514088	5.550903465438663	2	1	3	2	7	0.14830681224647166	0.35688949289691707	0.29690892309601435	0.19789477176059797	
1900000	-1169.7004737226032	-1087.586520285618	-82.11395343698526	-1087.586520285618	21.706750388080568	3.665735914688549	0.01506470755423846	0.771158732023212	0.009491406660845515	7.626449426086631E-5	0.7383962213529827	-60.45100678737319	71.2705497474374	19.62785027398701	11.765905354167714	12.009566269755657	2.3573181751429946	4	3	4	3	1	0.16761605664717408	0.3267252147596949	0.3270732012332365	0.17858552735989555	
1910000	-1174.4277849934808	-1098.0395685950605	-76.38821639842043	-1098.0395685950605	20.30444113375285	3.471131117630574	0.009811122775251726	0.6051470515070123	0.009219405358412074	2.016256052501671E-5	0.512974930874926	-53.285689943670036	117.442183178314	41.66412199692776	29.46228787761717	7.48084274512959	4.7113872643150785	2	2	2	2	7	0.16646835168081806	0.3469657389155388	0.3270732012332365	0.1594927081704077	
1920000	-1138.2857512107137	-1080.527509139836	-57.75824207087774	-1080.527509139836	17.388547556901294	4.085345689209018	0.009590082774422196	0.4706398146206143	0.009137337801569197	2.7804446194852045E-5	0.5113261912027623	-36.169164368570584	503.94081939740676	3.0876762014630628	2.3417424273070555	0.5138714213245316	2.3734398123475935	2	2	1	2	8	0.2013377433708134	0.3600425641038519	0.25591223337198904	0.18270745915334677	
1930000	-1144.8412859889895	-1075.7429146191373	-69.09837136985232	-1075.7429146191373	14.40579794364225	2.9766529059076237	0.010907338162587125	0.5184477770827071	0.010158679954987376	2.5126347564435152E-5	0.4723202625110813	-49.99410721589272	162.506167053363	8.057561167356901	3.235617483561911	1.614471683135254	3.553987994894354	3	5	1	3	3	0.2013377433708134	0.345920780580199	0.27003401689564194	0.18270745915334677	
1940000	-1158.370178084878	-1085.5212253125085	-72.84895277236959	-1085.5212253125085	14.63499346295765	3.550063094629659	0.012853343507730663	0.4795781366789105	0.014931048609600482	4.0583181751159635E-5	0.43891430209005255	-48.46079085095727	32.45013559702526	94.26411068430052	51.74881136544509	16.483416246423054	4.471601523960766	2	2	1	1	9	0.21059196460203627	0.3031239269209403	0.27003401689564194	0.21625009158138256	
1950000	-1147.0150513550975	-1077.1159968104482	-69.8990545446493	-1077.1159968104482	17.619060589620002	3.948123701306212	0.008089942140175006	0.68344279305735	0.00851974686047564	3.6889614964170026E-5	0.6580000925779951	-45.55885381224275	367.3492471996191	6.000563785406846	4.226203224404022	11.919028193587557	4.293241849106761	2	1	4	5	3	0.21059196460203627	0.3031239269209403	0.27003401689564194	0.21625009158138256	
1960000	-1152.026665639551	-1078.4569412303263	-73.56972440922486	-1078.4569412303263	15.064538921294355	3.2939908920472005	0.013166143118084861	0.5971315002252987	0.010730726198310956	8.994987272099882E-5	0.6717511893209291	-50.6696736877802	178.41186622201215	88.42240092025014	32.53499228307142	1.9250313372236942	1.1100644583187842	3	2	1	5	4	0.21059196460203627	0.3031239269209403	0.27003401689564194	0.21625009158138256	
1970000	-1174.3188647638012	-1081.8057130137338	-92.5131517500674	-1081.8057130137338	28.558698770237672	3.8089610923807573	0.00557069003788112	0.6295531032841362	0.006108431649476521	1.9208418653376817E-5	0.6538910479629768	-62.85387060986666	145.05025880553865	33.9098038569974	58.67973061247702	6.363594053566301	34.96049557576616	2	5	3	4	1	0.2087058138747985	0.3374696222388213	0.26749815076914024	0.18632641311724102	
1980000	-1159.533944355483	-1076.8818682655155	-82.65207608996752	-1076.8818682655155	20.628831961590862	3.8089610923807573	0.008845389943728325	0.642471129503762	0.008852262418722084	2.2849369620753337E-5	0.5342057769846655	-54.4653709115736	582.397070906576	191.24289915445976	14.390384819824762	19.730576156633994	0.7897522954168849	1	1	10	2	1	0.18822206609860684	0.33918394096584964	0.2879818985453319	0.1846120943902127	
1990000	-1173.3401488947056	-1087.4149493222	-85.92519957250559	-1087.4149493222	19.32304140599098	4.070237401049418	0.007901679567979153	0.47011572093751686	0.0077579681474997265	1.3253140302855034E-5	0.4310210037338549	-60.938854395305604	412.05163232589416	30.22176376141194	20.82053253043977	12.816984410998858	4.4674943349936065	4	2	4	2	3	0.17906173491750663	0.33372582257721195	0.2879818985453319	0.19923054395995057	
2000000	-1164.188256951351	-1085.411600426276	-78.77665652507483	-1085.411600426276	16.387926969776785	4.070237401049418	0.01294795548084494	0.5614408304562107	0.01053257703576986	4.40957229969539E-5	0.574808068778368	-53.08507282873711	258.59609442162383	62.77130331843839	58.55674273197146	7.117389235529991	4.04731314061201	2	3	1	6	3	0.21932806970458027	0.3565955098341455	0.21605381410376973	0.2080226063575055	
2010000	-1157.1592687975237	-1086.3836572097453	-70.7756115877785	-1086.3836572097453	15.625685888587464	4.070237401049418	0.012821598898110256	0.589527693955202	0.011389456731752887	7.389412479968989E-5	0.6519712986690067	-49.814920137902504	50.52063029851438	71.48696250746248	1.5490664891404589	2.2333856308142663	4.662342075837051	1	4	5	1	4	0.21481222777927264	0.31503880133419226	0.28968248754546494	0.18046648334107118	
2020000	-1173.3456385856537	-1083.5580366865843	-89.78760189906933	-1083.5580366865843	23.82066739807243	3.7635358524815548	0.006966146693545088	0.4959070781291475	0.007978424347849263	1.014558550477115E-5	0.40275697457529325	-63.62492523186474	474.67653807730335	171.67697222668653	7.585603965859808	7.924337493642787	7.34773732381063	4	1	5	4	1	0.22083801204760603	0.3435015157712018	0.255193988840122	0.18046648334107118	
2030000	-1168.3413803274539	-1081.939747098024	-86.40163322942969	-1081.939747098024	26.24128742401693	3.7635358524815548	0.006298049121995634	0.3624859469161827	0.006322047632059727	5.0941262068826715E-6	0.36260632744447	-59.93418956277427	524.0957490431333	51.02709233562828	12.726594477047625	8.64434662155417	22.137565070198466	3	1	8	1	2	0.22083801204760603	0.3435015157712018	0.255193988840122	0.18046648334107118	
2040000	-1179.073523654926	-1088.3861740522211	-90.68734960270484	-1088.3861740522211	25.49332624193067	3.7635358524815548	0.005390391247419308	0.34812854496307316	0.007084684671585534	7.626849015265768E-6	0.4372467439182379	-66.44470631143464	309.0402277267814	94.15079749642614	36.622630719444345	6.316811059672316	1.5969019772264623	1	4	7	2	1	0.2054892618982948	0.3274106021628358	0.255193988840122	0.21190614709874844	
2050000	-1182.283464935605	-1090.1744034174103	-92.10906151819475	-1090.1744034174103	23.50509039253585	3.996211751289754	0.006972400771554178	0.07784958945091214	0.006889240042979183	2.6182693638924336E-7	0.07316138003722553	-65.38989664046623	244.62593063987393	173.07583320771894	133.57499556501986	16.155796998850583	15.25870568003114	1	1	2	10	1	0.2054892618982948	0.34519604914851637	0.28078046105678633	0.16853422789640354	
2060000	-1180.2782226254806	-1087.6303368329577	-92.64788579252287	-1087.6303368329577	36.75444133962685	3.996211751289754	0.00536013069755358	0.39629392959888216	0.004870801352326015	5.532480178274786E-6	0.4358918094381992	-66.98366411173502	208.90554899470354	93.25542437812709	44.34281764096162	8.128668770266481	12.397361504438113	2	6	1	3	3	0.19714302016072413	0.3535422908860871	0.28078046105678633	0.16853422789640354	
2070000	-1197.7954149495347	-1086.0664076210035	-111.72900732853128	-1086.0664076210035	71.2818388696326	3.9542212721313024	0.003347323412070324	0.6718190647012507	0.0026580999587091734	5.290277430015392E-6	0.7657539664293919	-79.77892336741199	335.64016556941203	95.75008072859227	142.11479265619744	145.83160459658544	20.81966193478948	1	5	3	1	5	0.19649010325248473	0.3273557185434631	0.3017777634933087	0.17437641471074455	
2080000	-1185.1773722668609	-1077.2993487617475	-107.87802350511322	-1077.2993487617475	45.46378501224051	4.769784656812697	0.004169004590509319	0.8218652896630817	0.004008987262771845	1.3597510547463017E-5	0.8724130321377899	-77.77548752900479	264.03716514833025	197.64991319838157	87.06751564111038	41.898831877487254	7.684466082671284	1	4	4	5	1	0.18036913800096482	0.3225863368781037	0.3178987287448286	0.179145796376104	
2090000	-1150.4181405068268	-1078.6898534459763	-71.72828706085066	-1078.6898534459763	22.270385684078402	3.6462426741586804	0.008195146597178366	0.6079755207472226	0.008901959814932145	2.6713459163640754E-5	0.6442126849273138	-49.988562208486556	155.5346839672249	5.147848319937406	13.685766518825005	4.05638906504901	1.7667573977233777	2	5	6	1	1	0.18058478550028215	0.35045577865726635	0.2331025803394044	0.23585685550304822	
2100000	-1182.9992351726028	-1088.0434260907336	-94.95580908186919	-1088.0434260907336	29.74665402536612	3.962581140501208	0.005865127907858294	0.5095264095691171	0.00647248132785831	1.7156500810215685E-5	0.6388945545007298	-68.9052181062831	182.11594149666746	44.230284464034916	20.68601314976457	16.842307224834652	36.1214812378402	4	1	1	5	4	0.18058478550028215	0.35045577865726635	0.2835795728286874	0.1853798630137652	
2110000	-1171.3150837209146	-1083.6896457138773	-87.62543800703715	-1083.6896457138773	29.326072606253778	3.4775189588362534	0.008310538001656806	0.5219730019746908	0.007519773160977662	1.8083995092559964E-5	0.5422578629265347	-61.56090679185477	188.48892526720275	63.72180394509512	77.96634385303744	14.572217009382307	6.292634226856311	1	1	2	7	4	0.20081705391776702	0.35045577865726635	0.28576401453715017	0.16296315288781757	
2120000	-1172.2410412182282	-1085.1195997332618	-87.12144148496654	-1085.1195997332618	19.287433517239894	3.7880434427272425	0.010452981826404984	0.6257586494364382	0.009325771404840389	2.503211155984274E-5	0.546575191678395	-58.33877350059131	203.40316923300585	280.51087641526556	147.63690819464634	13.34560549118248	3.484953451924022	1	1	3	9	1	0.23459601508768652	0.35045577865726635	0.2519850533672307	0.16296315288781757	
2130000	-1178.0404175774981	-1076.6416763848545	-101.39874119264364	-1076.6416763848545	43.999208316518825	3.691813858598438	0.003905181197949879	0.6840350829419626	0.0044262135921171964	9.637571650821666E-6	0.751376117251169	-67.40753689327866	510.37134995538344	1087.682803623185	202.7739317754665	28.008515831188472	16.620166799263494	1	1	1	6	6	0.19599225173758136	0.32817165311871055	0.276788355220381	0.19904773992332822	
2140000	-1185.3832262824933	-1081.0750544975044	-104.3081717849889	-1081.0750544975044	42.808048316112426	3.92754887862668	0.00430702598696144	0.9682899784398781	0.003141495096687352	1.5060907625246217E-5	0.9742995875887601	-75.8096145935091	207.4389396318966	166.1775424388745	121.44980836022552	9.195481772679287	2.528622275153705	5	1	5	1	3	0.19599225173758136	0.33132479441501594	0.2958083886404971	0.1768745652069067	
2150000	-1171.6827930040765	-1088.316532362881	-83.36626064119562	-1088.316532362881	21.885661119158968	4.44479170246562	0.007909856048395936	0.25918286261742746	0.007162516281222966	2.429386802841647E-6	0.2141145997394853	-60.17478177313258	110.81756692808042	114.16559001162202	8.878954713588955	6.124709981982648	10.62709594394132	1	4	1	6	3	0.19599225173758136	0.33132479441501594	0.2958083886404971	0.1768745652069067	
2160000	-1173.7591204500866	-1085.9438065232719	-87.81531392681464	-1085.9438065232719	21.186978748673027	3.6971910027200603	0.008077471092678725	0.3034262659336451	0.007946112586752568	8.434078212325948E-6	0.35987973034986687	-64.55244444105496	137.35598585946178	44.107945824185634	44.614404633615344	6.494387416834212	6.6088443391569065	3	2	5	4	1	0.16665905829281466	0.33132479441501594	0.2958083886404971	0.2062077586516734	
2170000	-1180.7410249673785	-1082.7502368679948	-97.99078809938366	-1082.7502368679948	28.048775425030065	3.7519225795974998	0.007219580661591143	0.6568931656674672	0.006221170221087141	1.643793222306245E-5	0.6521116237290155	-66.67350245253947	1131.9257770384686	386.07555679316096	17.4162621252831	24.208327209375756	17.24912503870326	1	3	4	6	1	0.16665905829281466	0.34756509477419983	0.2747318872106903	0.21104395972229628	
2180000	-1176.8125134772013	-1088.096847818472	-88.71566565872921	-1088.096847818472	22.86693412850282	3.5378432030621036	0.008530295139089508	0.5476566492517827	0.007294993420453379	1.0482823818399434E-5	0.4296434369088744	-62.724734884176414	248.82204388689468	78.21721545809179	70.30466700945252	11.053900402313495	2.723249812067064	1	4	4	2	4	0.16665905829281466	0.34777142820573725	0.2747318872106903	0.2108376262907589	
2190000	-1166.2416613561056	-1089.0597621747875	-77.18189918131817	-1089.0597621747875	16.089015931506935	4.247656093700066	0.006856355840368727	0.4113496604146935	0.007578589326972987	1.0172186908048522E-5	0.4222292584373512	-57.03622660166541	117.36144689676233	29.171959444571247	11.74029011772966	2.747356212386544	2.258298203388679	3	5	3	1	3	0.15943166275228265	0.294838716681645	0.3348919942753146	0.2108376262907589	
2200000	-1164.2770790894726	-1091.0716977582933	-73.2053813311793	-1091.0716977582933	20.553045710718912	3.6006299442036043	0.010570893460152622	0.49548483563289847	0.010487105707652319	2.5241972905671358E-5	0.47627336817629756	-53.41175662776931	133.06240362280454	8.23794508214213	2.707463656244967	2.860882135901253	6.423658897156399	5	4	1	1	4	0.18945708888497326	0.294838716681645	0.31019316743991515	0.2055110269934677	
2210000	-1168.6129823290269	-1092.9350925938022	-75.67788973522461	-1092.9350925938022	16.330299220594483	4.339279283840635	0.010268938431502563	0.287244168194403	0.010919683563598967	8.049026799897183E-6	0.264088225205481	-54.62640258833233	83.86266563413903	35.465841726702614	14.980325077136735	9.395642992624639	5.6988043650030615	3	2	2	1	7	0.19701775215256645	0.30344481752266356	0.3096627101457067	0.18987472017906443	
2220000	-1176.6435049488807	-1087.136814618322	-89.50669033055877	-1087.136814618322	22.044377199176864	4.358489217274825	0.008748994374965641	0.17569137847755611	0.008659564779887597	2.3832855730146285E-6	0.1765651889928978	-63.87339587719108	68.65691283509956	134.7846252297627	140.63426981130786	14.165121222342346	6.817465068087851	3	3	2	2	5	0.18389575903959632	0.33179709091528187	0.30209503005059096	0.18221211999453202	
2230000	-1163.5755558285693	-1087.4055084285671	-76.1700474000021	-1087.4055084285671	18.077507677394653	4.214939137737475	0.010223122822100307	0.21892665780575096	0.010547327225936333	4.2771097387122E-6	0.20050817999696252	-57.160091401255016	129.9171306827816	15.909690610756646	5.311122613908736	5.399275223594178	2.2848098343879397	5	2	2	4	2	0.17300859735996316	0.33179709091528187	0.29184802989417213	0.203346281830584	
2240000	-1158.1770637070244	-1077.4961983574544	-80.68086534957001	-1077.4961983574544	19.71011653866825	3.3798908735390967	0.010933936092369312	0.43183361871376236	0.009095111985905242	1.5445802465809858E-5	0.43960592660137654	-59.3612036426133	278.9266461953158	12.191953917861746	8.731328672443006	6.142531657929296	1.5435144724974115	4	1	5	4	1	0.18555743470622918	0.32169385458315464	0.28940242888003337	0.203346281830584	
2250000	-1166.5909977511278	-1092.0411954083127	-74.54980234281524	-1092.0411954083127	12.55447857088872	3.895935953331612	0.01485820037244689	0.35603645124989497	0.016174275837778092	3.382813014593665E-5	0.38988958431800624	-51.796526516237755	145.83556207469164	102.20026220784139	44.83741423664972	1.2571248232578904	1.5346416756504577	2	3	1	3	6	0.21111205464728855	0.3029710300729739	0.31976791084326095	0.16614900443647782	
2260000	-1166.6463884453374	-1085.0068720521085	-81.63951639322893	-1085.0068720521085	17.62333536112872	4.296891848316991	0.012253836438733595	0.26774652389765724	0.01086460872115137	9.675059288539547E-6	0.2747894183534684	-59.50790278538343	58.71893248899814	58.25300316610932	5.281061211536307	15.094589602910318	1.5012120590890858	5	1	1	7	1	0.20267900713139425	0.3029710300729739	0.32330259059900013	0.17104737219663296	
2270000	-1158.9925750462403	-1081.7874669633125	-77.20510808292775	-1081.7874669633125	16.114101088541528	4.114187224586892	0.011091025521631366	0.5141460808751237	0.010421197972671244	1.855196074904799E-5	0.41585853572114034	-50.13904382550486	249.7359531481773	57.22367834834494	102.23566270486809	10.551615954386012	5.100348372557297	1	2	1	3	8	0.17968330164757632	0.32846677409138225	0.2840917834680919	0.2077581407929508	
2280000	-1176.4515781693444	-1082.6988539826552	-93.75272418668929	-1082.6988539826552	25.642891935443036	3.7477737930553325	0.005772706885046744	0.46865639181986474	0.0071438059524452325	6.9397721747628905E-6	0.4065022267867745	-67.57011242977661	211.8693035731085	40.61645504056412	37.825663489274525	37.37676105815801	10.686842562156796	2	2	7	1	3	0.205414950031172	0.30232161131293517	0.30126065941474683	0.19100277924114722	
2290000	-1182.321224031183	-1085.5147233195978	-96.80650071158513	-1085.5147233195978	31.70079042635443	4.146823799685572	0.006958377883176876	0.5115995160492207	0.006005671873633216	1.0477285367276479E-5	0.4872844658832165	-71.64295404746555	239.3040567045186	42.49679193449063	35.33787973767067	15.590792699356843	4.727367289463446	2	5	5	1	2	0.21962143087494693	0.33020774876068965	0.28777673316502905	0.16239408719933562	
2300000	-1175.0694664567066	-1085.6169332463949	-89.45253321031171	-1085.6169332463949	29.110018109223137	3.8528096778041174	0.00537967893687317	0.687512081584375	0.005248453174387953	1.783946987519016E-5	0.7529835994172975	-62.25325100884957	240.19275429733972	57.88954236116379	25.565100834001157	41.535574900538954	0.17749701162326495	4	1	3	5	2	0.16832556986945724	0.3247177032474466	0.3053834469969917	0.2015732798861057	
2310000	-1177.5073073616916	-1082.2439920586244	-95.2633153030673	-1082.2439920586244	30.708688877275446	2.7156632630702497	0.0066354944659039045	0.41552298961115264	0.006253866656946983	6.723149050472548E-6	0.3873416779569035	-68.72520486796397	107.89518004090243	172.4704006962202	27.633363409439532	17.690574062052015	33.0609839098875	1	3	2	3	6	0.16832556986945724	0.3247177032474466	0.3053834469969917	0.2015732798861057	
2320000	-1190.8236806069885	-1088.3803620793265	-102.4433185276622	-1088.3803620793265	33.02803662278349	5.026163229202825	0.005966437521140277	0.7487567224079743	0.005579483620137308	1.7754879699955672E-5	0.7406725923030788	-74.9829282158401	298.17890922871146	156.41291527608513	76.80825376379502	6.884812462527347	1.312658530286254	4	3	4	3	1	0.16832556986945724	0.3628762609300854	0.289353259562519	0.1794449096379396	
2330000	-1179.6377064563574	-1075.6295855470028	-104.0081209093546	-1075.6295855470028	35.73796955145454	4.102497678481366	0.003752699218092609	0.36584813174989084	0.004388273339183334	2.5539339031034736E-6	0.40335360303692364	-77.03777197974367	286.60265769500114	32.181786914274205	35.858749787714835	43.59942211482141	23.62576541819987	7	1	4	2	1	0.17795651999257356	0.34063514726893424	0.2797223094394027	0.20168602329909077	
2340000	-1190.0936830625096	-1085.2629975943419	-104.8306854681678	-1085.2629975943419	43.37048912094491	3.8853191709569863	0.004391172221832605	0.3248717052336656	0.004715050405079456	2.533575917003818E-6	0.3482739282459837	-75.45044731383986	1760.0250341119236	180.41634239893304	17.30598452921813	12.15061185737751	16.716370876420424	1	7	4	2	1	0.17795651999257356	0.352878563765662	0.2674788929426749	0.20168602329909077	
2350000	-1168.7510723768064	-1077.4343109153265	-91.31676146148001	-1077.4343109153265	30.586492081266904	3.725329066759693	0.007562403988048297	0.7785852545129961	0.006961108040245202	5.685950772491657E-5	0.8672323713369664	-61.42076197057648	970.8266815848218	58.06151281702546	14.971488443588118	26.659982080617922	22.316521318657173	1	1	6	5	2	0.17795651999257356	0.3471900622156545	0.2731673944926824	0.20168602329909077	
2360000	-1191.1341903664145	-1087.2444003199046	-103.88979004650994	-1087.2444003199046	42.95367611753887	3.725329066759693	0.0038593258213763682	0.22597676904171116	0.003849977381836314	8.043802495834673E-7	0.2344788719458702	-74.03495160906563	1342.3112602103747	188.50229315964876	49.165397258791145	16.25066299124902	26.96680562372581	1	2	4	2	6	0.210717900849175	0.3471900622156545	0.2392712233932731	0.20282081354189863	
2370000	-1174.6019882193916	-1090.301228707097	-84.30075951229459	-1090.301228707097	20.86251526466443	4.212570775768232	0.009201436502139395	0.1967017314932317	0.00904307504397269	3.085499280234702E-6	0.18974958446016957	-56.51352305119832	77.83332309633482	131.65383356969733	10.475866209248764	51.22337714882869	5.277621866681741	3	1	4	1	6	0.210717900849175	0.3134334324986652	0.2392712233932731	0.236577443258888	
2380000	-1158.812148965903	-1087.2679983107037	-71.5441506551993	-1087.2679983107037	15.454112250721588	3.484697326555682	0.015861801515718504	0.548707432885984	0.010544200620834438	4.1017546341822244E-5	0.5562027141814156	-52.56934339669551	53.85329936052739	9.346293677739729	6.9120872216636835	2.392697034736154	5.720358100317377	4	3	1	1	6	0.1969754421382722	0.3134334324986652	0.2530136821041759	0.236577443258888	
2390000	-1143.9865430893751	-1077.745009421019	-66.24153366835617	-1077.745009421019	13.250510545702548	3.964004385858209	0.021117181352267752	1.0994391745590522	0.011483836113034638	2.818374810738182E-4	0.9349224255446534	-44.2242201925577	242.13804654326267	1.270417893010545	1.2071955913278583	2.752872846264027	5.874142947075839	3	5	2	4	1	0.16377337209663057	0.34663550254030684	0.2530136821041759	0.236577443258888	
2400000	-1174.8325774963475	-1084.9852688185154	-89.84730867783227	-1084.9852688185154	23.37250650572984	4.243910294489975	0.00894217592725163	0.48647396108486857	0.006699347855422321	1.0661283198350353E-5	0.4659137668519715	-68.05986774025405	78.51294513954633	32.867837017752215	8.269185148694099	8.707851706296232	10.748282333718706	5	4	4	1	1	0.19690408223068837	0.34663550254030684	0.26455526465059426	0.19190515057841182	
2410000	-1164.1465004108557	-1081.633366106481	-82.5131343043748	-1081.633366106481	28.452390906964713	2.4719738411894214	0.006839230849913009	0.4878518729319291	0.0074844345476140625	1.7887352180877008E-5	0.5430278831025416	-60.26058836985914	144.3455847046487	26.33988379282706	16.36345670990904	11.482068427985476	6.40584850309406	3	2	2	3	5	0.19690408223068837	0.3171104530342437	0.26455526465059426	0.221430200084475	
2420000	-1155.5776450192761	-1086.2905213110416	-69.28712370823445	-1086.2905213110416	15.066806771026654	3.2204064257745153	0.012017476419811032	0.6340964288222688	0.010794561123623791	4.5869461574941135E-5	0.6224415599668699	-51.8106271304531	41.53031449409314	14.56538909555472	5.706980801177839	4.572150656737103	0.12481480319746782	3	5	3	3	1	0.19690408223068837	0.33624800643446656	0.26455526465059426	0.20229264668425212	
2430000	-1158.5582954919046	-1083.7057956863514	-74.85249980555326	-1083.7057956863514	14.034841474338837	3.8935666054474996	0.013437641386308152	0.5528266624662751	0.01253607384260303	6.613212163383057E-5	0.5651505796043991	-53.74316393647481	164.30108623819373	41.09546546495594	7.375801872403719	4.474322341533033	0.8900333619141729	2	4	4	4	1	0.1690708059454208	0.33624800643446656	0.29238854093586186	0.20229264668425212	
2440000	-1160.9611678009976	-1076.060225695647	-84.90094210535062	-1076.060225695647	13.907103994963224	3.9862923392068463	0.013362341316693182	0.627841348675897	0.011392933966197605	4.3061224882703205E-5	0.5428915240347978	-58.5641797340901	290.1294841960686	132.04585972427282	23.656211798072405	12.954780948645862	6.004489111832373	3	1	3	5	3	0.1690708059454208	0.33435329737285063	0.2942832499974778	0.20229264668425212	
2450000	-1152.5732353816502	-1084.6315418267886	-67.94169355486156	-1084.6315418267886	15.555146713103719	3.668127961167196	0.013135756007655966	0.45777036928414716	0.01252625194606838	4.80730997798427E-5	0.5805396602627055	-48.85107516165772	63.94743430296914	7.3623488024980865	3.8995975889999452	8.659536711200817	2.968661177172532	4	2	3	1	5	0.1690708059454208	0.33435329737285063	0.28624203761776895	0.21033385906396096	
2460000	-1174.5990308881537	-1087.7908915172497	-86.80813937090389	-1087.7908915172497	24.00052521529757	3.668127961167196	0.007435544783465073	0.2715122857977143	0.007371298442882982	4.2567556014484606E-6	0.2722818770992117	-63.83134118698335	48.6267830237926	108.43100743693991	22.585558419539954	11.934486537558232	7.600987117717956	1	3	5	1	5	0.19020577451530477	0.34220821790925765	0.2796999372989219	0.18788607027651702	
2470000	-1164.475983547523	-1078.1133455908464	-86.36263795667644	-1078.1133455908464	25.30375459982706	3.9042057914300883	0.00853459215926652	0.4494329614167881	0.007592642207813118	1.4572183409843837E-5	0.48154488660604167	-61.33616975314047	104.18706727054415	150.80359066639144	39.78034461789555	11.522525901480966	5.691394743860193	1	3	2	7	2	0.19020577451530477	0.34220821790925765	0.2796999372989219	0.18788607027651702	
2480000	-1159.9116143665385	-1084.5052555963161	-75.40635877022243	-1084.5052555963161	18.56350017515967	3.6801549427096956	0.011470817321257532	0.622254037761716	0.012947235655785549	4.8679480000577066E-5	0.5463543572202287	-51.73284588748815	95.10763231258727	26.788231647755268	45.33884143718123	9.876568270843297	3.4857697117654167	2	2	2	3	6	0.16521309131005693	0.35745410791331955	0.30469262050416973	0.1726401802724551	
2490000	-1163.0329987962318	-1089.5565299072405	-73.47646888899133	-1089.5565299072405	15.199793740676245	3.6801549427096956	0.010407161740304158	0.14791071161905683	0.00999373625667232	2.728511579969719E-6	0.16168331110306866	-49.38489209554186	91.7406483242985	309.6539664341314	5.937982001481914	3.574762949204694	5.51825357461079	4	1	1	3	6	0.1797605659222834	0.38613016406595213	0.2614690897393107	0.1726401802724551	
2500000	-1152.588823563002	-1083.3475462889755	-69.24127727402656	-1083.3475462889755	15.075729953938087	4.030551524575002	0.01591779471968145	0.7768244475913055	0.01258855757218125	7.649381969137588E-5	0.6230439158146177	-46.92094290200219	297.0606790399277	40.97263290109282	4.620873801185519	2.951666632239722	1.395356178027387	2	2	1	1	9	0.16931572866794808	0.38613016406595213	0.271913926993646	0.1726401802724551	
2510000	-1148.0695791233338	-1080.1709850904622	-67.89859403287169	-1080.1709850904622	13.299232039260016	4.533506210699232	0.010884988732652288	0.4849765724641568	0.012029401284660134	3.5119597937863096E-5	0.46713672788499677	-47.713463032811376	104.69033358628108	19.7323811960701	4.8664332167797655	2.45606941687614	5.072216189774334	3	1	1	3	7	0.16931572866794808	0.31426909297478556	0.31051387974770844	0.20590129860955925	
2520000	-1163.3250072965602	-1079.34866718894	-83.97634010762033	-1079.34866718894	16.414428328597634	4.533506210699232	0.012874323195421613	0.6988163159593502	0.010794697374117717	6.948884796469336E-5	0.6967734324250492	-59.88433211969514	90.06245951506338	11.510023930230783	30.842248834739657	9.523894439875203	6.722249144017164	2	2	4	3	4	0.1724407853591713	0.31426909297478556	0.31051387974770844	0.20277624191833604	
2530000	-1153.3800683585469	-1076.2056670225181	-77.17440133602872	-1076.2056670225181	14.865907671909765	4.729593251371462	0.013561223978067681	0.5537162513600683	0.01136886053421342	2.6138867543533756E-5	0.42154743565660113	-57.48555768815306	54.2775000754635	57.277902087109304	7.500368242291844	0.9999343860131767	1.6054182171389608	2	4	6	1	2	0.17585113394015964	0.31426909297478556	0.3337440427983376	0.17613573028671856	
2540000	-1172.6548156372403	-1092.2333300523364	-80.42148558490389	-1092.2333300523364	15.493371372106482	4.729593251371462	0.014181129349546873	0.26742111890379955	0.01333717017117165	1.4493086053367658E-5	0.27234011139947417	-59.266308985190406	47.46412617662833	31.988958157682614	24.709881608081044	13.846322764833555	6.921006643716184	2	4	2	4	3	0.2103237984489169	0.3487764967992632	0.26476397446510264	0.17613573028671856	
2550000	-1160.9072372350133	-1088.4129573631076	-72.49427987190585	-1088.4129573631076	15.593024239235946	4.852142107646034	0.011950760092443115	0.48787143661205074	0.011560093145242789	3.206082495641392E-5	0.5051726452643385	-52.69422402968616	43.65582194003483	6.501172587895896	4.729191607898179	11.507602753114597	6.352852132450459	5	5	2	2	1	0.21351547224160866	0.32192070316047044	0.26476397446510264	0.1997998501328196	
2560000	-1175.7987097297887	-1092.962597498672	-82.83611223111677	-1092.962597498672	16.51472229412695	4.500365118223664	0.01014157464209105	0.05250781003151309	0.010258366013889056	2.1636984248470368E-7	0.045734309584424426	-55.78275123207889	177.78046367829222	232.26007204979004	234.08635668426075	11.417921424621651	8.462507499058384	2	1	1	5	6	0.21351547224160866	0.32192070316047044	0.26476397446510264	0.1997998501328196	
2570000	-1162.6889103688914	-1075.311762440527	-87.3771479283643	-1075.311762440527	21.6296271647524	4.4838249294900265	0.00785178704848024	0.48172586084641333	0.007487011983827294	1.4508141799593498E-5	0.5329476898390045	-63.16483449746191	161.8004321477561	118.88469899045897	9.035820896332364	8.786211478079593	6.283459100394397	3	2	4	5	1	0.2143560755151107	0.33764935113532357	0.26476397446510264	0.18323059888446439	
2580000	-1180.0816504628744	-1084.9431044408846	-95.1385460219899	-1084.9431044408846	35.890005306810046	3.486466765070813	0.005261309134285913	0.5142968560137721	0.004709761621122733	5.154773654399354E-6	0.45547622751219663	-69.54640873822451	405.93211373429284	47.23008147907366	45.73403232804151	1.6521188337715622	3.4476148801738224	2	8	3	1	1	0.160878506247487	0.3911269204029473	0.26476397446510264	0.18323059888446439	
2590000	-1189.0183120523907	-1090.0681532420956	-98.950158810295	-1090.0681532420956	34.89650982439049	4.09641187338091	0.0050824661393762275	0.33310828987865254	0.0051712311445622295	3.814740396778195E-6	0.3744764305335273	-72.73707501856882	229.49029556361188	36.769860472320815	42.02420545310373	30.319404217549508	25.74080565356978	4	1	4	2	4	0.20718695526107095	0.32080894339275956	0.28625170042104975	0.18575240092512108	
2600000	-1199.6077687720012	-1089.596505059425	-110.01126371257628	-1089.596505059425	72.8315482085655	4.569425169874505	0.002760242485350166	0.709929388872487	0.0023101563998569664	1.2518470319973398E-6	0.484644881898306	-78.21271541616078	1548.7734470468222	65.51152109660981	75.11681698162562	34.62621504599816	7.701453196505667	1	8	3	2	1	0.20725857339875045	0.3603425464395593	0.24664647923657051	0.18575240092512108	
2610000	-1185.3640645172252	-1086.7484553620218	-98.6156091552035	-1086.7484553620218	35.23184463258016	3.4200831879087783	0.006207327302126894	0.5494498815782416	0.00546781106976794	1.07868799473109E-5	0.5446765180188676	-70.0159478127057	295.23079974739875	83.71583638941127	38.87131481304784	48.96108606421089	46.28836498885422	1	1	3	8	2	0.21445268844860657	0.38494202176604125	0.25657743744792333	0.14402785233743018	
2620000	-1173.7561111905864	-1080.6661975988789	-93.0899135917074	-1080.6661975988789	22.879294453511513	4.392207521470544	0.007668623993395801	0.6404039796726593	0.0075953106981399695	2.6373554147305814E-5	0.655519069919572	-69.34145574551505	76.59621325922832	31.326034324509145	12.63030504563816	22.93704879267074	9.67117841355415	7	3	1	1	3	0.22531815428522195	0.3333376158817547	0.28412183671256436	0.1572223931204603	
2630000	-1167.8220391641855	-1086.915338460315	-80.9067007038705	-1086.915338460315	23.15288761560312	4.319777828010625	0.009247122016077202	0.38106795524651926	0.008862412207996778	1.0781741989995925E-5	0.3544334307663458	-60.24896037689048	88.57437443069871	17.420497081622663	19.91198840591761	7.833827319433544	0.6346130415594506	3	3	7	1	1	0.19581335988650272	0.3628424102804739	0.27689532710189374	0.1644489027311309	
2640000	-1170.920184813226	-1084.9598763312988	-85.96030848192716	-1084.9598763312988	19.063160264088403	4.319777828010625	0.00904221183202432	0.40773438652607435	0.009068575063555899	1.6615631410743693E-5	0.4108028154755729	-61.50256079548173	77.6330037335534	43.69629299969182	96.12772813442966	8.828968869110634	2.7255225051138874	3	3	1	5	3	0.1930100676117835	0.32282315593191846	0.2617179248052215	0.22244885165107786	
2650000	-1177.9920058506905	-1087.848380024898	-90.14362582579255	-1087.848380024898	21.827759554432767	5.194149995929295	0.010628226682268201	0.5154841115140826	0.008545242247436422	1.4867122065694724E-5	0.42162582908535995	-65.60527984523387	84.31061485323188	69.7596057583519	39.88952985291622	12.66608039593713	9.791645003036914	1	4	3	4	3	0.205962587878545	0.3159557789247724	0.2973332302488667	0.1807484029478172	
2660000	-1159.0109330151556	-1081.4040131756558	-77.60691983949987	-1081.4040131756558	16.529147429026814	5.2486262245313124	0.011185948190472502	0.5589228029504704	0.010247058347018095	3.8090057471100534E-5	0.6064505590811142	-57.83967598323281	61.869216584597964	19.204434698748177	13.27411122804108	0.9600358350264778	1.985253801754007	4	4	4	1	2	0.2008579878817073	0.3159557789247724	0.29042422747717295	0.1927620057163486	
2670000	-1164.8748568648166	-1086.4963391830668	-78.37851768174981	-1086.4963391830668	16.39541779517633	3.281651812621421	0.008667994585913358	0.46663134903187115	0.010434665261929519	2.487943036187252E-5	0.515738829760429	-55.34800420211263	104.8074957911136	106.13202903169154	10.35326196051785	8.605712766115948	5.824407328734259	4	1	2	6	2	0.15982535916186466	0.35698840764461504	0.2760461736536493	0.20714005953987225	
2680000	-1166.813099285233	-1079.5046058226717	-87.30849346256122	-1079.5046058226717	19.270447156371166	4.119713228990645	0.010629385936347222	0.7974970897671326	0.009383073672005212	7.387499519008102E-5	0.9033924608779114	-61.326893755031755	197.300915241367	83.98641933210062	21.30725845491967	15.39668498013906	6.899865053479624	2	3	3	6	1	0.17209925779930976	0.3274757588313923	0.29328492382942695	0.20714005953987225	
2690000	-1159.7646061042387	-1084.6324537126093	-75.13215239162957	-1084.6324537126093	14.095461844385172	4.106955175931292	0.014785162758755745	0.47874036641710394	0.014764070903714831	8.873608014566219E-5	0.5796592007704519	-54.75445427462409	48.65648352743767	17.83251354237091	15.173864650249092	5.08270192040875	7.952820093386799	6	1	4	2	2	0.2111190888844136	0.28738231954249627	0.29435853203321904	0.20714005953987225	
2700000	-1151.2188936237555	-1086.5443532953582	-64.67454032839741	-1086.5443532953582	12.556083775892132	3.66869449947113	0.02008231885939876	1.0303895349685503	0.014221473958269202	3.6270009929799553E-4	1.1893089199592064	-43.592964828423014	90.53120369456848	5.288999375392414	13.153464311075323	1.0864036153326377	1.2967116052329302	4	3	2	1	5	0.23809307313631253	0.3098278017552978	0.2584645124116309	0.19361461269676	
2710000	-1163.578714718276	-1078.8233840699281	-84.75533064834791	-1078.8233840699281	30.344509646890348	4.214513967931746	0.005427093200543411	0.567028979888796	0.006123275232179756	1.1935427307248831E-5	0.5512332651871847	-61.75531068986836	177.76075845798707	4.675399953381309	5.275938734885637	9.36179961093785	15.552021021965693	5	1	5	2	2	0.22217426605826138	0.3098278017552978	0.2514713681507634	0.21652656403567871	
2720000	-1189.9274111541818	-1081.2952559059538	-108.63215524822795	-1081.2952559059538	39.61605728649367	3.664234784571983	0.0044097631055061365	0.6622920205900575	0.004152312286316927	5.149488895260461E-6	0.5442425312058784	-71.9588916033789	642.4083532873938	1969.653472697228	361.45133954645144	25.01305319122823	24.369311861835886	1	2	1	2	9	0.16940313192349196	0.3625989358900672	0.2514713681507634	0.21652656403567871	
2730000	-1163.6565388139102	-1084.9359180240874	-78.7206207898227	-1084.9359180240874	18.98359841154388	3.502662420283259	0.00980413773360568	0.6464497688384043	0.00894373448700533	2.1616078768908643E-5	0.46477595013293405	-51.40902355465592	292.1003857078832	525.0223206625698	13.384264804500216	2.311011968739105	3.7384573679934867	2	1	3	1	8	0.196668180791764	0.32964559647623354	0.257159658696325	0.21652656403567871	
2740000	-1184.5074142496019	-1079.3521936474824	-105.15522060211953	-1079.3521936474824	35.44602428216857	3.502662420283259	0.004747908753741063	0.373202304144039	0.004911726042526391	3.3765666035105848E-6	0.38435921266520073	-75.02018917785502	927.5673987842384	113.46915530293927	91.0602340447361	32.62578382485689	25.385519115897885	1	5	3	2	4	0.1879504015561265	0.3705439522639207	0.257159658696325	0.1843459874836291	
2750000	-1180.5636149844577	-1081.8750245959577	-98.68859038849988	-1081.8750245959577	42.92342179043135	3.674488156673974	0.004024288015373484	0.39043908039393416	0.0037042674067564404	1.826473609405056E-6	0.3398273865382312	-73.51138403302454	206.60175775146558	131.15552913231505	21.434395581696577	15.339244401064422	8.085098040977678	4	4	2	1	4	0.1879504015561265	0.31937874034295743	0.3039795196157492	0.18869133848516817	
2760000	-1210.8323795604074	-1096.3171771119335	-114.51520244847397	-1096.3171771119335	52.82878491925304	3.260816329524062	0.0027087364022460388	0.3034271741642828	0.002690278330369913	6.082058042271571E-7	0.2851277900005872	-83.02627219360343	1862.3110183335891	108.09444530258078	87.6004434393308	27.71096927370803	40.08003247477119	2	1	4	6	2	0.20224507541285483	0.29656743630959176	0.31249614979238655	0.18869133848516817	
2770000	-1166.971002498035	-1082.5415211248958	-84.42948137313923	-1082.5415211248958	21.627481929061435	3.260816329524062	0.00949755828069756	0.6930303204057805	0.0071667474561936065	1.3927709304046132E-5	0.5400491601763157	-58.65071806480277	344.54581051209044	115.30708769421065	26.17813881294156	5.009297604964696	4.989219361380269	2	4	2	3	4	0.1914300167969565	0.3287981361041447	0.2702625273445324	0.20950931975436765	
2780000	-1177.134017963687	-1087.4851540365387	-89.64886392714826	-1087.4851540365387	40.38352406238376	4.475017641198724	0.00499819382043076	0.6005787110171877	0.004023562651541915	6.116377763385279E-6	0.569060187654655	-65.45125223499221	354.7738681465177	9.911248538213266	10.494734202388234	10.329807749246605	6.2502958736319965	5	1	5	1	3	0.1914300167969565	0.3287981361041447	0.2702625273445324	0.20950931975436765	
2790000	-1154.5687486613392	-1074.3317848983647	-80.23696376297447	-1074.3317848983647	13.719017311602038	3.46231634972514	0.01303260631898491	0.823406171990095	0.010496903293898392	1.2068095007633899E-4	0.8862099445415622	-52.67720353901475	162.99343644688886	120.64432505215586	94.37670398974657	16.819262396422367	5.024178376880628	2	2	1	1	9	0.15805072364844208	0.3524094476597493	0.2702625273445324	0.21927730134727752	
2800000	-1159.8383174156218	-1080.2444817573987	-79.59383565822301	-1080.2444817573987	19.963614119365097	4.380292015740376	0.007877355992395018	0.7009120825668129	0.009181931284083813	5.793516263611567E-5	0.8510992868695025	-55.4802657274537	327.3894480324681	21.86128258216964	7.5260964130515635	9.769036131089525	3.274729315752151	2	4	2	6	1	0.15805072364844208	0.2939957982361969	0.3333960971842974	0.21455738093106488	
2810000	-1175.7440987411323	-1083.5656044507762	-92.17849429035608	-1083.5656044507762	25.663303454127405	3.4992164150771257	0.008037285702492816	0.67884469934486	0.007727549244865421	2.0692665776702023E-5	0.5489384915377349	-66.40849818625853	245.03857020632262	74.78099413182815	27.94464359938876	16.755310506385705	4.524733291202094	4	3	2	4	2	0.15805072364844208	0.3371168773859987	0.2902750180344956	0.21455738093106488	
2820000	-1173.1415713307822	-1082.6152295084466	-90.52634182233548	-1082.6152295084466	25.767282508014198	4.112608541398478	0.009164873318963705	0.6983312827877226	0.007566769084873438	2.302612980783706E-5	0.5571410010750979	-60.35444019338085	300.6526172308288	42.701822231957486	84.67322641329591	81.74115471396883	4.7337182218588225	2	1	1	4	7	0.1572678489629776	0.3371168773859987	0.2910578927199601	0.21455738093106488	
2830000	-1178.561039273138	-1090.3643377347062	-88.19670153843182	-1090.3643377347062	27.367234919574724	3.1345978830479653	0.007043841593555172	0.4100295748234993	0.006798411134411473	7.097056393648364E-6	0.38020523790789357	-65.21655081091333	61.392327453590454	134.5051533115139	5.313822197706856	8.000742209765571	5.303412827202865	5	2	2	5	1	0.1572678489629776	0.3371168773859987	0.2910578927199601	0.21455738093106488	
2840000	-1195.2620636005047	-1085.137899078071	-110.12416452243366	-1085.137899078071	31.9413789172829	3.7822483412365884	0.007254111053235213	0.7191890155886775	0.005013700422291859	9.26625251515191E-6	0.6009766526736683	-76.13775837906567	2701.8800065759206	175.66864189780117	151.6070014835909	34.61772125122751	10.824802182348584	1	7	1	4	2	0.2099177614712989	0.3371168773859987	0.2910578927199601	0.1619074684227436	
2850000	-1169.36563022392	-1085.756006105318	-83.60962411860221	-1085.756006105318	18.53783155410333	3.6035200154524363	0.009238227830942337	0.3089319254639197	0.008664818401535145	1.3309448919398336E-5	0.3995958795968943	-58.918064652962634	95.09326752337932	195.78428746236472	22.18922382837429	6.668188750922045	9.179952506900332	1	3	3	4	4	0.2099177614712989	0.37562995309229463	0.25254481701366416	0.1619074684227436	
2860000	-1172.0848284936217	-1084.3333429757154	-87.75148551790629	-1084.3333429757154	22.169835222117975	4.639152647910291	0.010529636178556553	1.3369945591061503	0.006414626587091527	1.1025872829262754E-4	1.0440232823633815	-57.727808181610975	379.92682576811336	158.4607753358391	87.9631622914429	6.226719875802814	3.648128183871069	3	3	1	1	7	0.20207693471436702	0.3834707798492265	0.2287003054711953	0.18575197996521245	
2870000	-1175.1245699546325	-1085.0107787443055	-90.1137912103271	-1085.0107787443055	24.811101911149148	3.807006165508236	0.00791265955288083	0.5938014825446517	0.008168011137194621	2.0631380183283326E-5	0.5690964680619516	-64.99445500465372	208.19815954736117	76.46289738735885	19.8907681945603	12.278862228193427	9.720579658705468	3	4	2	3	3	0.225178803670954	0.28998080554956	0.2929380931381131	0.19190229764137418	
2880000	-1171.763359344799	-1085.1890062859427	-86.57435305885636	-1085.1890062859427	22.69272825398371	4.116269340120134	0.00930663530182407	0.2213047837072016	0.00850097190321335	3.5877485851506913E-6	0.2209232022252334	-63.54149850624516	72.01137663813147	18.622743575054237	40.867403698035886	13.868757165010152	16.42396728954641	1	2	4	1	7	0.17797472728964933	0.3110596310176099	0.31628292459572804	0.19468271709701399	
2890000	-1166.56368380146	-1089.239185524399	-77.32449827706098	-1089.239185524399	19.09507676923763	3.6225324543215303	0.009259350743954604	0.36805894687553176	0.00927779782472424	1.2268330523348098E-5	0.37932560617386635	-57.636463609765734	42.1007453765044	68.43868874714136	6.134126395373752	4.654010073514066	2.1235667698282144	5	1	7	1	1	0.17797472728964933	0.3203945561657125	0.30694799944762546	0.19468271709701399	
2900000	-1152.1442217002595	-1079.2720559792106	-72.87216572104894	-1079.2720559792106	16.077020984190266	3.9083722346279224	0.012191302301745572	0.7167001249928796	0.012479539628715845	7.721545343627827E-5	0.6877991533716865	-52.646015397949306	61.37353672702461	23.66427577843708	2.4104519722680924	5.398211290750815	2.827436009829729	4	2	3	4	2	0.21030286390267447	0.3032830825092442	0.28281638805215503	0.20359766553592765	
2910000	-1147.4031418949362	-1084.4880622914477	-62.91507960348856	-1084.4880622914477	14.172653644920954	3.8997400093141223	0.011430091247123257	0.39479315041010854	0.011747448485293797	2.468778030247323E-5	0.3961813756530811	-43.33803341600625	156.80910889276998	38.31483526291098	1.0117345928122783	2.4300660741687192	0.8686847892848176	3	3	5	2	2	0.165096048183901	0.3808363196483412	0.28281638805215503	0.17125124411560416	
2920000	-1168.9406468842758	-1089.6455835213685	-79.29506336290738	-1089.6455835213685	14.03628335686703	4.351656458437987	0.012716914184547935	0.2206739099474946	0.013069324440913098	7.560667976119306E-6	0.21836871227190863	-54.178430402211454	524.372041567055	51.63736907113979	35.08789896476326	3.874639926015146	5.969717958559452	1	4	3	6	1	0.18021028838879677	0.38847642547922656	0.2600620420163739	0.17125124411560416	
2930000	-1165.670203205244	-1082.139683419869	-83.53051978537485	-1082.139683419869	17.829044723714066	4.351656458437987	0.022163178056743543	1.2060353793338818	0.01164255098178268	2.9287442287461037E-4	1.0174542586011948	-56.36375466172257	68.91682181496343	69.40407931703807	21.265653646306845	36.933982572139755	2.802338723254198	3	1	4	3	4	0.19801213397244588	0.32476755347496494	0.2511139003393373	0.2261064122132533	
2940000	-1168.3778596871377	-1082.9336881107563	-85.44417157638146	-1082.9336881107563	16.367837437317434	3.428771225487613	0.008330539832969224	0.670473984933768	0.007543384582238352	4.8889711624143367E-5	0.7444629192449639	-59.20123887520577	470.37248097999003	12.876939722073994	7.61840361284366	15.102690524887706	20.080057703945815	2	7	2	1	3	0.17967492847996003	0.3663987149188436	0.24813288112577267	0.20579347547542512	
2950000	-1172.9303063049829	-1089.3137047631578	-83.61660154182498	-1089.3137047631578	20.10952023545049	4.3360807555258924	0.008736012750296642	0.4422020155568808	0.009330695767487983	1.4838575763876732E-5	0.40392508086045087	-55.61526885356804	176.11750708734706	119.56742756920077	169.2217073569574	21.356738124627523	5.557070464683525	1	2	1	2	9	0.17967492847996003	0.3663987149188436	0.27073009666810904	0.18319625993308875	
2960000	-1166.541238316355	-1082.1839097234874	-84.35732859286769	-1082.1839097234874	17.381120868626812	3.6921204643809777	0.010121704444839983	0.6651411106786608	0.01055079960688379	5.878591377798051E-5	0.7601202278490192	-60.693950270395035	93.02772086649581	58.582640935628596	43.037595906441396	8.591578279002817	2.3810435035762545	3	2	4	5	1	0.17967492847996003	0.32762979629295785	0.3063733924660668	0.18632188276101677	
2970000	-1148.2643187371002	-1078.7895006548126	-69.47481808228754	-1078.7895006548126	16.825682067943866	2.9815972695250474	0.00851943726593041	0.5992451564324172	0.008372220710977832	2.2865973797417932E-5	0.5792569273573722	-48.261137847504045	474.9342309360115	2.3376259068039196	3.674234857591379	4.120208921609057	1.282662924888732	3	3	2	6	1	0.17967492847996003	0.32762979629295785	0.28524882370829696	0.20744645151878663	
2980000	-1155.0366907968057	-1081.6261226799927	-73.41056811681304	-1081.6261226799927	17.522819311241083	4.2143013279094195	0.008256729421554443	0.6023127879764433	0.008251306764680342	3.714020730960441E-5	0.7550623071303635	-50.627270264783554	183.84111068389512	43.666626348192956	7.161694913545683	3.355448389669919	6.0479571028693435	2	2	2	3	6	0.19077242291102783	0.32690443008336884	0.29655790984259905	0.18576523716300572	
2990000	-1153.7205680176885	-1078.962591496047	-74.7579765216414	-1078.962591496047	16.540675095671535	4.107635311188049	0.010321575608375502	0.35987815817207736	0.010166603054784245	2.7682578290960515E-5	0.4889132816682545	-53.8248792094076	50.148572524190214	50.270952474202154	2.0052497201169848	4.432455118460116	8.536937142116708	1	5	1	2	6	0.18655782966268217	0.3297991756799142	0.29787775749439943	0.18576523716300572	
3000000	-1148.6832780577568	-1075.0787455693228	-73.60453248843402	-1075.0787455693228	12.941255186956797	4.113403580905883	0.012878121757571439	0.9098094634413709	0.009370718876697836	3.33789849859518E-4	1.2035721178617738	-46.558561784713774	205.72270863082838	111.36382278114114	86.99403988955231	7.0586481473152904	1.167513901511081	1	3	3	2	6	0.18655782966268217	0.3297991756799142	0.29787775749439943	0.18576523716300572	
3010000	-1167.1909120721573	-1082.7426064027	-84.44830566945726	-1082.7426064027	17.862643580321976	4.3292503588856235	0.010284924394995976	0.7089300130263257	0.010889482904131529	7.398102133268998E-5	0.7624691121232842	-55.41483526472215	190.93113027543484	121.65028612361144	85.17179168347774	57.82501766048354	5.467129944638478	1	1	4	1	8	0.18655782966268217	0.3297991756799142	0.31117371838827657	0.17246927626912856	
3020000	-1146.0283505147886	-1077.353444378438	-68.67490613635047	-1077.353444378438	20.257696636258025	3.830274559168384	0.011552634000551032	0.5665916440714375	0.010507458199918933	4.879748835616055E-5	0.6136663324511876	-49.10410649864912	95.8944625035087	11.58649772365429	2.9320457398185025	5.466769965678417	2.711926103451357	2	6	1	2	4	0.18655782966268217	0.3297991756799142	0.2750206791208281	0.208622315536577	
3030000	-1166.6187857788075	-1088.2268223894614	-78.39196338934603	-1088.2268223894614	19.40551318716903	4.360329838406684	0.0088945519184715	0.37495205919525676	0.010164289156076502	1.1803758368375204E-5	0.33709795904972584	-57.361987420051825	141.41411678145528	37.41494432516636	6.058287120885581	1.87737962135285	4.467502773530683	3	5	1	3	3	0.1783711695985921	0.3173281435852337	0.2750206791208281	0.22928000769534757	
3040000	-1176.576265462903	-1080.6843028934604	-95.89196256944257	-1080.6843028934604	34.62645065102857	4.360329838406684	0.004156565386428656	0.5048443675435189	0.0047270094505702165	7.416858564277554E-6	0.5829308606739299	-69.39284582929204	119.98397152766681	100.3891271803122	26.802088562981254	43.200947338240574	4.805360846144863	2	1	9	1	2	0.1719866796109344	0.3173281435852337	0.3339810040720169	0.1767041727318165	
3050000	-1187.3517242673338	-1081.214185259638	-106.13753900769576	-1081.214185259638	49.24127211438916	4.360329838406684	0.00365828267744854	0.453701789584995	0.0034979104332174336	2.7939759512034636E-6	0.4673213238778792	-76.64225302499476	198.55988164068944	271.60340048689	60.14630761645169	35.620125808957525	42.97106798184156	2	1	2	9	1	0.1719866796109344	0.3406498015071955	0.3143425371524212	0.1730209817294504	
3060000	-1171.3641826570185	-1078.7854671680307	-92.5787154889879	-1078.7854671680307	22.650530122748776	4.255343610150845	0.006924387220398469	0.4816414626601708	0.007175647563457943	1.4515175771572874E-5	0.5464200768714998	-68.8207698938568	86.33609697910374	51.3521953577359	25.73917769054786	22.96020560867772	4.8820174912755965	1	3	1	3	7	0.1719866796109344	0.3134497281830944	0.3143425371524212	0.20022105505355148	
3070000	-1171.9884642193115	-1080.1626338969952	-91.82583032231639	-1080.1626338969952	27.888904310042143	2.9273389070321687	0.007209957019741711	0.48446861708505995	0.006105322555145863	8.535305623396584E-6	0.435320932316971	-67.23515561825812	101.2185640126662	59.41630281423264	40.00284911797419	21.475437701802573	17.712566609676742	2	1	5	3	4	0.17600231697619137	0.3094340908178374	0.3143425371524212	0.20022105505355148	
3080000	-1206.7618402623398	-1086.0919083407966	-120.66993192154312	-1086.0919083407966	89.48425169918299	3.193607408145463	0.0013523846818374228	0.5550020316396027	0.001611084131767383	9.342478417317231E-7	0.6129167477475824	-86.67497296961629	785.5997667416528	183.32700179537488	80.19248404712629	211.35650157637826	36.302120042218284	4	2	4	2	3	0.20125577611969844	0.28418063167433033	0.3143425371524212	0.20022105505355148	
3090000	-1185.0522065317657	-1082.3088123110276	-102.743394220738	-1082.3088123110276	47.90041630055995	3.355060338443071	0.0030811074193189234	0.562814349597022	0.0036867691064836395	6.6549980351871515E-6	0.7054024895673734	-74.03772277187134	226.2521710683673	404.57727472723525	43.579712438167675	3.935088475295045	9.491784153696777	1	3	8	2	1	0.14825388501473402	0.36241235343811246	0.29948591423850374	0.18984784730865129	
3100000	-1204.1613372983527	-1091.8761668484635	-112.28517044988925	-1091.8761668484635	51.81831119074784	3.0956043346201727	0.0032357286301476803	0.37141163243235065	0.0034296981735128305	1.5061302607274136E-6	0.3667653149812028	-80.30119650533271	1125.5391507339957	115.52958252545562	101.47962350841102	35.92656070611274	75.84417803103841	3	2	3	6	1	0.18479956924642132	0.36241235343811246	0.28108236326260233	0.1717057140528654	
3110000	-1169.6581142289292	-1083.2656582753827	-86.39245595354645	-1083.2656582753827	28.90270235010442	4.6179864397766455	0.006217631574949511	0.48251471813859087	0.00681769055710785	1.2308561412653928E-5	0.5146570237051664	-61.16982887412616	322.66741946449974	42.25457031890016	11.109130645288348	15.692719473550557	8.27733702824752	2	1	2	3	7	0.18479956924642132	0.36241235343811246	0.24183645613234067	0.21095162118312705	
3120000	-1166.7676809693774	-1082.6518974176179	-84.11578355175952	-1082.6518974176179	25.350923239960345	3.049283241900082	0.00979481011004434	1.1597613274900294	0.006243678199098258	1.2019925054244476E-4	1.3152626752038665	-61.36334893651696	223.3813200844721	7.992418890750123	2.995051776817694	5.595029464390882	3.645383079009985	3	4	2	3	3	0.17744605928040696	0.33391805231494104	0.2703307572555121	0.2183051311491414	
3130000	-1169.0607166359243	-1090.777021329066	-78.28369530685845	-1090.777021329066	15.969719729891466	4.3714759211717595	0.010987772529043986	0.524308987240427	0.011232673056833781	2.5349641661606895E-5	0.4555894420642506	-55.18768129607301	111.02641705644665	40.65838379364676	42.240147477116444	3.217907907380133	3.4493282139343973	1	1	3	2	8	0.20562964548657148	0.3494376572959676	0.26307264378110345	0.18186005343635897	
3140000	-1166.6328484674098	-1082.4592618214842	-84.17358664592557	-1082.4592618214842	20.96905598299682	4.066533467206183	0.008397387844000988	0.33001010455948476	0.008304494134989272	8.75917693674383E-6	0.35072177445452085	-58.82373503754841	241.69121394734603	143.05424073157366	26.072502264277713	16.611491089404424	3.9474351394895417	2	1	4	7	1	0.20562964548657148	0.33120621415415963	0.2813040869229114	0.18186005343635897	
3150000	-1160.7921445888019	-1079.1799201209217	-81.6122244678801	-1079.1799201209217	22.49539578064187	3.9581444980090223	0.008592174792490945	0.43147342453704224	0.007744378207462551	1.0264140029366292E-5	0.4199069500583549	-59.21141179780897	135.35003730981583	21.165617877613876	7.490746902144446	14.419133808575216	5.313195104938515	3	2	7	1	2	0.20562964548657148	0.3731960980444139	0.23931420303265716	0.18186005343635897	
3160000	-1161.4494488329565	-1081.7047385047526	-79.74471032820382	-1081.7047385047526	16.06433744441607	5.124828545525713	0.009872691602220901	0.5969965893772541	0.01135044683044271	6.489821913570065E-5	0.6823673546121825	-56.11703226220876	107.84578290671796	60.45926176850222	34.052374670559686	6.879105874705835	2.824302511826119	2	2	2	7	2	0.17355946323098806	0.35843725280405925	0.28614323052859525	0.18186005343635897	
3170000	-1175.7862796471222	-1089.3898560593652	-86.39642358775696	-1089.3898560593652	17.573668202407728	5.362772204418744	0.013667220013693287	0.8658317775162095	0.0108675604878085	4.723845151264737E-5	0.6675694647696702	-62.16981119168608	114.31930505896209	38.492088624491686	20.905818644368118	10.02637944433163	4.837001839546265	5	1	1	3	5	0.18533315704060607	0.32198289300291	0.3108238965201265	0.18186005343635897	
3180000	-1147.5204367257588	-1080.681267961436	-66.83916876432275	-1080.681267961436	14.321825112592276	3.062272614459177	0.012310559393023746	0.4053291239723827	0.012844236521811598	2.5959434166647705E-5	0.37929741011556833	-45.84599560232544	178.15646444676133	72.83043627338722	1.3242585598115502	2.0600450576425047	3.504634703534067	2	3	4	2	4	0.18533315704060607	0.32919651547492473	0.30361027404811175	0.18186005343635897	
3190000	-1162.6919537447247	-1092.3311104895195	-70.3608432552052	-1092.3311104895195	14.473300828235416	3.63811437648547	0.011059959605970995	0.12059238053780988	0.011431034639838102	1.983783613483195E-6	0.12452871233525961	-54.08110440995105	56.4474183949564	15.826586003997697	5.874010097721564	4.446768034525242	1.0522865505122936	5	4	1	4	1	0.18978732432457743	0.34964767877008396	0.292415291729686	0.16814970517565417	
3200000	-1161.1474113175145	-1086.9869292901426	-74.16048202737184	-1086.9869292901426	18.75189249674171	3.63811437648547	0.01057165882593004	0.10752629060733651	0.010764222908226519	1.5996854132560693E-6	0.11624783847419198	-56.901335464228005	63.44324138272791	9.328285379562233	2.2177272445322327	5.280254484877395	5.507992985162535	7	1	1	2	4	0.16991763642050917	0.34964767877008396	0.292415291729686	0.18801939307972243	
3210000	-1177.3784096857812	-1092.2008079649613	-85.17760172081987	-1092.2008079649613	23.584075182495766	3.5875128930749716	0.0075221341408007215	0.018962277782921977	0.0074892269471523954	1.640151019218344E-8	0.017084908481577187	-67.24269754390656	51.919992579903465	39.80933306760195	21.569572586659884	7.122414013086684	1.9156909049972937	9	1	1	2	2	0.17848678486178238	0.3303381653591679	0.30555947014456514	0.18561557963448616	
3220000	-1153.3730714336687	-1081.0022941853474	-72.3707772483212	-1081.0022941853474	20.274013798808973	3.5875128930749716	0.009196385686569905	0.34591622897986024	0.009607801067885339	1.2854160880302525E-5	0.3839341432289917	-53.119456930253726	189.86842927035403	7.669965142759967	2.18626595500192	2.8563366177923513	4.72879827091585	5	2	2	1	5	0.17848678486178238	0.3303381653591679	0.30555947014456514	0.18561557963448616	
3230000	-1167.0642021056472	-1085.5494061677916	-81.51479593785548	-1085.5494061677916	19.31674311695363	4.324311583244507	0.010432963260450933	0.251188154827892	0.00996589159417788	5.990087660425098E-6	0.24418881400640696	-62.03694523040774	88.2900708966976	50.2320850481168	4.132608486779365	4.331781302719115	2.50268921462461	2	8	1	3	1	0.16775308051572765	0.3595380585969674	0.2870932812528203	0.18561557963448616	
3240000	-1167.1471890167106	-1082.330823272152	-84.81636574455857	-1082.330823272152	19.247799738119625	3.7744320715662174	0.010582535664392373	0.6127554847273302	0.009970850076141386	3.423325151854282E-5	0.5531264618307323	-61.155762483532556	159.13597408471117	17.78589271119263	16.848954770686134	4.833778430512725	10.982632660190939	6	2	2	4	1	0.16775308051572765	0.3152966211553757	0.3007471943727069	0.21620310395619124	
3250000	-1166.5409994030094	-1091.7472395680131	-74.79375983499635	-1091.7472395680131	15.893903844694522	4.515649164323781	0.011186951588405844	0.1403897853881008	0.011055207588258798	2.866555321465294E-6	0.15386120030818284	-55.60178019499928	98.3712200964962	4.540023191952233	12.368497205158272	4.884377661710195	1.4569934738828538	6	1	1	6	1	0.22665557499487013	0.33281679779329676	0.3007471943727069	0.13978043283912772	
3260000	-1151.5634672584133	-1085.5380711136504	-66.02539614476296	-1085.5380711136504	12.80787569776929	4.064396913275812	0.008897365499013772	0.6986336368760914	0.01194761927504891	6.920794508288411E-5	0.6334799746935854	-47.2164283922532	61.29968833198108	56.494127938739965	2.611112150519719	1.111691735543161	1.2036747569875816	3	3	5	2	2	0.22666296275251555	0.26371291096247523	0.30518256246062464	0.20444156382438614	
3270000	-1152.855735319676	-1080.2493389611052	-72.60639635857079	-1080.2493389611052	14.770903579221669	5.322538829066871	0.013111136454173312	0.7832502110201868	0.014382134731753286	8.69248976342273E-5	0.69381420379892	-50.478086865903826	137.85667406760246	43.47843964638478	3.2378978987860143	4.249424081338735	2.302130561928141	1	5	3	4	2	0.1653745183898653	0.31824840303564905	0.31193551475010106	0.20444156382438614	
3280000	-1158.8156302892633	-1081.9310346015702	-76.88459568769304	-1081.9310346015702	16.11603906845698	3.7997927369126088	0.011550640089103073	0.4530577536452245	0.011533042978528993	3.5200462399718486E-5	0.4741450401261244	-50.76268353402076	116.16174737342197	430.42072469695745	4.296848902327229	3.20259111410248	4.448406809051513	1	1	8	3	2	0.1653745183898653	0.3688218895420344	0.24978387949617398	0.2160197125719279	
3290000	-1167.00349246221	-1086.3397992067519	-80.66369325545817	-1086.3397992067519	13.101627705980194	3.3017013272584226	0.013939007551462	0.6105249299105362	0.01606409822146483	7.556520905397485E-5	0.5700882449134966	-52.82801535979385	973.6247915528854	85.29537451717256	57.72666240308708	7.612692002974071	1.405982269185528	1	2	2	4	6	0.20478908524718303	0.3294073226847166	0.25256261982073175	0.21324097224737013	
3300000	-1162.8072239281003	-1087.978619491834	-74.82860443626613	-1087.978619491834	16.251517720780132	5.736841147574107	0.016235210279892172	0.5143712478633119	0.016147992076581175	5.793297319905921E-5	0.4882908318746637	-56.02421791378044	41.42725857878996	5.036209037782117	3.7224765571194243	7.439266788996809	5.283977066175376	4	5	1	3	2	0.19739847406859629	0.309237860098347	0.2612117332129816	0.23215193262007666	
3310000	-1166.4253471601626	-1091.2988473481669	-75.12649981199569	-1091.2988473481669	15.613781901848858	3.9805093273036785	0.01188418348896854	0.33414011157454676	0.012202818913039459	1.6556873571223397E-5	0.3661150193475246	-56.98829335493178	63.37993706334127	37.500425355843944	1.791998219153312	3.4895915321108575	0.39935758463387344	6	2	4	2	1	0.19491399835643333	0.309237860098347	0.2612117332129816	0.23463640833223962	
3320000	-1150.266089578672	-1081.5034634319004	-68.76262614677177	-1081.5034634319004	12.889509713192393	3.9805093273036785	0.014444905437989599	0.6370027643590409	0.014980786207936705	1.0086290374189759E-4	0.6789845925049951	-50.96590433939006	47.43094507977248	7.13127234293804	7.5158497643842415	1.6959990307631847	2.3186737931890167	6	2	2	1	4	0.19491399835643333	0.309237860098347	0.2612117332129816	0.23463640833223962	
3330000	-1167.0227152310829	-1092.9258868092918	-74.09682842179103	-1092.9258868092918	13.951230637702821	4.734727342676747	0.016353819273819868	0.4261783059864536	0.013986494297898729	5.784880254700841E-5	0.47319696080794144	-54.43079514281844	34.53841356619073	93.25227509896095	8.854959618979763	1.09548752671162	0.652948916588126	1	4	8	1	1	0.20400510418224063	0.309237860098347	0.2612117332129816	0.22554530250643232	
3340000	-1153.414796443445	-1083.3456485614695	-70.0691478819755	-1083.3456485614695	14.036320186065328	3.7847937398288605	0.013503331670225995	0.5132454970341057	0.012688569879850963	3.3754027343139216E-5	0.41834228949909347	-54.4291033182999	25.567012817471923	4.843090054779286	4.573124945885841	3.535373085909901	2.136128229198775	8	1	3	1	2	0.17562589203976528	0.31223210663316	0.2839246042430572	0.22821739708401914	
3350000	-1174.788384278816	-1079.5368649492511	-95.25151932956494	-1079.5368649492511	33.32332238152753	3.9145981909003256	0.005768948033526023	0.6003610962382928	0.005873757524975691	5.172747434283026E-6	0.4079207536903804	-68.35379068097059	235.69422859952928	58.09264808379158	21.545238886518707	24.89786119666232	30.50756757438142	4	3	3	1	4	0.15931658306596652	0.3650608954148909	0.30662220378182	0.1690003177373242	
3360000	-1179.1002830973348	-1087.2021496102554	-91.8981334870794	-1087.2021496102554	32.41019767128692	4.680305677954983	0.004930207084083841	0.2911547487430401	0.005344396931436371	2.601608002654139E-6	0.3173070528006483	-66.54156996932521	209.50500902906217	48.12204807257447	58.161932293334914	12.67814707449739	10.380427637197428	1	4	4	1	5	0.1609164905670606	0.31059888789398316	0.36089381182949104	0.1675908097094668	
3370000	-1184.7760828660232	-1084.6160309978065	-100.16005186821668	-1084.6160309978065	34.430165415196385	5.108748132392997	0.004719607936997791	0.8623558822040281	0.004797067571520726	1.9179151388624646E-5	0.8302498233484796	-71.93274079192562	252.52791127013958	66.40985588433865	18.390576076857485	26.16155738023091	26.124777124846304	2	6	1	5	1	0.1609164905670606	0.31690997657987585	0.35458272314359834	0.1675908097094668	
3380000	-1159.6957444894636	-1084.931211662344	-74.76453282711955	-1084.931211662344	19.642867489612474	3.8458583444717793	0.008486725478461176	0.920976984776675	0.009150299589557003	6.250412829167262E-5	0.8664692664106258	-53.503936713455175	110.84117916384882	7.700191677355014	6.636142379481174	5.130751524139607	4.765109019467676	4	7	2	1	1	0.1609164905670606	0.31690997657987585	0.35458272314359834	0.1675908097094668	
3390000	-1169.4394547642066	-1083.4985334146709	-85.94092134953586	-1083.4985334146709	24.450936049857884	3.8458583444717793	0.007768595573735587	0.7212916053471007	0.008459484927752997	3.0230106943063624E-5	0.6483019675131674	-60.655798809716615	109.40936649857112	87.33670564372787	8.755618557378929	6.263075652553135	17.537595859719204	3	1	6	1	4	0.1609164905670606	0.31690997657987585	0.35458272314359834	0.1675908097094668	
3400000	-1180.8369934846771	-1084.3935016024475	-96.44349188222971	-1084.3935016024475	26.703091951661133	5.137944027955277	0.0051876373048945	0.29761728084885647	0.005977731220351126	3.300199379649635E-6	0.31436050229029366	-68.4757217272105	541.9601791439336	93.16116561227115	83.10703118560778	17.88509582942266	6.95886791846354	1	2	4	6	2	0.18882345542593798	0.3674628837961616	0.2761228510684352	0.1675908097094668	
3410000	-1171.8023133901943	-1091.9467336826701	-79.85557970752421	-1091.9467336826701	15.981491423845345	5.137944027955277	0.00966111359940333	0.31759202534590447	0.009683665877638041	1.1977473824467652E-5	0.3658132932585006	-53.923229954935415	423.4679235384243	217.51144698743502	23.3053810549946	7.747385508515279	2.719216824688624	1	2	5	6	1	0.16973473581268622	0.38655160340941336	0.2761228510684352	0.1675908097094668	
3420000	-1172.0388305867216	-1084.2001250043788	-87.83870558234266	-1084.2001250043788	21.113607260915593	3.2197647152112228	0.010469866078358384	0.32349814045585534	0.009421402906289563	7.916490381498332E-6	0.29688548847233964	-65.13011397950875	103.88506841456392	43.68164926516761	48.25215973951027	4.708910466207602	5.6861114327749664	2	5	3	3	2	0.16973473581268622	0.36774279362535944	0.2761228510684352	0.18639961949352069	
3430000	-1162.7654117626262	-1087.506465460584	-75.25894630204209	-1087.506465460584	17.58478741838149	3.0594944025510316	0.010716466020647413	0.27513228065380074	0.010886871759888768	7.538382702872378E-6	0.26770215845248757	-52.81258249681099	77.69843842890961	7.770321097419844	33.74198471573551	5.389807214050422	4.058294664017572	4	1	2	3	5	0.17078268405258312	0.3661746095937829	0.2860354036643076	0.17700730268932796	
3440000	-1160.4468349157064	-1086.1606726756322	-74.28616224007412	-1086.1606726756322	16.947731685326403	3.7512312536156003	0.009981140343505562	0.18278945101126462	0.010055055068326097	4.514210667389264E-6	0.21470893738169047	-58.29651022953958	40.265083744640606	9.773024902475754	10.774977631079638	2.5520239282691297	1.2462875915748115	6	4	3	1	1	0.20785208464097227	0.3661746095937829	0.24896600307591843	0.17700730268932796	
3450000	-1149.53920534194	-1088.5010868785446	-61.038118463395556	-1088.5010868785446	14.656488738346152	4.0475085184535144	0.013012087892902896	0.3240165450246968	0.012712174544550852	2.4318667118578027E-5	0.36942458648788623	-39.17183662042029	108.58504465484776	115.15407799504459	1.8204389858917187	0.39595004986513005	2.026125131683667	3	2	1	4	5	0.20486936758941185	0.3478526827117091	0.24941697110576444	0.1978609785931162	
3460000	-1166.498478416206	-1089.4522090932614	-77.04626932294437	-1089.4522090932614	18.243380142071675	3.6568433866766643	0.008791543061462802	0.3023749020363877	0.00904741391926041	9.457584079562383E-6	0.33257769509327284	-55.00839929112168	99.53667853073595	11.744003874887795	16.084228171691652	20.910263979803513	6.669317932220214	2	3	3	1	6	0.1963121830490372	0.38477265179320597	0.24941697110576444	0.169498194051994	
3470000	-1163.4597375306164	-1084.912063110197	-78.54767442041926	-1084.912063110197	18.007143009743285	3.3794592180196212	0.011064739899367173	1.0248688694702306	0.007180255642816519	5.915764977443829E-5	0.9114159341929159	-49.88643787735228	775.0708400961942	379.97940156232823	47.400332279879926	2.14621476274879	0.6906471931456413	2	1	2	9	1	0.1963121830490372	0.3646881727597556	0.24941697110576444	0.18958267308544435	
3480000	-1146.0686953628938	-1076.4937172591617	-69.57497810373208	-1076.4937172591617	17.005064321282354	4.861994900255319	0.01592340418966664	1.0413466275618841	0.010211719121498278	1.5997042958485296E-4	0.986402097980534	-48.708862720861966	183.52611229008002	4.615995895128182	2.565055964223972	3.710349612463062	1.1627612259167976	3	1	8	2	1	0.1963121830490372	0.3646881727597556	0.24941697110576444	0.18958267308544435	
3490000	-1153.2373107537267	-1083.069537514874	-70.16777323885283	-1083.069537514874	16.036212535431122	3.075256334413483	0.012127994478216615	0.5398252326888968	0.011692412700851458	2.7239843430186344E-5	0.41694460522481613	-51.1012837502854	59.864298510640786	34.51582011434484	8.039409739416698	0.907501004366944	2.078447756603985	4	3	2	4	2	0.1963121830490372	0.3646881727597556	0.24941697110576444	0.18958267308544435	
3500000	-1175.5436925705565	-1083.6765176224144	-91.8671749481421	-1083.6765176224144	21.50167890262398	3.032919772259194	0.009770469187132466	0.7989747196843113	0.007215224642119543	2.2881798343494872E-5	0.6719189621641212	-65.64925689436994	207.99136774551664	47.74525990570928	34.26916316065874	24.532617052638386	7.2239459573094456	2	7	1	2	3	0.1963121830490372	0.3646881727597556	0.24941697110576444	0.18958267308544435	
3510000	-1169.7680689800327	-1088.3397446712218	-81.4283243088109	-1088.3397446712218	21.501020863195603	3.296007528293165	0.008698975917108593	0.3287973942781693	0.007551909143669566	6.658848444943007E-6	0.30124294009150643	-59.967567132295166	169.80981781273502	21.036512488510603	30.734941203434794	3.262665886723017	1.3366653212632118	4	3	5	2	1	0.1963121830490372	0.3646881727597556	0.22296911185131504	0.21603053233989375	
3520000	-1173.5762648473808	-1084.7527064805997	-88.82355836678113	-1084.7527064805997	24.48240840556219	3.601544269806672	0.007535004040363812	0.17735522021344471	0.007054668047370762	2.067199765599361E-6	0.19115236428095972	-68.02961446372296	67.06851667285564	34.35713219865355	46.00306394422888	8.08071539886693	0.3460935026843579	6	1	6	1	1	0.17747425681194612	0.3291803442337626	0.27731486661439914	0.21603053233989375	
3530000	-1206.0820345456095	-1092.720858753368	-113.36117579224143	-1092.720858753368	77.4523991601257	6.25205073323916	0.00204482933663786	0.16654463442580208	0.001953334752672932	9.233099731188707E-8	0.15370427862764308	-84.37157687180716	377.91167890913346	370.26430595524846	62.85955754781426	17.645017821893596	21.45145235415765	6	1	2	5	1	0.16531923708870844	0.33446059124611466	0.3214868891266368	0.17873328253854165	
3540000	-1188.045031427621	-1098.0976569928978	-89.94737443472329	-1098.0976569928978	24.522705788548933	6.25205073323916	0.007453625335598778	0.2102254069685528	0.0072448448021806035	2.950813019610039E-6	0.23796658792048178	-63.20771730140801	72.5742537496796	80.38296886782241	111.87684995652675	62.830253047914255	5.934186784311174	2	2	2	2	7	0.17172261728699018	0.3280572110478329	0.3214868891266368	0.17873328253854165	
3550000	-1172.9456541355758	-1087.9875132401564	-84.95814089541928	-1087.9875132401564	23.105689121896265	4.401390636194244	0.008636723971384775	0.09904363053733523	0.008495229166521269	8.149904534051782E-7	0.1079490820421493	-61.36348609650182	198.9031391650654	82.124992916144	25.3285672870572	19.581254611030367	5.205132015215598	2	5	1	2	5	0.17172261728699018	0.3280572110478329	0.3214868891266368	0.17873328253854165	
3560000	-1152.816030824975	-1085.889110531857	-66.92692029311797	-1085.889110531857	14.716357409931291	3.7244301456485243	0.013288233849296397	0.21542313808752053	0.012911247648757142	3.900071538536296E-6	0.1519856581204335	-51.746918950273454	85.21797049636447	8.289789829855943	8.130739572498372	0.3632799872129381	0.3203250217030968	6	2	5	1	1	0.2060787518047789	0.30605433414815586	0.28466677015383524	0.20320014389323157	
3570000	-1148.5985568435617	-1078.9342003757577	-69.66435646780415	-1078.9342003757577	16.782944594947306	3.7244301456485243	0.012166857631573973	0.610844086234015	0.010031748834261753	4.1233278537962534E-5	0.6046388553194704	-50.174543430571546	155.89311498552678	8.820401418570693	5.099696452842907	3.887877635102322	0.8865608989660084	3	3	6	1	2	0.20233185594518713	0.37237602146136495	0.2182009321613296	0.20709119043211985	
3580000	-1175.2533072189076	-1091.7483105357528	-83.50499668315487	-1091.7483105357528	36.587329657644425	3.9322534910292855	0.010080855058032462	0.4655525076304939	0.0076699535871421875	1.8720452179852654E-5	0.4944084984581915	-59.52337532473562	258.553786263485	21.843624556124634	10.557630591066328	8.248542247925991	14.918542816747093	2	3	2	4	4	0.14422256961711089	0.37237602146136495	0.29405714707162567	0.18934426184990005	
3590000	-1179.7013049122506	-1082.8984030517393	-96.8029018605115	-1082.8984030517393	21.147110648566347	4.26254764214231	0.006802073704606537	0.5821723872617375	0.007380399045113678	1.7139774231897753E-5	0.567130638179107	-66.99551489785149	476.74066635324033	103.15704517253545	111.79196260053939	23.677372550663097	18.25931618415072	3	2	1	1	8	0.18124201052729363	0.37237602146136495	0.2699464636572233	0.17643550435411967	
3600000	-1160.324389936677	-1087.9608699608054	-72.36351997587164	-1087.9608699608054	16.425780790042662	4.097431180546783	0.010761102711658074	0.4449767351661494	0.010527110114163895	1.7201392073155257E-5	0.3660551704982915	-48.59340811239868	94.75603268994345	7.139521617165726	6.452694825207642	27.932365689575153	1.676456586046037	3	5	2	1	4	0.17541657628852073	0.34841184354560034	0.2997360758117608	0.17643550435411967	
3610000	-1169.3769067224905	-1081.7493027498356	-87.62760397265488	-1081.7493027498356	24.18624326901667	4.560415975732015	0.0064618139892281806	0.6554304916689943	0.007571954846256951	1.9535029638393036E-5	0.6321963382552175	-63.270702202196546	201.6039603570384	23.92255231456996	22.656256335705006	10.941096406982979	5.47098801815934	2	5	2	1	5	0.17541657628852073	0.34841184354560034	0.2997360758117608	0.17643550435411967	
3620000	-1191.7347781744245	-1099.8288116995764	-91.90596647484821	-1099.8288116995764	30.31450686784033	4.560415975732015	0.00772373495297409	0.3484142105893073	0.006706246346534201	1.0913239984534761E-5	0.43723507334802963	-65.33153197246548	790.2749278765599	99.139879661592	10.77679176546394	12.662411745291669	5.001746902109587	4	1	4	5	1	0.17977417393188314	0.3314883425265555	0.2997360758117608	0.1890014077298021	
3630000	-1168.0049099669648	-1076.4540166421655	-91.55089332479929	-1076.4540166421655	21.15557226166732	4.560415975732015	0.007926847897889984	0.5193293095321005	0.007810309794382877	2.5128186283591113E-5	0.6236497800813825	-60.27572261977265	1125.0189983776324	535.5030307603888	14.896818742023186	7.511643872348392	20.062929422039822	1	1	3	9	1	0.17977417393188314	0.3314883425265555	0.30669011533116275	0.18204736821040013	
3640000	-1181.3414683669666	-1090.3857600225588	-90.9557083444079	-1090.3857600225588	18.803548312287216	3.8237144706763124	0.010278217648606614	0.23757522833651704	0.009699833340295333	7.016895943610996E-6	0.2661634583299864	-62.684227544023535	480.50930494632104	272.34074379402006	67.49188485312358	34.051729747554596	1.1531331102054905	1	2	4	5	3	0.1787567728052941	0.36793431041958535	0.2458627946065419	0.20744612216858013	
3650000	-1183.9287892077266	-1087.4036484273975	-96.52514078032908	-1087.4036484273975	37.262208947029656	4.148277881419283	0.005504606418736013	0.41025386956348026	0.005051593733249149	3.5665774138200884E-6	0.38151014276007783	-70.8708182157013	171.95934957292823	28.375834311421443	52.10573254366362	11.5184457350619	15.754796662072515	4	5	2	3	1	0.18927312797860366	0.36793431041958535	0.23534643943323233	0.20744612216858013	
3660000	-1185.1376022613456	-1087.6774163138566	-97.46018594748904	-1087.6774163138566	30.032103571483013	4.111947412191894	0.004992042834395628	0.3727794328940555	0.00494859395084669	3.1136924389881345E-6	0.33880991760209694	-68.33653133614644	625.4875257187656	57.63831112429188	105.44006835350169	26.939994312058445	5.122067681172877	2	3	2	3	5	0.18927312797860366	0.36793431041958535	0.23534643943323233	0.20744612216858013	
3670000	-1177.1919356932194	-1082.410134063507	-94.78180162971242	-1082.410134063507	30.22369370639646	4.072457687024553	0.007087766384781744	0.37959051352448164	0.006434063645931123	5.996015658295622E-6	0.37608612379224887	-68.62257946782245	269.6074644617886	57.02966914250786	37.13481655291081	32.95799042646849	5.741353516507184	1	3	1	6	4	0.15398909906989638	0.37838355044696725	0.2632432271524535	0.20438412333068431	
3680000	-1166.0758410833791	-1078.3304862441182	-87.74535483926093	-1078.3304862441182	23.069865473287454	3.6019908250832544	0.007328458363003854	0.5876163766698295	0.0072008970840329095	9.481400172174856E-6	0.4422146825570082	-61.57127634176577	336.5871723324556	42.59421714443646	5.344967132340658	17.463402616599726	4.284858635333571	2	3	3	4	3	0.15398909906989638	0.32108064512809986	0.3205461324713209	0.20438412333068431	
3690000	-1154.0861852156836	-1080.2789793715021	-73.8072058441814	-1080.2789793715021	14.2716022714744	3.02381416233062	0.01616422521972521	0.5426070722941986	0.011812242593999921	5.792278399912296E-5	0.5568185662131243	-51.330018358944244	286.28080781843124	76.4962242182915	12.90116177610747	0.5606597398880248	1.2533648945730012	2	4	6	1	2	0.15398909906989638	0.32108064512809986	0.28993536253332086	0.2349948932686844	
3700000	-1163.8217498918732	-1086.08473731185	-77.73701258002319	-1086.08473731185	16.568831909491703	3.5792958435545326	0.011657750254975525	0.48647840615860727	0.01070526263725434	3.1680953983841116E-5	0.505178295863904	-52.92423370000516	108.80350478769873	23.120426725353123	90.99292605240069	3.759103345469062	0.5417090007246878	3	2	1	8	1	0.18967335913156014	0.2874414210933252	0.28789032650643176	0.2349948932686844	
3710000	-1172.320742506036	-1078.55980007648	-93.76094242955581	-1078.55980007648	32.90504958608974	3.775993059797974	0.005642094298879859	0.8896479727494015	0.004922855915686188	2.6074231906436767E-5	0.8934360359818351	-64.37353515644095	777.0530619949327	201.26310964989904	9.721317318475593	11.851665594539188	11.574384256141085	3	2	2	2	6	0.19392395748781038	0.2944088148213853	0.2754930707342384	0.23617415695656743	
3720000	-1178.6792148122643	-1083.4992942510007	-95.17992056126356	-1083.4992942510007	31.55024571309566	3.7387325096914634	0.007508916572729473	0.4881615052499989	0.006886535758476256	1.1824453326241404E-5	0.47856239106946197	-67.7601410200402	176.5807146313081	23.042406333636585	65.26173098454305	16.3055881662386	25.60036918353503	4	1	3	4	3	0.1435919988382915	0.3447407734709042	0.2754930707342384	0.23617415695656743	
3730000	-1160.2662287055257	-1082.307940014606	-77.95828869091984	-1082.307940014606	17.302367123152298	4.172961204826282	0.00892044029661637	0.7213668750671056	0.009943636302409246	6.142572320227292E-5	0.8421470234626005	-56.84363654606434	115.76277049506784	6.902254884481762	5.784143411284466	9.309665357696822	0.7210969660354538	4	2	2	6	1	0.18903701243566082	0.3447407734709042	0.2546290392300269	0.21159317486340962	
3740000	-1153.8562666922367	-1079.639739863343	-74.21652682889366	-1079.639739863343	15.548489603524358	3.681558451836672	0.01565925362713325	0.9369127977777133	0.015028135058216947	1.7089481646751355E-4	0.8263948825501819	-52.05238971594181	38.874879258091624	46.74010990029906	23.104592329681683	4.959452610075301	3.5070266512611172	2	2	4	2	5	0.17314946734525508	0.3447407734709042	0.2546290392300269	0.22748071995381533	
3750000	-1165.045388924576	-1085.1382509026744	-79.90713802190153	-1085.1382509026744	15.876026391860774	4.122456048482975	0.013320059216992135	0.4318178692735682	0.01158287133276202	2.7075950018393435E-5	0.4337268879878332	-60.38189997550613	27.72126842921372	52.5432817887361	15.59178879161751	4.0766849719462375	0.8745035950815064	3	1	7	3	1	0.17314946734525508	0.38807388763156647	0.2546290392300269	0.18414760579315304	
3760000	-1167.3081181466962	-1092.0539090796044	-75.25420906709171	-1092.0539090796044	15.168227827015981	4.122456048482975	0.013241502644715145	0.05367798578284697	0.013602346588874902	5.823432310087919E-7	0.05719702221627163	-54.547104849919315	82.2024545409487	33.200691313614335	13.612087314184667	22.174580969375775	1.8712698881471663	1	1	6	4	3	0.16275851332088223	0.38807388763156647	0.2546290392300269	0.19453855981752588	
3770000	-1174.3269552393135	-1082.2806794715066	-92.04627576780686	-1082.2806794715066	21.09563664172055	4.799947172518068	0.00859488636442656	0.4029059815802979	0.007843171161520305	8.983027240675304E-6	0.3816849942061448	-65.8639245338071	705.8397322450112	64.68752373519449	27.928995977965325	4.599856945411688	5.329729701566933	2	3	7	1	2	0.19072423153990123	0.3586372124436653	0.25609999619890905	0.19453855981752588	
3780000	-1171.3268878639012	-1087.603404901878	-83.72348296202311	-1087.603404901878	18.82715080198686	3.9012257357863667	0.010143601377094974	0.2553174272085731	0.010068825379815342	6.556193056452193E-6	0.24358536390483218	-60.05309571353407	235.22923833563755	53.856459831451225	26.818659567852855	4.813703681629767	8.038493802535369	1	2	6	5	1	0.19530743449577703	0.3586372124436653	0.2684937903269724	0.17756156273358675	
3790000	-1167.2772075236444	-1087.0285373013226	-80.24867022232179	-1087.0285373013226	18.3325984561612	3.6257723079981643	0.008722446311988047	0.34362822897494266	0.008896415399621625	1.039398904009942E-5	0.38665743047865486	-56.71282364112968	312.0204747886252	23.551238559549752	19.474852249216177	8.546673458141697	7.085172849982802	3	3	5	2	2	0.18915918352311237	0.36478546341632995	0.2684937903269724	0.17756156273358675	
3800000	-1170.607448183457	-1082.4672770616767	-88.14017112178036	-1082.4672770616767	23.9833890335258	3.054395017663199	0.007486804201318624	0.7195649147682458	0.007702926528832113	2.586528458231416E-5	0.6921790849732887	-62.58071407097352	129.09362947696206	22.59281641145075	28.37181607398413	11.35959783531828	27.007683052984852	2	3	1	2	7	0.18915918352311237	0.31161712200782693	0.2684937903269724	0.23072990414208977	
3810000	-1151.7606002820992	-1082.7433295401388	-69.01727074196037	-1082.7433295401388	15.367873539929299	4.891448059916896	0.011524063951536887	0.44437906743956357	0.010751561062013122	3.140960762472271E-5	0.4928004055270743	-44.3545735995879	226.04228633756873	0.6911512092371183	2.532821144048457	9.094081060730979	12.953416828152147	2	2	6	3	2	0.17966987694458117	0.3350939040944184	0.24501700824038095	0.24021921072062097	
3820000	-1149.4546210499084	-1075.4339646211447	-74.0206564287637	-1075.4339646211447	15.98745079879701	4.313438467460561	0.013090195281255115	0.7920042296916948	0.011427446668306175	8.522980008800924E-5	0.7728061273921877	-49.38943009762135	273.52531777444995	40.12530615894851	4.923903483274034	7.957062002619373	6.2335277236040865	3	1	6	2	3	0.20007408221352024	0.3350939040944184	0.24501700824038095	0.2198150054516819	
3830000	-1177.7302825571157	-1088.8665408213267	-88.863741735789	-1088.8665408213267	18.93609606804731	5.8377211037347125	0.007684558209801631	0.6099592766430848	0.0083820101300317	2.8451388149347966E-5	0.6621083970918523	-57.65948937928477	775.9834901694909	396.398119029462	50.83736066451893	24.29413649153765	11.512578883757481	1	1	1	4	8	0.18245490960592992	0.33393829025188876	0.2637917946905009	0.2198150054516819	
3840000	-1178.0799360453254	-1081.9699931440596	-96.10994290126585	-1081.9699931440596	21.285664942386113	5.934800582042198	0.007762186523647166	1.0101341912179684	0.007533325492946921	3.462689714915286E-5	0.7169571998431911	-61.317213669252844	2630.6612879458544	500.63323455554337	32.0253198135041	30.448057091440038	7.02410485556447	2	1	4	1	7	0.2054650161653515	0.33393829025188876	0.2637917946905009	0.19680489889226033	
3850000	-1151.863177741825	-1080.313990917818	-71.54918682400704	-1080.313990917818	13.435278419220214	4.291634701779437	0.021822588499839087	0.949694758422209	0.01083103635221669	1.7703321826613745E-4	0.997813002020936	-44.95733116215411	891.6203109394552	64.41534475802487	1.8288962144856242	4.891428387313791	0.022778379492192264	2	2	2	8	1	0.2054650161653515	0.31548997649948307	0.2637917946905009	0.215253212644666	
3860000	-1146.6246686680424	-1077.7312882065048	-68.89338046153772	-1077.7312882065048	14.496526352249978	4.109431661342606	0.016187168219043407	0.7123689008564482	0.010221001547788305	9.081494205785629E-5	0.6973100666989485	-45.19366995420637	342.8129185062581	41.848034991288685	19.769570057897838	2.8220632584898775	1.3329267568184568	3	1	1	5	5	0.2054650161653515	0.31355138663727855	0.2637917946905009	0.2171918025068705	
3870000	-1148.246473237491	-1082.1810673660787	-66.06540587141248	-1082.1810673660787	18.19798183584478	3.8035165890910667	0.00724040045748221	0.5902094102142911	0.008056369211583338	2.339039603485914E-5	0.5788961088294334	-46.17884630746133	240.25172855802688	3.4631143825748723	2.5790168335174943	1.7399306360134632	3.8074050431883792	2	2	2	2	7	0.183860247710636	0.34902213462099	0.249925815161505	0.2171918025068705	
3880000	-1155.079469096465	-1086.463882278845	-68.61558681761993	-1086.463882278845	18.215161170402016	2.6886888198222256	0.012498961164907322	0.6698042583800622	0.010123698775281872	3.684458817347932E-5	0.5791506078967906	-46.68366576485994	180.71709784831282	37.84873568240707	5.668380987007288	2.9716641834034947	5.216824477187418	2	1	5	1	6	0.2078149147882109	0.34902213462099	0.249925815161505	0.1932371354292956	
3890000	-1153.0704770943478	-1076.584140593182	-76.48633650116585	-1076.584140593182	21.633027764301435	3.669676469044137	0.022706848998642736	1.1703295961668956	0.010488418180159028	2.803436764656998E-4	1.1395092825874138	-49.56665346212218	395.31558173049234	213.97656583396113	8.202819951748497	2.8993878425777155	3.3156162956598823	2	1	3	1	8	0.1873490197680593	0.3520116769872188	0.26740216781542786	0.1932371354292956	
3900000	-1160.284822512086	-1088.6470141489335	-71.63780836315247	-1088.6470141489335	15.36808901489125	4.096012419246013	0.011096007966160603	0.3944900784815554	0.010711486515783417	1.6721739409664157E-5	0.3721017670275051	-48.66173562008106	128.4483937723735	194.65733872770977	4.502475100245327	4.824923173780714	1.7062007496041327	3	2	3	4	3	0.1873490197680593	0.3520116769872188	0.26740216781542786	0.1932371354292956	
3910000	-1142.5337796001936	-1076.7157457934552	-65.8180338067383	-1076.7157457934552	14.369473803884688	4.4726952478687085	0.011555896185468673	0.4885297056108634	0.011122630631170903	2.2481071439069176E-5	0.42854906574143947	-45.97624991610298	115.19168139347495	9.217398659843502	2.870748122703794	6.350797816873531	1.3392425750936876	4	2	5	3	1	0.18580463451884124	0.3116720919523174	0.3168347302658083	0.18568854326303463	
3920000	-1162.9783253037137	-1088.1980578589796	-74.78026744473404	-1088.1980578589796	19.661289860067203	3.8795574814761493	0.010216636921134704	0.4201090039239408	0.00906108134317143	2.09913572940354E-5	0.4688313116836111	-48.429686439968485	328.9210470640955	112.3305287630615	34.94203244283793	0.8021380732310343	3.2476652691472148	1	4	1	5	4	0.23259765270514432	0.318703382109579	0.24757094170896354	0.2011280234763147	
3930000	-1165.691002177781	-1084.667843589162	-81.023158588619	-1084.667843589162	19.27496006750601	4.089850586536339	0.008455239603692153	1.0634021411583818	0.008313566806362487	3.476345205969728E-5	0.6279574364954368	-54.03139347276977	346.0659967047362	17.69267932663657	27.046402698519483	10.203577985604328	7.0432917257010725	3	3	2	1	6	0.15335650934043668	0.3412463480622147	0.3080835300149664	0.19731361258238378	
3940000	-1152.0586340553962	-1081.5211124185387	-70.53752163685756	-1081.5211124185387	15.230223397413821	4.504471369491767	0.013852410291489552	0.5089310396682005	0.01163581597395049	4.7549808377255036E-5	0.5291534975371276	-48.257238843763524	157.95512424742824	76.10377993388677	8.626584862658632	4.526268312025842	2.4786169486354446	2	1	1	6	5	0.17690339584607018	0.31619042315029855	0.3145011430157513	0.19240503798788156	
3950000	-1169.6314271345188	-1099.1251506231542	-70.50627651136463	-1099.1251506231542	10.368750291285291	4.504471369491767	0.01636859272488314	0.8117872009134703	0.02039479308176634	1.991661965281531E-4	0.6971207418188058	-48.21527841277533	23.661889619731078	65.08698342551843	14.681480849404194	3.9932518200276768	3.868348005685624	7	1	1	3	3	0.19000156108791674	0.31619042315029855	0.27724730181382606	0.21656071394796023	
3960000	-1144.2005126714507	-1071.3219564581086	-72.87855621334216	-1071.3219564581086	16.15286193248144	4.355075422310631	0.0076812023386695575	0.7817402389510055	0.010481511533504052	9.921834686718608E-5	0.8463098569580807	-49.44984694879798	363.70172870160434	41.896244274878626	2.1189547455304005	1.6994766445989424	3.89646836775654	2	5	3	1	4	0.19284497227020897	0.31619042315029855	0.27724730181382606	0.213717302765668	
3970000	-1160.6618092083002	-1086.0698048447975	-74.59200436350264	-1086.0698048447975	14.652447566978045	3.3254858726289935	0.015483480310956216	0.6139190620571647	0.012318555713482093	7.514968496275024E-5	0.6521772413229496	-52.15527321625034	67.98007111755422	50.71676913636328	2.76172465422663	7.748695891809148	7.14329826215458	2	3	1	8	1	0.17033989891149431	0.31619042315029855	0.2997523751725407	0.213717302765668	
3980000	-1165.3882330806591	-1093.402107996287	-71.98612508437205	-1093.402107996287	13.685622410365786	4.75601185801376	0.012243367976651934	0.25540200807135655	0.012306113988361188	1.0908206169517263E-5	0.2666980098623817	-53.3214129477886	120.68554022879226	36.40036944266047	3.663695366535905	2.881144215799231	1.0242910767560869	2	6	3	3	1	0.18910042678259031	0.29742989527920255	0.2997523751725407	0.213717302765668	
3990000	-1149.5731140040457	-1082.3934410037582	-67.1796730002875	-1082.3934410037582	15.248490208283545	4.057766734643057	0.014298671001228586	0.5033682463150895	0.011552156635962938	2.142704966903032E-5	0.37503687725240503	-45.09295085370507	300.0939331399769	131.69211758809854	2.0651098284052978	1.2090502949606796	1.8208704130921427	2	3	3	4	3	0.18910042678259031	0.2986192415910124	0.2631065539919706	0.24917377763442827	
4000000	-1168.172944386245	-1093.7494215353229	-74.42352285092215	-1093.7494215353229	14.021777616505418	4.687051036068762	0.016769535875169498	0.821911023274812	0.013535029157976657	1.5854822484146898E-4	0.8864904068240249	-53.199205492123546	58.39502283864182	42.00008827312408	10.832598189997741	5.023996744672416	1.656904898514666	2	3	5	1	4	0.18638253479562908	0.2887215308002104	0.34174724629165376	0.1831486881125083	
4010000	-1154.7840480130728	-1082.4014482904288	-72.38259972264404	-1082.4014482904288	12.426191264114136	3.6435124233142675	0.01643440847761689	0.5284071021877347	0.014186439347551368	7.801111543434136E-5	0.6139803716432705	-52.224466748084616	39.09209026135466	32.549485749742246	32.46718134488255	3.6558007153568357	1.2097792049913807	1	6	2	4	2	0.18638253479562908	0.2887215308002104	0.30294782012272786	0.22194811428143418	
4020000	-1155.3380571104087	-1086.1012232187513	-69.23683389165747	-1086.1012232187513	13.235660992878449	4.412746560843044	0.014692497769485436	0.7626141351999688	0.013614423189551694	9.50490445361371E-5	0.6460198616950721	-49.74667655602867	50.84554144717881	6.9605771608566105	6.77220634661463	7.586107943572758	1.5809782155282284	4	2	3	1	5	0.17982648266576295	0.2934421993805467	0.30478320367225764	0.22194811428143418	
4030000	-1180.608600157641	-1092.6168249890159	-87.99177516862511	-1092.6168249890159	25.457170795238454	3.6526218150796472	0.008468113829222157	0.5312645392097413	0.0060618644480450855	6.888225418387962E-6	0.4105613667388066	-60.30086772593203	374.9329034812992	202.3354901389965	6.529390860608549	8.933480649440243	19.78723603375134	2	2	3	7	1	0.2168619807828152	0.2934421993805467	0.2677477055552054	0.22194811428143418	
4040000	-1173.2044275294427	-1083.9057860630005	-89.29864146644225	-1083.9057860630005	19.85270165902585	3.5612559996713324	0.008662056722524025	0.8649743735164029	0.007955532384785443	2.237031163579833E-5	0.5680329337651312	-61.430024435920096	118.13190704164636	178.49746682862278	92.08440871160815	11.948926502539722	7.239106108697701	2	3	1	1	8	0.2168619807828152	0.3398573830049011	0.2677477055552054	0.17553293065707987	
4050000	-1182.9839521144972	-1084.532496936297	-98.45145517820016	-1084.532496936297	64.58159593790559	3.5612559996713324	0.0050029323139217634	1.0557325771739763	0.002928740059228766	7.290130218386351E-6	0.7674926363671732	-69.45330424113266	486.07041507046966	35.78692971759877	16.269982878174822	8.027163375788566	25.5923510008929	2	2	3	2	6	0.22324023555075898	0.3334791282369573	0.2677477055552054	0.17553293065707987	
4060000	-1171.1893347330843	-1091.3672182222865	-79.82211651079773	-1091.3672182222865	18.293386474655147	3.948824515198528	0.009995031011074334	0.5794914515045088	0.009572903068169198	2.377267716847822E-5	0.48694210068009186	-54.963501710808536	418.6958652869442	65.67741857994102	18.948145487838055	4.785735003704339	3.9580456259423413	2	3	1	6	3	0.22324023555075898	0.3334791282369573	0.2677477055552054	0.17553293065707987	
4070000	-1160.0107514304439	-1079.107933954377	-80.90281747606696	-1079.107933954377	17.757354088103995	3.975035084584798	0.008059328425670247	0.7348994921874051	0.01006850724889284	4.044554743672264E-5	0.6552347889524179	-54.87839976877066	473.4519904265597	95.04657492945596	13.775881229998792	7.22078011882639	4.249065420837866	1	3	5	2	4	0.20017355777497753	0.33847984170675716	0.2677477055552054	0.19359889496306149	
4080000	-1159.3158967524669	-1085.7987699451646	-73.5171268073023	-1085.7987699451646	17.067285148210566	3.7474504176988153	0.011472510330740537	0.32509699618293825	0.011489873765921498	5.613244758965821E-6	0.21312912408554255	-52.107149744765486	218.39798073639895	26.90342540806196	15.59392377080398	1.1403047273842337	2.4174013104599212	2	3	3	2	5	0.20278576256871758	0.33847984170675716	0.26743125736912937	0.19130313835539745	
4090000	-1160.5025297524248	-1083.745678428657	-76.75685132376785	-1083.745678428657	15.841817255399212	3.796272564239944	0.009644510699031782	0.40129771343501797	0.0098228228392224	1.6764020799467594E-5	0.3982242908197642	-57.29227905007014	37.78638129383935	26.21244426713586	18.502841898869598	3.7209274324596184	4.534736787073088	3	1	2	4	5	0.2146865148710118	0.32657908940446295	0.26743125736912937	0.19130313835539745	
4100000	-1163.1555512229163	-1079.354586495914	-83.80096472700231	-1079.354586495914	20.632837162344572	3.041251352755848	0.007605524559865277	0.6915595693914616	0.007508220159453134	1.7458660806132833E-5	0.6007677667815261	-57.351655361270275	174.6928492471319	241.6793286846397	19.99316303433169	10.700597225462534	6.722208424571703	1	1	1	7	5	0.15813662139998155	0.3528589525541739	0.32398115084015966	0.16502327520568655	
4110000	-1170.68862658304	-1081.9834014528858	-88.70522513015425	-1081.9834014528858	32.96987148278897	4.138514633502334	0.0069008847196911464	0.7424478418565026	0.0056752815724420876	2.443467014659013E-5	0.7554812006785384	-59.985718332843646	480.2418694725264	490.86910253266024	27.047723526621162	6.780015228162753	3.1758009410616754	1	2	4	6	2	0.15813662139998155	0.3528589525541739	0.2832832157276617	0.2057212103181845	
4120000	-1161.9744731269545	-1080.4801479410203	-81.49432518593434	-1080.4801479410203	20.091006316397618	4.138514633502334	0.008468158284787492	0.414122622675798	0.007695615868751652	7.861650627712442E-6	0.36477788624648705	-60.93216466934274	64.82435740021825	32.63413798577728	8.288409870911368	7.408401022148725	6.862890865268631	2	1	5	2	5	0.15613105692223608	0.3528589525541739	0.2783649507680712	0.21264503975552043	
4130000	-1169.2069989486777	-1077.6569620176883	-91.55003693098939	-1077.6569620176883	31.537964287853537	4.029766335407412	0.006202029443928391	0.4530394610869801	0.005739460261933226	9.553370573496314E-6	0.4956738634177526	-66.95183274780962	160.12859083973177	52.049554090608275	37.688809778607826	16.84241338135098	6.681490730022281	4	1	2	4	4	0.18770628384526394	0.3215591801695843	0.28773080634218257	0.20300372964297078	
4140000	-1170.0502543026857	-1081.5660407700473	-88.48421353263852	-1081.5660407700473	30.467401166519124	3.5954529883801056	0.005982232557076823	0.7397270114778675	0.006633350638434011	2.3817206577656567E-5	0.7066086372621143	-62.677941452910744	229.59201560094297	85.736251381763	13.94119602982276	12.264926474640058	11.518365186110808	1	6	5	1	2	0.18770628384526394	0.348394773874352	0.26556489813328377	0.19833404414710182	
4150000	-1164.7461733370046	-1086.076572816998	-78.66960052000661	-1086.076572816998	19.953650874943722	3.5954529883801056	0.009712698935761287	0.5158731099524667	0.009460974595353182	2.7014122719499716E-5	0.5280795290082835	-55.58441027367632	107.33185620794913	8.974073842331984	14.085587338278522	23.82308698184735	3.452226811534916	2	1	6	3	3	0.18770628384526394	0.348394773874352	0.26556489813328377	0.19833404414710182	
4160000	-1164.1905481567599	-1080.290143303119	-83.90040485364084	-1080.290143303119	18.540379798900986	3.336209643778198	0.009236441482460937	0.518491670409817	0.007965266674129272	1.3941820913285171E-5	0.4512624531559286	-57.95097008013328	500.34922933436604	49.31162829668806	17.733340645979936	14.800117165445437	8.899169696896614	3	1	3	3	5	0.176051003898052	0.36064075611253293	0.2649741958423148	0.19833404414710182	
4170000	-1167.4011683359322	-1085.6641064281184	-81.7370619078137	-1085.6641064281184	25.413489776117874	3.354984404971158	0.0067224610824487335	0.4308766363486464	0.006728701496846139	6.836077776407783E-6	0.3965043069015308	-60.442055424567904	220.0759594521793	30.440078741815	7.687771728279691	5.739563279191539	1.8285668542276083	3	4	4	3	1	0.18406336265069975	0.3434730895782496	0.2741295036239504	0.19833404414710182	
4180000	-1168.7557169007493	-1084.9693486747942	-83.78636822595503	-1084.9693486747942	17.908514210737195	3.354984404971158	0.009935747468142875	0.43754544521320754	0.010129531006616746	1.4437782829664569E-5	0.415911668872444	-59.03498685027101	75.51686582574418	73.32845187524298	82.20647132880636	18.045695879382315	5.796162597370434	1	2	1	1	10	0.18406336265069975	0.3434730895782496	0.2741295036239504	0.19833404414710182	
4190000	-1164.475524481988	-1080.873195408938	-83.6023290730501	-1080.873195408938	21.189169161096284	4.691167309605635	0.008124784607810997	0.5089962212454314	0.008787718868685082	1.3246945505480569E-5	0.4396814212737416	-61.352242739867215	117.26026715301604	57.85879011155502	12.380370278245026	3.527454201493523	4.7564983796889	3	6	2	1	3	0.18406336265069975	0.3434730895782496	0.2741295036239504	0.19833404414710182	
4200000	-1169.9373280622963	-1092.1432456396649	-77.79408242263136	-1092.1432456396649	17.8688874838493	3.9304711847431513	0.008407277672640228	0.3911293077043164	0.00918026588820099	1.9852493136482206E-5	0.4764359551509962	-57.263422169886354	128.0176462432603	23.08563385246733	7.127792386920168	8.348068102434869	0.44691731093401815	4	1	4	5	1	0.21186310160805882	0.33025390647441466	0.28652173946829085	0.17136125244923722	
4210000	-1155.1409354126674	-1080.5899341145948	-74.5510012980725	-1080.5899341145948	16.117420264657802	3.9304711847431513	0.011287465816357917	0.7556548701613386	0.009970775023702225	7.531706155546568E-5	0.7482340622537123	-51.070293479565876	76.86640889817559	91.53492233371288	5.93639397097138	8.560178274679307	4.3571116396767815	1	3	2	2	7	0.21186310160805882	0.32633983270701455	0.24590068191579834	0.21589638376912984	
4220000	-1181.3190045588544	-1081.8305424918594	-99.48846206699494	-1081.8305424918594	36.48976551558229	4.716997386285755	0.0050056673463528545	0.5369364567605073	0.00476829525491363	9.63346600163334E-6	0.6086771330347408	-73.81066220335914	135.59944668110978	39.04749639191806	32.540218413604244	17.784006293584298	26.92424708023542	3	4	2	5	1	0.20272351876931316	0.3196264261335564	0.2709495121065729	0.2067005429905591	
4230000	-1200.2126473539022	-1084.2309844886122	-115.98166286529002	-1084.2309844886122	104.15586538536229	4.017669918801464	0.00167777380995564	0.7471354785512437	0.001688094795658366	1.3738054674018484E-6	0.6910980684926845	-82.29564579677437	748.9835951642251	517.2264790389427	82.74919996975339	26.355323585163614	57.95154235448271	1	2	4	2	6	0.189386187413551	0.3333844830062832	0.2709495121065729	0.20627981747359445	
4240000	-1190.126014575407	-1087.205431600371	-102.92058297503614	-1087.205431600371	41.66233019213869	3.6612366077773064	0.0028978280288179557	0.5994798816338313	0.003377368157307189	3.982092619025966E-6	0.6308590345565159	-72.48415982919168	964.1640698334356	56.99477846086832	56.88592449832105	14.607489919944614	30.252656162323067	2	2	7	2	2	0.195045537627967	0.32578807257318926	0.2540543864354654	0.22511200336337991	
4250000	-1189.4191236869847	-1083.336151751375	-106.08297193560968	-1083.336151751375	48.66392756422355	3.301227011759797	0.004101055459622366	0.5423994524162511	0.004276046019441397	3.164919735333223E-6	0.4339225762487184	-75.82699312701081	1362.4568574464956	203.63137349213085	65.54678804445504	10.44580933912569	11.677431847575798	2	1	7	4	1	0.195045537627967	0.30716680962531523	0.30056867472396215	0.1972189780227572	
4260000	-1166.8344753681824	-1079.0306586121342	-87.8038167560483	-1079.0306586121342	20.594549131226056	3.8747585844173678	0.010072311640002132	0.6695306185986856	0.009500475733348201	3.286795980843544E-5	0.5941338538828213	-62.31932260884595	57.842887264577826	91.9527286347608	31.332351513436386	28.813858188412908	9.970606645423802	6	1	1	1	6	0.195045537627967	0.34626012179470333	0.26147536255457404	0.1972189780227572	
4270000	-1161.1283455800465	-1085.8376687114435	-75.29067686860299	-1085.8376687114435	19.734758404209416	3.8747585844173678	0.009230632421354	0.47971872383473374	0.009154907679018323	1.9519011305407454E-5	0.4631927251914551	-53.64706365723322	153.94908033149133	34.534908801522356	9.487984605140463	2.934880274635376	4.982458464580928	3	2	4	4	2	0.2074438763898946	0.2884087055531956	0.2781897480909108	0.2259576699660006	
4280000	-1142.6152631795012	-1080.1065967690292	-62.5086664104719	-1080.1065967690292	18.159990738872178	3.971643246545325	0.012870107481908625	0.8023611565164879	0.00923748843846123	1.0439780214776744E-4	0.944371938222429	-41.53598599416377	146.17711352710404	6.835079173861223	4.111358181270156	5.103558569958609	4.286462248128161	2	1	1	2	9	0.2074438763898946	0.3644080938575441	0.23612769963539676	0.19202033011716615	
4290000	-1168.793998612375	-1095.2877775674556	-73.50622104491939	-1095.2877775674556	16.665605203297847	3.1472674724417637	0.01003130787183689	0.3805296683434662	0.010453865163203362	1.3737511876777738E-5	0.3804335672938444	-52.15409314249836	318.2191141767563	13.413264153905905	6.0886346980132755	2.3690125482795876	4.947334466888593	2	2	2	1	8	0.2074438763898946	0.3644080938575441	0.23612769963539676	0.19202033011716615	
4300000	-1161.7028587631476	-1081.687418675515	-80.01544008763267	-1081.687418675515	18.821035045678148	3.517224201301248	0.012435014083286301	0.6915637598238804	0.009883973039982697	9.937488316935015E-5	0.8642518417273591	-54.56127270110592	720.3563563437767	66.78502136545988	8.55235224976621	6.040822968407357	2.527285296483247	1	3	3	6	2	0.14448256335547216	0.3644080938575441	0.2956032108462866	0.19550613194069877	
4310000	-1173.5540998809936	-1088.3658336310623	-85.1882662499313	-1088.3658336310623	24.26527613966995	3.517224201301248	0.010724826880621142	0.7066795871314466	0.008713569889874616	2.7404618721100677E-5	0.6011423906341021	-60.104429829509606	76.52942063145628	131.269867618997	46.77423869515253	7.890802852696771	4.161444180349808	3	1	3	4	4	0.14448256335547216	0.3661045405304517	0.25544687423677803	0.2339660218772997	
4320000	-1186.7900521120168	-1087.9916605566596	-98.7983915553572	-1087.9916605566596	20.76887200655905	3.517224201301248	0.011226617372930384	0.27226101779147305	0.009950237903837589	9.104079037722952E-6	0.2889324530850834	-66.44377221400887	1957.047939764667	312.30255035857965	35.81142902049608	67.2499659284191	15.977387831277376	1	2	6	1	5	0.17110799917809363	0.34823032142533666	0.2800948477402537	0.20056683165631756	
4330000	-1193.4341226618321	-1088.7791369337638	-104.65498572806844	-1088.7791369337638	51.301821170397396	2.6146257038840455	0.004159109388462048	0.5842166526029169	0.0036458473570500885	3.9971267354914726E-6	0.5289258577880119	-75.65935741686837	310.9580917092411	22.639471146871855	38.27960416150243	27.93025102795121	78.25485128346374	3	1	8	1	2	0.16623439852522828	0.30649102110626514	0.26958178137809774	0.25769279899041037	
4340000	-1155.3321486298514	-1081.1715694140864	-74.16057921576498	-1081.1715694140864	21.066033184122922	4.162225489588486	0.009795803596455358	0.43413611428398874	0.009970509495286625	2.060465437204166E-5	0.4491065165148106	-49.30129412497406	62.40332610233226	225.3136854510483	11.01763774485388	3.178432891171148	4.92948193387318	1	2	1	2	9	0.16818122283524894	0.36571171825423054	0.26958178137809774	0.19652527753242433	
4350000	-1154.850394155406	-1077.0026157048512	-77.84777845055487	-1077.0026157048512	20.996401223899575	4.162225489588486	0.00711016311288847	0.9430321584501405	0.007314893754338212	4.286359846606366E-5	0.8471067375279355	-49.62863894605394	323.01900123078974	5.104047526114112	22.400027796719346	6.609763708387946	10.09351417614107	2	7	2	3	1	0.16818122283524894	0.36825949990605306	0.26703399972627523	0.19652527753242433	
4360000	-1184.7785156299176	-1089.0722194913349	-95.70629613858283	-1089.0722194913349	26.117085161134053	4.162225489588486	0.0063460856289149345	0.32634023218779845	0.006193587760553836	4.254951382484536E-6	0.3276981133975835	-69.16108863338269	795.8501991908912	114.55512536633935	13.544118036340246	15.057050780320084	0.7160838307135368	2	8	2	1	2	0.16664474644225405	0.369795976299048	0.26703399972627523	0.19652527753242433	
4370000	-1162.393793940628	-1074.7569862043442	-87.63680773628373	-1074.7569862043442	21.260634285332948	4.421653207845491	0.00882778688036536	0.6504407221393674	0.007916713526511793	2.324689727374446E-5	0.551419648135837	-62.57385155178599	150.05164601750633	63.89148416764815	36.762895191501364	12.36698329712237	5.890264169890577	4	1	1	2	7	0.21025795648968643	0.3299406175944844	0.27522794001273587	0.1845734859030949	
4380000	-1151.8598048146837	-1080.9148290600601	-70.94497575462366	-1080.9148290600601	20.83681861694474	3.0584157234996168	0.012367841793643463	0.6541902034179087	0.010937273243484274	3.7148061126862846E-5	0.4901188482164945	-45.48062475775385	431.4299499148609	121.626171160671	8.29128684274038	2.313791367738082	5.606280140523147	1	1	5	3	5	0.18554181340814663	0.33400573746286477	0.27522794001273587	0.2052245091162543	
4390000	-1169.2132324693032	-1085.9726475827215	-83.2405848865816	-1085.9726475827215	18.378100491492066	3.666951922909956	0.008921309786104314	0.4760752015895602	0.008924232124079645	1.1276308346385793E-5	0.3911691395109394	-53.45588188581109	117.00787639333008	48.6866757114649	217.26827363730825	40.958736671544045	4.013162367953049	1	3	1	3	7	0.17093082800477696	0.3566662878779146	0.29251687168535206	0.17988601243195793	
4400000	-1174.7629519214247	-1085.9540081614637	-88.80894375996114	-1085.9540081614637	20.878128647660418	3.651540037126081	0.00896289171044807	0.6122096836407998	0.00903839283864784	2.9408711423316644E-5	0.6067736170039774	-59.181772076310494	748.7572829519667	230.7825969038372	56.08700292891376	15.561019189480598	11.909068313263612	1	1	3	2	8	0.17093082800477696	0.38382163277333703	0.26536152678992964	0.17988601243195793	
4410000	-1170.852833274841	-1088.838902104182	-82.01393117065905	-1088.838902104182	24.74138033986692	3.271135154287129	0.008502843774126969	0.5631192119707518	0.007715316542328994	1.4827741319425371E-5	0.47106226538192747	-59.37371006105622	171.28234510808406	42.49968252991778	8.112582090998016	10.147082751754294	2.1761482731209827	3	1	2	8	1	0.17995392523146367	0.29752449805021186	0.32790601938865693	0.19461555732966915	
4420000	-1159.1258243309594	-1077.965884195977	-81.15994013498236	-1077.965884195977	19.388166001117156	3.785233936174363	0.008284156525728633	0.5979930856595523	0.008748604598584146	1.8262281105987902E-5	0.47911001012383925	-57.12254669330628	79.69985215206175	117.95019915143388	8.407084570954302	6.035648016587578	10.480309274910882	1	2	2	2	8	0.17225725243281467	0.31192898814910774	0.31350152928976105	0.20231223012831814	
4430000	-1169.2220710207698	-1081.0172919493566	-88.2047790714133	-1081.0172919493566	17.525398955312472	3.796838949458494	0.011749683120052876	0.5315339932690313	0.01048406124128146	3.867677781390015E-5	0.5856051277231614	-57.9762235681197	268.57482882582485	83.21096267509982	126.44202338229388	109.36226434250412	4.203034791892472	1	1	4	1	8	0.21246981773832554	0.31757326508672934	0.25618456018145946	0.21377235699348723	
4440000	-1161.4294612518936	-1084.2661021866186	-77.16335906527512	-1084.2661021866186	14.440383652651835	3.052908441126515	0.012305947453694618	0.5421442474286486	0.011470908619043896	3.9666525919977445E-5	0.519383052176122	-50.68964855110053	153.77167412598143	94.62050957934073	34.986699663357534	44.1082130773552	5.484365042478069	1	1	2	1	10	0.15575176726094359	0.367194780219462	0.24426550212957812	0.23278795039001793	
4450000	-1161.9302423782256	-1083.265459296422	-78.6647830818035	-1083.265459296422	17.70548423530319	3.86326603195244	0.009715706526132548	0.5892247846343893	0.009548408648449424	3.653216425693596E-5	0.6254116323407309	-57.06934607456341	156.9103757022773	27.813098549440696	3.9859852872406276	5.592397361337511	4.2356671735081735	4	2	1	6	2	0.15575176726094359	0.37979411245345285	0.24426550212957812	0.2201886181560271	
4460000	-1174.6934199183995	-1082.035944113644	-92.65747580475548	-1082.035944113644	30.310810183681415	3.86326603195244	0.0076466447405161295	0.8648634958493705	0.005536011202069556	2.146213236321209E-5	0.8008682041844944	-66.76143933319644	115.95813401974176	151.7609621525282	6.79825563691689	5.118219939700828	11.462382564753046	4	3	2	5	1	0.15575176726094359	0.28800304952980876	0.33605656505322223	0.2201886181560271	
4470000	-1178.271173416873	-1087.8483444560968	-90.42282896077606	-1087.8483444560968	23.446731203723658	4.495126769220493	0.009607384769744511	0.5189144412242227	0.008760300861857471	3.8977514387011565E-5	0.7159234984762349	-63.8695209655395	236.12030575609262	33.12824509260418	23.197871770060534	35.60380031102892	18.111340326568836	3	2	2	1	7	0.1725232113720212	0.3113578202552486	0.3127017943277824	0.20341717404494947	
4480000	-1171.9844355968603	-1085.6135627559113	-86.370872840949	-1085.6135627559113	22.482222064428395	4.722478009955005	0.007485167766846297	0.25647426448012645	0.007033010182978518	3.1038700170734437E-6	0.26127556367495286	-63.86859696511693	131.48895826502405	58.308132978239016	25.61131319594177	8.002424422969677	4.663089372051282	6	1	1	4	3	0.1725232113720212	0.3159259326150145	0.3081336819680165	0.20341717404494947	
4490000	-1171.74604695955	-1080.2530127426464	-91.49303421690368	-1080.2530127426464	26.815413394384475	3.7461401361304953	0.007032000532171379	1.0745444093632677	0.005413955135725512	8.912272732196256E-5	1.2741436533731048	-64.62788671326959	173.25499265105205	95.88265505850683	43.291228315643565	3.578728799984521	6.364835971806526	4	3	2	3	3	0.17697568996886331	0.3159259326150145	0.29375213463547484	0.21334624278064898	
4500000	-1164.9250109150253	-1085.875114820079	-79.04989609494626	-1085.875114820079	23.54454137259058	3.6682430232024723	0.006293657012944929	0.609487181506654	0.007891122672230057	1.4818534447526834E-5	0.5391888595015607	-56.95873729804026	93.90511553684392	33.02498365081309	9.594480249434824	11.348287902577585	4.705391285059515	2	1	8	3	1	0.1497405344279357	0.3000962582857828	0.29375213463547484	0.2564110726508083	
4510000	-1171.9083311077704	-1080.0101047177004	-91.89822639007008	-1080.0101047177004	24.819187063375793	3.810393188404223	0.006553189510009657	0.46652940568433354	0.0067045912973160045	1.0354229930045369E-5	0.5049690895226892	-67.77633706529228	98.67393922305742	86.10406199398723	26.442900624612598	11.952234672686975	11.560840326437827	3	1	6	4	1	0.15221465630037376	0.3296418788343576	0.29375213463547484	0.22439133022979543	
4520000	-1156.6979980601157	-1086.1859320891754	-70.51206597094033	-1086.1859320891754	16.310689356430604	3.810393188404223	0.012515724732719332	0.4454938343404039	0.011055992812990448	4.7772171329578206E-5	0.5545833468065092	-48.94981069905041	143.44537032351093	27.184536291962754	0.54681114562727	2.840488891563033	1.2259938252112124	1	5	3	5	1	0.15221465630037376	0.4022046477173851	0.27567316764391026	0.16990752833833248	
4530000	-1158.5105066305166	-1087.4946371759397	-71.01586945457696	-1087.4946371759397	15.610217209698028	5.070995503655756	0.012926118442508619	0.464251535278883	0.01274897923937877	3.204481045262088E-5	0.4548845891540025	-51.36839391366294	34.103123058154424	36.81435598476875	4.845042466167002	5.57975710285452	4.629197852436978	4	1	1	4	5	0.15703190231619238	0.37676437031279275	0.27085592162809163	0.19534780574292485	
4540000	-1174.934521169972	-1083.5942016223762	-91.34031954759587	-1083.5942016223762	26.532005205545012	3.731954742536562	0.006223655541112093	0.4304683423862547	0.00617731690474349	9.327604879703418E-6	0.48257706825464247	-70.1979515187143	99.39677280308086	37.171868300168526	31.577156965850946	4.027852325130636	0.6472561703770137	7	2	2	3	1	0.15703190231619238	0.3322502892461685	0.2692777774402819	0.24144003099735883	
4550000	-1184.8278488694832	-1089.1641514507749	-95.66369741870841	-1089.1641514507749	30.364256528169168	3.535716222654246	0.005204425214516536	0.7260695683755256	0.005688500538552219	7.38052200901688E-6	0.52677830845761	-71.02710997242822	134.2297955629822	20.87270470072364	21.544507298837942	19.894322376409715	14.035966543758812	5	6	1	2	1	0.1871982489408544	0.36250076173812096	0.2692777774402819	0.18102321188074438	
4560000	-1176.851641110222	-1081.489098863329	-95.36254224689303	-1081.489098863329	37.73178999189097	4.283586305888099	0.004549155891258752	0.591296363351382	0.004186710756053518	7.609065867484824E-6	0.6911037363367148	-66.76300271174986	186.76151249813583	434.67859285076844	42.804327800108055	6.520538949933264	7.466270925071182	1	4	1	4	5	0.1703831770826303	0.36162815360039136	0.25701814409625784	0.21097052522072218	
4570000	-1201.7738820135999	-1081.6597271512148	-120.11415486238502	-1081.6597271512148	102.74702341705942	3.414717823493861	0.0015962212469956521	0.5974183866857374	0.0015970113611585355	8.466796388656235E-7	0.5841966044694031	-92.55297366908115	316.04777693290606	69.82749222889993	40.60424782745192	24.885630902290824	25.2583226060601	8	2	3	1	1	0.1703831770826303	0.36162815360039136	0.25701814409625784	0.21097052522072218	
4580000	-1204.2453580690608	-1079.7326522916517	-124.51270577740908	-1079.7326522916517	112.71101125681895	3.414717823493861	0.0015569997398330944	0.4568788429456179	0.0015890449602185832	6.825908046916913E-7	0.48715847846860777	-95.0771630926393	299.7712482293983	396.3836106019157	46.8649354905667	15.905822126145974	26.87796370584267	3	5	3	3	1	0.19632895322367078	0.33568237745935087	0.25701814409625784	0.21097052522072218	
4590000	-1187.1409701050763	-1094.0103522725576	-93.13061783251874	-1094.0103522725576	34.518377247346656	2.749710297915874	0.006036280904743658	0.19898507439566285	0.005729686578831343	7.324882527111691E-7	0.14743682804803085	-72.14139804203059	86.8849776282508	33.28781263929085	40.64841428928755	5.970590649317408	3.8191987368418716	1	1	9	3	1	0.15162788200103017	0.36283937777778213	0.2928000114688097	0.1927327287523797	
4600000	-1196.356811783946	-1088.276917748999	-108.07989403494679	-1088.276917748999	52.73843359571334	3.757349475458874	0.0025684517543186915	0.30969412013111297	0.0028120258507564754	7.185343911249767E-7	0.30984698907927677	-80.46263110766255	267.88117226183385	132.10520065009226	88.66289935168533	34.34378732874687	16.077886937668595	4	2	4	1	4	0.1436465248575408	0.36283937777778213	0.30078136861229904	0.1927327287523797	
4610000	-1176.7862502264704	-1089.0557888042028	-87.73046142226767	-1089.0557888042028	26.263113226107606	4.2293982009537405	0.008025952611197049	1.096927857596155	0.006450748792725864	3.860413154494793E-5	0.8473895368103561	-58.50683711563019	761.5639047281344	178.9389151292508	4.905356002050809	8.597975478851145	6.073145825093243	1	3	6	2	3	0.1436465248575408	0.3584139360289443	0.30078136861229904	0.19715817050121756	
4620000	-1156.5038114573922	-1081.2044084265972	-75.29940303079508	-1081.2044084265972	16.024396081469355	3.700087478454611	0.009748356924330742	0.6173105258003541	0.010282402070553228	3.806232930349576E-5	0.6119465243822174	-53.37554740513671	129.48834217574745	25.574767362736424	4.687821096911348	4.870888208365107	8.723022314396745	4	2	2	5	2	0.1436465248575408	0.3584139360289443	0.2940657518536961	0.20387378725982053	
4630000	-1189.1760843162665	-1083.033293238005	-106.14279107826154	-1083.033293238005	27.482996980991725	3.700087478454611	0.00673416253619241	0.4377847113690711	0.006811457245305306	9.92661498324415E-6	0.505893039477375	-72.09945898800703	7440.1271011876415	352.8317234196906	51.679531156547306	28.31196158157216	9.347455280463103	1	3	2	4	5	0.1436465248575408	0.3869725988509569	0.25453792530495417	0.21484295098654982	
4640000	-1165.421381864156	-1086.7667640440775	-78.65461782007866	-1086.7667640440775	18.002428017580286	3.700087478454611	0.009905961614724325	0.37606736705888827	0.010051398062351898	1.9652475149039147E-5	0.4212774641961845	-47.56907648969055	238.9843722379498	823.4002834382799	21.322809518026823	3.2986516216380846	12.481271464566213	1	1	2	6	5	0.18117150298965898	0.3814576573926316	0.217012947172836	0.2203578924448751	
4650000	-1168.8067222939917	-1085.8110911733627	-82.99563112062911	-1085.8110911733627	17.354349457543982	4.075758830702724	0.010427525102399261	0.498997980863425	0.009230508353026036	2.459951370936744E-5	0.5116389196688141	-51.940259991409896	1634.3994412572385	1355.9755760926187	7.014641208390838	8.72858947889317	4.5749570063450635	1	1	3	2	8	0.22078112919334078	0.2942705659279557	0.27413190315742647	0.21081640172127875	
4660000	-1176.0083779600147	-1093.1528327759472	-82.85554518406752	-1093.1528327759472	18.146419986557305	4.075758830702724	0.01185341903734037	0.8068792106053295	0.009674407683809609	7.36108128055346E-5	0.780720886697401	-55.88839408080378	428.25556096478823	72.40460014530821	1.8812146324921453	4.645568623072835	11.04963992309865	2	3	3	5	2	0.22078112919334078	0.31473729436422976	0.2536651747211524	0.21081640172127875	
4670000	-1154.6081214854942	-1078.9029156254658	-75.70520586002847	-1078.9029156254658	17.162406429740354	4.075758830702724	0.012233342502303112	0.6848511400679375	0.00963245420789532	4.706215145819789E-5	0.6497557274354497	-54.618388469710226	174.18431028179623	6.606501644503914	4.556826205503389	2.7534777139910127	5.665449851273504	4	7	2	1	1	0.17378471748344718	0.29697909327060135	0.3033812270434871	0.2258549622024661	
4680000	-1154.0651437397348	-1086.0613142889265	-68.00382945080824	-1086.0613142889265	14.06025189820901	4.149410269994558	0.0117122925496492	0.4601323503764288	0.012658914092884315	2.7866748525536947E-5	0.43089993892157924	-48.696168647871744	110.08942563785214	15.331757810950753	0.8894604857575893	2.6181111856449246	2.5615185490408825	4	1	5	1	4	0.1540137010905601	0.350318725575951	0.2851368420528546	0.21053073128063599	
4690000	-1157.4744330947688	-1082.8026524101995	-74.67178068456926	-1082.8026524101995	14.623139395473125	3.473714161006487	0.014031347279178565	0.5573505379570057	0.011910431517913983	3.7364547491615917E-5	0.5053882482279043	-54.292295240060575	55.012364299213836	58.61427328407286	14.617990687746891	1.802718068242624	2.2460020293186016	4	1	3	4	3	0.20506744255541562	0.29247873151656206	0.291923094647388	0.21053073128063599	
4700000	-1166.9787563181158	-1087.7560401706207	-79.22271614749498	-1087.7560401706207	16.41034701572959	3.6637065065893175	0.009932251818167877	0.6670049447745982	0.008778981843197935	2.2991220209727095E-5	0.5464522480478168	-52.75455833414358	73.79582902380773	72.85276762645545	149.674613693941	10.039823625348033	3.8474726794268035	2	1	2	5	5	0.15712580264362436	0.27412971171936934	0.35567448214121583	0.21307000349579217	
4710000	-1165.5056016192293	-1082.8097338767066	-82.69586774252285	-1082.8097338767066	21.32223097905529	3.6637065065893175	0.006977526532738282	0.5716715783661416	0.007508850214067523	1.3746149577244838E-5	0.47556226443709704	-58.451533134079064	169.87001951470984	92.12789579857748	29.584803968693993	7.9323763178852875	3.266794207030027	1	1	2	2	9	0.15712580264362436	0.27412971171936934	0.35567448214121583	0.21307000349579217	
4720000	-1168.146638997286	-1088.0488894977436	-80.09774949954225	-1088.0488894977436	21.07977514613863	4.09025782556447	0.008104035531967388	0.3894340647808143	0.008267422485171807	1.0736355872606567E-5	0.4205003254167004	-56.02586869901905	155.64852659046497	6.164600989145866	17.332208697150275	13.936840566951469	15.11999839942535	2	2	2	6	3	0.2313248457799664	0.27412971171936934	0.2814754390048738	0.21307000349579217	
4730000	-1158.9512670295967	-1082.618359145908	-76.33290788368862	-1082.618359145908	16.02349601312378	3.0397421637619515	0.012447592843288287	0.7788560012223206	0.011721760807709626	1.076806248962658E-4	0.8055352725218755	-49.948144480774765	325.87340756443916	325.95699351415533	8.131747739267992	5.467665064196739	3.333260728304572	1	2	2	2	8	0.1804995310143213	0.3660282335515782	0.2404022319383101	0.21307000349579217	
4740000	-1159.3362615845929	-1088.0237246107538	-71.31253697383912	-1088.0237246107538	16.780760399198495	4.892058207268084	0.010850070518586016	0.43861719235653096	0.010740765837233305	2.3395149560128844E-5	0.4170670160625645	-51.84142685832653	169.26505790351723	8.062412263078924	10.110945370400014	1.464611375475095	0.9212280486127362	2	10	1	1	1	0.1804995310143213	0.3660282335515782	0.2404022319383101	0.21307000349579217	
4750000	-1175.207102292921	-1082.6902692002811	-92.51683309263987	-1082.6902692002811	30.15032731506722	3.7757351209784575	0.004444036135074311	0.5995251346160242	0.004379703107135112	4.453045845243883E-6	0.4997610206438722	-66.82695757765674	281.47740818511915	70.22462881297446	38.98023807869343	9.573400886826782	5.795883998734416	2	5	2	4	2	0.19149953225226327	0.3550282323136362	0.2404022319383101	0.21307000349579217	
4760000	-1172.7605343642786	-1090.2839053275984	-82.47662903668015	-1090.2839053275984	19.565682397751388	4.996579263574912	0.00793335815241427	0.4185900730901643	0.008736069035475556	1.550261943471337E-5	0.49837464696066014	-58.60359680667924	350.33144647107576	50.528046270884055	21.8237683461469	6.252275840871018	0.9296822585244815	3	1	6	4	1	0.19149953225226327	0.3550282323136362	0.24006911525720678	0.21340312017689547	
4770000	-1171.3163665717627	-1090.7944013679216	-80.52196520384103	-1090.7944013679216	15.812164693968924	3.7474041787914607	0.01253276263417101	0.12945140214938788	0.012334286179773387	2.007388971598273E-6	0.11479414944960427	-57.74521387675663	312.26147138070814	59.64832464056194	24.31984521106138	8.646062436283566	2.275595443592964	1	4	2	5	3	0.19149953225226327	0.3434722177168475	0.24006911525720678	0.2249591347736842	
4780000	-1156.096570665142	-1087.3408292167935	-68.7557414483486	-1087.3408292167935	13.177727333920505	2.889887140181404	0.013345187130438075	0.6404131726914124	0.014517274582326795	7.223423471260006E-5	0.6052534162469917	-52.38677506915797	8.497250462698775	19.101330638813703	1.5395336937305601	3.2245068207568783	2.248420793337798	1	8	1	4	1	0.191118126318815	0.31320124570680014	0.28430797697945304	0.21137265099493358	
4790000	-1159.127614369219	-1090.9639691500347	-68.16364521918423	-1090.9639691500347	12.559352144229022	2.9777165664668304	0.02023636848339689	0.6528342034410309	0.01582555389939648	1.941757990087698E-4	0.6713668116813691	-49.723995477709074	62.9005844942858	31.892823440005536	7.34912393528663	2.2468024333583325	0.8019924006821255	4	4	3	3	1	0.17763016692317357	0.38178338187672656	0.26900583430197184	0.1715806168981298	
4800000	-1154.4916149950586	-1084.1707785706685	-70.32083642439007	-1084.1707785706685	11.37156960709222	3.6349905939639733	0.019845674770421453	0.7788230179543566	0.017571960894029046	1.2534469102926335E-4	0.6202994778618831	-47.78143002906442	133.45247131836985	55.31511311513917	8.46277519856732	4.957359760208397	3.589935070152102	1	5	1	6	2	0.1462098404543712	0.38178338187672656	0.2743076193300667	0.19769915833883736	
4810000	-1155.6872615239015	-1093.6629701955683	-62.02429132833326	-1093.6629701955683	11.755157330530512	3.1006588055521966	0.017846830790810994	0.43756071768355553	0.01740377697478327	8.26562436737196E-5	0.514697982767147	-43.63542721042732	49.73985959244008	23.918149335803964	15.213868948435353	0.5968883493684016	1.3447188775050973	1	3	5	2	4	0.1462098404543712	0.38178338187672656	0.2743076193300667	0.19769915833883736	
4820000	-1162.1407031604622	-1086.431189002268	-75.70951415819422	-1086.431189002268	13.610101836229267	4.740392974978439	0.014702043043006378	0.7098575258638525	0.014140036582988427	1.0549578770491813E-4	0.66748847371469	-56.75033066964868	26.61304334231754	12.896390407407555	7.787534866866785	7.080892313351614	4.1971091288571385	5	2	2	5	1	0.1674350298768448	0.36897310688042395	0.21930808812563835	0.2442837751170947	
4830000	-1170.1923763992963	-1088.4024432882495	-81.78993311104679	-1088.4024432882495	18.935280453434487	3.875847737579985	0.00773751230779816	0.5520593182685787	0.00740695946354073	2.3157185375921094E-5	0.5494403476475183	-51.67204504639709	1042.779441454758	717.9565892017345	6.6509398598862095	12.945249283846593	1.1971269054519333	1	1	11	1	1	0.1984203077372102	0.3364037226625707	0.2528790099133225	0.2122969596868984	
4840000	-1176.639201705608	-1088.9717518116452	-87.66744989396292	-1088.9717518116452	23.957166662896025	5.381300466920376	0.01009969613186835	0.39248587693228076	0.008917774396168882	1.5567850551132992E-5	0.4351448103577959	-62.8698964027794	624.6989473654236	20.963612183130316	15.489095287707194	7.28521031395469	4.365120519926216	3	1	8	2	1	0.17784110844100226	0.3284590034051172	0.27259179871836325	0.22110808943551907	
4850000	-1168.2035102355799	-1081.6198043843935	-86.58370585118638	-1081.6198043843935	17.335450268494778	3.4405917226222558	0.010344243328204484	0.35708895816998376	0.009836970638846098	1.5937838294407506E-5	0.3888846218113926	-58.7033387122596	2169.7678679852083	186.28140985522484	23.081739311578374	6.216861103659861	1.5268908549029814	1	2	6	4	2	0.17784110844100226	0.3426641508315905	0.27259179871836325	0.20690294200904571	
4860000	-1148.3788287921636	-1080.1394540764773	-68.23937471568638	-1080.1394540764773	13.741640424005556	3.839098887930624	0.012256276697775608	0.6597162759188865	0.010602619185611206	6.565624266157909E-5	0.7781156875502038	-45.5012278693531	75.34444521783128	166.7994521669532	4.323343387906892	3.821907106353388	0.9414658583007325	1	1	1	11	1	0.18165731259641585	0.3426641508315905	0.27259179871836325	0.20308673785363213	
4870000	-1165.9023321530876	-1085.7953953917022	-80.10693676138533	-1085.7953953917022	14.820457222160265	3.61030836961788	0.0097623902419272	0.5381897016757761	0.010082918835874954	4.646358252133865E-5	0.6240508670180434	-53.22393657384315	482.3478435061677	232.72013080683735	32.418119991128904	5.7570388075534495	4.20698610181636	2	1	5	2	5	0.18165731259641585	0.3426641508315905	0.27259179871836325	0.20308673785363213	
4880000	-1166.1941345822447	-1081.0715762949558	-85.12255828728904	-1081.0715762949558	21.93866013122686	3.6434345934103334	0.00868852494368584	0.5167669255062806	0.008427117611057727	1.1071464302538052E-5	0.4028526017764412	-58.18176129763688	69.28639320528086	179.3946641727831	84.18944587232235	10.61430148373149	11.06320376204904	1	1	2	9	2	0.19697570534695383	0.31949445860079245	0.28044309819862334	0.20308673785363213	
4890000	-1162.6176338598873	-1078.834854669989	-83.78277918989836	-1078.834854669989	20.560706540940576	3.4747265519100003	0.009159520718145974	0.4522885589826491	0.009482926802825385	1.854290967216445E-5	0.47152413264212056	-59.000476606439875	57.37363591493976	89.71298906092956	58.25532483418521	5.3023451097822205	11.573296751881978	1	3	1	5	5	0.19697570534695383	0.35823140472527937	0.276807304816062	0.16798558511170653	
4900000	-1168.5415843549765	-1088.8269442183248	-79.71464013665177	-1088.8269442183248	16.847104906933804	3.676849446459956	0.009971908154583344	0.23769292765176062	0.01053594405603665	7.67583663249403E-6	0.26421300218706834	-57.31059585053204	64.40828331448047	95.9972531784895	38.37290696789151	3.001000293531273	4.859810393457455	1	2	2	3	7	0.17909121949906553	0.34341186158280246	0.30951133380642726	0.16798558511170653	
4910000	-1161.3083397541864	-1082.678904112564	-78.62943564162235	-1082.678904112564	17.527373800049542	3.676849446459956	0.009051979095464088	0.47607785510643885	0.00856487650068361	2.3658806271681648E-5	0.514764895448548	-55.812852961244445	152.2101283383052	11.862222077565512	23.831021142230455	2.2791153797992147	4.549583970018589	4	2	2	1	6	0.17909121949906553	0.3872838772996183	0.26563931808961144	0.16798558511170653	
4920000	-1169.192010860111	-1089.8465791496221	-79.34543171048878	-1089.8465791496221	17.246340220899572	4.512013192527731	0.011381225676508195	0.3193203326240246	0.011967366856288889	1.7616048722220803E-5	0.35916866476248965	-57.46491354267816	260.906278920224	32.13194906131762	11.571805652397355	6.924667177848017	0.23892247863434363	1	5	6	2	1	0.20171703453131748	0.35891360996693467	0.2619718685799074	0.17739748692184223	
4930000	-1165.4943015762528	-1087.0101731799557	-78.48412839629711	-1087.0101731799557	15.476864800707224	4.854716802223322	0.010184976454073036	0.4250989141203597	0.009903452702234862	2.7955456793043257E-5	0.5541425352952194	-52.99581149855585	351.8538051061014	33.17580967413281	30.644738952035187	3.4231788786955817	7.488110352441797	2	3	2	5	3	0.16947652378994094	0.37503704074522914	0.2458484378016129	0.20963799766321878	
4940000	-1177.2909489845924	-1086.3178365739448	-90.97311241064766	-1086.3178365739448	28.54192105664835	3.6905406791941537	0.005688967257538743	0.6659116417981359	0.007341378634447279	2.5142016214857383E-5	0.7135377603203932	-69.10371571151293	36.735794120863034	48.56505228507025	21.70980350181441	10.2631296627898	3.6507144660749384	8	1	2	3	1	0.18090263531586484	0.3728068919134025	0.2458484378016129	0.20044203496912152	
4950000	-1175.9647023292657	-1087.187486347368	-88.77721598189774	-1087.187486347368	33.371686031779284	3.6905406791941537	0.007271487403275626	0.6658508014212041	0.006703839102603388	3.122277007946354E-5	0.7580835500967349	-64.34729010099863	81.77602640071731	51.661978061483914	32.18329600199081	7.880253687961618	14.711529077169835	2	3	3	4	3	0.18090263531586484	0.3728068919134025	0.2458484378016129	0.20044203496912152	
4960000	-1178.0751938517287	-1090.6433282570388	-87.43186559469002	-1090.6433282570388	21.078899300701817	4.099387843246464	0.008377758396286152	0.28164407257372737	0.007900543590306	4.976158898087351E-6	0.28769537452002586	-65.6348237561013	119.94985975324678	7.1432049115855065	14.119362310515054	11.849587716707704	9.000053250755245	5	2	3	2	3	0.18090263531586484	0.3644545830535799	0.2458484378016129	0.20879434382894413	
4970000	-1161.8019827759174	-1088.466521884751	-73.33546089116626	-1088.466521884751	16.235878903564647	3.834676062082126	0.011372184945000259	0.19858329011007791	0.012010798515173726	2.7861141812749062E-6	0.1409004706879054	-56.75668807139132	47.44439497868885	31.09647671428679	11.080926751132607	1.9795828563487212	0.20454277660540934	3	5	3	3	1	0.17896461404286912	0.3644545830535799	0.2530450635497392	0.2035357393538135	
4980000	-1168.3507778990302	-1089.2063816812374	-79.1443962177928	-1089.2063816812374	15.757227750212554	2.800175012093976	0.012399609581997565	0.1678516999859886	0.01145348587928471	3.4357917540321683E-6	0.15493706176116795	-58.793067717466215	89.56491941314178	83.55544158937842	30.64213093812764	1.7826520952417193	1.8660481908860722	4	1	6	2	2	0.17896461404286912	0.3644545830535799	0.2385843726069747	0.217996430296578	
4990000	-1169.5851776958177	-1088.8431659138455	-80.74201178197222	-1088.8431659138455	20.339532965362388	2.8980265089973587	0.01031608310941248	0.7656917673544563	0.009812756980323072	4.1576449062357E-5	0.6352428413532052	-59.868498358143846	78.21170977969213	17.010614727236224	14.523024799006546	6.537977204979315	2.7175222908528496	5	2	1	6	1	0.17896461404286912	0.35761526718286946	0.2885283452642208	0.1748917735100424	
5000000	-1158.2195178153124	-1077.8083089214085	-80.411208893904	-1077.8083089214085	20.523358871041452	3.863273960743753	0.009041458751198153	0.4884011311272845	0.008566610429046858	1.4265456596609937E-5	0.45856361008969176	-58.640494655723074	105.29716374145045	11.406513599045239	11.463944766142006	14.918032180398853	3.6327839156462782	4	3	5	2	1	0.19835054059416482	0.35750699684738824	0.24178978442852128	0.20235267812992744	
5010000	-1143.3474592038094	-1082.6027609457349	-60.74469825807451	-1082.6027609457349	13.074702433676414	2.453821413178151	0.017317265978104707	0.7243743018533205	0.013002399753440254	2.65347317301758E-4	0.9067800664824213	-39.17078958471501	164.79483727574086	58.377087831495366	1.754397306030795	2.3411845157995774	3.8248541166008585	1	3	7	2	2	0.21677347969446448	0.3153247588709881	0.2839720224049214	0.18392973902962778	
5020000	-1154.6931064843218	-1084.3166744853843	-70.37643199893746	-1084.3166744853843	15.38991301780762	3.167117703265444	0.01089334061075866	0.727857181649345	0.009857617593389191	6.235644171802083E-5	0.7101509407828474	-50.73837719804963	182.37358076907452	9.79491283541573	3.565114218908333	1.7644088442162211	2.451705034221857	2	4	6	1	2	0.1962544204206736	0.3581141779489929	0.24748842225647616	0.19814297937385908	
5030000	-1175.565312884682	-1088.3205252368746	-87.24478764780748	-1088.3205252368746	24.908317417392517	3.5113367722488777	0.006239357300823002	0.3369698142771058	0.006044392679955991	4.705085301447637E-6	0.36372532582895106	-64.92192340319855	124.10766267685057	39.34061160840377	18.202785928473986	13.000489277405627	6.582667809216956	4	2	3	1	5	0.15303956390987275	0.36097045546112	0.2657243828387162	0.22026559779029284	
5040000	-1171.7404894649414	-1081.5936429000808	-90.14684656486058	-1081.5936429000808	25.800869535835023	3.2359448848599324	0.006592384843828256	0.5438875048529288	0.005799566919893898	2.0824638291492844E-5	0.6457657732724127	-61.59163803126783	1733.641783813111	20.655453962518525	16.612406956642076	19.95516163761329	11.562265398040898	2	7	3	1	2	0.1817246318802977	0.3244989257292287	0.2657243828387162	0.22805205955175922	
5050000	-1150.865777812107	-1081.4154859824405	-69.45029182966633	-1081.4154859824405	12.252352445380977	4.591148976312581	0.019572983571215	0.7541552826586244	0.01835211463897451	2.3418984195619182E-4	0.7836979963203106	-47.869855611969214	32.51315650348997	12.5079539986016	29.790124188313026	7.162633327813937	2.7290210469180614	5	2	1	4	3	0.15404125719336395	0.35218230041616244	0.2657243828387162	0.22805205955175922	
5060000	-1153.6056947229395	-1089.3282125445467	-64.27748217839275	-1089.3282125445467	11.8390869725251	3.2623105185520624	0.01919942560499684	0.5153131123847406	0.018796263900060464	1.3020106945461297E-4	0.580273259578869	-46.341357966137586	14.63369556835835	37.40794738712001	2.8978887307351315	3.4162528638549285	2.4673309031546795	3	4	4	3	1	0.18317975673117334	0.32236377711913333	0.2693176804310924	0.22513878571860274	
5070000	-1174.1484514495662	-1081.4050599925292	-92.74339145703688	-1081.4050599925292	31.5553568668886	3.627508333579807	0.0038493555188016016	0.8506681102991595	0.0037370206898329735	7.624452832591444E-6	0.697463887933608	-66.18494228092457	224.15505531305362	10.344415884312546	6.2691869919153485	26.21936120651557	2.8719103820838687	3	3	4	4	1	0.16637406436132304	0.3572624644482024	0.26401260095107726	0.21235087023939908	
5080000	-1165.6257750303155	-1085.5342553803414	-80.09151964997419	-1085.5342553803414	21.338613813655964	3.8473345201905453	0.008198518756146163	0.471127106584432	0.008204238883082601	2.025555368289734E-5	0.553406622273573	-54.67885809187173	157.585832284767	145.60488652259224	25.303461162628967	6.842473609658256	11.176716907194988	1	2	2	9	1	0.18648565974070577	0.30125652836780764	0.32189662758202503	0.19036118430946336	
5090000	-1172.4567432864378	-1081.9746582524729	-90.48208503396502	-1081.9746582524729	19.54100661168908	4.1899708764079	0.009067150424229951	0.4591160819212528	0.008890948201957325	2.6513620251449833E-5	0.5562891679393233	-57.03448231071212	317.2846553724718	516.5833300376917	91.18931400628713	176.47493821659415	6.234707869247591	1	1	1	1	11	0.18648565974070577	0.30125652836780764	0.32189662758202503	0.19036118430946336	
5100000	-1163.237874442269	-1081.413566378913	-81.82430806335613	-1081.413566378913	16.205948634786782	3.9753752765292063	0.011630801481996298	0.5172763402839785	0.010976253379821175	6.373268238126939E-5	0.6089295986281745	-54.81579935444391	427.1664964665708	132.97710566646774	44.454618336017	6.839889706149681	7.708017109524112	3	1	3	4	4	0.18648565974070577	0.28294247785372845	0.3301259076023076	0.20044595480326002	
5110000	-1158.6163205519442	-1080.9577809748394	-77.65853957710488	-1080.9577809748394	19.98804312082379	3.2268257338704576	0.01018295498040179	0.4906341281548255	0.009181729619913094	1.785140108013278E-5	0.42928105999080174	-56.15492495953738	148.73960561936846	23.90114328362263	7.716684287521641	9.681075115320843	2.4475576656354727	3	1	4	5	2	0.18519342859541552	0.32879322809482464	0.283414896144601	0.20259844716516065	
5120000	-1164.0562332859113	-1080.079059119044	-83.97717416686736	-1080.079059119044	24.414781532498285	3.2268257338704576	0.00790675311763479	0.5086215011531116	0.008267316347666446	1.601438993070942E-5	0.474987716655442	-61.75425368397506	87.53290054692111	10.009994272252404	23.939229421456243	11.754190888834833	2.98800116142168	4	2	1	7	1	0.18519342859541552	0.3266179475124283	0.2855901767269974	0.20259844716516065	
5130000	-1174.3554861660014	-1082.115418023161	-92.24006814284019	-1082.115418023161	35.00801242660646	3.6087939638964	0.006656550746581785	0.5995395979457115	0.005836822314114143	1.207569530358484E-5	0.5917770291295525	-66.2461958471784	228.8517025780304	43.06335953065344	5.975225643058046	17.564161580155663	16.136578767104606	4	6	2	2	1	0.20211648795178205	0.3266179475124283	0.2844146710979333	0.1868508934378582	
5140000	-1189.507543909535	-1089.0937460528821	-100.41379785665274	-1089.0937460528821	27.14310412303209	3.870886716443193	0.005665971248281905	0.3086389308046008	0.0060642822288210895	2.278266623400095E-6	0.25711772243982606	-72.84970202657902	89.56447135479804	72.87731049138507	178.6427666268592	41.627453161545006	13.731424834926457	2	2	4	1	6	0.1800318520521779	0.34759097370942343	0.30649930699753747	0.16587786724086306	
5150000	-1168.608935669989	-1081.8949663462706	-86.71396932371829	-1081.8949663462706	19.255953794078405	3.480532156512968	0.009497619943305337	0.2469441710875371	0.01040832428904598	4.111466974311249E-6	0.19840307317208325	-65.22900056321326	37.09640171538826	30.814110559651578	33.1647899108399	23.759941301880634	9.139498738540428	5	5	2	1	2	0.1787501851176007	0.38078881219641536	0.27337846416167033	0.16708253852431545	
5160000	-1177.0863563812334	-1086.7616872198673	-90.32466916136605	-1086.7616872198673	26.15183456085817	4.42670169466212	0.008112563833740177	0.11729753978869305	0.007960665172634794	8.887447657622548E-7	0.11714739769906896	-67.25889201529567	148.27961746264677	43.42094660589739	48.69148503582577	10.480865746076372	6.968432466542772	7	2	2	1	3	0.1787501851176007	0.3273698441536957	0.3033268633245284	0.19055310740417705	
5170000	-1172.6377113339336	-1085.2800578165204	-87.35765351741325	-1085.2800578165204	36.58411974501125	3.2924732864234922	0.004497420793304251	0.5807089889937475	0.004311311468612369	8.715582968162371E-6	0.6254263440748883	-59.6366323945418	287.56357700551405	29.32917277658227	111.66288313800074	6.744725392092634	0.4649584429528883	1	8	3	1	2	0.1787501851176007	0.3261335492435658	0.3045631582346583	0.19055310740417705	
5180000	-1177.8919936613138	-1093.3697688072534	-84.52222485406027	-1093.3697688072534	22.173816722141822	3.2924732864234922	0.006275120415332711	0.1534437857098922	0.00634963994632286	1.3813670934755457E-6	0.18593692092921377	-61.36859417638096	113.64959200488056	208.08133256566214	22.37848219441417	6.255166670696457	3.5328197801654913	3	2	6	3	1	0.19318028589197292	0.3117034484691936	0.3045631582346583	0.19055310740417705	
5190000	-1174.9685767211174	-1080.5408660261546	-94.4277106949629	-1080.5408660261546	29.81423511616212	4.322712400944015	0.004940001250191556	0.46249717717567346	0.005580579431498604	7.2228839061004E-6	0.5183592560970746	-68.87315050397798	179.87654364966173	28.851870281084384	30.03935831947915	30.883827661609242	14.628583033522924	3	5	1	3	3	0.18352867818780116	0.3516075840904907	0.26818793595795376	0.19667580176375632	
5200000	-1183.3134596644868	-1079.1377860999153	-104.17567356457157	-1079.1377860999153	39.723550456270196	4.550177645387751	0.0047720559358782775	0.5829633477636471	0.003906373799359749	5.933193090742678E-6	0.5571808508627762	-75.69478541446409	343.8672592116844	95.5699437826571	60.08636082170002	18.573697579172958	23.144603159175322	2	3	5	1	4	0.19100224616645703	0.34413401611183486	0.26818793595795376	0.19667580176375632	
5210000	-1192.295463823415	-1075.902355637388	-116.39310818602702	-1075.902355637388	63.38835809037959	3.8822102306526185	0.0023006655524828576	0.4369887262162521	0.002710826115948083	1.695091602918848E-6	0.4941400368271734	-80.40533049741369	1107.7268558047401	91.01581021767791	238.7739206215244	331.3792453857039	13.663751196513578	2	3	3	2	5	0.19100224616645703	0.34413401611183486	0.26818793595795376	0.19667580176375632	
5220000	-1187.0770066826103	-1093.7601853383312	-93.31682134427922	-1093.7601853383312	23.869617980820514	4.609919042691036	0.0075642462387315425	0.3652408352819169	0.007364259641100459	5.868668301061413E-6	0.3205377760310887	-66.51311176900774	109.75337551646727	191.55159270081842	111.663981147268	4.092349409711526	6.831855286132474	1	3	5	4	2	0.19100224616645703	0.35031748256538364	0.262004469504405	0.19667580176375632	
5230000	-1176.1186187223373	-1080.2349879816327	-95.88363074070453	-1080.2349879816327	29.602324832216397	3.482233531456909	0.006569167216246305	0.7624650813663265	0.005872248648796575	2.45966240223902E-5	0.8036288950223652	-66.30774576864988	311.7081052491949	124.72059236375577	145.25898122467368	19.13678532366513	11.808413461814098	2	2	2	7	2	0.19100224616645703	0.35031748256538364	0.2763175455326931	0.1823627257354682	
5240000	-1166.2011868797154	-1085.4167111299844	-80.7844757497309	-1085.4167111299844	16.889145748034174	4.773195892024348	0.00961664614547225	0.24483187445394075	0.00899307420411461	4.610707410049164E-6	0.23612901963943705	-58.3619191997945	300.549791087983	19.073316853039035	18.209229754400344	7.222826283246111	1.6494790303914295	4	4	3	3	1	0.19100224616645703	0.3482625894216503	0.29717835125093334	0.16355681316096132	
5250000	-1170.6147169328972	-1085.3046617321415	-85.31005520075567	-1085.3046617321415	22.021255528136958	3.70735529736026	0.008320480022916379	0.6332900674139478	0.006369634784510272	2.442069380950843E-5	0.6672647928870155	-60.38552014568739	232.4051775937718	14.893315287785283	18.66137103467674	15.911151828897657	12.591972082099252	4	7	1	1	2	0.19100224616645703	0.37462103326574364	0.2725149244002373	0.16186179616756405	
5260000	-1178.6334893539915	-1090.615958709082	-88.01753064490954	-1090.615958709082	21.687571119679447	3.70735529736026	0.006569463520268055	0.264899973507681	0.0065688863268590515	3.912658356823657E-6	0.2926695846489063	-64.47703596859847	665.2918939027996	16.638386672625504	15.322719426245722	5.25272162834885	3.914995099976016	2	4	3	2	4	0.19100224616645703	0.32090728239500754	0.3262286752709734	0.16186179616756405	
5270000	-1173.9273041477315	-1090.2631652542518	-83.66413889347973	-1090.2631652542518	19.605775300983993	3.7553333098446062	0.008485394063172093	0.22285231980023892	0.008537131376999758	3.3451740355741068E-6	0.22040770730187756	-57.27023628512767	380.84836092754404	110.59987759099714	84.25373824976532	4.305407860425378	7.208186412200413	1	2	2	6	4	0.18311327771785926	0.32090728239500754	0.3262286752709734	0.16975076461616181	
5280000	-1156.0634911622049	-1076.436342393089	-79.62714876911575	-1076.436342393089	19.334119797108595	3.828188678872014	0.008771388050648636	0.5962246196327142	0.0083219848418089	2.6820731002261683E-5	0.5786813778986397	-53.03450663862391	213.25216096695357	249.98408963244637	37.92501271323209	3.312887257246648	5.02076828429214	1	1	3	5	5	0.17671784887314687	0.3388055261566828	0.2996944075543246	0.18478221741584774	
5290000	-1185.392306386548	-1080.7458065715427	-104.64649981500511	-1080.7458065715427	36.30414745681663	3.920912379083949	0.006142077412167901	0.7049188437993931	0.0048753009782061705	1.7104326491556736E-5	0.7291745516059492	-73.76962662094247	386.0594701067345	153.58385502541265	15.207573905537622	39.48502000949018	57.74995005867191	5	1	2	3	4	0.18181494887104208	0.3494714673408151	0.2839313663722971	0.18478221741584774	
5300000	-1166.127487112337	-1076.3835195343838	-89.74396757795303	-1076.3835195343838	24.518165148851793	3.920912379083949	0.006988534572876241	0.4279831891128674	0.0072388900393739455	1.4379575677609404E-5	0.5012127752874499	-64.54172776096779	105.65293376681278	84.02531754630422	40.876571533107295	30.980070734254085	7.590804087562452	1	2	4	4	4	0.18181494887104208	0.3494714673408151	0.2839313663722971	0.18478221741584774	
5310000	-1161.1423059109322	-1080.6376448380418	-80.5046610728904	-1080.6376448380418	22.497807473965743	3.920912379083949	0.006972110680129659	0.837025350027487	0.006637568123495524	2.3808354592041056E-5	0.7943177968411408	-55.96880324363736	276.5758036286153	13.982895533139734	9.900209286032538	11.64907297962896	6.615928021315885	3	1	3	2	6	0.18181494887104208	0.3494714673408151	0.2839313663722971	0.18478221741584774	
5320000	-1159.5950227190478	-1085.3964117244288	-74.19861099461907	-1085.3964117244288	19.00361287826055	4.720262568090608	0.008056389705115411	0.3735411628887238	0.00869052890981788	9.20487054427158E-6	0.3587315228582515	-52.5279478655055	229.62278151169778	16.357460697866607	6.405021034734074	4.528182389633955	6.379545771835745	3	1	7	1	3	0.15919142197466413	0.3494714673408151	0.2839313663722971	0.2074057443122257	
5330000	-1176.2087126373735	-1085.6637681821708	-90.54494445520287	-1085.6637681821708	29.194519570792796	3.7508735695389506	0.006204021906480298	0.18062429161610738	0.005802253806941216	1.3993482171638846E-6	0.199417487932662	-67.36390033612028	196.2319157114539	82.2462269807976	16.596314155406336	9.800119296173293	9.667894966876597	2	6	5	1	1	0.20057456521819092	0.3494714673408151	0.2839313663722971	0.1660226010686989	
5340000	-1175.256272950213	-1092.9857677765722	-82.27050517364098	-1092.9857677765722	22.79575041927702	3.7508735695389506	0.009289572060580682	0.07561633726940925	0.009131566626720666	8.174863715309033E-7	0.09832247842683942	-63.04451567220722	92.07627303735613	29.9695180365481	9.633754827804438	9.736258265682695	3.2566496218317766	3	2	2	6	2	0.20057456521819092	0.3494714673408151	0.2555803240273165	0.1943736434136795	
5350000	-1186.3072747129959	-1077.351196104749	-108.95607860824673	-1077.351196104749	41.485369376624284	2.8729377697225034	0.0047808211587714805	0.6988022690547704	0.004332082916314816	1.3170575616716683E-5	0.7556999639115138	-78.03651210595288	591.8757512593827	123.38389411928497	66.17055513559457	62.946401371520906	44.25098920605893	1	1	4	6	3	0.20057456521819092	0.3494714673408151	0.2555803240273165	0.1943736434136795	
5360000	-1168.5379670438585	-1079.6515972737734	-88.88636977008505	-1079.6515972737734	23.37475445357778	5.244971292468313	0.006579580515286515	0.7273802618223602	0.0063367971440048436	1.3649855671360863E-5	0.5933415472069511	-62.565830202968144	214.33000329837358	120.48811025074126	7.846692251450876	12.110332716220858	7.660348157785765	3	2	3	2	5	0.2136206637014262	0.35877594140161667	0.25317852779912003	0.1744248670978391	
5370000	-1149.9029789900685	-1076.8507527880613	-73.05222620200722	-1076.8507527880613	15.31304962189023	3.6391325994540367	0.010078065290025438	0.7504577201380731	0.011563200259332645	8.259690235214741E-5	0.7360845560829959	-54.19774728740695	48.71597631480659	18.906691729057577	4.130136855860742	4.714010322559019	1.844585844972081	4	3	3	4	1	0.20404594413360594	0.2956292410404691	0.28648435286825175	0.21384046195767523	
5380000	-1160.1853839757396	-1087.8200694304567	-72.3653145452829	-1087.8200694304567	17.320843643460538	3.8557103689279386	0.013650679874388802	0.4580672134795044	0.011461771993451298	3.7854350028077914E-5	0.4886742195937829	-49.67651109557781	64.87554639408144	108.56171743769693	33.82408259338693	4.0074070582882255	2.132528633171391	1	1	3	4	6	0.20470435010023239	0.2956292410404691	0.3069522162451403	0.19271419261416023	
5390000	-1163.023758346953	-1078.485854412662	-84.53790393429077	-1078.485854412662	24.732701328349087	3.8865292388217934	0.012330089496602067	0.7612444266390765	0.009407155460814689	4.218749388635602E-5	0.6569975982798387	-59.572268961371634	147.5033930937029	38.1375438898361	12.788471874133203	8.875082966340738	19.240628139577215	4	3	3	4	1	0.20470435010023239	0.3667383325700707	0.23482952438983107	0.19372779293986786	
5400000	-1163.0492042307187	-1081.4221037732684	-81.62710045745023	-1081.4221037732684	21.37636169830352	3.563495896088454	0.008051571144871924	0.3945420875142345	0.008129507698385764	8.609335804254675E-6	0.372466509778147	-56.55017605252771	624.4143083317533	62.23313033489103	18.412285333809933	7.011155550895769	4.5814663825007	2	1	1	6	5	0.2185066327808751	0.352936049889428	0.25145553074377336	0.17710178658592554	
5410000	-1173.5894502547756	-1084.8048424378364	-88.78460781693919	-1084.8048424378364	26.200206676819377	3.9305860561404784	0.006984283775713711	0.23764072132823988	0.006710156316155303	3.1640504191100153E-6	0.26566289400631427	-67.64282089447038	104.63980365346163	25.774961008353703	13.502819787811484	12.223477552679293	6.767512474647145	7	1	3	2	2	0.19004396512618818	0.36018744680439946	0.2631232266385283	0.18664536143088611	
5420000	-1182.3931957632158	-1087.8112486011305	-94.58194716208524	-1087.8112486011305	35.65008424322669	3.9305860561404784	0.0063079844091304205	0.5235309700172188	0.004928428403519367	5.730248097347883E-6	0.45342830590947775	-71.46473367205488	140.05557187091983	10.79536790080882	20.757028753955634	12.958721583483614	3.4597926578589524	3	4	1	3	4	0.18356582228664328	0.36018744680439946	0.2631232266385283	0.193123504270431	
5430000	-1181.3901837068086	-1085.8286282418362	-95.56155546497236	-1085.8286282418362	30.16081789053127	2.585624102232593	0.005531731451976778	0.247126743766002	0.005522872798896483	2.226495225121677E-6	0.26852418761079716	-68.8838116211662	957.4272918175592	41.88133773833761	35.3527476074203	19.70715690349151	7.595981547222034	1	5	1	5	3	0.18356582228664328	0.36018744680439946	0.2631232266385283	0.193123504270431	
5440000	-1174.7548693592944	-1091.840737113522	-82.91413224577249	-1091.840737113522	21.09288773252826	4.497093828669193	0.009591635663988629	0.11808922982595212	0.009643440082217798	1.4095862358664507E-6	0.12438876537414834	-60.497122248470305	70.07069036412187	61.438319476961404	72.6279714588759	2.2832698816126094	4.122314554004386	5	2	3	3	2	0.18356582228664328	0.36018744680439946	0.2631232266385283	0.193123504270431	
5450000	-1190.0018922191732	-1081.2694095155116	-108.73248270366155	-1081.2694095155116	54.65431242060863	4.011396511809578	0.003203946425280178	0.6729465546680523	0.0029984657004854453	8.935979734724144E-6	0.8572935207850215	-77.96044652608299	452.8100619458308	118.3663412155785	171.69001523728156	40.82314810039841	2.54528960350394	1	4	1	8	1	0.1728910721717387	0.3636409404662001	0.2829236984654242	0.18054428889663895	
5460000	-1180.6318393659808	-1074.3640538908246	-106.2677854751562	-1074.3640538908246	56.08994138362472	3.843399204003702	0.003638718437088232	0.7240021834713536	0.003918508991937396	5.272718704555379E-6	0.5911489845432956	-74.07212403067528	321.27510842316235	23.94369874727689	15.58101011421311	98.32372221810664	8.893017653684582	2	4	1	5	3	0.1728910721717387	0.3636409404662001	0.2661447292195721	0.19732325814249108	
5470000	-1175.9707593262585	-1082.160813856273	-93.8099454699854	-1082.160813856273	27.53122683108037	4.208179928962813	0.006427068129590136	0.66934705152229	0.006524697081160456	7.072095853937718E-6	0.41514060899185096	-66.66322125324383	405.41296597055975	62.494566718814944	16.27830482486476	22.7759688768973	7.368133782512499	1	3	3	7	1	0.1728910721717387	0.3636409404662001	0.2661447292195721	0.19732325814249108	
5480000	-1165.4148908183706	-1079.4775222322044	-85.93736858616629	-1079.4775222322044	18.01374343540228	4.891443961689033	0.009119439851258106	0.47058281027616244	0.010294203494975408	2.69578439764131E-5	0.5156956036668058	-56.7629039385899	1060.81980790649	389.2568282217251	42.18565341679808	4.774925261396907	4.376498184902205	2	1	1	3	8	0.1728910721717387	0.3636409404662001	0.2661447292195721	0.19732325814249108	
5490000	-1167.55499465443	-1079.082760918285	-88.47223373614503	-1079.082760918285	30.128512175091032	2.854389588666714	0.004482309625415193	0.561733581562185	0.005138510692614376	1.0092815886422295E-5	0.6261044692878598	-63.2509657859393	240.22679194583424	188.61119143334253	37.77243589897062	7.4479310029415915	0.4343697393136805	2	2	4	6	1	0.1728910721717387	0.3636409404662001	0.2661447292195721	0.19732325814249108	
5500000	-1168.5568836988332	-1090.3998245880723	-78.15705911076091	-1090.3998245880723	15.358665568369528	3.9120287767184116	0.012134811508068033	0.18347711660383323	0.011870616493003357	3.859431994444853E-6	0.1647228116464404	-55.96286867638072	638.3134274962166	43.21707555476362	4.461727855174108	3.277565847538929	3.0576314885360842	2	3	8	1	1	0.18931334155830531	0.3636409404662001	0.2661447292195721	0.18090098875592447	
5510000	-1163.7400907979788	-1075.23495851086	-88.50513228711876	-1075.23495851086	26.28145299699866	4.390642963476613	0.007799226967265453	0.67165164820865	0.006616297755781584	2.758011323446552E-5	0.6679542479755031	-59.770556986689165	166.62696253486092	164.7942881641383	3.9282425542554638	19.447825036154732	1.6980691807991948	3	1	4	6	1	0.18775746338917587	0.349349990299832	0.26770060738870155	0.19519193892229258	
5520000	-1147.3294410304375	-1079.2844042459028	-68.0450367845346	-1079.2844042459028	17.187777018456877	3.5454845979157046	0.011692013202943274	0.6265161086865071	0.01099229114371221	7.884049571236552E-5	0.7133936726568445	-47.86437449495035	166.8941694499021	26.11751233977313	2.3412202063362044	1.179487673753865	2.737759071002719	3	2	6	1	3	0.19925733188495057	0.349349990299832	0.2562007388929269	0.19519193892229258	
5530000	-1150.8761395570418	-1083.5493254135545	-67.32681414348737	-1083.5493254135545	14.829102768495979	3.7558797247801694	0.012700163825260579	0.4164595705459732	0.012304666423495625	3.1456050005599045E-5	0.4277911139192385	-44.74229325705356	74.2684512796205	127.52329718322272	2.2141878658059073	5.393433850195668	2.9314872367346996	2	2	9	1	1	0.20182324534577253	0.34634060739582034	0.25664420833611656	0.19519193892229258	
5540000	-1155.9428468353383	-1086.4684198225982	-69.47442701274005	-1086.4684198225982	14.835285611564986	5.267185893098635	0.010988166365772574	0.5537746468440888	0.01207485332398722	5.202908158541736E-5	0.5995816128291428	-48.15582705311733	104.64458665581361	25.494459693451315	5.4183969953318165	5.271469266903717	5.985031314688206	2	1	7	1	4	0.1922338758223834	0.34634060739582034	0.2662335778595057	0.19519193892229258	
5550000	-1159.1283607406526	-1079.0293666666453	-80.09899407400746	-1079.0293666666453	16.520694034438357	4.195507102834266	0.009653354982703859	0.8148713175793467	0.008170650227878972	3.707318154054817E-5	0.6438147440632644	-55.00503427214649	669.358730074981	15.206075136604705	11.679468420590386	5.60352979418734	2.751621307512617	2	1	3	6	3	0.17415001102496613	0.3668861900809529	0.26009066421172305	0.19887313468235993	
5560000	-1177.792522150674	-1097.4863001524898	-80.30622199818401	-1097.4863001524898	22.350474053483666	3.9104808136126885	0.008809176348384469	0.14554585656851116	0.009163349967352716	2.5948508706757855E-6	0.17416969399313914	-58.61653243894201	52.32027787127846	99.16133144791107	12.47903246441299	6.852318310383055	9.432396764949669	1	3	1	3	7	0.17415001102496613	0.3668861900809529	0.2845667302093075	0.17439706868477545	
5570000	-1161.4878945988014	-1082.8209942391923	-78.66690035960917	-1082.8209942391923	21.22968217611675	3.641450966427857	0.011438634382936387	0.5890040535374108	0.009944515291213783	2.3422648094828984E-5	0.4669372960056526	-58.36308926286074	35.89799013899855	26.82008424913916	2.200830377360453	4.711671543894026	9.62612510937551	4	3	4	3	1	0.17415001102496613	0.33204992476029516	0.27716258344060596	0.21663748077413472	
5580000	-1148.9676481288402	-1083.8843350835755	-65.08331304526472	-1083.8843350835755	18.74039487977386	4.367980142836425	0.01305825205809269	0.7081101536764602	0.00993051781991378	6.678135271603332E-5	0.7538028997400784	-45.034655832691136	142.1651755213909	1.423744315463139	2.796187215821063	3.375371633102312	4.1549115613119545	3	3	2	4	3	0.1976623351211161	0.33204992476029516	0.2435677983980415	0.2267199417205492	
5590000	-1158.2400757259143	-1092.223775052145	-66.01630067376941	-1092.223775052145	18.311024273847117	4.064185289685121	0.010600377526917481	0.27271589498225096	0.010120340824076798	7.5179102768473515E-6	0.27226461116527023	-48.04663435253118	94.01397492669656	2.8692818798752384	1.407490661068672	3.835530067403521	5.536894486632391	4	3	2	2	4	0.14866569371984537	0.34603450043500766	0.3216173832090059	0.183682422636143	
5600000	-1165.100171968348	-1091.6658659958855	-73.43430597246234	-1091.6658659958855	16.44977928057012	3.5410802586511894	0.011521677650833857	0.1492393241921779	0.010861566579250283	1.76504281876749E-6	0.11877534754345151	-52.793225265554305	29.535824205727003	54.387823451081985	31.941459592987247	3.8936289297714155	7.067164913293159	1	5	1	5	3	0.22380634188050946	0.2958669263341425	0.296644309149207	0.183682422636143	
5610000	-1158.1616620872587	-1085.2862895411945	-72.87537254606416	-1085.2862895411945	17.389313267552616	3.901048991316236	0.013629614893751621	0.6255143215148968	0.013597295913930848	6.359389970421866E-5	0.6069566016680533	-51.245998488726514	95.77682775445454	54.631691417634634	3.183119507997787	5.027631615327358	4.101892350213901	1	4	1	5	4	0.20157605280811455	0.31809721540653746	0.27333836905161013	0.20698836273373988	
5620000	-1159.3618612351263	-1081.5078689956779	-77.85399223944843	-1081.5078689956779	15.225425274872746	3.901048991316236	0.015696651314378918	0.6883800651978985	0.014283557903986938	1.048828072115399E-4	0.7421425891730834	-57.314093148232516	53.967792792008225	20.424813399146654	14.641557212820265	5.228886653642067	4.3884294442358245	4	1	3	3	4	0.20157605280811455	0.3467489221824494	0.24468666227569816	0.20698836273373988	
5630000	-1167.9229408952726	-1087.3700204915945	-80.5529204036781	-1087.3700204915945	13.571059985985816	3.297851182997577	0.014996522879091667	0.4715694411039703	0.01629638425986984	6.995172954568421E-5	0.5166378503042487	-59.21663563951222	75.44299545006665	17.888191807659346	13.760217496952656	3.566189305653171	9.520477060570869	2	1	3	2	7	0.15331428676296563	0.3923551763027518	0.2716037764834501	0.18272676045083452	
5640000	-1149.60394482146	-1079.647636091641	-69.95630872981886	-1079.647636091641	16.93937650839631	4.357557583989198	0.009682030929493384	0.7578788638223632	0.00878567903427678	9.905766336649181E-5	0.7950253803928523	-40.63156712471845	769.4319312743643	533.633187158878	47.24689884119805	3.8441269011625825	1.5580739392085898	1	2	1	1	10	0.22747207615018805	0.2893589173603948	0.27371963882243655	0.20944936766698258	
5650000	-1157.7000677664773	-1080.950556677415	-76.74951108906225	-1080.950556677415	15.93871390948765	2.872331719096779	0.008827253141918538	0.7278499869844481	0.009318655522584368	5.413856047715226E-5	0.7193329949656211	-52.406606538939364	79.81994102254119	107.63204027047112	26.389327378821065	1.4380305425676876	4.201320950402928	5	1	2	3	4	0.18611102683482209	0.33071996667576076	0.27371963882243655	0.20944936766698258	
5660000	-1161.479117690142	-1080.318087859534	-81.16102983060803	-1080.318087859534	27.750462179526878	3.337905097538223	0.009650569252863497	0.6067053473858401	0.008116116535406939	2.0336309420326234E-5	0.582457087175153	-58.37035151098986	131.48242923368122	16.77586373065592	21.64752447973602	5.70363477773298	7.158674044864989	3	6	3	2	1	0.1748478084069877	0.3573463523835705	0.2583564715424612	0.20944936766698258	
5670000	-1184.4743451760532	-1092.3710208983916	-92.10332427766154	-1092.3710208983916	26.096660570942955	3.3790091403775047	0.006964952024584852	0.463721449118834	0.006468236849767404	4.969521249463032E-6	0.3615115503134666	-65.96599775559187	206.1559683677384	153.53454735716412	44.93056968627485	4.419103598538836	9.0289063810874	2	4	2	1	6	0.1748478084069877	0.3573463523835705	0.2583564715424612	0.20944936766698258	
5680000	-1163.583758389193	-1087.470523853482	-76.11323453571094	-1087.470523853482	16.624596866565074	4.520253044045717	0.012296754814617526	0.5326303754409997	0.010822085349743833	2.5612886115895153E-5	0.48232358007379994	-53.27863497764118	119.34412379079916	85.22268554902037	11.618426873611622	6.540168345865992	3.2858697455531964	2	2	3	6	2	0.19923329755402483	0.3540768046720232	0.23397098239542408	0.2127189153785299	
5690000	-1146.4976036197816	-1077.0491223383785	-69.44848128140293	-1077.0491223383785	15.986682562012183	3.7180820943908643	0.015479678461107808	0.7815100910440693	0.01177997659068331	4.980080295183909E-5	0.5654199107301683	-47.52880739411085	64.9209796809538	54.686904819036116	27.922938737331286	2.5653753209695846	1.7825418043224237	2	2	2	3	6	0.21444220934580002	0.3269229840702027	0.27551452577781704	0.18312028080618223	
5700000	-1160.5639264707117	-1081.7949483443956	-78.7689781263161	-1081.7949483443956	14.359564289430434	4.097189026814139	0.013410798071299938	0.9385241872498159	0.011237207455529512	1.8369906460874143E-4	0.9411074266729167	-56.04333826170345	48.84195478830414	41.673698067675666	10.831578805782728	3.880514476727269	8.666230055128981	6	1	2	3	3	0.21444220934580002	0.3269229840702027	0.27551452577781704	0.18312028080618223	
5710000	-1160.1985495584863	-1082.9773966714251	-77.22115288706117	-1082.9773966714251	19.619589315672457	4.097189026814139	0.007010109260191044	0.6626669423149316	0.008705765913915317	2.717120878044654E-5	0.5973236444485638	-54.378532130254754	215.9710834124855	12.281070600791962	7.743274237436587	7.9048224435537175	6.8679280413004244	2	7	2	2	2	0.21444220934580002	0.3045490288360173	0.29788848101200244	0.18312028080618223	
5720000	-1164.5829179300306	-1083.354310157367	-81.22860777266357	-1083.354310157367	21.635993555095403	4.097189026814139	0.012223481274491868	0.6391019387196597	0.008455025980942193	2.7852563658366753E-5	0.5899553101868728	-58.71975677111138	110.31646715728127	18.121087182296346	7.195678234086188	11.521591263983456	9.335825000925658	3	2	2	1	7	0.20674780758107053	0.3512164192390984	0.25891549237365086	0.18312028080618223	
5730000	-1170.3911748804185	-1084.897498602344	-85.49367627807453	-1084.897498602344	18.89645368555091	2.8010643963576105	0.010870356907327414	0.4676853319429773	0.008796306313093359	1.6808043220906396E-5	0.42375764017429823	-59.76299201014113	318.84497715027874	107.46938171386992	12.336985252213413	19.436567617626896	4.450006770829921	2	3	2	1	7	0.20674780758107053	0.30607298142566536	0.2971575670487017	0.19002164394456442	
5740000	-1175.551691471265	-1081.6930834319096	-93.85860803935539	-1081.6930834319096	19.473017175933506	4.312691784177055	0.009617879869329994	0.5589520896019434	0.009988067701399926	5.2747323886569496E-5	0.6250304688754499	-61.51149268367551	191.93232687042055	324.97638235924825	91.56175292673824	164.53091376127728	7.989105099277796	2	1	1	1	10	0.20674780758107053	0.30607298142566536	0.2971575670487017	0.19002164394456442	
5750000	-1167.7547325931093	-1089.5234255006878	-78.23130709242142	-1089.5234255006878	15.422691795532655	4.312691784177055	0.014920845172884003	0.6096472019905784	0.011181582720390092	7.568342847615053E-5	0.6820042048993536	-56.71980400795391	127.83566441893409	23.54079861629661	26.761369628110955	1.3752297285039699	1.2268403262010237	2	1	7	4	1	0.2108441521807043	0.31217393026190576	0.2910566182124613	0.18592529934493066	
5760000	-1144.4267202804317	-1077.9251894817137	-66.50153079871808	-1077.9251894817137	17.722091438735514	4.5288127632949395	0.011357085767481323	0.404219528465709	0.01183535503508752	2.660235908195111E-5	0.4271834830298142	-45.532926439062415	457.95284820780256	6.297843418360564	3.6780160470394425	1.4249462045071972	3.0136315269578473	3	4	1	1	6	0.1811757429413238	0.3452651909480224	0.26558689490740967	0.20797217120324624	
5770000	-1159.0015116623779	-1081.5242752263437	-77.47723643603427	-1081.5242752263437	17.460932396208367	4.160373412987388	0.016098200036262094	0.7229554255912496	0.01062706342537409	4.556502921725541E-5	0.5749507437753297	-48.19847873391558	756.3050579911304	590.5962261971833	24.53689470055472	5.2738138663333505	3.3233501242501755	1	1	2	1	10	0.16736805157429227	0.3327884903217728	0.29187128690069075	0.20797217120324624	
5780000	-1161.2997730933982	-1082.9521929249236	-78.34758016847464	-1082.9521929249236	27.462704038318577	4.216843670091878	0.01475925750263843	0.8200666066728219	0.007936735721091544	2.094959626450475E-5	0.5338099988129141	-48.638217231587355	846.8738750181502	993.6761154159003	7.094176602862555	2.7677267573915136	3.700811550809331	1	1	4	8	1	0.16736805157429227	0.3546269909250791	0.27743121493901446	0.2005737425616162	
5790000	-1148.5840399219937	-1081.0150984004024	-67.56894152159124	-1081.0150984004024	17.29411179675062	3.8955964120735316	0.010894402979784033	0.4667129970798533	0.0101579326705926	1.6475466985389246E-5	0.4253365008461867	-45.53027601323289	145.0637898180472	85.03999266968526	4.62587095657921	5.6200372449456	2.0913923498994333	1	2	6	5	1	0.16736805157429227	0.3546269909250791	0.27743121493901446	0.2005737425616162	
5800000	-1141.6633865551987	-1075.627981526267	-66.03540502893169	-1075.627981526267	15.020208637715065	4.272510517512392	0.01073522287113475	0.5653126888703063	0.011100099796777965	3.48607710213118E-5	0.5429816107270292	-45.65890094114168	103.06791264635025	24.654892352515162	2.6799651870350316	0.9008165183456681	3.3483876320041626	4	1	2	1	7	0.20164285597668535	0.33414076868260767	0.2690982055278243	0.1951181698128847	
5810000	-1149.5765259985108	-1086.3380271657306	-63.238498832780145	-1086.3380271657306	13.533092247104479	5.287271927596571	0.013985355596515262	0.8757374759820868	0.011749234813353772	5.693536189894005E-5	0.6216568624304968	-44.23457107403188	108.91610349878871	8.62751522648395	2.7003010602935418	1.2665836072938714	1.8427671611584369	4	2	4	3	2	0.19078947480695593	0.3449941498523371	0.2690982055278243	0.1951181698128847	
5820000	-1167.8628249050248	-1090.1855596640876	-77.6772652409372	-1090.1855596640876	22.907183935858168	5.342196729063764	0.009990094322858177	0.7118574943810706	0.008807498916044706	4.2547880231596804E-5	0.7227220130200873	-50.7345898411793	115.06714601572995	174.00952690691065	25.060891467153112	19.684658633464952	4.673567584296648	1	1	1	2	10	0.1491689509787358	0.3426330298835525	0.2956941065827286	0.2125039125549852	
5830000	-1148.3172523388434	-1076.9913691514541	-71.32588318738924	-1076.9913691514541	18.728109216958238	4.299654051725941	0.012060538573142125	0.6480842059484477	0.009387850131517432	4.979315399714657E-5	0.6245967356236386	-49.81382275590016	148.52401688937195	6.3490401794749305	3.57665097788903	7.930419495163247	4.660242229654794	2	5	2	5	1	0.15438099809762657	0.32290025372231773	0.3107439416141905	0.2119748065658673	
5840000	-1171.0477076899226	-1082.8916048667513	-88.15610282317128	-1082.8916048667513	23.208033121861995	4.161678750762607	0.010245793409686713	0.705803743446125	0.00806856907458998	1.8714740316181887E-5	0.5132362614334806	-65.03474877577709	71.18212888570369	35.33392093792245	32.424075120350345	5.6754016263957165	6.624404888994858	2	1	4	6	2	0.19605106929565325	0.28123018252429105	0.3107439416141905	0.2119748065658673	
5850000	-1150.1813762331208	-1082.0077899586297	-68.17358627449111	-1082.0077899586297	15.511131236745774	4.161678750762607	0.011995135714926634	0.3797682021388571	0.012031038390185654	1.641646764513831E-5	0.3370493483216832	-50.39498431805765	81.02789357732776	31.023359940485943	2.798165287265773	1.1855720395488976	1.8289653045221024	5	1	5	2	2	0.18169088641255982	0.3009499610197076	0.30538434600186737	0.2119748065658673	
5860000	-1171.1450816556646	-1086.3250919551353	-84.81998970052938	-1086.3250919551353	22.276391608689426	4.8287571974432835	0.008488371051931252	0.6779415803635197	0.008629147599075999	3.268926791888053E-5	0.7291575085664441	-61.68843271818404	109.86019532199911	20.06730404078922	6.237879881758478	13.885888841839162	5.464043421330808	4	3	3	3	2	0.18531014972209098	0.31708158722953006	0.3017650826923362	0.19584318035604487	
5870000	-1150.8772790343558	-1076.2894020621736	-74.58787697218212	-1076.2894020621736	15.165985267020668	4.8287571974432835	0.011259772595438373	0.7710833320989042	0.011557617415463047	5.8581530006951196E-5	0.6554457117688466	-51.04201467910163	94.4867969263968	78.27823257795812	35.08572723444196	4.008120666837666	1.158400332168511	2	2	1	8	2	0.19009562852614356	0.36871291106231163	0.24113569741923005	0.2000557629923169	
5880000	-1179.9833228467755	-1087.673066865911	-92.31025598086447	-1087.673066865911	18.440930235523847	3.9299141963857065	0.010044132678162808	0.3007610779928657	0.010314713820873057	1.2095452304983938E-5	0.33249580147482644	-63.05744907629909	534.7208177866171	252.5617589656354	47.65921458039166	26.618359819409452	33.617443219525356	1	1	3	2	8	0.18628566248863046	0.3272273184262672	0.28262129005527453	0.20386572902983	
5890000	-1160.277257270938	-1081.4212429626505	-78.85601430828757	-1081.4212429626505	14.237055335325422	3.014361279770645	0.013354634725122229	0.5308658830400594	0.01280048257503926	5.0418146054171365E-5	0.5469611779350564	-56.684029498364154	90.1700773280889	30.283197477315074	10.624571790941719	15.178785003164814	7.153171635030169	4	4	4	1	2	0.19954180615933018	0.31397117475556746	0.2764183163442196	0.21006870274088493	
5900000	-1162.6543261964857	-1080.022813721691	-82.6315124747947	-1080.022813721691	16.252335268064915	3.014361279770645	0.01028331194277979	0.4450044961497697	0.010417465869619688	3.433134568063113E-5	0.5439846376131918	-58.96604302953072	103.89813196636864	182.0153569527936	18.87251161304476	5.904959307600536	3.0135452977124992	3	2	5	1	4	0.19954180615933018	0.3045759653839127	0.310554310251541	0.1853279182052183	
5910000	-1180.3813867780705	-1083.8112276581203	-96.57015911995015	-1083.8112276581203	35.38536717301503	3.102512219115951	0.00533590196651855	0.31493177473070666	0.005226245763025512	4.0364778544120575E-6	0.3822965988680281	-69.11986202553203	197.9301667971544	185.82804409947033	69.59173566847647	47.225233977945564	11.646069566751164	1	2	3	1	8	0.1619471273982611	0.37609059005226514	0.25342633327714004	0.20853594927233596	
5920000	-1188.1697691240524	-1085.430822573465	-102.73894655058734	-1085.430822573465	52.79850054887703	3.762026015212864	0.0029195056970197546	0.4633276564584144	0.002878670333407212	1.8258305844778042E-6	0.46495903160792273	-74.87977762463281	290.6092739837358	78.76299633951174	71.23724460252667	31.484365792679135	22.51260622762585	4	2	1	1	7	0.1461311017620867	0.36007203099967267	0.32900280016914235	0.16479406706910044	
5930000	-1180.9286479699895	-1082.4114800276056	-98.51716794238386	-1082.4114800276056	38.87474412292238	3.8846981233721887	0.003254662471020483	0.5297320674545047	0.003677034719287676	3.216780543573695E-6	0.5163844356619068	-67.95171693527168	1294.2440933641324	114.25579971123884	42.97284510595087	4.066557559238337	13.817553481796908	2	1	3	4	5	0.1926711156153748	0.3524130159048513	0.282150876535978	0.1727649919437981	
5940000	-1191.1596777873694	-1076.5497625451703	-114.60991524219914	-1076.5497625451703	110.814828858094	3.543166734448864	0.002015611270879978	0.7649199887160114	0.0015530365498265125	1.079473150011025E-6	0.6691185779443559	-83.72192389237031	540.6553183267448	210.4951679424394	44.16093965017538	24.09375577925864	43.08923325550279	3	2	1	3	6	0.21502681451978917	0.33005731700043694	0.282150876535978	0.1727649919437981	
5950000	-1206.5905350372502	-1091.6901380960494	-114.90039694120074	-1091.6901380960494	88.92109191293366	2.818387783073461	0.0015907332887761822	0.43551700743046123	0.0015559055188955236	7.101174041861645E-7	0.5171441836371748	-83.54714518552933	953.4962886287643	536.6603804852929	30.80628095937018	28.772534310244282	38.23769087296693	2	5	1	2	5	0.18953900137238525	0.3949715326361131	0.24272447404770575	0.1727649919437981	
5960000	-1187.8592201173458	-1080.9633381654346	-106.89588195191128	-1080.9633381654346	46.3452873793807	3.6712357084332807	0.0036572540133601693	0.21116379185393302	0.003654464807938831	5.662017802163254E-7	0.2040065314518767	-77.7621524621238	599.2803998663055	60.163557023135816	67.750723654134	79.86088535400542	15.528756666245716	2	5	2	2	4	0.18953900137238525	0.3297244771085702	0.29742691734711196	0.18330960417193473	
5970000	-1183.5303770497412	-1084.293519259156	-99.23685779058522	-1084.293519259156	34.29856371470523	3.161332527712503	0.0042324382029122224	0.4907444738732675	0.0037721243136049558	3.8437678850113196E-6	0.5174585049086378	-72.64808168850176	150.08197811716977	98.35147923120648	91.36476031490965	30.09690989056401	4.4035678009196815	2	2	3	5	3	0.18903320036946716	0.3297244771085702	0.2719224647465982	0.20931985777536657	
5980000	-1179.35322913682	-1081.7979796098152	-97.55524952700456	-1081.7979796098152	34.27007801602618	3.161332527712503	0.003979221552246849	0.475645305307098	0.004066665575989386	2.292258480243505E-6	0.40718402310651974	-73.20191584278126	329.26439130500574	50.76700763231703	18.024850357189163	14.167288371054688	0.705642797823528	3	8	2	1	1	0.19313580019609897	0.33501523426759877	0.26252910776093785	0.20931985777536657	
5990000	-1185.2997111135137	-1084.6881387186522	-100.61157239486141	-1084.6881387186522	51.45387190562936	3.906551538765014	0.005055255958394801	0.732362180327143	0.004793976813959523	1.4639794272307278E-5	0.7307538594858415	-70.28810627885531	800.9605883163924	40.02149574868954	24.580323759293744	47.604430267234754	25.454053559190367	2	6	3	1	3	0.22266979083480845	0.33501523426759877	0.27193377907260213	0.17038119582499278	
6000000	-1168.9170810040132	-1079.0308002164359	-89.88628078757726	-1079.0308002164359	21.483163952661275	4.110576026546846	0.007424245645645648	0.7320960971166987	0.008079322317158041	3.8363934332130936E-5	0.8035261028763122	-64.4661579440852	85.50018596083235	112.30111673583204	17.462122218344497	5.516090634743892	12.822952364476619	2	4	5	1	3	0.1511186253791839	0.36429995546335386	0.27193377907260213	0.21264764008486225	
6010000	-1170.5308082152994	-1087.0851454454025	-83.44566276989697	-1087.0851454454025	15.03290192258364	4.4590999224466925	0.011937619974911355	0.4570142752066608	0.011664723593362058	4.3192005661713295E-5	0.5277789806951728	-56.222241146635035	187.76632475842018	141.70829301871012	18.430232388847987	35.74914219426875	6.855061224994363	1	2	1	2	9	0.1511186253791839	0.336686051377466	0.32677204940099785	0.1854232738423544	
6020000	-1179.6793039904794	-1091.071840416238	-88.60746357424145	-1091.071840416238	26.639687883059423	4.069229855594253	0.006048051156428679	0.7808038200540952	0.004694126868871705	1.1437611992220744E-5	0.6572076323527125	-62.53261534587263	227.74530798922177	69.25015559608164	50.155531527834334	6.199071676473328	5.083570588437346	2	4	2	6	1	0.1914223135825547	0.3835350255243272	0.23961938705076585	0.1854232738423544	
6030000	-1163.0037558656315	-1080.6833751734596	-82.32038069217202	-1080.6833751734596	16.320850357430118	3.324704967945851	0.011858491122402299	0.5026215917207089	0.009437116902540689	3.279311769724413E-5	0.5176720102291344	-56.848068089972756	115.99981027673097	80.63612867842805	91.73221051213028	13.7533664557399	4.890710841548604	5	1	1	1	7	0.1914223135825547	0.34997550410338046	0.23689298429954964	0.22170919801451738	
6040000	-1155.6666489150523	-1086.8893820283088	-68.77726688674345	-1086.8893820283088	15.076398186548547	3.60550898063805	0.012006468884596203	0.4397061519829119	0.013023670366752931	4.209646759555167E-5	0.4663608976162377	-44.54636867412285	387.19673662024076	261.2233757693074	5.29029257601465	2.232928542584577	2.673723851114795	3	1	3	7	1	0.1914223135825547	0.34997550410338046	0.23689298429954964	0.22170919801451738	
6050000	-1177.4893239978187	-1086.9976053659773	-90.49171863184144	-1086.9976053659773	28.419276607761972	2.91702201528429	0.00743903931170867	0.42849294552650175	0.006299673451446572	9.418181686490006E-6	0.4594418475126174	-64.5371872360129	316.6023469493726	150.1647347634294	14.37425703395978	12.22212230219763	14.074163203807636	4	2	1	5	3	0.1914223135825547	0.34997550410338046	0.23689298429954964	0.22170919801451738	
6060000	-1169.7255031770271	-1078.1558240170875	-91.5696791599397	-1078.1558240170875	26.24923436716308	3.582087581823124	0.0069560417008652144	0.5843148066576661	0.007147779887286579	1.8551063845075642E-5	0.593640266707682	-67.26966163253117	85.54981061835413	24.12600511123335	37.62677485024106	14.957912231328397	17.657460756594492	4	6	2	1	2	0.17243952024544446	0.31812743043084357	0.30574242699963383	0.20369062232408033	
6070000	-1158.7245989980677	-1079.3558044805936	-79.36879451747402	-1079.3558044805936	19.532354902538707	5.335150844969348	0.011385191375259	0.706301854725702	0.008639244120325974	2.9326750505389962E-5	0.5608105943078594	-54.684374925614996	207.0662387932308	47.452475699566385	10.164840233504062	11.615056570324807	4.7522715835985245	2	1	8	2	2	0.17243952024544446	0.33192992802923144	0.2742110622141135	0.22141948951121274	
6080000	-1181.3285023987335	-1084.1151984658904	-97.21330393284308	-1084.1151984658904	37.38460856886704	2.189305340931507	0.005334721796486954	0.5837909298606659	0.004228240020255702	4.006711982451536E-6	0.4781944828298655	-72.30881206130253	356.3157180501556	38.50671792125478	6.620767896846245	6.72013611136416	16.45933910285641	6	3	2	2	2	0.17243952024544446	0.34933350392200235	0.2631610989713061	0.21506587686124928	
6090000	-1179.5605284279668	-1091.2573281816622	-88.30320024630468	-1091.2573281816622	22.40246910635919	3.5793762875243593	0.008652693313914855	0.01172004756650475	0.008631066956911466	5.852379172469621E-9	0.008858242808944742	-68.63685369231044	32.67561336774845	51.32825253254637	19.969487766563798	22.481675563998575	8.908913423054331	5	2	2	1	5	0.18283479487159118	0.3583128051733914	0.2631610989713061	0.1956913009837135	
6100000	-1166.797864646443	-1085.8446826597387	-80.95318198670438	-1085.8446826597387	21.720894774893726	3.510753697648586	0.008528794319544746	0.11405974418873961	0.008645290844164065	6.835635801334932E-7	0.09805168247419234	-63.39612350599331	44.215047973980504	43.66661343760819	6.18901100586489	5.084682634675961	1.746795270891216	4	7	2	1	1	0.17944241968538424	0.3583128051733914	0.26376606772863076	0.19847870741259574	
6110000	-1160.5747549686646	-1081.576145526143	-78.99860944252173	-1081.576145526143	19.346520235285674	4.2682253150771565	0.007539702760574522	0.5651480998273493	0.008588094647550015	1.8515163705095986E-5	0.5059768930121661	-54.87682645348413	164.3181012442413	9.809879833254247	6.304012392284054	13.645115039190884	23.154921983634203	2	8	3	1	1	0.17944241968538424	0.3583128051733914	0.25834058096784435	0.20390419417338215	
6120000	-1173.6334240427395	-1092.3116532207694	-81.3217708219702	-1092.3116532207694	19.538254173996148	4.2682253150771565	0.007295357278481542	0.45694200952715336	0.007643032874271454	1.2255601791038932E-5	0.4316298400853204	-59.30065137870395	121.84362823691444	52.64820190765816	8.447240323596777	9.381497148990682	1.3230564817086672	4	2	4	3	2	0.1465046915988305	0.37165374625617803	0.2948365592838399	0.18700500286115376	
6130000	-1170.8957525415242	-1089.2605679340033	-81.63518460752076	-1089.2605679340033	22.788904524652317	4.062977196640474	0.007412432427109796	0.5189867599384558	0.00782559428016018	1.1810293125714663E-5	0.4643412184032951	-57.9374473572601	424.60733997661066	18.13306950772656	8.612385288339741	7.7550446729218665	5.30759739669072	3	1	8	2	1	0.1465046915988305	0.37165374625617803	0.2948365592838399	0.18700500286115376	
6140000	-1177.4431936890228	-1090.2093610996405	-87.23383258938233	-1090.2093610996405	21.631548973487167	3.6295836909453794	0.008612609095111778	0.5811556895623249	0.007474062760817226	1.2812432190855487E-5	0.46705811013103454	-63.16806342704297	190.33467856643074	39.135586676177894	7.405211403994279	6.748309664803362	14.932814776311933	2	5	3	3	2	0.18188423644873078	0.3580133316639782	0.25945701443393965	0.2006454174533536	
6150000	-1153.4043636849967	-1078.7241300735561	-74.6802336114405	-1078.7241300735561	20.202521138534276	4.022827648466651	0.010628831206441147	0.7657311011055582	0.007676146148698061	3.54457982824209E-5	0.6956521663464578	-52.260322957355726	188.27982214888635	25.469160464393852	5.772097516472595	4.178131149716643	5.145816297445659	3	1	4	2	5	0.1947718453186413	0.34512572279406767	0.24719581115628447	0.21290662073100877	
6160000	-1163.8976237722347	-1076.4918107578167	-87.4058130144181	-1076.4918107578167	29.828711475626722	3.9637423635685423	0.010160693456822325	0.8346293632874907	0.006358476320281504	6.691239617739657E-5	0.9994035649894926	-56.97920367390308	283.5368296488874	314.80314937176973	24.189263526518275	2.3429025812253212	10.896250540746218	1	2	5	5	2	0.19367784059318727	0.34512572279406767	0.24719581115628447	0.2140006254564628	
6170000	-1163.7876008355233	-1078.8228245898056	-84.96477624571766	-1078.8228245898056	24.858481316871845	3.117318279381107	0.006854927126926778	0.5872398980073791	0.006593963435375347	2.1188486422064778E-5	0.6271446913412706	-62.14518805672112	190.22662874357997	19.91022270501071	17.490460574096144	9.82771428793409	3.159195176358707	3	9	1	1	1	0.16384025876016434	0.34363073040319503	0.2826162094133957	0.20991280142324717	
6180000	-1178.5669242553981	-1082.3256206959898	-96.24130355940835	-1082.3256206959898	30.969764307706516	4.287930791640549	0.006208765867655681	0.7629848759158443	0.0058189607085733265	7.653236222151616E-6	0.5320394431521662	-69.83694921776683	166.60905145827815	63.55810157147886	33.96645895246343	17.884073256228067	15.930888759948976	1	1	8	4	1	0.16370740780100082	0.34363073040319503	0.29403422003406243	0.19862764176174394	
6190000	-1176.5333359562019	-1081.9959589701675	-94.53737698603446	-1081.9959589701675	29.461956332196213	3.7396736952761374	0.006357178780546077	0.4710282393750844	0.0055819099596029625	4.756148936943556E-6	0.40853317808251627	-68.36073103883787	147.21059685634444	97.83780311125095	58.53234901002403	12.569997768843491	17.72054738723465	1	2	6	4	2	0.19224255412881933	0.34939950868255926	0.29403422003406243	0.16432371715456123	
6200000	-1178.7688367868393	-1079.5936805488202	-99.17515623801916	-1079.5936805488202	34.70994690735098	3.7396736952761374	0.005317244755073338	0.34082685961160686	0.005034021573810186	3.052032740201351E-6	0.3364540379857971	-74.85768002091427	231.72038281858462	44.82368735218742	34.486404917146345	15.035294533655861	5.149053329994168	2	1	8	3	1	0.1419091938226931	0.34922729143493014	0.29403422003406243	0.21482929470831655	
6210000	-1167.6266361721655	-1080.4043424465697	-87.22229372559586	-1080.4043424465697	28.325690862941443	3.5511969971881663	0.00660366223008148	0.6066282724260551	0.006653309469045382	1.934142071032236E-5	0.6306095799448661	-64.16175366050304	184.85887855162255	87.7585697175512	22.512362389958987	3.579702575975298	1.2016287405881572	1	2	10	1	1	0.15911634446170386	0.34621097252385885	0.27984338830612293	0.21482929470831655	
6220000	-1179.629065108451	-1096.1783341448263	-83.4507309636246	-1096.1783341448263	24.774102636565857	4.970310884266673	0.007551072777104951	0.19405113524383333	0.007067166837155712	2.4199860454295607E-6	0.22033360784910797	-58.418880881048004	163.137972375702	27.22237376598938	62.89922763611568	24.05825153927084	0.01005035459971085	1	6	4	3	1	0.2023091490304207	0.30964750519620027	0.27984338830612293	0.20819995746725833	
6230000	-1173.7658459622617	-1087.6300396581937	-86.13580630406804	-1087.6300396581937	34.94738199063069	3.9783438659285455	0.005362583500088665	0.529807701368058	0.004632833078330295	6.774388677257877E-6	0.5616417225351045	-61.326470687219434	175.49014302773483	14.487236842983432	21.991518104870266	28.8920489382086	0.7868093980396552	1	6	1	6	1	0.1583638551426595	0.3451478708174268	0.2936224027400698	0.20286587129984615	
6240000	-1173.8462915404823	-1082.8205342546441	-91.02575728583807	-1082.8205342546441	21.30967665795682	3.4049753616344334	0.007642606303240918	0.6001508234780308	0.009007322021341038	2.6282967418245346E-5	0.5562512641788789	-63.58983494271392	237.1242657696992	44.85781170132562	29.27891960764754	54.61006282403153	8.203991794007926	1	6	3	3	2	0.16794108389412912	0.33557064206595716	0.2777589020763813	0.21872937196353465	
6250000	-1182.1546168166487	-1081.4141045821866	-100.74051223446213	-1081.4141045821866	36.25044120231879	4.630798456316174	0.004393162735474888	0.49622521766227723	0.004308476079680207	4.6937174129209515E-6	0.5231631136671844	-73.12591376810418	104.65573693283233	133.59297128481924	12.847771074388293	40.902171076300014	4.684457132655503	1	5	1	4	4	0.16794108389412912	0.34602110287077453	0.2777589020763813	0.2082789111587173	
6260000	-1214.7997278688983	-1085.3459940755993	-129.453733793299	-1085.3459940755993	144.68423951174566	4.630798456316174	8.574926848960746E-4	0.5254852068234604	9.591036070437542E-4	2.1887222582337778E-7	0.4937810867889624	-90.54950903855897	7131.052975888841	2279.844989080473	79.56884776142672	96.05862031378112	32.48854715551935	3	1	7	1	3	0.22603306410419427	0.3220590973173245	0.24362892741976622	0.2082789111587173	
6270000	-1199.4172061337492	-1085.1617636740202	-114.255442459729	-1085.1617636740202	64.7573721983678	4.342027768192813	0.002078319669711407	0.7585414001683346	0.0021520871302937675	3.118914197211303E-6	0.7592657121419313	-76.7719178802663	900.2271260877586	1196.333100515726	1131.2083592713275	30.794175564791107	23.114289204511564	2	1	1	8	3	0.22896140935909975	0.33252741978390304	0.2566172565709515	0.181893914286048	
6280000	-1181.3409089965496	-1084.2424852592997	-97.09842373725003	-1084.2424852592997	33.62641427439614	3.5773039049846496	0.004967537113738167	0.5210507705099953	0.0048278048832872626	4.65557150256301E-6	0.42546129307807057	-71.16313805413401	141.90933599171194	114.48933324666329	10.144503576017446	19.330554006476945	18.53668431377782	2	4	2	1	6	0.2365437144820624	0.3094823682332563	0.2720800029986356	0.181893914286048	
6290000	-1189.0459716023606	-1084.380768112952	-104.66520348940877	-1084.380768112952	47.836657668317336	3.8928320395955525	0.003520271819223843	0.6826845564362918	0.003989977361351891	6.820877851184899E-6	0.6878276425710019	-74.41781967166386	572.3876096717274	182.24154407241735	27.182096767792697	24.32354134651575	38.69303075489107	2	3	4	4	2	0.21634639697582797	0.3397915014093603	0.29227732050487004	0.15158478110994403	
6300000	-1214.201914808784	-1085.2866813037174	-128.91523350506662	-1085.2866813037174	108.47306699239071	3.926605350346712	0.0014497720728231538	0.5352828613840931	0.001358615206046517	5.923080381037915E-7	0.5732478989982629	-93.07295369444682	463.3299961047781	462.2524676522996	677.3573501242788	241.44695760511652	47.567177629442945	3	1	2	5	4	0.168376329722027	0.3790865972526438	0.29227732050487004	0.16025975252046148	
6310000	-1204.4652542962997	-1079.1923397954488	-125.27291450085085	-1079.1923397954488	135.42229733677982	4.2402371861187556	0.0014012831358309866	0.8621078529165865	0.001311172890505156	8.064827070858205E-7	0.679634324903095	-91.9805830550307	431.8274112584628	447.1099854467872	88.1505805139946	62.93905983880852	57.00578302296812	6	1	3	2	3	0.168376329722027	0.3015213536358471	0.3505066325954284	0.17959568404669987	
6320000	-1187.0993956460477	-1091.0019325115625	-96.09746313448514	-1091.0019325115625	22.279048693340794	3.8771950068620544	0.0071964752292657625	0.35868072390837163	0.006594113859587589	9.60139579535372E-6	0.46045749000910924	-66.11936303753455	330.84100975025865	106.34095496564164	222.53772690877915	31.45517398437293	17.408739440253264	1	1	3	2	8	0.13646264539264447	0.33343503796522966	0.30745962423299245	0.22264269240913584	
6330000	-1162.0113802344747	-1080.383526854221	-81.62785338025385	-1080.383526854221	18.99520552974348	3.317161260875549	0.00849413900451836	0.5557917653585988	0.009981101694803669	2.8491197881713388E-5	0.5761567269131458	-58.68972597398526	57.679198718745724	55.04149255481475	26.219091790362327	18.654182045273302	3.8405601246094014	2	2	2	4	5	0.17341336391657416	0.28280613854048486	0.32518339938700247	0.21859709815594094	
6340000	-1163.6627912317183	-1095.2421472578656	-68.42064397385283	-1095.2421472578656	17.406466116354192	4.389724766160516	0.009493384915344329	0.24100372841799644	0.008716436507855316	5.326665580971241E-6	0.25376664960858253	-42.65082559025391	82.06702095570782	245.56783169829072	65.58513185599007	2.396843891942551	4.041196995008124	1	2	1	6	5	0.16499624587861214	0.3566445678502862	0.25976208811516316	0.21859709815594094	
6350000	-1164.90208879122	-1078.3411970035697	-86.56089178765029	-1078.3411970035697	17.20241959925585	3.8919408799000403	0.011081049965518983	0.8104705357831625	0.009350470237164324	3.219670824180387E-5	0.625883086089905	-59.43817016432159	114.41242376284168	134.0186479738496	108.27985568209493	5.293874853768197	5.595948464238602	1	1	5	3	5	0.16614873406132044	0.3554920796675779	0.25976208811516316	0.21859709815594094	
6360000	-1179.0321375839267	-1088.2348437521418	-90.79729383178487	-1088.2348437521418	18.652592331858504	3.745613160736723	0.007528630745903351	0.41983247815322133	0.007697159662639039	8.69384027754627E-6	0.38223871528339504	-62.21782380537025	111.1677213842518	423.4470283585641	109.39308354901634	6.663033545858836	3.017585562694341	5	1	1	7	1	0.16726239998891967	0.35001012224908123	0.2641303796060606	0.21859709815594094	
6370000	-1162.0265946094423	-1080.7345613795765	-81.29203322986577	-1080.7345613795765	21.978467914313512	4.256731997206497	0.007367867389034899	0.6090217165510924	0.008330465011174506	2.3680402254916554E-5	0.5763742767982941	-58.15303835596103	197.21739847296078	13.43739391652557	9.393000551945915	6.57604110650392	10.649304219162106	4	1	3	2	5	0.18165728509408266	0.32934724106859453	0.27039837568138436	0.21859709815594094	
6380000	-1163.0229294308017	-1080.6719236622112	-82.35100576859047	-1080.6719236622112	19.74862013293699	4.256731997206497	0.011988063587485689	0.48525015298318736	0.010803712387785712	4.09065385337125E-5	0.5677591688740159	-55.79704075616982	192.06789477388	166.72887500664416	17.80933001931126	6.697905949075975	16.448826466773944	1	3	3	7	1	0.20884650214281303	0.32383597890260724	0.27039837568138436	0.19691914327319787	
6390000	-1183.975709130608	-1098.4044964668867	-85.57121266372131	-1098.4044964668867	21.221474858186948	4.256731997206497	0.007435597248822119	0.03942958621338221	0.007447761510712563	7.888959438158258E-8	0.03758173956738254	-64.35571996330638	101.15354429251482	76.28785990979816	31.261494203008283	10.45260414970052	3.6542321762146934	3	3	3	5	1	0.1835011932978701	0.34918128774755014	0.27039837568138436	0.19691914327319787	
6400000	-1189.349337904992	-1091.0445607394233	-98.30477716556861	-1091.0445607394233	39.74310879185876	4.256731997206497	0.004776862521790184	0.546749534750776	0.0052757258499666285	7.106613515472117E-6	0.4952537377384416	-71.76147461849206	141.7408763161375	134.98788604556066	3.4442466121894566	12.219620363482969	11.182194139969779	5	3	2	1	4	0.19324048431825908	0.33944199672716113	0.27039837568138436	0.19691914327319787	
6410000	-1172.709897348183	-1089.20173251652	-83.50816483166292	-1089.20173251652	23.162277413483928	4.256731997206497	0.007231325385835303	0.10221308942899844	0.007147084137839322	3.904307700242025E-7	0.08620203884858552	-64.76590650509925	85.2664094497329	8.889974328287844	8.556364845981475	8.531532397414024	5.955083820260921	8	1	1	3	2	0.19324048431825908	0.3274535313963928	0.2740757015138011	0.20523028277154945	
6420000	-1188.9686056828962	-1074.8869825144282	-114.08162316846794	-1074.8869825144282	59.653902956175195	3.777731484884849	0.003305237895227996	0.45291292293798124	0.00332948021054271	2.6282523802110132E-6	0.48113048445191575	-81.87619367304919	1025.2471740994567	62.02395805278707	148.6522899563774	59.28687797550566	12.120578716935208	1	4	1	4	5	0.16717074951253388	0.3469570361485923	0.278259024038305	0.20761319030057135	
6430000	-1196.1570950767853	-1088.5000162737263	-107.65707880305892	-1088.5000162737263	71.06790776515987	3.488806050990611	0.0022696578081374437	0.014933787539370332	0.0022542724730339886	1.1444690569444848E-9	0.014919603625146067	-84.95777930436614	210.29345261227468	81.8614185990326	36.096052499891684	22.896791377062623	3.652576911157527	7	1	3	3	1	0.19303993780218223	0.3334881017463929	0.27340406216326185	0.20006789828816557	
6440000	-1200.5896367454538	-1093.818160749681	-106.7714759957729	-1093.818160749681	44.990794140985884	4.502247407292054	0.004401377997281944	0.09214411085174376	0.004249957126511431	1.0368983807048535E-7	0.07649283771399089	-80.04637764610344	357.19777228850006	119.5595086453349	29.68171289602254	35.09954532237293	30.112876898568086	4	1	5	1	4	0.19303993780218223	0.3334881017463929	0.27340406216326185	0.20006789828816557	
6450000	-1183.5918087317052	-1081.3284145421715	-102.26339418953367	-1081.3284145421715	45.53193241308585	4.886840061778901	0.003981363968001351	0.3145247803487645	0.003863057761491129	1.853319320846996E-6	0.3298407330673568	-76.52414709308967	114.88889976158329	248.44252665554777	33.57807982208852	4.360693482233596	6.329280969997943	2	5	3	2	3	0.19704556912308122	0.31742272863855625	0.27340406216326185	0.21212764007510318	
6460000	-1196.924427827266	-1087.1060466524025	-109.81838117486356	-1087.1060466524025	52.880955684640526	4.886840061778901	0.0027603704174237976	0.20152429371191713	0.0027214540396486146	2.5959279014301285E-7	0.18511321107001402	-79.67936363045663	390.1249964795976	120.15661505115673	113.58989761729781	118.2745141029514	29.244240011127697	1	2	1	4	7	0.21664514348087147	0.3125806096462136	0.3190103680149999	0.15176387885791756	
6470000	-1203.3961874338854	-1090.5511618595601	-112.84502557432522	-1090.5511618595601	69.22875336833064	3.2426776958634425	0.0027175898165542668	0.2512633750342623	0.0024828396518686746	5.599816744168938E-7	0.288782568167606	-81.52944247385982	616.2455310096319	167.20167636214364	351.0012693961768	41.12651853681844	7.917875099527968	2	3	2	7	1	0.1894174654155853	0.2934128344362859	0.2745325883825559	0.24263711176557543	
6480000	-1181.4499554516558	-1074.2890475532593	-107.16090789839659	-1074.2890475532593	45.20220942757403	3.7019693227010446	0.003957306238876694	0.61064784453441	0.003967293595713959	5.79807533514568E-6	0.5966035698050532	-75.79997219427382	620.3498422825546	289.44620383749907	153.40905592814337	40.83581813210263	9.50098789938897	1	5	2	1	6	0.1894174654155853	0.3210711802807845	0.2745325883825559	0.21497876592107687	
6490000	-1192.4887586238383	-1093.7126033957643	-98.77615522807406	-1093.7126033957643	34.487305235575505	3.7019693227010446	0.005011380309250817	0.0611876334116614	0.004902108780323924	1.070875402930189E-7	0.06585076781416112	-73.34579309705975	404.948162469826	52.93603905255829	12.136182977209874	10.007025256203317	33.75759363956543	6	4	3	1	1	0.16690526859738447	0.3582525994915613	0.2745325883825559	0.20030954352850092	
6500000	-1163.4035406800542	-1078.8465831772037	-84.55695750285045	-1078.8465831772037	21.63584009112583	3.791278532493682	0.008651993275147709	0.5740598586191148	0.008751114896332561	2.0997884698015536E-5	0.5210601774602565	-61.662623845143074	209.1997897249157	14.33340683596619	16.794457788362337	8.0215768529854	3.412085422584099	4	6	3	1	1	0.1950624132801903	0.33009545480875546	0.29527453405680193	0.17956759785425486	
6510000	-1173.2705419617487	-1078.1667356082885	-95.10380635346023	-1078.1667356082885	27.39113142088175	4.787371097507659	0.006906922257363374	0.5274288002451789	0.007285447931370587	1.897449046365661E-5	0.608854377879753	-67.30887063089773	180.5473449542311	84.39743796212086	28.243981074979267	25.52261864531997	52.147543926440896	1	1	8	4	1	0.21738356030758377	0.33076496981620285	0.25116613220716966	0.20068533766904628	
6520000	-1213.827461760936	-1085.993101898964	-127.83435986197226	-1085.993101898964	234.36905699866023	2.9525041770251716	7.592909547681501E-4	0.5461886778764359	6.017382066263524E-4	1.3554540816432115E-7	0.5573162382496987	-92.94597434076476	2760.4594161786827	146.17351240025675	181.7971539923776	113.63297524800791	9.1042757184988	3	1	6	4	1	0.21738356030758377	0.33076496981620285	0.25116613220716966	0.20068533766904628	
6530000	-1210.1812300607057	-1085.8103102888322	-124.37091977187353	-1085.8103102888322	199.61460143947733	5.102208136596981	0.0012569066964634116	0.7327393429630209	0.0013343313671286528	1.1279254758100288E-6	0.7784987825639725	-89.29129928843363	1194.2640156931018	83.12589059704437	83.63064799234625	174.96247187585024	55.09486249592556	4	5	1	3	2	0.164322072840294	0.40250711276939205	0.2288620078039844	0.2043088065863321	
6540000	-1215.6083572528116	-1095.277065181421	-120.33129207139065	-1095.277065181421	91.53992801592312	4.518073277737972	0.001652210583454261	0.03539448968298106	0.001653890231929976	3.3272978412584426E-9	0.03487291619638546	-90.35930174612928	664.2645987187278	337.650594103919	237.38310057791364	48.90517369112555	16.999398581463723	2	1	5	4	3	0.14985070334891856	0.40250711276939205	0.28831876547959984	0.15932341840209213	
6550000	-1168.0556369885971	-1081.6355899190232	-86.42004706957395	-1081.6355899190232	24.637092763619098	3.873550146231116	0.006664820287912962	0.3261532573789246	0.00683422261794551	5.7224753757152E-6	0.3514877496869436	-64.75686059195537	125.75415283065625	23.892978640242994	20.992289610501942	10.430605437595021	2.61865321271657	2	6	3	3	1	0.14985070334891856	0.378861973762398	0.2932313082360626	0.17805601465262344	
6560000	-1178.715379883407	-1083.1794938133262	-95.53588607008078	-1083.1794938133262	23.973900959866743	4.720327686433459	0.007629245267103436	0.6134677829204024	0.007469564017559489	2.1714439802846017E-5	0.5982139103858665	-64.5564374833204	784.0965857513794	247.7888259519877	41.74894408118399	43.57274598580935	8.268951204854087	1	1	5	6	2	0.18736741914153116	0.378861973762398	0.25531223449474644	0.17845837260132708	
6570000	-1166.9379043999268	-1079.6801286832601	-87.25777571666657	-1079.6801286832601	22.84451108022206	4.720327686433459	0.0080548536706694	0.2578199707241125	0.007606834033782971	5.200071578370547E-6	0.3052462772203903	-64.5641605664637	60.63862541963321	17.40440463634119	43.19901410331203	16.865288732650104	4.9428251495060325	6	2	2	1	4	0.1934216866512604	0.37280770625266874	0.25531223449474644	0.17845837260132708	
6580000	-1158.2682435564643	-1081.756234560798	-76.5120089956662	-1081.756234560798	17.683265051007265	4.720327686433459	0.011081755328584988	0.4463681651868032	0.010226106007371907	2.7820708992509976E-5	0.5076039757559827	-52.22588008559557	61.13997029392786	140.32394320802203	38.08595208024381	4.59344840881601	4.2922478479075785	1	2	1	4	7	0.17561812126327792	0.3084718587523521	0.31964808199506306	0.19626193798930958	
6590000	-1156.7203592715105	-1077.8278174866052	-78.89254178490532	-1077.8278174866052	18.272274920959134	4.026467992056837	0.008980418076318454	0.6468103387383413	0.009415048579553732	3.345725430419062E-5	0.6059929409363218	-52.67367864740687	275.15183268210285	148.72015758571362	21.87538039137926	12.497742369197363	3.674021929156475	1	2	1	5	6	0.20071455585988443	0.3098445474036878	0.300499851507199	0.18894104522923152	
6600000	-1149.7321895161022	-1078.0488830788404	-71.6833064372618	-1078.0488830788404	14.093700694206037	4.026467992056837	0.011186366633960708	0.5716716877979426	0.011635769818025775	3.0167520258588537E-5	0.4768237545314422	-52.153095869897776	59.69204210427794	11.649438962665382	7.0185932909238975	1.2167341119556685	3.913098465129404	5	2	2	2	4	0.20071455585988443	0.3098445474036878	0.300499851507199	0.18894104522923152	
6610000	-1165.5780668409247	-1080.196225815735	-85.38184102518967	-1080.196225815735	27.578023054088497	3.858214483805392	0.009125749168581833	0.6113488607596589	0.007760479479024786	2.587682989050722E-5	0.6049094977189131	-62.74091313848733	173.94518008767994	9.512013829195917	18.508625185950738	6.230434292360482	2.1144786471308175	3	1	9	1	1	0.20071455585988443	0.33141015971635907	0.2697280130755007	0.1981472713482585	
6620000	-1166.9705762808817	-1089.7584474067562	-77.2121288741254	-1089.7584474067562	14.841558292392602	3.858214483805392	0.015099262344628389	0.03661972821811583	0.014861287356249876	3.1976145370639507E-7	0.038034445943518534	-57.26115494214348	91.34550301358456	33.18696768949059	9.012473134887026	10.22784393379776	13.095100087137913	4	1	4	4	2	0.2092923425243523	0.32283237305189116	0.2697280130755007	0.1981472713482585	
6630000	-1156.2301943645282	-1081.3083409919038	-74.92185337262438	-1081.3083409919038	14.177989466379971	4.205697508826253	0.012253677081644317	0.3535080488506849	0.013454187301706383	2.6558313290580858E-5	0.39110779145768737	-53.55864248226408	59.37888709299421	53.747840796714804	26.886650472179557	9.726596848799497	0.48691439013941973	3	3	3	5	1	0.2092923425243523	0.32283237305189116	0.2697280130755007	0.1981472713482585	
6640000	-1164.130969638715	-1086.375252707252	-77.75571693146298	-1086.375252707252	16.794499025562214	3.481875407166934	0.016748858567753988	0.59950632383207	0.012784892168143635	5.544782766426471E-5	0.5631360720453297	-56.231331108822644	119.59294667207554	24.42621865175872	11.816351988338232	4.364189652129851	5.568104893142168	6	1	3	4	1	0.2092923425243523	0.32283237305189116	0.2697280130755007	0.1981472713482585	
6650000	-1164.0794378802573	-1089.5353709806184	-74.54406689963896	-1089.5353709806184	19.499926530472813	3.721653747355205	0.0071368330045948405	0.36449019155224627	0.007533181813022639	9.418596823646765E-6	0.3941499770275297	-56.91503194190758	85.96846373349874	14.098530861959915	14.199730524388384	1.3685181878007437	0.16694793531641064	6	2	4	1	2	0.19701087376641416	0.3192227702501476	0.2892202498492528	0.19454610613418807	
6660000	-1160.7378153328732	-1080.4882589488423	-80.2495563840309	-1080.4882589488423	19.61336909312852	3.721653747355205	0.008530472970666092	0.20855701636136784	0.008210062501486565	3.226836088441826E-6	0.21161397502217805	-58.39132234821957	292.52161248280845	156.41064781976297	18.85750177814413	1.8879760436993596	0.1278371825958292	1	1	11	1	1	0.18815044343854792	0.3609162136978433	0.25084873396232577	0.20008460890128568	
6670000	-1162.8447126274752	-1083.6300266349565	-79.21468599251881	-1083.6300266349565	25.263944708696435	3.8222913899230226	0.007610009636159298	0.6840376019406024	0.007293034147933885	1.4724582378035552E-5	0.5328750546732407	-56.317165426809225	244.0787208516878	20.450750635578377	5.233758756334091	3.2997028079014	7.219888879472455	3	4	1	3	4	0.18815044343854792	0.3376684981221773	0.2740964495379918	0.20008460890128568	
6680000	-1171.700105897361	-1083.75344239353	-87.94666350383125	-1083.75344239353	19.48702084218918	3.8222913899230226	0.009157309404201968	0.5169304175965057	0.008924835106211828	1.2869452689595087E-5	0.40160483363768035	-61.83238335439465	281.685131222648	147.16352013116304	27.933727184563217	13.409661979519672	5.527795467162768	1	3	2	3	6	0.18815044343854792	0.3511476162831809	0.26061733137698817	0.20008460890128568	
6690000	-1171.0799834243164	-1086.7888211377629	-84.29116228655352	-1086.7888211377629	18.120688103410895	3.6923683008585257	0.013346771416387742	0.5573020839395394	0.011501288297895727	5.1286285297728127E-5	0.6170292775511855	-57.596263293887404	73.38885133917404	120.15954703317053	36.706844710248184	50.06968240290024	4.101917065550244	4	1	2	1	7	0.18815044343854792	0.36430666253571053	0.26061733137698817	0.18692556264875604	
6700000	-1169.9514088054084	-1089.2214199347009	-80.72998887070747	-1089.2214199347009	19.521781700337144	3.954070390017577	0.009725602206906393	0.19308848554226662	0.010303558622505	2.914174907433753E-6	0.1668366483047939	-57.26610156884215	46.51975460238623	67.24850683310977	100.13149254195959	11.195067746231208	5.108280583918236	1	2	2	4	6	0.18815044343854792	0.33291976974578164	0.26061733137698817	0.2183124554386849	
6710000	-1157.779385327782	-1078.8741897825505	-78.9051955452314	-1078.8741897825505	16.57435775967839	4.6890350949241615	0.010348576731842784	0.4999711224239193	0.009964422218356894	2.0193733207416037E-5	0.4898570484623417	-52.763457851123086	824.6610476791669	138.33897375554255	14.050730712819172	3.7790558927098967	2.865598100273951	1	3	2	4	5	0.2043954543331209	0.350142681656473	0.26064290313109384	0.1848189608793149	
6720000	-1160.0610715454582	-1082.3691518761264	-77.69191966933188	-1082.3691518761264	20.1116634829746	4.6890350949241615	0.008921519139600423	0.630343956072506	0.010435775347794926	2.6653803654712453E-5	0.489560859119693	-52.176355989107485	947.8032052803178	18.759421604468578	10.42959676967069	5.575152269308029	4.130411560082799	2	1	6	4	2	0.21847639370477434	0.33606174228481955	0.26064290313109384	0.1848189608793149	
6730000	-1169.8081970070202	-1094.317349699435	-75.49084730758523	-1094.317349699435	16.261468371903568	4.275164928636818	0.009969937552855836	0.283915260889906	0.00965543088209881	8.180661621031837E-6	0.30289764225813387	-55.084287176653554	157.81773934991352	54.72939230272938	10.6012220132978	3.1262153018404257	1.1876827622897674	2	3	7	2	1	0.18032698134737066	0.34814615547366423	0.24587797103934436	0.22564889213962339	
6740000	-1156.5161691007495	-1091.0430187035595	-65.47315039719007	-1091.0430187035595	15.319361763833284	3.868636710062894	0.014983977635065785	0.37895190104554305	0.013353746639020975	2.3543274502734045E-5	0.35436744905995504	-47.528762131464234	75.1268532909542	31.057108323543613	1.7125284651993988	3.0395259627534204	0.4736363397100488	5	1	4	4	1	0.18032698134737066	0.34814615547366423	0.24587797103934436	0.22564889213962339	
6750000	-1146.1794300830088	-1075.2503630805772	-70.92906700243168	-1075.2503630805772	19.458332399483364	4.522599571780203	0.009408519685566549	0.8119419892555487	0.009777356769943294	6.534344907978294E-5	0.8347043899308599	-52.74432469103254	53.32991745171568	2.342354343346199	2.872763237916247	3.2053317435775694	4.06820125125679	5	2	5	2	1	0.21011711565687763	0.34814615547366423	0.24587797103934436	0.19585875783011641	
6760000	-1160.9729482832988	-1082.6139714907486	-78.35897679255035	-1082.6139714907486	15.622673926188346	3.9751543047926954	0.010807163192380263	0.5352977614636869	0.009579357675057942	4.039994482116198E-5	0.7004560474881264	-56.79204382498494	164.22281807537328	16.419698926986197	9.908733046775005	6.5357359246511475	3.9803555867928546	3	7	2	2	1	0.21011711565687763	0.35065168401363417	0.23520080983233246	0.2040303904971584	
6770000	-1157.7823897257242	-1078.2526848161924	-79.5297049095317	-1078.2526848161924	22.109918034126554	3.9812173084610185	0.00887415410983577	0.8009154448668363	0.008321538164416055	2.8928113395867825E-5	0.6921650511289482	-56.43969821232861	122.37221003182576	31.592073973921714	11.61736677833653	8.302030738789878	6.702086086151044	2	2	3	4	4	0.1835702421916772	0.32568960671633046	0.2805960095227896	0.21014414156920533	
6780000	-1169.068742099674	-1086.2426031763655	-82.82613892330838	-1086.2426031763655	18.241527269792574	3.9812173084610185	0.011615590647392149	0.33225004578554973	0.010696019486709247	1.605732214991996E-5	0.3561179276914343	-55.92713501897794	366.6381267974519	169.29670230338695	12.091603422403436	7.608748845619846	19.786358109886454	2	2	1	8	2	0.1835702421916772	0.3423649365175951	0.2805960095227896	0.19346881176794073	
6790000	-1160.8723997570205	-1092.4965590565287	-68.37584070049184	-1092.4965590565287	16.497679326773316	3.4884025260480387	0.011014101348947411	0.21117235655949382	0.010617865749256826	6.351175453657979E-6	0.22706428350801594	-51.37636640157234	38.379132195470525	2.528505692866917	8.034392884615352	5.493261291131399	0.4014739212049415	5	5	3	1	1	0.19118854747401598	0.3296061837556441	0.2857364570024018	0.19346881176794073	
6800000	-1160.6570741784408	-1081.8815143140012	-78.77555986443974	-1081.8815143140012	23.080081008575053	3.4884025260480387	0.010413311464105148	0.7799645230355823	0.0077823600073615076	6.599025088353608E-5	1.0347256635787454	-54.43257781545342	331.2427419917716	2.21808866200798	6.298224599089488	8.134171498210895	6.396192393627868	4	7	1	1	2	0.19118854747401598	0.3091511901261032	0.31467076077602174	0.1849895016238617	
6810000	-1155.283930242681	-1079.7264724269453	-75.5574578157358	-1079.7264724269453	22.348114563123936	4.180653606498844	0.007189645043351402	0.644717416935854	0.008286709153250848	4.2496337681063085E-5	0.7640732456214249	-56.01933104202005	67.59713245382905	12.404979187033318	7.318320736538716	6.36191367029776	1.593956698362386	2	1	3	4	5	0.17853982689018288	0.37337478357830745	0.2696693549405936	0.17841603459091876	
6820000	-1169.3573775762536	-1081.893334095274	-87.46404348097968	-1081.893334095274	21.914383908289654	4.837853250546093	0.00864606212044654	0.5157539062190232	0.008676394946856103	1.2697797745710252E-5	0.40081717434887354	-65.67823464401191	74.3837163854898	72.9106890054434	12.012534937787592	4.970930147168905	3.0735552967167346	3	2	3	5	2	0.22139553308618445	0.34452594240524614	0.25566248991765333	0.17841603459091876	
6830000	-1161.8979872762511	-1083.706983510429	-78.1910037658223	-1083.706983510429	18.363382999947714	3.5911310381510493	0.00934539225221171	0.7389900093464984	0.008502855362066635	2.4945470784421205E-5	0.5912919146413651	-52.10418063725386	109.63355729658925	305.33301927922867	9.668251111360409	4.469034137816399	4.219277433954543	2	1	1	6	5	0.18360894575949205	0.33490090789964194	0.26669425781936806	0.21479588852150064	
6840000	-1159.0600658314638	-1081.3504180655566	-77.70964776590723	-1081.3504180655566	16.54335786110901	3.4457619497984844	0.009990853641795007	0.6896946481503858	0.011239492504777007	1.1773150500138229E-4	0.7791766025701017	-54.09375576955577	212.41921012603134	9.826871479626133	22.65483409614397	5.98910471445534	1.8820794712065347	4	7	1	1	2	0.18360894575949205	0.34902093075472185	0.26669425781936806	0.2006758656664207	
6850000	-1156.0248157423046	-1078.8990052404436	-77.125810501861	-1078.8990052404436	19.207923836369606	3.605429076423135	0.010058445400370495	0.736659183719329	0.007206398573390412	1.5561864512310205E-5	0.5022308437223224	-52.2716800140061	323.9380022084641	117.00439193697251	15.175424627289669	5.741786528883475	1.234021618396786	1	1	4	8	1	0.18360894575949205	0.3217281184438965	0.29398707013019343	0.2006758656664207	
6860000	-1161.6952721154403	-1078.9953339454662	-82.69993816997396	-1078.9953339454662	19.164270823816373	5.581173534859096	0.011365917560462957	0.8048866388606133	0.010140847287487651	8.850251932703887E-5	0.8666976952302287	-56.20610694316876	200.83969421281446	92.91120235282419	21.416759359724228	7.214817011150092	10.902995310809741	1	5	1	5	3	0.18360894575949205	0.3512086256242225	0.29398707013019343	0.17119535848609468	
6870000	-1173.0941162711729	-1084.7176120272925	-88.3765042438805	-1084.7176120272925	21.591949014058148	3.856005371451558	0.00856577313111269	0.37710454485293204	0.008403374040155306	9.739656964015421E-6	0.3473415091199391	-60.734907827844836	357.63566098868966	287.81106647335827	50.13902352328289	16.169465232876046	6.640423361000206	1	1	2	5	6	0.18360894575949205	0.3512086256242225	0.28545659532530626	0.17972583329098185	
6880000	-1186.0331566471737	-1079.0941039620686	-106.93905268510494	-1079.0941039620686	35.894855550423074	4.000921124118226	0.00490763022945376	0.7826871175003753	0.004242677407905958	8.812177504971484E-6	0.6686717658689588	-74.30389976773945	393.76848184907453	118.26161610654472	134.5169993932278	157.94939488484155	12.761433548374338	1	3	1	5	5	0.18119497880593285	0.3512086256242225	0.27029200121081676	0.1973043943590305	
6890000	-1180.4355927717284	-1085.3892090136385	-95.04638375808995	-1085.3892090136385	27.28773023543503	4.000921124118226	0.006525414215720881	0.23573906936942657	0.00628826679628509	2.2139702519246323E-6	0.23041890712130636	-68.85898804423982	183.4580712137974	29.99648993647901	38.9099639164046	65.57479419485007	6.729486291606243	3	4	1	1	6	0.20348806008323844	0.28866697764983507	0.2819521722197455	0.2258927900471836	
6900000	-1168.5511163882427	-1084.1928378091475	-84.35827857909524	-1084.1928378091475	27.267415543856874	3.350988494514428	0.005719633517380866	0.6570112099314229	0.006685148134350221	1.6913807231940748E-5	0.6895349140892257	-61.36419914615741	133.0546413804445	14.046387919071485	10.856773205035202	16.67794217933224	5.393541593789758	3	1	8	1	2	0.1814069576170573	0.31489636076303773	0.25572278910654284	0.24797389251336474	
6910000	-1169.6005979930778	-1088.158755247746	-81.44184274533178	-1088.158755247746	19.36679150040666	4.781210629583192	0.008368099384865796	0.29887773386509864	0.008847923609736845	6.052184664234898E-6	0.28566183873815487	-55.171569055903625	33.9525302042825	176.3622428284245	64.62710138039462	4.693001998852916	4.333277656305696	1	2	2	4	6	0.1814069576170573	0.3161063529800453	0.3295424553676366	0.17294423403526338	
6920000	-1162.1761401614908	-1084.0446472983408	-78.13149286315007	-1084.0446472983408	15.990966797917261	4.436220105001771	0.011365289344493726	0.5066084787356374	0.010101419720255928	3.046645235510802E-5	0.5283623653665834	-55.62301737531858	98.80317263964054	41.67723740765842	20.705597310114026	8.895370694442127	5.026233153362756	2	1	3	8	1	0.1814069576170573	0.3161063529800453	0.3295424553676366	0.17294423403526338	
6930000	-1163.6522596706209	-1086.9530397580527	-76.69921991256831	-1086.9530397580527	14.878074455778991	3.780581454864694	0.012364303162617649	0.6955900857245845	0.010293121657501954	6.779004351563311E-5	0.7796007272847676	-57.91805600875464	38.73060044671007	10.142954958411709	2.858050881868025	4.715427623858093	6.859213759702607	4	5	1	4	1	0.1814069576170573	0.3161063529800453	0.3295424553676366	0.17294423403526338	
6940000	-1161.5051516474614	-1091.1056741642533	-70.39947748320822	-1091.1056741642533	14.430666637574744	4.966112113774273	0.012253205700802104	0.4781894149766082	0.013321960935392613	5.894917169996804E-5	0.638443524096787	-46.12862618111788	161.50617264459888	13.106925692556665	12.533336459932935	25.19167299595105	5.341198017585684	2	1	1	1	10	0.1814069576170573	0.3161063529800453	0.3295424553676366	0.17294423403526338	
6950000	-1171.2417945465256	-1096.8431617396284	-74.39863280689733	-1096.8431617396284	16.748629612389674	4.351521771743787	0.012799776910544418	0.025434201213878585	0.012821767134122261	9.99118337495068E-8	0.02463817578807064	-57.41270347922552	116.70464903674632	11.230217175539186	4.698185548951746	5.6359282444932575	1.4482649726707848	5	3	3	1	3	0.18602242902794364	0.311490881569159	0.3295424553676366	0.17294423403526338	
6960000	-1187.6736010448378	-1091.1231426228278	-96.55045842201	-1091.1231426228278	34.30047041369686	4.351521771743787	0.005410898797132895	0.28427424163146053	0.005540271048165861	2.4402020340942103E-6	0.28952399695362896	-72.11889134617209	338.11484069360705	55.099742362288175	14.21062969545658	15.98764488978166	3.4258371636008484	3	6	4	1	1	0.20727693040524742	0.2988421270705575	0.28528155005016315	0.20859939247403453	
6970000	-1215.187210842822	-1093.604417569037	-121.58279327378492	-1093.604417569037	117.79366842581868	4.351521771743787	0.0011394976048903697	0.4135827627806771	0.001094494387724307	9.864230257802332E-8	0.2761556023274695	-89.39699064530181	817.6500943624372	660.7047744327891	44.03213959694123	58.05958873445249	8.076946353486404	2	5	4	2	2	0.20727693040524742	0.2988421270705575	0.2966962023649562	0.19718474015924145	
6980000	-1214.1041565054647	-1078.946318475299	-135.15783803016566	-1078.946318475299	166.89364147033652	4.351521771743787	0.0011819612741719486	0.6903847568336607	8.525422569049263E-4	3.7956564782634013E-7	0.5987680364272845	-96.91550017343963	1429.3174311091225	1233.97717066424	259.87987531701054	295.7367409207847	21.07891659424749	4	2	4	1	4	0.17828719697938994	0.3357866854344751	0.3185149851766986	0.16741113240943897	
6990000	-1168.0415877616279	-1076.694725876353	-91.34686188527478	-1076.694725876353	22.861307732945775	3.936265727188282	0.007723416258037524	0.4062248764089887	0.006849733576344771	1.0599826688539286E-5	0.4190461939727649	-64.70395675203318	357.99300277165116	82.82381691315778	16.517823990298833	29.650624253021736	2.9454127407691004	2	2	2	7	2	0.17850015992180304	0.3357866854344751	0.27737373112403335	0.20833942351969112	
7000000	-1190.9303387401758	-1095.835940391948	-95.09439834822766	-1095.835940391948	32.634598705981084	2.9814214698335553	0.006629502030184932	0.0244568850314544	0.006627804290795146	1.9380003714589817E-8	0.020901670858360446	-69.69852636532949	160.86569447928636	73.41120840833047	104.46727461832383	73.44176927034374	5.668107473460895	1	8	2	2	2	0.17850015992180304	0.327142560670081	0.2703584674032293	0.22399881200488933	
7010000	-1192.5313421183691	-1092.6049296247331	-99.92641249363611	-1092.6049296247331	34.53517164734445	3.127477073463193	0.005336574209718406	0.03198786003261928	0.0053481782948997456	3.1999501492179484E-8	0.03359555569927228	-72.46842507027678	2377.7625885336893	133.71506417930547	41.30624205122815	11.916571194781756	7.548641194046518	1	6	5	1	2	0.17850015992180304	0.3332513935339612	0.27454047227872874	0.21370797426550964	
7020000	-1173.5675363190078	-1083.5746589469097	-89.99287737209805	-1083.5746589469097	27.954830757237954	3.3845547436087458	0.005525474891984229	0.25964960380716245	0.005760528228997	1.167332178769237E-6	0.19006042089878133	-66.96287385754178	151.44378615575957	50.40162879085044	39.71278642073132	7.987266893601454	6.481568263053111	3	5	1	1	5	0.1990826275643601	0.34865317272623697	0.2539580046361717	0.1983061950732339	
7030000	-1187.1809094613438	-1094.8633073229466	-92.3176021383972	-1094.8633073229466	27.01177518477725	5.690424088418292	0.006502559767842003	0.357429199221221	0.006066706275128696	4.314640765079337E-6	0.3391677434854579	-68.19135460414935	179.32958215274715	45.659458302954164	20.629341958053963	16.136693595059445	5.99368594358169	4	1	3	6	1	0.190469816628661	0.3771406556663487	0.2395014371405099	0.19288809056448308	
7040000	-1175.0855108046499	-1086.8854289870346	-88.20008181761528	-1086.8854289870346	21.40119967222364	3.679976409838872	0.00848642567516857	0.28514473301008425	0.008439173286869548	6.544272737097544E-6	0.27903510820632393	-63.87402854765739	144.00615135541494	60.714319063967075	22.247269844431788	30.727698404508043	6.124786161192452	1	4	6	1	3	0.1629198119759938	0.39561727053499207	0.24857482692453375	0.19288809056448308	
7050000	-1173.9533596466117	-1094.347200469303	-79.6061591773087	-1094.347200469303	18.806948773052888	2.8117740128694346	0.008546727538813062	0.04580117401169783	0.008457801094982955	6.458169215606191E-8	0.03000840176288375	-61.45207347189705	38.034506632781486	13.05511058818273	26.165896954317116	6.55576341054409	6.212006910151471	6	3	2	3	1	0.1855586395320139	0.31244696223340157	0.3064542981239406	0.19554010011064665	
7060000	-1174.6582969347073	-1086.2245114931802	-88.4337854415272	-1086.2245114931802	21.631929155435383	4.043615548498871	0.008792635021622678	0.3670366460286422	0.008814412889871998	8.30311262791703E-6	0.32923258914096415	-65.67254687289615	51.45997969078404	14.996427515247596	23.25554741098514	26.763467909369304	24.488476261947827	5	5	1	1	3	0.20534778717227947	0.31244696223340157	0.286665150483675	0.19554010011064665	
7070000	-1181.7607678215468	-1090.773119788917	-90.98764803262976	-1090.773119788917	22.124460747149506	4.645768356374662	0.00559133141580844	0.5750905397269466	0.00649763383010899	1.6159345989960717E-5	0.6161678774806597	-62.2491735160278	587.6858932421948	130.7901392801244	20.911292529830753	17.584519820902187	21.44957614164892	2	1	5	6	1	0.20534778717227947	0.2646456560433879	0.3344664566736887	0.19554010011064665	
7080000	-1181.905531305265	-1083.2302416717976	-98.67528963346729	-1083.2302416717976	39.2022276209802	3.028768622109767	0.004487539823835526	0.41811114258186105	0.0046831257444819975	5.296893686261719E-6	0.48233895153695105	-69.6154294937673	349.8183330029144	405.88662474196235	23.143422691504817	29.955209683399204	17.90324005291536	2	2	3	4	4	0.21142924544173183	0.2942403574202275	0.2987902970273967	0.19554010011064665	
7090000	-1189.5141825508526	-1087.4662843859146	-102.04789816493808	-1087.4662843859146	39.16414523643928	3.865781342223886	0.0039430797321858635	0.28771645778119026	0.0038111898151882103	1.7369856597233168E-6	0.33173110209259676	-76.04419157255643	344.08824158350166	91.78801325456288	22.46723722004645	6.980996023554192	17.244804545417338	4	5	4	1	1	0.2193924017852087	0.2942403574202275	0.29082714068391985	0.19554010011064665	
7100000	-1194.5547497248651	-1077.8058809888698	-116.74886873599536	-1077.8058809888698	70.27311552361502	4.209343281293522	0.002320450286131677	0.8126556984426763	0.002018627023362925	1.849722420446519E-6	0.6890395991393303	-83.67820067193581	1012.4208897273899	139.58942199641118	130.1969083569372	65.15788836973252	17.00156007972535	3	1	4	3	4	0.2193924017852087	0.2979180828470357	0.2871494152571117	0.19554010011064665	
7110000	-1182.0081070215851	-1086.7413575992239	-95.26674942236119	-1086.7413575992239	30.743880091976376	3.5656799731846065	0.00585934802078905	0.37096667943431644	0.005319162692471526	4.046478581049497E-6	0.3694377409170295	-72.16606313232884	140.44592159218467	75.00174786890585	8.81280948849796	7.703963324282225	11.22576984656797	2	6	1	2	4	0.2237126057842208	0.2979180828470357	0.27942420486161634	0.19894510650712988	
7120000	-1152.2340970386406	-1088.2674669697187	-63.966630068921816	-1088.2674669697187	14.708580910801642	3.476851580453905	0.012106819700389628	0.6001261202531989	0.010776344382872782	6.23071758174142E-5	0.6525210151619452	-46.425509641279476	79.02176671995404	20.67325132322925	2.5702006667841943	2.0305665216083533	0.9334523699379206	4	1	1	6	3	0.19350434411158154	0.2979180828470357	0.27942420486161634	0.22915336817976914	
7130000	-1163.5319766989005	-1083.2458168881194	-80.28615981078109	-1083.2458168881194	17.66039772051208	3.773080818449571	0.014111781596273647	0.6129047823839016	0.010252002625601754	3.516382031049208E-5	0.5367114133174019	-55.48057557786131	88.12086615770086	154.26789560568744	34.21172622728025	8.509911589455314	2.465551189769474	1	4	2	2	6	0.16064858206036786	0.3307738448982494	0.27942420486161634	0.22915336817976914	
7140000	-1152.9283210682502	-1076.252832439643	-76.6754886286072	-1076.252832439643	20.11082641467922	3.773080818449571	0.008292535687399972	0.5651784857177103	0.007344669269671885	1.5251537867741782E-5	0.5067222725049326	-54.415498056443994	161.11980064347424	53.12472477417379	3.669773320735843	7.1157248774794395	0.42909377204974264	2	3	2	7	1	0.1773015824389917	0.3433450082799213	0.27276164681485987	0.2065917624662299	
7150000	-1159.3298274234742	-1084.7810815369514	-74.54874588652267	-1084.7810815369514	20.182673173020245	3.773080818449571	0.008986658781801632	0.4404274583911755	0.00841686895756514	9.242501387467637E-6	0.3792936330099409	-52.10497944142776	233.3172032773265	4.875981219591801	6.758048996148082	7.043693428171406	11.422088007808814	2	2	3	1	7	0.17544100496648807	0.34520558575242494	0.27276164681485987	0.2065917624662299	
7160000	-1170.965114410302	-1083.9960228027708	-86.96909160753115	-1083.9960228027708	25.47741639688601	3.2509334503552547	0.0055438147334190445	0.7437392762176904	0.00734781932984598	2.8690573495515865E-5	0.7130836938216749	-62.01738571952717	222.043720054166	66.49913502696806	15.099510959765388	7.459278855022817	9.85171203234091	2	2	4	4	3	0.1616947679198345	0.34520558575242494	0.2906784945189737	0.20242115180876963	
7170000	-1175.5969734354096	-1082.857725213436	-92.7392482219736	-1082.857725213436	22.663687059967458	3.30798296541189	0.005885048241038635	0.5350582914912749	0.007200308070165486	1.1319694081395983E-5	0.49189894778587645	-66.15603068875282	127.73349788494166	170.90518821524873	35.68224765676488	18.1163046958665	18.32418814621733	1	4	1	2	7	0.19767767542803966	0.32380234155659027	0.2760988312066032	0.20242115180876963	
7180000	-1181.696784430428	-1082.7843838561994	-98.91240057422844	-1082.7843838561994	38.39515798807957	4.24060934089269	0.005328420501295237	0.3571192240072453	0.005665528917182618	3.4994648531685663E-6	0.34847831430232323	-74.17218032924512	90.24784336111263	70.63346115320685	27.894542561778152	29.04014426129752	20.612570814829756	3	1	3	3	5	0.19767767542803966	0.3165005096698365	0.283400663093357	0.20242115180876963	
7190000	-1177.686017620989	-1076.1583715549086	-101.52764606608042	-1076.1583715549086	48.65799573091437	3.7343813964785757	0.003146393214147457	0.38568706682453885	0.0032963783645633816	1.4904492443339587E-6	0.39004109544745025	-77.3259522344493	215.03461581076905	125.72196755081258	15.327727310331003	11.877203151938774	1.616918570016279	6	3	1	4	1	0.14878050971390272	0.36454252776488577	0.283400663093357	0.20327629942785727	
7200000	-1193.2321063731815	-1082.5165488108642	-110.71555756231747	-1082.5165488108642	54.06963749389505	3.751831144771677	0.0034822239440693505	0.5191802220016376	0.003255464257351202	2.1791045079058183E-6	0.45936633302266106	-81.16216843740133	292.8356997949979	169.37312253930585	72.5343406408176	72.30761493008102	14.273947055903005	2	2	9	1	1	0.18185119731276125	0.350020589696722	0.2923827863881368	0.17574542660238268	
7210000	-1187.5394572772634	-1084.0234284787418	-103.51602879852162	-1084.0234284787418	38.633874298044404	3.4002420992759705	0.004933282037873935	0.24472941553321	0.004438164379772589	7.936062267095629E-7	0.19368926731750855	-72.4413795189966	905.0126853060348	51.68108724291806	135.385793326317	52.867429378378866	24.04716117958404	1	4	4	2	4	0.18185119731276125	0.32439548058192846	0.2923827863881368	0.20137053571717622	
7220000	-1195.6215429711813	-1086.9949200089875	-108.62662296219382	-1086.9949200089875	58.446660516813914	3.750203372366663	0.0026537206358740887	0.28539901813591373	0.002526352065036581	5.968256525262803E-7	0.3122614718613468	-78.3926758914516	470.5489689263939	26.16482925148454	52.305146776752345	120.86830460682141	16.492286503069526	1	1	3	3	7	0.20810031965725626	0.32439548058192846	0.26613366404364186	0.20137053571717622	
7230000	-1183.9395819803021	-1083.772996495773	-100.16658548452914	-1083.772996495773	45.34044107932034	3.6076100690065807	0.00522982953421197	0.47414841473647684	0.004283673884060469	3.6557766329195383E-6	0.407233471757285	-73.05930491043907	242.979123667799	292.4807298354343	18.200332598181078	14.506208364468758	10.361160612161463	4	3	5	2	1	0.1969775205848515	0.33551827965433323	0.28433610373534846	0.18316809602546963	
7240000	-1210.6599528445288	-1100.5857341323442	-110.07421871218449	-1100.5857341323442	56.1080108901101	3.227607919618993	0.0026853134792898734	0.28337230958790816	0.0029646802646180925	7.868495190787963E-7	0.31205036649110424	-81.4004460138991	318.0688207025481	101.25819742969442	14.951142004011299	47.036089575836804	53.5382441119293	5	4	3	2	1	0.21763729565171802	0.2940720684089539	0.30512253991386123	0.18316809602546963	
7250000	-1203.4635928673752	-1088.2477912225768	-115.21580164479843	-1088.2477912225768	57.298450440468535	4.348002494144383	0.00446075401721473	0.6794972839216376	0.003176583457703538	5.2873350629436266E-6	0.6394790101397391	-85.1164145466175	115.38446554125177	82.17304108833972	141.0235225199677	100.31159810623997	47.39493081783516	5	1	1	6	2	0.19944911381437164	0.3442889679005473	0.2560260895661078	0.20023582871897602	
7260000	-1186.4568260821065	-1087.2439029270342	-99.21292315507223	-1087.2439029270342	39.99383741162951	4.025800445851579	0.006058825779942063	0.5420133407333503	0.0058860110810551045	8.075786127653059E-6	0.45086060860873195	-70.40575805284809	80.24132736260735	142.00353476963923	21.11442295433708	52.30797053703498	63.60749782641429	3	2	4	5	1	0.2094535699293119	0.3442889679005473	0.25148516440992763	0.1947722977602159	
7270000	-1163.54418157241	-1089.028503098725	-74.51567847368516	-1089.028503098725	17.99003511258377	4.490101870385788	0.013347673382726332	0.6850947302313858	0.010946703572849346	3.4663752732073446E-5	0.5326881352175208	-50.41434369205215	31.33427169724251	111.7326741976361	3.0268196541796053	6.704004379254898	3.9722949291759253	1	4	4	5	1	0.18900092727787854	0.31172065518401243	0.271937807061361	0.2273406104767508	
7280000	-1163.9982469812699	-1089.735755719003	-74.2624912622669	-1089.735755719003	18.314549985297216	2.9984208780339374	0.007768993559823626	0.5216309797391174	0.008250994445425363	1.1235110004899788E-5	0.4379172753106044	-52.29352033382787	486.8521403468099	13.130976516718295	3.455728659686226	4.237723412618304	3.250989836558595	4	1	5	4	1	0.1816669447784795	0.31172065518401243	0.27972679465513917	0.22688560538237168	
7290000	-1148.9133153681382	-1079.4156857037449	-69.49762966439324	-1079.4156857037449	14.256836404501367	3.3570737945503466	0.017796596689778836	0.970619119901557	0.009502608976644213	1.106756176675359E-4	0.8319071461607938	-44.574048479385254	487.6505800685045	28.34899129752679	12.983659410793894	1.3327830559414044	2.7907116763971223	2	1	2	1	9	0.18212103586527795	0.3553676469395037	0.2582890253808547	0.2042222918143665	
7300000	-1162.4140777027733	-1092.675575379924	-69.7385023228491	-1092.675575379924	17.58273991373484	4.180777317944802	0.01081880404251021	0.2008529852382906	0.010519635319766364	3.56607551606607E-6	0.18254350193402083	-53.80775044819002	78.4153796767462	5.279035499571035	1.8841131019936694	2.6721053784293534	2.4702976896836804	3	7	1	1	3	0.18212103586527795	0.3553676469395037	0.2582890253808547	0.2042222918143665	
7310000	-1166.243031274516	-1087.8473755025936	-78.3956557719223	-1087.8473755025936	16.91513121494416	4.808120710852205	0.01156228766550319	0.38808979754048745	0.009697440063766955	9.964737427563403E-6	0.3275342221281074	-52.850777482211896	252.9439391280293	103.80752164685522	49.81171730218237	11.453138941438125	2.6513468830265907	2	1	2	6	4	0.18212103586527795	0.3553676469395037	0.2582890253808547	0.2042222918143665	
7320000	-1171.1342469682497	-1081.3999175280221	-89.73432944022768	-1081.3999175280221	31.218393978885732	4.138008963280619	0.007507797996416364	0.4578220834726262	0.0071874514977241346	1.229339215697395E-5	0.4848153805925352	-65.5918222438773	145.16925665642992	30.466162399429308	10.243279509816064	21.355460307157042	11.797218952295303	3	2	6	3	1	0.18212103586527795	0.3553676469395037	0.2582890253808547	0.2042222918143665	
7330000	-1180.240750052978	-1090.5745075622806	-89.66624249069741	-1090.5745075622806	24.634763033279686	4.777426953453858	0.00982918725555884	0.8226650698156176	0.00786510636350939	2.8654587469732234E-5	0.5989304182922899	-65.05321398753517	64.87637540329055	35.232184807164366	10.793032575579744	25.00226187516409	8.235292533925366	2	3	4	5	1	0.1776491672532581	0.31783678728082293	0.2582890253808547	0.2462250200850671	
7340000	-1171.349290961604	-1077.5479324881119	-93.80135847349217	-1077.5479324881119	29.396737041606563	3.467745322019034	0.007229714121952799	0.7524455458371134	0.005945931749718313	1.5512649967301995E-5	0.6096477711498374	-67.11803474174755	378.0105290757282	64.66984725286973	34.95428396228893	4.98237397375639	8.197558815753863	2	3	6	3	1	0.19767975740153393	0.31783678728082293	0.26207167036756357	0.22241178495008238	
7350000	-1196.9184291516522	-1079.6412268885028	-117.27720226314943	-1079.6412268885028	58.06813556177757	3.467745322019034	0.003358853451489373	0.4051751515086883	0.003161101207205456	2.1433016834392803E-6	0.47853646417343104	-85.75473094173742	465.0762907060012	110.47313635112978	255.4081150895476	51.05278043240929	26.430691672927917	6	1	2	5	1	0.17377432766752682	0.31783678728082293	0.2629832551586064	0.24540562989304665	
7360000	-1196.8435999171365	-1086.5428979474327	-110.30070196970375	-1086.5428979474327	63.42247192679693	3.693678311153728	0.0022810169015147932	0.9220955005956979	0.0023603809089691795	2.0097852232845388E-6	0.6606979386448438	-77.33960616085409	1002.2771582341154	25.486350635944714	66.87681687674028	67.16717776053535	16.267505947226514	1	2	9	2	1	0.17377432766752682	0.3864908298883812	0.2629832551586064	0.1767515872854884	
7370000	-1175.7124468324523	-1076.7367445276536	-98.97570230479869	-1076.7367445276536	37.361355223991126	3.693678311153728	0.005705595481830077	0.7225713112517618	0.00456601617939099	1.8457717342720963E-5	0.7458895526226951	-70.86010845322711	345.18096447976603	46.14564239910061	23.092687015127023	43.76330481626304	8.138053113478007	4	5	1	3	2	0.20046991859905108	0.3242835333499007	0.2911109607820301	0.1841355872690209	
7380000	-1174.8738696477228	-1087.0271609459878	-87.84670870173504	-1087.0271609459878	20.571366033127113	3.9584105514447443	0.0078006297451258385	0.04902715672399263	0.007827492196258846	1.0358582083757772E-7	0.04122261595302802	-64.58619350788491	279.9747802362254	68.25963673686225	21.24663193730436	13.136444354875268	12.068596664964062	2	4	3	4	2	0.17977865493669815	0.3449747970122536	0.2911109607820301	0.1841355872690209	
7390000	-1156.2450681225328	-1077.6050748803423	-78.63999324219047	-1077.6050748803423	17.318495980768	3.9584105514447443	0.010272255325719643	0.7654925816019766	0.009685142558807314	6.993314893768897E-5	0.7477195719765655	-54.59124868063589	229.2601130734037	13.463119423365299	4.490397269997816	11.018046411794913	7.119921089710733	2	3	1	2	7	0.17977865493669815	0.3449747970122536	0.2911109607820301	0.1841355872690209	
7400000	-1166.3956290878245	-1086.4107436595752	-79.98488542824927	-1086.4107436595752	17.500963924676846	4.5967244071445625	0.014715286288244247	0.5698406129616367	0.013601031205940204	8.913407171793609E-5	0.6633991587845156	-54.07522203105739	368.85072765938116	71.56768354780819	27.877325568395094	6.830335203670446	6.902908775555458	1	3	1	8	2	0.15664175528967778	0.36828491095254057	0.30347839334841487	0.17159494040936946	
7410000	-1159.4996348335585	-1077.2827574231849	-82.21687741037351	-1077.2827574231849	22.04487204666756	3.4604846842774926	0.010698844829992334	0.7521621093264427	0.009164351995462422	3.614518742140518E-5	0.6642952323405689	-56.19787957626408	524.7045935951153	60.40286520504694	5.02656759932076	8.78808535695471	5.940992355427834	1	4	3	5	2	0.1774676554104572	0.3722643900595781	0.2782625598438141	0.1720053946861532	
7420000	-1164.9706094286928	-1086.3005870843438	-78.67002234434909	-1086.3005870843438	18.58946607507083	4.567156339075703	0.007466540953776788	0.6623108449719889	0.007367111672077381	3.0383013955863883E-5	0.7221434399834431	-52.974939820830215	268.6453611314114	337.022148079276	1.1690629439644324	2.247895400135126	3.3910140363757164	4	1	1	4	5	0.19173243524800804	0.3358857607264132	0.2977866371935629	0.17459516683201845	
7430000	-1172.3586254407	-1077.056545078025	-95.30208036267514	-1077.056545078025	20.71293446316243	3.8462416186967183	0.006787553497274947	0.3536311498352939	0.007018391196629938	9.547774604560007E-6	0.44119046621573554	-65.52416738136732	340.48287126686563	141.93802281661843	335.66894041238913	14.934346044431251	1.4888906145939833	1	2	2	9	1	0.19562576046954191	0.3358857607264132	0.2871647536201836	0.18132372518386383	
7440000	-1177.5721653407809	-1085.5914140197413	-91.98075132103969	-1085.5914140197413	30.070013642285502	3.8462416186967183	0.004869063583411261	0.6732916956104568	0.004916366909640545	9.542468924972838E-6	0.6493710643299215	-66.14523115696572	306.3786021161634	98.46024105338103	12.564190195673085	11.941139878352152	6.405979496333137	3	1	6	4	1	0.1476148493056656	0.3358857607264132	0.30644073906359925	0.21005865090432457	
7450000	-1188.3179289763013	-1085.6609860341327	-102.65694294216853	-1085.6609860341327	62.220810588941404	3.4923191772544167	0.0032014717799187715	0.7406508955299477	0.002506501985875588	5.440540236974286E-6	0.7816111671034544	-70.69462718430842	1149.8838597814524	475.1489317234686	23.256897754464095	7.0763748517850695	20.374568153359988	2	2	1	4	6	0.21898009930979004	0.3417244914563826	0.281723171866686	0.1575722373671439	
7460000	-1181.567281994923	-1099.0249882651513	-82.54229372977177	-1099.0249882651513	16.83425973746279	3.9764886440357476	0.012122150484365728	0.482930528165846	0.01049700945632691	2.3311546294881223E-5	0.44758892321328314	-58.26919327760574	162.71440106467517	31.289710611256893	27.735130001626352	6.873049491881468	12.576749847345516	4	1	1	2	7	0.22202268632336164	0.35617342079020115	0.281723171866686	0.1400807210197538	
7470000	-1160.890504025552	-1083.265823763545	-77.624680262007	-1083.265823763545	16.121808937313983	3.9764886440357476	0.011294612183042136	0.42869886441223415	0.011876937925739094	2.2749082539942673E-5	0.42726576437696157	-55.39575876023361	78.66458763698918	117.2551405690951	9.071740478053414	2.961226142544096	4.461861361240581	5	1	3	1	5	0.15670647307016822	0.332005660926214	0.3057254520198335	0.20556241398378697	
7480000	-1169.6234962329397	-1083.822048755477	-85.80144747746267	-1083.822048755477	18.47441524382588	2.8363566500191806	0.010518695626575885	0.4575310396207222	0.010804779757061275	1.6859071500881336E-5	0.3771728737864504	-55.7966851596674	361.86607348023284	255.8610499400702	105.6936159891518	78.29226316304462	2.4691503441556035	2	2	1	1	9	0.16164202067187375	0.33796657528677176	0.2865792600278566	0.2138121440135005	
7490000	-1168.0135970536073	-1082.200745903539	-85.81285115006838	-1082.200745903539	22.113512035961485	3.677600758379639	0.0070210732531979375	0.4127431901954876	0.007628438748273321	1.4043117896779356E-5	0.5010510070868338	-62.01656498030645	211.82623359056416	65.0232637138288	23.140573712859762	6.312618007882822	6.958950367981158	2	3	5	2	3	0.16164202067187375	0.3383327556643745	0.2865792600278566	0.21344596363589774	
7500000	-1181.5194266992041	-1100.2683603812243	-81.25106631797988	-1100.2683603812243	21.936566726547177	2.9012695542444966	0.009019519707202061	0.23821620439562588	0.009313897280610224	3.3018044481065533E-6	0.19670682041524157	-59.00634544642008	182.3249718001459	10.705957964746668	18.72478003616502	15.165606130956201	4.292114080354517	2	7	2	2	2	0.22345580717834346	0.3383327556643745	0.2865792600278566	0.15163217712942803	
7510000	-1173.4088082702992	-1081.5174194131057	-91.89138885719359	-1081.5174194131057	38.88443358873081	3.608392900928073	0.006813365493613609	0.746253946127038	0.0056450836433767455	2.3655174041671723E-5	0.7232008898762319	-63.63401589588498	315.9393125859134	47.37111465314494	17.707031149238457	41.35761892770734	17.428271687400166	3	1	6	2	3	0.22345580717834346	0.3383327556643745	0.26998628238347644	0.16822515477380817	
7520000	-1185.211189691973	-1091.8582262590405	-93.3529634329324	-1091.8582262590405	27.681914915639275	4.217310272376859	0.006515210193524187	0.07001649478031323	0.006418696668491785	1.0074029418862187E-7	0.04988286466019914	-70.19454221067357	75.28232082149206	30.285650159315804	83.89765110338764	17.998873863041467	0.9946018283097451	4	2	5	2	2	0.1762561356642131	0.3383327556643745	0.292231375979043	0.193179732692372	
7530000	-1174.6352288239607	-1090.0744759131499	-84.56075291081076	-1090.0744759131499	23.291561023698115	3.922941508960743	0.007649518834448697	0.1825692902370309	0.0075379087169690235	1.8582483225003002E-6	0.18214350598321088	-62.1977144661392	265.876512349744	23.712324055056186	7.391356366948356	10.51770820142114	9.10561742447272	1	4	1	6	3	0.17756703670314478	0.3383327556643745	0.2584447994056758	0.2256554082268075	
7540000	-1168.8981740087027	-1078.6724925567048	-90.22568145199777	-1078.6724925567048	23.154097228779566	3.9414015412317323	0.006517229141302518	0.5551101579159802	0.006347022941642502	1.543675001413286E-5	0.5728783635929148	-61.83101167471626	900.7654593023109	133.40607444035368	26.261489375980975	19.453879944912735	1.782425702862096	1	1	10	1	2	0.1764237975637128	0.33947599480380647	0.2584447994056758	0.2256554082268075	
7550000	-1151.5147164659631	-1081.3715465483347	-70.1431699176285	-1081.3715465483347	15.585446992541756	3.9414015412317323	0.00973429504818834	0.5660589750580693	0.011227359708839032	4.499445618395774E-5	0.6318057881681131	-47.902864019247914	194.71085070262663	74.07453882406911	5.2995039740045256	2.3954492571373596	3.420918248228978	2	3	3	4	3	0.1764237975637128	0.33882801327395745	0.30082994339970026	0.18391824576263208	
7560000	-1161.2907859354123	-1081.4145202773398	-79.8762656580725	-1081.4145202773398	19.251014240967564	3.0166159293822954	0.010501874930036301	0.643201539482905	0.008962793453518664	6.374287327117873E-5	0.7705707802183671	-56.077383765530875	355.82683044898096	5.210856018961379	5.9101248225362	10.300890752737116	9.548288435688015	4	1	6	2	2	0.20340952068997542	0.29682769885998367	0.27488555181858515	0.2248772286314583	
7570000	-1163.9784438351783	-1079.020629190778	-84.95781464440023	-1079.020629190778	24.169555031661847	4.211350082005339	0.0081741815109288	0.6855787812629199	0.007184622747218438	2.4376250158028717E-5	0.6634086855663487	-58.391166085123665	187.58966650452336	145.14225727858616	12.590887359470267	19.029826713020537	5.0633177917367735	2	1	3	2	7	0.20340952068997542	0.32842351852109486	0.27488555181858515	0.19328140897034707	
7580000	-1154.1232255722557	-1077.0664960231481	-77.05672954910764	-1077.0664960231481	22.38135534803759	3.753482974458642	0.010777381164941967	0.5502766781916759	0.00922751627854408	3.390356176540025E-5	0.6226530031815682	-56.25029378214008	90.5737019104505	19.505553606010455	4.0947843602389975	7.276625813362477	5.979978317698209	3	1	6	4	1	0.1705631891907497	0.32842351852109486	0.32559438445429806	0.17541890783385988	
7590000	-1176.2226502297854	-1090.6791403053733	-85.54350992441216	-1090.6791403053733	19.483648567012207	5.2533651304977305	0.012152545851153947	0.7014304498016999	0.010179530198529026	5.3496004382390715E-5	0.69491232626561	-57.372569166626796	521.2521352495373	109.24131482806904	60.54230565390109	4.8084154029758	5.259435144339553	1	2	2	8	2	0.18500019412843935	0.32842351852109486	0.3111573795166084	0.17541890783385988	
7600000	-1165.3336776939739	-1086.897254255845	-78.43642343812891	-1086.897254255845	16.652816893503577	3.102650757656696	0.010068127912785291	0.42679609751190317	0.009826991983493644	2.1517120166103597E-5	0.46132386271329356	-57.14165128298953	80.21460113929626	37.72355744007545	14.456115336495037	11.975316774774212	3.7460370953659927	2	3	4	5	1	0.1738515098331892	0.3780919198616693	0.2729802020224443	0.1750763682826997	
7610000	-1158.2867223851788	-1085.1555207109438	-73.13120167423484	-1085.1555207109438	15.849513420342618	4.502043836341797	0.011525719659731282	0.291314309205943	0.011580928662123728	7.725514874168042E-6	0.2452511274538356	-55.18037238138156	50.401239106686916	8.114313829027472	4.700515211060693	5.557822383712993	6.489659920613482	6	1	3	4	1	0.17528895591078136	0.3766544737840771	0.26850603286535785	0.17955053743978616	
7620000	-1171.9150487482736	-1095.3049209180222	-76.61012783025141	-1095.3049209180222	17.36148651055451	4.253466090536106	0.009471007317009346	0.4231977839421325	0.008950973913687254	1.552983848522955E-5	0.434007899250287	-52.251843036567465	249.94407886917918	39.39320609070067	28.564390623789574	13.75594941522866	2.7122509736239584	3	1	2	1	8	0.17528895591078136	0.36606847364797157	0.28514791852032095	0.17349465192092858	
7630000	-1150.566431208326	-1080.3973478228595	-70.16908338546652	-1080.3973478228595	15.471373263133554	4.253466090536106	0.01028935161019703	0.5499114980160174	0.010442987297156762	2.7048009499508103E-5	0.5290510899495158	-49.08202854092201	90.65858030404249	46.65486020634594	8.738014373052472	4.551640107735101	3.4801243587732795	4	1	1	4	5	0.17528895591078136	0.36606847364797157	0.28514791852032095	0.17349465192092858	
7640000	-1163.2959426229716	-1086.4955365611638	-76.8004060618077	-1086.4955365611638	15.151981539525707	4.253466090536106	0.009852468005869397	0.4144195519183969	0.010770694404829173	2.456731174340696E-5	0.46782602366564563	-54.63805481033911	102.05221061280437	62.89337287551134	28.704788224710875	3.479420453895771	3.123206284265839	3	1	4	1	6	0.17528895591078136	0.34599217439897934	0.2960354763948752	0.18268339329536656	
7650000	-1171.8687919995516	-1090.7371623906768	-81.13162960887477	-1090.7371623906768	19.82627313764632	3.422438846665593	0.007519754030170868	0.07016303614642047	0.007577258644221278	3.6628303030549546E-7	0.0796591952793118	-61.443570328082586	122.89338373413267	37.259578357305415	16.819697846944003	6.074830711001161	3.731310111276845	4	4	2	2	3	0.17528895591078136	0.34599217439897934	0.2960354763948752	0.18268339329536656	
7660000	-1158.0496700722215	-1081.2026038635643	-76.84706620865728	-1081.2026038635643	17.118100324020226	3.803515633496998	0.012532758572236641	0.4804768232369248	0.011189466918254825	3.710617869964798E-5	0.5195525389506038	-52.827264172561925	37.40844862801741	158.9151809176112	4.172756800661968	3.769795190803971	6.026174867303637	4	2	5	1	3	0.17449596504592058	0.33419060645965537	0.30464915251053254	0.186664275983894	
7670000	-1158.8526998976345	-1080.2240158517006	-78.6286840459339	-1080.2240158517006	19.540147110494313	4.242559708748354	0.00989665464380942	0.363222598037636	0.01029841961762951	2.1058782903028347E-5	0.43544986154632515	-52.64597213500294	193.79540350470253	223.71167264437122	29.906082534264428	3.6292021639080247	7.497396242666469	1	3	1	8	2	0.18294388935628475	0.3135527490054833	0.32612756057734416	0.17737580106089026	
7680000	-1185.2290204874923	-1089.5261029815072	-95.70291750598508	-1089.5261029815072	29.905471176822616	3.3048675899991102	0.006458759986199196	0.32911766269356874	0.005827039046647284	3.2135174693382228E-6	0.31041362759073715	-69.41787827807146	482.86397782424336	146.53505135992265	27.158946163881506	13.110205239877967	8.533770866024538	2	5	3	2	3	0.18037027677783193	0.33823967990616677	0.32612756057734416	0.1552624827386596	
7690000	-1168.9166567585376	-1079.689758773706	-89.22689798483145	-1079.689758773706	29.26928598496107	4.184159655831691	0.00486114433667365	0.5049406480100719	0.005053463915563138	8.13695743016618E-6	0.5577946052995775	-62.798413137766126	309.01842568165705	185.54729044798373	17.09544195265439	13.175745888360048	6.2778402352274565	3	1	2	8	1	0.15286713997997198	0.30403000572724403	0.3182281351925082	0.22487471910027823	
7700000	-1172.802446261205	-1098.6248643414192	-74.17758191978588	-1098.6248643414192	14.618312411310074	3.336676851265101	0.012158738993095549	0.3564989169649462	0.012427955190677244	1.6447307458014245E-5	0.3390084704438461	-53.29256269623294	46.00478258399541	41.71142831853373	32.3537362236393	7.334692622807734	4.09516225923118	2	1	3	3	6	0.15286713997997198	0.3053846375756276	0.3168735033441246	0.22487471910027823	
7710000	-1162.6221499089888	-1079.2964364850045	-83.32571342398424	-1079.2964364850045	19.41061293183298	3.8254828472859255	0.009214262899337538	0.8654126354959165	0.008281124670419334	7.175121182514642E-5	0.8652337313429652	-57.608048797478226	261.27071307099266	17.787128606154237	35.02063734041773	10.217370052716944	0.3859194723837165	2	1	2	9	1	0.20629266345881617	0.3268986011137251	0.25508637032628234	0.21172236510117876	
7720000	-1165.5814159420697	-1079.464317319607	-86.1170986224626	-1079.464317319607	26.452532316175276	3.8254828472859255	0.01008170597735268	0.534970527464455	0.007764435789120992	1.7813767355845648E-5	0.4922063350277137	-57.83022759454711	268.32770844131545	190.7951314254393	115.67920982166241	7.765677778231064	10.028374951624148	1	1	2	5	6	0.19387085445014987	0.32487242677948625	0.2695343536691875	0.21172236510117876	
7730000	-1179.3045625889074	-1095.0675855366565	-84.23697705225105	-1095.0675855366565	24.030838190343225	4.3332167591571205	0.007998730208434723	0.06296967136785053	0.008167547250138895	2.3363711887244753E-7	0.059603882525806055	-61.890433721773405	116.66089111649896	70.55913538928326	15.086286355716053	7.832554241147905	16.847259398323217	1	3	5	5	1	0.17834204160883485	0.3764678024643053	0.24488410811886108	0.20030604780800124	
7740000	-1166.8237074571389	-1088.6230990776842	-78.20060837945469	-1088.6230990776842	18.26818766522089	4.250985935855436	0.010415943379346789	0.01825159215123518	0.010450458280944264	4.478948769240867E-8	0.02031172315413647	-58.366902442862106	84.91094337895102	54.1623519744549	45.19162813604952	2.3608517152876956	2.7512797175509633	2	3	4	5	1	0.18785503200011267	0.3764678024643053	0.24488410811886108	0.19079305741672342	
7750000	-1172.87319513876	-1081.224766309016	-91.64842882974392	-1081.224766309016	24.63970540788931	3.6377649436131243	0.004730956100907008	0.8399515289124528	0.005916931392026338	1.9199783881556352E-5	0.8127281658941329	-62.307314562210244	1439.5291193857138	50.96607738104733	35.13411932638288	9.841133955443105	6.835199054687599	2	1	1	7	4	0.18785503200011267	0.3364912040106752	0.2848607065724912	0.19079305741672342	
7760000	-1172.0756489688226	-1080.6422754502432	-91.43337351857937	-1080.6422754502432	18.413650956320367	3.6377649436131243	0.009253199311169491	0.5596816088315164	0.008766828851043164	1.9154588162891895E-5	0.5673737766034728	-65.15762769051061	308.7947100688749	104.4318556239997	31.050892725202154	11.365408786820895	10.16359901851331	1	7	1	2	4	0.18785503200011267	0.3291027161408525	0.2922491944423139	0.19079305741672342	
7770000	-1174.4538419569938	-1088.2209463420538	-86.23289561493984	-1088.2209463420538	20.135475377410046	4.3813058214444105	0.009962442463793398	0.4924837630117765	0.008793241782361582	2.1504196570046264E-5	0.49862444780638926	-62.890517608871015	196.7892041426721	17.005078729049966	34.10002320723325	5.413427820046982	0.4289581508691745	3	6	1	3	2	0.16504066286617525	0.34465421344741853	0.2995120662696853	0.19079305741672342	
7780000	-1178.297602058134	-1086.6981718900229	-91.59943016811114	-1086.6981718900229	24.501486066254184	3.4143681207523073	0.006697130654271979	0.08172337381613504	0.006887475237482138	2.0540866950998525E-7	0.06629659679279919	-67.84561484263637	73.06944704140957	107.60877851572495	95.422347143256	18.133434964492192	5.410189731377133	1	1	7	5	1	0.16504066286617525	0.34465421344741853	0.2995120662696853	0.19079305741672342	
7790000	-1177.801819577784	-1089.9990762260134	-87.80274335177064	-1089.9990762260134	28.154958056134078	3.058859648723448	0.006953308005979916	0.3241755148707005	0.007184356617703886	6.62810728825113E-6	0.34356945038618336	-66.12545682327197	46.8186259199471	64.59166092073706	10.940267922708612	12.477119473844299	10.918685029854501	4	5	1	1	4	0.2018402077836982	0.3541704397829464	0.2531962950166345	0.19079305741672342	
7800000	-1169.4281318900755	-1076.1052122368785	-93.32291965319709	-1076.1052122368785	22.41878473256149	3.6934795449782083	0.009176135687593028	0.6644865048482906	0.007946830275293538	2.808489024743211E-5	0.647382265067725	-60.83197639205198	6117.576261641382	53.32552233294797	24.536482345227217	24.82942290097686	10.237150853993507	1	1	7	3	3	0.17259583831246061	0.3541704397829464	0.2824406644878721	0.19079305741672342	
7810000	-1167.6418391434927	-1079.8783400188743	-87.76349912461846	-1079.8783400188743	25.04517481531231	3.6635764037158673	0.006973489245599993	0.44910301606858516	0.0063954820330305515	8.657406251377343E-6	0.44796395193411853	-62.88594127484669	93.18302167433352	16.803097163078977	46.72371685387975	32.077497535659504	0.3070417961799599	1	2	4	6	2	0.17259583831246061	0.37962944382308655	0.26235107404933494	0.18542364381512036	
7820000	-1179.2977726717047	-1077.5975089539581	-101.70026371774662	-1077.5975089539581	35.437354546033134	3.6830052735926415	0.004522983053220035	0.4496562249882008	0.004454404944788839	2.423470975406908E-6	0.3596094905345877	-74.58763421955987	86.9579224840645	195.8767165118484	78.48903083760939	24.450039083542926	8.661544584498504	6	2	3	2	2	0.19837348585713593	0.3546885407541528	0.27714179379128917	0.16979617959742457	
7830000	-1192.5981319441114	-1094.91523714593	-97.68289479818141	-1094.91523714593	25.77852160580506	2.920687642860796	0.006697873889893843	0.2783473374868535	0.007158885173066944	3.729162664993083E-6	0.2757995612716105	-68.04039434272424	942.4227689122863	526.2396502538368	44.31218892590108	28.36429569030918	4.658077317259406	1	1	10	1	2	0.12284011541146451	0.3546885407541528	0.276156775940266	0.24631456789411912	
7840000	-1195.8170599355417	-1094.6754554253073	-101.14160451023446	-1094.6754554253073	45.08402210694078	3.898640796696462	0.003492728365413088	0.24444770517676673	0.0037691514500382477	4.873199561056371E-7	0.19007278651198736	-73.69231397929656	111.58244533661326	105.63512066420797	125.45340827264877	77.2625140632813	11.875946106742704	3	3	2	2	5	0.16935194453139785	0.2797596940504892	0.3045737935239962	0.24631456789411912	
7850000	-1197.7640687179662	-1089.00565051212	-108.75841820584624	-1089.00565051212	64.87050993485026	3.9568901959594482	0.0024620448037905624	0.042134911925557926	0.0024589535692836695	8.913009527602213E-9	0.03804059578551424	-79.05910474041784	982.6197669381124	206.68095376373657	203.22150106046996	23.295102524774535	20.05831730098123	1	2	6	5	1	0.17474185012848206	0.2972410408368383	0.3045737935239962	0.22344331551068586	
7860000	-1184.5716928257034	-1080.034682764946	-104.53701006075747	-1080.034682764946	40.543993027225206	3.9568901959594482	0.004374286510315862	0.4317063101662965	0.004407365822619676	3.412984068885305E-6	0.4484313983008341	-74.99946601771802	130.22994966361836	152.01869320082778	266.00989914835225	47.94128898458778	8.475673812346614	1	5	2	3	4	0.18593019466462302	0.30290172973757845	0.3252645572975732	0.18590351830022772	
7870000	-1179.6726002008659	-1083.822085267545	-95.85051493332085	-1083.822085267545	29.50904820062656	4.940855426052741	0.005608139561449445	0.49901405123604164	0.006271334220934815	7.48380715154269E-6	0.47125266965706886	-69.19106587701908	174.6196621631937	124.42091634696371	67.28144791423313	8.555881754395186	10.208699238886936	1	5	2	4	3	0.23985056964993745	0.2908239244955546	0.30353409684115196	0.16579140901335843	
7880000	-1169.956012502372	-1080.212295140719	-89.7437173616529	-1080.212295140719	42.479640762543134	3.926345043112859	0.00617923252746162	0.682537964431421	0.005716146713720706	1.6721684124343982E-5	0.6508972949705845	-63.449207445317654	192.00148110584786	56.41710623210228	29.35376307839536	6.26126840823862	16.28013910259448	2	3	1	1	8	0.17308870242565985	0.35975938303691635	0.23459863829979025	0.23255327623763603	
7890000	-1183.3712632476593	-1086.1836530618466	-97.18761018581272	-1086.1836530618466	30.526900308708537	3.900111779217111	0.005243052945350596	0.26369461697443364	0.005356266316370875	2.6511032434194413E-6	0.30786655381649725	-69.8364357391552	194.34683667728564	282.486237056757	88.68425590934918	19.15006976253662	7.372303079899679	1	1	6	3	4	0.21769922074502226	0.2985919289286934	0.2872087492033166	0.19650010112297017	
7900000	-1200.651297288626	-1096.1688841634898	-104.48241312513623	-1096.1688841634898	71.70779244720816	3.7346640146072527	0.0022612775158544693	0.03570795095069114	0.002216755248648797	1.0088378024145364E-8	0.04472408280125538	-79.97737542138377	201.98773366519913	250.82688479119344	12.182906235953087	16.901780507533804	9.574578552798107	5	3	1	2	4	0.15081107022823156	0.3725478184343852	0.2801410102144155	0.19650010112297017	
7910000	-1178.0330475246235	-1087.4304050879261	-90.60264243669735	-1087.4304050879261	24.180012509912196	3.7346640146072527	0.006664674439012208	0.482060800314186	0.006890820508177679	1.5196301066317582E-5	0.5796055985840523	-64.3496918415856	826.3570791558045	61.572053787011725	9.878162630690849	5.530523028256101	9.64516253208793	2	3	4	2	4	0.14216430699486035	0.3502795058272017	0.2801410102144155	0.2274151769635249	
7920000	-1163.4216326176293	-1079.9724841943605	-83.44914842326881	-1079.9724841943605	20.300583948622307	3.7346640146072527	0.008289602437208074	0.5782675100655305	0.007825524520912383	1.791518362418326E-5	0.5467368799697783	-61.211204255071756	116.15004682781259	37.39817017970938	12.290251028270333	9.416710462974638	4.17619819016488	3	1	7	3	1	0.15455218316972114	0.33746443189304964	0.2801410102144155	0.22784237472281615	
7930000	-1179.6692504756534	-1095.9294832656901	-83.73976720996332	-1095.9294832656901	20.194048380136284	4.078215358517613	0.00997024778631611	0.5817963859052498	0.009063327257942526	4.394229894959195E-5	0.6663341615252043	-59.26959862561486	127.4121971951158	78.93068597495147	10.472230513821271	5.552440789196271	13.581407051669942	5	1	1	4	4	0.15455218316972114	0.33746443189304964	0.2801410102144155	0.22784237472281615	
7940000	-1168.1531834168586	-1082.363026303104	-85.79015711375445	-1082.363026303104	18.6277311059777	4.078215358517613	0.011757559424480304	0.9297792325334717	0.009420644095453831	1.255217903203206E-4	1.031029691569688	-57.80920242527505	303.2784716057313	142.42251742149912	11.00464054425021	5.802009364321385	15.20013265235204	1	2	9	2	1	0.15455218316972114	0.3537982310643334	0.2801410102144155	0.2115085755515324	
7950000	-1156.9166627409843	-1083.5939988826226	-73.32266385836162	-1083.5939988826226	18.472499809851374	3.9750365444515	0.010789530914194587	0.5095360995808499	0.009847384439652008	2.5736017012371606E-5	0.5041098160740329	-49.23927050860618	251.24214114095585	117.08523424308912	4.080219878422442	6.519144022650782	3.6188022949797385	1	3	4	4	3	0.2112246967465696	0.3546770882912547	0.24411865867596694	0.18997955628621122	
7960000	-1167.7265686482508	-1087.9781039714364	-79.74846467681445	-1087.9781039714364	15.712091073416428	3.6824611507224563	0.010665272953631748	0.7771905287979025	0.009436223736511689	5.300311087772775E-5	0.7247411855313586	-56.2453176819926	152.95167600412856	16.825973728586487	25.778002495185543	7.36021786948066	2.294268707418306	3	5	1	2	4	0.2112246967465696	0.3546770882912547	0.24411865867596694	0.18997955628621122	
7970000	-1169.9513774067716	-1089.3326786125633	-80.61869879420823	-1089.3326786125633	18.366931669331493	3.6824611507224563	0.009950725663875977	0.4706444762933673	0.010043051242799002	1.3728719369775579E-5	0.37020517108983153	-61.85043785041107	27.767946341219858	31.64044674188491	5.257726990813418	6.584422802514678	3.0434429884158476	4	5	3	1	2	0.2003625906731796	0.3655391943646447	0.24411865867596694	0.18997955628621122	
7980000	-1161.7677057645687	-1077.86951486099	-83.89819090357875	-1077.86951486099	15.923944718958055	3.633105114959991	0.012770623123062505	0.7946355809595332	0.009775943717036257	1.1897985228658362E-4	0.8712079873749511	-53.62267972461305	274.2485079512653	504.729915506235	72.62448617718597	8.675716516685625	9.533736868653822	1	1	3	9	1	0.18322818617887	0.4019179464351159	0.2248743110998053	0.18997955628621122	
7990000	-1169.5400036437902	-1097.3315233525227	-72.2084802912674	-1097.3315233525227	21.596491154052053	3.703629033365407	0.008454051183495776	0.33826886359068314	0.0089252814095325	4.145606221535255E-6	0.23650928178432562	-51.871790458996784	156.8849607131882	15.197651934716566	7.838833847940017	3.849076119475234	5.328111365607924	3	1	1	8	2	0.18322818617887	0.3761700863041368	0.26020229284015517	0.18039943467684047	
8000000	-1181.895216875192	-1092.7777006552456	-89.11751621994664	-1092.7777006552456	21.81585769656062	3.408642587632976	0.009367619021422108	0.5628424044461453	0.009000469791517184	4.4539664826569266E-5	0.6417053807265295	-65.62504173344112	107.32634874548492	59.45586850292359	21.455244408961057	14.996221058468887	4.9945109453133725	2	2	3	7	1	0.18322818617887	0.30353629741064175	0.32668755148228484	0.18654796492820586	
8010000	-1181.9846188493239	-1079.8480110874086	-102.13660776191514	-1079.8480110874086	29.2708606291918	4.717834331944475	0.0060998255135044695	0.6230781454056097	0.0056494598837273265	1.5856714936740413E-5	0.655079646714659	-69.20165785233667	335.8840813611284	756.2679807082052	71.56936942489531	58.04947982505671	13.83963082995118	1	1	2	8	3	0.18359382560862808	0.294006630613713	0.3031501750417636	0.21924936873589773	
8020000	-1173.7761211288575	-1089.54514568233	-84.23097544652742	-1089.54514568233	22.762154674279007	5.019716782137393	0.007518519573419444	0.5028713280986159	0.008344944564254133	1.4675434656687164E-5	0.47617299145774494	-56.90962952076414	113.38184312537135	238.20656963492655	58.523460442375935	12.214515940768923	7.845009736148406	2	1	2	1	9	0.151827765327677	0.34675682939179575	0.3031501750417636	0.1982652302387661	
8030000	-1165.5479252792322	-1080.3575885066493	-85.19033677258282	-1080.3575885066493	25.153132633443853	3.5457426870359923	0.008785703686344343	0.6999968459866625	0.008042708624497843	1.9443191773020986E-5	0.5368203313249185	-59.445779521091495	314.42514262732743	67.31196285154995	10.54584553646743	14.86000062564143	5.340936046336687	2	4	3	1	5	0.184732608423461	0.34986727853416383	0.2575270959029833	0.20787301713939438	
8040000	-1172.5886748767816	-1089.606699827721	-82.98197504906052	-1089.606699827721	25.910313262315967	3.910341286826719	0.00706164393994625	0.45395088975132813	0.006314191695203643	9.871732744387992E-6	0.44181130887394554	-58.17503685398059	185.49918646920446	34.75176290973496	17.25504422946058	2.8173936456457804	11.178147483681782	3	3	5	2	2	0.23201371119552616	0.3538986376717888	0.20621463399329315	0.20787301713939438	
8050000	-1163.8612336112406	-1087.9598108223786	-75.90142278886192	-1087.9598108223786	17.99813215170179	3.744067220409265	0.01007471634702421	0.7004676160784481	0.010466691860745041	3.417287993965873E-5	0.5519132102324308	-52.53458076771766	133.60484404103485	24.59276357552164	29.804209493448557	4.683094161649265	4.573783961534283	3	1	3	4	4	0.22114497897589674	0.3513157476242967	0.272810067678548	0.1547292057212611	
8060000	-1174.8377802008142	-1085.6666753279167	-89.17110487289759	-1085.6666753279167	22.119932659037033	3.6966542008377337	0.008868654667076998	0.314118147755161	0.008933757204816069	6.206442373179701E-6	0.29395487028410394	-64.88571740181197	109.6464019177337	93.47538062379219	34.29446129338569	25.93351860826029	1.9967042798476544	2	1	6	2	4	0.22114497897589674	0.32582439957799547	0.2617684257446451	0.1912621957014652	
8070000	-1174.1726841104287	-1079.825505113307	-94.34717899712186	-1079.825505113307	32.89664717147874	4.418136276848057	0.004471382105761991	0.48700905491433893	0.0049000431143666505	5.8064251566848585E-6	0.48290960224707463	-68.16782314367447	350.42449135342594	46.12734980968488	21.021629218686655	11.903594618814818	18.63447987437482	4	3	1	4	3	0.17142705422303908	0.3755423243308531	0.2521039773068295	0.20092664413928082	
8080000	-1184.3425764900496	-1096.1146612310215	-88.22791525902818	-1096.1146612310215	21.380880845731127	2.610646197524474	0.007047424600629898	0.07485107639103473	0.006977133601958101	1.928045267605546E-7	0.06334209784461607	-67.27962319932323	40.98640777502415	50.28516195559474	31.92291514414697	21.60061221066027	14.775828329528252	2	3	3	1	6	0.1760955413159435	0.395535842807898	0.2521039773068295	0.17626463856933156	
8090000	-1178.6549412016889	-1087.5878045217141	-91.06713667997462	-1087.5878045217141	24.984179388241103	3.882091472091577	0.00789898880876268	0.4879028787655392	0.0080716005889918	8.346549960256356E-6	0.3888752138015286	-64.49107203174104	461.6434237067207	27.978915650415892	32.297961331760966	22.675141160837732	5.318053091402165	3	1	6	1	4	0.18544763099825556	0.3871692666700217	0.23317717977122965	0.19420592256049563	
8100000	-1161.9082525107938	-1082.4248362029864	-79.48341630780727	-1082.4248362029864	17.834470062860905	2.8565197616009645	0.009178553938883099	0.44346989028634126	0.009268114442043784	2.2141666886473924E-5	0.49808114330128445	-54.49015002767727	213.07289025254389	97.83901045640206	34.3906653080203	1.2552334746754905	4.210217793918317	1	1	4	1	8	0.18544763099825556	0.30713378755131493	0.2839572213564766	0.22346136009395545	
8110000	-1182.8756765039373	-1092.2352894806604	-90.64038702327693	-1092.2352894806604	28.537256432346013	4.305469957099442	0.006153533567410778	0.26624435273180413	0.006196526465326193	2.5659825199229405E-6	0.2678167156838672	-63.740564225429026	352.82806482590485	199.92331275842713	82.27002428900542	11.731023698580776	4.440095857120239	3	1	1	6	4	0.1934998470220243	0.30713378755131493	0.2759050053327079	0.22346136009395545	
8120000	-1159.7686670985888	-1075.5534906222238	-84.21517647636504	-1075.5534906222238	24.706440360793408	3.8161355927334	0.006123078905669146	0.4885940007886033	0.00721652070969139	1.2711671328688277E-5	0.4626037066018079	-60.79202819327021	433.4396989410497	22.351555621516916	9.936970264778303	6.153268016931107	4.52529942630564	2	5	5	1	2	0.1934998470220243	0.30713378755131493	0.2759050053327079	0.22346136009395545	
8130000	-1181.299341262702	-1084.464826985889	-96.83451427681314	-1084.464826985889	26.76327105899222	3.454566066224672	0.006123340156889075	0.5549102747024356	0.006955661839351925	1.0683866976040881E-5	0.4801567623308491	-68.82458002401259	268.9412002051282	235.66892571357081	91.8728458895696	11.444377710217088	7.861896390799413	1	3	3	3	5	0.1934998470220243	0.30713378755131493	0.2759050053327079	0.22346136009395545	
8140000	-1186.2811999489904	-1085.0824547264058	-101.19874522258475	-1085.0824547264058	35.25641375098924	2.821375649660399	0.0046001871460009894	0.3842388066579914	0.004775318431106599	3.2198041339157694E-6	0.36085712941316694	-71.75987086993588	470.43750412528914	107.10540114638357	34.10211228528458	74.56369789340924	29.65696403668518	1	2	2	3	7	0.15085938545651206	0.30713378755131493	0.31854546689822016	0.22346136009395545	
8150000	-1175.7322760338973	-1083.4734478665562	-92.25882816734104	-1083.4734478665562	27.92025398959119	3.7265633721984894	0.004942807896734608	0.4279494567078553	0.005198289815514365	4.781300277159716E-6	0.3996402407932443	-69.62266446539597	234.9715114775441	45.73008383910706	8.902749892569284	8.276301665168686	2.612257192615772	3	7	1	3	1	0.15085938545651206	0.30713378755131493	0.31854546689822016	0.22346136009395545	
8160000	-1168.9582461547186	-1082.7567017441388	-86.20154441057988	-1082.7567017441388	21.8137517590163	3.7265633721984894	0.009324144874482987	0.4626219706942131	0.007984278122084503	2.3070557155745542E-5	0.5470719598907375	-57.623329898147034	216.20082494170268	304.5704643048884	142.93673528819286	9.34157612058332	8.218776408761274	1	2	2	3	7	0.16289102616921974	0.30713378755131493	0.30579877537900524	0.22417641090046272	
8170000	-1155.5785097474784	-1089.4275658295944	-66.15094391788395	-1089.4275658295944	18.33201183666688	4.812163721992087	0.00741805019909369	0.5097721688039797	0.009139135623292651	2.1237297026739576E-5	0.5114105054784244	-45.42892287263305	117.61916608827849	3.850107201828779	3.123829169341688	8.256395627052319	4.282423483726896	2	6	5	1	1	0.146454691934501	0.33832673093427734	0.3092431054280152	0.20597547170320907	
8180000	-1159.5588031138202	-1087.7817140736383	-71.77708904018179	-1087.7817140736383	14.800041941784622	4.61634979100598	0.011388084735782492	0.3626532731281828	0.011503294102089136	1.6842993886547006E-5	0.34786212275853307	-48.52172966348961	211.73195944618382	151.32271110329887	8.47347902079855	4.1816820407509985	2.9626410386705104	2	2	1	5	5	0.1798486368432008	0.28684708074263787	0.3177588338266923	0.21554544858747168	
8190000	-1162.4781985635382	-1081.0672844479066	-81.4109141156317	-1081.0672844479066	19.5641974861315	3.7624362297198197	0.008582209575139233	0.7828196555716085	0.009183524461801313	3.236685003676855E-5	0.6769665069731128	-56.09891515418475	527.2806424314978	26.427970181779212	4.686626112965352	10.120243022402825	0.7798317428507723	2	1	8	3	1	0.1798486368432008	0.28684708074263787	0.3177588338266923	0.21554544858747168	
8200000	-1164.2106366557389	-1080.7638086546235	-83.44682800111539	-1080.7638086546235	17.658116983237647	3.7624362297198197	0.008197404946407761	0.45017081892355165	0.008177643234503946	1.4475092428964535E-5	0.4507432971275914	-57.64089411919989	371.04624065841926	16.764951216580993	29.866343664845623	20.84488543182342	2.9674466816906384	2	1	1	7	4	0.1934810373325536	0.2907348281433345	0.3177588338266923	0.19802530069742222	
8210000	-1165.5924849499818	-1084.1508504333494	-81.44163451663226	-1084.1508504333494	18.721559602523374	3.7624362297198197	0.008309572838736446	0.46060032641079734	0.009183815655226699	1.6813480197482133E-5	0.46669259894198956	-57.34655142626367	118.62255069862816	31.576764745478066	13.863726190721914	30.071779311169536	2.7821150744269385	3	3	4	1	4	0.18386440035080615	0.3230365701588246	0.2854570918112022	0.20764193767916966	
8220000	-1188.1606563887597	-1098.4542790393366	-89.70637734942308	-1098.4542790393366	30.661836555179246	4.8143263352014225	0.007360266120205608	0.021215966057286175	0.007308284669934616	2.6247412448225148E-8	0.022085006799695182	-66.78435588567808	170.2856111993688	32.364909221826196	24.696375121001186	31.663807373223943	13.682914146097637	2	6	1	4	2	0.2068432502575834	0.31717639798065483	0.2766369283328114	0.199343423428953	
8230000	-1186.2269930765235	-1093.4384080711461	-92.78858500537737	-1093.4384080711461	24.379101136562404	4.759880491453529	0.006923217149841798	0.07792534956394588	0.006619647193645963	1.426130496633079E-7	0.05641655930041579	-68.18466861204801	273.4107555041543	44.33184588298543	24.012832372260533	23.23417633130038	23.74320233868939	2	1	9	1	2	0.17072379646045227	0.32075614678425934	0.30917663332633794	0.199343423428953	
8240000	-1177.3813464736804	-1085.9443582548647	-91.43698821881569	-1085.9443582548647	24.305462955610114	4.759880491453529	0.007167252192455064	0.3838520003193744	0.007917093428340662	8.397248742960358E-6	0.3995430788156854	-65.05700729039484	161.38898642086215	185.7825603506686	33.719344396675524	16.870833161555115	11.863481138317887	3	1	7	2	2	0.17072379646045227	0.37924945323285963	0.25068332687773764	0.199343423428953	
8250000	-1194.517603146968	-1082.7317150383683	-111.7858881085997	-1082.7317150383683	59.099073600763816	4.759880491453529	0.0031351222389022757	0.7168720663783441	0.0026758001457487237	2.603497397319372E-6	0.6348144436333972	-83.39769278849835	108.22491441971613	108.28175190726671	104.63463993968769	40.295423835078594	14.86264172572431	1	5	5	2	2	0.22188319428785697	0.3335845841078057	0.2537215074718026	0.19081071413253725	
8260000	-1215.692784236801	-1083.1657293148226	-132.52705492197845	-1083.1657293148226	102.85813145343762	3.7459037743319232	0.0017551623056079498	0.39679536239661434	0.001518293374570956	5.760946016154027E-7	0.4574484231398392	-94.39051065108403	239.84909819552726	551.8295841332747	1496.1755377981394	478.2141810433897	96.06671546581968	1	2	1	2	9	0.207646020143683	0.3335845841078057	0.2679586816159765	0.19081071413253725	
8270000	-1206.8256012814268	-1079.2158971796202	-127.6097041018066	-1079.2158971796202	95.27880976533933	3.7459037743319232	0.002220869570109562	0.741463745424775	0.0017975103955997422	3.416222590891515E-6	0.8190418638453808	-92.92010970281544	320.1916418494382	274.16984761826546	278.1536052388586	49.61031336459417	144.66938779438578	5	1	2	3	4	0.17417196237501997	0.346704729074184	0.25483853664959827	0.22428477190120027	
8280000	-1198.352748138052	-1084.4144042916257	-113.93834384642622	-1084.4144042916257	75.6935911708235	3.7459037743319232	0.0020784955764052686	0.4620045791833941	0.0020466515895804973	1.0470579490568464E-6	0.4672429283531427	-81.43331073758203	611.9340253426448	1108.7348714887326	57.38372439288776	30.226416665379084	21.798320412304093	2	2	3	3	5	0.17417196237501997	0.346704729074184	0.2935210157556848	0.18560229279511375	
8290000	-1178.6923078875927	-1078.418350473061	-100.27395741453155	-1078.418350473061	29.324339436901937	3.690508588125604	0.005943250138575812	0.43161464567219965	0.0058005152372388995	7.570281653249498E-6	0.45227820159286897	-70.96363989937	591.0781999973611	236.7183576081172	71.49942361380832	32.09099953001811	7.313552787745498	2	2	6	2	3	0.17417196237501997	0.3674887053473898	0.27273703948247896	0.18560229279511375	
8300000	-1164.223783197312	-1080.4755275779453	-83.74825561936683	-1080.4755275779453	21.612480830190275	3.5243064658030314	0.007660602926552745	0.34552848336469083	0.007246433881189109	6.323414443303497E-6	0.3396497334639415	-60.01039689201935	150.20938612556736	81.37209376600359	33.45539039165537	15.019209870044268	1.7069835088069778	1	2	1	9	2	0.18381843606113057	0.32047971005956877	0.30717248351256776	0.1885293703667354	
8310000	-1163.5580508250837	-1074.6958805676315	-88.86217025745205	-1074.6958805676315	21.97001045302606	4.265258824649068	0.008187336463103953	0.7115267078945055	0.007794705528942877	3.5947507519905835E-5	0.7215489972027651	-62.3011885557308	362.3775607756095	52.35254603624817	24.895531563068186	7.797150892799591	11.782104065912522	2	3	3	4	3	0.18381843606113057	0.32047971005956877	0.30717248351256776	0.1885293703667354	
8320000	-1177.4852760812632	-1086.878452307771	-90.60682377349208	-1086.878452307771	20.283185562727542	4.202650759428349	0.00913560538921012	0.774233748026731	0.01021734714770175	6.848561312847921E-5	0.7621899419656413	-62.69537529440319	294.5710170400155	48.172215247038864	53.85469787134871	12.887688406424111	16.925129418017335	2	1	1	3	8	0.18381843606113057	0.31520804892548115	0.32185994036517157	0.17911357464821923	
8330000	-1154.2101782798682	-1092.1039115738924	-62.10626670597582	-1092.1039115738924	13.93307155266504	4.234665190892507	0.011125280164594476	0.3822705073200789	0.011137674646581136	1.4856285083647371E-5	0.36600521340915243	-46.086372667387614	55.275539450658414	2.0017220454415567	3.2594767020237394	3.793134840678511	0.04080760981508848	5	1	6	2	1	0.18486026781984036	0.38809520288848937	0.24897278640216336	0.17807174288950944	
8340000	-1168.5803355715382	-1086.6048394715365	-81.9754961000016	-1086.6048394715365	15.304667065624312	5.694917736395213	0.01381708557756526	0.6061569866079553	0.01160647427631389	6.172243613661469E-5	0.6162643409101674	-57.43654134373904	100.91302637825467	68.70312556932682	10.173562543044332	7.7838607535003295	15.259911419337215	4	2	4	4	1	0.17988829187322283	0.3930671788351069	0.24897278640216336	0.17807174288950944	
8350000	-1167.0560760685098	-1087.125117446514	-79.9309586219959	-1087.125117446514	15.28674671582583	2.654926427152768	0.0134427789138664	0.2725119568191807	0.01372926823412536	1.3369462609840636E-5	0.2676371766078516	-55.96279673647017	55.250317315234895	64.75732256205094	49.94904962565147	3.4224023216576347	12.47769997378295	3	1	1	1	9	0.17988829187322283	0.36516201615313876	0.24897278640216336	0.20597690557147758	
8360000	-1164.5006445552415	-1084.5689657145376	-79.93167884070395	-1084.5689657145376	19.01847596425494	3.743805390483239	0.010192739009032937	0.5373238203633468	0.0113084814190315	3.802742207906689E-5	0.5490997222368942	-57.61974587343831	34.68166638018722	44.74037095407177	36.56960232279199	7.548851271429085	8.509833593706508	3	3	1	7	1	0.16260543115259954	0.3837114463881832	0.26625564712278665	0.18742747533643309	
8370000	-1174.8212009621484	-1089.7229447259965	-85.09825623615184	-1089.7229447259965	15.322457852781204	3.426184442276817	0.013214126561846137	0.3550027626795556	0.01257536951396669	3.32493718632904E-5	0.42356986912948	-61.4293716579705	204.2225733771971	114.60664355402808	22.079704460498444	9.351853106077185	1.8420657918963503	6	1	1	5	2	0.18068497535553266	0.3837114463881832	0.26625564712278665	0.16934793113349997	
8380000	-1192.6840221309974	-1099.9956720196546	-92.68835011134266	-1099.9956720196546	22.377141666384663	4.443907168253156	0.008388709888971255	0.05750632115853218	0.0084472313137887	1.856495927783028E-7	0.05183397012147027	-66.79283461503898	227.1214820410573	112.62419550303972	40.278119260193606	49.643555064382454	17.186054818818647	1	3	4	1	6	0.18337192608901667	0.3441808615153559	0.30309928126213	0.16934793113349997	
8390000	-1187.1334343722367	-1088.3209906928835	-98.81244367935328	-1088.3209906928835	23.778318101703963	4.443907168253156	0.007596491563095917	0.21890092960218688	0.007897374331472987	1.866682344628746E-6	0.17776313286638282	-71.13723793746658	237.64905026776844	276.9578122484829	160.24284032308128	15.773665036036125	1.682444910392568	4	2	3	5	1	0.18337192608901667	0.3441808615153559	0.30309928126213	0.16934793113349997	
8400000	-1178.0397508282126	-1085.39499903886	-92.64475178935264	-1085.39499903886	31.584315845471775	4.763829969896814	0.004695395571588906	0.29850439683549895	0.00480894639393887	1.81936357338312E-6	0.2815967233758199	-67.24254438703643	321.4946302642466	55.91300419634842	41.56852728500571	11.510711165137833	8.03155388920421	2	6	1	1	5	0.19338822245496476	0.3441808615153559	0.30309928126213	0.15933163476755188	
8410000	-1194.9607518122123	-1083.550387592289	-111.41036421992325	-1083.550387592289	59.1386824063154	3.607304899987141	0.004042147593144713	0.9996447895195975	0.0025348080025045247	5.172603167398046E-6	0.7960343231546918	-78.76868359458228	723.5312168048173	140.62033741114928	171.03590148814905	24.814769459646488	20.082673528283017	1	4	4	5	1	0.16972788042318684	0.3724078249439305	0.2766488381997249	0.18121545643316025	
8420000	-1207.0421575448338	-1087.019229419484	-120.02292812534984	-1087.019229419484	98.65316081883958	3.4353278343888105	0.0014103211059179298	0.5418989392233117	0.0013467066642344494	5.847457385864232E-7	0.5530414740571409	-87.12344685187855	1189.1040053411775	225.3489849270506	123.97232871316488	70.70245671531806	46.65594518444366	2	3	2	4	4	0.18315953227776868	0.36918210153529796	0.27987456160835744	0.16778380457857842	
8430000	-1186.7869045920675	-1093.3344606616301	-93.4524439304372	-1093.3344606616301	27.005176931030096	3.171908495891454	0.005002571644677256	0.19308069319317828	0.0056827557535635434	1.0751253449675875E-6	0.18495796768597483	-63.49016536404066	497.86561476231395	115.91300060541036	250.0047764132301	36.30347515650989	12.603780037554246	1	1	3	1	9	0.18315953227776868	0.36918210153529796	0.27987456160835744	0.16778380457857842	
8440000	-1158.9645051216105	-1080.494787805862	-78.46971731574848	-1080.494787805862	20.221774073355917	3.9883484764099078	0.007846224253409381	0.49410013311725504	0.008184415105312265	1.3293398543994554E-5	0.44460898653988173	-49.55011489297844	899.1088802160982	266.7953720042286	85.0426963770837	3.4254482483473443	3.828068138145373	1	1	1	3	9	0.18315953227776868	0.349988227987656	0.2990684351559994	0.16778380457857842	
8450000	-1167.2385946900754	-1077.9196513371683	-89.31894335290721	-1077.9196513371683	22.021721308663754	4.383380844542885	0.007983996306949162	0.4106810552162941	0.008494676727656558	1.4291261265394008E-5	0.48394311401689527	-62.079972637491245	225.19272010611493	147.28205310668616	97.19716632238935	6.377928459112169	9.592522710334775	2	2	2	7	2	0.17435768609956107	0.3587900741658636	0.27808569112520864	0.18876654860936914	
8460000	-1193.59834594911	-1086.624381352372	-106.97396459673796	-1086.624381352372	64.2096977816697	3.341430616516948	0.0019610936535523257	0.5670985534659694	0.0018332017916211803	1.2337851371467467E-6	0.5546663292836245	-78.4199316085193	727.650687873886	346.10242346010426	48.74435931147425	9.296490878945724	2.5788601170194294	3	2	7	1	2	0.17435768609956107	0.3536579131557242	0.28321785213534806	0.18876654860936914	
8470000	-1174.7333511321954	-1088.2098132028102	-86.52353792938514	-1088.2098132028102	23.383927258969216	3.341430616516948	0.009366208413983399	0.4450806680949344	0.009264125573555632	1.3210598465846194E-5	0.39214708207749377	-60.754710928334774	362.25055242750585	113.19056466686989	55.18719642837803	6.606562738079502	3.572633224386542	1	1	6	5	2	0.17435768609956107	0.3536579131557242	0.2832127870562914	0.18877161368842585	
8480000	-1161.8399250531206	-1080.0100476982145	-81.82987735490622	-1080.0100476982145	24.33366221751794	3.5213953030033753	0.00901227906224604	0.5992376802543481	0.008219160451920475	2.1707746058209878E-5	0.5172225287962449	-58.00409897584707	251.97049541777724	41.512186077156734	18.91341937233099	5.968576991930849	5.265603948398298	2	5	1	2	5	0.17435768609956107	0.3395474117922278	0.2973232884197878	0.18877161368842585	
8490000	-1164.6858772334197	-1078.0586534485085	-86.62722378491108	-1078.0586534485085	20.756729619246123	3.5213953030033753	0.009241555328560563	0.8981001615163823	0.00785975506663277	3.8854024828548205E-5	0.7782301474339034	-61.60396777423465	111.47209374981854	43.01526905576696	8.839507993861437	0.4737148030937786	2.980430017812579	2	8	1	1	3	0.17860055090826762	0.3395474117922278	0.3083909232244086	0.1734611140750985	
8500000	-1160.3871277386538	-1089.2395108593041	-71.14761687934981	-1089.2395108593041	16.022417435509727	3.091378423248227	0.0123212462717855	0.32301676693907033	0.013116050286211331	2.1471705621193963E-5	0.35114819173332845	-50.88836384352548	20.54372046613602	77.49080387893235	5.319061989169345	4.67501423040584	2.7509922890595564	3	1	1	6	4	0.17860055090826762	0.3150343221322328	0.32057423990466	0.1857908870548421	
8510000	-1162.1018840137294	-1089.5023279323482	-72.5995560813813	-1089.5023279323482	13.477282686590964	4.65620135011074	0.013118876355946994	0.6580162164306472	0.014647034541557009	4.762422748921609E-5	0.4742306749517983	-46.33658713742459	175.56047327737647	68.61795780674666	84.28318606960201	3.813614971771738	4.6414723789420345	1	2	2	5	5	0.19317695856255732	0.36956484145799523	0.23971187577769892	0.19754632420175103	
8520000	-1166.7625065644684	-1083.353990462752	-83.40851610171622	-1083.353990462752	20.83155157756721	4.65620135011074	0.01062723544198243	0.49617902623356924	0.009996904034542077	1.8403925448665702E-5	0.43823762916664444	-60.94129659565795	85.21006240343131	54.75388192360715	10.351364388170303	7.038372748499378	9.03435166095922	2	2	6	1	4	0.19317695856255732	0.36956484145799523	0.23971187577769892	0.19754632420175103	
8530000	-1161.9887301542608	-1080.2965825871504	-81.69214756711028	-1080.2965825871504	19.28322397840873	4.08512081123969	0.007036925834597808	0.3965805274141303	0.008748926644277812	1.1884890020139826E-5	0.4162979119190882	-56.31782009044094	388.09757379580293	11.113568379312657	4.855092213367528	19.072433369000986	3.1556862306708373	3	5	1	5	1	0.19317695856255732	0.3511151971009231	0.23971187577769892	0.21599596855882316	
8540000	-1171.00759888025	-1080.1162553278764	-90.89134355237371	-1080.1162553278764	19.886887363207777	4.164935245763863	0.008890658598021194	0.5723344994561108	0.009566599884760506	3.161750267690806E-5	0.5428639766710819	-63.00198338986608	413.51999410877744	169.57711225082267	36.529595460443815	13.269779106593194	12.268813864463729	3	2	2	2	6	0.1615731300363002	0.3443979089424082	0.2904912041636959	0.2035377568575982	
8550000	-1177.314795473345	-1083.335781871217	-93.97901360212789	-1083.335781871217	32.98282556173094	3.4648468048135435	0.00518504156439149	0.6518240426966536	0.0059144261608025704	1.5001968371746742E-5	0.6688308222077689	-68.31262481356453	280.8983244339613	28.444555662770995	11.104542037523002	21.476935538986847	10.483360602525671	3	3	2	4	3	0.20196131431441428	0.3297234486266194	0.2904912041636959	0.1778240328952729	
8560000	-1182.588356033431	-1086.7194315615372	-95.86892447189378	-1086.7194315615372	44.71832252786469	3.180999791247968	0.0037657564864579424	0.5056136980110504	0.0034695599072280437	4.0287048994693386E-6	0.5451605968449083	-71.7063440130772	468.33453176635174	56.35574336251189	25.24481498961976	4.001948626307754	1.7298423827777707	1	10	1	2	1	0.20573220132984563	0.3417303503892163	0.2576532321165808	0.1948842161643598	
8570000	-1190.6837208019922	-1085.910252563003	-104.77346823898907	-1085.910252563003	40.036360449247574	2.9350483246283217	0.00460470522011185	0.30810371010738896	0.00407782298865256	2.0285338392384925E-6	0.3266763844314085	-74.83038466825744	1744.4998359638348	70.76984691730958	36.759470943213024	43.72570588732326	17.36054096202966	1	3	7	2	2	0.20573220132984563	0.34594712954948337	0.2576532321165808	0.1906674370040927	
8580000	-1187.762895476793	-1087.8947015137242	-99.86819396306882	-1087.8947015137242	28.336922700289406	4.295931859269643	0.008041083911483544	0.4347960040039796	0.006864506873849249	1.0200402220470887E-5	0.4331605914489884	-71.25249405712046	101.47005725381877	38.481916545035304	13.192502590696963	36.09993516954	142.19142385385	1	4	1	6	3	0.1887671558990438	0.3445000925496066	0.2576532321165808	0.20907951943477127	
8590000	-1162.280650749201	-1081.9050376884852	-80.37561306071578	-1081.9050376884852	18.831500796120597	2.9567453107565544	0.00800865230631946	0.4947553359396829	0.008949851125085468	1.0337910716252389E-5	0.3608463948345747	-60.955116575431504	58.004404601964666	57.614184550554555	3.451379767294624	3.580415065280434	2.5062383858082837	9	2	1	1	2	0.18859800718096414	0.32511092103728656	0.27148216536555053	0.2148089064162013	
8600000	-1167.919669363145	-1086.6130019278398	-81.30666743530513	-1086.6130019278398	20.406381038141507	3.870175490037664	0.015558904845278597	0.6627689953894443	0.009610345329925924	1.9955898935050483E-5	0.44764203571942646	-61.928104646670356	55.96528114646204	31.16181156037516	2.782075844355814	3.97034854980361	2.351755914477988	6	6	1	1	1	0.21806512389734375	0.32511092103728656	0.2540298743439564	0.2027940807214158	
8610000	-1163.4437900268754	-1074.7298238353478	-88.71396619152756	-1074.7298238353478	30.513527035268165	4.7929356530453875	0.007395197263437219	0.6640774437413443	0.0058946630641890764	1.4132280477135776E-5	0.603447675902207	-64.85933540940945	230.0143527926368	29.584792063324443	24.085219462545265	7.309354095352922	0.5163217588871767	1	2	10	1	1	0.1889755418510272	0.32511092103728656	0.28311945639027297	0.2027940807214158	
8620000	-1176.181501127411	-1084.6060681497752	-91.57543297763571	-1084.6060681497752	22.175487190632225	4.485197625383484	0.007255992278769071	0.5161983876201511	0.007025230656575536	9.581268806775333E-6	0.4434574560451503	-67.80606368287452	194.67408420526326	93.95244905855944	14.052034478710448	5.108889303173816	4.614236884982661	5	3	3	2	2	0.1889755418510272	0.32511092103728656	0.28311945639027297	0.2027940807214158	
8630000	-1152.1017019838775	-1077.9014166508427	-74.20028533303481	-1077.9014166508427	20.157010359877688	4.229102476386871	0.010207309846684096	0.5612396525409343	0.008869016619159677	3.033144187030641E-5	0.5485643931680169	-51.287960453798135	152.72409450798023	50.78930807532244	6.4209948801014045	8.031505002936571	5.489147866369752	3	1	4	2	5	0.18303825083255373	0.31961400997942196	0.30571379264283693	0.19163394654518986	
8640000	-1148.4844971433527	-1077.5119704020076	-70.97252674134499	-1077.5119704020076	16.671905374686723	3.491990982349417	0.012837136243855303	0.749668938990451	0.010439886793821497	1.0173583216394373E-4	0.8474791110480602	-50.31784372362772	97.15586693152167	36.10886744431739	3.9910529786202784	1.9235820122980969	3.710988883245483	4	3	1	5	2	0.1958850604738761	0.32780340215468007	0.2846775908262565	0.19163394654518986	
8650000	-1159.6188104145645	-1082.8507215823756	-76.76808883218882	-1082.8507215823756	15.868901229242134	2.578237847637922	0.011995948813668219	0.6122135155949394	0.0099731969431056	4.149598800946301E-5	0.5625526195006403	-55.60560275470611	80.0148324552261	12.513808713315255	4.566793190783483	13.587393301994286	0.5232447092722657	6	1	5	2	1	0.16808268402093626	0.3744039201747278	0.2658794492591486	0.19163394654518986	
8660000	-1170.7561052402434	-1088.7429460752403	-82.01315916500323	-1088.7429460752403	27.99227666462559	2.925337771694421	0.0067686469918163085	0.6887012387642741	0.005761653103408145	1.1043969972199975E-5	0.5687688022930043	-58.16485524422701	339.80961293725477	9.38923802478029	8.308521391243662	7.387500817194652	10.663352025294305	3	5	1	3	3	0.16808268402093626	0.3408904015597409	0.2640523803502713	0.22697453406905407	
8670000	-1157.1572893815085	-1086.1889591658019	-70.9683302157065	-1086.1889591658019	20.807113452297212	3.334296305058004	0.0068941696055101484	0.43266802331994947	0.007601073641598276	1.0442144548124744E-5	0.40525046161040545	-48.29930397742674	215.6310893020829	5.6397306703147025	1.5367706214558376	2.691661893438354	13.119758945238644	3	4	1	3	4	0.19267729985765153	0.3162957857230256	0.27667370192890395	0.2143532124904214	
8680000	-1153.312499564864	-1084.4471598882794	-68.86533967658468	-1084.4471598882794	15.114927446601422	3.6824282449476087	0.01119681490628706	0.33913460466365974	0.011696692549246622	2.2298441264521822E-5	0.41029263911787867	-53.813901513429116	31.562434528510114	19.078480804047917	0.7879063192078489	1.1907095319722039	1.7855171736767594	5	4	2	1	3	0.17496622092438835	0.3913564481333454	0.2698616662374382	0.16381566470483058	
8690000	-1159.0445232980646	-1077.9844551874255	-81.06006811063911	-1077.9844551874255	28.812768046232563	3.6824282449476087	0.008566498935645216	0.7201383817575192	0.0071802566659935774	1.886973665276938E-5	0.5929964679096607	-57.2839142419421	331.2822789280168	18.917953334802075	9.902135953557444	6.37932367332024	5.798392228423566	3	1	3	4	4	0.17496622092438835	0.3529812994964131	0.29896877837000774	0.17308370120919336	
8700000	-1170.5949715344618	-1087.277246471371	-83.31772506309078	-1087.277246471371	18.430098678405603	4.432524536996571	0.008016580068008448	0.7772255399157633	0.008014541720191658	4.434794195034291E-5	0.7629097320962342	-54.700770849522236	241.41219375972244	214.8169624006608	107.62807602797572	10.746268108706136	3.896670920079317	1	2	1	5	6	0.1766038289786851	0.33633807721617703	0.2686907763068468	0.2183673174982937	
8710000	-1167.2595301347683	-1082.775776563052	-84.48375357171639	-1082.775776563052	22.329751990434257	4.432524536996571	0.0074144772588279695	0.8333282083279108	0.005871708750117144	6.0843498419467686E-5	0.9438190069947402	-54.86492902060703	1053.0092834392278	179.34352400192358	3.30945900878519	6.005817398053255	11.83796831539947	2	2	6	2	3	0.1621095329970311	0.39213943278891317	0.2709626206755855	0.17478841353847283	
8720000	-1176.0751048363559	-1092.0646072514257	-84.01049758493006	-1092.0646072514257	19.39800494492489	4.432524536996571	0.00954866879660858	0.32961322787057235	0.00980310839924334	9.05201008871999E-6	0.2969519192701996	-58.0300633771086	197.41116963462417	82.96866802666042	49.330599483350355	11.79873533501404	18.526661411878255	2	1	2	6	4	0.15575360814992031	0.3368717222277376	0.2773185455226963	0.2300561240996484	
8730000	-1145.364401299572	-1083.130790278004	-62.233611021567874	-1083.130790278004	13.418920208622175	3.273156056580047	0.012534827397958755	0.5051948844382833	0.011498417409210418	3.078598835979361E-5	0.4327560618231098	-44.969535470989726	100.34856749427932	4.717456786378511	3.3911038970134104	3.1036403288870686	1.1558311625555868	3	1	2	7	2	0.15575360814992031	0.33141902182593347	0.2827712459245004	0.2300561240996484	
8740000	-1178.7611760931593	-1084.8748690260202	-93.88630706713906	-1084.8748690260202	24.304714669129325	4.267189396058621	0.0061775659855415185	0.5049829342718278	0.006505599503342288	9.492648876361403E-6	0.467580733372594	-67.0051254967092	144.07318841813284	213.49757875272883	30.791476739204523	22.660656286054095	5.89733088138806	3	2	4	1	5	0.15575360814992031	0.33141902182593347	0.2827712459245004	0.2300561240996484	
8750000	-1148.4310295765958	-1077.8533415464065	-70.5776880301895	-1077.8533415464065	18.238480797436225	3.476544908046515	0.010218831011521849	0.6606584739584798	0.010991361144418902	6.868704651051277E-5	0.7039348406553587	-49.428738049416424	153.9119940754365	4.92208354002522	2.8529008139720187	6.487383117352149	6.430369358742659	4	1	6	3	1	0.14741575167652732	0.3789567901277698	0.2869270664061291	0.18670039178957637	
8760000	-1166.8940938025723	-1092.7573498190459	-74.1367439835265	-1092.7573498190459	16.37565073845559	3.165111831604796	0.013857799049479189	0.299491968717827	0.013542093036937247	3.2577506628942564E-5	0.3929524996245386	-52.38436389279677	97.92175143104548	56.24998133441232	4.612670794206705	3.5441072031340854	10.85783122736162	1	3	4	3	4	0.17506078179796386	0.3671367531757916	0.24968305241044236	0.20811941261580472	
8770000	-1152.8198945293689	-1088.045966652392	-64.77392787697676	-1088.045966652392	11.382575072005922	4.285219511447122	0.017485209981041822	0.5515849488929264	0.016691783057542257	8.34603966632518E-5	0.5453680304476897	-47.54917986511827	28.512247302633153	2.3758453075987913	3.349635072115187	7.346469700429801	1.4279306580736877	5	1	2	2	5	0.17620240009223787	0.3671367531757916	0.29448602801581025	0.16217481871616282	
8780000	-1142.8100978593473	-1081.7631288558216	-61.046969003525675	-1081.7631288558216	10.74748048137546	3.7955367186232882	0.034048804630567225	1.2050313034411728	0.017502289149610863	0.0017789283541579585	1.5345526003364103	-42.88976720558656	75.77571608261017	23.32728614081129	4.121116146917048	0.2632541377694797	0.3233881822237776	2	6	3	3	1	0.17779561648605385	0.3671367531757916	0.29289281162199426	0.16217481871616282	
8790000	-1144.3711509237487	-1082.9956043383213	-61.37554658542748	-1082.9956043383213	10.708286609038375	4.1369740515825795	0.02216228135990161	1.0025179747812318	0.01818603216318444	7.724196771418329E-4	1.1262809133065004	-45.4840905634201	26.988407814266374	9.114299931493775	1.1054562228859115	0.2661581667045464	0.965832003791431	6	4	3	1	1	0.17779561648605385	0.37830917138329234	0.25112750031392217	0.19276771181673416	
8800000	-1179.5139672850703	-1091.071938773182	-88.44202851188842	-1091.071938773182	23.369779225042304	3.6221425219362136	0.00920230735568847	0.5470078781665676	0.008488254565574997	3.0017875249097923E-5	0.5721595094437852	-65.77291271593378	142.1843948208103	13.449118291978555	14.152791188867628	7.791679356283075	10.943537365761868	3	3	2	2	5	0.17779561648605385	0.39813252210642314	0.2568263137451488	0.1672455476623767	
8810000	-1166.1507584195585	-1087.2861438057855	-78.86461461377293	-1087.2861438057855	17.208323872917852	3.0633669668743386	0.009586450004881803	0.27793198649252554	0.010186012848993106	6.418448839096151E-6	0.2576453763539457	-58.03112704219739	144.54840346867726	13.01099404151874	6.524333824201625	1.687721248309089	6.626062086353768	4	3	1	2	5	0.17779561648605385	0.3584198510567264	0.2568263137451488	0.20695821871207343	
8820000	-1180.1566328413367	-1092.1749861404915	-87.98164670084529	-1092.1749861404915	14.9320535604429	3.8941260483190043	0.012944477587425214	0.49835402333457507	0.011689604218490463	2.957347750296392E-5	0.44731367213495643	-60.7740334832304	211.4355893292617	162.71846638445516	58.07991379517058	29.245111072715762	2.107054641870256	2	4	2	3	4	0.177791266007821	0.3584198510567264	0.2834308078995386	0.18035807503591653	
8830000	-1161.701565998508	-1086.2280587949808	-75.47350720352708	-1086.2280587949808	15.85563895174205	3.436756125603321	0.011494858224304927	0.22122930239728103	0.011331317845932718	6.255501422709564E-6	0.21374373682838468	-56.90572424279142	94.23383140692422	9.839114596784285	6.370484860423153	3.2145823202208144	6.088810889414268	3	2	1	2	7	0.1948177884749168	0.32794890695153267	0.2834308078995386	0.19380249667401445	
8840000	-1162.197875951619	-1083.1335739325796	-79.06430201903946	-1083.1335739325796	18.06177307492998	3.436756125603321	0.008473115701196765	0.33171404810705757	0.008966569948410772	5.993260392824871E-6	0.27703566027212767	-57.8642081082937	129.20817890087935	22.821538576562997	11.876562754038014	10.16188700067999	5.162103970038706	3	3	4	4	1	0.18426155438840294	0.33069021809885907	0.2703080289161177	0.21474019859662277	
8850000	-1182.2815106750666	-1088.466095034789	-93.81541564027755	-1088.466095034789	31.33260140246064	3.590278977517806	0.005971701733326099	0.58131274311425	0.005926771785387565	1.941377566361065E-5	0.6360611640545082	-68.3606158865027	106.6158325613571	10.196310463270004	33.04235594539228	26.353520055095522	11.402644264181003	2	1	4	5	3	0.18426155438840294	0.3229083973488055	0.28841271501127363	0.20441733325152045	
8860000	-1189.1867462473563	-1092.0029880629575	-97.18375818439877	-1092.0029880629575	38.861491279920294	3.5143279798217857	0.0036753580393872913	0.17344913750324728	0.003843454850501443	5.432744165238116E-7	0.1949700113807945	-74.36474036623568	130.57163300624904	88.72378173402619	21.353111141860797	16.947885798280282	2.980450112610721	2	7	2	3	1	0.18426155438840294	0.3229083973488055	0.28841271501127363	0.20441733325152045	
8870000	-1189.1969259888115	-1090.4961869908118	-98.70073899799975	-1090.4961869908118	29.43919903817417	4.053514643723115	0.004818102265650835	4.504358484153636E-4	0.004818025661172354	5.643439272387039E-12	4.9306487974055E-4	-71.73315671567768	103.22166371024517	115.45410261939963	103.63589580969126	286.45125585433703	22.628302528236702	1	3	3	1	7	0.18426155438840294	0.3418403593216226	0.28146527107413155	0.19243281521584546	
8880000	-1179.095392563783	-1091.4956268865913	-87.59976567719173	-1091.4956268865913	27.38762799083498	3.2734875601841615	0.005932179286494616	0.19903370503494905	0.006034065395906557	1.793212094828459E-6	0.22225012838439542	-65.2640627308509	68.81822014975991	55.90088394460685	59.32761320324616	4.458689566675209	6.530364914705862	4	1	2	3	5	0.18426155438840294	0.325755229155344	0.28146527107413155	0.2085179453821241	
8890000	-1167.307095099387	-1086.207442529478	-81.09965256990897	-1086.207442529478	20.331640579127207	5.098717153455498	0.009894232928319044	0.5149418324509456	0.010015063676018903	1.8298553998965846E-5	0.4572611305491754	-53.6353292719776	944.0772204084468	224.16697416177544	6.77330311722317	1.86324097775787	4.8296471649221075	1	4	1	3	6	0.18426155438840294	0.3759296179062636	0.27329118754114556	0.16651764016419043	
8900000	-1154.6238851109865	-1075.4752088294877	-79.14867628149896	-1075.4752088294877	16.932860957684433	3.695855733015149	0.011319199580830447	0.6523719024317556	0.010454697959194858	3.654401996516338E-5	0.5172574410467962	-55.26150540264219	153.87687745450046	31.31551140786061	21.648007044435246	5.834758766212828	9.543853035756225	4	1	1	4	5	0.1886015619520293	0.3349424620882788	0.27847668074168763	0.1979792952180068	
8910000	-1169.4639674206057	-1081.4651568433746	-87.99881057723101	-1081.4651568433746	22.83572970356286	3.932169975133205	0.009651833710382205	0.45973400703619616	0.008428881961930817	1.7214476236925222E-5	0.467762802067001	-63.68173326148647	174.70531595877932	58.58368664629946	23.152399015467026	19.408897268887333	1.9779256587793146	2	3	7	1	2	0.20361762189281998	0.34804551128117356	0.25834926851549633	0.1899875983105127	
8920000	-1183.9600950012687	-1081.8376989513145	-102.12239604995416	-1081.8376989513145	29.54936457214978	3.8022354593960923	0.006001208588436313	0.732817166449195	0.005876849300712499	1.999260844065369E-5	0.777318722073836	-70.26359507018557	1340.6509632765135	286.2666320023165	78.90456351395595	24.88672222397738	9.520007634425866	1	3	1	6	4	0.19097381943148486	0.35830047067026466	0.27099307097683145	0.1797326389214216	
8930000	-1173.9386220111107	-1085.8421577643442	-88.09646424676657	-1085.8421577643442	25.045204143655404	5.051525171787441	0.00624114035822762	0.2651522632725307	0.006589771698139044	2.694837395897568E-6	0.2582296717151057	-63.621974156905736	270.40575828286	23.40030367376877	41.133374247284955	12.327592327133319	0.4988345816918805	2	5	2	5	1	0.19097381943148486	0.35830047067026466	0.27099307097683145	0.1797326389214216	
8940000	-1182.431809363764	-1085.6482183738003	-96.7835909899637	-1085.6482183738003	22.950735352904346	3.7249834207486403	0.007458648228403141	0.2577247003531138	0.008129254516102184	4.492130404994241E-6	0.2731577228044691	-68.68172200172567	542.6420233877404	142.94232500151097	74.32139491168535	24.823017236452543	15.6028076469507	1	1	6	6	1	0.18815580995433223	0.35830047067026466	0.28473777903177944	0.1688059403436262	
8950000	-1183.470175001045	-1086.860724905692	-96.609450095353	-1086.860724905692	29.84013884455849	4.2276390895189495	0.00727685012747907	0.6365211293040648	0.006179931266304619	9.976090503764094E-6	0.4887302586951132	-67.00242510919863	820.6204272836684	97.9045775370844	15.013199383177032	31.477410100054726	7.227341788711247	1	4	1	8	1	0.21712697860124455	0.32479027494169366	0.2818617618632547	0.17622098459380964	
8960000	-1175.7785996582857	-1087.502123972047	-88.27647568623875	-1087.502123972047	22.46511880409628	2.9582678931086677	0.0108155120955873	0.43883190212023027	0.009069927913676603	1.535595911301291E-5	0.438700958919717	-61.92181793344998	1297.8304564801329	57.209523218428615	17.546589212888723	10.53289110150417	0.6407684830358344	1	5	6	2	1	0.23302508973482444	0.3396445048045694	0.23533146572294453	0.1919989397376642	
8970000	-1185.093158151265	-1083.8504948589148	-101.24266329235027	-1083.8504948589148	39.59562223383661	2.7428843425747105	0.004950936836489507	0.5349879929906513	0.004996066488974856	6.575903763373196E-6	0.4961087271052734	-73.80216325228884	150.49974909295344	148.0523295387135	69.94873620908021	34.835086316363714	22.904158453082267	5	3	1	2	4	0.2055466579099549	0.3417343898887545	0.2901706257554208	0.16254832644587236	
8980000	-1174.6423619046989	-1081.0962080830718	-93.54615382162712	-1081.0962080830718	24.235143173720946	3.03500200761733	0.005374481543225064	0.6054256555117274	0.006387602361832553	8.194701509319916E-6	0.48757020792391836	-65.12856257029635	655.2044683092829	350.6871782091525	21.509595534276137	13.057586451365575	5.156996854649779	1	1	9	2	2	0.24018242502844028	0.28476237401997484	0.2901706257554208	0.18488457519616666	
8990000	-1171.0417219835256	-1080.6187605411496	-90.42296144237585	-1080.6187605411496	21.061341937909088	4.075039664621329	0.0067249331897325315	0.6652015784639438	0.007320653333055078	1.3351556754257605E-5	0.5331262361343312	-66.79968841579095	58.898368318150794	82.81510175347377	16.12495815501722	15.202600314429493	1.7505575843138377	1	4	3	4	3	0.13998852815144522	0.38077276452580544	0.2901706257554208	0.18906808156733113	
9000000	-1162.1089753012097	-1083.3876489822421	-78.7213263189675	-1083.3876489822421	16.96384841798773	4.075039664621329	0.008505342866104978	0.4310864680022173	0.008860090535824748	1.7049858095448568E-5	0.45608029096130487	-56.32113539787264	117.98792931190602	12.113367086935163	17.109193630737327	14.572144632669692	5.791716170901577	2	3	2	2	6	0.1714403982877235	0.31089945490412957	0.3057448967170171	0.21191525009113232	
9010000	-1171.335713664974	-1084.8232896533893	-86.51242401158471	-1084.8232896533893	17.441132344103323	5.302235035070897	0.009256443750818842	0.6051580769427106	0.009046097783950532	3.569529120535356E-5	0.6376476080935776	-56.623390897704006	1135.9494849191067	340.30901749547536	31.288954942114433	11.09590834483427	3.83255965315303	1	1	2	10	1	0.19012983525449	0.297267016912128	0.3006878977422522	0.21191525009113232	
9020000	-1154.2445397125155	-1076.0370568633575	-78.20748284915786	-1076.0370568633575	18.256625430433804	4.887882224437089	0.010583895015113197	0.813607795251082	0.008925209985446818	2.0998200293517904E-5	0.5375158763510834	-53.69213439914976	175.30191878458396	88.09681086303361	6.70399797512461	8.19253587416051	2.309470368324711	1	2	5	5	2	0.19042506398296544	0.31026716142003896	0.28739252450586583	0.21191525009113232	
9030000	-1157.6952937412693	-1078.2582007546764	-79.43709298659297	-1078.2582007546764	19.734411737211026	3.2190877027143263	0.009225038069607656	0.9089861519469379	0.007530603737521529	2.2706553482507377E-5	0.6779492802637845	-51.80400886787995	549.363385166782	45.33592986621438	50.933634396459276	5.521326918658563	4.695537253138587	2	1	2	6	4	0.19295613131582023	0.33946273087960505	0.28739252450586583	0.18018861329871141	
9040000	-1157.780378510044	-1081.397586236069	-76.38279227397504	-1081.397586236069	16.828597854646024	2.6792219339795214	0.010757581398684669	0.5773329951955353	0.00942821885900108	2.204799670011842E-5	0.5337292360593106	-50.18567783236905	312.46057892509975	136.37304062619452	44.990838793749504	13.465504181640608	2.6001560701923	1	1	2	4	7	0.20201775289958454	0.33946273087960505	0.28739252450586583	0.1711269917149471	
9050000	-1173.7725820690673	-1084.8028998531017	-88.9696822159655	-1084.8028998531017	38.739088258977766	3.2829116108525116	0.010311243244885127	0.9845214380177505	0.006335168030802139	9.77058056739625E-5	1.2032289954709663	-63.51034453839216	344.83937051711246	17.835084405990706	6.379509012675025	7.3397857241261155	13.444757906024485	4	1	4	5	1	0.20201775289958454	0.3298324506987206	0.2975909439994319	0.17055885240226545	
9060000	-1163.3354960839697	-1089.075624709623	-74.25987137434657	-1089.075624709623	17.09019890683094	2.8790600655047274	0.016531001538430696	1.2138003837915108	0.008526991700270173	3.468419823710297E-4	1.6137775672294936	-49.86312706316657	278.27538102091296	22.001704233117636	8.712013508073685	6.485755670797625	3.797696313237633	1	5	3	3	3	0.20207340706500598	0.32977679653329917	0.2975909439994319	0.17055885240226545	
9070000	-1144.6001842422136	-1082.3500331176867	-62.250151124526774	-1082.3500331176867	15.256470134349868	4.838440216210084	0.015211616409054803	0.6987730288270313	0.01097462801261701	3.1873028715760494E-5	0.4516234700035308	-40.583690330569866	144.89820836599353	46.06371813816352	2.1035410738182683	2.269435449175777	3.7402418445643835	3	1	8	1	2	0.20207340706500598	0.32977679653329917	0.2975909439994319	0.17055885240226545	
9080000	-1178.0503081861314	-1085.7858854160283	-92.26442277010297	-1085.7858854160283	26.93625506947236	3.6604937017818107	0.005040541473243627	0.4527365807540473	0.005473369228981849	9.207980308838942E-6	0.508964720078949	-59.844190492318795	670.8605084526833	1098.5497220082204	11.17039521586982	29.625292702974708	8.000724710339165	1	1	3	6	4	0.20856879469197737	0.3767981152806177	0.24734299294880102	0.1672900970786065	
9090000	-1171.207102081809	-1081.4993744941464	-89.70772758766253	-1081.4993744941464	28.668162122973563	3.6604937017818107	0.005256284230225347	0.4897672227022811	0.006000198617329084	9.567654739705845E-6	0.5424294808521907	-62.29153739429181	570.4829600881862	270.5228827870105	17.552931515078527	7.7867424766278	8.252201401149772	1	2	8	2	2	0.20856879469197737	0.3767981152806177	0.24734299294880102	0.1672900970786065	
9100000	-1168.5178738869988	-1077.952396943297	-90.5654769437019	-1077.952396943297	25.94357758544095	4.375933434029617	0.00838064545090933	0.49164297412380964	0.007054476314969045	1.4105317260975471E-5	0.5251519412049207	-62.978777105987305	677.6421238475339	352.3662116708945	31.507202166266936	4.977136033077688	2.3402760221786667	1	2	8	3	1	0.21106860393553262	0.3495712531439652	0.24734299294880102	0.19201714997170377	
9110000	-1172.3599677837774	-1087.9843286548885	-84.37563912888885	-1087.9843286548885	20.289977664710193	4.375933434029617	0.008269288171141812	0.4066561356735231	0.008090221556946064	1.2753599950975416E-5	0.4157594891488503	-59.17759247308771	1030.8772612774967	45.48859102654555	7.9244520093544395	5.349834681663312	4.181269533911166	1	7	4	2	1	0.15837295413057756	0.3495712531439652	0.3000386427537561	0.19201714997170377	
9120000	-1174.6620986637035	-1093.853681744868	-80.80841691883563	-1093.853681744868	16.895064584477687	4.441093753791398	0.008592401691200338	0.14742045601074066	0.008101797377826157	1.3535665593453698E-6	0.1384470719472542	-58.62249944753501	144.88382077478056	37.221958078577096	7.88778639443854	7.427511377720144	16.196141209370936	2	4	1	5	3	0.15837295413057756	0.3495712531439652	0.2996201694336386	0.19243562329182123	
9130000	-1177.6075097376565	-1093.7219873179831	-83.88552241967342	-1093.7219873179831	20.781382939359123	3.664240379074219	0.008715978688102706	0.3076463322650045	0.00844191006200077	7.834860518251619E-6	0.3299917116912519	-57.73814980864703	254.9282097405693	149.93838828316873	93.31177401323554	11.58558705016647	3.0332747363722157	1	1	3	6	4	0.21392529029984667	0.29401891697469607	0.2996201694336386	0.19243562329182123	
9140000	-1164.772371352754	-1079.4312360821204	-85.34113527063344	-1079.4312360821204	22.109310924769858	3.664240379074219	0.007268389298925568	0.5438158796046573	0.008465422331703906	1.9952208699944396E-5	0.5552715651753241	-61.34033280651029	158.9364292909543	136.38936846728996	11.898349233472032	9.648695256387564	0.9172830712778138	1	2	6	5	1	0.14991260672955425	0.3580316005449885	0.2996201694336386	0.19243562329182123	
9150000	-1196.8083493349072	-1097.2514785723513	-99.55687076255597	-1097.2514785723513	47.731938546871234	3.9072059478677907	0.0036006346906035215	0.08488467238812615	0.0035173600678146165	1.2920341700124363E-7	0.10223096920980126	-75.38574097031909	93.00394768998585	216.0493931985228	18.981268364793788	12.582030843087878	10.143869053475884	5	3	3	3	1	0.18766679795127467	0.27697252187664584	0.32558843805630167	0.20977224211578047	
9160000	-1172.8459462946455	-1092.906401564693	-79.93954472995262	-1092.906401564693	17.09112750151338	3.0801995559691453	0.009962628023300269	0.004917165896489192	0.009965554613784025	2.7738662988035065E-9	0.005284812742864755	-60.246616636247644	367.3246893427975	36.17231583181495	9.928509200572195	7.2862145700401815	2.36866159956082	1	4	2	4	4	0.18297145203470763	0.3503316724696288	0.29011292488813445	0.1765839506075318	
9170000	-1189.3544238579736	-1092.9494213113621	-96.4050025466115	-1092.9494213113621	21.985837385545008	4.220122899872073	0.007541651826166873	0.0205827518825915	0.007521676694790647	2.5448827706953983E-8	0.021226271770932423	-65.2048129193345	2875.7807604222203	69.07474541004022	155.65093324341146	36.06599595785839	8.798971000153204	1	3	2	4	5	0.18297145203470763	0.3503316724696288	0.29265279199186134	0.1740440835038049	
9180000	-1187.591330640198	-1088.947026347614	-98.6443042925842	-1088.947026347614	36.79675435749899	3.8958082376220364	0.004425198193948009	0.304303915213095	0.004510044408767745	1.9485833474711978E-6	0.3014505859216874	-70.33069446023431	186.62195106154684	267.07864699321965	69.70967354073221	10.610342373040524	24.233717598018053	2	2	2	4	5	0.17066553404356338	0.34521879875556516	0.3100715836970693	0.1740440835038049	
9190000	-1177.8758837481976	-1086.2372037194964	-91.63868002870122	-1086.2372037194964	25.964572969972973	3.952912472953828	0.006572662106703858	0.2848940737606471	0.0066056225113734915	3.913381191102729E-6	0.295871411715119	-67.06322954702426	111.06133234323893	45.79401116592916	51.27361831437277	35.30282867804754	4.916394988217565	2	4	1	6	2	0.17066553404356338	0.34521879875556516	0.3100715836970693	0.1740440835038049	
9200000	-1199.9890222551662	-1087.1246190842987	-112.86440317086756	-1087.1246190842987	68.73223197037835	4.617437608490492	0.002817563829905032	0.3091879440629023	0.0026263824881256792	5.305153790904221E-7	0.2652405810024799	-84.21151227367935	410.0457657101622	53.791623838638166	90.15329712138418	34.52475177124582	21.753056362445463	4	2	2	2	5	0.17066553404356338	0.33711306227247184	0.3181773201801626	0.1740440835038049	
9210000	-1188.397785126466	-1088.7303697448895	-99.66741538157663	-1088.7303697448895	40.18137353774087	4.560603534881972	0.005177958393952075	0.5895289259121126	0.004327848786860213	3.629444448814546E-6	0.44410038682277836	-73.44638132896102	207.1761953865582	106.17239960403494	34.6501460991062	15.931740697371009	7.807645712985687	4	3	2	5	1	0.181261003475444	0.32651759284059123	0.3181773201801626	0.1740440835038049	
9220000	-1176.5794919287764	-1082.4614182378853	-94.11807369089105	-1082.4614182378853	37.96349567800223	3.481145481736838	0.004270222787672265	0.635274569434923	0.00400871543884351	5.024269979553054E-6	0.5443664430473809	-69.58992799329151	250.53912849541982	24.12736771626347	2.678138016416872	9.27109126556356	7.52770490679209	5	2	1	4	3	0.181261003475444	0.32651759284059123	0.2945355137882079	0.1976858898957596	
9230000	-1190.415895213812	-1081.9435339446507	-108.47236126916137	-1081.9435339446507	45.94349332373592	3.6528488435982487	0.004210631630198682	0.5328388707062199	0.004010958196643026	3.7409627417399317E-6	0.4736946337299905	-76.47509459899742	596.1782131615456	293.6053273307888	165.0401727548571	78.48697763661728	17.48865029700334	1	3	4	1	6	0.181261003475444	0.32651759284059123	0.2945355137882079	0.1976858898957596	
9240000	-1180.1026886848763	-1088.3080293997393	-91.79465928513696	-1088.3080293997393	25.708574047493517	4.464441267338742	0.0069061531887200135	0.5178328912113529	0.006962837349537269	9.918803001321631E-6	0.4338466890994574	-65.90558483746261	87.27535050526423	74.72133666882793	6.580814762466279	24.391018164534252	9.69105661928601	2	2	3	1	7	0.15551279799971618	0.32651759284059123	0.32028371926393573	0.1976858898957596	
9250000	-1185.9227717423055	-1090.5360762485245	-95.38669549378096	-1090.5360762485245	23.659947332012166	3.6064087927349044	0.008765918281899996	0.5067764066102523	0.008180446053545731	1.5938031939138443E-5	0.4779280343774048	-70.33076122790605	48.111228903532826	79.01615850333876	18.43014009692265	30.794837755347608	26.054198763109678	2	5	1	1	6	0.19632631897910668	0.2895324210197599	0.31645537010537655	0.1976858898957596	
9260000	-1178.4285468868975	-1083.0226786377261	-95.40586824917139	-1083.0226786377261	30.742101192423444	4.103732201455573	0.00603768846759225	0.37725614800437574	0.005859389008911617	6.1220750214901146E-6	0.4254300175555042	-68.32092181133943	105.92583681718489	36.65092454758226	28.37230120371876	89.56838574715015	13.647491184367432	2	2	5	2	4	0.2157592372905294	0.2895324210197599	0.31645537010537655	0.1782529715843369	
9270000	-1182.921019504566	-1082.8791907545415	-100.04182875002454	-1082.8791907545415	25.829983239925845	3.6416317361247468	0.006132244284177533	0.489810792238572	0.0065187285501596935	9.103254770455157E-6	0.4601730762206391	-66.60795388247364	6047.493539211426	164.48540515597952	49.03300022314119	40.27766320217068	0.9853837616846747	1	1	5	6	2	0.21948700717021313	0.3135559975594596	0.29243179356567683	0.17452520170465316
[truncated: 11,123,211 more chars]
