# Supplementary material for: Dissemination of Mycobacterium abscessus via global transmission networks
Source: Nat Microbiol. 2021 Sep 20;6(10):1279–88. doi: 10.1038/s41564-021-00963-3 (PMC8478660; doi:10.1038/s41564-021-00963-3)
Supplement: Source Data Extended Data Fig. 8 — Ancestor data and substitution rate distributions for Extended Data Fig. 8. [file 41564_2021_963_MOESM14_ESM.zip › figureS8/DCC4_date_randomisation2.log]

#
#model:
#
#<?xml version="1.0" encoding="UTF-8" standalone="no"?><input id="posterior" spec="beast.core.util.CompoundDistribution">
#    <distribution id="prior" spec="beast.core.util.CompoundDistribution">
#        <distribution id="BayesianSkyline.t:cluster11" spec="beast.evolution.tree.coalescent.BayesianSkyline">
#            <parameter dimension="5" id="bPopSizes.t:cluster11" lower="0.0" name="popSizes" upper="380000.0">380.0</parameter>
#            <groupSizes dimension="5" id="bGroupSizes.t:cluster11" spec="beast.core.parameter.IntegerParameter">1</groupSizes>
#            <treeIntervals id="BSPTreeIntervals.t:cluster11" spec="beast.evolution.tree.coalescent.TreeIntervals">
#                <tree id="Tree.t:cluster11">
#                    <trait id="dateTrait.t:cluster11" spec="beast.evolution.tree.TraitSet" traitname="date">
#                ERR3198398_Europe_UK_2012.33606557377=2012.49726775956,
#NQSH01_Asia_China_2015.38904109589=2015.80273972603,
#NQSG01_Asia_China_2015.25205479452=2010.87671232877,
#NQSD01_Asia_China_2013.57260273973=2011.64657534247,
#12078_1#62_Europe_UK_2012.94808743169=2012.94808743169,
#SRR7800410_NorthAmerica_USA_2016.79781420765=2012.92349726776,
#12163_2#87_Europe_UK_2012.92349726776=2012.33606557377,
#NQSF01_Asia_China_2015.24931506849=2015.38904109589,
#10665_4#49_Europe_UK_2006.50136986301=2012.43715846995,
#NQSU01_Asia_China_2012.43715846995=2015.25205479452,
#10625_4#79_Europe_UK_2010.87671232877=2011.83561643836,
#12163_2#84_Europe_UK_2011.64657534247=2006.50136986301,
#12163_1#82_Europe_UK_2011.83561643836=2012.75956284153,
#SRR7800482_NorthAmerica_USA_2015.80273972603=2016.79781420765,
#NQSE01_Asia_China_2012.49726775956=2015.24931506849,
#12082_5#69_Europe_UK_2012.75956284153=2013.57260273973                
#                                    <taxa id="TaxonSet.cluster11" spec="beast.evolution.alignment.TaxonSet">
#                        </taxa>
#                    </trait>
#                    <taxonset idref="TaxonSet.cluster11"/>
#                </tree>
#            </treeIntervals>
#        </distribution>
#        <distribution id="MarkovChainedPopSizes.t:cluster11" jeffreys="true" parameter="@bPopSizes.t:cluster11" spec="beast.math.distributions.MarkovChainDistribution"/>
#        <prior id="KappaPrior.s:cluster11" name="distribution">
#            <parameter id="kappa.s:cluster11" lower="0.0" name="x">2.0</parameter>
#            <LogNormal id="LogNormalDistributionModel.0" name="distr">
#                <parameter estimate="false" id="RealParameter.1" name="M">1.0</parameter>
#                <parameter estimate="false" id="RealParameter.2" name="S">1.25</parameter>
#            </LogNormal>
#        </prior>
#        <prior id="MeanRatePrior.c:cluster11" name="distribution">
#            <parameter id="ucldMean.c:cluster11" name="x">0.0029</parameter>
#            <Uniform id="Uniform.3" lower="2.9E-5" name="distr" upper="0.29"/>
#        </prior>
#        <prior id="ucldStdevPrior.c:cluster11" name="distribution">
#            <parameter id="ucldStdev.c:cluster11" lower="0.0" name="x">0.1</parameter>
#            <Gamma id="Gamma.0" name="distr">
#                <parameter estimate="false" id="RealParameter.4" name="alpha">0.5396</parameter>
#                <parameter estimate="false" id="RealParameter.5" name="beta">0.3819</parameter>
#            </Gamma>
#        </prior>
#    </distribution>
#    <distribution id="likelihood" spec="beast.core.util.CompoundDistribution" useThreads="true">
#        <distribution data="@cluster11" id="treeLikelihood.cluster11" spec="beast.evolution.likelihood.ThreadedTreeLikelihood" tree="@Tree.t:cluster11">
#            <siteModel id="SiteModel.s:cluster11" spec="beast.evolution.sitemodel.SiteModel">
#                <parameter estimate="false" id="mutationRate.s:cluster11" name="mutationRate">1.0</parameter>
#                <parameter estimate="false" id="gammaShape.s:cluster11" name="shape">1.0</parameter>
#                <parameter estimate="false" id="proportionInvariant.s:cluster11" lower="0.0" name="proportionInvariant" upper="1.0">0.0</parameter>
#                <substModel id="hky.s:cluster11" kappa="@kappa.s:cluster11" spec="beast.evolution.substitutionmodel.HKY">
#                    <frequencies id="estimatedFreqs.s:cluster11" spec="beast.evolution.substitutionmodel.Frequencies">
#                        <parameter dimension="4" id="freqParameter.s:cluster11" lower="0.0" name="frequencies" upper="1.0">0.25</parameter>
#                    </frequencies>
#                </substModel>
#            </siteModel>
#            <branchRateModel clock.rate="@ucldMean.c:cluster11" id="RelaxedClock.c:cluster11" spec="beast.evolution.branchratemodel.UCRelaxedClockModel" tree="@Tree.t:cluster11">
#                <LogNormal S="@ucldStdev.c:cluster11" id="LogNormalDistributionModel.c:cluster11" meanInRealSpace="true" name="distr">
#                    <parameter estimate="false" id="RealParameter.3" lower="0.0" name="M" upper="1.0">1.0</parameter>
#                </LogNormal>
#                <rateCategories dimension="30" id="rateCategories.c:cluster11" spec="beast.core.parameter.IntegerParameter">1</rateCategories>
#            </branchRateModel>
#        </distribution>
#    </distribution>
#</input>
#
Sample	posterior	likelihood	prior	treeLikelihood	TreeHeight	kappa	ucldMean	ucldStdev	rate.mean	rate.variance	rate.coefficientOfVariation	BayesianSkyline	bPopSizes.1	bPopSizes.2	bPopSizes.3	bPopSizes.4	bPopSizes.5	bGroupSizes.1	bGroupSizes.2	bGroupSizes.3	bGroupSizes.4	bGroupSizes.5	freqParameter.1	freqParameter.2	freqParameter.3	freqParameter.4	
0	-1202.3596798063154	-1083.7275933505896	-118.6320864557258	-1083.7275933505896	81.56284947659613	4.046647915332705	0.0012076734851880473	0.7153987581611212	0.0015516328237919202	1.221402527268979E-6	0.7080256352837638	-83.2171098061335	2388.2973855739956	950.2500023438525	190.48836819389015	29.164397998714204	16.827142808702103	1	2	7	3	2	0.21550674371209239	0.2929520657431759	0.2864842320220348	0.20505695852269634	
10000	-1225.3563813900807	-1082.1557289663929	-143.20065242368779	-1082.1557289663929	394.6568001200749	3.1518468880820922	5.984657674108266E-4	0.8119002151501108	5.210472342257198E-4	3.3784553400860683E-7	0.9329212915082236	-104.6473357320247	2691.4897381624205	997.0783445648507	216.83389833682494	94.10896138563979	173.08975946465117	5	1	4	2	3	0.18288325715288795	0.3729975495537108	0.2428462759739733	0.20127291731942745	
20000	-1200.341785622269	-1083.1321298949	-117.20965572736922	-1083.1321298949	71.75148923424419	4.501823810407913	0.001525034625061802	0.809340396054123	0.001828304359369806	2.7041407899257944E-6	0.8698466821093603	-78.56025558377218	1036.9467816402255	1718.9936556653147	1343.9908514752487	21.90666048108105	23.54895188128083	1	2	2	7	3	0.19196864445262313	0.3714461367720411	0.2428462759739733	0.19373894280136192	
30000	-1200.6486402199025	-1086.0223808441328	-114.62625937576968	-1086.0223808441328	49.01416460656806	2.838332688542678	0.004698980899057396	0.5492517306685833	0.003459255965303327	4.617427692312964E-6	0.5265611821943992	-80.21188923619998	890.892234248005	126.59237266756814	46.358388338635876	182.4782543513589	75.21964135678711	1	6	2	2	4	0.17488156484200645	0.34620712163423334	0.2775034280427265	0.20140788548103314	
40000	-1195.9194874819416	-1078.0348375918047	-117.88464989013684	-1078.0348375918047	89.30103071029208	4.1809791072343625	0.002241719131835519	0.6015705342995604	0.0020761680595196915	2.7938968502122515E-6	0.7124681666650354	-84.67817518861894	406.163468639047	752.2725822250029	141.547882091947	24.07848497735551	36.392320771981765	2	1	5	3	4	0.18595016090946848	0.3351385255667713	0.2775034280427265	0.20140788548103314	
50000	-1187.358885627474	-1077.7888644770705	-109.57002115040345	-1077.7888644770705	60.70238470660664	3.3216784491739433	0.0024505377788537567	0.7239572699046094	0.002459687212488904	3.5016680580706746E-6	0.7510089604491608	-79.3902784191194	755.3345962904518	84.30083048450112	83.54152102365744	31.184110285527744	9.561417223377164	2	2	2	8	1	0.18116675638340365	0.3351385255667713	0.2775034280427265	0.20619129000709796	
60000	-1200.0897166902005	-1078.370266481653	-121.71945020854741	-1078.370266481653	88.01646441735562	4.361883402340374	0.0015460413427261406	0.6052334148464527	0.0015625244594536967	1.3426425559597207E-6	0.697939065685117	-85.78934716616251	8912.704553038835	100.15688824842033	43.34729924975908	74.88511529176385	7.115868650259792	2	5	2	5	1	0.18116675638340365	0.3430902499713259	0.2695517036381719	0.20619129000709796	
70000	-1208.459305809175	-1082.7627624804322	-125.69654332874273	-1082.7627624804322	118.19995565925535	3.802218781194692	0.0015304132730132394	0.9542652129532738	0.0013494800931939807	1.8903655899707687E-6	0.893196157942121	-89.79543874464018	948.3160317870366	193.95481868047128	121.72691115352141	242.7195653828346	17.600553763269097	2	2	1	7	3	0.18116675638340365	0.3590201349520477	0.2784903393307724	0.18132276933377567	
80000	-1190.3164178632976	-1080.6386572497477	-109.67776061354988	-1080.6386572497477	58.06467638091069	4.086012760195638	0.0027504968723234373	0.8004552616691663	0.0023131654748229664	2.6437411747261934E-6	0.7299366302997758	-82.55176016978426	195.91656259428285	41.87555779181668	51.80713560828514	23.45245643982314	11.552211645023386	5	1	7	1	1	0.18116675638340365	0.3590201349520477	0.2784903393307724	0.18132276933377567	
90000	-1177.022603061864	-1074.3492236191491	-102.67337944271483	-1074.3492236191491	36.173130468280405	4.086012760195638	0.005650895035928114	0.5605849162173604	0.004581141771552983	5.887473515562104E-6	0.5139355464899138	-75.70105760138276	105.84217207904753	147.40396385867308	41.111989527652874	37.34576467774671	7.230340958071992	3	3	3	4	2	0.17384302686701378	0.3663438644684376	0.2784903393307724	0.18132276933377567	
100000	-1197.385192947404	-1081.7347767561685	-115.65041619123551	-1081.7347767561685	74.61371497329142	3.684927005586741	0.0025909214820593533	0.6284569070850693	0.00255915372208667	1.421397713717233E-6	0.47050082662899395	-81.42542962409466	3612.9028554549786	272.4333973755486	89.48567417773265	36.27518021750768	25.02860437283907	1	1	3	8	2	0.19540810724617552	0.33278258237504965	0.3120516214241603	0.15975768895461392	
110000	-1190.1435173297473	-1079.767497050772	-110.37602027897529	-1079.767497050772	67.14315485209957	3.684927005586741	0.0025054650594283708	0.7644102723034516	0.0019792560626010368	1.8365868679104425E-6	0.6593760658889549	-76.15085377723793	7784.302896999526	367.71502580153816	11.189804341488522	10.35731103167393	16.026626941493127	1	4	1	7	2	0.17921109123550577	0.3471485252253766	0.2680205560588187	0.20561982748029833	
120000	-1206.0797679036018	-1079.2084687700499	-126.87129913355197	-1079.2084687700499	112.36516789665237	4.913930716112413	0.0018828350243442324	0.7751160407303215	0.0013813871255115462	8.884028728219152E-7	0.6659024877142675	-92.04302319396736	1035.759046632879	494.9677336704443	165.9015883897716	58.04435104720961	52.40651967128937	3	2	2	4	4	0.17921109123550577	0.3471485252253766	0.30949611997626564	0.1641442635628514	
130000	-1172.9471377719115	-1084.662629060595	-88.28450871131656	-1084.662629060595	33.621934225898976	3.4531832764980317	0.008965151320399888	0.880399448442105	0.005637929685246699	4.298663120678274E-5	0.8303540444930153	-59.714026361675714	284.8399840727187	262.88187477492716	36.133778628534536	14.43849213227786	8.526720597174696	1	2	3	2	7	0.17921109123550577	0.3471485252253766	0.23134381331594095	0.24229657022317608	
140000	-1174.2101081830128	-1087.3861947912599	-86.82391339175292	-1087.3861947912599	20.524940947986952	3.29419314300134	0.014710059894919157	0.6770026958773581	0.008872738637867477	1.0655777801448811E-4	0.9553042389143096	-55.64247294624308	1321.5371579818257	75.09534648681203	123.0770460498712	19.01477485673861	3.825358036055922	1	1	2	7	4	0.17775580961610415	0.31832613839355284	0.284817558074219	0.21910049391612343	
150000	-1185.1124403098315	-1078.9350894377712	-106.1773508720604	-1078.9350894377712	39.350863704232886	3.29419314300134	0.003486563303787129	0.6428156651669606	0.0034288783376801406	3.605829030577418E-6	0.5998540542896005	-72.49790557180681	1946.9632451828238	189.79699405731188	162.0793970873383	8.103122115941087	20.557010434087125	1	2	1	5	6	0.17899760635706638	0.32411827654924663	0.284817558074219	0.21206655901946742	
160000	-1225.4910972983191	-1085.5140288813934	-139.97706841692565	-1085.5140288813934	226.6762991968311	4.252493950675108	7.375342453292273E-4	0.19629547433272937	6.867390030462418E-4	1.6268010073012172E-8	0.18275377678761304	-102.09129735469766	1143.5794500180184	1415.594915768956	1144.6896283287424	195.9800885318044	166.3928651698293	2	4	1	3	5	0.16598182165825898	0.37455533739508035	0.284817558074219	0.1746452828724412	
170000	-1194.0934284251002	-1089.5730997789005	-104.52032864619974	-1089.5730997789005	47.62566081822055	4.006785229933202	0.004184638996370331	0.6862645307577127	0.002761769254199147	3.5749035519802163E-6	0.592584866768745	-77.50674200959789	273.8112779404496	197.98928684187632	22.955770276766554	11.098158892259844	7.711602527534473	6	1	3	4	1	0.15324446364125296	0.37563462256724345	0.2449903827877566	0.22613053100374647	
180000	-1175.4886292786337	-1082.7912184227173	-92.69741085591637	-1082.7912184227173	28.34717830394653	4.919844249328903	0.008537517077691285	0.6857577696114323	0.00554081244019426	1.5477781680525132E-5	0.6109912361631896	-67.31869512830323	235.5074591689192	35.37339182940857	20.266749709088433	17.837845859691797	3.2962526474644833	5	1	5	1	3	0.15303022694655663	0.3430220152490424	0.2776029901059576	0.2263447676984428	
190000	-1206.7069870270052	-1101.654047296772	-105.05293973023323	-1101.654047296772	22.285851496456186	3.8093758787351804	0.007999298333126958	0.45527010761325337	0.008268202645400844	1.912808642818535E-5	0.5087213627091068	-73.84711545069712	1785.8249262773647	185.57791755210343	19.65027482492315	32.543526649634764	19.321379861948845	2	1	9	2	1	0.2029820403921583	0.3430220152490424	0.2632316980669661	0.19076424629183267	
200000	-1171.308904943607	-1086.550208152517	-84.75869679109012	-1086.550208152517	22.161853522448293	3.85588200672614	0.007128860972819142	0.8537728838272244	0.006633328336242685	5.172580071375687E-5	0.9160041545402219	-62.58316876566651	114.48346385135176	30.95992713296675	7.9586673026464245	5.819247782770331	4.267481044600106	2	6	3	2	2	0.2029820403921583	0.33934356821257083	0.26526599307559773	0.1924083983196726	
210000	-1194.0343934377195	-1089.0153378350597	-105.01905560265973	-1089.0153378350597	58.458511211378706	3.85588200672614	0.004164319102688562	0.7225401529802394	0.003827170152885778	7.0478167942203804E-6	0.6605847352863491	-73.32636585424217	843.1557101229663	74.793514639407	6.406292209351097	32.98520800980783	7.026641532658101	5	3	3	2	2	0.19990314614379556	0.34242246246093355	0.26526599307559773	0.1924083983196726	
220000	-1184.7753988539012	-1083.5948397992797	-101.18055905462136	-1083.5948397992797	34.40452142276294	3.85588200672614	0.004489235028865404	0.3434436471748337	0.004713912376411982	3.205801007404305E-6	0.38437282562470243	-73.50483923175119	354.4501132629838	118.2862248868609	62.2043978970588	32.543151217278265	15.840328239302547	1	1	9	1	3	0.15310171382325283	0.34242246246093355	0.27276599227263376	0.2317098314431793	
230000	-1188.8300528863624	-1086.6708672291938	-102.15918565716863	-1086.6708672291938	34.756303009881265	3.371378605956852	0.009113703141099157	0.8161480469569997	0.0060771760813476215	5.901806531256795E-5	0.9899541653816541	-70.86137267054902	180.1411515371551	34.3164146122195	97.09054382375808	145.70389020152274	20.44423056044041	1	6	1	2	5	0.16367100753285022	0.34242246246093355	0.2660271127900577	0.22787941721615795	
240000	-1176.3587890343113	-1078.015813191396	-98.34297584291514	-1078.015813191396	24.40449512534002	3.063379617339083	0.008887255481172193	0.9706032345726736	0.006931651981687553	2.702170077186127E-5	0.6544152392999582	-69.39202461642455	325.5827830251758	213.2241334533482	92.39865623299306	8.49522664597913	5.408963956646543	5	1	1	4	4	0.1941466243930468	0.32450862900769645	0.2660271127900577	0.21531763380919847	
250000	-1174.10146783375	-1083.9324787737662	-90.16898905998369	-1083.9324787737662	19.084635390821003	4.667733009099848	0.012937003014973572	0.751112514872988	0.007911202356245595	3.569591370242998E-5	0.6585050922195846	-63.431096930620214	228.92450372625538	116.32000005011018	45.20088721683533	3.653052256782317	6.131003683096524	2	5	1	1	6	0.1880874854860499	0.32450862900769645	0.2660271127900577	0.22137677271619538	
260000	-1177.3485920081564	-1078.7027622762084	-98.64582973194787	-1078.7027622762084	29.698525664105127	3.361451307849983	0.00802420166605292	1.136304955160994	0.004836912461422928	1.3215062341664493E-5	0.7576054736271656	-70.24690753586813	97.98674883605878	143.17973372478158	135.72376588121182	8.43750120282425	5.117350701405158	2	5	1	3	4	0.1880874854860499	0.33565879162298934	0.2660271127900577	0.21022661010090246	
270000	-1182.545892719899	-1083.7319121988517	-98.81398052104738	-1083.7319121988517	44.53727199515608	3.2817034584074647	0.006451367163561293	0.6854507644816061	0.004947201539865132	7.878231733698125E-6	0.5447041781186294	-73.36557429904293	130.40114362889835	96.72150935840892	40.4804270488963	16.566603522619115	5.863784802028222	2	5	3	2	3	0.1744221397340558	0.29946861496988475	0.32335236484125973	0.20275688045479906	
280000	-1183.122551526965	-1090.5024482913109	-92.62010323565424	-1090.5024482913109	24.64197315675682	3.7852956726053626	0.012586722522778945	0.7852409852149455	0.007827202809509293	1.3538115636437954E-4	1.0923184354910398	-66.02460179378417	81.70734656546718	117.54449205906107	12.752221379548812	21.1638049596923	21.664119393077137	4	1	1	2	7	0.1744221397340558	0.3263250838241835	0.29649589598696097	0.20275688045479906	
290000	-1167.2138904016335	-1085.4660201662407	-81.74787023539277	-1085.4660201662407	19.493820349258623	5.620872204132072	0.014130622792346276	0.6314988027450538	0.010037595513701798	7.169169737874582E-5	0.7046680905476201	-60.37806384228159	86.60076945751048	43.40634658535185	5.284922116134056	2.25283171738113	4.347869423310501	1	9	2	2	1	0.15319366945469565	0.32144205520642055	0.3063211107436322	0.2190431645952509	
300000	-1186.203843654978	-1090.3643398106271	-95.83950384435092	-1090.3643398106271	36.056139714255494	3.0506520703522924	0.005213931552069597	0.46634203082469206	0.005062190205828205	5.687531359663369E-6	0.45049370671301275	-70.99322539917391	161.65535762033605	117.38790162113962	26.607367870542845	10.743804650711754	11.014661428511928	2	6	1	2	4	0.15319366945469565	0.3649179573492941	0.28534664642894125	0.19654172676706827	
310000	-1178.9733704001528	-1080.6213746733006	-98.35199572685227	-1080.6213746733006	29.41818060791104	4.962664842581036	0.004536676523412405	0.3977654999266455	0.0052298343239756	4.029797622253347E-6	0.40765395328390003	-72.21200066438492	315.8000835940501	139.7876026941131	22.862086012100402	17.081579570762447	2.57624419868284	3	3	2	4	3	0.1962239052782614	0.3207692858362396	0.28534664642894125	0.19766016245655704	
320000	-1197.9288419484947	-1096.432810908832	-101.49603103966275	-1096.432810908832	53.89486867958012	3.1335411858363287	0.0037970534696288322	0.44654695214392465	0.0038137707067503524	3.9825638496862935E-6	0.4925097745835069	-71.95373070095485	573.2116051162847	434.2629617131042	19.44540065684262	27.119450847687105	12.787478357320103	3	1	3	1	7	0.20252864653272368	0.3144645445817773	0.28534664642894125	0.19766016245655704	
330000	-1189.6467054727268	-1089.5452460589395	-100.10145941378728	-1089.5452460589395	33.053134538470445	3.1335411858363287	0.005655916856749775	0.41674706192836136	0.005896332428305079	7.0040484021431115E-6	0.45667123830063716	-67.56161788887681	851.8066186041189	1243.1545605116225	248.949910110168	9.781975103150387	6.877058418597275	1	2	3	6	3	0.20252864653272368	0.33991789691592217	0.26051048101257923	0.1970429755387742	
340000	-1197.1015735015694	-1090.878032925265	-106.22354057630454	-1090.878032925265	43.47143637248736	4.031753759911597	0.004232615362157642	1.0681676074880486	0.003877356864680472	1.1841979839659485E-5	0.8981899439392335	-73.7921795840142	972.1858782527883	335.925846512402	23.755371907316793	28.155798633384002	16.72584565181018	1	2	6	4	2	0.2346381269409788	0.27646929532498643	0.29184960219525985	0.1970429755387742	
350000	-1205.9132065282652	-1085.499044971978	-120.4141615562871	-1085.499044971978	76.07682082921322	3.6339728467174957	0.0017523615608496885	0.9813108492193527	0.0019602675881690928	2.987910410472658E-6	0.9077108630941781	-86.64454121252041	778.7396082648157	240.314836816486	126.54465431639262	100.5213238324818	13.1337691990973	2	3	4	1	5	0.2346381269409788	0.29250459043067073	0.27581430708957555	0.1970429755387742	
360000	-1210.656196083383	-1087.803259727616	-122.8529363557671	-1087.803259727616	72.63338991965713	3.6339728467174957	0.0017043624869745838	0.6111025542117283	0.0018629851431628847	1.235202551278271E-6	0.5928184407965797	-87.09521775016762	2542.624873073314	1104.6211382287868	194.5402386078631	53.86194523908131	18.87019592769122	1	1	8	1	4	0.2346381269409788	0.3067499652722351	0.27777419164570133	0.18083771614108407	
370000	-1201.0413767443483	-1091.6670625933	-109.37431415104834	-1091.6670625933	77.75143507742203	4.3907810376569065	0.0024936032628909838	0.3818416694216716	0.002428130590069196	1.0603980834097835E-6	0.4496245119243945	-80.56988295138606	471.02413951108923	37.82996704856737	34.70263430147434	58.594451404284044	33.12051679287656	4	3	1	4	3	0.2346381269409788	0.3034680076719694	0.27777419164570133	0.18411967374134974	
380000	-1186.1339962085444	-1086.1728664272312	-99.96112978131326	-1086.1728664272312	48.94707625677387	3.558068930934573	0.003911120472847033	0.5363287023535902	0.0037862133892944657	5.0825015410585685E-6	0.5918614124107019	-75.22958697420152	171.698310182196	42.782307708509734	12.579662670778921	24.682305363706178	3.641361114164575	5	2	2	5	1	0.23719726765134766	0.30692879753000246	0.28375609513330313	0.17211783968534605	
390000	-1177.3431690528632	-1080.8637407306674	-96.47942832219587	-1080.8637407306674	31.3509479339229	3.8754108933204154	0.008222846381674866	0.8796284339774729	0.00608880395853678	4.6236808852495896E-5	0.9695991183390754	-68.43461555326527	268.50947247408914	61.11813865843904	30.517395342469932	35.47552728877374	12.32890033972325	1	3	4	3	4	0.21459913699405572	0.2824946603268924	0.2732945244545077	0.22961167822454345	
400000	-1194.9319179956349	-1098.5505718141221	-96.38134618151277	-1098.5505718141221	35.24654218628856	3.625962272871953	0.004207216338480151	0.5518251181471797	0.004283680041881147	5.4252081902799245E-6	0.5604291358529915	-66.66708501325135	178.3704844768087	429.63699581932696	161.84937755006675	14.39454465837477	4.128865155854048	1	1	3	8	2	0.21432061221641274	0.2824946603268924	0.2735730492321507	0.22961167822454345	
410000	-1177.1552574263035	-1084.6927186486832	-92.46253877762022	-1084.6927186486832	25.395287777832504	4.5130576638677	0.011485825526747158	1.0129910914235623	0.008572999215890319	1.4167939620005098E-4	1.1341365155676868	-65.81587187435304	122.15873484532548	49.36121303759538	40.15207731836221	26.776572026532588	3.7914877535831333	3	5	2	3	2	0.21885541548162718	0.277959857061678	0.32596083759785166	0.17722388985884252	
420000	-1169.5968462662663	-1090.0244939416125	-79.57235232465372	-1090.0244939416125	18.193889731209996	4.7499977475662405	0.010549961703736474	0.42115996497615144	0.010948048350662456	3.435756542532524E-5	0.44928820665594804	-59.24253304674658	38.83774776540516	41.06517619257402	25.948256241157264	4.221568680523484	2.1197640284707067	5	2	1	5	2	0.21885541548162718	0.3119894303091502	0.3074439930626292	0.16171116114659273	
430000	-1196.679039775081	-1086.6420653330106	-110.03697444207042	-1086.6420653330106	96.80726285157169	3.7044699342234733	0.001827580976685895	0.4308644526602672	0.0018460025552439966	6.092231388748155E-7	0.4310731635606936	-81.53255454608114	556.3292718125344	70.88449934605832	9.681686110589379	28.907906573691342	21.75851923037346	4	6	2	1	2	0.19497866979505446	0.3295191956662258	0.2565521480954979	0.21894998644322122	
440000	-1190.4072800419447	-1084.3069393188975	-106.10034072304718	-1084.3069393188975	79.36373832589666	2.470870151494947	0.0029211058105818376	0.7712272091873925	0.0027739287182952273	5.313562771823632E-6	0.8092934936360173	-75.28603407669539	1148.567077421818	47.651009384010976	32.70637729985773	38.79310419427074	42.97298770115091	3	2	1	7	2	0.15081801538809075	0.3251166645938519	0.30095197791346234	0.22311334210459438	
450000	-1170.9333822362694	-1080.0665560259554	-90.86682621031395	-1080.0665560259554	28.659289100458736	5.010278676294554	0.0052407831532851725	0.7633613616740874	0.004991244872416637	1.5049795273359307E-5	0.7831937061483544	-65.16313609314851	173.251756040818	87.38181650530652	32.8896444330718	5.191820045879631	6.5228781620288325	4	1	2	4	4	0.15081801538809075	0.3251166645938519	0.30095197791346234	0.22311334210459438	
460000	-1210.1798579929516	-1081.9360978872674	-128.24376010568434	-1081.9360978872674	119.98816588366431	4.155298303407683	0.001638219079842116	0.9441545840634084	0.001240829774665724	3.6566315739260695E-6	1.1312619627511125	-88.02327806522665	2299.787110290859	3655.670032136332	154.0549758765727	63.269593800618885	94.73756100597406	1	1	2	5	6	0.20977544436725276	0.3251166645938519	0.24199454893430034	0.22311334210459438	
470000	-1217.2359582492352	-1097.9802531105258	-119.25570513870929	-1097.9802531105258	69.55588826611523	4.175423678088618	0.0028036016716774382	0.512084561969844	0.0025056078349302954	2.8987171103396732E-6	0.6207057616319877	-85.66928234254844	419.6258549718398	280.2618399216444	216.5417524230849	241.20402122761004	12.107844303319755	2	5	2	3	3	0.20977544436725276	0.3251166645938519	0.3072082551102173	0.1578996359286774	
480000	-1191.8356593966064	-1092.7310372031407	-99.10462219346576	-1092.7310372031407	37.0375313056049	3.3277546868703096	0.00555917112144736	0.6360657692495291	0.005037431130096327	9.042971142511312E-6	0.579920663962698	-71.12658980087991	94.30522305315445	247.68254440647658	46.016213162814914	24.715703227067376	10.664124693965697	7	1	2	2	3	0.20977544436725276	0.3638512101961988	0.2684737095078704	0.1578996359286774	
490000	-1181.294145134135	-1077.3088350661535	-103.98531006798153	-1077.3088350661535	37.656229334078624	4.046222175925111	0.004745760323258046	0.8804611910054156	0.003981993160810908	1.1508537766845258E-5	0.7476737868346423	-74.21998330358771	405.4528412781832	305.28483132397304	60.79883880226841	13.339797900623953	7.816499267462878	2	4	4	1	4	0.20977544436725276	0.3638512101961988	0.24134542396088735	0.18502792147566047	
500000	-1192.8429882133225	-1079.5051478953462	-113.33784031797634	-1079.5051478953462	51.329534673200286	4.046222175925111	0.003086394986510019	0.5246450958247301	0.0036326363298352705	3.336972896479043E-6	0.5090007288029693	-81.08283275637827	256.8210800153882	667.2287687985433	138.48674717267528	34.877615941071895	24.652785895585335	1	1	3	4	6	0.2171828149820523	0.3638512101961988	0.24134542396088735	0.17762055086086093	
510000	-1190.7751362997724	-1082.7385064663524	-108.03662983341991	-1082.7385064663524	60.553249828519924	3.7589201874196494	0.0063536802143698695	1.0968529340617144	0.002658797689606761	6.485819306620899E-6	0.7774966524764029	-75.77933819463551	394.15334747597996	492.3939630206494	45.76339770199397	14.470856520925684	25.976674047821376	1	3	3	1	7	0.23231035571222516	0.34872366946602595	0.24134542396088735	0.17762055086086093	
520000	-1192.387349051298	-1086.4741391747123	-105.9132098765858	-1086.4741391747123	36.11761597558237	3.559068385757281	0.007297910969100679	1.2677356070806807	0.0035964494032797315	2.365598793074233E-5	0.9815822407703905	-73.99521261816875	227.79025743914886	48.18589252341901	141.55907149070146	47.04142662880411	13.933817855145994	4	2	2	1	6	0.19235522293796817	0.3042571055299102	0.29917764007364517	0.20421003145847588	
530000	-1213.8495572588765	-1084.439272243682	-129.4102850151946	-1084.439272243682	136.1038644051256	3.559068385757281	0.0010629826323393116	0.3949302647715233	0.0010726846288131877	1.4288986275393498E-7	0.3584834754412793	-94.79568899266197	1258.7284843125187	899.4028390424584	333.55661244119	84.07182703455669	14.804206760000673	5	1	3	5	1	0.1863581657306339	0.3102541627372445	0.29196200740945605	0.211425664122665	
540000	-1225.498705975941	-1092.934740508975	-132.56396546696598	-1092.934740508975	197.68895535049575	4.351600273288318	7.809133559274057E-4	0.07570958440374403	7.693530387714252E-4	2.098232426730549E-9	0.05888652225185961	-98.68842535626162	868.5302550516175	419.62242247462723	649.2899802398518	48.30127891080471	68.10334726170274	1	5	2	1	6	0.18546728542815563	0.3548616078410824	0.29196200740945605	0.16770909932130537	
550000	-1229.4260978013829	-1083.8569344679454	-145.56916333343756	-1083.8569344679454	262.21616263789247	3.7020431600752266	6.503222327458021E-4	0.34647615518229385	6.511320587183401E-4	5.326763173471469E-8	0.32629388887110206	-103.88648893623723	1744.1851565784718	230.2779469013185	683.4854072594852	1673.2678255822404	293.8939175623276	1	3	2	2	7	0.18546728542815563	0.32495939126672063	0.30094028822455243	0.18863303508057075	
560000	-1222.2538777749987	-1084.690004871242	-137.56387290375676	-1084.690004871242	230.75410119090708	4.017766437691801	9.94639815423828E-4	0.5945022927195339	8.446316166688107E-4	4.2630311554734864E-7	0.695095864433892	-99.32016633760803	3558.755398999587	750.6045228879424	204.08120608946103	225.60623065258795	68.36947192264269	1	3	8	1	2	0.18546728542815563	0.3359030294705801	0.28999665002069297	0.18863303508057075	
570000	-1213.7908218041528	-1077.278598047046	-136.5122237571068	-1077.278598047046	229.91916078690662	4.255733600194321	7.661071915042678E-4	1.1389740188739632	4.538646860881398E-4	2.5394014076219353E-7	0.872703165636602	-95.79093251780817	4331.610127509233	1143.9321090440428	861.9521873933174	57.15232192587957	34.57645671297162	3	3	1	3	5	0.18546728542815563	0.3359030294705801	0.28999665002069297	0.18863303508057075	
580000	-1202.5958036466416	-1089.6656229376636	-112.93018070897794	-1089.6656229376636	69.85488875668385	3.384125170727336	0.001555577543577527	0.8193067939304804	0.001696743192823352	1.191074104894814E-6	0.6480096820406628	-79.53519970623087	1604.7452831186401	516.7043703436074	94.31227307798096	37.19243360158065	5.706724648065405	2	3	1	8	1	0.2051276879083252	0.3359030294705801	0.23685042917024707	0.2221188534508471	
590000	-1221.7511728508744	-1088.5107210796152	-133.24045177125905	-1088.5107210796152	208.47018341657403	3.23508381011613	7.251564797833917E-4	0.4898208518627686	7.728277378568638E-4	1.547476396398494E-7	0.4896672569316012	-97.53412260049545	1004.7161405191807	299.9815278681745	432.97507374256423	259.7830426846039	47.93092975277307	5	2	2	1	5	0.2033663797703002	0.3445653003594882	0.23685042917024707	0.215217890699964	
600000	-1197.5109190150195	-1081.1192561265389	-116.39166288848061	-1081.1192561265389	76.20627604896609	3.9336125786308496	0.0027283043024950203	0.5213550406736259	0.002217792295773628	8.792685300176082E-7	0.4028824477838535	-86.14231168755315	427.48728128101516	207.55965640248914	100.54010878162651	44.389189412192216	27.58963477080291	1	7	2	1	4	0.2033663797703002	0.3445653003594882	0.27878277358602593	0.17328554628418513	
610000	-1187.530408100991	-1081.3102654879833	-106.22014261300772	-1081.3102654879833	45.25909246146083	3.9336125786308496	0.00354390766594878	0.6831044189062593	0.003710189260638778	6.552005092192026E-6	0.6743585292341749	-77.74218641551299	328.1226095210738	249.98650278855254	18.606973812748862	21.76681296011032	9.799981401805532	8	1	3	1	2	0.2033663797703002	0.3445653003594882	0.27878277358602593	0.17328554628418513	
620000	-1220.8997040050265	-1083.608095975018	-137.29160803000846	-1083.608095975018	201.74938719386833	3.4745004161324253	0.0012469404832702537	0.905283964482511	8.738819703379968E-4	2.1945274380780983E-6	1.1690128423785668	-105.01397315496146	398.6919153111728	418.11469786555347	17.775026152987998	39.79717295550675	35.871147791386335	3	7	1	3	1	0.2033663797703002	0.3187505701518617	0.2707460207223872	0.20713702935545034	
630000	-1216.6511281202847	-1078.3808183372064	-138.2703097830784	-1078.3808183372064	181.85893825944498	3.49462390369588	9.897571677718042E-4	0.542166547844113	9.59718456004129E-4	2.324859011665667E-7	0.48534010357141616	-96.858259817858	3177.0392095499383	651.1124687930183	1667.750633356641	22.517370966985325	72.06400016957576	2	4	2	1	6	0.1752270667781439	0.31692203858505	0.28976507789711975	0.2180858167396858	
640000	-1195.6118994839376	-1081.623138823568	-113.98876066036944	-1081.623138823568	65.50729817885554	3.702525006765298	0.0025266684196012146	0.5149883944076383	0.00232501294156783	1.841669446018772E-6	0.5621697842819682	-84.71974511254477	266.93020938476303	290.32620222219333	25.709647245472052	40.39858130958096	18.79714394014871	1	8	2	2	2	0.1752270667781439	0.3200689696574683	0.2866181468247015	0.2180858167396858	
650000	-1188.811581541588	-1080.7610067143773	-108.05057482721078	-1080.7610067143773	48.91779051667152	4.378431259404072	0.004599325657369805	0.7869651069153583	0.004012779631713531	1.4524369711078397E-5	0.8085883472400346	-80.62177126710057	83.76819328611954	36.12011924307263	49.3178419801508	42.876318387732724	54.90350087653157	3	3	6	2	1	0.1752270667781439	0.3200689696574683	0.2866181468247015	0.2180858167396858	
660000	-1170.7840967222548	-1086.068890080864	-84.71520664139081	-1086.068890080864	22.768461752665008	4.165050868904213	0.01047944759406204	0.9241888206090657	0.008319122435806401	6.015577570490152E-5	0.9038851028273589	-60.296603323134335	78.20050381799943	97.69819718997358	10.37225795887593	10.39230145964356	3.4175760788942586	3	1	4	5	2	0.1407761634706097	0.3890908243969831	0.28735322107397393	0.1827797910584327	
670000	-1211.4402186066889	-1082.8358604964194	-128.60435811026937	-1082.8358604964194	111.078796304621	3.8523259343789005	0.0014930064842795777	0.4234862890073014	0.0014486164010686089	6.606185674616555E-7	0.5458668239296218	-91.84798239340046	2784.660281223451	1310.4787778234888	78.36941783009253	136.89057462026173	23.65724470169443	3	2	1	6	3	0.1407761634706097	0.3399283504042152	0.31277682725689315	0.20651865886828139	
680000	-1243.2510354077626	-1082.9549998482908	-160.29603555947176	-1082.9549998482908	724.6374660184099	3.170512493125874	3.6338696882286297E-4	0.9250960934324545	2.2049888668340624E-4	4.257006028739113E-8	0.8278330340646671	-116.97383179515062	2785.8752108089725	3481.0920850912253	123.66081615093448	413.04281408810687	167.36081964998078	3	2	4	2	4	0.17009664552058176	0.3564107139672605	0.31277682725689315	0.16071581325526407	
690000	-1216.4449033792423	-1080.3387983863486	-136.1061049928938	-1080.3387983863486	171.27081375681965	4.342067554247543	0.0012054168016168276	0.8892118082989574	0.001010828311839202	1.632918887552198E-6	0.9638961480456861	-99.61404431592675	840.6175580012927	602.2899683008859	125.65105477669995	122.11761779650233	169.94998167996127	2	1	2	9	1	0.15780293473816828	0.3564107139672605	0.31277682725689315	0.17300952403767755	
700000	-1201.1009543689433	-1085.2527399060211	-115.84821446292231	-1085.2527399060211	102.60836044442028	4.336159924849149	0.0016497515645711074	0.33526023418117784	0.0016835740435658206	2.907080431078596E-7	0.3511136351830864	-84.8342351929978	1189.9548639694206	69.73523985577586	97.18130020447705	58.86227608258449	5.990586735357123	4	3	1	6	1	0.21267075807223193	0.33712672759029694	0.2579090039228295	0.19229351041464107	
710000	-1195.4241540120524	-1088.328600170405	-107.09555384164743	-1088.328600170405	52.585429014641356	4.181086174257341	0.0030590034053075738	0.6806314626021203	0.0026451102590671015	5.8778739102973286E-6	0.7446228145429543	-73.51280806336362	194.33609222592045	610.5511073608156	352.23286245946304	22.868716022928776	19.977804653465896	2	1	2	8	2	0.21267075807223193	0.33712672759029694	0.2579090039228295	0.19229351041464107	
720000	-1218.7459982293592	-1092.0604174758043	-126.6855807535549	-1092.0604174758043	161.8651416010394	5.022211105303839	0.0014145289656433643	0.571603226918379	0.0012733655722617372	1.1571452137458696E-6	0.744520074534652	-91.75700212141841	904.3835055455875	588.70586751527	111.58302377914562	116.49249764908058	84.15091876474553	4	2	3	5	1	0.17877617808916244	0.33712672759029694	0.2895410034810441	0.194556090839496	
730000	-1194.3003340724863	-1080.0020855376029	-114.29824853488356	-1080.0020855376029	66.06557939010646	3.892089587514637	0.0038541111937376014	0.8646814808103528	0.002409426842949077	3.397905678812517E-6	0.6949057733679845	-82.60967723618208	306.4460467766717	78.71952625973636	50.49221269851244	117.19071919141903	57.10848507082349	4	1	1	2	7	0.1815784382974773	0.33432446738198207	0.2895410034810441	0.194556090839496	
740000	-1190.2778498823395	-1079.3340466950965	-110.94380318724306	-1079.3340466950965	69.67785534497045	4.636294677821044	0.002781657741294008	0.6560047086032216	0.0023953516581792854	2.885341382869649E-6	0.6599579493118902	-80.6329229446795	657.1362911902506	100.89546704282084	64.06097737853597	46.99661493261939	7.389446144966547	2	6	4	1	2	0.1815784382974773	0.33432446738198207	0.2895410034810441	0.194556090839496	
750000	-1160.0192084642667	-1077.3544781456696	-82.66473031859718	-1077.3544781456696	20.079553909270604	3.8586981996959517	0.008440433427409366	0.9410349511310987	0.00690144653070755	1.0667672788992148E-4	1.1821437417061678	-59.083022654830096	112.76394298445449	95.42648547981378	9.35010332405381	5.738689751264611	1.8560954926766433	1	4	2	6	2	0.1815784382974773	0.3153085659589828	0.30855690490404336	0.194556090839496	
760000	-1163.787704793237	-1080.5394079395314	-83.24829685370553	-1080.5394079395314	16.877159889514378	3.9920585328943803	0.013360401314449946	1.1133473698408902	0.010960027785399847	2.2436241302295783E-4	1.1431123257118319	-59.33019347549128	74.50924497261776	51.120924786800494	17.924112589241275	9.374836764881675	3.7390767900295963	1	5	6	2	1	0.19701016454567047	0.32642924778984017	0.294131656896888	0.18242893076760075	
770000	-1176.461353087826	-1080.128330601483	-96.33302248634308	-1080.128330601483	26.476678276951997	3.141756924476948	0.009152100963810817	0.9947828937435359	0.006718781401782563	4.968891971051036E-5	0.902717533672438	-69.56152797127608	131.27313150587486	87.32329600540947	14.684226379707978	25.148922317398394	11.387543120316758	2	4	2	5	2	0.19701016454567047	0.32642924778984017	0.294131656896888	0.18242893076760075	
780000	-1155.584051245999	-1080.7538326443137	-74.83021860168533	-1080.7538326443137	13.236652067152418	4.209991644786596	0.02047674083758401	0.9304439115770261	0.015558518336579657	1.3811510410061505E-4	0.6637577047472714	-53.794215594736755	31.192830003838733	20.207528592253322	10.002497496955355	11.454028525135719	3.8439214533474706	4	1	6	1	3	0.19701016454567047	0.32642924778984017	0.2662734258203563	0.21028716184413251	
790000	-1167.9357468144167	-1084.85328159687	-83.08246521754687	-1084.85328159687	20.602365105939633	5.097817723901475	0.01053797774250536	0.6869273309044511	0.01109857835969489	7.580552890054461E-5	0.7957683216127492	-56.31155403636875	159.38711297718993	111.93667927843337	67.36998500129366	14.031759361395075	3.9595782389435037	1	1	2	10	1	0.19701016454567047	0.31926899033462236	0.2734336832755741	0.21028716184413251	
800000	-1173.1358770905636	-1081.7928353183431	-91.34304177222054	-1081.7928353183431	25.15117882475542	3.8287313226585225	0.0077418368018561485	0.5955974397085521	0.00853813816834606	2.7065275841428345E-5	0.6251949661410636	-65.86951378986282	193.29349739172136	121.77403535878668	34.73422983909808	10.257029432058633	4.847969179518484	2	5	1	4	3	0.1532697957257464	0.36551256211419586	0.27198401087964785	0.20923363128040937	
810000	-1169.8079333472067	-1085.1375587815028	-84.67037456570387	-1085.1375587815028	15.93718328718837	3.152938481323116	0.015607591915185562	0.7383902070085719	0.01166453167490209	1.1537706215042633E-4	0.8322881570261796	-61.37877905859495	30.428337959980862	32.662444394244794	29.06003364633299	30.237178526582625	10.89546346492406	4	3	1	3	4	0.15047996944540645	0.3773717272152681	0.2601248457785756	0.2120234575607493	
820000	-1167.298421944808	-1090.570205205338	-76.72821673947013	-1090.570205205338	15.566471094297937	3.6323189702339413	0.016309170411387103	1.129473425328389	0.011003594095710213	1.544300616733533E-4	0.97442045201027	-56.458582688277005	60.9115402413902	40.09286405054092	11.193526902374892	0.3205476589381381	0.6098764567587267	1	8	4	1	1	0.18851829038291779	0.3773717272152681	0.22525494655253164	0.20885503584928194	
830000	-1149.951218642045	-1077.0387829523047	-72.91243568974038	-1077.0387829523047	15.127729356827414	3.5233424101509767	0.015079776595979786	0.7448652151220324	0.013117823496978279	1.5373985275332297E-4	0.7379384733376512	-54.69521948968243	16.924974619604427	27.29717812946664	9.263463971756467	2.252703145809079	2.343970357958738	4	4	2	2	3	0.21461739297794138	0.3062431716661967	0.28575849303016854	0.1933809423256929	
840000	-1183.4203334002016	-1081.2466714775414	-102.17366192266023	-1081.2466714775414	33.95465029197886	3.229733041129823	0.004781022604937039	0.5609551234992346	0.004504929463340799	1.281656827451879E-5	0.6071639608432319	-72.19010627021099	282.6306246037432	72.46053282785006	156.35107672185393	56.019623314831726	16.492566301018535	2	1	4	1	7	0.21461739297794138	0.3062431716661967	0.28575849303016854	0.1933809423256929	
850000	-1173.4772531155897	-1084.2627391148797	-89.21451400071007	-1084.2627391148797	26.608096238787365	4.182547961727979	0.005692980056037047	0.46156871371652824	0.005608070193489157	1.041581817707657E-5	0.5666165166739195	-65.46207015196981	81.20175552959331	35.5526653713987	50.315408213324325	18.761186837053582	1.6041252091427938	4	1	4	1	5	0.21461739297794138	0.32014220667406645	0.25837422293762935	0.2068661774103623	
860000	-1175.570559604301	-1085.8532608117177	-89.71729879258328	-1085.8532608117177	45.295068103558606	4.182547961727979	0.02090713650851362	1.2210920555797828	0.008373293987563776	2.3031442204589602E-4	1.193017794979512	-63.42514908345117	51.4820436391038	14.885126577934763	16.834124528574417	27.27139669324631	51.195942136176875	3	6	1	1	4	0.18138341922990225	0.3605747919480573	0.25259735187511195	0.20544443694692793	
870000	-1166.1388120579222	-1085.420747892843	-80.71806416507918	-1085.420747892843	17.780023231750448	4.551350109075714	0.014597625228839098	0.9512942295613279	0.010358354860859727	8.773649321717419E-5	0.7244186800717278	-57.447161023770256	62.75642955161816	28.620398885647802	8.643855772810006	14.223399814767347	6.707126644200894	4	2	4	3	2	0.17052310994529848	0.3417883311238345	0.3056495331503725	0.18203902578049394	
880000	-1160.9639741493645	-1087.936954264351	-73.02701988501359	-1087.936954264351	14.32986321994465	3.783045397580473	0.012163755250250392	0.6563169165208258	0.010963435145956149	9.50226846895633E-5	0.7174847127372972	-51.93131404069893	93.90512203253533	56.90454244558798	10.434762778411994	4.052283332558711	1.112226642725345	3	1	5	1	5	0.17052310994529848	0.3419967262012882	0.3056495331503725	0.18183063070304026	
890000	-1174.1049840069443	-1077.1321876640268	-96.97279634291739	-1077.1321876640268	25.141121135050835	3.413995459268513	0.006995628227993246	0.6226876296693842	0.007041265588530161	1.989667533360647E-5	0.645648780476966	-70.91770226347164	57.84661419387065	102.26590000641811	68.65456245611223	29.67782361123386	8.340631981143783	2	2	5	5	1	0.17052310994529848	0.32307433112900275	0.31439911959104316	0.192003439334655	
900000	-1173.6248562991204	-1082.6361107051143	-90.98874559400619	-1082.6361107051143	27.647505439320078	4.456430856522635	0.006382710511883473	0.7545200043771122	0.005419516965931044	2.254398385645454E-5	0.8023242027623381	-64.49041776642596	396.0278768084976	78.87233657514793	13.490405820095454	2.011964554312615	6.127487902907142	2	2	6	1	4	0.19873074090118284	0.32780113324251675	0.3049842400084453	0.16848388584785454	
910000	-1174.9817276260128	-1080.6687779597303	-94.31294966628249	-1080.6687779597303	34.66352689480343	4.105432037322281	0.007154610532506377	0.8824112200515948	0.006494362813232889	4.7744305491043326E-5	0.9601707696142121	-61.41038623969068	255.08520290922223	2.0954619838824953	14.01864957721976	50.9083381151689	29.363122504616648	1	4	3	2	5	0.19873074090118284	0.30583927029953123	0.3049842400084453	0.19044574879084009	
920000	-1174.0705105416437	-1082.2692892844902	-91.80122125715343	-1082.2692892844902	26.25987428558112	3.360083754751512	0.007677801125299266	0.6032169276246625	0.007673994083938452	1.979519424499492E-5	0.6027649480840135	-66.83151646462042	190.12033363175516	47.016867766551506	18.43380513206007	17.96512759118863	13.49504509961912	1	3	2	1	8	0.2038274519878082	0.31660396993983614	0.2816456860300935	0.19792289204226166	
930000	-1174.5953119080564	-1086.5206482772853	-88.07466363077101	-1086.5206482772853	28.99848127651199	3.360083754751512	0.007233755531129759	0.8785759427934109	0.005276048417276419	2.4698000766932504E-5	0.8874737732413287	-59.77887887796667	355.3990657152766	262.1260188482821	43.615091899915896	6.703936492865827	5.996271989470281	1	2	1	3	8	0.1680386009175709	0.35239282101007346	0.2816456860300935	0.19792289204226166	
940000	-1191.603536939071	-1082.010921604535	-109.59261533453599	-1082.010921604535	63.489707355983434	3.75546330310564	0.0025177582371792738	0.6889367526519922	0.002045260388945189	2.493217090649259E-6	0.7034657351694878	-79.25685458621646	773.2769595155331	42.25538006987584	56.108386491670856	34.71184286393736	29.26822874426854	2	2	6	4	1	0.17696492678032655	0.35241367304958093	0.27002373586242834	0.20059766430766368	
950000	-1188.9133250390796	-1090.0289926953712	-98.88433234370834	-1090.0289926953712	39.67280098213192	4.311215693171562	0.004500960177650115	0.13877436043174832	0.004538617894696929	5.614963358353343E-7	0.16579987089484233	-73.41056385420022	165.9546275099913	81.91208666001044	22.62862406428126	47.29147479097213	6.762030990557677	1	8	1	1	4	0.1639365965198624	0.3222357997975062	0.31322993937496724	0.20059766430766368	
960000	-1198.483103692671	-1093.099636589045	-105.3834671036258	-1093.099636589045	43.78030637671512	3.4986669373388204	0.00401062730729725	0.12499942702888998	0.004006014795971714	1.7746341068619292E-7	0.10449354605033567	-76.47609593456444	386.97671066296544	199.44003548415162	113.59745916328708	16.596244889917585	39.77339224850503	4	3	2	5	1	0.1656007547205791	0.3222357997975062	0.2847771217652205	0.22738632371669368	
970000	-1185.5382626237968	-1081.7455302268897	-103.79273239690703	-1081.7455302268897	44.94862730219323	4.8379814032867525	0.005514766064732483	0.5188445568395847	0.004054797049650073	1.2337256250051362E-5	0.6512909584197419	-74.88951987538614	261.1780963714911	146.80582900256877	41.57303093984141	9.212514790983532	28.98680009864552	2	7	1	1	4	0.1656007547205791	0.3222357997975062	0.3460048847621149	0.16615856071979934	
980000	-1209.7201231513486	-1094.199961411479	-115.52016173986954	-1094.199961411479	62.240138626518	3.499653836360987	0.0031852754574983075	0.44619597559048985	0.0027702807360719477	9.609282642375002E-7	0.3342764939099586	-84.18195456990449	404.4357921407758	201.08903660783048	199.10297172329666	95.33807478651569	24.705653780126525	6	1	2	1	5	0.21980577463606682	0.3222357997975062	0.24464665845319528	0.21331176711323124	
990000	-1180.759713258655	-1079.1195301217947	-101.64018313686033	-1079.1195301217947	37.28955187100468	3.499653836360987	0.006558566363976976	0.8600351308278732	0.0044375496153083544	8.909671683979753E-6	0.6731416565267258	-71.25538336175791	1902.8110296220568	402.1055489906368	10.046455081634283	4.590203640490525	6.53137077087734	1	3	9	1	1	0.20263742008430044	0.3222357997975062	0.2658056085989595	0.20932117151923338	
1000000	-1208.3750218990413	-1084.186400515602	-124.18862138343938	-1084.186400515602	86.24859454623558	3.499653836360987	0.002080692393857327	1.0565491253480632	0.0018383451967214867	2.904761549481075E-6	0.899882560666287	-86.13535479642667	1974.5622182207944	2236.0652868872726	181.42784432691195	70.21321956005163	11.489361006299282	1	1	5	3	5	0.20263742008430044	0.3222357997975062	0.2658056085989595	0.20932117151923338	
1010000	-1189.535454293882	-1077.802647625065	-111.73280666881689	-1077.802647625065	50.46721984425312	3.7840265197269893	0.004465962815232955	1.0512741461880457	0.003220386528989033	2.39677597672472E-5	1.2438652907325387	-81.26002514953927	531.7150810884993	207.2053513072614	111.33284303120396	7.52680398349529	6.297512801077404	3	7	2	1	2	0.20263742008430044	0.3222357997975062	0.2658056085989595	0.20932117151923338	
1020000	-1189.0789377369783	-1085.0825751265675	-103.99636261041088	-1085.0825751265675	35.90592359330232	4.719391027237656	0.0043965147389757875	0.7949254246847363	0.005197235473864022	1.344691304435047E-5	0.7207418359321567	-75.28320138880791	233.40674792857445	85.65239772787132	32.09609591291885	48.627793073757516	11.65586334044089	1	6	1	2	5	0.20263742008430044	0.3222357997975062	0.2658056085989595	0.20932117151923338	
1030000	-1198.1615674439322	-1096.4392825825773	-101.72228486135491	-1096.4392825825773	28.731505804471453	4.719391027237656	0.0050784853987136365	0.3473120573033769	0.00540615482807003	3.721967316053887E-6	0.3471862142924902	-74.57452691014988	815.0814235393798	36.729315770192294	28.30889621252046	20.150131101505497	6.226335762511535	2	5	1	2	5	0.20263742008430044	0.3222357997975062	0.2658056085989595	0.20932117151923338	
1040000	-1213.8782198101271	-1082.8354733209594	-131.0427464891676	-1082.8354733209594	139.07830968810245	3.3914443610630465	0.0010731788450877525	0.7022646012150726	0.001267122613582944	8.032289342934432E-7	0.7670046915571777	-97.89972550708265	609.4843889408737	378.1307457995652	189.79963152388197	25.104518780195622	46.76584290544642	4	1	6	2	2	0.20263742008430044	0.3222357997975062	0.2569243820661883	0.21820239805200461	
1050000	-1199.8271094772872	-1085.1145895666912	-114.71251991059597	-1085.1145895666912	73.75951959649241	3.3914443610630465	0.00344670845792022	1.2244368229056648	0.0017952583543265962	8.325939596896526E-6	1.2086653788209407	-76.9898564081841	5460.710053664337	1313.6255788537533	44.55942365215075	29.83012413188252	23.14401254493405	2	1	1	4	7	0.20263742008430044	0.3362816856707546	0.24287849619293989	0.21820239805200461	
1060000	-1196.8528871822514	-1083.057773687182	-113.79511349506949	-1083.057773687182	52.9388665162367	4.437259699904875	0.0027992652675582434	0.9016324659206425	0.0024472879916511083	3.2106636808630715E-6	0.7644483344537562	-80.37445505073282	512.6115307094354	758.786786000651	137.9434079359588	30.83232873935296	9.429226697086458	1	4	4	1	5	0.23610537790971187	0.3307354150341179	0.23179330692434716	0.20136590013182262	
1070000	-1187.573575813618	-1089.1688795714226	-98.40469624219543	-1089.1688795714226	37.170763737071404	3.8026243398752944	0.005942680812760937	0.8069710067133598	0.0060817784726906856	2.031572090926033E-5	0.7477284999029754	-69.63225343726606	161.19331507532183	181.7663865440254	36.05634960229999	19.44951321650379	33.39737844932164	5	1	3	3	3	0.15736116799868516	0.38740104349955207	0.23653028777264923	0.21870750072911307	
1080000	-1177.886122773574	-1088.3964633417222	-89.48965943185182	-1088.3964633417222	19.82515859897263	2.5633696434665896	0.011817642870094252	0.6070416339188055	0.010096881074309902	7.994042766645791E-5	0.743654676535819	-67.36682891040397	148.99632074516288	37.92429987216832	15.0480906948702	6.594350197213845	4.004354968939672	1	5	4	4	1	0.19036383786904892	0.3543983736291883	0.2515843174417677	0.2036534710599946	
1090000	-1219.1912193531925	-1096.5322421015076	-122.65897725168495	-1096.5322421015076	76.70025514916851	3.7551622401635023	0.0023407004192498313	0.6274702237944838	0.002239598292842307	1.910944382668922E-6	0.6098292595319915	-91.08797377067499	195.21519725425497	365.6612105485604	123.10780081275188	13.676677040506242	36.97428862899043	2	7	1	2	3	0.17968882554962431	0.3505761989998379	0.26608150439054273	0.2036534710599946	
1100000	-1176.7082705709272	-1091.1773541875268	-85.53091638340044	-1091.1773541875268	19.863028689988752	3.9176142749287526	0.00966675871909596	0.45168437708437864	0.009418958418030955	1.401143371600203E-5	0.38341637766870806	-60.76238281035807	208.93060186921966	89.88215228746498	16.834548780517668	8.202128434303136	11.855657899118418	2	5	2	2	4	0.17968882554962431	0.3436970451272465	0.2729606582631341	0.2036534710599946	
1110000	-1163.5456059082326	-1084.5675699502913	-78.97803595794134	-1084.5675699502913	17.97457291739208	4.135446117609217	0.01573158107441656	0.9064426058251707	0.012370869242459634	3.222375166649906E-4	1.1396428811128678	-55.49084142022419	60.22393416491	13.357209540717161	10.86679291512445	22.457467793641737	9.263284945578986	5	1	4	2	3	0.17300046734438965	0.30816650190116474	0.31517955969445055	0.2036534710599946	
1120000	-1162.5667218982169	-1088.4336553128273	-74.13306658538949	-1088.4336553128273	12.623694418016685	2.8513650964754444	0.022714259163274023	0.6612627166952963	0.017364083303864474	2.86495892963241E-4	0.7418395762149752	-51.39798062124589	90.5594989430257	27.21719424141032	6.177081833465916	14.765513335617547	7.61301038855561	1	1	4	7	2	0.15230730354371527	0.3288596657018391	0.2948981551725279	0.22393487558191727	
1130000	-1147.6389844612656	-1075.6714247324594	-71.9675597288063	-1075.6714247324594	16.26805991193976	5.165452067440304	0.028291526853527437	1.1863051214469478	0.01616247999833002	0.00198899117566589	1.3601793663023556	-51.42196189606563	30.510560868888604	11.453634372741428	9.64597639288895	6.027922193005615	3.1576876670759946	2	7	2	1	3	0.17144652813121666	0.3647477522093065	0.2398708440775591	0.22393487558191727	
1140000	-1140.8842996963658	-1081.059906542408	-59.82439315395788	-1081.059906542408	11.286271386166954	5.165452067440304	0.028395398051316564	0.9877806877149893	0.019533170288284635	8.622715254010429E-4	1.1341428417174881	-39.5162344646592	204.88821334724324	16.776126938543225	2.0684068174908723	1.6582753794592602	0.6071086849098272	2	2	7	3	1	0.17144652813121666	0.36608885323511653	0.25580426876764495	0.2066603498660214	
1150000	-1150.2267759089077	-1080.664511515277	-69.56226439363083	-1080.664511515277	13.772975336940217	4.269451700465269	0.026348945669417572	0.689939265552592	0.01770728139463453	3.377828170340387E-4	0.8277006142477915	-46.28455281778305	58.04485733108109	67.42300664124556	4.800885475448522	8.956701717197166	9.397775377555785	2	1	7	2	3	0.17144652813121666	0.36608885323511653	0.2580572003739319	0.20440741825973438	
1160000	-1166.9556481128225	-1075.9617322405811	-90.99391587224146	-1075.9617322405811	28.353476342609568	4.322844169862423	0.011365241324554808	0.8711479093989969	0.007773310756580829	1.3294530151702E-4	1.0463887061829238	-65.9031145687654	96.44587461527925	17.409339102696737	9.081777618957098	6.209270542480327	25.111984934555387	5	2	2	1	5	0.17144652813121666	0.36608885323511653	0.2580572003739319	0.20440741825973438	
1170000	-1166.8630579569312	-1080.9362919124248	-85.92676604450645	-1080.9362919124248	18.774642250115797	4.34503850770803	0.008599785868285147	0.9988926318269337	0.009135600277553982	4.107694744645003E-5	0.7113722523287924	-57.217667078253285	224.35488887761085	41.93677306809493	78.1771715162191	27.906427724177853	0.3648894903698471	1	3	2	7	2	0.14925123572790616	0.38828414563842706	0.2580572003739319	0.20440741825973438	
1180000	-1167.8177307422404	-1088.0092428743576	-79.80848786788292	-1088.0092428743576	14.434095521570393	3.1851794781106046	0.018457080651852642	0.839781942920461	0.01454628095879631	3.03028324926966E-4	1.006789167557891	-53.55512109352936	65.68608299013341	209.93071708116386	22.22610324943615	10.88049082707198	0.9692024947913396	1	1	4	8	1	0.1657585234808048	0.4031967542794758	0.24372815101749226	0.18731657122222667	
1190000	-1150.501205995152	-1081.6202668224212	-68.88093917273096	-1081.6202668224212	19.60525386290827	3.1851794781106046	0.03414285711673431	1.0112214506921737	0.014401994580458271	0.0011217103207327938	1.3005199345942948	-46.738747148886155	115.35962448658893	2.1170813276530365	5.188975573416049	5.179216249521038	7.431233183699935	3	3	3	2	4	0.17921567821406212	0.3897395995462185	0.24372815101749226	0.18731657122222667	
1200000	-1154.8737316994211	-1082.6382062365942	-72.23552546282684	-1082.6382062365942	14.243391635388058	4.128851270660864	0.01637313576941678	0.7583884256726562	0.016654001369082974	2.855081792844377E-4	0.886639182782189	-51.9366999742966	42.924141715506124	8.498257833092627	9.612431259290274	3.309355129017871	7.583385197088979	4	2	4	3	2	0.17921567821406212	0.3897395995462185	0.24372815101749226	0.18731657122222667	
1210000	-1153.740242603365	-1086.3504183283387	-67.38982427502638	-1086.3504183283387	17.421089529930867	2.436598230141713	0.0195398140599526	1.1950866843112924	0.013842946303109047	8.684830996695432E-4	1.2464298941591703	-44.30388570121941	52.746905885159066	36.628994391346836	1.8313795869873848	6.3679190012074125	5.650858225455238	1	2	3	8	1	0.17921567821406212	0.37157063618479785	0.24372815101749226	0.2054855345836473	
1220000	-1157.9569128145424	-1093.5413691367987	-64.4155436777437	-1093.5413691367987	11.497285986406371	3.9299387690508	0.022589170424431575	1.2489868240611668	0.016566823172939015	0.001408064632701352	1.30395373322591	-43.226866489146715	65.14941914598371	9.357791267619215	11.438179741261026	4.494492238042518	1.0448481908236549	3	5	2	2	3	0.17687397441857286	0.36327967909809705	0.25436081189968235	0.2054855345836473	
1230000	-1160.781911992773	-1084.4880393648423	-76.29387262793072	-1084.4880393648423	14.017530629901648	3.9299387690508	0.01469041671576641	0.8749164082967216	0.011918508386680099	1.8510609363455238E-4	0.9376167389058906	-52.75045554003961	98.48685769642732	25.549145847842112	24.647861995941092	10.889731220648324	3.702042121358279	1	2	1	7	4	0.17687397441857286	0.3285965142904831	0.30939335977143256	0.18513615151951104	
1240000	-1162.5390789395074	-1080.7504173441907	-81.78866159531661	-1080.7504173441907	16.5407684287766	4.405105666848376	0.016470381258397143	0.7103735855642084	0.013123892434370291	1.496208098750045E-4	0.7269233686929699	-57.547324926095285	54.036071302829015	52.29507214037106	39.77764857840055	21.488138696162352	3.066070581463317	1	2	1	9	2	0.16608045984629283	0.3432076008507579	0.29608340081845097	0.19462853848449788	
1250000	-1171.1046758210778	-1080.635073105484	-90.46960271559384	-1080.635073105484	26.93406977414543	3.325133893016067	0.00740987242464472	0.6259450800976898	0.007995440038672448	2.931830148099656E-5	0.6809859163335681	-64.0734322722728	710.1264849914073	43.64755954978911	12.139621798857858	14.944564481507307	2.941406538839842	2	5	3	2	3	0.19692087466419408	0.3436552561754766	0.28192371018677825	0.17750015897355065	
1260000	-1168.000324061304	-1081.9988667474545	-86.00145731384941	-1081.9988667474545	24.619204360095374	3.4533614487349484	0.008070394708983717	0.9848685808881927	0.007246141781575691	3.875180690314185E-5	0.7755353292061012	-63.43564708320933	67.33776914020557	26.70470512157067	22.855568580863384	7.395792492250642	3.2753132545261368	5	2	2	5	1	0.2051179611643431	0.3436552561754766	0.28192371018677825	0.16930307247340162	
1270000	-1175.2159988648573	-1080.1837076226384	-95.0322912422188	-1080.1837076226384	27.865401732014778	3.4533614487349484	0.006523478673049134	0.6081225026056832	0.00601600009061241	3.598012083308743E-5	0.8495798753743735	-70.92101852372069	75.25089482897212	59.08062876617237	56.435795625952636	12.205058955028324	4.822146322246228	5	2	2	2	4	0.18465899261558055	0.29582746912371405	0.3116997092390877	0.20781382902161732	
1280000	-1173.6243505489233	-1087.779313801383	-85.84503674754032	-1087.779313801383	25.615563992176014	3.914756284715081	0.005229865586920922	0.8466710302980983	0.006125542337557205	3.513368487430677E-5	0.8048311348915733	-58.22327776188869	300.97041836458493	236.8862366983316	8.208587055339837	13.528796360695504	1.7533425908076616	1	2	5	5	2	0.18465899261558055	0.35639544081232555	0.2511317375504762	0.20781382902161732	
1290000	-1182.565468797477	-1081.9226454196828	-100.64282337779422	-1081.9226454196828	39.76232503774723	3.914756284715081	0.004793446528990326	0.66724455631058	0.004871682176215005	1.2979534921016022E-5	0.6980462380727198	-70.40266637619288	329.12336202297314	57.69567991740238	135.47111693090764	45.396821056210506	7.184025611041356	2	3	3	3	4	0.16840580362009233	0.3662526330546678	0.27846940147692356	0.1868721618483159	
1300000	-1210.1091330064526	-1080.4900743295716	-129.6190586768809	-1080.4900743295716	141.08821001851868	4.289066231354302	0.0012064815115515725	0.8044209430770979	0.0011668682707663659	1.4856258853504876E-6	0.8595588189302131	-92.43893601176556	944.701548851082	143.39574395589793	204.09943734319836	413.0560702164826	66.03403926556365	3	6	2	1	3	0.16840580362009233	0.3662526330546678	0.27846940147692356	0.1868721618483159	
1310000	-1165.9878961279226	-1080.7088015447603	-85.27909458316239	-1080.7088015447603	21.132648730165442	4.110934243304096	0.00827156657670414	0.669754646023477	0.006780363655301019	2.5773431318738482E-5	0.6152252679488243	-62.70616043339261	90.33779744957565	29.949061537647236	10.754467623512165	11.107217020640858	8.212544180984693	4	3	2	1	5	0.18125283544092066	0.3534056012338395	0.27846940147692356	0.1868721618483159	
1320000	-1195.4542024265263	-1087.5352737841065	-107.91892864241991	-1087.5352737841065	43.6375473716479	3.123792717246771	0.0034877326405033907	0.4556698504465208	0.0037551321620439074	3.800115647941571E-6	0.5367510695617175	-78.16963669991448	244.17014787537394	289.6022688839528	69.98454830905104	61.095088654287814	34.464059511440524	4	3	1	1	6	0.18125283544092066	0.3482717969385055	0.27846940147692356	0.19200596614364993	
1330000	-1183.5924966541338	-1079.8595137304949	-103.73298292363882	-1079.8595137304949	45.309051127703015	3.7650906239402806	0.003762522218018303	0.816923287033047	0.003897307285718943	8.647698891860794E-6	0.770466525765583	-71.75935850390056	486.7199694739566	425.845671712982	106.22252585147449	37.30675970020894	18.471849317109495	3	1	1	1	9	0.1849301720353318	0.3445944603440944	0.27846940147692356	0.19200596614364993	
1340000	-1249.6234370663087	-1088.1351293607286	-161.48830770558013	-1088.1351293607286	1599.2235660649699	4.272196447092975	7.847032169936185E-5	0.6698545246161582	6.84951814422383E-5	2.056303116174589E-9	0.5975606963467511	-120.18682322401858	23665.923616190616	182.87214167989455	176.05073153719744	127.44652956904574	161.37629324381427	5	4	3	2	1	0.18243300444854987	0.33880930751078875	0.2846015311575763	0.1941561568830848	
1350000	-1223.5435334006925	-1079.540294519888	-144.0032388808046	-1079.540294519888	267.2225118078966	4.241087266361285	6.277821496950416E-4	0.5940675233967636	5.860456564799715E-4	1.5843553515177238E-7	0.6950235337198873	-102.83803443625938	4382.06370187499	481.2895029753493	418.13688737011944	716.8298262589843	148.84185599877597	3	2	2	1	7	0.18243300444854987	0.33880930751078875	0.2846015311575763	0.1941561568830848	
1360000	-1249.2300665086113	-1077.5943337372232	-171.63573277138804	-1077.5943337372232	1731.9473344849414	4.241087266361285	1.1999891374687784E-4	0.8889349724881381	9.959135059536073E-5	1.8708472947188574E-8	1.0010621473349046	-124.48241110287962	41355.49171659376	865.2560150354573	486.5521408652176	557.4485224623703	683.489305803786	2	1	3	3	6	0.18243300444854987	0.342805259202562	0.2846015311575763	0.19016020519131155	
1370000	-1225.9092439017572	-1090.0784159414548	-135.83082796030257	-1090.0784159414548	217.12235174927264	4.241087266361285	8.465852606324594E-4	0.49972126691889746	8.014501037058498E-4	1.7831545658633162E-7	0.5529548705219076	-96.33712159698365	5266.214929549169	1120.4859101765162	429.4778294032039	197.25571620530366	108.75760748801801	2	1	1	4	7	0.18243300444854987	0.34733975805587797	0.2846015311575763	0.18562570633799558	
1380000	-1206.8186054443788	-1094.4224286385468	-112.39617680583214	-1094.4224286385468	55.929656651063965	4.193042655325833	0.0030442206795060545	0.6553834672448221	0.0034275979142014074	4.33897630471468E-6	0.5872480982003845	-79.92946837665352	363.01684584556165	646.5786312993594	118.62465216947362	49.78607583940948	11.948964606451094	1	1	6	1	6	0.23523894624999087	0.2654950654760367	0.3136402819359766	0.18562570633799558	
1390000	-1207.3036012388352	-1095.972610663004	-111.33099057583124	-1095.972610663004	57.9817457122391	4.304977549937971	0.004967630761691025	0.814884716664899	0.0030198088268483057	2.8590241848274963E-6	0.5591547717379265	-79.75012686941453	425.7834900291346	143.17284350990775	55.13804689171119	93.78678854724687	8.049605338484458	4	2	1	5	3	0.23523894624999087	0.2654950654760367	0.3136402819359766	0.18562570633799558	
1400000	-1153.27362386378	-1080.7507657472347	-72.52285811654514	-1080.7507657472347	21.520669900973726	4.57474015782734	0.008578386111278449	0.8891187992997258	0.005550652295281628	3.787844491299275E-5	0.9292814250489009	-46.1307459668414	208.31602339820472	317.344337276602	5.389622491466756	4.125748146052961	3.2268490044568123	1	1	4	8	1	0.1566256680974789	0.33526317006934586	0.3224854554951794	0.18562570633799558	
1410000	-1197.1922099447029	-1087.413572897744	-109.77863704695889	-1087.413572897744	111.3265381621364	4.950567689095434	0.0014360607095879748	0.6885770005949625	0.0012102391448777275	4.350431497603317E-7	0.49824937969078287	-77.77498819890921	1230.3962581336064	460.8743311197108	20.57589463432578	20.011351857197795	19.998955510782036	2	2	5	3	3	0.17826103615702157	0.33526317006934586	0.30085008743563674	0.18562570633799558	
1420000	-1186.3408099740545	-1087.8494359881313	-98.49137398592333	-1087.8494359881313	43.97333830824604	4.860492809158935	0.003022120170122434	0.6228065641960318	0.0029001629313462006	5.119566263130305E-6	0.7417211967461702	-69.31999665422103	626.8946423681056	225.92549587021836	16.64621427796744	18.951225371344147	10.574895459116252	2	2	1	6	4	0.17826103615702157	0.33526317006934586	0.30085008743563674	0.18562570633799558	
1430000	-1175.1655880950227	-1077.7144087424251	-97.45117935259758	-1077.7144087424251	30.19786471558896	3.7603880748003293	0.00537805237061561	0.7220082787432587	0.005135445948933684	1.8974635997220954E-5	0.8180506280985398	-67.91893518317322	363.901033397547	207.47100132002538	14.315581362854758	35.98254668317097	0.8857532368308294	2	2	5	5	1	0.17460863743570013	0.3336275632197968	0.30085008743563674	0.19091371190886608	
1440000	-1179.6533129815225	-1088.328930579419	-91.32438240210348	-1088.328930579419	26.14193869263785	3.6989925681863394	0.008556484103208719	0.7377202840362035	0.00750058422402337	2.92591765212274E-5	0.685851390266536	-68.597632221846	133.12740126488555	17.07744682230389	18.450224722852848	8.38144649665242	3.2624625905300175	5	1	6	1	2	0.1958689618115451	0.29588421623031613	0.2892715801499773	0.21897524180816133	
1450000	-1167.2911003933511	-1078.7649242335074	-88.52617615984367	-1078.7649242335074	19.339055048319423	3.6989925681863394	0.012217307362562742	0.7347093530009479	0.011835465135984352	1.426494624753881E-4	0.7990593450193187	-60.950911367393175	52.665891532067036	12.945108672249326	60.34951398610079	49.00896489261742	18.19648923106505	2	1	1	3	8	0.1958689618115451	0.33189684417801213	0.2532589522022813	0.21897524180816133	
1460000	-1163.7358893197681	-1084.6474154966081	-79.08847382315997	-1084.6474154966081	19.2308914440009	4.094840418229931	0.018269982550800704	0.7948333179142462	0.012935701456574319	1.0607791072764625E-4	0.662919930011768	-57.4340460174634	72.816321217936	51.54873252604967	2.8362997747304965	5.611767550470395	1.7124654497219718	7	1	1	5	1	0.18590827328511317	0.3418575327044441	0.2532589522022813	0.21897524180816133	
1470000	-1180.719112612394	-1087.5651335356747	-93.15397907671917	-1087.5651335356747	25.518450674788205	3.555567475009451	0.008982827884357895	0.5885985907556087	0.006840710463366891	1.383991262151438E-5	0.4846768176544668	-66.89704953016387	188.93173998280193	21.68980199122969	35.23393628555596	38.2161613373407	7.503556847668565	3	4	1	1	6	0.19558250796507473	0.35826364458074467	0.27015981759884733	0.17599402985533313	
1480000	-1194.528106062707	-1082.5125304270396	-112.01557563566737	-1082.5125304270396	66.26594278511381	4.628434608712729	0.0023307533282133307	0.4088760402069907	0.0024028088706281245	9.374078546038924E-7	0.40466548869823193	-82.13865025746242	238.0864003931413	107.71293956164003	230.40041163362977	8.97514691510918	16.35967634790005	3	2	4	2	4	0.17101258997184715	0.32627971933230404	0.2973250530372031	0.20538263765864562	
1490000	-1175.375217291701	-1080.6119887284906	-94.7632285632102	-1080.6119887284906	41.8658094228984	4.628434608712729	0.007442506041171007	0.9996407942731026	0.005840644592069976	7.819077645532833E-5	1.175715164358139	-64.60976607603573	344.6874177685988	47.75267288713316	65.4631550663062	19.34589573483423	29.59913062476443	1	2	1	6	5	0.17101258997184715	0.33139931140223927	0.29220546096726785	0.20538263765864562	
1500000	-1189.0517209091595	-1093.670278537225	-95.38144237193444	-1093.670278537225	34.00472788014807	3.3122931456752154	0.005089146161219674	0.49538259792864203	0.004857232240446088	7.529407899979957E-6	0.5185731119287461	-66.24807918304856	362.7696820067614	45.63113673189245	45.013324255670284	87.14647989494212	11.810478415035014	1	3	1	2	8	0.17101258997184715	0.33139931140223927	0.29220546096726785	0.20538263765864562	
1510000	-1186.4511793999054	-1082.2293207202724	-104.22185867963293	-1082.2293207202724	42.60200978485345	5.367392883494887	0.004600551114492233	0.5472876905643526	0.003477192532363508	3.7796653013771785E-6	0.5005004739039193	-75.13869572908715	753.9214797163469	78.92126473179198	29.318475369145066	18.237864511625126	22.19870434039151	2	7	2	2	2	0.17101258997184715	0.3326706816542609	0.29220546096726785	0.204111267406624	
1520000	-1189.839578464499	-1086.379698836807	-103.45987962769199	-1086.379698836807	38.885566375313346	3.2691556816695426	0.004321579483199418	0.31900726836015203	0.004636955775809452	2.782000161470856E-6	0.34847268218489375	-75.98194793260247	142.28754119402626	87.77902284015784	105.12404657732722	30.722483772265978	46.47661421840994	1	1	7	3	3	0.17101258997184715	0.3326706816542609	0.29151950568069745	0.20479722269319442	
1530000	-1188.5638687151381	-1080.436450138859	-108.12741857627908	-1080.436450138859	40.36659319546255	4.289585783613659	0.0035870323932882453	0.5154524076080137	0.004068143557403726	6.3536598474009765E-6	0.5966306359109639	-74.0272713471067	530.043511808403	95.8675536631264	359.1527622316275	39.41947808685202	37.286981315879	2	4	1	4	4	0.1731970555109663	0.3180174716669209	0.30000408341208307	0.20878138941002963	
1540000	-1209.093220687204	-1090.0732657957903	-119.01995489141366	-1090.0732657957903	98.89220015532197	4.780271855545664	0.0020175746847754094	0.4891232661962055	0.0017375006775150951	7.168360673885608E-7	0.4574530065390701	-86.3060006716558	2093.442112684503	164.49615909871426	77.93734640077699	52.0940232833471	14.962273582369853	3	1	8	1	2	0.1780589310311257	0.31315559614676153	0.27774399884165	0.23104147398046268	
1550000	-1188.0007255848686	-1086.6479546225219	-101.35277096234674	-1086.6479546225219	43.087226610490404	4.537036784902138	0.0037120470543484073	0.28929508377298735	0.00435198746952916	1.512791270130573E-6	0.29091728509823106	-76.23845606521388	191.23746713054086	146.98975725550798	24.146696010715164	11.873603741519691	10.30742052125567	4	5	3	2	1	0.1780589310311257	0.3436897335077243	0.24720986148068727	0.23104147398046268	
1560000	-1186.9796342398683	-1076.9571616650987	-110.02247257476967	-1076.9571616650987	53.7817152933312	3.5288832598138273	0.005943281706001342	1.2672969207346914	0.0034880234054903165	2.3186219806281762E-5	1.0580809821945032	-74.97314694954098	407.84913782200755	231.01569719692063	401.5153060683914	49.95364861649208	32.79851530911701	3	1	1	1	9	0.20704789527824186	0.3436897335077243	0.24720986148068727	0.20205250973334654	
1570000	-1176.737724252516	-1082.273667226561	-94.46405702595501	-1082.273667226561	29.334513222926233	3.0944982468064426	0.006931380166212359	0.4282485551936654	0.006900533645111011	1.5171387086788334E-5	0.4584411593567826	-68.96878794605749	108.18396101928873	84.23465707385387	52.04202881097125	42.51450392527666	1.2668846215342495	2	2	2	8	1	0.20704789527824186	0.3436897335077243	0.24720986148068727	0.20205250973334654	
1580000	-1177.0860321975035	-1080.3700818064626	-96.71595039104083	-1080.3700818064626	28.679056433624787	3.759600392581814	0.00563143627488333	0.5729184504951026	0.005947991478466117	1.2676763066205387E-5	0.589610867998933	-69.39008656354441	226.68400134387355	144.9454461108222	28.78992079916386	18.493263882293707	23.298930068507076	2	3	6	3	1	0.18094642044393	0.34897905340236257	0.2868501981241364	0.18322432802957092	
1590000	-1202.2446591036646	-1084.9390659416981	-117.30559316196656	-1084.9390659416981	96.97304924856398	4.021388601631759	0.001167509452994094	0.5577596959025801	0.0015308732963129062	6.046241568884665E-7	0.5732441432591823	-86.95454353695192	1006.2758601524267	504.0409124109681	17.3613352944848	9.09117205308074	15.131616075398542	1	5	1	5	3	0.17264730252152594	0.35744162781764377	0.3069583091608645	0.1629527604999657	
1600000	-1223.1184070459522	-1088.5794327761676	-134.53897426978457	-1088.5794327761676	194.64728474331653	4.423603478447707	8.527782571373784E-4	0.47856360769321493	8.816490031227816E-4	1.297403967506501E-7	0.3989732567897766	-98.72812724870954	1240.9557241243467	649.2806861697857	130.6758600847719	195.78209926073498	69.62657265516918	2	6	2	4	1	0.17264730252152594	0.3503819194487524	0.3069583091608645	0.17001246886885707	
1610000	-1215.842391148272	-1087.639722718854	-128.20266842941814	-1087.639722718854	125.27570513451592	4.0513798628391555	0.0013932756685674163	0.4356563828647599	0.0012141463372885208	2.9556028997910484E-7	0.4423362884358797	-95.92914340564971	619.358085711245	1079.7382760039088	86.66385186831268	23.098157960538057	14.980339392891311	2	2	9	1	1	0.17264730252152594	0.3288872355249137	0.29272444637836603	0.20574101557519417	
1620000	-1200.065690301153	-1086.7371550623543	-113.32853523879865	-1086.7371550623543	112.69840340052342	5.243946981935817	0.0012121583587048458	0.7950970886072652	0.0014997347104015995	1.0589130421794389E-6	0.7384884305714627	-80.30769877106962	1312.5474161575132	689.8063727231515	41.09512018434619	14.12911252198011	16.63402158624861	2	3	1	7	2	0.18062231835419565	0.320912219692244	0.29272444637836603	0.20574101557519417	
1630000	-1201.0229198577513	-1081.6334378200265	-119.38948203772476	-1081.6334378200265	103.46090950427408	5.243946981935817	0.001642647513286793	0.45172794246207976	0.0016112588737463788	8.048683771224566E-7	0.5905997998314508	-88.70132916179766	881.3320330890056	86.61958354029468	73.08363302896295	51.53957429188944	14.810556073099564	6	2	3	3	1	0.18062231835419565	0.3370652250989136	0.2737876578286034	0.20852479871828714	
1640000	-1212.841537588548	-1089.7431053065275	-123.09843228202041	-1089.7431053065275	86.1685426936656	6.194673638443023	0.0021908499919406	0.7976297912611214	0.0016158074161601115	1.0946584764995385E-6	0.6286101031732039	-86.36218261614474	2692.486189609609	377.2986261105669	211.03517992489833	64.09879647629883	37.359291445942866	1	5	1	2	6	0.1950627216828568	0.3226248217702525	0.2737876578286034	0.20852479871828714	
1650000	-1197.383404403869	-1098.791173420494	-98.59223098337495	-1098.791173420494	27.444816459503585	2.886628670753104	0.006170105783024639	0.08255638196912278	0.006171455494008628	2.861079531433386E-7	0.08583598594568795	-71.21513108789196	584.4966299169884	141.7307028413801	31.33496780327451	53.730219417842996	3.364784385281106	3	5	1	2	4	0.22011207689730594	0.2684683003552385	0.2962647958743654	0.21515482687309	
1660000	-1216.925391372438	-1091.2550982840637	-125.67029308837436	-1091.2550982840637	127.29605039904324	3.830506945215528	0.0013038863403665422	0.23921606178870625	0.0013555342443183128	9.777404976185317E-8	0.22889706558832057	-92.7724714335099	704.6073513104692	325.0016055471372	161.58268384813178	206.12279366872144	24.665121421360308	2	6	3	1	3	0.22095641151281642	0.32277501424899685	0.2388034336541221	0.2174651405840645	
1670000	-1218.405570311034	-1092.8380036373517	-125.56756667368226	-1092.8380036373517	142.25300430005024	3.830506945215528	9.749161829305112E-4	0.37350854241873505	0.0011605802712324215	2.2520061323157503E-7	0.43144304253924176	-88.91763266652562	5204.448490681298	1158.8032697659607	172.93033483020466	70.04101266349062	35.93823042923506	1	2	4	6	2	0.15711132689178323	0.31778902163655937	0.30763451088759275	0.2174651405840645	
1680000	-1193.0991724017651	-1085.6979382145885	-107.40123418717668	-1085.6979382145885	48.41666859815739	3.830506945215528	0.004350975310252107	0.725494525855991	0.0034468706366554266	5.596579789059655E-6	0.6465475742588203	-77.61729517120914	171.13876705681898	189.63070413841788	165.26901749133722	32.37657762240636	15.46991650436649	6	1	1	5	2	0.1845045549475771	0.346616444977751	0.2770000730034283	0.19187892707124346	
1690000	-1183.8639018027966	-1086.1867564292652	-97.67714537353136	-1086.1867564292652	28.987031585228543	3.0891198545144016	0.006247886664309518	0.41718420531036915	0.005784653164422957	8.665915201870185E-6	0.4481732682909986	-72.74612205648796	117.21436280751495	63.08006790646756	16.62322769118219	28.88672932857311	24.23556069936182	2	9	2	1	1	0.1845045549475771	0.3387642695275749	0.28485224845360446	0.19187892707124346	
1700000	-1194.0049314566807	-1087.1302937027895	-106.8746377538912	-1087.1302937027895	61.35196203250814	3.8146553399962424	0.002936050488085814	0.15156640689530781	0.00285606650251344	1.7786038087846913E-7	0.1474425933018597	-77.95843684276493	209.76409430398112	181.23444580892448	191.17028121173857	79.73526679741477	21.51572988731419	5	1	1	1	7	0.1837395911413232	0.3628848113683342	0.24480265033467025	0.2085729471556723	
1710000	-1181.2810735718456	-1085.7385006571578	-95.54257291468767	-1085.7385006571578	31.29889298679168	4.457667002964448	0.0059571882099617385	0.6638633803187882	0.005635970892764257	1.7911691341920494E-5	0.6534953337596703	-66.58921583469055	206.9755812700794	402.6439410655257	58.22898377676026	9.504114408215564	6.797038902266847	2	1	4	5	3	0.1837395911413232	0.3628848113683342	0.24480265033467025	0.2085729471556723	
1720000	-1178.025673825427	-1085.794856476575	-92.23081734885211	-1085.794856476575	45.857425124233714	4.296899720578025	0.005163513677529001	0.597159293714122	0.0040167313512244045	1.1986581209552298E-5	0.6906567844997097	-68.19428208171868	394.50561534897867	20.96624763690806	11.167969247680388	6.582455913723435	5.472689971066573	2	7	2	3	1	0.21250745627683687	0.3341169462328205	0.2553928501707315	0.19798274731961102	
1730000	-1225.3884497037775	-1090.812165206093	-134.57628449768447	-1090.812165206093	248.48197478416262	3.791757467011566	6.169131552939326E-4	0.6358143501650673	4.944815068166994E-4	1.7309817530458405E-7	0.6623703967646336	-93.19667748910774	4854.695454371069	2024.3811750586644	2396.3227719560887	56.882185363660646	36.199029345952404	2	1	3	1	8	0.21250745627683687	0.3287319921729527	0.2549687454034427	0.20379180614676765	
1740000	-1208.0561263344052	-1083.051673634854	-125.00445269955128	-1083.051673634854	144.67605304652113	3.791757467011566	0.0014621778601071503	1.1277911040663346	8.946845194121871E-4	4.636181248226889E-7	0.7226311572497367	-87.68347478931054	5272.2303331650655	177.57695236198248	57.17316229107667	71.91981180589727	57.98097833571309	3	4	2	2	4	0.18508661946715485	0.3810151206835784	0.2549687454034427	0.17892951444582392	
1750000	-1201.7841328822803	-1085.156795651147	-116.62733723113344	-1085.156795651147	114.29037363466091	3.957542639985479	0.0015461989474904602	0.4552491142278006	0.001466705340443401	4.581529007149159E-7	0.45639940098514437	-84.9886329953264	416.95592963590684	706.5095682533455	26.66456798971055	50.03725409799967	3.703867207685578	2	1	2	9	1	0.18508661946715485	0.34003835115637127	0.30046625141760236	0.1744087779588714	
1760000	-1193.565940135028	-1099.1105007794147	-94.4554393556135	-1099.1105007794147	48.08076298706687	5.143378532944765	0.0029836834968053685	0.534822659404207	0.0026445864277738125	1.802931976574294E-6	0.4480603433839174	-62.483351876918945	870.8729905114375	892.0528525107987	69.01439425254449	6.6997372760133675	10.326127741442567	1	1	1	3	9	0.18521573429911245	0.34003835115637127	0.30046625141760236	0.17427966312691381	
1770000	-1178.5380498561165	-1089.30400288537	-89.23404697074658	-1089.30400288537	47.70107966115271	5.143378532944765	0.004129607953563288	0.7075588672641001	0.004059722912264761	9.16041566794914E-6	0.7266423615488918	-60.39189137647345	323.01144559249127	338.3951120219079	9.411231185395613	13.533773992492277	10.254208633696003	2	1	4	1	7	0.18521573429911245	0.34003835115637127	0.28847749408258455	0.1862684204619316	
1780000	-1173.7681040014606	-1075.363279806199	-98.4048241952616	-1075.363279806199	56.11195392028459	3.7116076830209326	0.002515517088091256	1.0245018026994115	0.002180183621336144	6.82198577723487E-6	0.9636461802239811	-69.11690931526167	508.9387222200033	9.488057135956707	25.81460095540795	22.41645568704383	15.365017644961412	2	1	3	1	8	0.18521573429911245	0.3446215333265467	0.2838943119124091	0.1862684204619316	
1790000	-1179.5638990332222	-1075.6127506997068	-103.95114833351545	-1075.6127506997068	64.80851573060964	4.903971747005551	0.0023048566666818123	0.9389469818253071	0.0016748809753851053	4.646006443638198E-6	0.9915370371163141	-73.26690148126269	1384.7700286455529	56.004653892634416	5.6560660667371545	17.392943143930992	6.484652676654549	2	9	1	1	2	0.19671349216842285	0.3517267958847181	0.2838943119124091	0.1676654000344498	
1800000	-1189.4760500137427	-1080.9621967196783	-108.51385329406445	-1080.9621967196783	58.1271875685301	3.4048755399255226	0.0035331514861496912	0.7539152093370354	0.0032943986879009424	7.691873118271484E-6	0.7553296829616271	-77.62188114159386	676.4134623287999	70.51834870539045	86.25960184556001	35.46742403663892	30.833936652689406	3	6	1	2	3	0.16186762287615372	0.3517267958847181	0.26388241038688115	0.22252317085224688	
1810000	-1183.0425441230266	-1088.1609180297835	-94.88162609324304	-1088.1609180297835	35.157853858029895	4.156961792278591	0.004632740513360036	0.7074897390570057	0.0044006440177524675	1.3740982410229774E-5	0.7941160405412758	-69.90744010347207	336.85871678024836	16.55759242528411	21.08348123699524	7.304198013816405	5.575790605012761	4	1	8	1	1	0.16186762287615372	0.31414573533096646	0.3014634709406328	0.22252317085224688	
1820000	-1189.099830987116	-1079.8885463961471	-109.21128459096894	-1079.8885463961471	60.739729700708004	3.6714971933464433	0.003156018440914821	0.978524708014651	0.002345082404248654	1.5516764045378304E-6	0.5440813708367997	-78.22549792982713	528.8229689776994	375.67592694341704	48.34511394417191	17.924190305597467	13.920173845948412	5	1	3	5	1	0.16377227386834184	0.33896103990680587	0.27902431251343285	0.21824237371141927	
1830000	-1193.8368798497866	-1093.1583987295346	-100.67848112025192	-1093.1583987295346	57.095069202273876	4.049565863537758	0.002921231195143911	0.5776904945834603	0.0029865931249618166	2.103926183537962E-6	0.5055182042526744	-72.2288157190186	1292.5788151202498	65.95853889457584	7.675058390894381	6.650550253854756	15.780188516464218	4	1	1	1	8	0.1770036638731177	0.32572964990203	0.27902431251343285	0.21824237371141927	
1840000	-1174.7265924452627	-1083.0839857138121	-91.64260673145056	-1083.0839857138121	22.132309902208668	3.308595446676797	0.010899005117146551	1.0730324116286418	0.007811373622804999	2.3461261438792843E-4	1.4681483794152257	-63.263493356137666	76.60336039370013	123.82483596749722	86.43515663206576	5.832486289074761	13.671935435515058	3	1	1	1	9	0.21000332867525473	0.32572964990203	0.27902431251343285	0.18524270890928224	
1850000	-1190.2015748556303	-1082.3604683261835	-107.8411065294468	-1082.3604683261835	51.230889860038644	2.9726288932606657	0.0030763790382936054	0.798580851905649	0.002907993714383861	6.798037813986714E-6	0.7806755561157553	-80.2831988987429	630.0819500633501	123.28094301589587	35.065083401859646	5.750764881395762	5.397537291750689	3	7	3	1	1	0.23179203474813895	0.30394094382914577	0.27902431251343285	0.18524270890928224	
1860000	-1178.5485325905167	-1082.2962332715733	-96.25229931894341	-1082.2962332715733	33.52098936326933	3.6982444353697885	0.006371498732818358	0.6353593165973379	0.004606397393429787	9.34417481437491E-6	0.5931173612307301	-71.18897813286452	144.77269213105404	26.019750301431998	47.95722328445401	12.203886524569251	6.452315488587347	8	2	1	1	3	0.17308395686317168	0.3206701116895534	0.27902431251343285	0.22722161893384188	
1870000	-1197.3057042494015	-1082.4656173486017	-114.84008690079976	-1082.4656173486017	62.887426471087636	3.8001998664658316	0.002455287849402127	0.5352314322306928	0.0026356539841869207	1.5387100132604122E-6	0.47594148529153607	-84.88404186800446	209.8328563776708	131.35563298492573	143.83612470429898	98.11075982324833	5.8792282110748095	2	5	2	4	2	0.17308395686317168	0.3496622045120745	0.2500322196909117	0.22722161893384188	
1880000	-1221.9705530514661	-1078.5059057641301	-143.46464728733602	-1078.5059057641301	245.8010248513074	3.77450194725764	7.336309593690611E-4	0.638982799229491	7.072927613130243E-4	1.7385180379545448E-7	0.5654849766408788	-100.62879829474387	2286.2236322630783	335.65800726009894	1641.3302059072828	340.6717909815847	122.39481257249574	2	4	1	2	6	0.18027778267115482	0.361067468877029	0.27044438557338096	0.18821036287843507	
1890000	-1173.563267137048	-1078.6902049891014	-94.87306214794643	-1078.6902049891014	36.59561498812482	4.56386321572675	0.004195634466200403	0.6287768377727277	0.0050584520265002444	1.2931799463948898E-5	0.718486707620429	-70.02812844130679	118.12628754615768	24.587038680291013	16.297688024852732	29.07173491318381	10.573388099710007	7	2	4	1	1	0.17994726945399997	0.31485234533000817	0.3169900223375567	0.18821036287843507	
1900000	-1169.3108490905047	-1083.9881525181572	-85.3226965723475	-1083.9881525181572	21.019247687109605	4.108705520282674	0.012145660157050403	0.37237912923765654	0.010070941111382492	2.160168051057037E-5	0.39711767734771264	-62.94844911750506	93.11771196197805	82.05530394851117	8.118410577764498	10.911711443452498	2.40009101585139	3	6	2	2	2	0.17994726945399997	0.35687386035975754	0.26451115019865584	0.19866771998758653	
1910000	-1167.0167374875339	-1086.7216169098629	-80.29512057767106	-1086.7216169098629	17.76993217033615	3.51916323745413	0.013655809078656739	0.7940119456389063	0.011734438224855483	1.9630078508995285E-4	0.9465119442281527	-56.36088945958824	156.3936780973325	23.894725015424207	23.142406289666816	11.500534751691196	3.6575386103406626	1	5	2	6	1	0.17994726945399997	0.3482349984865601	0.2850583990650216	0.1867593329944182	
1920000	-1172.4253969305848	-1084.759185234898	-87.66621169568681	-1084.759185234898	36.7259436616021	4.112717332036216	0.005588545025847534	0.462354140441344	0.005997104044565918	7.612940916216913E-6	0.4331434720067557	-64.55153954243707	112.63380854246601	4.222018523410464	3.1414218053022553	15.247577285131385	7.841166257031829	7	1	2	1	4	0.1772976347547703	0.34048002123259924	0.2850583990650216	0.19716394494760867	
1930000	-1179.818182129908	-1078.4364136476815	-101.38176848222655	-1078.4364136476815	26.15985015383874	4.229282520496868	0.006477259896352524	0.9128267393417737	0.006214185636607414	3.845905965082338E-5	0.8112723900292991	-70.89089624131796	361.32328075521264	73.34058844670878	145.40318800184153	17.995106377729346	9.024442504563382	1	5	3	3	3	0.20887763319959107	0.3089000227877785	0.2941882813504458	0.1880340626621845	
1940000	-1220.1806935814118	-1107.54631763554	-112.63437594587175	-1107.54631763554	53.74638803925295	4.229282520496868	0.004040006739695751	0.17510782171690553	0.003800405920287377	5.189502565189396E-7	0.18038834507798218	-82.05684624156979	675.3980055264765	261.0129165830112	83.15950391104066	38.15755880677951	65.3280781058745	1	1	6	1	6	0.15375708476295447	0.3640205712244151	0.3076340696771045	0.1745882743355258	
1950000	-1179.987942264452	-1085.220159632874	-94.7677826315781	-1085.220159632874	26.734700869454322	3.509110288315415	0.008702526345556868	0.5333281100952968	0.0066053814721751545	2.32505062766085E-5	0.5916988660416341	-65.69903051978366	763.8912926144773	30.752400197776005	85.61350910894666	9.073297062104274	4.665704991561252	2	4	3	2	4	0.19778551624364213	0.3337019807794007	0.28868562199014763	0.1798268809868094	
1960000	-1174.8618512739924	-1073.172228126663	-101.6896231473295	-1073.172228126663	31.263099639280288	4.018427654399195	0.006994185624286021	0.8719222933946418	0.005471434161392665	3.326854232581073E-5	0.9549273507802029	-73.52811175875425	75.52711797029399	103.25120762817772	49.16485448580702	66.44545677016798	3.0744727073962186	6	4	2	1	2	0.19778551624364213	0.3337019807794007	0.28868562199014763	0.1798268809868094	
1970000	-1177.9892823637992	-1078.1612144320607	-99.82806793173864	-1078.1612144320607	45.21659335634821	4.018427654399195	0.004647228941584558	0.603873059835322	0.0038775667166750065	1.0259442598783823E-5	0.763976189992766	-73.47069983277267	275.8857260686666	70.62975680610839	51.90884905918564	7.641019739705678	8.152707877010926	1	7	2	4	1	0.19778551624364213	0.3337019807794007	0.28868562199014763	0.1798268809868094	
1980000	-1180.523253972096	-1086.4091972086753	-94.11405676342062	-1086.4091972086753	22.432359645895286	4.190253006560283	0.010718215996632755	0.8545814083765878	0.007393357789913763	1.7096020752963076E-5	0.5656295082045861	-64.24256051049952	196.05721644336256	123.35779790318409	159.30124484227406	33.63620847883204	8.086803558087238	1	2	1	5	6	0.19778551624364213	0.3337019807794007	0.28868562199014763	0.1798268809868094	
1990000	-1155.364093170858	-1076.9082324190213	-78.45586075183677	-1076.9082324190213	15.780253454770286	3.538945382544501	0.03520790403574822	1.2208949810809782	0.015086227371949366	0.001254312805581021	1.228405414288369	-51.90331161678806	166.76304817546765	121.98383561288638	7.5989968075817425	4.832599068133434	9.783555373423809	3	1	1	9	1	0.15978346511394467	0.3337019807794007	0.28295618676318135	0.22355836734347315	
2000000	-1167.643824416718	-1095.9478793758292	-71.69594504088882	-1095.9478793758292	14.172759472849734	3.4046128889706684	0.016426693777135206	0.6709718258428049	0.013543288824685298	1.493192380761038E-4	0.7078238640484419	-48.928569086067924	149.80628239941385	25.283868596102835	4.837977548228148	9.73916967211861	5.795852998362045	3	2	3	2	5	0.18028099662911465	0.33773505418700894	0.27318093559750045	0.20880301358637587	
2010000	-1176.5934022622034	-1089.051289761717	-87.54211250048635	-1089.051289761717	19.01918672811872	3.489114862738743	0.011257024948187172	0.7088767865205767	0.010508934971256118	9.597993246280558E-5	0.8362634828111151	-65.0729420520459	38.83263389400302	48.966154364514146	31.71792119764293	8.87764676133201	5.150203942759375	1	2	6	2	4	0.18028099662911465	0.33773505418700894	0.27318093559750045	0.20880301358637587	
2020000	-1170.3034343376603	-1082.5189535987727	-87.78448073888772	-1082.5189535987727	24.714650308091873	3.489114862738743	0.006401773695663487	0.6557300364879346	0.006490821946540432	2.6512830694089375E-5	0.7804727936564113	-63.89776457785633	215.92147783106853	27.796920053255725	16.938669875658864	4.467212286742705	8.078662823491431	4	1	2	4	4	0.1949778292254065	0.3008061820561793	0.2849570220563987	0.2192589666620154	
2030000	-1168.694908655412	-1077.3997303620438	-91.29517829336821	-1077.3997303620438	24.918248197471538	4.139025060294954	0.010084544165775509	1.130697581387961	0.006676788635899294	5.584198473467919E-5	0.8757311862106372	-62.58966931188407	86.39410761227535	104.22256599730196	24.953184522927387	52.511119760258495	1.8714301096455856	2	3	3	3	4	0.18261563951515136	0.3251222193383448	0.27616677982434273	0.216095361322161	
2040000	-1212.205001922763	-1086.186388895008	-126.01861302775511	-1086.186388895008	111.55264135542151	3.9024439627117182	0.0017182279976747914	0.835377397405064	0.0014349846325399994	2.647886318893597E-6	0.981302807047241	-92.49660546976773	1160.8492938643867	85.22550988831671	95.63991833408822	106.1223878853482	4.396548452793389	5	1	7	1	1	0.18261563951515136	0.37976690985572087	0.27616677982434273	0.16145067080478492	
2050000	-1170.5390465898472	-1078.2052213627805	-92.3338252270666	-1078.2052213627805	27.239973702540954	2.8304657941156	0.007576148502608436	0.8114211003615828	0.006857001434969249	3.553562521972804E-5	0.7786253110149041	-66.97614468284559	150.63648484819208	35.466668893746665	17.172106868737025	23.06988056666363	17.57937983151785	3	1	6	4	1	0.18261563951515136	0.38282429781390304	0.20980997819739733	0.22475008447354816	
2060000	-1188.026674595088	-1086.1706303922606	-101.85604420282753	-1086.1706303922606	34.43882020487159	3.0251715993277664	0.004520430121437443	0.5383605160022501	0.004539684736186237	5.075841232299878E-6	0.4920514089991771	-73.47929907535587	221.8911484571129	32.604231391446554	72.2059869568945	62.301892561075704	20.795665421682706	4	2	1	4	4	0.18261563951515136	0.2892061858499393	0.30300179767333163	0.22517637696157758	
2070000	-1209.4924213078605	-1079.5426394149006	-129.94978189295992	-1079.5426394149006	196.5263658746405	3.206597306539168	7.042049182447152E-4	0.6625196727716784	7.5203132074E-4	2.2701329073103662E-7	0.6093494117561937	-93.85953631814255	1725.5575134683415	1203.5353542387359	88.27297658122072	104.03774805387378	43.05254360736483	1	3	1	9	1	0.20039909158377744	0.3251197577070638	0.29313498193296805	0.18134616877619048	
2080000	-1196.1656081326428	-1085.2941132948986	-110.87149483774408	-1085.2941132948986	63.11891761049601	3.3525526489484747	0.0032559946910760843	0.9532052504266645	0.0022490583393838487	1.4531771780506256E-5	1.195408524912129	-81.16062638562829	352.79288762427205	145.1875003752374	90.81712342886074	30.474636512348713	3.718856332256293	4	1	6	3	1	0.20039909158377744	0.3852676122983931	0.23814275111984237	0.1761905449979869	
2090000	-1192.1174861046989	-1092.1632691315406	-99.95421697315837	-1092.1632691315406	24.750226806756505	4.467568470735828	0.0067162333405111395	0.729234776177446	0.005748773379115462	1.2913829965165328E-5	0.5643655565703666	-69.5284552284159	125.70883476934695	339.15479080969243	216.49025657766435	13.748875967932486	4.264036899092987	2	1	3	8	1	0.20929689754631906	0.3852676122983931	0.2292449451573008	0.1761905449979869	
2100000	-1173.6085652970662	-1083.0901365467876	-90.51842875027869	-1083.0901365467876	33.7400055235856	3.8344532395238544	0.0048977123410449686	0.9700065474006221	0.004208837279327316	8.92539814806923E-6	0.6588806307539622	-62.06278222663298	159.10491091977266	390.8079341152684	10.336942089751243	5.917973096649524	8.217119297215273	1	3	4	4	3	0.20929689754631906	0.3586972164290191	0.2292449451573008	0.20276094086736093	
2110000	-1195.1516346380438	-1082.1087137818188	-113.04292085622492	-1082.1087137818188	72.65939528423435	4.176317512854425	0.001645610163430982	0.7587260367801875	0.002076943149089271	1.7132375933360813E-6	0.6505060525750699	-82.01985375050319	472.5165928329834	157.79815227789933	62.20966690979876	20.901987479522404	45.56700450072949	3	2	1	8	1	0.20929689754631906	0.3586972164290191	0.2292449451573008	0.20276094086736093	
2120000	-1192.952523133093	-1085.4995377560415	-107.4529853770516	-1085.4995377560415	72.9696213254965	5.459278078981967	0.0019380511820342007	0.6046303296507171	0.0017572096234645244	1.6987341343258069E-6	0.640354125351733	-75.2643702927237	950.0297957986669	72.3981356185693	60.78796036558993	18.294861875634037	52.60028921771781	2	4	2	2	5	0.19495853435390237	0.329414077048959	0.26003024198550057	0.21559714661163798	
2130000	-1185.3456973045465	-1086.098841239884	-99.2468560646626	-1086.098841239884	48.01357247423976	4.3132795312943015	0.0055200983167310695	0.8131253461701704	0.003744154968140646	2.1816534944033934E-5	1.0666109824000274	-71.95386551965079	333.0141165189125	64.82632480341103	8.8039235056937	8.982059622675731	20.990570007519846	2	9	2	1	1	0.19495853435390237	0.30699033873876524	0.2824539802956943	0.21559714661163798	
2140000	-1183.5769070182366	-1094.8014782446346	-88.77542877360192	-1094.8014782446346	23.99107278274885	4.646517691986455	0.0076573389981120805	0.4652720577813195	0.00810378759225497	1.8729918813308433E-5	0.5364039642737326	-64.85585456042799	82.81781629771184	61.66515631383912	23.91037958448046	22.07325675291947	5.810780675562371	5	1	2	1	6	0.19495853435390237	0.3230307987449637	0.26641352028949583	0.21559714661163798	
2150000	-1171.5898834512295	-1082.8599874249983	-88.72989602623129	-1082.8599874249983	22.85899061091806	3.5199566979032086	0.007982173429812124	0.5592326118196637	0.008325514879174881	1.6181594459801703E-5	0.510759385348373	-62.57549100500715	56.26465710683057	186.04253782742077	11.451599780902333	5.545790043521135	13.89298329185601	4	1	5	3	2	0.18610743751100997	0.31575095271740533	0.28254446315994663	0.21559714661163798	
2160000	-1172.2080697809492	-1086.0749099158454	-86.13315986510375	-1086.0749099158454	25.4300921577567	3.5199566979032086	0.010608885302051613	0.8886669607058622	0.0073497408112039725	3.83114727715955E-5	0.7927105353527352	-59.96705486655861	135.23156047709404	60.62576308798298	17.211463920523677	3.8756273012560194	14.162671542934422	1	5	1	3	5	0.20033197550836568	0.30152641472004965	0.3014284536830928	0.19671315608849185	
2170000	-1201.2159750626458	-1077.8860676129777	-123.32990744966814	-1077.8860676129777	97.19506813419784	5.001515708089251	0.001977258494957377	0.944975179979897	0.001497072560284828	1.1758008512799595E-6	0.7210705278627201	-86.8566013919439	3070.4175090650137	706.2884853124441	216.57101559671267	30.513264768653595	9.777811883209392	1	3	4	6	1	0.20457908652109444	0.2938271125064587	0.304880644883955	0.19671315608849185	
2180000	-1189.278598579008	-1088.2657733931426	-101.01282518586554	-1088.2657733931426	41.12671804924728	5.001515708089251	0.0030566504864650303	0.5776447702418852	0.003359209750228276	3.607895218291469E-6	0.5698754239197068	-71.20363618835975	1017.9927181412124	312.07827998048026	16.06171130629933	14.140564469439433	9.604946459687548	2	2	2	5	4	0.15270874935396483	0.4026633260870337	0.2479147684705096	0.19671315608849185	
2190000	-1190.9873011756101	-1088.4360406095468	-102.5512605660634	-1088.4360406095468	38.65271147365346	5.235359505909645	0.005133867356015253	0.848002719347126	0.003740534349707401	1.5193361968218816E-5	0.9741993873811745	-73.44760069584049	147.1861566945467	105.28197675626672	168.70443816712816	16.349282604845364	5.005926221644935	4	2	3	4	2	0.16424580886921372	0.3558665306732732	0.28317450436902125	0.19671315608849185	
2200000	-1171.0926005715885	-1080.4363289173425	-90.65627165424597	-1080.4363289173425	26.62903103744906	4.916543264292216	0.0076563600016944155	0.799402618459412	0.006071659488810679	2.4489188508033194E-5	0.7381150613352037	-64.48586224481927	191.18436096769878	35.912389006869724	10.490385386995353	15.365728239094333	22.70165263180103	2	2	3	5	3	0.16424580886921372	0.3558665306732732	0.28317450436902125	0.19671315608849185	
2210000	-1168.7108291818133	-1081.8345760182847	-86.87625316352867	-1081.8345760182847	23.264036731507183	5.023447936068787	0.01278878130628648	0.9367369724635175	0.008464325514693598	1.3863035614328096E-4	1.0684623372845408	-60.12209688041461	212.33208181488487	16.81381429426358	31.650113801781256	13.705081241546635	9.703210302457526	2	2	1	8	2	0.20209321107330502	0.3180191284691819	0.28317450436902125	0.19671315608849185	
2220000	-1177.0681185956214	-1084.186027245387	-92.88209135023438	-1084.186027245387	26.573412777428455	3.7221600909478054	0.00543137769383195	0.6392363375545169	0.005929940683612597	1.5629159486895454E-5	0.6569600543973482	-67.73038316726569	81.15545234674569	128.44380520560105	8.028429357884615	16.354008200024666	4.040799030271456	4	4	2	3	2	0.1964611459868951	0.3180191284691819	0.2776035819420467	0.20791614360187632	
2230000	-1176.8191816813103	-1081.8213549358632	-94.99782674544717	-1081.8213549358632	18.722757285781142	4.187357351752247	0.009948769622019203	0.8472651456137216	0.009629683634479443	6.947255521599068E-5	0.7862264488213705	-66.08482251563777	686.2968016370329	34.07000016445995	41.101588090412314	7.532579856284997	12.280563044712535	2	2	1	8	2	0.1964611459868951	0.3180191284691819	0.2776035819420467	0.20791614360187632	
2240000	-1165.9687215670879	-1084.4996596589056	-81.4690619081824	-1084.4996596589056	15.139890588744947	3.8461967108017627	0.01634267703944246	0.5636847204618388	0.012396248405511989	5.64609504451536E-5	0.5228729774403986	-59.291285683943855	38.122663236395816	56.43583795689266	11.441460687083769	15.552733159006985	2.463901389787215	7	2	2	1	3	0.1964611459868951	0.32493720963252265	0.2500184075954895	0.2285832367850928	
2250000	-1171.686954918396	-1090.9094054662396	-80.77754945215632	-1090.9094054662396	18.1387611038965	3.6518819228468993	0.01939573447269136	0.826894453126575	0.010557476715688668	2.0309675985504916E-4	1.0301268991129415	-60.05560109287358	52.62692239372068	19.25042145632698	16.00982952762549	4.412046348344707	3.6335034479942148	6	2	4	1	2	0.22488258759057023	0.32728470680536126	0.25440115362369703	0.19343155198037157	
2260000	-1169.5881575967187	-1090.2971843284827	-79.29097326823593	-1090.2971843284827	14.909927666420646	4.747331666277594	0.02095726837683973	1.0272329270629008	0.013177758764966341	1.066869092790633E-4	0.6842730475660431	-54.48686359536714	78.36904959666774	85.67613966308575	28.014788160305113	8.313570138199852	1.8359153473030745	2	1	4	5	3	0.22488258759057023	0.3606194680640941	0.24933422322189264	0.16516372112344307	
2270000	-1159.698445745609	-1080.5378320642537	-79.16061368135529	-1080.5378320642537	21.669614510863582	3.6628900964157207	0.015225158688712102	0.9816519912721257	0.010569006918691065	1.3605431062206698E-4	0.9341356680478958	-54.54916390767221	265.88032099376625	44.66121174169431	8.601715716533866	4.321094942059385	6.033176957068122	1	1	7	1	5	0.190553682172526	0.3269878425276079	0.256480487079163	0.2259779882207032	
2280000	-1165.2498006470753	-1082.3643476776192	-82.88545296945607	-1082.3643476776192	19.840362290366166	4.267198326495205	0.009883127094810172	0.8429605633267864	0.008400342834225295	9.498754614810905E-5	1.0267796871544705	-59.19684698910458	86.58766218738609	55.075047730738916	30.846168626391993	6.437722262349666	3.437098130462584	5	1	3	1	5	0.1742149033934001	0.3803065787979744	0.274585819534831	0.17089269827379455	
2290000	-1162.8916590141546	-1079.9172457532648	-82.97441326088975	-1079.9172457532648	25.068766691211675	3.6820621197214076	0.013092592901582151	0.9025400869144181	0.008766579123263977	1.6417672219239205E-4	1.089093971501928	-59.0656527853679	100.20928062752716	15.759079714318103	31.800092237586373	5.947096384530259	4.759197210825385	4	6	2	2	1	0.22826300545633185	0.29832546694825174	0.27246765381239885	0.20094387378301762	
2300000	-1166.0674006661347	-1083.9874043718478	-82.07999629428687	-1083.9874043718478	17.088467215868654	3.6820621197214076	0.01104263847989084	0.6525794428266845	0.010636602270393543	7.577209222424218E-5	0.766045661856265	-59.95745333967433	61.190517154744754	64.713508633244	19.734740659103817	8.393169642506265	0.8288313901589466	1	1	8	3	2	0.17303400587610127	0.3092385028535761	0.3489568610247302	0.16877063024559238	
2310000	-1185.6642509398425	-1086.9307498090711	-98.73350113077143	-1086.9307498090711	31.694182113931163	3.6820621197214076	0.005927328526678722	0.43701908922891736	0.005826690853784424	8.82639697013182E-6	0.47013659107373057	-75.56950714373852	71.77934087488454	64.348463015925	38.66519060347471	4.510090870018822	7.658447846784412	1	7	3	2	2	0.1503414341508188	0.36649607447121396	0.28839120989609207	0.19477128148187517	
2320000	-1158.3829113831657	-1076.214068971791	-82.16884241137465	-1076.214068971791	22.462325287691396	4.050655832985626	0.009471774621457396	0.6178166245336045	0.007304523493360757	5.48357462115625E-5	0.7795340122008385	-62.90079264294581	88.16510801180424	122.64174409726287	9.205639943233948	0.11081050634671256	0.1411174524322524	5	5	3	1	1	0.16916150851929934	0.3130260273755427	0.3012270871603457	0.2165853769448123	
2330000	-1173.734102727518	-1086.7610637341584	-86.9730389933595	-1086.7610637341584	21.96059676374206	5.00433773797491	0.010012583953063595	0.5623452623915699	0.009868156483893793	3.854793398265263E-5	0.6069357234278533	-63.57832303041685	84.31613432156196	80.70423629813713	13.267824942719926	10.214235041848742	5.252881073646111	4	3	3	2	3	0.16428852375575503	0.317899012139087	0.3012270871603457	0.2165853769448123	
2340000	-1177.5788659478326	-1080.5327833943875	-97.04608255344509	-1080.5327833943875	32.25082395029219	4.28176392638419	0.0077944176328553485	1.178982962934812	0.005059448734542387	3.462343440880385E-5	1.037692489641851	-66.0565680404384	453.98712710164233	106.97485579282943	94.90891604459999	21.45041928165134	11.730773606901437	1	1	4	5	4	0.16428852375575503	0.3121724574597661	0.3299712744661636	0.19356774431831533	
2350000	-1166.7581865564473	-1090.2800903378431	-76.47809621860425	-1090.2800903378431	20.713482716034846	3.9441751947895773	0.011302107704379668	0.988046748750753	0.007737236850508337	1.0006375246530635E-4	0.8956045927150312	-52.671148037375964	158.7481710546549	92.14855026968188	3.242717133262225	4.690187084573946	2.268890008532434	3	2	1	2	7	0.16428852375575503	0.39196879071032253	0.2501749412156071	0.19356774431831533	
2360000	-1168.6288197062902	-1083.1235743500615	-85.50524535622874	-1083.1235743500615	17.61298349554522	4.975101678503738	0.017451002766847898	1.3674561933171359	0.010063904589346202	9.568333967125485E-5	0.9354868309745138	-60.96821505839156	63.46582667679763	20.05886985601315	20.438720042344087	11.724003918342738	6.103059527515036	6	2	1	4	2	0.1911748515069287	0.33698352795225767	0.27827387622249833	0.19356774431831533	
2370000	-1160.3154945961248	-1085.0171706365952	-75.29832395952954	-1085.0171706365952	14.260345933161984	3.715978152869081	0.017396153122331382	0.822070157137932	0.013316277546250557	1.7691805841134475E-4	0.8534705065151542	-51.80937088996223	98.48534847815053	20.191699737015764	16.757447310918238	17.885473309215506	3.7466536875017273	1	4	4	3	3	0.1911748515069287	0.33698352795225767	0.27827387622249833	0.19356774431831533	
2380000	-1180.2276544902559	-1093.550348462125	-86.67730602813103	-1093.550348462125	25.81353886194673	3.9019284681677564	0.014775053745988639	0.7573900495029857	0.010689289910074026	9.186668369901539E-5	0.820051825576632	-58.553601932579554	257.8011919961326	231.84187215112226	27.976465375650694	19.22996196097995	8.394488771925005	1	1	4	1	8	0.1911748515069287	0.33698352795225767	0.27827387622249833	0.19356774431831533	
2390000	-1163.8886558304177	-1077.0061148505067	-86.88254097991113	-1077.0061148505067	23.105563393630728	3.9019284681677564	0.015876526761421563	0.8379890843230448	0.009671853370470988	1.2548355481616373E-4	0.973696501683628	-59.253715418106474	265.9312743720424	26.113653162274407	40.12461837292654	27.64384835234951	12.872040226565051	1	2	1	6	5	0.1911748515069287	0.3358959676350155	0.27827387622249833	0.19465530463555747	
2400000	-1171.3153385172893	-1078.4224131037283	-92.89292541356093	-1078.4224131037283	26.35701056963578	3.9019284681677564	0.008096283747186258	0.5712400657047293	0.006812110964752329	2.0231508967091725E-5	0.6040575941260008	-66.65440906120472	203.9478149157209	93.55517489347706	74.57528273934876	11.967971533052514	3.944540608216086	3	4	2	3	3	0.17992080726448606	0.3358959676350155	0.28952792046494097	0.19465530463555747	
2410000	-1176.0279440325796	-1072.5687353488024	-103.4592086837773	-1072.5687353488024	39.87493058162916	3.4675686795100282	0.005178644399490114	0.9080723758273248	0.004686421308112275	1.2869204015117203E-5	0.7185359945750057	-75.35744694489152	129.31559292538435	35.44921216680217	38.699743401706606	66.66336547030346	25.762264503343182	3	1	1	9	1	0.17992080726448606	0.36309961669822216	0.2678902104507541	0.1890893655865377	
2420000	-1186.7513064441578	-1085.6585494653027	-101.09275697885505	-1085.6585494653027	37.84809635989453	3.4675686795100282	0.005202803972435992	0.390470228685038	0.004764397845503531	4.7204876901219575E-6	0.42043337512186557	-78.29499267932117	58.13404078715377	33.25368794124679	40.39611878342306	11.289945733237692	14.047635458934927	9	1	1	3	1	0.23970458531981367	0.32624082810883986	0.24026578520913458	0.19378880136221188	
2430000	-1175.7058757368177	-1089.4843047082898	-86.22157102852805	-1089.4843047082898	25.46592983666329	3.4675686795100282	0.007239416880894344	0.5698146224672478	0.006750018626537804	1.6836076436175632E-5	0.5885230059456887	-61.17021364818158	120.76980647718555	22.463561536515037	39.02289608333422	33.57275827320243	0.3960510268498596	4	4	4	1	2	0.16272880989412364	0.3609072025236738	0.25955932271315957	0.21680466486904304	
2440000	-1217.2715392102612	-1089.3177494462159	-127.95378976404535	-1089.3177494462159	106.53251078577848	2.8730113651439813	0.0018615482912183168	0.34721618355042544	0.0015867900500131304	4.935641140746516E-7	0.3839124519209161	-93.64457904602838	1332.4521706696876	79.73511801587986	106.84507905326426	262.31271954944026	21.929727813907366	3	3	7	1	1	0.1703596281968945	0.3609072025236738	0.2519285044103887	0.21680466486904304	
2450000	-1212.7817362958147	-1088.4253474617608	-124.35638883405394	-1088.4253474617608	128.55455259208063	2.7971332023850946	0.001294714886609208	0.5362538515843152	0.001099283752683807	4.835817654281087E-7	0.5567009260923755	-93.70900432587415	842.5055065346539	157.3073599482741	157.24399558917787	28.540987076082107	8.85700787354122	4	1	7	2	1	0.1780523841803648	0.3609072025236738	0.24423574842691845	0.21680466486904304	
2460000	-1210.803096500958	-1081.0883440698306	-129.71475243112747	-1081.0883440698306	103.46165088965819	4.609017552587492	0.0012234990588230338	0.5764976570193133	0.001227488717064591	6.12189949673787E-7	0.5726551391576963	-92.72876596002816	2054.785973873026	253.26655572401359	402.8301128371415	159.23274365469484	41.64286018525266	3	2	4	3	3	0.1732270946838706	0.3534768252298929	0.2823280623291407	0.19096801775709588	
2470000	-1213.1874080868438	-1091.5580004449976	-121.6294076418463	-1091.5580004449976	61.825321061972964	5.959863788279427	0.0026176208789215785	0.4432662067404442	0.0025905781181485617	1.0935713397702601E-6	0.4178725821500809	-88.4318389562054	134.21197652152466	231.42473870624232	70.9033919424415	246.02883828777317	8.785330377011997	1	3	8	2	1	0.1732270946838706	0.3584308583493453	0.2773740292096883	0.19096801775709588	
2480000	-1184.7325974168036	-1076.412955042538	-108.31964237426561	-1076.412955042538	67.82383874092825	4.594954206067952	0.006454910576260116	1.3001811543694983	0.003735775208582302	1.1571088002134016E-4	1.606963501613952	-75.59997386008929	474.9568794449173	160.2420188982841	51.593991986280194	50.56196604968088	39.89652368938799	1	2	3	5	4	0.16448258297740653	0.3334262122948869	0.31112318697061075	0.19096801775709588	
2490000	-1180.37499096009	-1087.3713545269657	-93.00363643312434	-1087.3713545269657	28.83475160732802	3.387230132441073	0.007294348172590838	0.7725512842900718	0.007063729269369488	5.024021623796995E-5	0.945639095120593	-66.42779772794006	238.49275046985224	37.20238837939258	37.10351519369197	22.09997763460844	11.711315394823023	4	1	1	4	5	0.16448258297740653	0.40800279208653834	0.2779345621366995	0.1495800627993557	
2500000	-1183.3568277399381	-1080.3659805093546	-102.99084723058348	-1080.3659805093546	57.84165777862106	4.261069857687248	0.0035315536001854146	0.7965500869238574	0.003520920513210196	4.194677123843831E-6	0.5896628042852231	-73.56518617595377	386.4309682652224	13.878026272966208	29.596041400903612	45.82154648163984	26.306440149329728	6	2	4	1	2	0.16448258297740653	0.3730904546118722	0.2779345621366995	0.1844924002740219	
2510000	-1201.8594151068573	-1094.7023513210002	-107.1570637858572	-1094.7023513210002	55.19010430499886	4.861722595681825	0.0033957609165815427	0.3524328726396216	0.0034026781977894356	1.22267390123336E-6	0.33826944280251614	-78.18791475674364	241.70837934769904	92.9373681143382	130.1697811898972	35.90620348018801	33.60075792517542	1	6	1	2	5	0.16750310277415836	0.3481721776602949	0.30285283908827676	0.18147188047727006	
2520000	-1182.9236774303658	-1085.7662616052753	-97.15741582509062	-1085.7662616052753	32.844028211015264	4.359904966542943	0.005769232330481137	0.6325568455887944	0.005552527508179665	8.35038563927115E-6	0.47072571408865016	-68.20111720229278	925.3005513323658	133.6584297925152	25.485311095421455	18.387067124727228	5.92166432914595	2	4	2	6	1	0.166396280640096	0.3481721776602949	0.27885255403410764	0.20657898766550153	
2530000	-1180.5764007016633	-1079.5400763595844	-101.0363243420789	-1079.5400763595844	34.36215893918091	3.164277088648949	0.004689070040267033	0.9560845318780429	0.005221290662688045	1.8901721497931896E-5	0.8271987934065615	-73.57270699195172	246.42007721250752	34.157006157611356	32.710105444726786	28.642010722654096	16.583639709860783	5	2	3	4	1	0.166396280640096	0.3481721776602949	0.27885255403410764	0.20657898766550153	
2540000	-1191.3342236931246	-1076.8699373796824	-114.4642863134423	-1076.8699373796824	104.13816302761731	4.05477247150129	0.0018366588555521807	0.7844427243613619	0.0017205492666083448	2.9033580602607124E-6	0.8916556759998018	-81.65311866175587	1218.056315964883	106.60194421332162	136.15424850596972	18.293622363866795	24.44493065629896	3	3	1	7	1	0.166396280640096	0.3481721776602949	0.27885255403410764	0.20657898766550153	
2550000	-1199.6472806374184	-1081.1493813779557	-118.49789925946268	-1081.1493813779557	69.00066170092917	4.383592829951925	0.0021513684329687306	0.5625091748184934	0.0020827402103838688	1.1314760157025592E-6	0.5588581146775153	-89.79624928414324	152.7883982094225	170.90740160976142	49.053423056124	50.92860149867408	30.214453173414316	3	6	1	4	1	0.1879131043447773	0.345216944413676	0.2802862353449426	0.18658371589660425	
2560000	-1214.3654896664984	-1087.5175692766793	-126.84792038981922	-1087.5175692766793	98.404120939512	2.7403215356965736	0.0016091643380851243	0.6118083472300305	0.0015034684492633622	5.668552307268691E-7	0.4753770338345669	-92.18747590565286	918.4077264595641	1096.9136076812626	106.96006912740634	94.96024720066129	32.514883287880735	2	2	2	4	5	0.1872148538101345	0.345216944413676	0.2802862353449426	0.18728196643124703	
2570000	-1197.6315272923705	-1082.5147098503153	-115.11681744205526	-1082.5147098503153	81.4616716817287	4.849804718880774	0.00252417616179316	0.5541173057639718	0.002356453836850576	2.372803925019622E-6	0.591435666309641	-84.65993121468905	204.0623911997519	275.3093772365764	160.73766657149034	45.38895833048401	15.586320190263011	6	2	2	3	2	0.2125783924925794	0.33204275677897405	0.2522690256761378	0.20310982505230896	
2580000	-1176.171837664637	-1084.3894327753037	-91.78240488933338	-1084.3894327753037	24.173335597326293	3.625889780754973	0.007577363907761903	0.4140089666299722	0.0071419676778274885	1.074366618715161E-5	0.4271069409479855	-66.14301523304287	653.4944815676821	77.25673297761185	15.107030017044291	8.429561962640847	6.180542803295199	2	5	5	2	1	0.2125783924925794	0.333279505751271	0.2510322767038408	0.20310982505230896	
2590000	-1187.670413515113	-1089.8350403425063	-97.83537317260668	-1089.8350403425063	46.03916864683802	3.9898728959626855	0.004235466847662463	0.3177645641496628	0.0038150179127710462	1.5094553149214808E-6	0.3059670948207136	-70.18263060137164	836.4986591203677	66.8302419239423	24.669671568647093	19.267534208015498	18.88135856243835	1	7	1	5	1	0.2125783924925794	0.2817624147036377	0.28178049796042265	0.22387869484336043	
2600000	-1174.6515258914233	-1087.5667054183923	-87.08482047303107	-1087.5667054183923	27.73768969139344	3.9898728959626855	0.0052623147529755766	0.5690325389172483	0.00541626519689573	1.199796057237486E-5	0.6168881428366528	-60.02757727883855	336.2617490412827	173.97150879641285	22.44625801227913	4.577070017306112	10.233280250729823	2	1	5	3	4	0.2125783924925794	0.3227972653884486	0.28178049796042265	0.18284384415854954	
2610000	-1167.365617296966	-1077.5150944625943	-89.85052283437174	-1077.5150944625943	22.150201557657862	3.3628911302849525	0.007429394575369702	0.7790137284835743	0.008526258346153576	3.5868784552755874E-5	0.729558467866125	-61.77883879885454	857.3103603552865	175.4187182126217	7.675083041918838	7.419666488327416	8.195360174141634	1	2	3	6	3	0.1660352626104909	0.3693403952705371	0.28178049796042265	0.18284384415854954	
2620000	-1177.5254010879764	-1079.5379283590246	-97.98747272895191	-1079.5379283590246	53.93212444063462	3.6435515190091743	0.0028342717830642968	0.53081969669277	0.003213101337752068	4.793819816991281E-6	0.6533983958945538	-67.70363191140203	1637.1108887778612	47.90986955995302	19.007935072536533	33.067940953029215	23.221506355488337	2	1	4	2	6	0.1610575546672226	0.34216660646589225	0.3089542867650675	0.18782155210181783	
2630000	-1218.852916259057	-1080.5352092197838	-138.3177070392732	-1080.5352092197838	190.74931308121367	3.301326835393214	7.139992112212773E-4	0.30441557296975624	7.542657645330293E-4	6.81812277288955E-8	0.32277042502267483	-100.08653597614142	963.0782107777682	1085.8462044409014	1285.3373083285878	126.82551184924822	221.99458423051132	1	5	1	5	3	0.1610575546672226	0.3612872438113726	0.2898336494195871	0.18782155210181783	
2640000	-1193.1532036466058	-1083.4095497329258	-109.74365391368	-1083.4095497329258	61.02215410140145	2.8412975902151985	0.002821450579848008	0.6439598783713848	0.0029931923847563518	3.3938766304359708E-6	0.5865264163282735	-77.94835037565686	315.0664379263484	62.08425400888196	77.56802227630844	192.98121041972772	38.9217122799322	1	1	3	1	9	0.1553344489844275	0.3453209194916888	0.2987667945066877	0.20057783701719614	
2650000	-1176.13730120854	-1086.948511255764	-89.18878995277589	-1086.948511255764	21.67275342571058	4.555388498503965	0.009111961202341782	0.8729728429868003	0.007318537585298736	4.3927064406517745E-5	0.6748003799663984	-63.75509492454157	98.44751034872047	110.35601892295367	33.62713605565967	11.235470295479606	1.6716985220782818	6	1	2	4	2	0.1553344489844275	0.3421810520778769	0.30857296808857965	0.19391153084911614	
2660000	-1183.0910554049965	-1090.9209499038973	-92.17010550109917	-1090.9209499038973	24.964610950995937	4.040243559447535	0.007113600093561597	0.8059433234543788	0.005916958325906492	3.231278858633681E-5	0.877849739347336	-64.35635720528784	197.54091904353479	123.58785643627621	48.95870471951664	27.615282446586054	7.984575651385131	2	3	2	3	5	0.15696803235687667	0.3421810520778769	0.3219764900084469	0.17887442555679972	
2670000	-1177.9831116741198	-1082.3702468165443	-95.61286485757557	-1082.3702468165443	32.272053291188314	4.040243559447535	0.0064551841632896	0.4074637961512443	0.005955114636386523	8.628203323801552E-6	0.4544278501311149	-70.1326958244221	99.75849268522033	137.32559569708394	16.981858877811337	17.251497671442294	20.235784296989678	5	3	4	1	2	0.17890500597511133	0.31721140619190186	0.28745559871823406	0.21642798911475294	
2680000	-1189.5158773226901	-1090.8947051571424	-98.62117216554773	-1090.8947051571424	36.48895065149701	4.416191222676706	0.004659576701077459	0.21711952471205304	0.00432931117416168	1.1935076319861186E-6	0.2500402324265831	-69.92456649838952	250.10689211745716	220.65700550998835	157.02689083797247	9.826083233320015	19.15407002597751	3	3	1	3	5	0.17890500597511133	0.31721140619190186	0.28745559871823406	0.21642798911475294	
2690000	-1188.8170304558982	-1086.9479757712868	-101.86905468461148	-1086.9479757712868	35.95539706498179	2.975541177825999	0.005470278910145604	0.6008117639560012	0.005087899251562808	1.054425732412689E-5	0.5952442882878827	-74.37383607156781	179.76656520128319	75.99457968990343	88.58013553128528	40.717918081402296	9.281003007495508	2	3	5	2	3	0.21271986006029245	0.31721140619190186	0.2568298935502423	0.21323884019756356	
2700000	-1175.7703573873698	-1084.1727968947177	-91.597560492652	-1084.1727968947177	23.352201456214637	3.1757667486583023	0.008212918319678126	0.6520883556216264	0.006607545662634669	3.697071173890776E-5	0.8150221049750104	-67.44880737629798	89.64424638019058	17.903734860368704	36.85113016117278	20.810865276350597	5.2030863527903035	3	2	2	4	4	0.20541827029038295	0.31721140619190186	0.2568298935502423	0.22054042996747306	
2710000	-1203.5448677030765	-1088.56802812762	-114.97683957545654	-1088.56802812762	80.0069208622927	4.055319302793367	0.0019461835493418376	0.2508966643596549	0.0019398511141933015	2.858605252008454E-7	0.27598566716452005	-85.06228138225988	594.1952613422023	281.0193126167588	93.05167644659265	57.09180982057647	8.659720804060665	1	7	3	2	2	0.20541827029038295	0.31721140619190186	0.2683514914495871	0.20901883206812824	
2720000	-1216.319481826871	-1088.1427411812026	-128.1767406456683	-1088.1427411812026	126.5920406326637	4.055319302793367	0.001345805976524087	0.3126777693261762	0.0012564531473514956	2.4154086705689976E-7	0.3694255081488349	-95.09504538799617	449.1553491433765	254.8793757201692	353.33858819478644	196.60025917062987	9.764654896360456	6	2	2	3	2	0.19633840059701105	0.34004057266319687	0.27743136114295897	0.18618966559683323	
2730000	-1185.5671821889039	-1086.497158296159	-99.07002389274508	-1086.497158296159	38.413416200107214	4.306113547105202	0.005030561078677842	0.5317016230132919	0.004890610330520573	1.0505000391796074E-5	0.5573589909495831	-74.25852975601175	98.95114596612602	102.68087852440632	29.15667117303785	9.770509250726754	11.427763240337594	4	7	1	2	1	0.19633840059701105	0.32797829860570793	0.26077136246808097	0.2149119383292002	
2740000	-1215.0676514265253	-1094.920628099723	-120.14702332680226	-1094.920628099723	116.33160269622441	3.7746462360502644	0.0012986515313944667	0.3218083697168533	0.0013212765786981416	1.5061058834928882E-7	0.3181926229972104	-92.36335877542535	472.8610966696987	385.8673834249853	24.62288295298833	12.57731629722804	10.287073923863796	6	5	1	1	2	0.1832069342414296	0.32641123978030245	0.28733599837523155	0.20304582760303652	
2750000	-1236.5597119961062	-1080.7413722391857	-155.81833975692058	-1080.7413722391857	685.2324529812437	3.3792789044418403	1.7054997975774679E-4	0.7749558562588581	1.6792561958977887E-4	1.3376648487157194E-8	0.67840827819318	-115.58423379368112	7259.096055003262	1874.8259582733033	277.36835373169566	58.77395312237223	92.4510079533716	2	4	6	1	2	0.18935134383867516	0.32026683018305685	0.28733599837523155	0.20304582760303652	
2760000	-1190.8720567607766	-1081.0931980260527	-109.77885873472384	-1081.0931980260527	63.459925919835776	3.3606269760519334	0.0022557417392862836	0.585389408116275	0.0021668732497398305	1.552527741152347E-6	0.5424821515611876	-76.26803553201896	824.1478708001758	307.93289558413124	151.4245162842302	148.01891806763192	14.223001841293836	2	1	3	1	8	0.18935134383867516	0.33816820240628354	0.28733599837523155	0.18514445537980986	
2770000	-1184.2109975217477	-1076.3686304352607	-107.842367086487	-1076.3686304352607	55.70045429226054	3.5065604559190833	0.0031125772707024917	0.7782400091404138	0.0023817212876333788	2.167225596018157E-6	0.6589499329102473	-73.18280111307566	837.5026344899396	224.67337431175693	50.57782598130832	157.7880077348032	16.63794959683048	2	1	7	2	3	0.18935134383867516	0.3695029720286138	0.25600122875290127	0.18514445537980986	
2780000	-1197.028766954147	-1086.4623216837956	-110.56644527035132	-1086.4623216837956	70.34523998112685	3.5559296430357263	0.002079658716082212	0.5215385914161165	0.0017702808227495232	1.0723251354600345E-6	0.5243462080946617	-78.56975869117173	2005.4088786723692	480.2741716635073	69.3109034264655	12.849574946658558	13.02136704588531	2	2	4	5	2	0.18756740317486867	0.3712869126924203	0.25600122875290127	0.18514445537980986	
2790000	-1190.0278871966757	-1084.16493487969	-105.86295231698564	-1084.16493487969	63.070674796146285	4.054168280855551	0.0024690828380404895	0.5027767034004963	0.0022376082607803703	1.4592954721882933E-6	0.49300618044837535	-79.56955045606776	675.8155649082394	31.93648890087846	17.450429022155937	12.862905321837317	9.254839243674	4	4	3	2	2	0.1749117270720043	0.3376854065265468	0.28960273491877475	0.19780013148267422	
2800000	-1183.6158376140036	-1088.7202899113788	-94.89554770262482	-1088.7202899113788	38.21990548179879	4.177973469665615	0.00837775757089982	0.9780999921518903	0.00510273254704008	2.009793018068799E-5	0.7333825109823997	-68.36358169816404	251.31797479898086	14.356480694876659	12.280149889707436	21.7727962602348	13.439852867383392	6	3	4	1	1	0.17984905468314405	0.3447608618369631	0.28960273491877475	0.18578734856111823	
2810000	-1184.9410780912806	-1085.778013187366	-99.16306490391453	-1085.778013187366	24.16574356888413	3.9202474603928517	0.011906957920617958	0.851794070397446	0.008169452044649092	3.5426037564210236E-5	0.6587739289443001	-72.37186709334549	206.91711127112404	35.6519832579453	10.384221434224347	25.195794183496794	16.30799592931278	5	2	2	3	3	0.17984905468314405	0.3447608618369631	0.2923985647442899	0.18299151873560313	
2820000	-1175.0833985369536	-1082.7222957141762	-92.36110282277734	-1082.7222957141762	23.763940778851627	3.9202474603928517	0.0051620072734885995	1.1886075331105506	0.005094735910036501	4.504946425249399E-5	1.0259966182265077	-64.54816867894249	267.9326099109127	151.25581890018503	29.458399563185683	8.837222284751343	4.483095997561605	3	4	1	4	3	0.17984905468314405	0.35621241006861076	0.2923985647442899	0.17153997050395547	
2830000	-1177.5241850259888	-1085.7027069034887	-91.82147812250015	-1085.7027069034887	46.13177324168411	4.040950245310133	0.002909531464437183	0.7363062772902319	0.002625750096346302	7.13440281320634E-6	0.746710403759628	-67.80866304300952	804.8938073944585	11.463921482940787	8.013514831433012	2.7579129751983635	2.543627945966018	5	1	5	1	3	0.17984905468314405	0.3590152757770194	0.2923985647442899	0.16873710479554685	
2840000	-1183.7164341323485	-1083.9247928368372	-99.79164129551124	-1083.9247928368372	35.55502887281479	3.93631663892114	0.008102709316842977	1.12330109234042	0.005024988766803996	1.987958834442779E-5	0.7748986294163897	-68.46112747484031	189.63712127045594	104.02422767979279	124.85954053055426	10.707811110724462	30.741162921077294	1	3	1	5	5	0.20653087539444914	0.3113950279082277	0.3133369919017765	0.16873710479554685	
2850000	-1218.5918269037543	-1086.5982114244268	-131.9936154793274	-1086.5982114244268	130.24300105692305	4.239448612022393	0.0011703977342957146	0.7451322412118756	0.0010559399139283962	8.24979219035031E-7	0.7872529359423915	-92.40253333674609	3706.657583403757	1730.3299977637587	325.3174025299808	52.593534552613235	101.45490006234547	1	2	2	3	7	0.20653087539444914	0.3113950279082277	0.26131443538689564	0.22075966131042768	
2860000	-1231.5931267156702	-1085.2421302079888	-146.3509965076815	-1085.2421302079888	435.76898872904457	3.176958187183658	3.927734601809767E-4	0.6377135689962136	4.033104005745815E-4	4.3027396164122215E-8	0.5066875773148587	-105.25002285006224	5667.772585925941	1628.7473250170929	637.4800834793234	314.5252193594637	166.73942067938182	3	1	1	1	9	0.20653087539444914	0.27791112718570476	0.3139192044312516	0.20163879298859463	
2870000	-1256.6220265285458	-1087.081841049836	-169.54018547870996	-1087.081841049836	1134.228405320295	3.990905346079178	1.9946139427287087E-4	0.7702647946993757	1.5603542618240074E-4	1.6356243099979076E-8	0.7367149992951575	-121.84513351313461	17507.139430737112	2091.664712976078	1724.282070428748	177.4737082657743	642.3647474391857	4	2	3	2	4	0.1750798371330171	0.2712397680928057	0.35552909571778823	0.1981512990563891	
2880000	-1236.555861552049	-1086.588754081157	-149.96710747089185	-1086.588754081157	729.0458673414743	4.18390177656827	3.1505215034163353E-4	0.7424974762216496	2.1385557918701922E-4	5.635860719745809E-8	0.84499640456697	-108.02130910694778	5474.973675217629	1786.300877498745	873.9664554893499	192.03764843374276	191.0998683459023	3	1	1	7	3	0.1750798371330171	0.2712397680928057	0.29734813577219155	0.2563322590019858	
2890000	-1219.1418891436585	-1077.3301934529002	-141.81169569075843	-1077.3301934529002	423.5847614287959	4.18390177656827	5.385081005544759E-4	1.0991952521692665	3.745765957366853E-4	1.1000592864140407E-7	0.8718002618516251	-100.82370135738378	3043.6664907256563	3027.676178976959	211.69112325513942	103.49468849765556	112.50565158359275	1	2	2	2	8	0.18061960374478392	0.3166751827979617	0.3219131077392507	0.18079210571800386	
2900000	-1201.0079376420026	-1081.904002579591	-119.10393506241171	-1081.904002579591	87.07300855704472	4.104944187838318	0.0017431924822869666	0.7121388537134146	0.001589352533895274	1.8833706160051959E-6	0.8240166570548736	-85.93823452945648	1030.1074023142123	287.5613466228306	125.98487348421266	19.96533306159724	37.245898836371985	1	6	2	3	3	0.19996940557368037	0.35025972457098087	0.26897876413733507	0.18079210571800386	
2910000	-1211.8505840430105	-1093.661266908865	-118.18931713414547	-1093.661266908865	88.29779314393197	3.953081029542974	0.0018512602772165936	0.13656370931828019	0.001890014359367026	7.226269520663918E-8	0.1432338590562636	-86.31386231597669	1550.1580521157673	77.09124202574755	157.30267285443176	22.673005185277077	38.1183752226101	1	1	8	4	1	0.19996940557368037	0.35025972457098087	0.26897876413733507	0.18079210571800386	
2920000	-1215.268809726599	-1086.4555680134592	-128.8132417131398	-1086.4555680134592	104.6873365532769	3.9035295431880113	0.0015380897914973096	0.4491822243907655	0.0012885310166209397	1.7853366109297133E-7	0.32531529553994293	-90.4234850661065	2222.4401801297354	829.2448221569011	247.77031444834816	429.7835436560122	77.23927012018625	1	1	1	3	9	0.1772899189814677	0.35352895106425436	0.28838902423627427	0.18079210571800386	
2930000	-1216.7543184172673	-1076.793398309752	-139.9609201075153	-1076.793398309752	267.13416722952337	4.306242942478444	7.911636942017009E-4	0.8687675219704261	6.730758584368704E-4	1.667383245846904E-7	0.6201292298492871	-98.27994233691234	5287.034520876786	2703.368278376747	710.9204940864773	74.86764107053527	93.5785347075702	2	2	1	2	8	0.20517951402131357	0.313855167061656	0.24248525702635879	0.23848006189067186	
2940000	-1228.676737814751	-1086.294037424591	-142.38270039016015	-1086.294037424591	215.25645686030404	4.555359510557919	0.0015141628648732885	0.9628497717196214	8.968428651718924E-4	9.144461080162269E-7	0.9207365513460259	-104.79881086383548	465.5005394235193	236.68807983738043	668.9981097278807	188.8989439669318	90.33485991324449	1	2	8	1	3	0.19508712859034164	0.313855167061656	0.32274210260520864	0.16831560174279397	
2950000	-1220.3493118375172	-1086.8881394758396	-133.4611723616776	-1086.8881394758396	237.9029805027427	3.5998558177055453	7.371345660520259E-4	0.11245217034860093	7.116224918042067E-4	1.006563495746282E-8	0.139648234550655	-100.67892019422646	1381.4679826105519	614.585483868583	195.5126697994357	86.28082191924462	41.7978142146985	3	6	1	1	4	0.19508712859034164	0.313855167061656	0.26782353219807253	0.2232341721499301	
2960000	-1217.9619164820356	-1096.4089512026765	-121.55296527935917	-1096.4089512026765	149.88655051538163	3.5998558177055453	9.276770111782663E-4	0.03413438664126874	9.209059749078112E-4	1.1109918134415595E-9	0.03610428031241868	-90.11984665790857	594.5541876212179	661.3424912350054	659.5625947349471	23.26723311434611	15.26636438642196	4	3	1	2	5	0.17947539882310043	0.32946689682889724	0.26782353219807253	0.2232341721499301	
2970000	-1183.5662428612773	-1081.5502483945695	-102.01599446670764	-1081.5502483945695	40.8188470262908	3.512740863733977	0.004294898325300741	0.36977307349575744	0.004582392621341132	3.178525651393233E-6	0.3974502649936143	-72.49819494448113	491.53250996894667	65.72848529527687	80.41391042510034	77.16061704419371	16.728148655291722	2	1	2	4	6	0.18443659280770355	0.3271976531870441	0.2577564970357517	0.230609256969501	
2980000	-1174.0204515980827	-1073.3656733789844	-100.65477821909835	-1073.3656733789844	49.73222980021374	3.988920159633778	0.003471166732385884	0.7538195757335124	0.0035600889030868604	4.297562598387593E-6	0.5941352018610967	-74.65717204437402	355.19592389040304	18.20541241744301	21.96437115828191	14.27356222192253	7.676140027205365	4	3	3	4	1	0.19728846114410348	0.3271976531870441	0.28406194717354427	0.1914519384953085	
2990000	-1196.8254668783732	-1089.135369888274	-107.69009699009914	-1089.135369888274	102.69647142916367	3.988920159633778	0.0015330389372484397	0.5670486052118062	0.0014993754462680178	1.0354670997490146E-6	0.6514670755256842	-77.91068022500482	1210.458412229463	77.4685608932066	33.03685693250899	35.444826349386716	2.335089762823608	3	2	5	4	1	0.19858977537537825	0.3372392704280608	0.2727190157012528	0.1914519384953085	
3000000	-1190.4338326689212	-1085.29215903252	-105.14167363640122	-1085.29215903252	47.18935618293057	4.2505677977415175	0.003520831713425781	0.6718659702794172	0.0037826207948735975	3.1817555416176854E-6	0.49855128136802807	-76.01670847260519	149.68285217914834	60.00675815325439	62.03931552262696	103.9517592463448	16.761964534993517	4	4	2	1	4	0.18258990382000595	0.32926184402301467	0.269876702107572	0.2182715500494077	
3010000	-1224.3146528158527	-1081.9311092531361	-142.3835435627165	-1081.9311092531361	209.30463169279867	3.4406318787182473	6.948624269790374E-4	0.5277811171312441	6.696528947096575E-4	1.8036535918453856E-7	0.58723577334559	-102.15619649754734	7725.014030122237	290.4430058444753	318.00343435044135	237.54474373688046	312.4705871082979	1	1	5	2	6	0.18258990382000595	0.30671089946854674	0.2924276466620399	0.2182715500494077	
3020000	-1181.5379785111854	-1079.1018428198597	-102.43613569132577	-1079.1018428198597	28.50382728376239	4.443058569367942	0.005869889187433176	0.7262754953242956	0.005230424314683905	1.575156386060954E-5	0.7374326367675346	-74.83032434700266	79.9008207572738	39.197833752315276	54.99811298805522	69.05742697727497	39.91376234764142	2	1	6	2	4	0.20799738790741976	0.30671089946854674	0.2924276466620399	0.1928640659619939	
3030000	-1178.6161884333926	-1079.3494939393788	-99.2666944940138	-1079.3494939393788	41.77753328753912	3.3524271457653314	0.0067217980691451	0.8198193880150031	0.005392333101962243	1.702434367666717E-5	0.7630735384093955	-70.2673468775181	256.9270781607056	248.70739769396977	31.211924407620746	18.132885776064466	21.950164534061795	1	3	5	5	1	0.20937057725386474	0.30533771012210176	0.2904483849097396	0.1948433277142942	
3040000	-1173.091550646412	-1084.407919375194	-88.68363127121793	-1084.407919375194	24.707217328875206	4.250261807443889	0.008433001786298308	0.5990144839017321	0.00710555749551247	1.535442261357468E-5	0.4872327511712589	-64.7946921752069	79.79048443976525	34.33225198773573	68.51697564721027	7.788637904315363	0.37503015423940006	2	3	4	5	1	0.20937057725386474	0.30533771012210176	0.2904483849097396	0.1948433277142942	
3050000	-1170.4492797878333	-1086.665579029369	-83.7837007584645	-1086.665579029369	18.769078640661764	3.07279453332485	0.018128134868884278	1.0770709006900114	0.010245407403119279	7.657004895255685E-5	0.7661093435611945	-61.21511061548131	93.98083488538772	77.14716776575548	10.489929253556319	4.024008919459691	0.7591611997456976	3	4	4	3	1	0.17069174035782192	0.34401654701814455	0.2840589680158579	0.2012327446081759	
3060000	-1168.1632352706417	-1086.4468632903497	-81.71637198029204	-1086.4468632903497	13.256590817835583	4.31759145582921	0.021410046227832623	0.8071406378334175	0.014038543533417438	1.4496629287847755E-4	0.652440963117615	-56.87217454595127	49.74689582279201	13.090472679721922	42.058044027588124	24.195507810358247	1.2785024652677008	3	6	3	1	2	0.17069174035782192	0.3456877468263395	0.2823877682076629	0.2012327446081759	
3070000	-1159.7365066114587	-1086.167867414103	-73.56863919735555	-1086.167867414103	17.193053073832793	4.825200779225793	0.012980787212120155	0.7646904382657094	0.00918305073251873	1.0069517276171403E-4	0.9031645546503101	-48.359946649952505	539.3721362205914	10.640298822722649	9.322082107987008	10.713043966033863	1.8564171516487116	1	6	5	1	2	0.16774957553021194	0.3299320131899855	0.293985474851986	0.20833293642781683	
3080000	-1169.4372797319604	-1085.7712931298024	-83.66598660215807	-1085.7712931298024	19.555922879458475	3.550631453231345	0.014734368761920854	1.5996143018413156	0.008352311259079287	6.137694353716629E-4	1.7163502206960823	-54.30432611151317	621.2116991129759	267.0525883477091	6.471728479167043	4.231692274662282	3.8720698755768743	1	2	10	1	1	0.19599818343784942	0.34382083323614837	0.256769663830545	0.20341131949545754	
3090000	-1166.592035836629	-1086.390972111687	-80.201063724942	-1086.390972111687	16.06691555442816	3.4451596568634737	0.02221150277307704	1.2959743785790476	0.012068140598294409	8.360308787998827E-4	1.6353085180656002	-55.878862927222315	107.93296223447389	12.61942627010369	13.252244845001156	9.96812515495152	9.672400249799665	1	2	2	3	7	0.20926825733699106	0.32376298493948497	0.256769663830545	0.21019909389297925	
3100000	-1166.5839547722508	-1084.4426201384495	-82.14133463380121	-1084.4426201384495	21.50248635297622	3.795940760909463	0.017572369550757878	1.182106977281654	0.011728746565856034	7.899059176994382E-4	1.3656079286611065	-54.619663888923185	547.1874980053753	68.18661114251056	15.261638819840046	2.5755024415312495	5.347477356578105	1	2	5	6	1	0.20926825733699106	0.31627962856335223	0.256769663830545	0.21768245026911193	
3110000	-1165.4166949141593	-1078.7104412525673	-86.70625366159197	-1078.7104412525673	16.95146012688881	3.033677226974887	0.012687781471478452	0.7864836584100124	0.010681237483954388	1.1881932978291257E-4	0.8894560179366515	-57.71915893151141	611.0291617511584	135.4020562988739	17.0207830921609	2.5708609750827907	10.350499403557398	1	2	1	1	10	0.19395311220017614	0.3404922953721317	0.256769663830545	0.2087849285971474	
3120000	-1181.5442585922644	-1087.0998620251	-94.44439656716439	-1087.0998620251	25.157320892264075	6.305069506452238	0.01359330882398577	0.9228861506197398	0.009398715949603852	1.4956521307410293E-4	1.0044673839784362	-60.921642851753006	1712.7850050476643	83.11331973198402	99.16900604631658	16.75745034299162	17.661487511977164	1	1	1	2	10	0.19395311220017614	0.3404922953721317	0.256769663830545	0.2087849285971474	
3130000	-1182.5437903672987	-1079.7021053138553	-102.84168505344348	-1079.7021053138553	26.324838687800064	4.765126987033103	0.008820373157260602	0.8760402347093176	0.006478191119087373	1.8177376613597813E-5	0.679506921034193	-72.01319784762215	288.74118925736957	196.26371329444723	106.2766004054364	46.524829385110024	12.785861781200815	1	4	4	3	3	0.19395311220017614	0.3404922953721317	0.256769663830545	0.2087849285971474	
3140000	-1183.6548457343454	-1078.3752630314104	-105.279582702935	-1078.3752630314104	38.994207735093575	3.7246391476729794	0.004885941457191057	0.5367553372943678	0.004805264428891506	6.715719816385787E-6	0.5649080440670551	-76.21871589297226	136.78310431008055	188.2593567364725	123.52906721803869	49.88648178369854	23.693217867521337	5	1	1	6	2	0.19395311220017614	0.3438134113359002	0.256769663830545	0.20546381263337893	
3150000	-1211.2166295933341	-1087.0174833713597	-124.19914622197444	-1087.0174833713597	81.05959704855228	3.0170029152491225	0.0021845420286408833	0.6120275138036184	0.0019004997196975211	1.1564138206733596E-6	0.5472669655686215	-86.84533908923643	423.0726183479613	1933.745610698442	65.14086791242117	111.09956736333682	14.143746125917716	3	1	5	2	4	0.17364353647914882	0.3335221947002182	0.256769663830545	0.23606460499008824	
3160000	-1193.1726673396156	-1076.8828348459044	-116.28983249371113	-1076.8828348459044	85.66543092113315	4.027422402650465	0.0018211679402476341	0.7851702607146815	0.0020782819961428257	2.349556471003384E-6	0.7528573210666306	-83.02323676358334	812.8699210845876	222.900728923711	111.4773578568689	66.90121172518609	60.012063603316484	1	6	1	5	2	0.17364353647914882	0.3280192249493003	0.3252657604733866	0.17307147809816448	
3170000	-1205.6686675134833	-1101.508180869557	-104.16048664392638	-1101.508180869557	69.33599570420718	3.4078856684604695	0.002124652168857103	0.2843057602853599	0.0021896294074402944	4.4134110594351793E-7	0.2946540165241636	-81.49736765280497	170.1333919008664	11.023425291575006	9.085918151770436	12.941051399856619	20.946574680473432	8	1	2	2	2	0.17428004064218272	0.30446784157870077	0.3246292563103527	0.19662286146876404	
3180000	-1203.123266367381	-1088.8826799997166	-114.24058636766432	-1088.8826799997166	78.91212521442367	4.227764038350342	0.0017009137538144395	0.2207126981818468	0.0017753697708800889	1.4600385236151555E-7	0.21177282683405	-85.6547438161863	208.42941217743154	336.5522047834368	110.25042116860283	31.269553882118156	13.982245343732721	1	7	2	4	1	0.1966532770815575	0.30446784157870077	0.3246292563103527	0.17424962502938926	
3190000	-1183.031972386373	-1079.3501688881047	-103.68180349826827	-1079.3501688881047	46.950346748185275	4.227764038350342	0.004549289578386147	0.5701588853782807	0.004316953840960582	9.957459119282182E-6	0.680016868872063	-75.69633980429764	111.1791685390859	103.57363550114138	64.76102423947766	4.909203329687666	19.18041496112198	2	4	5	2	2	0.16968047254669744	0.33144064611356083	0.3063488895136507	0.19252999182609126	
3200000	-1198.674205379415	-1086.2163686137364	-112.45783676567865	-1086.2163686137364	67.84825703872255	2.761895036556068	0.002794594831762204	0.8067837030215652	0.002716655817600435	4.735924546468132E-6	0.8946992326512745	-81.86022865993866	659.5131209120794	147.97307126506809	41.83433418180598	52.493378116810014	13.049178166084758	2	4	1	6	2	0.16968047254669744	0.33144064611356083	0.3063488895136507	0.19252999182609126	
3210000	-1184.3697180953432	-1088.1479609854637	-96.22175710987949	-1088.1479609854637	31.046179789299593	4.610600254196783	0.0059203087593162	0.3736791636140336	0.005722589591946817	2.9944847251840906E-6	0.31238201767575247	-71.20124223031473	154.75573683717457	38.992131805833516	49.72980923650581	17.697959623610544	10.33936689655488	2	2	7	1	3	0.180295030601782	0.32082608805847623	0.3074811101656732	0.19139777117406878	
3220000	-1168.5467619044996	-1085.6651968400083	-82.88156506449134	-1085.6651968400083	21.13064878542437	2.9905153935211057	0.011644268758306799	0.8249969023789938	0.009533066856101984	1.1720323480980152E-4	1.0219622670718806	-59.6377454852904	99.34279055154445	32.74819524718098	22.831407324402612	13.649580871425496	1.8872200641249335	2	5	6	1	1	0.180295030601782	0.32082608805847623	0.29518668861158065	0.20369219272816133	
3230000	-1165.5853521605386	-1084.855683204005	-80.72966895653374	-1084.855683204005	20.479569302720687	3.101544063908143	0.008551371339703745	0.5980498502874876	0.009873716179947941	3.742925586961246E-5	0.6496825275076543	-56.805098498765304	356.20660792940555	39.610025359018536	5.209212686541754	4.8248359085248085	8.450998335411526	2	3	2	3	5	0.17976002269069938	0.3764320515325384	0.269779076742484	0.17402884903427843	
3240000	-1210.4934717134663	-1085.154281906415	-125.33918980705133	-1085.154281906415	118.07585015762197	4.257387716694515	9.483292217981627E-4	0.5337472683809508	0.0010957577997879862	2.7412110865140086E-7	0.5082392109950524	-93.33204371754663	1636.6558091157044	315.50567355037043	143.39246981091105	17.992228885192848	5.744176964068829	4	6	2	2	1	0.18311265364852647	0.3764320515325384	0.2664264457846569	0.17402884903427843	
3250000	-1193.0902543418072	-1087.8753000375107	-105.21495430429653	-1087.8753000375107	84.0605350577336	5.1847728201241985	0.0025950546142732515	0.6677424861257276	0.0020149363243293847	4.409695777003457E-6	0.8530270519298752	-73.05337979694154	1215.8873578515488	459.36724141973747	33.25094799803733	27.192935555439117	14.290637565060685	2	1	7	4	1	0.18311265364852647	0.3128348737064709	0.2797017203287657	0.22435075231623708	
3260000	-1179.6125930939081	-1081.6273480939994	-97.98524499990869	-1081.6273480939994	39.79867116326343	3.895029478520915	0.004448243014352088	0.6753062330546532	0.0037140925240262096	8.72922210561314E-6	0.6941830916998512	-70.410225533532	1044.6617876588025	32.52742693903277	26.07508753677801	13.43619389636673	1.496864285396062	2	6	5	1	1	0.16981765165405213	0.3392696819143778	0.3161642007744009	0.1747484656571693	
3270000	-1199.3022890387333	-1085.3485132770365	-113.95377576169668	-1085.3485132770365	72.04389182470422	2.5720105222644887	0.002261139655533862	0.8438679222445338	0.0016910561527710944	2.1547455835325798E-6	0.8025074695705965	-82.45268378681425	2312.455596879319	143.28324982221508	27.884094556540592	28.043029815048516	4.484088100029004	2	6	4	1	2	0.18739892539901987	0.3331575765813814	0.32227630610739727	0.15716719191220158	
3280000	-1194.5004004637779	-1079.2422149333954	-115.2581855303825	-1079.2422149333954	94.5898982531086	4.74880976238569	0.0016708777069414302	0.5353193720697679	0.0015200657528644918	7.046670222363936E-7	0.5566246310576961	-82.29406932094338	1518.6084347300036	75.16885778749706	50.73510700472082	80.34821616581435	57.66108033579791	2	5	2	4	2	0.18739892539901987	0.3331575765813814	0.2938348555390014	0.18560864248059747	
3290000	-1218.1500228382602	-1088.155633923471	-129.9943889147891	-1088.155633923471	118.05173160986752	3.724924201056265	0.0012048844801060144	0.7889292435473187	0.0013375301645668321	8.242717946181303E-7	0.6423714461216304	-94.24241196489281	1158.3987544951829	288.7379324182085	190.88399837696127	96.98894940668823	149.9144712204932	1	6	4	3	1	0.18739892539901987	0.3331575765813814	0.2938348555390014	0.18560864248059747	
3300000	-1183.4903223882604	-1076.389147319144	-107.10117506911644	-1076.389147319144	53.69441808294957	4.161006998347949	0.0032857231728450178	0.6517074086573161	0.00315800123664512	5.103493689059073E-6	0.6595605623617984	-77.7295866399776	284.7651684233303	356.0309981251587	30.214452001727125	20.256089670982	18.12509422092458	5	2	1	6	1	0.19042434634190777	0.33013215563849346	0.2939878206448308	0.18545567737476804	
3310000	-1172.230171692275	-1086.7296371012496	-85.5005345910254	-1086.7296371012496	21.072850301919893	4.1577873271920955	0.012307325651558058	0.8532251738424581	0.010548330656786401	7.757594224735948E-5	0.7109103796830127	-60.309256110800824	242.30483435389283	24.974358471132415	30.989376929670197	5.401397035304684	4.470495714141351	2	1	6	5	1	0.19042434634190777	0.33013215563849346	0.2939878206448308	0.18545567737476804	
3320000	-1180.6218733566595	-1087.9071839623962	-92.71468939426333	-1087.9071839623962	23.90952106161523	2.8561419039548372	0.007008227019461523	0.4538418880141505	0.006476082865081114	6.744259271834212E-6	0.39744135299611405	-66.4630107485005	225.35576878417012	68.80034257052462	32.77711931482028	1.716445436843615	7.832363770030527	2	4	1	3	5	0.19042434634190777	0.33013215563849346	0.2939878206448308	0.18545567737476804	
3330000	-1224.6281519322529	-1094.2525121985807	-130.37563973367227	-1094.2525121985807	125.42079879276568	3.8903958617477516	0.0011293176139810922	0.6597120770811522	0.001071165597859088	6.659321688671814E-7	0.6870294526209536	-92.19265328947549	2472.3156143373712	100.73272855313758	420.23033146891873	88.78509904520836	15.566422159316236	1	1	7	3	3	0.21827279179150966	0.33013215563849346	0.2771893173174418	0.1744057352525552	
3340000	-1180.6811970982355	-1084.4805805293518	-96.20061656888385	-1084.4805805293518	31.487190185229093	4.305934670869839	0.005387015050979329	0.42032976916292497	0.004853917095139346	6.4773130699082655E-6	0.4708211581927485	-65.81616823949439	179.28298604899183	567.4909159699067	101.32152515738794	24.942860330250575	3.1939356761970314	1	1	2	9	2	0.1617148842718101	0.3521269509376025	0.2948317823613631	0.19132638242922445	
3350000	-1181.3047222717423	-1080.4294972174291	-100.87522505431322	-1080.4294972174291	97.87379301639447	4.011136108612277	0.001740440350534611	0.798701818030853	0.0014655965914676325	1.4000829987362627E-6	0.7041100114088791	-70.10817981674505	1456.1067532158565	49.32079166756546	24.528722728940174	24.911540029397795	25.689870814128412	2	2	2	1	8	0.1818879862069191	0.3521269509376025	0.2746586804262541	0.19132638242922445	
3360000	-1172.0060447207325	-1085.2788991780365	-86.72714554269601	-1085.2788991780365	25.09532665142794	4.011136108612277	0.007826420451769966	0.7452189678559924	0.006285562957755653	3.558441389165216E-5	0.779453700531228	-56.36938921601778	1285.4173896917946	303.72512255821493	28.267898148879276	5.7844432990618	9.004052325835563	2	1	4	6	2	0.19594273472688034	0.3521269509376025	0.2746586804262541	0.1772716339092632	
3370000	-1172.5994435679604	-1083.2336363315412	-89.36580723641909	-1083.2336363315412	28.112165296996352	4.0209682666580315	0.006542898967327356	0.6916501062097414	0.006577491625609821	2.7410370408792204E-5	0.7306070738032079	-64.56140051104981	196.34278071613357	52.34404614227202	24.00644881572174	9.47054150184882	7.346238556716008	2	1	6	3	3	0.23435429159990645	0.30734299454014563	0.2746586804262541	0.18364403343369398	
3380000	-1210.5023712792145	-1083.3166947230025	-127.18567655621202	-1083.3166947230025	90.05531828436554	4.014865289269382	0.001464672072985158	0.5359642663604155	0.001641607426965637	8.319505512518352E-7	0.575199361901404	-89.83177937939378	1632.297695801897	1070.6510330269573	575.5932475359989	171.47696422571042	26.26088805072645	1	1	1	7	5	0.22887945642924554	0.30734299454014563	0.2780240404786224	0.18575350855198655	
3390000	-1214.5807190877401	-1079.277044643274	-135.30367444446622	-1079.277044643274	219.63185368165458	3.187117050698251	0.0010463911792984607	0.8420935573234519	7.595966758956048E-4	7.779039590940821E-7	0.9140388555609523	-98.7545412684599	410.26815079331413	198.23626886632692	286.16125199007223	588.3827294012885	19.513190762920694	1	3	2	6	3	0.14573849464866517	0.39048395632072597	0.2780240404786224	0.18575350855198655	
3400000	-1211.9217571670983	-1082.9694781994901	-128.9522789676081	-1082.9694781994901	161.3683942890455	4.514792056179433	0.0016452803470971965	0.7840071585873805	0.0011399663877007021	1.5679530847071034E-6	0.9552777430204249	-90.24353429098306	2376.0678071638645	107.16156192533639	215.88925696808337	303.0679867761856	158.24279835057345	1	5	2	3	4	0.17539807901896332	0.35253498409822936	0.2610592281962669	0.21100770868654045	
3410000	-1203.3977886428795	-1077.5469312895739	-125.85085735330553	-1077.5469312895739	78.62095615401321	4.829102697696681	0.00208381628904533	0.32054905358446834	0.0022053424604379134	4.801387745999774E-7	0.3192717834501966	-88.0290976454766	3845.063574391225	461.5325286908963	508.0263683406495	190.81787686407418	42.1705248355794	1	2	4	4	4	0.17539807901896332	0.35794803702549505	0.25564617526900124	0.21100770868654045	
3420000	-1222.3055704911146	-1089.145752217435	-133.15981827367952	-1089.145752217435	193.62139008387342	3.1454516734865408	8.220702465346585E-4	0.6499635219974023	6.732870139670343E-4	2.2157240380254302E-7	0.6337239087204024	-96.62510708166309	2746.4135350144466	1289.6155819267096	37.25460113193299	81.59296728496761	23.58463776968326	3	3	3	4	2	0.20129845887037962	0.37581534392934834	0.24717079420457966	0.1757154029956925	
3430000	-1199.471521850716	-1084.76125797678	-114.71026387393613	-1084.76125797678	52.51486549840208	3.4647874661404154	0.0036504496303595754	0.9576098451451094	0.0025788886188578696	1.1096952393756861E-5	1.169327982293818	-77.78450382644907	1449.2420286533559	2424.181822531216	101.74609645810156	16.747498143712455	27.178662275649188	3	1	2	3	6	0.200998400250064	0.2947718787938691	0.32851431796037456	0.1757154029956925	
3440000	-1191.3137571453628	-1086.6475161164365	-104.6662410289264	-1086.6475161164365	71.09214545586941	4.442468194591432	0.0020863833503134603	0.6231762188900121	0.0021950709789276025	1.7193326489775159E-6	0.6273770888214583	-75.8017610291482	530.8078259846711	112.67534349350896	34.41739727994503	23.387926561815675	19.590917337641287	4	1	5	3	2	0.200998400250064	0.3475344494097414	0.24298433000799133	0.20848282033220344	
3450000	-1186.4109580499673	-1085.7682141705322	-100.64274387943516	-1085.7682141705322	43.200802466148495	4.522534866933487	0.003919679205255436	0.3613571160460202	0.004020773469076496	1.946589976958462E-6	0.33334476985706196	-72.08674409268797	186.85360044238556	51.592648729623605	85.20024761766952	98.9104678320943	7.095539924701728	1	1	2	6	5	0.200998400250064	0.3475344494097414	0.24298433000799133	0.20848282033220344	
3460000	-1196.3266963609146	-1093.0220902821254	-103.30460607878915	-1093.0220902821254	50.12948127226105	3.347812348130636	0.003490512290901262	0.005412943300326753	0.0034809665348508336	4.3869406415674274E-10	0.006011174308943437	-80.05425002145672	186.29723026923622	206.20663338197514	29.22424212976725	13.668124763504172	14.267801215113346	3	4	4	2	2	0.1644282273260079	0.33921135281182796	0.28787759952996084	0.20848282033220344	
3470000	-1182.100340314433	-1084.1335278202225	-97.96681249421052	-1084.1335278202225	43.39115490216658	3.138280315737679	0.005805083470036559	0.6914768475812536	0.004952403057823078	1.2504959408853597E-5	0.6809546142507767	-73.31496419263934	137.57018116019816	93.51816319639242	16.096496780341162	7.936145221779249	11.082013212325768	2	6	3	3	1	0.1644282273260079	0.33376010719170296	0.2582178153710164	0.24359385011127288	
3480000	-1167.656107476665	-1090.5234768237608	-77.13263065290415	-1090.5234768237608	17.73495646023865	3.431986871057327	0.010836117454192074	0.5108484010423614	0.0098535797757283	1.6834537938241432E-5	0.4222422308671441	-58.57386526105496	64.52379759919043	8.945225771484477	3.4693572974428863	4.679521888493279	5.658350613179115	4	6	2	1	2	0.1644282273260079	0.322166645656722	0.2725111029069647	0.2408940241103056	
3490000	-1172.484438782497	-1082.696470870711	-89.7879679117859	-1082.696470870711	29.07675894627784	3.7162523258303297	0.00801173529616418	0.5782294247105656	0.006858857571694345	1.350137930651823E-5	0.4675293834572557	-67.02949102775789	71.91780098032262	43.34952825383174	25.790986147534614	9.16829712076431	8.528837325435244	8	3	1	2	1	0.2062926640133069	0.30503494851467866	0.25964783041840117	0.22902455705361346	
3500000	-1178.9036299822126	-1093.8094208046502	-85.09420917756236	-1093.8094208046502	28.00976322223546	4.970660960336077	0.00648881552387414	0.010895061348789639	0.006492912275509166	5.8170492619715055E-9	0.011764170732450455	-64.88966458910453	110.81915953108442	6.328305033474742	10.127616169862117	15.90144045263355	17.230092933225475	7	4	1	1	2	0.21946515982422843	0.30503494851467866	0.28732303767687967	0.18817685398421344	
3510000	-1177.1684654202988	-1087.229896634198	-89.93856878610077	-1087.229896634198	29.330946375354817	3.09825339231117	0.007962604386425457	0.6135340492991963	0.006846091757912047	2.0597294315395368E-5	0.6012835761044675	-68.04505185582897	76.24096502715338	82.27074464904597	13.146962834050516	6.280504943118441	1.7869266756128057	5	2	2	5	1	0.21240253972759837	0.3120975686113087	0.28732303767687967	0.18817685398421344	
3520000	-1178.7864584979322	-1088.6811354648294	-90.1053230331029	-1088.6811354648294	23.88920009056806	3.6734035795680726	0.007722288650761127	1.09013460904568	0.007450108544156328	4.355852480877562E-5	0.7784681486832115	-64.50053341247828	197.06945292368306	62.6264521859208	13.521243200428552	11.048010677200175	4.814999805419999	4	2	5	3	1	0.21240253972759837	0.2924414858600794	0.28732303767687967	0.20783293673544276	
3530000	-1171.468080854889	-1075.945860835558	-95.52222001933082	-1075.945860835558	23.04532672045393	3.8888679793441896	0.010040575039023034	1.1285039512466657	0.006046024734385641	1.1973808100973814E-4	1.228404242659504	-63.786945615479254	220.70974854344945	190.68529838609172	327.26625881626876	11.49337814065441	6.324421285965189	2	4	1	2	6	0.1928455224552303	0.29693275460659396	0.28732303767687967	0.22289868526129628	
3540000	-1205.8873691527233	-1086.2093547830525	-119.67801436967076	-1086.2093547830525	79.93786351350406	3.453050967549994	0.001925991452290763	0.44095940155359764	0.0018832663293048876	8.165094218152676E-7	0.4652413573494434	-83.18079187693799	344.32328118755595	678.20214820316	1156.567360798091	43.35014640604085	79.82281516793297	2	1	1	10	1	0.1928455224552303	0.33897185868700375	0.3024885917254482	0.165694027132318	
3550000	-1193.2392807622423	-1078.5301415915415	-114.70913917070074	-1078.5301415915415	75.9163048382998	4.425011062654864	0.0029320385537273184	0.9446062466467531	0.00224128886957817	3.411282758608347E-6	0.7420013172130453	-82.31011648372653	472.9184061604992	428.669841400309	48.59720319110265	55.49869318537734	3.6234502712532146	2	2	7	2	2	0.1928455224552303	0.3114548763261072	0.3024885917254482	0.19321100949321457	
3560000	-1204.31013254562	-1095.1139347422938	-109.19619780332627	-1095.1139347422938	40.956822696943384	4.742295291950988	0.005189313489675832	0.4539750824787302	0.004940686633812018	4.5647257142318935E-6	0.4355229536851607	-74.12388081424271	609.6601534291378	214.0813891855245	153.79350759225488	376.2149689643742	13.10560823062212	3	2	2	1	7	0.1591230070794502	0.3430480099356184	0.3024885917254482	0.19534039125948344	
3570000	-1179.038070275572	-1082.4474991899453	-96.59057108562668	-1082.4474991899453	30.571623707963823	4.742295291950988	0.004938570568374653	0.4252636295770509	0.004712342675264334	4.4480367591488835E-6	0.41630813676217293	-69.23920792659705	64.16300206716225	155.1321614566011	130.9974313221007	11.399272761965076	12.17168393613072	5	2	2	5	1	0.1591230070794502	0.3430480099356184	0.3024885917254482	0.19534039125948344	
3580000	-1183.905872248004	-1076.9442073968235	-106.96166485118061	-1076.9442073968235	65.79876169612871	3.770725162291931	0.0026570071301675047	0.8501337435065172	0.0030094846446014956	3.6825417877490846E-6	0.6716320222733568	-79.87252320972257	173.73957274312775	59.72861187047706	48.63333934888787	8.147796349785738	16.138701936382	8	1	1	2	3	0.17406894650423843	0.3430480099356184	0.28754265230065995	0.19534039125948344	
3590000	-1173.2736378522375	-1093.0770368167875	-80.19660103544987	-1093.0770368167875	29.268513167109035	3.525121309098472	0.006084280053849087	0.7356619770970838	0.00599419445935755	2.0930447861817007E-5	0.7459313557127043	-59.55537126080529	124.31127358547283	5.863579651109069	6.198945576733307	2.821419106684842	5.237235436055128	6	4	1	1	3	0.17348107156167059	0.3340173857167902	0.26660118402786553	0.22590035869367395	
3600000	-1194.8723396577525	-1087.138416455933	-107.73392320181932	-1087.138416455933	91.06857472519869	3.6622261512469274	0.003915665066495925	0.8358460053889804	0.0026129740220588804	2.806438143769558E-6	0.6205307048104755	-75.32504615410258	1531.8866457838906	145.81360529750918	40.781483843331515	26.73991370820383	37.90362017165445	2	2	4	2	5	0.17600502685985486	0.3340173857167902	0.26660118402786553	0.22337640339548967	
3610000	-1177.4166513144078	-1082.883174629973	-94.53347668443479	-1082.883174629973	31.417111934415512	3.6622261512469274	0.0055812867419706	0.8424044906847858	0.006298125942215155	2.257299880497211E-5	0.7123238085260372	-68.25003813314538	209.15168260337177	57.57641779219272	23.001684304351876	8.80115330368744	16.19381817675223	1	5	4	1	4	0.1799029392000904	0.3231631986597419	0.26660118402786553	0.23033267811230243	
3620000	-1172.024350121701	-1084.4888973150496	-87.53545280665139	-1084.4888973150496	24.47757423434619	5.680097088114822	0.007012158167731926	0.49060730515358747	0.007363483293048926	1.5571648745769182E-5	0.5245459911312084	-62.83907552644908	117.28393954822468	22.704279282218312	37.885489954427634	17.247747085966378	8.525901649074605	1	5	1	7	1	0.18958926590711753	0.308260698037824	0.3195095848162042	0.18264045123885456	
3630000	-1194.977638085608	-1093.1189692835203	-101.85866880208786	-1093.1189692835203	30.785891069795213	5.680097088114822	0.005726980220573333	0.42856849166962	0.005495157556088417	5.7762225457981945E-6	0.4162232104479404	-69.65646383177476	685.8328866437079	196.6898370939566	238.38328197547798	54.81668520531369	6.953111820477908	2	3	2	1	7	0.18335932722280018	0.36663277537462086	0.2673674461637247	0.18264045123885456	
3640000	-1187.3451872229437	-1084.24366915584	-103.10151806710368	-1084.24366915584	41.05941989022256	2.400417969466156	0.003775135120356781	0.644324249852319	0.0037635169004430293	5.723793087087547E-6	0.6390591302154469	-76.52366064739726	312.04060342318377	48.7616851631151	36.69098254499698	29.534011776894282	7.517293950463238	4	1	4	4	2	0.16520956727855862	0.36663277537462086	0.28551720610796627	0.18264045123885456	
3650000	-1174.2649413898184	-1080.9461516752106	-93.31878971460779	-1080.9461516752106	23.99214196236939	4.356865702710039	0.008523819010758774	0.43020781206005604	0.00794503203320368	1.875679894836608E-5	0.4975706427178869	-68.37983866879473	51.12578087073404	87.82796340363903	44.71165510003247	24.396507326975552	16.189268913351977	1	3	5	3	3	0.16520956727855862	0.34168057616777364	0.28551720610796627	0.20759265044570177	
3660000	-1170.0562043475193	-1084.1956639413033	-85.86054040621585	-1084.1956639413033	20.720490317559005	3.606828661880184	0.009152024650244693	0.398437751019208	0.007976994755047137	1.280036174369323E-5	0.41556097131922964	-59.91790920020834	273.7136231535423	43.5238012582835	84.22415148692244	8.60755383626433	3.0266243580723593	1	5	1	7	1	0.17358418772924752	0.33165027353965354	0.28551720610796627	0.20924833262313294	
3670000	-1179.8838439424385	-1083.7889182918482	-96.09492565059027	-1083.7889182918482	36.93851793416136	3.5345446615218012	0.005054698165130977	0.4716576349777703	0.005221984832784767	5.7517430247500965E-6	0.46185219288576734	-67.87887803812882	625.00240254974	66.82668952705762	44.2608596599511	19.25509854970343	21.750249067973535	1	1	7	4	2	0.17358418772924752	0.33165027353965354	0.28551720610796627	0.20924833262313294	
3680000	-1171.7416215584374	-1080.182525354389	-91.55909620404832	-1080.182525354389	32.19255733092235	3.3564521001880845	0.008237768005681847	0.8936801073605425	0.006855429107318911	5.245820152050179E-5	0.9275731405286963	-66.39974411357076	87.1850826651289	15.304292249367604	26.455739118669293	20.15233672869877	23.25533586330993	4	1	1	4	5	0.1934461803405517	0.31178828092834937	0.28551720610796627	0.20924833262313294	
3690000	-1173.7519856629017	-1083.5566855903176	-90.19530007258408	-1083.5566855903176	41.295306384102936	3.6150260320461776	0.010839130410430367	1.061270873058131	0.007924117592549216	6.042041790343193E-5	0.8834999147784841	-63.453645387888834	164.65510639125128	117.62133336969474	9.861308846418595	13.816470585718424	9.01267110956206	1	1	1	6	6	0.20144837940172247	0.298146198914956	0.27531672654981565	0.22508869513350613	
3700000	-1167.9397602257477	-1078.9961351209024	-88.94362510484534	-1078.9961351209024	31.24998360299175	4.182312303420179	0.005090816809618852	0.7397622350175159	0.004596987044098288	1.366333892207976E-5	0.7639655930575125	-63.891342877260634	295.02569484408554	5.4837035372608485	12.87471288499612	7.819229242563532	9.533488511326203	4	2	6	2	1	0.1584248820986579	0.298146198914956	0.32234927019185167	0.22107964879453468	
3710000	-1200.9991072594783	-1091.8080961792014	-109.19101108027687	-1091.8080961792014	76.0045137637517	3.9932003788039747	0.0025205480809803024	0.5578809913289415	0.002477456747148732	3.1522087406403468E-6	0.6459227500549267	-74.3633100144753	1211.3196957761736	869.4888479671631	30.169199143162036	42.13657068810757	86.67117697576684	2	1	8	3	1	0.18878378371758037	0.2955903157437509	0.33390416549877866	0.1817217350398903	
3720000	-1213.4269097818155	-1083.9509212571445	-129.47598852467112	-1083.9509212571445	188.1368284275738	3.488216152253037	7.298041481877423E-4	0.29454447279497636	7.74374547533776E-4	4.599831568349307E-8	0.28147451568883586	-98.13192679704021	477.47032841488584	558.5043950409176	48.12919212678544	48.05757236939758	63.450594556744726	4	3	1	5	2	0.20956619659388825	0.3051809158238721	0.2758355464787385	0.20941734110350138	
3730000	-1231.3518935888999	-1083.603946379395	-147.74794720950496	-1083.603946379395	305.32071366711676	4.084407990889565	5.214989482770227E-4	0.43269460377308655	4.7719300538142463E-4	4.0719234336294974E-8	0.40790406980896005	-108.00485096933548	3228.3403617005183	1790.3148428720651	878.3361234038262	281.52206756558655	61.66057156850357	1	2	8	1	3	0.17997770922220227	0.33993404783790265	0.2878673698660252	0.19222087307387006	
3740000	-1218.4729034028728	-1085.5777175263236	-132.8951858765492	-1085.5777175263236	153.06994644697087	3.810577625749919	0.0012484493361769255	0.3095080066945892	0.0011886575305732176	1.290877886313137E-7	0.29464284851964456	-97.89336901787712	748.2450914732458	209.38684895304115	259.04570965013136	424.8313530707302	54.67310072067947	6	1	3	1	4	0.18576483534804228	0.3371792998015269	0.2878673698660252	0.1891884949844058	
3750000	-1205.9099318702658	-1083.171155532384	-122.73877633788165	-1083.171155532384	111.81970025105637	3.810577625749919	0.0011476544532609948	0.6349103986749536	0.0011402354178209747	7.470017459383077E-7	0.7145590668760842	-84.78668986793818	4547.49898308634	622.0153977385102	281.6801309939802	48.51768648219165	81.47210558667776	2	1	3	7	2	0.1994887603812711	0.3275150780149009	0.27414344483279635	0.1988527167710318	
3760000	-1232.0867856880027	-1083.3741552856904	-148.71263040231233	-1083.3741552856904	425.3076644679212	4.158039684956573	3.5317847367479296E-4	0.6224197236111311	2.974158096035188E-4	2.9871965216254364E-8	0.5771536335275304	-108.77565409003057	9045.991934143862	715.8332853936554	370.12775724106075	127.78657264738244	84.38514009220381	1	6	4	2	2	0.1994887603812711	0.3275150780149009	0.27414344483279635	0.1988527167710318	
3770000	-1203.2500840902337	-1084.0119120586469	-119.23817203158674	-1084.0119120586469	85.15551398941786	3.713686999156027	0.0016210058298597855	0.41124764759525656	0.001459002805825034	4.3305938446060516E-7	0.44462564680729677	-87.87630008268857	532.4448655910488	879.9410939623884	109.07555382910758	26.83080505362466	3.459665076288871	6	2	1	5	1	0.1994887603812711	0.35139684790674003	0.27414344483279635	0.17497094687919265	
3780000	-1199.8623844272754	-1091.325543602135	-108.53684082514049	-1091.325543602135	54.172781820588895	4.113913938974859	0.0027170832328872983	0.38327490099317024	0.002805393432745023	9.591437042691087E-7	0.3560051982550258	-82.45172595355213	273.5577685368557	108.71100466758021	12.952519177981964	7.597580105531902	19.501164153848244	3	4	4	2	2	0.1994887603812711	0.306425414948691	0.3155873651994222	0.1784984594706158	
3790000	-1187.874343429635	-1088.617934528052	-99.25640890158297	-1088.617934528052	33.71342089670964	4.887877980835839	0.007733545888044432	0.7447113216695338	0.006411911969500417	3.19751430524541E-5	0.7716244618710879	-70.07063348775935	383.34695673883107	55.33981683468874	61.257948631237376	18.409474859650874	23.939189074066103	1	7	4	2	1	0.17181263714937983	0.306425414948691	0.2888473166986294	0.23291463120329986	
3800000	-1182.77420605346	-1089.1094965477298	-93.66470950573016	-1089.1094965477298	25.20443480894822	4.133907133737497	0.009096975520409875	0.8021612107717966	0.005813151582589456	2.6443787978770244E-5	0.7207805919161764	-68.55438328100175	107.13692030856731	58.775478879820845	42.352131985109175	11.937268829805104	6.61617848307733	1	2	6	2	4	0.17181263714937983	0.306425414948691	0.2888473166986294	0.23291463120329986	
3810000	-1172.2649157801777	-1094.4820583081926	-77.78285747198512	-1094.4820583081926	16.58194659550326	5.042268212967409	0.01941163415702516	0.8117845028262227	0.012115246247659594	8.215416970404936E-5	0.6850427988805771	-55.88633192978625	79.47904800102509	17.043848155319964	8.855156228485722	10.528014082222565	2.0965110161610214	1	11	1	1	1	0.16965128885686911	0.3267534462828041	0.26731738783348274	0.23627787702684416	
3820000	-1145.3509640845907	-1079.348735097141	-66.00222898744977	-1079.348735097141	12.419883435472144	5.042268212967409	0.027175241449469343	0.9348614147518135	0.018862700696056972	7.271612884925447E-4	0.9943218839742215	-44.79532947139729	101.84924807915034	13.339998611436682	11.615752746124429	3.857100815117898	0.7450165210410609	1	2	5	6	1	0.17016007337227526	0.31610786080382913	0.2774541887970516	0.23627787702684416	
3830000	-1147.3412357722736	-1077.7063100403677	-69.63492573190592	-1077.7063100403677	11.800315992347276	5.158421534621796	0.02794791678200979	1.1030028594149301	0.013992016641554176	3.4536478335975095E-4	0.8617357462741299	-48.69221097519013	49.671550664558254	8.391673346832926	9.325723198977363	4.991900511798626	3.7947616694042847	4	1	1	3	6	0.21424332250547468	0.3214368073325736	0.2936016260958241	0.1707182440661278	
3840000	-1179.856675301064	-1084.96351214396	-94.89316315710371	-1084.96351214396	29.460518249611933	5.158421534621796	0.005131051092053904	0.4901510312310294	0.005044558803006712	8.260996749548298E-6	0.5623051850177073	-69.95704633544628	246.11093071584276	116.17775009417691	4.738937632525253	10.070562387411874	0.5634806236277036	5	4	3	1	2	0.21424332250547468	0.3322023636757754	0.2828360697526223	0.1707182440661278	
3850000	-1187.8654949055804	-1085.5801621589444	-102.28533274663606	-1085.5801621589444	38.140279539193614	4.2319448301127975	0.00526990184197977	0.5541138450815081	0.004765094234012401	9.258690027293652E-6	0.5468536759660522	-73.62525925898629	699.9315928039007	87.52166033764838	29.921711202264017	17.383810682567972	21.15095131897716	1	6	3	2	3	0.16354656806627912	0.3322023636757754	0.30956655602968	0.19468451222826566	
3860000	-1163.0650564009948	-1074.8752296562614	-88.18982674473351	-1074.8752296562614	22.706798396779277	3.6611449744932276	0.009232421746820325	0.8272201925473979	0.00847403505268346	3.971295666735398E-5	0.7369312915540881	-64.65431504249405	123.76620858798411	18.159847020101335	14.869112803768934	14.501652439932048	5.761025213599766	5	2	2	2	4	0.20128659547729547	0.33703462332416295	0.27324459697908116	0.18843418421946062	
3870000	-1166.9919494155754	-1081.4663572712814	-85.52559214429411	-1081.4663572712814	21.878873275261782	3.6611449744932276	0.009906671617770473	0.5875343433221516	0.010033472776259532	3.504703743666128E-5	0.5575307184586197	-61.488749283225374	71.43398345308626	55.73076990764617	46.038784761080144	9.836803090594353	10.234840371634387	2	3	2	2	6	0.20128659547729547	0.33703462332416295	0.2808020701168102	0.1808767110817316	
3880000	-1171.0035211251777	-1091.5277711514443	-79.47574997373333	-1091.5277711514443	17.012380530984075	3.6611449744932276	0.01614372568305735	0.6912268575439529	0.013863000095424528	1.3293213338634805E-4	0.7153809362484203	-56.63322661823367	334.27949133074003	18.34429036540461	3.847548845845634	2.8159412227492298	5.859737019855532	1	9	1	1	3	0.19616084929022873	0.3203202891236755	0.295575518884424	0.187943342701672	
3890000	-1182.0992197323842	-1087.22963862941	-94.8695811029743	-1087.22963862941	21.34586243386919	3.9223522210591515	0.011580665487188052	0.9974989552547374	0.008602479036717172	6.206637071363774E-5	0.8116878586457645	-65.49725722354931	297.3079125591184	38.933497757692486	38.44832843771148	48.54630177856935	24.489674098187173	1	1	5	3	5	0.14719710123889168	0.33634310431406933	0.295575518884424	0.2208842755626152	
3900000	-1161.5471921372018	-1075.5975311910381	-85.94966094616373	-1075.5975311910381	23.374020425187197	4.836945540088254	0.013201134750205824	0.777086503385495	0.009997859736936801	6.640935974196028E-5	0.7131998117066872	-63.66010740845973	36.3607412138919	33.114330957655476	24.844190152834845	10.58322682206124	4.863213959783665	3	4	4	1	3	0.16552667537442	0.3760942926659731	0.2772459447488957	0.1811330872107114	
3910000	-1169.0443805832215	-1083.3034192016746	-85.74096138154688	-1083.3034192016746	21.15340252337549	3.172550494048448	0.011522285725788173	0.9063867479313612	0.009115521365671146	9.621400593584385E-5	0.9708628866001006	-64.30060487191358	47.37746770308371	40.97122533313779	14.233366610651593	3.871919550901376	4.430824717249613	3	5	4	2	1	0.20135384977602727	0.2959251561014607	0.2772459447488957	0.2254750493736165	
3920000	-1162.0444172663035	-1079.52720699653	-82.51721026977364	-1079.52720699653	18.297882961240134	4.070492366458963	0.017776808117756265	1.114056637116839	0.009901006301130421	1.8460029955182466E-4	1.023919769516435	-60.01934621597276	88.1700882352297	25.245503275411874	10.604265058018083	5.9541894043060415	3.522853996144305	2	3	7	2	1	0.16099900657803737	0.2959251561014607	0.3384842730240792	0.20459156429642292	
3930000	-1164.4509824296726	-1083.0877176263107	-81.36326480336206	-1083.0877176263107	19.387461726446055	4.070492366458963	0.02253962530284188	1.1719188300592889	0.010439384512734618	1.3604839338532371E-4	0.9834603984096243	-56.94944342124952	111.88528709450188	38.50581699648885	8.51100165163152	12.570178046315245	1.6671614169536262	3	1	8	1	2	0.22809852249411286	0.30622555139882585	0.26108436181063854	0.20459156429642292	
3940000	-1159.7381172627993	-1087.6050448716464	-72.13307239115277	-1087.6050448716464	11.850749666424372	4.388585122647662	0.0405029654812522	1.0167641278370578	0.017710511701288074	0.0032566741105607925	1.3747373618755223	-47.460787748362854	372.670197085834	12.549476067240597	5.178373296080508	8.98108249671926	1.5759878944815688	2	2	4	3	4	0.22809852249411286	0.30622555139882585	0.26108436181063854	0.20459156429642292	
3950000	-1155.6038101422553	-1083.9141604239703	-71.68964971828505	-1083.9141604239703	13.141949633468695	3.061243418709888	0.026655366723333386	0.9056981324431325	0.01433887861164977	6.699895394279779E-4	1.1429441935700413	-49.376596949427324	58.69251858816752	16.041736454772177	8.190889346103402	17.51132967836978	3.0337200931951425	1	1	1	8	4	0.1992559105186488	0.30622555139882585	0.2899269737861026	0.20459156429642292	
3960000	-1161.3445549721446	-1081.8816663988437	-79.46288857330094	-1081.8816663988437	13.50087584821985	3.4589559730839263	0.025362326538008618	0.8763918689970592	0.014972586225970521	6.161424163841263E-4	0.9928353252273106	-52.352666067115436	126.26699170179808	188.34327647475246	28.250161524970945	20.09187986816396	2.4971011053932646	2	1	3	3	6	0.1992559105186488	0.32225145559944457	0.2739010695854839	0.20459156429642292	
3970000	-1165.9107061570785	-1078.6073640073403	-87.30334214973827	-1078.6073640073403	24.700410725447213	3.2033403102779037	0.01089902398843792	0.5172326588462708	0.00834119219077249	2.4181486536223095E-5	0.567004788269493	-62.402152810581796	94.25175772886135	22.639387656193534	25.455575987462822	49.3534337959904	7.0845604988868685	1	4	2	2	6	0.19206616521863798	0.32225145559944457	0.2739010695854839	0.21178130959643374	
3980000	-1171.433925439497	-1084.2040270506336	-87.22989838886338	-1084.2040270506336	21.33191872263144	2.708622848820535	0.009217680046589323	0.5964971551393312	0.00894753212280444	2.744110080614457E-5	0.5602836086376638	-64.90433368075276	51.86670637662502	65.21743024186222	14.371578159245724	12.03710782749139	6.962451851764606	1	7	1	5	1	0.19206616521863798	0.32225145559944457	0.2739010695854839	0.21178130959643374	
3990000	-1180.4595662839365	-1081.952608614667	-98.50695766926937	-1081.952608614667	35.194242645955725	4.538525186656374	0.00453828962452875	0.493321294711055	0.004790898043585041	6.6017692225958E-6	0.5150758311882679	-71.67873796209959	223.8699738688125	50.566579242652615	79.7205841016164	21.29250089309828	2.7738750925516427	1	3	5	5	1	0.19206616521863798	0.32225145559944457	0.2739010695854839	0.21178130959643374	
4000000	-1186.0010283177473	-1088.3342076016263	-97.66682071612098	-1088.3342076016263	39.1528347442414	4.318643266188701	0.004997831920429163	0.41498270992150116	0.004552859118990627	3.11588850517872E-6	0.3650186786646283	-69.71736312581197	299.08028910300385	97.91760582865822	94.43057768350788	24.176232113627425	14.18283282850611	1	4	2	4	4	0.19653944165191764	0.3177781791661649	0.2739010695854839	0.21178130959643374	
4010000	-1208.5428552337783	-1095.0696735446727	-113.47318168910563	-1095.0696735446727	75.17887418930535	4.619883824788069	0.0020721162034033833	0.7268091083268051	0.002091792600590388	3.5654354077667194E-6	0.7865333157962455	-82.60150601017895	456.8174367022469	279.9432066571734	43.7664907069348	42.73279002615566	19.209840728931272	1	6	1	6	1	0.21277440785289592	0.3177781791661649	0.2576661033845056	0.21178130959643374	
4020000	-1213.6816031328085	-1094.9687727885312	-118.71283034427739	-1094.9687727885312	65.77568777436629	4.2029802556409175	0.0026653094956061965	0.2376465030335371	0.002451614440418023	4.5679880912350654E-7	0.24923513582007936	-87.15413778630766	525.5253465739231	379.35087316027705	105.59432248572993	90.46744627246356	66.0071436267924	6	1	2	2	4	0.15055427410866978	0.37999831291039105	0.2504405206119274	0.2190068923690119	
4030000	-1194.8958169131408	-1079.2057073763292	-115.69010953681173	-1079.2057073763292	86.7186931555268	2.89999178707034	0.003367881452408397	0.631438579228128	0.0019667976698799993	3.2136109299601125E-6	0.6597641885599729	-84.16255955912519	331.63588113057415	544.396715529278	73.08490629961376	66.6455665725401	3.352247524980805	5	3	3	1	3	0.20081733462256315	0.31296033597725825	0.23764699546725807	0.24857533393292064	
4040000	-1186.6101226564292	-1087.8944387048455	-98.71568395158374	-1087.8944387048455	35.20665229272386	3.9388927606095434	0.006169036699924331	0.7559647401653752	0.006562429511313752	2.228358202727291E-5	0.7505988894950716	-70.06675631358566	236.1598277041496	45.52883958421755	88.61962291546789	31.18180001210868	10.529118082672802	1	3	2	3	6	0.16941231969065476	0.4120078741793086	0.23764699546725807	0.18093281066277866	
4050000	-1186.5047604182307	-1091.6340121010112	-94.87074831721955	-1091.6340121010112	30.4706718008349	3.9388927606095434	0.00494954439863788	0.441147914054252	0.0057058633463206105	5.637382525012798E-6	0.4725193814450152	-67.14992867564695	100.83446270309906	126.48681026591547	16.045358881883796	51.7447431753014	12.912073448371693	3	1	4	1	6	0.16941231969065476	0.4120078741793086	0.23764699546725807	0.18093281066277866	
4060000	-1191.0971197739016	-1081.3960875649957	-109.70103220890583	-1081.3960875649957	68.12844411678691	4.044633876134124	0.001897234029582535	0.5646611420761968	0.0019222122190510316	2.175137447020322E-6	0.6714388437371964	-75.27849719227571	1548.926253160154	53.29845892274291	198.97105286754342	24.48902340955624	20.267516622816736	2	1	2	7	3	0.2115759146265111	0.3341372582619412	0.27335401644876917	0.18093281066277866	
4070000	-1191.1025479584348	-1084.4321348330568	-106.67041312537789	-1084.4321348330568	46.72850302559233	4.657253943279292	0.0036913685571037893	0.2789212575537644	0.003432734221626468	1.265359744915174E-6	0.3124107067119248	-77.59721927696724	307.682457317769	96.64286994054339	90.39268572581908	88.29041670318375	15.571759854417445	5	1	1	1	7	0.18432832919167888	0.31885443587326867	0.30971222163391343	0.18710501330113918	
4080000	-1193.400568807071	-1080.5711350394408	-112.82943376763012	-1080.5711350394408	72.13332717636266	4.657253943279292	0.003262678961283972	0.9114854247316297	0.002906857606744093	1.1472065193792994E-5	0.9813769696636193	-74.62263750191191	578.4698793555009	1347.0944049522798	585.685425259989	134.82227600188853	20.44481606108388	1	1	2	1	10	0.16494018885767775	0.33824257620726983	0.3018984809063035	0.1949187540287491	
4090000	-1197.022644507784	-1085.527269186548	-111.49537532123594	-1085.527269186548	50.9183325441743	4.773067912610093	0.003169022735520237	0.5301022744817002	0.0030218070475957984	2.213342206936009E-6	0.4504517715571941	-81.81462547454689	309.3029489230703	76.07543941477891	77.67158151219927	16.258208174941405	42.59258464072707	5	1	5	3	1	0.22295699223833004	0.33824257620726983	0.2438816775256512	0.1949187540287491	
4100000	-1194.134248875411	-1093.2080831140986	-100.92616576131243	-1093.2080831140986	48.91697864444354	3.915949273552742	0.0044280729098000095	0.7634717606290191	0.004081064822384999	9.401028010534906E-6	0.736083675223672	-73.84725181997212	330.9939895588759	153.08584007535262	36.6438572539226	11.502441032132166	2.5137832747447497	1	5	3	5	1	0.18367107499585061	0.33012862978482843	0.28316759476813064	0.2030327004511905	
4110000	-1219.7902943882916	-1083.2188561574917	-136.57143823079994	-1083.2188561574917	261.14752399460775	4.489067487690646	5.703009708936866E-4	0.4939095224526633	7.060855100883828E-4	9.220149306914542E-8	0.4404001094177167	-99.18291251610327	1543.7640546055318	1784.0292015733003	484.77471219294233	93.83277447015024	41.10895888360674	1	1	5	5	3	0.19713949136989656	0.2903202736877279	0.3048235964036949	0.20771663853868083	
4120000	-1197.9468517283929	-1079.4253504028834	-118.52150132550956	-1079.4253504028834	108.36665189609592	3.644064968460307	0.001985717036212006	0.3835958208041291	0.0018159093154313268	3.814388791798819E-7	0.3209650578963354	-86.8502319550719	233.32476014725177	455.0650744081739	152.5031766653534	59.453855860846176	64.88535290306247	5	2	1	3	4	0.18202735058228073	0.32346205601399164	0.28847700201721005	0.2060335913865178	
4130000	-1192.0249345221648	-1089.24993782295	-102.77499669921491	-1089.24993782295	35.00494872993823	4.191254969269813	0.005696104637423978	0.8898723421434047	0.005437021367713694	1.6226231725126436E-5	0.6793797846595564	-71.28895281761203	155.72926413779024	252.95541398696272	175.72734008781438	67.25644128131171	8.40618815978739	1	2	3	5	4	0.18202735058228073	0.3925434009993374	0.25942447135195856	0.16600477706642353	
4140000	-1202.2995105506318	-1087.3446621309383	-114.95484841969338	-1087.3446621309383	113.69313087208825	3.8625327057901906	0.0014944076064067142	0.8271162840688069	0.0012529776067399375	6.956908979526422E-7	0.6519879627416248	-82.20430492872968	938.3898194212688	90.68066342087296	15.301606783815977	26.19230448845106	84.65625053750622	3	5	3	1	3	0.15182896762173878	0.3925434009993374	0.25942447135195856	0.19620316002696547	
4150000	-1183.9419623699528	-1086.0685646169502	-97.87339775300259	-1086.0685646169502	45.031304435770586	4.513834972341665	0.004850130720697069	0.709320022395217	0.003702480301232068	1.3340947481169193E-5	0.783374714468958	-70.05024710119031	235.03169750471878	173.8356526560981	12.142089432115124	14.799225414733337	20.04345867357399	2	1	3	4	5	0.16346688525748695	0.31841218163691987	0.3219177730786279	0.19620316002696547	
4160000	-1203.2227609826398	-1084.620990166232	-118.60177081640776	-1084.620990166232	92.13336705782031	3.750130533225586	0.0015704206894120826	0.5691950255946306	0.0017269188127000956	1.367366739261264E-6	0.6592126959995745	-85.94145825819055	886.6965334102846	395.99327656537116	99.55282101269918	36.54579305672094	50.09151931706013	2	3	2	2	6	0.159996773469347	0.31841218163691987	0.34132589796516577	0.1802651469285676	
4170000	-1184.4286855481434	-1079.9456755677613	-104.4830099803822	-1079.9456755677613	39.88936079371496	3.750130533225586	0.0034780756647546205	0.9435139544227693	0.0030706820229135707	1.2040006929220703E-5	0.9148120956573369	-72.69081386419414	560.179739197865	216.3304289280754	168.05342143962648	26.73943711904995	9.21392720416301	3	1	3	3	5	0.22049745300872012	0.31235568474726544	0.2868817153154471	0.1802651469285676	
4180000	-1179.126157595036	-1077.8957480882736	-101.23040950676229	-1077.8957480882736	37.94045329128516	4.471569664387028	0.005345004530436162	0.8040970001961778	0.004726336066868452	1.0195454924602058E-5	0.651278013494328	-71.87658570428097	598.8713098290877	39.026554085525895	77.23238116925636	9.028471950511337	6.555506515063437	4	3	1	3	4	0.19259432310424335	0.33370113014670955	0.280854295179149	0.19285025156989835	
4190000	-1176.8020078446878	-1084.3833081303824	-92.41869971430546	-1084.3833081303824	28.288951248822976	3.7168448925145134	0.005539204485116178	0.7904642042951747	0.004750220918788075	1.8846926865298778E-5	0.8106869839547782	-66.4790142269076	265.6772449758695	18.96562058360557	16.496329079562383	21.4045009125076	11.521319061985501	3	2	7	2	1	0.17275420314843976	0.35841470667910075	0.280854295179149	0.18797679499331071	
4200000	-1174.2633064398105	-1094.4245019911402	-79.8388044486702	-1094.4245019911402	19.506501328222914	2.9874096614246994	0.011562479321647914	0.7516112080897243	0.009294585796699362	4.763435885947604E-5	0.7157419168962387	-55.691187518568576	83.90885772299393	55.075479124705076	49.035663148223364	7.271009876780978	6.479427898954877	1	2	3	1	8	0.180573317410811	0.35841470667910075	0.2627216097698986	0.19829036614018983	
4210000	-1167.90363104956	-1091.2311373639138	-76.6724936856462	-1091.2311373639138	18.38908071147227	3.290667913414753	0.009921690882774007	0.6608815353920515	0.009392735041186848	5.849506626890459E-5	0.7323413519464737	-53.00684094330983	212.44562904378722	37.65489289247897	11.842473491424137	5.848162374968167	8.601604827280571	2	2	1	4	6	0.16465769914516198	0.36011397564848446	0.2769379590661639	0.19829036614018983	
4220000	-1183.469472084079	-1083.8838596760513	-99.58561240802759	-1083.8838596760513	26.31830598479257	4.247774100279494	0.009209415572694432	0.9407762748355224	0.007421222873145401	8.346134761890753E-5	1.0042382460343975	-66.27033534649149	913.8537747036439	167.37596337986753	36.76717576149085	73.89342112707028	30.400276991348303	1	1	2	4	7	0.17804209341882565	0.31384200973851917	0.30982553070246555	0.19829036614018983	
4230000	-1177.9113440085548	-1084.7296533128722	-93.18169069568253	-1084.7296533128722	32.15911137515995	3.289192315885206	0.004726676518149198	0.9044942156430366	0.005254012227443447	2.1396804158427012E-5	0.8116341641036261	-65.34217697195136	98.65477176474324	251.96162908868757	34.80009668349664	15.09754128331388	4.973691047216083	2	2	2	7	2	0.2284233257336499	0.3032370568606826	0.2616021197145342	0.2067374976911335	
4240000	-1168.9425521142434	-1082.9309407455628	-86.01161136868066	-1082.9309407455628	35.30172674071159	4.111453051531619	0.005182756965771959	0.9981175228788611	0.005887119591590563	4.564664945006539E-5	1.0306285293941562	-57.72301955014604	543.5847502112117	262.2944008090038	4.602650850286872	7.10666157186564	4.453870434949676	1	2	2	2	8	0.17591056587182297	0.35731737421488247	0.2945809106774782	0.17219114923581658	
4250000	-1184.3742444781965	-1078.4688213831498	-105.90542309504676	-1078.4688213831498	41.109578888692845	3.539402396629293	0.00516241195025796	1.1638622732467296	0.004647229277935416	2.2504528024912866E-5	1.0378078046556456	-73.24173235045335	1848.309843301805	152.0984059026373	19.706048251516307	24.36812668011348	16.711553893301804	1	6	2	1	5	0.1918546621312175	0.3461735048450128	0.2945809106774782	0.16739092234629172	
4260000	-1185.4474150628919	-1084.3378923641042	-101.10952269878767	-1084.3378923641042	35.5912190179199	4.591963846041284	0.005378571689668044	0.7489787242053731	0.004513201333066045	1.9224615928024862E-5	0.8104946687924298	-66.97617000197947	1275.2167477161258	69.84657439968915	142.8817513062714	86.53095276471775	11.539599885676115	1	1	2	3	8	0.212694246492277	0.3461735048450128	0.27374132631641873	0.16739092234629172	
4270000	-1197.7717175465812	-1084.7741631568795	-112.99755438970169	-1084.7741631568795	78.12022404079116	3.7345012263739013	0.002208206426456549	0.7197913405168632	0.002053544613718935	3.2256962715198796E-6	0.8015501606829021	-86.71047661159687	139.2371033473601	36.450715295789145	44.28364163844542	31.26368984252091	13.653874465471652	7	3	2	2	1	0.212694246492277	0.3207767803831943	0.2696338856481088	0.19689508747642012	
4280000	-1189.2722015860836	-1083.2525424234482	-106.01965916263534	-1083.2525424234482	47.782615673467056	4.154067002193962	0.0037277930730623605	0.45029527935831015	0.0032229383135793715	2.99348813843313E-6	0.4521533087332465	-75.77806092088639	608.1268763564768	116.56487786994307	152.27880181717657	36.63183038665829	4.422318633937486	1	3	4	4	3	0.21327258254271025	0.34474303540537593	0.2696338856481088	0.1723504964038052	
4290000	-1177.1856176224076	-1078.9131178628645	-98.27249975954308	-1078.9131178628645	34.66319253671635	3.950441711553794	0.006501074092887753	0.6213693948811616	0.0059548577243721795	1.603458090190081E-5	0.6277788773484656	-70.88271372541999	52.07146579941563	68.63286109090318	122.55264033663714	52.35499134844757	13.025073422943912	4	4	1	2	4	0.1652324402933386	0.34474303540537593	0.2696338856481088	0.22039063865317685	
4300000	-1192.0936969115157	-1083.4822892318168	-108.6114076796989	-1083.4822892318168	56.61784487647212	3.0092010899991872	0.00453977401158728	0.5589771108936954	0.0037315802869901478	7.181465511499091E-6	0.7098785475216685	-78.09598085690348	634.5383861109301	98.04627515165336	119.30490540592163	38.07630966946745	27.740712950406806	1	5	5	2	2	0.1652324402933386	0.36170036700992314	0.264258319112624	0.20880887358411446	
4310000	-1201.7746346467245	-1089.9575398919676	-111.81709475475691	-1089.9575398919676	43.3009135274873	3.3114855361443554	0.006147019869207066	1.0771951639649786	0.004527264978687544	2.5899349706615493E-5	0.9638768472203882	-77.2202971798368	1061.7008969475378	506.3729153494775	34.0655529443986	51.80983633931476	48.989816767553016	2	2	1	1	9	0.1652324402933386	0.3728513672847457	0.2671645993100106	0.1947515931119053	
4320000	-1177.5110569124267	-1089.8987710965428	-87.61228581588409	-1089.8987710965428	20.773812373724716	3.5469315515194237	0.011373199217399196	0.7602047888280952	0.009036574864828128	5.540898108218467E-5	0.7485425568322996	-63.045586809667995	52.077870776401284	90.22375830328566	26.34863158934107	18.235445647421987	4.220438491580712	5	1	1	5	3	0.1652324402933386	0.3728513672847457	0.2671645993100106	0.1947515931119053	
4330000	-1166.3162920443062	-1079.2407891105424	-87.07550293376387	-1079.2407891105424	23.637656276331263	4.629540026511879	0.008929564207780178	0.7360951562464779	0.007635139833904432	2.138422949272768E-5	0.6465856782924027	-61.61420826304373	94.01709004192644	117.89297507584779	24.25612959401993	15.383296566363299	4.555515118329622	2	3	2	5	3	0.1979490153547013	0.3728513672847457	0.2583023449764851	0.17089727238406807	
4340000	-1205.1044297162312	-1081.4145334686848	-123.68989624754634	-1081.4145334686848	125.66067179768461	3.8674368442909706	0.0022820226499083236	1.3758242532451255	0.001629789858244541	9.140869533949498E-6	1.419615045920727	-87.94769582859145	198.7083541723024	251.33812294556853	87.262855575233	179.06473810826077	230.30151705990514	2	2	8	1	2	0.1878988914232426	0.3728513672847457	0.2683524689079438	0.17089727238406807	
4350000	-1173.1698939441408	-1086.821756637749	-86.34813730639159	-1086.821756637749	18.081644562033034	5.374259732120549	0.011750764681061862	0.78397247132232	0.01067235444475032	9.331969941041926E-5	0.7876784533489725	-62.97739480824381	60.88683898362466	27.524536262134284	21.222508726664337	13.916349160322161	8.58081569411086	3	4	3	4	1	0.14401185603983113	0.3728513672847457	0.2683524689079438	0.21478430776747953	
4360000	-1178.9690349851028	-1085.3736745643205	-93.59536042078234	-1085.3736745643205	28.726419470024894	3.260186124749544	0.006792832113478546	0.7902867776957397	0.004516797951349657	1.2594208136857333E-5	0.7503852937818126	-67.60301981694649	229.74173527678303	31.37458669804974	35.00854937542062	19.6548471283608	5.667184350378492	5	4	1	1	4	0.14401185603983113	0.3728513672847457	0.2683524689079438	0.21478430776747953	
4370000	-1184.6387409401925	-1087.7480396183098	-96.89070132188279	-1087.7480396183098	32.82124627006148	3.469884157985214	0.00596558896465351	0.5637744291898605	0.006456465141229684	2.0698326064847493E-5	0.6278881454452951	-70.57165231885074	191.55626674244348	114.77129493539326	29.00000131364923	27.867597915952274	5.563130785206795	2	5	3	3	2	0.14401185603983113	0.33644196617997063	0.30476187001271887	0.21478430776747953	
4380000	-1177.3888093943324	-1080.4303825464626	-96.95842684786972	-1080.4303825464626	32.5348802576032	4.49316497123833	0.005715130844850109	0.8053893229755265	0.005567148309237675	1.693672001544457E-5	0.7542055512103402	-70.52260789175041	292.1768753917373	50.287746585072505	29.106928636661383	9.224452544104366	9.473763737755185	5	2	5	2	1	0.17915055133826113	0.35474738142176365	0.25131775947249585	0.21478430776747953	
4390000	-1191.7578354414125	-1085.9816421156092	-105.77619332580312	-1085.9816421156092	35.24207291138628	3.785928200048953	0.003953783932522603	0.3221303455785669	0.00403068194626312	1.9747289461339495E-6	0.32892458586375617	-77.90120907052031	435.71048809572744	86.0682143218543	61.02139461026999	36.49886767572872	17.56892068122268	3	1	6	1	4	0.17915055133826113	0.3634086334427617	0.24265650745149775	0.21478430776747953	
4400000	-1183.1201833534183	-1083.7666351315202	-99.35354822189812	-1083.7666351315202	47.58490349776156	3.785928200048953	0.004461297470684639	0.40954662804620534	0.004018029553035553	3.115714282130804E-6	0.4507579269355975	-73.57902817959106	180.37737086993525	115.59234297499968	21.314018411688995	12.224188229717944	21.539068778500713	1	8	2	3	1	0.16113764623247637	0.34660352929911076	0.2774745167009335	0.21478430776747953	
4410000	-1186.8604096464467	-1082.1309331774141	-104.72947646903243	-1082.1309331774141	45.16930767632267	3.6441781781768117	0.0040127134139277595	0.6439703043349524	0.0036756184579369027	8.93280369601644E-6	0.7254220236622909	-76.19728223797432	613.7534974089075	129.0338666304594	39.56331399981213	11.13664835019619	14.023424279444258	5	2	5	2	1	0.18469963542600887	0.3230415401055783	0.2774745167009335	0.21478430776747953	
4420000	-1177.641960390903	-1085.7210165028116	-91.92094388809132	-1085.7210165028116	46.606107834974104	3.9511167390247968	0.006086049369581189	0.860767610030328	0.004452071221176853	2.6886649386360305E-5	1.0484709235772085	-59.765161730985064	322.5662534779864	1010.7496228355061	20.47057986762435	10.825071653735277	12.066628038770734	1	1	3	5	5	0.18536950896674928	0.3159786771578898	0.28386750610788153	0.21478430776747953	
4430000	-1181.4657378505663	-1084.6900575635943	-96.77568028697202	-1084.6900575635943	26.270530559477486	3.5548045850557646	0.008050729080630752	0.525355596035005	0.008529628101183238	2.5851623114342273E-5	0.5696948307547457	-67.85314720111506	370.7225034320769	290.9268598967315	53.549041134093216	28.228736712888136	9.823933067892263	1	1	5	5	3	0.18536950896674928	0.3159786771578898	0.28386750610788153	0.21478430776747953	
4440000	-1176.8962399054665	-1090.5624260514217	-86.3338138540448	-1090.5624260514217	22.131653626081523	4.436510451943619	0.008377980743583173	0.24159253282073223	0.008354023794970375	5.141684494559806E-6	0.27022862949215826	-61.258251202846715	193.66642093068478	118.30514107473569	45.94214035202605	16.84289825008533	5.467544461789078	1	1	4	5	4	0.16622240273542316	0.3207319878919884	0.29826130160510905	0.21478430776747953	
4450000	-1181.733539427814	-1084.6743339673144	-97.0592054604997	-1084.6743339673144	32.418966310228036	3.3849671118108104	0.005723338511777736	0.2955925795262033	0.00540811500606235	2.956208145545162E-6	0.31542972674920566	-68.52062758043681	286.88736586207295	23.22884827077898	103.06511267038245	8.132343670735658	11.518231175824532	3	1	4	4	3	0.16622240273542316	0.3207494243251364	0.29826130160510905	0.2147668713343315	
4460000	-1176.4478974087517	-1089.1626148217076	-87.28528258704402	-1089.1626148217076	18.89638192931392	3.1990820108253497	0.009166788055245276	0.4150968987778794	0.00954077026465054	1.552894921178282E-5	0.4249184440838492	-63.26231425236606	62.59916733295476	63.26616555362402	47.03503981945509	25.7567716678845	11.959749123089333	1	3	4	1	6	0.1699672301104731	0.3423012905084191	0.2945164742300591	0.19321500515104878	
4470000	-1185.0899799583933	-1102.6098746731398	-82.48010528525361	-1102.6098746731398	15.910463292117452	3.8281328990097703	0.014179187674125899	0.2973711001900546	0.012399664343000218	9.978388700099673E-6	0.2301006245179706	-58.984183378709986	63.54663574312936	91.21897431928437	43.203340468976016	19.00248372316976	2.593904789434366	2	3	6	1	3	0.1699672301104731	0.3423012905084191	0.2945164742300591	0.19321500515104878	
4480000	-1195.2907620399496	-1089.4786436078755	-105.81211843207409	-1089.4786436078755	57.821944262753064	4.100220916929327	0.00262443636226072	0.2681876761003583	0.002523954569414617	4.2982181072540475E-7	0.26012391086289455	-78.26163271362464	484.1452699945426	229.60086509208244	70.32647581259857	6.259504540238431	8.438686411677814	2	6	1	2	4	0.1699672301104731	0.33098690649683976	0.30583085824163847	0.19321500515104878	
4490000	-1174.2708669372573	-1079.1940901680382	-95.07677676921901	-1079.1940901680382	37.974306206774216	4.338280453730371	0.004118123972106734	0.5063428708224719	0.0039301023055245896	2.9072810503661234E-6	0.4299820183278568	-71.52751748383247	129.85514894046761	27.977494335297592	17.878216958338825	11.202324485916805	14.24158585680571	7	2	1	1	4	0.1699672301104731	0.33098690649683976	0.30583085824163847	0.19321500515104878	
4500000	-1187.6695974262182	-1090.010215463012	-97.65938196320617	-1090.010215463012	32.96144082034912	4.338280453730371	0.0062123759929600345	0.611270721998081	0.00477813319934179	1.4488954079884532E-5	0.741305962100355	-71.26634883013121	129.43526110029927	193.0633408526278	81.1463165870277	6.844658505171791	2.0074472717961487	2	5	2	5	1	0.137684740877627	0.36326939572968586	0.2757933496141604	0.2232525137785268	
4510000	-1170.9355602630194	-1084.2256101543621	-86.70995010865737	-1084.2256101543621	18.49742176168545	4.338280453730371	0.0148819739829865	1.1013594109796863	0.008803356800671897	9.148566708931443E-5	1.0392643030757844	-61.0867473854635	292.3580952355169	50.298354585095915	10.797773351729338	8.89020380352703	2.010679012941462	3	3	6	2	1	0.1815321547252774	0.36326939572968586	0.26072083014302794	0.1944776194020089	
4520000	-1188.2008815950778	-1094.49268075411	-93.7082008409678	-1094.49268075411	30.098456454545737	4.333165322728662	0.0072634342291503125	0.40787489192206966	0.007257362099548452	8.466530914125612E-6	0.3977514758910852	-65.93326154027429	664.1431571815591	42.417727790879326	45.37008485534618	25.598101216555357	5.153320700083171	1	4	1	4	5	0.1815321547252774	0.3702137309713403	0.2537764949013735	0.1944776194020089	
4530000	-1198.784987409893	-1092.891649768922	-105.8933376409709	-1092.891649768922	42.00643150262176	4.333165322728662	0.004825706517403058	0.430750322014739	0.004483770874137747	1.758732532842786E-6	0.2957807196670377	-75.10667350876345	549.5998108904685	350.3589690898018	122.65626323324747	14.64485803783236	22.69733001107903	1	1	7	3	3	0.24403312606667274	0.33158250915524146	0.2899673028985137	0.13441706187957222	
4540000	-1206.9514660789994	-1080.2210946552575	-126.7303714237418	-1080.2210946552575	120.04866935486726	4.333165322728662	0.001244096697815988	0.8215740172621531	0.0011950904650202497	9.988412727600133E-7	0.7675433054290992	-94.94789343888337	412.2769159487937	350.2671266719797	45.11452702047734	50.58707084095776	28.739353649231255	5	4	1	4	1	0.2105769445731651	0.3518921014972987	0.24161101322583617	0.19591994070370014	
4550000	-1212.8910887587695	-1086.0231374688449	-126.86795128992459	-1086.0231374688449	98.61811208418104	4.036317900600032	0.0020781281894487456	0.5321602056426266	0.0017574118226292132	7.98699431529128E-7	0.45506222504884586	-92.45533992303949	406.44113595628346	213.56777264259574	511.6478479997358	102.77005640174788	62.71373508075252	1	3	3	7	1	0.2018855581745863	0.3518921014972987	0.2742952858404154	0.1719270544876997	
4560000	-1201.260640858438	-1091.214504374926	-110.0461364835118	-1091.214504374926	65.59480964688937	3.55790379155758	0.0027372806155549025	0.4641692548592085	0.002259868502086988	8.834282902001439E-7	0.40299456707432485	-81.11811448875707	350.2649630939789	322.9709261426378	26.78256278695354	11.768651548621529	25.86808785009105	5	2	4	2	2	0.1816671422168432	0.3064652627170706	0.2742952858404154	0.23757230922567096	
4570000	-1207.2754599818104	-1087.9670839071027	-119.30837607470767	-1087.9670839071027	95.59622212508526	4.177712501392627	0.0017092855966518068	0.6304312270121363	0.0014467403838975099	4.7229569599396475E-7	0.4640522179626262	-88.32496673757811	473.3405605844302	570.745976422355	43.53695173939478	19.50725141008207	20.132874319782115	3	4	4	3	1	0.20217397780496663	0.33450262913809314	0.2502426918177816	0.2130807012391588	
4580000	-1175.047631180296	-1088.532962979557	-86.51466820073914	-1088.532962979557	21.82089449347601	3.1435177647432684	0.011417585276871249	0.6266449287445155	0.007680605599360819	1.9630695759805794E-5	0.49289457521063473	-67.19934411917289	42.64228144376297	34.74514936129295	3.8794648229626407	2.131804374593432	4.715906285578608	3	7	3	1	1	0.20217397780496663	0.34864442016985175	0.2625762687725288	0.18660533325265294	
4590000	-1174.0702772746083	-1081.18944932781	-92.88082794679816	-1081.18944932781	25.06984006695498	4.181964885711114	0.01068432945819561	0.7336577835573096	0.006459601080943025	4.533718077486165E-5	0.8393180963865119	-66.2133400702543	184.49371762254782	81.37451010786995	16.138700042841783	9.142220738654117	22.68685099797469	1	7	2	2	3	0.1447686117974272	0.36756821022586866	0.30105784472405134	0.18660533325265294	
4600000	-1213.3729682947903	-1092.7658946727195	-120.60707362207081	-1092.7658946727195	50.05951102713781	3.9581136087057778	0.004609433318286409	0.8730985233081029	0.0033732885003964173	8.752928553039436E-6	0.7587317330615889	-86.88605229434202	262.7435215861777	461.75085941583677	89.2464539975132	76.11288652544796	98.0948443087785	2	6	2	2	3	0.1447686117974272	0.37584422605545087	0.29278182889446913	0.18660533325265294	
4610000	-1196.503946655771	-1098.9451578435248	-97.5587888122461	-1098.9451578435248	37.39105821566103	4.535313651686432	0.004394857845477313	0.11702962368126944	0.0045187696697985575	2.343953239619405E-7	0.11086103279841603	-72.47384887999648	113.22085924488222	155.4989055855463	14.688994379922164	28.70082690887173	9.079159098660709	3	4	1	4	3	0.1743857947116339	0.34973849776838645	0.31440158975354554	0.16147411776643425	
4620000	-1188.586194188232	-1093.2158643135558	-95.37032987467607	-1093.2158643135558	32.25091023251972	4.1934642846096875	0.00578385144703489	0.16735861243218444	0.005643691431844544	8.28371416587104E-7	0.1563474060094095	-70.29283451476122	163.71913978172614	73.91768685798782	70.68187964828822	19.298455536281356	13.265640880500888	3	5	2	3	2	0.1743857947116339	0.35045791357909983	0.28121431741889164	0.19394197429037477	
4630000	-1196.8858561201469	-1087.3721975216686	-109.51365859847826	-1087.3721975216686	49.86542867803961	4.1934642846096875	0.0029521969017875173	0.2531345198322482	0.003045401139844393	7.316499190809766E-7	0.27001010683881826	-77.71376013750412	173.28410934936022	310.19498150871743	628.0950678792893	21.822425569080032	21.179396029752503	2	4	1	4	4	0.1743857947116339	0.38963522374401766	0.24203700725397378	0.19394197429037477	
4640000	-1200.520438103947	-1099.0953603231799	-101.42507778076728	-1099.0953603231799	55.59008808185603	3.460871203026889	0.003475022134404475	0.004308889795796406	0.0034793369892627468	2.4739859808488773E-10	0.004523820159892627	-76.86548011336133	819.673701482672	98.53962889130968	27.91783534076417	17.06458030310852	12.348568842406317	1	6	1	6	1	0.1743857947116339	0.38963522374401766	0.23364563894939883	0.20233334259494973	
4650000	-1189.1887226722974	-1092.5947080917233	-96.59401458057403	-1092.5947080917233	40.734422591515546	3.416785855449886	0.0034720370490092267	0.20667289361733487	0.00361409955142239	4.4039083889521934E-7	0.189626824648901	-69.94163829213474	137.7886425064172	202.22452972379173	5.446391363562457	16.53067588685031	25.09208274601595	5	2	2	2	4	0.1733938763199314	0.385530284893359	0.23874249619176	0.20233334259494973	
4660000	-1196.5055649919664	-1086.0395644583484	-110.46600053361803	-1086.0395644583484	31.823345292279328	3.156402294638983	0.0055351665048853456	0.25745627572809215	0.005012797228773219	2.3729975538039976E-6	0.29288843129024816	-75.8767338320299	12100.848840868675	1974.1417712126854	88.17424832136103	7.503628214264407	2.421411418265967	1	1	8	2	3	0.17313574364530074	0.360202422968045	0.26407035811707397	0.20259147526958038	
4670000	-1221.4060430855113	-1079.921429441352	-141.4846136441592	-1079.921429441352	268.98884254970864	4.846825827083169	7.381032650402154E-4	0.5241054385175374	5.58766619539616E-4	8.397816503456421E-8	0.4607091198427083	-104.31294989832465	1614.0115470047044	1068.8622460284917	371.84880590847604	100.74802887910815	97.61537752970887	2	5	2	4	2	0.19931904895758654	0.33213629497714703	0.300312285117572	0.1682323709476945	
4680000	-1194.709051718852	-1076.82618128427	-117.8828704345819	-1076.82618128427	78.0906806837943	4.846825827083169	0.0024945365738036082	0.6618697653455264	0.0023831739529092378	4.236863294917804E-6	0.7802553674297389	-85.09654934174554	1060.7342931054081	231.90564778874653	154.52435882339032	49.51705274380311	7.280802095310858	1	7	2	4	1	0.1904568366206518	0.3480764884098034	0.28458048744669207	0.1768861875228528	
4690000	-1185.903759750525	-1087.1309612205775	-98.77279852994747	-1087.1309612205775	41.53202649789163	3.640052694090756	0.004728618662947884	0.5702764556254413	0.0047982852971259525	1.0931234100399512E-5	0.6434117279110548	-70.03629408969465	299.57846666574693	56.24140379424213	103.82511364572409	22.322351144487307	19.37654281151828	2	1	2	8	2	0.20715518754083292	0.3142212164376198	0.27665068011969696	0.20197291590185035	
4700000	-1210.0894470851808	-1083.0887941086155	-127.00065297656523	-1083.0887941086155	162.44362329067258	3.2202734360116656	0.0014286937465330515	0.6790986570230628	0.0011460582612931869	8.047754018880057E-7	0.7596227318784265	-89.14209750672768	1681.2809478085878	1337.2780537254994	478.1622331111837	67.78161045448833	99.15686615646258	2	1	1	6	5	0.18815457518182238	0.3271198919414726	0.24535591365081483	0.2393696192258902	
4710000	-1184.3010881055038	-1082.8625869437092	-101.43850116179473	-1082.8625869437092	33.17755205501978	5.190440571445457	0.005533900256589607	0.8724073091914606	0.005294392683933601	1.7205352185299796E-5	0.779662714746483	-68.99237335201865	655.4330985867749	734.5382790623589	24.417418811129018	20.908478268025576	15.584525287334221	3	1	5	3	3	0.15938490175296388	0.31991814272554114	0.28939368010343586	0.23130327541805923	
4720000	-1179.5077766806535	-1083.421928604354	-96.08584807629961	-1083.421928604354	38.887986579894346	4.52145275470003	0.003925644265597552	0.5749668381168483	0.003959105979489429	4.6938408199489986E-6	0.5271530488011813	-68.67912658847469	395.7098596991249	32.311900896583566	24.721525258322284	34.96396083749704	7.7425908879246075	2	1	7	2	3	0.16126002795414576	0.3699216941109467	0.28939368010343586	0.1794245978314718	
4730000	-1203.2489387124547	-1086.4908030020633	-116.7581357103913	-1086.4908030020633	82.48204845298838	3.8367276591577135	0.0020826735974322033	0.6490708312245425	0.0025888503693076025	2.3185221300047996E-6	0.5907662105251602	-84.55127692934538	291.70147933474914	133.38619518878718	70.77934851106939	177.4190368426169	46.712904151697565	4	2	3	1	5	0.17328094621614978	0.3699216941109467	0.2641806955039313	0.19261666416897233	
4740000	-1192.007138833177	-1087.6111202853403	-104.39601854783659	-1087.6111202853403	38.706077596658496	3.8367276591577135	0.00620673097915518	0.7494797530355739	0.004768537836236599	2.029576720775524E-5	0.9232209418116147	-77.18291866970567	153.62541495000673	46.55710047929864	58.248714532436736	34.32157014101595	15.929386324119386	2	7	2	2	2	0.15835019973542383	0.3470350463691581	0.3019980897264458	0.19261666416897233	
4750000	-1193.4693968588074	-1094.1278928455943	-99.3415040132132	-1094.1278928455943	43.64590019132559	3.8367276591577135	0.0050081587450758035	0.2240040598247884	0.005017057115916689	1.0808550681038928E-6	0.19986424765753302	-72.34062765171059	181.69441766148796	30.40964532067178	101.38488017196305	21.133287587303634	13.494154918224778	2	3	3	6	1	0.21997115797923716	0.3482058600300559	0.23920631782173474	0.19261666416897233	
4760000	-1197.6996970628652	-1093.7208622568755	-103.9788348059897	-1093.7208622568755	46.393142465516604	3.862077446982718	0.004239458535767666	0.25091466756632075	0.004372269848727634	1.1622948820955073E-6	0.2516919597056724	-77.08316563023284	238.882747779381	220.21899881263528	42.78422011996728	24.740969791973903	14.743587699879637	2	6	4	2	1	0.21997115797923716	0.31459151839890837	0.27282065945288225	0.19261666416897233	
4770000	-1193.988920706457	-1085.6280081865204	-108.36091251993659	-1085.6280081865204	49.12300040120327	3.98683780445544	0.0032445385307513525	0.4039326621174215	0.003264688222514062	1.7807303217612685E-6	0.4100200264849734	-78.94915546602722	263.61431567165994	289.3607925384543	52.00665871967566	48.64159990024273	28.858350323361815	4	1	2	2	6	0.21044587646806695	0.31459151839890837	0.28234594096405247	0.19261666416897233	
4780000	-1193.3274820074646	-1082.859684631172	-110.46779737629245	-1082.859684631172	71.20078639231126	4.196242805774396	0.002034044466163607	0.8484312608608168	0.0018162668337149686	2.9713273362319476E-6	0.8203293507836538	-77.9226572371056	844.2224844014032	52.572894171775914	48.63325761209659	99.16952706643548	7.442589359689664	3	4	4	2	2	0.1826480826696896	0.31459151839890837	0.2844628487079108	0.21829755022349137	
4790000	-1180.8465967280486	-1087.101558469742	-93.74503825830654	-1087.101558469742	23.280202480910017	2.843640889742658	0.007062977482336411	0.38918925239328306	0.006909035403408967	7.958569931980832E-6	0.39456730820656394	-65.54840950379088	1626.7553215849491	87.22683408870034	31.312045104187263	12.190795958998681	8.283268796933923	1	3	3	5	3	0.18069820304653542	0.3053479681431266	0.29565627858684673	0.21829755022349137	
4800000	-1175.445370578019	-1084.9927722871591	-90.45259829085983	-1084.9927722871591	25.256636813706727	5.029005546102305	0.008234952423975503	0.31432927644970315	0.007463086236950545	4.816173024886334E-6	0.30501392523011933	-65.74709355561436	131.65309792180577	73.49227154678437	22.397473818340067	15.75370657380425	20.5746143396989	1	6	3	4	1	0.22398105989748712	0.3303681989419678	0.2672264829039925	0.17842425825655273	
4810000	-1177.9443589155787	-1080.3169480676706	-97.62741084790801	-1080.3169480676706	23.234564661297938	5.029005546102305	0.008072471901066438	0.3485912727692725	0.00791395456493507	1.2564894552271896E-5	0.40710906021133586	-68.29857216286656	250.87090966112672	113.45804415340699	242.90111624557312	25.70987024406224	1.595931514666853	2	4	2	6	1	0.21244473382986917	0.3168969341918274	0.2922340737217508	0.17842425825655273	
4820000	-1206.993935295118	-1084.5754384413217	-122.41849685379637	-1084.5754384413217	111.74057006462505	4.474876795878391	0.001267368592963014	0.7209402068209624	0.0012046153538380411	7.537208982535644E-7	0.7230353003160193	-89.88888228725784	353.06186049741274	285.90604287427544	68.52539160903284	117.37982031555336	22.00994419038378	5	4	1	1	4	0.18951303588948495	0.3398286321322116	0.2922340737217508	0.17842425825655273	
4830000	-1198.90989987626	-1087.6404362526916	-111.2694636235684	-1087.6404362526916	69.18843408563495	4.199318819448287	0.00252100270987106	0.16064162819352498	0.0026159901424658476	2.0835385008261655E-7	0.17748313272789054	-84.37358749363715	606.9729183539109	278.21755394575257	8.249630911585616	12.507036337970526	10.665172464363199	1	8	1	1	4	0.18951303588948495	0.3398286321322116	0.2922340737217508	0.17842425825655273	
4840000	-1219.6428448647205	-1081.3675871556295	-138.27525770909097	-1081.3675871556295	191.4317055182253	5.291656348728733	7.094358104983025E-4	0.556892023183436	7.009771191189495E-4	2.0247876768924307E-7	0.512899168326827	-94.11237462644358	7838.207311580191	459.13670627178897	693.1826735246985	1312.6662440437742	48.63704392435854	1	3	2	2	7	0.18951303588948495	0.3824346277940485	0.24962807805991385	0.17842425825655273	
4850000	-1185.9146694467884	-1086.1109750875507	-99.80369435923772	-1086.1109750875507	40.68529226648533	3.418836806552839	0.0038460819048001162	0.4883025476399345	0.004073778105090397	5.443226031066849E-6	0.575421925081528	-71.07401287150314	300.26859805251246	94.56317291843982	149.88120019543607	12.448099775554482	14.675820193003874	2	3	2	3	5	0.18951303588948495	0.3824346277940485	0.24962807805991385	0.17842425825655273	
4860000	-1184.288421291296	-1084.9376799421025	-99.35074134919347	-1084.9376799421025	34.62907243061953	3.3020873724475392	0.004386400693191723	0.6426902220659773	0.004861600565270664	1.3732812229838888E-5	0.7565081769012939	-72.78374237229701	248.81423306281886	58.795026876610834	34.3475594696468	22.363763858863955	17.330853689703776	2	5	4	1	3	0.1459217648868997	0.3824346277940485	0.2888760684443399	0.18276753887471195	
4870000	-1195.7251721283774	-1086.8590836750595	-108.86608845331786	-1086.8590836750595	57.32655592504078	5.080006740335097	0.003531543337809594	0.8292090526666017	0.00320156297684756	9.091310144327739E-6	0.8614801991469817	-74.90503371556775	926.0391543937801	276.05851702650125	169.29047991944384	16.280933179545375	33.06638153259654	1	1	1	2	10	0.1459217648868997	0.33843774580926167	0.2888760684443399	0.22676442085949877	
4880000	-1201.7234567658452	-1087.0421934248347	-114.68126334101053	-1087.0421934248347	55.61336871314978	3.648735982669477	0.002624584439609078	0.7060645003209065	0.0031145678690336675	6.112666721707228E-6	0.7434710854483264	-82.71560018233727	194.55364186253928	226.47157560887672	210.4699282411281	140.69346712166922	7.053208799596401	1	3	5	4	2	0.1459217648868997	0.33941805011264314	0.3079317643742332	0.20672842062622399	
4890000	-1188.535849289867	-1083.3130904218137	-105.22275886805316	-1083.3130904218137	37.857641014492366	4.146930825673964	0.0042312804085638004	0.3933464350009557	0.0043260816246651086	3.735289359600019E-6	0.428478787414244	-76.89019346697918	244.0932881459015	131.74096483484135	44.417950212652975	14.814729414603034	41.393904092848665	7	3	1	3	1	0.1459217648868997	0.3522888810875317	0.29506093339934464	0.20672842062622399	
4900000	-1192.8624926131522	-1081.765599105787	-111.09689350736514	-1081.765599105787	36.82454891761171	4.440455479082381	0.006683543391267258	0.5021382424150898	0.004878689163648022	4.22900143549736E-6	0.37343263717273883	-77.54157645903305	137.89125344908732	404.19919010557885	567.9518577224715	70.41588295418626	13.738781913230497	3	3	1	6	2	0.16256110934127718	0.3613664954758322	0.26934397455666664	0.20672842062622399	
4910000	-1217.7887288857794	-1081.116764231186	-136.67196465459352	-1081.116764231186	168.83160165490588	3.6485475587297738	0.0013470887303663759	0.9081130946790599	8.874118848566185E-4	1.3843869958134072E-6	1.087376224709256	-97.5155735661624	1237.8407385999326	1083.2003207891196	739.2331923689826	306.28134350873097	26.322130811080953	4	1	3	3	4	0.16447881643682916	0.38036959473555	0.24628091255260307	0.2088706762750178	
4920000	-1219.6398816634673	-1094.096282873346	-125.54359879012141	-1094.096282873346	121.99618809514024	3.6485475587297738	0.0016526433550121033	0.578531922314763	0.0014041141455008491	1.4922371291576853E-6	0.7016391762887499	-88.94625758637247	748.6807155922553	748.6364232851465	101.91171193284254	288.485212118894	5.461040210238524	1	3	4	3	4	0.14645189206666734	0.38036959473555	0.24628091255260307	0.2268976006451796	
4930000	-1182.320295250959	-1083.5733050056187	-98.7469902453401	-1083.5733050056187	30.210375943870712	3.4483256380130047	0.004907399085325388	0.648202672209912	0.005397520245770684	9.941410435785434E-6	0.6151191649174332	-75.09561262209489	72.10891087007396	89.64581233328357	34.07816981667385	6.598826135117219	4.816621220861082	2	6	3	3	1	0.19328103009988154	0.3291833187407992	0.2937791757990083	0.18375647536031098	
4940000	-1162.218853115552	-1084.907539525206	-77.31131359034622	-1084.907539525206	16.970606654999155	4.728495155370033	0.01270547827639393	0.7431828098247815	0.009521335785261561	8.46275998587197E-5	0.7710597706537619	-53.45757463876571	177.23924963624137	84.18357604405874	13.030086672735097	3.577619195159713	3.4896560621598045	1	4	1	3	6	0.1914629339375075	0.31501861115453056	0.309761979547651	0.18375647536031098	
4950000	-1196.0265798959867	-1089.3452324118737	-106.68134748411319	-1089.3452324118737	58.646978755535635	4.728495155370033	0.006069852824877181	0.7396735149039254	0.0036942251689751843	1.3079857075945095E-5	0.7566141250301066	-77.16336335658383	161.8559863507723	60.18142599124364	10.232569552977102	43.4293361041224	44.80783001084673	8	2	1	3	1	0.21766706859257481	0.31501861115453056	0.2835578448925837	0.18375647536031098	
4960000	-1193.1823728842708	-1083.2965481353153	-109.8858247489554	-1083.2965481353153	45.66006445270472	4.710114085128332	0.004644095587679343	0.3845654312142352	0.00399521762792297	2.6742052760942644E-6	0.39689995475151474	-79.40532534638687	456.9629073717174	291.4246997286897	63.87872522492374	56.06967947358519	30.379925540495396	3	1	1	3	7	0.21766706859257481	0.31501861115453056	0.2835578448925837	0.18375647536031098	
4970000	-1198.0848846971326	-1085.2060930875664	-112.87879160956618	-1085.2060930875664	82.10647251984348	4.406757781355991	0.0017686225580768934	0.8807766702108623	0.0014668149107992172	2.4792634299502527E-6	0.8628302392811791	-78.2966264784991	554.7474364586644	1082.0543448374237	22.047723756061703	45.76355343249193	14.029369826362522	1	4	5	1	4	0.21766706859257481	0.3018771088573965	0.2835578448925837	0.19689797765744507	
4980000	-1200.902172896288	-1091.5524949409382	-109.34967795534983	-1091.5524949409382	55.575245209333666	4.406757781355991	0.0031355622876063464	0.38023890221461265	0.003169391523200322	1.1949396986043487E-6	0.3524900486797653	-79.59638335172278	257.9039878691407	269.4743822986153	141.92574535349416	53.27554848976437	9.730538550427967	2	3	3	4	3	0.22075121457288965	0.3337177660858691	0.2835578448925837	0.16197317444865758	
4990000	-1202.760758571324	-1094.4259636670533	-108.33479490427065	-1094.4259636670533	44.29753499595066	3.9799022999533142	0.0043921681768439415	0.19028574929410155	0.004206582763351555	5.386482015849003E-7	0.1718774283261456	-77.5937761651714	282.87650346132455	160.45839063297774	314.34250839444127	96.04115311147825	17.362122788988557	1	5	1	4	4	0.204771904855367	0.3403577730288986	0.24996821269092792	0.20490210942480647	
5000000	-1183.3248734504427	-1092.6504008768045	-90.6744725736382	-1092.6504008768045	26.076137012923382	3.9799022999533142	0.007861373253137174	0.41363264250899384	0.00749933045315962	9.175300162514664E-6	0.39242025393740154	-69.08371817772235	123.80082599037715	53.39736902003398	22.580890767435225	4.828023851032458	1.103952502578753	6	2	3	3	1	0.21797476313543557	0.3507107057273553	0.25149398271079887	0.1798205484264102	
5010000	-1168.9778277860473	-1082.1825426318517	-86.79528515419574	-1082.1825426318517	26.676594523114574	3.9799022999533142	0.0067951084242018345	0.45347396741800294	0.0058285493276831425	8.829929804904555E-6	0.4839111063620536	-65.23624145832132	71.94674144187097	3.7172246837878262	7.8632137271866505	10.28527134778738	17.404432575612507	8	1	1	2	3	0.21797476313543557	0.31738318806564125	0.28482150037251297	0.1798205484264102	
5020000	-1187.1486562376526	-1087.3918450747597	-99.7568111628929	-1087.3918450747597	35.11589086750053	4.233505332410646	0.005698265145501261	0.6775412714138629	0.005171397472357106	1.982875479906838E-5	0.7347405988641593	-73.93270582444228	369.6223248181074	80.19882383673041	10.340235616200976	10.955181277441365	5.429929565400711	3	7	1	3	1	0.1827730850149608	0.31738318806564125	0.28482150037251297	0.21502222654688496	
5030000	-1193.0393511856096	-1095.0161897249034	-98.02316146070632	-1095.0161897249034	34.42737924457147	3.2502881277149824	0.006890361050562545	0.7152784617475074	0.005517442096772799	3.4858799319406485E-5	0.8368998769907772	-69.59037311758614	185.60384639958093	172.9782748157473	57.06914585423141	34.22205253732822	20.63782067829717	1	1	4	1	8	0.1827730850149608	0.31738318806564125	0.28482150037251297	0.21502222654688496	
5040000	-1195.5205530331075	-1082.2124321404074	-113.30812089270007	-1082.2124321404074	54.671974999719254	4.246576152220163	0.002540449073107019	0.6199459706453478	0.0024084885681623933	3.158024243544247E-6	0.6836880560069886	-79.57899970349871	1453.8201620695975	400.6675761154307	51.85741273499047	16.365030703482336	47.65246913164023	3	2	5	4	1	0.1771132329385386	0.38012143737888937	0.26804874627190306	0.17471658341066892	
5050000	-1190.3248425277425	-1079.1690546909629	-111.15578783677955	-1079.1690546909629	72.4790164349831	4.302186890519342	0.0028565037605411017	1.081969860012034	0.00197081489642648	2.218700372426079E-6	0.7789097883468759	-77.74402004302321	1721.8788930799565	163.465251989013	21.10349940474786	43.59093707877764	0.8694093531440904	2	3	3	6	1	0.21360289415906042	0.3483002561548946	0.2622432596248117	0.1758535900612332	
5060000	-1196.7671981417618	-1079.215855555364	-117.55134258639792	-1079.215855555364	52.30996863243759	4.297449877934212	0.0050509817311632	1.2513729668376516	0.0032710245885529065	3.685702224150115E-5	1.3929324500979205	-79.48096842895039	1943.0567878001875	1569.4477356624907	139.96806966239436	71.14725046490628	11.979592540344518	1	3	3	2	6	0.21360289415906042	0.3271856528891766	0.2622432596248117	0.1969681933269512	
5070000	-1212.101244021395	-1079.2946791773315	-132.80656484406325	-1079.2946791773315	209.18087616370443	4.561132957138971	6.630215155345031E-4	0.657540522602757	6.141030018453032E-4	9.219479805602248E-8	0.48608346682213743	-95.50653483141558	2644.0014364553563	1297.2572264654418	22.939835845547275	57.19015276162917	67.27032282955122	2	3	2	2	6	0.20172600354804965	0.3271856528891766	0.2741201502358225	0.1969681933269512	
5080000	-1239.3344702093866	-1084.199812393621	-155.13465781576562	-1084.199812393621	424.72630558432854	2.8806081916035113	4.054551136470115E-4	0.8088605303977321	3.5002500961752207E-4	1.2622683824587493E-7	0.9042865861329404	-114.00313138330894	4137.39827047888	891.5476916763188	1188.6155206305277	309.310080159491	29.912622684038876	4	1	3	4	3	0.2024052214402991	0.3271856528891766	0.2908823461394164	0.17952677953110785	
5090000	-1205.375335574438	-1075.932135099072	-129.44320047536607	-1075.932135099072	147.72245947949546	5.112290942344446	0.0017068536670208038	0.9970681687340415	0.001178601594652876	3.7164147550557436E-6	1.2106372031742303	-93.2883095976316	415.4268513846543	537.4952018412195	112.11408247015797	181.3670674627396	93.84090421531413	1	6	5	1	2	0.18542487321946297	0.3271856528891766	0.28414065912678016	0.2032488147645802	
5100000	-1182.472942048809	-1078.4505220602991	-104.0224199885099	-1078.4505220602991	62.719411227754094	4.80390150054246	0.003359077186519007	0.8507228353449725	0.002943133979987902	1.2036424515962953E-5	1.06105048081937	-74.05881770352109	613.6790249110929	14.528033873908782	33.84657955581104	37.1777008531326	5.5703143127046415	4	4	2	3	2	0.18753752160242115	0.3271856528891766	0.282028010743822	0.2032488147645802	
5110000	-1174.5066930644318	-1079.116766927545	-95.38992613688666	-1079.116766927545	33.58920025864421	4.998133631686143	0.007025530739420569	0.9028844081990751	0.006626874118426678	6.224596501097094E-5	1.058418694976235	-67.2719085691065	138.51064627478004	64.15605771507123	58.86201866861657	14.445705831572587	25.932866562285426	5	1	1	7	1	0.1908427416560457	0.30773993984325215	0.29581749052474693	0.2055998279759552	
5120000	-1174.3722692898357	-1081.2480000319256	-93.12426925791006	-1081.2480000319256	23.741338298388346	3.8326504600151363	0.014359736167497082	0.8946663887443804	0.009030275680394984	7.242780408016252E-5	0.8055970147470448	-65.34698712646131	139.94004195531238	31.87028797277356	57.98915629474745	33.23300857366374	23.038852263660043	2	4	1	2	6	0.1908427416560457	0.30773993984325215	0.29581749052474693	0.2055998279759552	
5130000	-1174.2915726796393	-1082.2670780436106	-92.02449463602876	-1082.2670780436106	34.15310324774659	3.792353580675688	0.005141393740967018	0.42911559773537683	0.004650317179692352	5.967842184596859E-6	0.4742731082279909	-69.84607541035179	168.49537186023545	91.13371417441128	2.9290150470891385	2.9041269754642816	4.999077355660069	8	1	1	3	2	0.1598153753255831	0.3316267233679149	0.29581749052474693	0.21274041078175507	
5140000	-1191.7506092956698	-1081.2586740100407	-110.49193528562908	-1081.2586740100407	66.72417698192112	3.5472865254746853	0.00283716852952768	0.683704801411021	0.0026161254806887444	4.436645073011134E-6	0.7801536884909874	-80.73548221490489	347.12683631231397	180.40291608899932	48.28289987468908	25.234321587047297	41.87748412237776	4	1	1	3	6	0.20345203149506558	0.2879900671984324	0.29581749052474693	0.21274041078175507	
5150000	-1189.418309855163	-1084.4282258530714	-104.9900840020917	-1084.4282258530714	47.215702029033814	3.435360727122885	0.004159793891268998	0.7052109826509964	0.003977047324968859	1.3324833691318983E-5	0.8467765506576679	-75.2912938767939	339.6560390265339	182.0288655692118	60.295488656506066	43.34153836188861	24.442613286737192	2	2	1	8	2	0.20345203149506558	0.3012783151628981	0.28786168981522287	0.20740796352681345	
5160000	-1205.8907666596679	-1080.9212121534329	-124.96955450623504	-1080.9212121534329	140.65664072733534	3.435360727122885	0.0015535167385012133	0.5831674282368597	0.001402412517890512	6.717718784815329E-7	0.5272898639767588	-92.3681741079969	249.26330561891476	432.1808117990372	215.0718712148826	46.38404869989366	66.19222544804121	4	4	1	1	5	0.16771795486571744	0.35615846378445254	0.26871561782301656	0.20740796352681345	
5170000	-1201.769368962262	-1085.5051937237727	-116.26417523848927	-1085.5051937237727	64.48574437990482	4.210433357862525	0.0036488458708766507	0.47480144331963225	0.0029030196556975294	2.252001307323184E-6	0.5040996168817019	-85.85703464650115	101.73490080287833	250.01206896315372	85.00596769285468	98.15253806693528	37.036005810517466	9	1	1	2	2	0.16771795486571744	0.3396457857722782	0.26871561782301656	0.2239206415389878	
5180000	-1177.2098661682062	-1082.7822700484608	-94.42759611974535	-1082.7822700484608	54.12554031683831	4.379210131716609	0.007652977922599773	0.9643233405346595	0.005661422142755406	6.375511164492085E-5	1.0296264545179055	-63.062659129251855	749.5750655857216	291.8627816736462	11.686693834521284	17.476578409117977	22.099223092450664	1	1	8	2	3	0.21250230444453905	0.3396457857722782	0.26871561782301656	0.1791362919601662	
5190000	-1208.7696765489823	-1088.7141442117234	-120.05553233725885	-1088.7141442117234	57.456421430090096	4.379210131716609	0.003644963423435978	1.0908110772868531	0.0022654968353659904	2.2857333333612956E-6	0.6298210384972199	-84.12351148929298	2071.215637311317	188.60528370262801	188.7851289301128	57.17673841588347	23.44303683135781	1	1	4	8	1	0.19931552096552327	0.3165781519054595	0.26871561782301656	0.21539070930600068	
5200000	-1224.7421391487012	-1092.2845026644954	-132.45763648420575	-1092.2845026644954	160.76090873300862	4.379210131716609	0.001448581035757645	0.5663866733758028	0.0010432028150689986	4.5698443147251684E-7	0.5520652081051538	-97.53464681854118	1457.735803294257	656.0705916533008	187.8331595581085	92.99395681787969	19.892572221089228	3	6	1	3	2	0.17252521472645055	0.3433684581445322	0.26871561782301656	0.21539070930600068	
5210000	-1186.7500082067766	-1083.5322596581727	-103.21774854860378	-1083.5322596581727	49.99633750055615	4.073344284387962	0.005396783403313338	1.1918151393455814	0.0025538917346158325	6.058447599301977E-6	0.7890018050067718	-73.91830174218892	397.80269097060113	141.071324259936	20.16784587228984	19.686403762173118	7.464574282940601	2	3	1	6	3	0.21485416739576577	0.301039505475217	0.29547725969376787	0.1886290674352494	
5220000	-1177.0954951874767	-1087.704731873359	-89.39076331411775	-1087.704731873359	26.098234249093558	3.939078793810745	0.007016429744565022	0.6452131383174218	0.005907973002209705	1.743165884240487E-5	0.6355714439361645	-63.52376384431777	378.69225715016	35.39107486600111	21.83758000692379	19.20180951778904	0.248294419294846	2	3	1	8	1	0.21485416739576577	0.31276743539488316	0.3037135598261166	0.1686648373832345	
5230000	-1176.1589750499365	-1085.0845440489932	-91.07443100094328	-1085.0845440489932	37.2415477468573	5.195403071885339	0.0062183444616897695	1.0377267888869024	0.004330257409360992	3.5403337661045595E-5	1.2237073609070612	-65.94043949839339	91.92968240648788	37.22136194127684	38.994679422478306	13.487474124191484	0.16298190302559784	2	9	1	1	2	0.17530800268330055	0.3745971979879859	0.2778180111621518	0.17227678816656178	
5240000	-1170.674210024837	-1087.0073299481744	-83.66688007666278	-1087.0073299481744	25.56599398273196	4.272672177039164	0.006843630858153454	0.5072879292410453	0.006807694856204358	1.562658649785637E-5	0.5048503316198879	-57.378531585493185	237.83010436726755	77.1711082870276	63.26457238160138	19.660362904064982	0.03312503509981864	1	5	3	4	2	0.19601784806572364	0.34305504348989363	0.29098534137801907	0.1699417670663637	
5250000	-1171.6146517926438	-1089.172150173267	-82.44250161937683	-1089.172150173267	19.242870845745113	3.6035329830886127	0.010283710945672878	0.7028325849458915	0.008948813950408271	3.65481557506879E-5	0.6547185646407897	-59.75611411640094	61.73557805337368	40.36225560288943	31.232588370348033	12.790935550227386	0.6021909254575549	3	1	8	1	2	0.18461845302381194	0.35445443853180536	0.26454743577517587	0.19637967266920692	
5260000	-1159.0109903181174	-1084.4133866440384	-74.59760367407891	-1084.4133866440384	15.620050859197923	3.6035329830886127	0.021954091407724658	1.14016367564834	0.011703140343754468	3.0699606134180433E-4	1.0857604411680046	-49.82511253137256	88.67513403024802	12.174223804561384	11.872657490785732	25.99577084568846	0.8506768533614358	1	6	3	2	3	0.21513263234569063	0.35445443853180536	0.26454743577517587	0.1658654933473282	
5270000	-1174.3709012381091	-1084.5534322966112	-89.81746894149792	-1084.5534322966112	20.945167079711503	4.898346202539738	0.011739549070599792	0.642529752548139	0.009838524239624708	1.9990717177271536E-5	0.48889182318454183	-67.19987800638987	36.90589032067414	69.22376702083551	15.79612581268988	10.933413454296298	1.6859908562922234	2	4	6	2	1	0.1716214676925708	0.33022025408994793	0.3080586004282957	0.19009967778918563	
5280000	-1168.0974240353519	-1082.458532942307	-85.63889109304485	-1082.458532942307	18.77164436970356	3.3435497517148236	0.015786684742157914	0.8680960169487382	0.011530882067925673	1.8204511347187096E-4	0.9830648740629159	-62.636864331654046	62.61979140193536	18.12131753216734	9.76042684850985	13.627674440298737	19.138570235970658	1	8	2	1	3	0.1716214676925708	0.31870752394319024	0.3080586004282957	0.20161240793594332	
5290000	-1155.2820366339963	-1076.183269852874	-79.09876678112242	-1076.183269852874	15.168761111358364	3.3435497517148236	0.017900509073066156	0.8148795885514449	0.012787870779089341	1.8078181730008932E-4	0.8729623647767952	-58.83960514062722	31.172414488077607	12.286813998270103	12.535435372492856	12.96795021504513	2.442876262673278	3	6	2	3	1	0.19740779775842446	0.31870752394319024	0.28227227036244207	0.20161240793594332	
5300000	-1153.537731812655	-1071.9801037405102	-81.55762807214482	-1071.9801037405102	20.44513010447532	3.942570698837465	0.020379782836481022	1.1413731999973955	0.010838721605860448	5.23187943951597E-4	1.4651040128819202	-57.69940586805164	61.03946475692082	29.32956728821675	13.056903936225817	13.858818189257082	10.01462353101097	1	2	2	8	2	0.18984767260143934	0.31870752394319024	0.2898323955194272	0.20161240793594332	
5310000	-1165.8640850911897	-1085.0633775262288	-80.80070756496082	-1085.0633775262288	19.171635831674262	3.697141123848732	0.009594607059189757	0.48747485405824753	0.009052110196210404	2.039844560690341E-5	0.4810063005959237	-58.4445663467414	69.37156565143539	19.69193218262671	49.30558313775033	4.7517626358529315	1.8525542065846916	3	3	2	3	4	0.18984767260143934	0.3511572427484597	0.2898323955194272	0.1691626891306738	
5320000	-1162.5912107125637	-1085.4652968874532	-77.12591382511049	-1085.4652968874532	14.369168636877312	3.697141123848732	0.01953772636673348	0.7028851224726507	0.014846024985699492	3.122356420733056E-4	0.8738605277795083	-56.124791452242356	33.19295753136453	18.583391615371966	16.85914436741702	9.298411495469564	10.245185314702711	3	8	1	1	2	0.18984767260143934	0.37609246349026587	0.26657957311546193	0.1674802907928329	
5330000	-1169.839117474815	-1085.4573004245933	-84.3818170502217	-1085.4573004245933	18.58265732096012	4.013561651014978	0.010641220936817119	1.0868154171814146	0.008824202540396274	2.1256769208402235E-4	1.3088876537538465	-59.21871722780268	172.00214332966823	16.850359402537883	15.430279197412654	16.366017582725988	3.803878023112269	4	2	3	4	2	0.18984767260143934	0.37609246349026587	0.26657957311546193	0.1674802907928329	
5340000	-1167.56020544499	-1081.5479237668071	-86.01228167818293	-1081.5479237668071	22.38824279727926	4.818303416916513	0.008409431500042634	0.5398230856673484	0.008020592600168767	2.6421838649462687E-5	0.626251733619457	-64.36497539386473	217.28575306548092	12.514334537534445	20.901362595487715	1.083588116064199	0.8325481292660893	6	5	1	1	2	0.1631578638385372	0.36936974629169206	0.2999920990769379	0.1674802907928329	
5350000	-1184.3314209526231	-1088.5867641507525	-95.74465680187053	-1088.5867641507525	32.42930070541775	5.177793821984142	0.005840838162644303	0.35393502710176084	0.005028728085224745	6.3406680979409485E-6	0.42638205071932794	-69.41448916329959	64.79213253195046	191.38768302505716	113.32984502860066	7.716678980741393	1.827783592414972	6	1	4	2	2	0.20446083004124166	0.3280667800889876	0.2999920990769379	0.1674802907928329	
5360000	-1184.5462094095708	-1081.6805712185599	-102.8656381910109	-1081.6805712185599	46.10458263751225	4.046851785409087	0.006695494967796843	0.7973169056143209	0.004708626471924395	9.166746144838945E-6	0.603426910881428	-75.61040712544059	79.29887052386199	27.8545948085853	42.946258003146035	75.97003670999341	8.689355350736376	8	1	2	3	1	0.1776674440149877	0.3280667800889876	0.31600603885851497	0.17825973703750977	
5370000	-1173.40210781189	-1079.2309121367364	-94.1711956751535	-1079.2309121367364	26.51044407360388	4.046851785409087	0.011104739248827615	0.8463858548844987	0.006776297006650842	4.716383087761512E-5	0.8296326952136744	-69.20188492484674	57.86429904928005	68.38377769773894	21.291785515580955	25.41658853144571	4.480628286972197	1	8	3	1	2	0.21659065457980187	0.3280667800889876	0.2770828282937008	0.17825973703750977	
5380000	-1184.487223060742	-1080.737303494321	-103.74991956642108	-1080.737303494321	48.23623099429731	4.309910565190596	0.0036032071937350837	0.40230319538318415	0.003562344283225581	1.7634342871401123E-6	0.3766645919234633	-73.67825818220201	1088.0229059229885	295.514519469442	124.44030046533025	7.827211877815407	5.600836204119224	1	1	8	1	4	0.19775294736965796	0.3469044872991315	0.2813533335267497	0.17398923180446085	
5390000	-1202.5619175588033	-1090.079631357334	-112.48228620146939	-1090.079631357334	59.669586241518076	4.243703311173284	0.003085603458710027	0.42623143451242224	0.0031660208839333686	1.810889106295733E-6	0.44815949816301576	-80.6393274959935	427.2533251653902	283.2307119487258	302.9113281560034	35.36531602900962	29.64407690222088	2	4	2	3	4	0.21312080988141394	0.3469044872991315	0.26549064032055547	0.1744840624988991	
5400000	-1207.0234783961769	-1078.5647409699673	-128.45873742620972	-1078.5647409699673	110.5297569022778	3.8863635140883424	0.0019496690344822508	0.7037762643847524	0.001508518967371543	9.450947057734494E-7	0.6712111171190251	-91.05949433454194	1080.059574408143	257.2843332250853	551.065278415135	259.43405341416474	50.809168466701365	3	2	2	2	6	0.17390652847386656	0.35908340266164873	0.2717407283259449	0.19526934053853975	
5410000	-1196.5987686661695	-1080.2847978984069	-116.3139707677627	-1080.2847978984069	51.737449438251105	4.3641488160010775	0.005505562436704387	1.0572722356732998	0.0033855871534815445	7.282659929425598E-6	0.7126758233445399	-81.24429254069734	122.7909800209924	493.7245076285454	286.2002815112935	70.04344411492448	19.151091735613832	3	3	3	2	4	0.17390652847386656	0.3198715666395877	0.2923362850463144	0.21388561984023127	
5420000	-1206.4631067572357	-1098.0434703258863	-108.41963643134936	-1098.0434703258863	74.6337036938494	3.6929036351698805	0.00231922152276704	0.46248358135472495	0.002378758919136455	1.4901589011087063E-6	0.521332842503913	-78.26100008911907	1048.282138715323	64.7894625989448	74.04643078971863	25.125303697820126	23.358325890305636	2	2	3	4	4	0.20742585616500356	0.35363867035865804	0.2700525710841518	0.16888290239218656	
5430000	-1202.7342393039482	-1079.1345521537874	-123.5996871501609	-1079.1345521537874	111.56495745719884	3.6929036351698805	0.0014526681762960882	0.7009307444804821	0.0016250831393888534	1.3527019862270726E-6	0.6786193912936574	-91.87825374344004	335.21191862373195	147.01771726887537	185.6004497089845	101.90293605685301	11.457611275295584	6	5	1	1	2	0.20742585616500356	0.3592505540993113	0.26444068734349857	0.16888290239218656	
5440000	-1196.2421369070703	-1084.3753030250703	-111.86683388200015	-1084.3753030250703	57.80617145038014	5.080746630855597	0.002795700990976419	0.3630626005312096	0.0024984531039991147	5.229579194924888E-7	0.28972561520705	-82.89961043584327	472.41280281062734	122.07251627708605	39.0192443908005	53.7469095258403	6.7301476764918435	5	2	3	3	2	0.1791555803627809	0.3086282421509994	0.29467323070692475	0.21754294677929498	
5450000	-1200.9247470241842	-1077.7630193032066	-123.1617277209776	-1077.7630193032066	70.31621394556811	3.648209541751286	0.0021050892012090504	0.469661360025373	0.002100884533605144	1.559001243760305E-6	0.5670259529253063	-88.25132766284668	1641.9457334808612	443.75379060369426	159.29082321983236	169.2426391529916	4.61836848917859	1	1	10	2	1	0.2207892510487056	0.2896923209825817	0.2719754811894178	0.21754294677929498	
5460000	-1172.2491156806536	-1080.0443096616114	-92.20480601904222	-1080.0443096616114	28.97651224357319	3.894126283156375	0.0067549331005416925	0.5140815262738315	0.006891586751985988	1.584761576024518E-5	0.5442037278904087	-69.01267010288457	56.16269294774421	10.123526841919427	8.918125883871953	24.40934385917074	32.11981063859458	7	1	1	1	5	0.19222168931677758	0.33248406735209823	0.2719754811894178	0.20331876214170644	
5470000	-1185.9204222046908	-1087.3616011184763	-98.55882108621452	-1087.3616011184763	25.30193533838679	3.7762811624508386	0.006544277540450137	0.5378238572359162	0.006254939911467375	7.6068888960727435E-6	0.4801029888840067	-69.29762167632742	198.03451053960234	55.61693160681761	135.31180060186728	59.83244757517778	8.477511087317994	4	2	1	2	6	0.2556092160788948	0.31553685192494574	0.264686729995685	0.16416720200047452	
5480000	-1207.2975462784239	-1086.02392657568	-121.27361970274382	-1086.02392657568	100.15328584744097	5.128371234859855	0.0015730360575660267	0.5560835395784094	0.0016358915790374	6.408823052712816E-7	0.5293718440418742	-89.20092029714196	390.21325958327435	379.08913080341307	148.26155780850766	20.10278818601625	37.60962925412755	1	4	4	2	4	0.2025111519968068	0.31553685192494574	0.317784794077773	0.16416720200047452	
5490000	-1200.7031432273448	-1097.9285870986257	-102.77455612871906	-1097.9285870986257	42.42358382525793	4.470765092288814	0.003738842560505956	2.0421224342915027E-4	0.003738608869561954	4.808095729536754E-13	1.854667121567413E-4	-79.10618080801251	155.83942301251997	117.80929761653836	202.7968826114007	18.295054528391244	8.537211621606934	6	1	4	2	2	0.2025111519968068	0.31553685192494574	0.317784794077773	0.16416720200047452	
5500000	-1204.3399971184992	-1094.8918032240927	-109.44819389440666	-1094.8918032240927	70.59805096398745	4.681241218406183	0.002557629718195399	0.1497230063728224	0.002547857174475747	1.9000118771407715E-7	0.1776651195994237	-82.16453788126631	350.8406947415211	162.03987229009118	98.1757008824628	15.332933603015745	13.732095469856594	1	7	1	3	3	0.19228526224092357	0.3266589369510488	0.317784794077773	0.1632710067302547	
5510000	-1211.2576006004556	-1086.9624220411715	-124.29517855928407	-1086.9624220411715	116.01258947324047	2.637335779720143	0.0014041638429952343	0.32217909689720037	0.0012942084599982793	1.9824096463681523E-7	0.33257808934268895	-91.6997463727636	2715.111682745318	157.88679233869604	77.72807573034292	71.30405957326869	32.59904537171005	2	9	2	1	1	0.19135762487475003	0.3096819884538719	0.283559266745849	0.21540111992552913	
5520000	-1202.2520232271565	-1083.2764870802228	-118.97553614693383	-1083.2764870802228	101.01371836043587	3.6257767376071897	0.0013978410331584605	0.2677083074795861	0.0014552754719731103	1.8949832273893423E-7	0.29093020792769797	-86.99460077760757	262.1765308462316	271.45428986423997	562.2616187457849	53.86775072512656	22.960694791390566	5	1	1	5	3	0.19135762487475003	0.36369438110994656	0.22954687408977437	0.21540111992552913	
5530000	-1174.0943750712106	-1081.98740787258	-92.10696719863057	-1081.98740787258	38.19878488552923	3.7461056593555164	0.005067024549023898	0.49331989255241326	0.005082291518447864	4.646229722477844E-6	0.42958037960642403	-71.14358620961704	122.4298299335047	21.093095737830353	2.163826971856974	1.723745373929828	6.392371229832121	8	1	1	1	4	0.19135762487475003	0.29940813408886535	0.30534850358081694	0.20388573745556776	
5540000	-1200.2394133557525	-1081.8568061426502	-118.38260721310237	-1081.8568061426502	69.99735301293646	3.3605384497022186	0.0020271325318240822	0.2653543502622059	0.002129869265911137	3.268176205401192E-7	0.26869848694027176	-86.89491230310368	708.5892046808175	567.8689383820222	66.96640942925542	80.16599217299449	9.700038725725738	7	1	3	1	3	0.16986097273651454	0.3684853962040655	0.256073762593018	0.20557986846640203	
5550000	-1217.0236511286275	-1088.5490480769536	-128.4746030516739	-1088.5490480769536	134.53817224101635	4.85117633215956	0.0013327772866961005	0.5922174910539058	0.0012911372133211797	4.77452549609522E-7	0.5157441197048321	-94.2753308207508	478.1108896917278	119.52409671978583	285.98470710329053	115.40525524835981	86.13303254981946	4	3	1	6	1	0.21487320145314476	0.35141710319735453	0.25977051039373156	0.17393918495576927	
5560000	-1223.136299556845	-1080.9161526135808	-142.2201469432641	-1080.9161526135808	228.44755704293598	4.774491925362746	8.777447395015332E-4	0.6746781764050525	8.136882539183309E-4	4.3982476764877224E-7	0.7128281444798275	-99.8004382300385	11406.875369948664	140.66493159355178	217.77033937805277	201.5128196555346	499.9489784355942	2	2	8	1	2	0.1671091070066778	0.35141710319735453	0.30372619268778156	0.17774759710818622	
5570000	-1218.3950671292298	-1083.447873021895	-134.94719410733487	-1083.447873021895	164.84868951161067	4.774491925362746	9.888879125788677E-4	0.8516850084469675	8.537595059101452E-4	3.0791889886994936E-7	0.660005851401212	-97.73353522079476	1207.2016100299945	800.47364150363	391.64565560806864	57.624869701445114	75.40204419653831	4	4	1	3	3	0.18309446867042672	0.3354317415336056	0.30372619268778156	0.17774759710818622	
5580000	-1164.7222269370488	-1082.6849003722552	-82.03732656479367	-1082.6849003722552	17.594528279212696	4.8222852905222355	0.010483272896416745	0.542481907500741	0.009062289859368038	4.01876208102738E-5	0.626280753756776	-57.40293551693915	114.67545305103653	29.457165913961514	12.035183277282519	28.856840409609593	4.43252685140347	2	1	5	3	4	0.15880619805120644	0.3354317415336056	0.32801446330700185	0.17774759710818622	
5590000	-1181.9398658377468	-1091.170412481354	-90.76945335639263	-1091.170412481354	22.04234076340598	2.8509609807260827	0.008269343676920534	0.42613090220166105	0.008360575506300693	2.077716774164854E-5	0.5219356386281655	-64.20268882449183	245.52052474076237	128.10816094330357	36.72238463524211	31.639506574312914	10.27761915283371	1	2	6	4	2	0.16171731533915595	0.3325206242456561	0.2670442962768943	0.23871776413829374	
5600000	-1188.452476579522	-1087.2514039994196	-101.2010725801024	-1087.2514039994196	34.12142174250628	2.7115960302332187	0.004942064410451075	0.6463295716371629	0.004000314036920055	1.2104246950162239E-5	0.8310423910561178	-72.8120974858886	475.5664215523745	86.78714635399902	76.40392825997536	21.787971703746837	10.002440370794849	2	1	6	4	2	0.16171731533915595	0.3325206242456561	0.2670442962768943	0.23871776413829374	
5610000	-1186.3747006613244	-1087.3273194944018	-99.04738116692263	-1087.3273194944018	30.74931159960408	4.661131404290362	0.00704319977145146	0.6094687565129493	0.006611519716520613	3.5974442176668346E-5	0.7885879531159938	-70.09692334361031	154.23818271261442	29.247139795897546	36.99236654413283	106.080865577081	1.8512976788719895	3	5	2	3	2	0.17479285686365853	0.3233916858559777	0.3040236609570096	0.19779179632335425	
5620000	-1202.9672694696585	-1085.6749699005911	-117.29229956906737	-1085.6749699005911	105.23826517038003	4.661131404290362	0.0018560724581542535	0.38942139669637416	0.0016654079495821337	7.069784256231431E-7	0.47430956498691657	-89.43674612930131	350.8415325032054	104.61152314438125	99.2648085067759	24.236566486602065	2.5918456691723146	7	1	3	3	1	0.17269435042112966	0.3515630984771971	0.29484381937814197	0.18089873172353138	
5630000	-1180.7718878429068	-1088.334528374883	-92.43735946802404	-1088.334528374883	29.291406454231726	2.987944903830619	0.006021688586261524	0.3667815052167803	0.005753932385358921	5.740984404642009E-6	0.38438391676059863	-68.79975635930667	73.7800454727508	82.90202314243776	56.11634391944451	7.36980028933354	8.711040834893003	6	2	3	2	2	0.1703862187264371	0.36043049229222396	0.2882845572578076	0.18089873172353138	
5640000	-1197.1827180897708	-1081.3433917922346	-115.83932629753615	-1081.3433917922346	84.27007446070418	3.0445272504114764	0.0021055895946485805	0.4712396728254452	0.0022399003597843537	9.401974885645485E-7	0.43765743062992135	-85.78016432684744	324.0993375116776	443.9135036025956	111.7775300519838	24.46731121458636	18.57582682156864	5	1	5	1	3	0.19918682426365647	0.36043049229222396	0.25948395172058825	0.18089873172353138	
5650000	-1179.297528564152	-1080.9501068968611	-98.34742166729083	-1080.9501068968611	28.54555299242973	4.428377335561493	0.0069400236209753744	0.4274128779497408	0.006919742682461806	9.210808478974254E-6	0.48070887017936	-69.92218475441813	77.69868221636551	190.0953414196842	234.61327746257234	14.515382318175831	6.1134708565268525	2	5	1	2	5	0.19719747823058814	0.3624198383252923	0.25948395172058825	0.18089873172353138	
5660000	-1190.7957048398353	-1087.6521388214874	-103.14356601834783	-1087.6521388214874	55.372582294653455	4.373404390592903	0.003928020332433202	0.7358095838840832	0.003496151523657083	8.566600184977086E-6	0.8559676186705506	-77.35673206935846	138.1180778612609	11.012698955275848	22.522574362413824	26.765270632360128	16.067538263004835	8	1	3	1	2	0.19719747823058814	0.3414395191957583	0.25948395172058825	0.20187905085306532	
5670000	-1183.7505386384507	-1081.5628647857084	-102.1876738527424	-1081.5628647857084	53.85758702928872	4.373404390592903	0.002863146594609835	0.765823226965623	0.002639136830349825	8.815974881592316E-6	0.8636180066793474	-73.91660591001934	459.62617923770625	40.7513312606083	6.2726248200683115	14.822294631528612	27.44277835390754	4	5	2	3	1	0.19719747823058814	0.32624937085101297	0.2746741000653336	0.20187905085306532	
5680000	-1183.499720721507	-1086.938366215563	-96.56135450594385	-1086.938366215563	24.89053149603431	4.096177931240481	0.006285705125341719	0.6090142499425671	0.007159754538506181	2.2795696139306577E-5	0.6414901792678277	-68.86742400252034	46.78461527890363	76.40267865919068	82.8159108782223	85.8409819768189	28.405146337495434	4	1	2	5	3	0.1728738883919469	0.3290071709759102	0.2748590955672103	0.22325984506493265	
5690000	-1179.7701275687011	-1085.9944638404456	-93.77566372825555	-1085.9944638404456	31.338198676279237	4.56588099162564	0.005109703778366796	0.5196180498623798	0.005019984943862424	9.26804090143048E-6	0.5771594734537786	-66.50088952085582	551.1914503425355	187.24237630283142	14.46593547927556	12.67207459625214	4.652703013015707	2	1	5	4	3	0.17266394947613886	0.3218748526833132	0.3261593678276232	0.1793018300129247	
5700000	-1189.9118624625316	-1086.5048813610958	-103.40698110143587	-1086.5048813610958	42.832212899815225	4.598353729014994	0.005094397809083309	0.382093381490256	0.005071729100120725	3.913336890106222E-6	0.4051200600392805	-75.02517116721724	130.19169221865167	154.9218319239739	125.83803602515334	50.66397257484521	19.309671074589087	2	1	4	1	7	0.20844071935180958	0.3107864774883616	0.2864354415521087	0.19433736160772014	
5710000	-1187.934915851033	-1091.3960662573145	-96.53884959371874	-1091.3960662573145	37.87604979592213	4.598353729014994	0.00408954938552284	0.6581293898694031	0.004127640921753986	9.585528305692696E-6	0.7048677195011841	-70.15037547804322	254.0053057191123	43.93690624222883	32.26432919278064	14.673873557580837	14.395596064085364	2	6	1	3	3	0.15981511972826057	0.3594120771119106	0.2864354415521087	0.19433736160772014	
5720000	-1178.879027819359	-1075.4999188764427	-103.37910894291612	-1075.4999188764427	60.06447990617468	3.486196939946976	0.0052365454079626615	1.041574037512848	0.002399935919787846	2.7701019127683803E-5	1.3597340749201041	-70.15734721665667	786.1730792213012	354.8595981624785	125.28138464657096	44.470579630697046	14.81675689401717	1	1	1	2	10	0.15981511972826057	0.3594120771119106	0.2864354415521087	0.19433736160772014	
5730000	-1190.4352979659693	-1079.8317242864457	-110.60357367952358	-1079.8317242864457	77.52852369186931	4.001579396275641	0.004390231051900339	0.753615880609366	0.0025152602130621995	4.105905056894342E-6	0.6190178501276968	-81.44334503995235	488.12139689170755	37.5525735579037	46.631658585258236	37.51179458686875	15.104162146529564	3	7	3	1	1	0.20010980646049142	0.3533052559449231	0.2547099936514519	0.19187494394313354	
5740000	-1170.3475884635611	-1092.5210463530036	-77.82654211055751	-1092.5210463530036	21.314137798882918	4.001579396275641	0.00984656749151135	0.7666781767544669	0.008497122388199654	4.775099721134707E-5	0.7855835630123126	-54.18114241342153	201.88189726227154	11.589288988677026	7.215947899627536	13.312770235940135	3.8237374895004215	2	2	2	7	2	0.20010980646049142	0.3168866738921096	0.2547099936514519	0.22829352599594704	
5750000	-1212.482406910987	-1088.102547314695	-124.37985959629215	-1088.102547314695	114.094965649191	3.719665504233425	0.0016610934540687065	0.39421491225800603	0.0017463740527503796	5.711321010100846E-7	0.42235615143826327	-92.28497907990304	625.0656571399734	397.84855098452533	51.74105461544989	51.16152093469898	90.28571928382294	6	2	3	2	2	0.18892328567965558	0.3756269194921316	0.2547099936514519	0.1807398011767609	
5760000	-1208.2572486886675	-1079.7567482782395	-128.500500410428	-1079.7567482782395	128.26424295659425	3.4953344662948185	0.0018782482931797289	1.072953779210159	0.0012340098746654992	8.875749119873221E-7	0.672644973097418	-91.18856198338129	1403.0106304806523	1290.2950404072783	253.26122516677322	68.27420498805972	35.2626897910076	3	1	4	2	5	0.19567115905702226	0.33531667707930773	0.25331850341684553	0.21569366044682448	
5770000	-1178.0065087178866	-1079.478203002473	-98.52830571541365	-1079.478203002473	40.028415783896556	3.4953344662948185	0.004594877587237006	0.6311042548989795	0.00344478514111678	8.465688526589656E-6	0.7687703148221499	-71.60745076209241	370.24243628989933	40.87517056527181	15.654398207263489	30.929250919903982	4.179741556457293	4	2	1	7	1	0.2004185929535944	0.33531667707930773	0.25331850341684553	0.21094622655025233	
5780000	-1187.9591860382945	-1081.4232440928174	-106.53594194547719	-1081.4232440928174	54.04188729508287	3.288719101402418	0.002271123471637145	0.6715846280006745	0.0023798326872282657	2.912145711084886E-6	0.7331552339553202	-73.85381391871982	723.7507168872414	1257.301825421172	26.946512353727982	29.977490946007286	4.518653542320276	1	1	2	10	1	0.2004185929535944	0.3439488759094241	0.2905811165914036	0.1650514145455779	
5790000	-1192.4764295139973	-1088.0014454195345	-104.47498409446274	-1088.0014454195345	44.17917700991624	4.313780527511089	0.0038108030877374442	0.699314443368433	0.0034882367608587168	3.882391336256143E-6	0.5392115565520694	-76.64181991556187	194.3709301908676	90.06003940382962	38.618289527892095	41.07674774424273	15.963528705683506	3	5	5	1	1	0.17490368606716125	0.36946378279585723	0.2905811165914036	0.1650514145455779	
5800000	-1183.9728411470567	-1089.6754001645843	-94.29744098247234	-1089.6754001645843	27.037408312907527	5.1947673848432885	0.006683468675883151	0.45233056311868625	0.006567647032175284	7.637948052801291E-6	0.43999890810256514	-69.67717401045174	106.5360663806116	27.10163071376832	36.23548193899115	7.181784491218606	15.429787501056033	3	1	5	2	4	0.19674980470054593	0.3953518110548023	0.24472028809465282	0.16317809614999892	
5810000	-1190.4612082557671	-1101.5872847204853	-88.87392353528186	-1101.5872847204853	22.50583291487333	5.004869274137094	0.008445822918016932	0.00789530401541643	0.008445948699104177	5.3888949582249405E-9	0.008689414201387018	-67.25795297167451	43.22897841627427	73.8034641701243	44.10889959556063	29.848904788788204	6.351840758870582	5	1	2	2	5	0.19674980470054593	0.3953518110548023	0.24177244435587258	0.16612593988877916	
5820000	-1166.445909152423	-1084.5166672317393	-81.92924192068358	-1084.5166672317393	17.04842729160182	3.733725739333644	0.011730886550421654	0.5826684752673167	0.010866956924133756	4.7564287763276675E-5	0.5384929929828468	-59.19923950766166	43.15586323976681	43.11637506043381	30.05891652059059	13.219010591141787	10.65390939476907	1	1	5	5	3	0.15062737407355675	0.3953518110548023	0.24177244435587258	0.21224837051576834	
5830000	-1169.4954449985835	-1077.969040688008	-91.52640431057556	-1077.969040688008	21.1101675603981	3.6037244641785007	0.007773985246633845	0.5903543251288009	0.008599762916341281	3.083273945425496E-5	0.6120883055206068	-61.6463963949876	1240.1583852548122	23.347910890800698	55.49260020417089	6.2735932016667695	10.217549921784638	1	6	3	2	3	0.2041944580419938	0.323467505761475	0.26008966568076286	0.21224837051576834	
5840000	-1190.5527553294346	-1079.0312641398496	-111.52149118958494	-1079.0312641398496	72.26185585757987	4.003809571604796	0.0025464694589649095	0.9176022612802249	0.0026561973989355217	5.899329910169047E-6	0.8950699211086791	-82.35933300048865	240.20814268315854	98.20451871044962	106.10098056571084	21.218639174179344	11.08082271418866	3	2	4	4	2	0.1750207985987042	0.3431358304966208	0.280695407587678	0.20114796331699697	
5850000	-1212.7435768110388	-1087.104483952122	-125.63909285891674	-1087.104483952122	134.9647989563586	3.6970914966471717	0.0010108597010880596	0.6453588474346788	0.0012085330898935168	5.814574457371277E-7	0.6375059430426187	-90.46962065002037	1975.7264322909114	876.4413958019253	89.52295498949043	65.22727984307508	36.5558658225934	1	2	3	6	3	0.1750207985987042	0.3629865848517676	0.2608446532325312	0.20114796331699697	
5860000	-1206.7578628454808	-1081.7101120537054	-125.04775079177533	-1081.7101120537054	125.8328596447226	3.8403133077668348	0.001186184174894454	0.4802501643440401	0.001170895982160473	3.6868680229006044E-7	0.5102729896020054	-90.65597034564857	677.523400314195	330.00586486996514	223.6494615315752	259.6552779135972	19.200469514970784	2	2	3	3	5	0.2056507503463006	0.3323566331041712	0.2608446532325312	0.20114796331699697	
5870000	-1191.269050410448	-1083.9645733484635	-107.30447706198441	-1083.9645733484635	55.75040511983065	3.4580900178699165	0.0032483724787726537	0.5280837073219795	0.003619416598382268	4.694244096356445E-6	0.5336860382386227	-80.90211796643283	174.56889501724157	60.91220114758889	82.92004686334737	21.93760807306355	5.623313453053043	6	2	2	3	2	0.2056507503463006	0.3323566331041712	0.2608446532325312	0.20114796331699697	
5880000	-1222.7534268631032	-1081.9318785726102	-140.821548290493	-1081.9318785726102	267.29517581635076	3.0465258282195213	5.704962262250912E-4	0.6772983654818476	5.388866389539672E-4	9.029374839138375E-8	0.5696823583804578	-104.7256579432412	1853.9691582122277	800.0789595343837	144.69451495880617	122.4102823534607	64.30790635065718	3	2	6	2	2	0.2152096750241144	0.32213161773303894	0.295563294276128	0.1670954129667186	
5890000	-1196.7772399128855	-1089.4392616666107	-107.33797824627484	-1089.4392616666107	68.60533826255418	3.7859898338857887	0.002352623610197893	0.5618007082172018	0.0022482332652512677	1.5531784140090184E-6	0.639765288011025	-73.31009415930156	4409.74646589618	675.8731120338125	28.861414421498495	24.195721558078187	16.712132834297684	2	1	1	8	3	0.18874834679171795	0.3106709901477541	0.2989885535779089	0.20159210948261896	
5900000	-1211.1251726239589	-1090.4206135032293	-120.70455912072961	-1090.4206135032293	79.39839285752082	4.288188653177298	0.0016446704960670637	0.5300713179938047	0.0016994722268829435	9.382584705544871E-7	0.5693212977165067	-83.51497872523335	1777.0035947244735	687.8031543135687	819.2967952205246	102.70764000323899	14.960528100393011	1	2	1	6	5	0.2043052631232243	0.32526360782337127	0.256253715149748	0.21417741390365636	
5910000	-1247.8782245137977	-1087.8897951779513	-159.9884293358465	-1087.8897951779513	698.2496917295623	3.756657310938784	3.3283781681617763E-4	0.8513896910067849	3.3422335290266805E-4	6.361226663152452E-8	0.6448593454760657	-116.22488916161156	2447.2176232156776	1507.6638403109234	2969.7255434322747	492.6206194803862	244.7479596748357	2	2	1	8	2	0.2043052631232243	0.3467969790290785	0.256253715149748	0.1926440426979491	
5920000	-1222.3520985356565	-1085.295109974227	-137.05698856142962	-1085.295109974227	207.26445995785514	3.8218344139767075	9.921920305477115E-4	0.3992112389862038	0.0010606335716130066	2.613524713625572E-7	0.4587224668560347	-99.27923022404843	4743.065493492453	152.50872421253663	228.0392008105771	109.3071278157284	197.60435308262515	2	1	5	5	2	0.2186647295651183	0.3467969790290785	0.241894248707854	0.1926440426979491	
5930000	-1230.5765876142154	-1080.8082325491857	-149.7683550650297	-1080.8082325491857	540.9299576316722	5.501722088640371	2.871719256864042E-4	0.6905264419551777	2.679637276197326E-4	2.7363128586450765E-8	0.6008311140607498	-107.95546650382863	6423.698091056962	1032.5747147343398	286.1191182484822	432.2917948944554	120.42046096281324	4	1	2	4	4	0.20003355476773782	0.35823918885131933	0.2456740901203559	0.19605316626058686	
5940000	-1200.764786169521	-1072.56800310925	-128.19678306027106	-1072.56800310925	100.9623829512411	3.5992080572458898	0.0016588386671140451	0.854316093579121	0.0014583594874360074	1.8267032247132E-6	0.8348987625034527	-88.84209516932816	1489.3384740817532	2458.8677907673905	701.961298680784	82.856722491701	46.077458233122506	1	1	2	8	3	0.20003355476773782	0.35823918885131933	0.2456740901203559	0.19605316626058686	
5950000	-1188.7726177105887	-1088.0090797219848	-100.76353798860403	-1088.0090797219848	41.51453315049454	4.21929817010623	0.004556850797552231	0.7019429625852137	0.003785915740248001	1.0704672380506518E-5	0.7715863974191729	-74.89265039506239	263.9086115390458	118.73909364721038	59.64467822632196	5.188081541212485	0.5662022242149494	4	6	2	2	1	0.19894033091956206	0.32543740459518744	0.2456740901203559	0.22994817436489448	
5960000	-1193.4739015527173	-1089.918992263798	-103.55490928891939	-1089.918992263798	42.59620959253751	5.050530053857481	0.005292186349261354	0.6132910293883638	0.004320982740493219	6.875859441614432E-6	0.5286448353591048	-74.33904127207845	164.51341464683802	193.65562648927815	228.44809176919543	17.19100273695778	0.5148661446770098	1	1	8	3	2	0.16866091812656156	0.3610294937656391	0.24036141374290476	0.22994817436489448	
5970000	-1176.8706754413615	-1082.4439207924256	-94.42675464893598	-1082.4439207924256	33.07348032043237	3.6996671702211983	0.0059106395717484226	0.5939603902500673	0.005198699824495001	1.7731508978796464E-5	0.7291438099816702	-66.9073710260185	168.20580600877256	203.53132579601422	73.12474316706708	11.204379884625492	11.03756287635836	4	1	2	5	3	0.19943710549546856	0.31737544007274837	0.30730498772387027	0.17588246670791266	
5980000	-1173.5295671042886	-1084.6140583670262	-88.91550873726237	-1084.6140583670262	21.987792470808067	3.6996671702211983	0.006629353840835536	0.5162196019033389	0.006752956551355435	1.0961768990339678E-5	0.44379188911416884	-65.5478763205942	199.2237033917789	23.98439640306687	10.661792456977146	7.630019400046648	12.613299893787445	3	8	1	1	2	0.21597409382501556	0.34450403917387173	0.24987835549357232	0.18964351150754033	
5990000	-1197.9987125558964	-1085.658174546235	-112.34053800966142	-1085.658174546235	57.882665946828766	3.431989308533556	0.0022443326940761073	0.45150249769858625	0.0024995345036529335	9.936092784225886E-7	0.43092345454232095	-81.24508065370804	191.77643958812982	447.99909330750097	230.74027367642583	38.99937264458757	15.730799869218464	6	1	2	3	3	0.17313397464421232	0.3650608839158112	0.2767343303885556	0.18507081105142084	
6000000	-1218.3733469928807	-1083.619713232485	-134.7536337603956	-1083.619713232485	164.9438362869978	2.9967042408378264	9.92321038479406E-4	0.5219467025523499	8.403245721834925E-4	1.4623482951481736E-7	0.45695983890221414	-97.17720084533732	8134.480881478664	1892.5755002722376	107.23631401553276	69.38407933051279	8.39862240906408	1	5	3	5	1	0.17313397464421232	0.37544611212302337	0.2311024746608895	0.22031743857187477	
6010000	-1281.592911540272	-1092.6134337351211	-188.97947780515096	-1092.6134337351211	1747.9285047819487	2.9924165798439715	1.154123422229812E-4	0.5921487871238699	9.300525345158816E-5	1.286652419556607E-9	0.39799525497650107	-136.64078224938308	39780.596771504184	12490.99043530558	11325.16140048793	2186.4246727521354	2172.8911314805914	3	3	1	7	1	0.17313397464421232	0.38950098161392344	0.21704760516998942	0.22031743857187477	
6020000	-1224.411670738777	-1083.4088061468651	-141.002864591912	-1083.4088061468651	208.08659604030996	3.7493340614434385	7.339971488136684E-4	0.633539001247331	7.048962193453046E-4	3.444195273814525E-7	0.7262000008403936	-100.13236169282443	4552.5003229445765	1164.946030805763	1564.825450349368	92.41573895099	68.0850708410728	2	1	1	8	3	0.21783578219354402	0.2943640445760489	0.29999787004130485	0.18780230318910218	
6030000	-1221.0157362453415	-1084.2305673646372	-136.7851688807044	-1084.2305673646372	212.18790774894205	3.8024835170467486	8.57158373721324E-4	0.4688062267448607	7.963511389990807E-4	1.1673126317199735E-7	0.4530573908977631	-99.88248430240547	1618.2473481127856	972.1812802161788	232.07859214151145	123.13121891088548	182.36800177855093	1	1	7	3	3	0.21783578219354402	0.2943640445760489	0.29999787004130485	0.18780230318910218	
6040000	-1226.16059381796	-1085.2479753239809	-140.9126184939791	-1085.2479753239809	212.89551810833544	3.100115092566837	8.458687868145442E-4	0.7032919175273311	6.569486243580729E-4	1.93963896175248E-7	0.6457464445448536	-99.09361697236567	4067.6071924326247	4973.096109744875	614.8040730101336	133.64701483337836	147.81095495331772	2	1	3	5	4	0.19890306812954062	0.2943640445760489	0.31192699376458805	0.19480589352982242	
6050000	-1219.2170047997986	-1088.8655979665857	-130.35140683321293	-1088.8655979665857	120.68624753439177	2.3596359989095643	0.0017097016758017944	0.5438428813649435	0.0014424118678810027	7.209770671846745E-7	0.5761545624993403	-94.63855956594232	863.0303763262768	454.0642797401487	841.9119925866943	127.07820282857922	8.953508341122797	2	2	3	6	2	0.1740276330961577	0.32633956278620985	0.30482691058781	0.19480589352982242	
6060000	-1244.181941128572	-1077.2846978421255	-166.89724328644644	-1077.2846978421255	730.5213494247034	3.284728161055342	2.3494173496950392E-4	0.695985673098333	1.9662214598202844E-4	1.748056846064427E-8	0.666335720336112	-124.1203690726994	2138.4692700804503	3411.4658660662735	2173.440126554844	303.0967039471287	241.57041491078732	5	2	3	4	1	0.20552701614239732	0.3260856015859256	0.2735814887418546	0.19480589352982242	
6070000	-1210.7738635739463	-1081.177407983971	-129.59645558997516	-1081.177407983971	146.77211092946473	3.284728161055342	0.0011947158116629461	0.42038685579983454	0.0010804727545086284	2.1611703581872351E-7	0.42448608545203687	-92.27045430727712	596.5142031318022	455.88924674725456	1287.2309034873542	101.6923169938961	120.70573182174736	5	1	1	6	2	0.16642843774104754	0.374627269801141	0.27839882708470837	0.180545465373103	
6080000	-1194.2508673360867	-1079.9642734049507	-114.28659393113597	-1079.9642734049507	75.75568194722511	3.284728161055342	0.0021957525531374165	0.5126408342992778	0.002594586295783162	1.8951515289354175E-6	0.5224321477797049	-84.17748419844237	284.4066900329543	364.5489404582615	146.475507495544	31.79915503313425	14.124903162104724	5	3	2	2	3	0.23951123211686695	0.3108421784183629	0.24853742734877893	0.20110916211599114	
6090000	-1198.5965087040108	-1093.9600578381055	-104.63645086590522	-1093.9600578381055	55.91254591158861	3.284728161055342	0.0032483890929045633	0.37735231694815197	0.002571460879460829	1.8560604643947674E-6	0.4738741264727944	-79.02795643505799	156.70590289982368	139.04412212152997	62.44204743449119	12.974660157879633	9.087602654557413	2	7	1	2	3	0.23951123211686695	0.33756720262743145	0.22181240313971043	0.20110916211599114	
6100000	-1178.0154093770884	-1090.0977739450723	-87.91763543201613	-1090.0977739450723	26.977428660417296	3.284728161055342	0.007039059816837398	0.22182602490715678	0.007334599153777971	2.271988431159653E-6	0.20743555148483195	-66.4471666679711	73.73327443821401	92.02265856065057	40.33114410485904	2.796558254187795	2.5030496942530065	6	2	3	2	2	0.1891913680468576	0.33756720262743145	0.26639213032657755	0.20684929899913337	
6110000	-1190.3272595949663	-1079.8150213087515	-110.5122382862149	-1079.8150213087515	42.30240783886096	3.5672200397600022	0.004164624864999261	0.5741293624540942	0.003782017595955396	2.930995110986765E-6	0.4434044534589675	-75.00763417136693	5278.83735223686	111.0137568623865	210.55265311448713	27.192791341961932	14.309432229391039	1	1	6	3	4	0.1780137464462192	0.3325406582982474	0.26639213032657755	0.2230534649289558	
6120000	-1182.4407473596045	-1085.2813074738153	-97.1594398857891	-1085.2813074738153	32.83667963817849	3.3194999626963035	0.005293769727796954	0.38242445338767617	0.0047231273834548735	4.038217015181495E-6	0.43701248779462964	-71.91905190590602	313.27447149023664	91.86542986143897	39.28406142448857	13.803215520755282	2.809285724272422	3	5	4	1	2	0.15501847676366748	0.32170433435663887	0.2999592994607024	0.22331788941899125	
6130000	-1167.5572040893826	-1077.8232312649745	-89.73397282440814	-1077.8232312649745	30.93903928490906	4.046838974007031	0.005356408664397559	0.7782929174423879	0.004836252857819162	1.22625371738927E-5	0.6259599321821817	-57.0885936188904	229.1791077968588	866.54560340165	7.754080171779729	20.685486194817237	4.5987672378785005	2	1	8	3	1	0.19029866547782628	0.32170433435663887	0.3109470562874876	0.17704994387804726	
6140000	-1202.2454119999327	-1087.3507855228277	-114.89462647710492	-1087.3507855228277	83.41192232630857	5.32927437000232	0.0019985789622039857	0.7659569873604989	0.0017654342066457827	1.4947327732446717E-6	0.6394843090140836	-78.59050840029322	2750.613701988294	1503.9692069949808	176.3856659559153	11.984031962029478	14.101708255258565	3	1	1	1	9	0.16007779438535272	0.31218844528585926	0.33185227583322224	0.19588148449556575	
6150000	-1182.080929917673	-1082.1301829859913	-99.95074693168183	-1082.1301829859913	41.120371401105785	3.1565215918193417	0.005540923267251598	0.6663551752736366	0.005840503251542773	1.887511536011011E-5	0.7036374286892643	-68.38232147425917	4038.728421274832	81.15743894988368	43.6845057039273	14.41584572636486	9.131059863156255	1	5	1	3	5	0.17116174092888714	0.31218844528585926	0.33185227583322224	0.18479753795203133	
6160000	-1170.1931516960274	-1085.499572132689	-84.69357956333826	-1085.499572132689	25.85607899869022	3.446929226247109	0.008233528351720958	0.7680212867692068	0.005642594993433002	1.936920192685591E-5	0.7142168714369712	-61.03380964066762	240.03331910468862	52.85637305711307	8.480328345732502	6.725520289912742	3.2631315928875875	3	1	3	7	1	0.17116174092888714	0.4013436632013865	0.24269705791769502	0.18479753795203133	
6170000	-1178.5422935147294	-1090.772776836413	-87.76951667831642	-1090.772776836413	22.64142213975418	4.2454920960462	0.009157461528512705	0.5925384360060625	0.007440740468772647	3.676535843367895E-5	0.7443643848059935	-61.69132575397718	410.15443657577697	102.03352406527341	20.536184779099138	9.665304295021494	4.884092213898081	3	1	4	6	1	0.1685754694312903	0.34175188395008516	0.30417821076125495	0.1854944358573696	
6180000	-1169.8717989754196	-1080.0719312991932	-89.79986767622627	-1080.0719312991932	29.38032498959818	4.695184337503516	0.0062600933098960814	0.5560434881908111	0.006450672534601368	9.8308049848714E-6	0.47559201894595227	-66.73732213683085	90.38162453274674	44.72263146336073	30.680701643042838	9.118176355309505	3.9311702880985893	7	1	3	1	3	0.1685754694312903	0.34175188395008516	0.30417821076125495	0.1854944358573696	
6190000	-1177.1401401784951	-1083.1830898681499	-93.95705031034517	-1083.1830898681499	24.030008242452784	4.695184337503516	0.010934416373816147	0.780082418271221	0.009290996721567347	8.300515260194486E-5	0.9053086239707225	-63.945440097484045	264.3642670033038	269.1863190235935	43.18715706799271	34.52696650262083	18.047169353511055	2	1	3	4	5	0.176408070300005	0.33611492835149975	0.3019825654911256	0.1854944358573696	
6200000	-1164.3481213632945	-1082.6945337466125	-81.6535876166819	-1082.6945337466125	15.441128659186107	4.5823003226240155	0.013277448609215802	0.7129790629822803	0.013413712367466782	1.5355565003526034E-4	0.8352816122034301	-58.24767661718853	36.60350898471221	17.387650604520246	35.98135412215821	21.438017625017242	7.671759221378951	2	6	1	2	4	0.176408070300005	0.33724500716723127	0.3019825654911256	0.18436435704163806	
6210000	-1163.4908417185213	-1085.275570084691	-78.21527163383038	-1085.275570084691	21.752702355410197	3.488463779087572	0.016039552043715367	0.994157225695577	0.01268904854847558	1.3729977518326557E-4	0.8554422319651143	-55.67317310273743	25.36228875880932	44.96845892602462	16.329853782761443	11.340468265488123	5.270157505848805	3	2	2	1	7	0.17429195721950572	0.32832691973067313	0.24583139663499756	0.2515497264148235	
6220000	-1162.329686950002	-1080.5121858158448	-81.81750113415733	-1080.5121858158448	22.97167118014161	3.9313777134911665	0.01794870268416961	1.1990423011251736	0.009373768730669007	1.0875013725906509E-4	0.9370363007985953	-56.68583120793101	106.35591682689036	10.642016305086447	21.508711459189417	9.727118964279668	9.704499030795807	2	2	2	2	7	0.16529005517217046	0.32832691973067313	0.3248304887682652	0.18155253632889112	
6230000	-1180.1860837089296	-1085.0968763391004	-95.0892073698291	-1085.0968763391004	33.51387999869764	3.9313777134911665	0.0057300103193602715	0.6054421249873148	0.005265638422060159	1.3067893886714931E-5	0.6792173388859988	-70.86433849828626	227.8878220916147	33.51399983601925	16.713782108646814	12.63548826256289	5.6962067574097395	4	3	2	3	3	0.19380326405131937	0.38376212578458013	0.24436279301596578	0.1780718171481346	
6240000	-1227.470301271655	-1077.9863074214352	-149.48399385021992	-1077.9863074214352	281.33480893893994	3.172107856755606	5.345413152292591E-4	0.5539577594297583	5.084566188293705E-4	8.281149565628812E-8	0.5915528253359962	-109.88731527402284	3349.581645866606	1306.0088015087724	856.7949603643415	146.59556286472903	147.6557357030362	3	2	1	3	6	0.19380326405131937	0.38376212578458013	0.2669663705902433	0.15546823957385708	
6250000	-1201.6030161047693	-1072.461771412933	-129.14124469183622	-1072.461771412933	135.31686419992016	3.737942671229107	0.0022886209034782045	1.140762907921637	0.001369487275603567	3.0658492400959695E-6	1.0957174426703506	-92.93904490815314	657.336039313039	676.2540306788133	354.28331187199467	60.78746911829499	44.11926682462724	2	1	5	4	3	0.2004935071716564	0.30664299519299726	0.2669663705902433	0.22589712704510295	
6260000	-1199.209515289275	-1095.2480808065816	-103.96143448269345	-1095.2480808065816	40.30836417714007	3.737942671229107	0.003946330708807411	0.7370270159949949	0.0036643891008908756	7.275172299293825E-6	0.7056205017253585	-76.05813145625275	194.88278069406437	84.94059074413151	34.24094687255462	12.530842012956771	32.91332191098098	4	4	4	2	1	0.18392622190214938	0.30664299519299726	0.26526456846428387	0.2441662144405694	
6270000	-1200.8467575768752	-1085.277862503059	-115.56889507381631	-1085.277862503059	91.12834788400868	2.7599577830403628	0.001718506200591589	0.6841450146103144	0.0017060677414778215	1.0377980604896708E-6	0.6405916478190254	-84.16607041206285	863.7011249367258	372.2943952218149	100.32521160466067	25.67814449686016	16.310714184425116	1	4	1	5	4	0.1853956264694971	0.30375206075362876	0.26526456846428387	0.24558774431259017	
6280000	-1221.9664000231453	-1093.1987089138659	-128.76769110927944	-1093.1987089138659	150.13653242523185	3.2016594781204635	0.001018951938736642	0.3105813926331086	0.0010494177202422302	9.624136112031844E-8	0.2993208378741819	-95.13603090272623	561.5861543774815	739.8774851458332	89.02360192575857	52.699627028216725	134.39521097035532	1	4	7	1	2	0.1853956264694971	0.31135279323195575	0.2576638359859569	0.24558774431259017	
6290000	-1210.4398203477515	-1091.6121923255805	-118.82762802217091	-1091.6121923255805	96.31448366599267	3.4564411676015774	0.0015957658583742604	0.43727622571854363	0.001643942953770585	5.629589340339708E-7	0.45721245861435095	-88.3352128852406	847.3517185306301	133.21689845624618	105.30737471588729	36.72993214101654	23.997623962952677	5	2	5	1	2	0.1853956264694971	0.37355438722035816	0.2576638359859569	0.18338615032418776	
6300000	-1173.1836137173436	-1081.2756766511015	-91.90793706624201	-1081.2756766511015	23.248216879183687	3.691577517216319	0.010292747146816043	1.1041214583544632	0.006595913867406173	3.496779484090335E-5	0.7941148581416543	-66.49916467191893	89.38554173371165	87.40352659561204	33.64840596362312	7.9325811036564735	4.847274569960173	2	1	7	2	3	0.1853956264694971	0.37355438722035816	0.2566817593544563	0.18436822695568833	
6310000	-1195.9293326926152	-1082.5237791412385	-113.40555355137663	-1082.5237791412385	63.677012746904026	3.353579665933472	0.0040963724182526634	1.189880009461061	0.001988160771389126	6.020798861096078E-6	0.9387174615449497	-79.21328338728728	997.0201855873405	351.58745386741896	209.0269764089171	28.446519357102652	12.620383256230681	2	4	1	1	7	0.17365695920345167	0.3316932976742771	0.25277325727258115	0.24187648584968996	
6320000	-1216.5115982328787	-1085.057109048137	-131.45448918474176	-1085.057109048137	175.86709064957014	3.9245859426011886	0.0011712440383034556	0.7236386068339635	0.001141130536471351	4.5891847144152487E-7	0.5959609359601531	-90.63872528978675	2447.5835997458275	704.349349862789	1778.6723493821762	103.37574360210604	64.1216214286052	1	3	1	5	5	0.1618258779212249	0.3316932976742771	0.2935160087240423	0.21296481568045553	
6330000	-1190.5929930063435	-1082.75327639242	-107.83971661392346	-1082.75327639242	72.67042920251616	3.9912750085847857	0.0029802112242033694	0.7320685307502517	0.002328735192454292	6.6188928733910134E-6	0.8229775409677255	-76.09372285907482	161.68486694285153	512.170520015196	138.46618252611378	23.19833511938419	13.17857033320014	3	1	2	4	5	0.15320946395526197	0.3109067699286368	0.3257816290134662	0.2101021371026349	
6340000	-1181.1011398227408	-1088.6191896282796	-92.48195019446116	-1088.6191896282796	46.246422077354325	3.6627272076145663	0.004342243300540761	0.7464942148036678	0.0029149539733505764	4.928689873521258E-6	0.7166355058848503	-63.583891525914126	763.5249413122662	196.27875056774207	16.555635462290063	8.629358918124764	12.843373523099055	1	2	5	3	4	0.17614470398180368	0.28797152990209507	0.28983212579649187	0.2460516403196092	
6350000	-1195.6371070496755	-1086.4500514880888	-109.18705556158666	-1086.4500514880888	55.65386464757568	3.865643510469603	0.0038331573287900787	0.7381117264052657	0.0027302082802968257	4.001765794369609E-6	0.7285329495552811	-78.29762787775026	596.7308860058808	162.49709026599172	87.20245578745926	29.44683081787162	27.9932943237587	2	5	2	1	5	0.1700032768422607	0.28797152990209507	0.2802331916024924	0.26179200165315164	
6360000	-1175.9674218851405	-1075.9611167945934	-100.00630509054706	-1075.9611167945934	53.627102296808175	3.865643510469603	0.0034190981897726565	1.1374955531081905	0.0020229414955582913	2.8046715098781533E-5	1.2683750330064973	-67.87506376429388	1840.9142352639662	159.92852495545392	14.935698942904814	22.135457034413136	5.4140779200176175	2	2	2	8	1	0.22626294944153041	0.33786347605216044	0.22229473635923708	0.21357883814707185	
6370000	-1187.5050247746863	-1087.9276048076583	-99.577419967028	-1087.9276048076583	36.15217520460941	3.865643510469603	0.008902869663000617	1.4738870980707415	0.004466539223303942	4.66022030113546E-5	1.3091003244349995	-63.796353505951274	3511.569705592719	188.72150222356373	119.78067249453368	11.968070796751133	10.102754225061721	1	2	2	4	6	0.22626294944153041	0.33638395705032664	0.22377425536107085	0.21357883814707185	
6380000	-1185.381211721633	-1089.3527748548918	-96.02843686674117	-1089.3527748548918	47.04052970654201	5.204537626393283	0.006310703574174815	0.6215679315223438	0.004772648925868363	8.85865254427343E-6	0.5805730484143696	-67.12093911474618	436.05640628396435	84.91679547771199	26.583502146375682	38.0682723403951	14.26073659202555	1	3	4	1	6	0.194076358334626	0.35782239672080396	0.2941065690013868	0.153994675943183	
6390000	-1205.3379893964245	-1086.6244020462834	-118.71358735014108	-1086.6244020462834	112.58024037750228	3.4075093425568603	0.0015184832009974088	0.4973459565738217	0.0012020967344479683	4.3818339439849E-7	0.5052542716822731	-83.22376841234855	1033.8935927360865	1249.65741307484	248.32626105559103	56.88624011962983	67.05133258781667	1	1	2	10	1	0.17149027610327064	0.35782239672080396	0.2941065690013868	0.17658075817453836	
6400000	-1231.747585836837	-1084.6691109852864	-147.07847485155065	-1084.6691109852864	275.3634490283141	2.8119712179665126	0.0010283914777946485	0.9066480140473724	4.549600779634973E-4	4.7539921920082464E-7	0.9649248877624832	-99.92667818311675	34153.83198852079	26962.027480843866	240.47380144244775	153.7039341143163	133.8774909829117	1	1	4	8	1	0.17149027610327064	0.35782239672080396	0.2941065690013868	0.17658075817453836	
6410000	-1194.4023438463532	-1083.4390404565509	-110.96330338980226	-1083.4390404565509	75.9295103393603	2.8663924861054695	0.00297633882211924	0.9566678948596807	0.0019609033451767274	1.0821439806105744E-6	0.5314061025617067	-76.6895360485434	1534.3457588789076	81.53811800534027	27.703230260426277	68.30578098073957	93.94248792334116	2	4	5	3	1	0.17214886697136955	0.357163805852705	0.29771791981346557	0.17296940736245958	
6420000	-1190.1630625181476	-1081.274923580706	-108.88813893744172	-1081.274923580706	53.8654958367311	4.126092007710899	0.004868172774602058	0.7885883012874277	0.004031365236422933	1.4505790198784611E-5	0.8569543416157493	-75.97534230430679	2626.6111330975127	152.3522750227149	68.27468875247693	14.62206398037946	17.571319441695522	1	4	3	6	1	0.18860624270533802	0.3173763925878158	0.29771791981346557	0.19629944489338036	
6430000	-1192.1887365745379	-1088.9770437805482	-103.21169279398967	-1088.9770437805482	42.86828095048442	3.895753260543305	0.004337084214000682	0.48455708397981023	0.004081366017919732	3.367162125385122E-6	0.4528083041315866	-76.81874806251228	74.1373505254517	177.30352084591956	62.56604498799294	9.582871008003176	10.444116605171306	1	3	7	3	1	0.1874147723312091	0.3173763925878158	0.28364532683645727	0.2115635082445176	
6440000	-1166.5532812774381	-1081.9053444621966	-84.64793681524164	-1081.9053444621966	19.437574314312766	3.355202007216816	0.01318125974548456	0.6472286848754838	0.008710996712199234	1.0938284455955047E-4	0.8362005694344131	-58.27532348472787	292.7498777372069	142.28079415132964	65.80716654682513	2.850767057035725	3.5003079990758903	1	3	5	5	1	0.1705372183268574	0.33778924979519565	0.28364532683645727	0.20802820504148947	
6450000	-1166.572092306858	-1081.9649316469956	-84.60716065986237	-1081.9649316469956	22.769195097190206	3.0898987962297055	0.012226521612244823	0.6853454101434885	0.009314729550281826	8.90536071321197E-5	0.8239994911647621	-58.667449003914385	383.0459798372915	30.92238906556516	38.32610486631486	12.66428813293063	1.7654114788598414	1	4	4	1	5	0.17339139128518746	0.34915440623321475	0.29983927373235697	0.17761492874924056	
6460000	-1182.8173469368132	-1090.4242584530264	-92.39308848378691	-1090.4242584530264	37.43952426959227	3.78435630525934	0.004510956784408265	0.23640818000402997	0.0040117298401342585	7.007072610667242E-7	0.19871775395789334	-67.78055997040136	225.7866820050682	159.12492410350188	9.436876243728786	13.024324824683797	7.085754681341353	3	4	4	2	2	0.17339139128518746	0.34915440623321475	0.30027846953806003	0.17717573294353753	
6470000	-1215.0421104975726	-1083.5379411591196	-131.50416933845307	-1083.5379411591196	144.52287872568212	3.8146234502015774	0.0016330417818728351	0.9630170266054829	0.0011923144495581493	3.6686432580144838E-6	1.1824667933997692	-94.6966105218355	550.7605368352079	403.01145592638665	322.98978658468155	372.4911803160842	14.46674858903999	2	3	6	1	3	0.17339139128518746	0.34915440623321475	0.2939743204939046	0.18347988198769297	
6480000	-1199.1724956332218	-1083.420595730502	-115.75189990271964	-1083.420595730502	67.53719509719186	3.8146234502015774	0.0026042833554702546	0.4273823309713117	0.0028795159155408532	1.7111892922560485E-6	0.46129171648258827	-86.05381507397324	196.24121619418676	129.8152059704999	140.67785760658626	103.70053105614568	22.467915472952164	4	3	3	3	2	0.16937887603096805	0.34915440623321475	0.2939743204939046	0.18749239724191238	
6490000	-1200.8093797920014	-1085.1609814996355	-115.64839829236601	-1085.1609814996355	65.50726755108346	3.9513322458649967	0.0023229627532032576	0.3474005409049223	0.002357275336942772	7.808782139724324E-7	0.375018079860417	-84.53755159202167	302.579391047472	376.33334390852497	149.3544273660054	89.26087273142986	26.31514057239732	1	4	4	2	4	0.17855256558831875	0.34915440623321475	0.2939743204939046	0.17831870768456168	
6500000	-1218.2177663133225	-1093.5508556557238	-124.66691065759866	-1093.5508556557238	120.34965236696331	3.6318458297858767	0.0014295370547375208	0.06032806464032678	0.0014473430324411579	6.046399941360188E-9	0.053779985192495945	-91.96771719005555	2020.7230482851232	1117.6030909465796	76.21790575692576	26.478628331025423	48.04351823681342	1	6	3	1	4	0.16551369621872652	0.34915440623321475	0.3070131898634968	0.17831870768456168	
6510000	-1220.848191122471	-1082.1307899375192	-138.7174011849518	-1082.1307899375192	240.34565539420336	4.429015861923203	8.076613284492562E-4	0.6922752318100898	6.898084918802658E-4	2.336458864960305E-7	0.695875763812759	-102.8622400030634	1397.7043879059954	820.4074112929466	230.7746760028818	77.56007476342847	44.40400208353119	2	2	9	1	1	0.2018310784900487	0.34915440623321475	0.2706958075921746	0.17831870768456168	
6520000	-1220.543793657409	-1090.4108022662645	-130.13299139114463	-1090.4108022662645	132.32293753663302	4.429015861923203	0.0012665589712344124	0.4632738822094301	0.0012150449153758448	3.0598898392531596E-7	0.4563406829070118	-96.32581540288315	627.8120907450866	376.8014907174978	286.31370164685904	116.71465905819872	58.381004807158064	5	3	3	1	3	0.2018310784900487	0.34915440623321475	0.2706958075921746	0.17831870768456168	
6530000	-1217.8376996997858	-1079.8119264759887	-138.02577322379722	-1079.8119264759887	203.4507784596693	4.043426968928759	0.0010516451025207373	0.4560544703022836	8.941520035427906E-4	1.2987804289916665E-7	0.37888770433720037	-103.38161166633353	586.1838423290485	386.2418262124114	168.63423221614374	303.84120272499837	10.833966165110326	5	3	5	1	1	0.2018310784900487	0.34915440623321475	0.2898362438027201	0.15917827147401614	
6540000	-1245.3829933792642	-1089.0631811755738	-156.3198122036903	-1089.0631811755738	222.9407633172634	4.139826286623499	6.085660537180613E-4	0.2976926256966945	6.075475943006217E-4	4.092715695739628E-8	0.3367883147755969	-113.00818749560555	5070.330307760128	3117.720193721621	517.8255448150967	354.4428196494534	1076.3958099725933	1	3	5	3	3	0.2043536335142975	0.3594026603392755	0.24325599790830643	0.19298770823812028	
6550000	-1201.4588629468046	-1081.9432099511037	-119.515652995701	-1081.9432099511037	81.12615606621178	4.253030644726721	0.0027742897685237643	0.64796815550129	0.0023343048863103217	4.724699112753504E-6	0.7529576367644828	-87.5930281082064	220.45798971614016	50.051600363720055	96.79077199096108	204.9627945477059	31.288966215862192	4	1	6	3	1	0.21622088084683802	0.3594026603392755	0.2756618662864937	0.1487145925273925	
6560000	-1191.8964087638435	-1085.0926558282406	-106.80375293560287	-1085.0926558282406	43.000610456631506	4.253030644726721	0.0036406710413880395	0.4776803401309743	0.003625919929751643	2.9277009892690863E-6	0.4299625147162653	-77.44027314948725	228.340441756719	139.66682532520898	18.43374372841001	53.00110998047139	39.950965898549114	2	2	3	6	2	0.20627106887350552	0.33916589743771164	0.3058484411613901	0.1487145925273925	
6570000	-1186.2737241903444	-1082.7268074938504	-103.54691669649392	-1082.7268074938504	48.47706423938061	4.440659082251543	0.0025614917266638185	0.5309223766211072	0.0025400124084646856	2.874414669325686E-6	0.6150372523790548	-75.56416963553596	668.4799863203473	209.63481161763355	37.16832679693853	12.837506273813343	0.9454003240348541	1	7	1	5	1	0.2251958200914571	0.33916589743771164	0.24691261888065152	0.18872566359017945	
6580000	-1168.1930432138943	-1089.5025422838312	-78.69050093006315	-1089.5025422838312	19.172990711364633	3.182107758583961	0.01176495380977109	0.544382651455281	0.01001603635068454	2.6850994518307834E-5	0.4556228292475449	-56.37884426309711	164.96390418912827	33.30992054408354	3.4979818886307035	7.66713316748352	4.695587416224294	1	7	5	1	1	0.1977635192161062	0.2963307361839594	0.3171800810097547	0.18872566359017945	
6590000	-1170.818299564965	-1091.5641918137107	-79.25410775125421	-1091.5641918137107	15.67790359124843	4.475760086848202	0.01405124366678902	0.4892305103803331	0.011132662175439114	5.555809999445669E-5	0.5628149480767636	-58.472322941742604	40.06133675256238	34.75303672360159	11.708067762957308	12.277319581321633	2.682610030584222	5	3	3	2	2	0.16081575081653224	0.2963307361839594	0.3171800810097547	0.2256734319897534	
6600000	-1186.4519116325305	-1088.3166776240548	-98.1352340084757	-1088.3166776240548	29.901392510705215	4.844176240383534	0.0068473433082156445	0.8024137472770074	0.005146538017445463	1.564869268445984E-5	0.6501353830084249	-73.92879812935841	238.254964445586	41.15840641363761	9.996021784775024	7.841938621613016	3.239984070223641	2	7	3	2	1	0.15584100830896777	0.377484663254665	0.2360261539390491	0.23064817449731786	
6610000	-1179.8000200252072	-1093.5981329282517	-86.2018870969554	-1093.5981329282517	20.620941737491698	4.762585432200158	0.011841801231343917	0.5725242056724338	0.010405111476682983	5.022628815755179E-5	0.6013072748088969	-64.00777371184098	15.794961186251424	19.665440347467413	48.079219593331544	17.395832419386437	2.231104146061674	5	6	1	1	2	0.15245482901084056	0.377484663254665	0.2394123332371763	0.23064817449731786	
6620000	-1172.8865695494244	-1087.4467013105746	-85.43986823884974	-1087.4467013105746	18.807319425406206	5.836695473680774	0.013224920572370905	0.5648662888980649	0.009111598180183587	4.80097964176353E-5	0.5833064049864747	-55.88027067755796	348.22493276844205	324.1266833926841	10.472387133586452	25.03412683961016	2.504048005734179	1	2	4	4	4	0.15245482901084056	0.377484663254665	0.3101877691131325	0.15987273862136164	
6630000	-1178.4931197532476	-1083.287729704348	-95.20539004889953	-1083.287729704348	29.624739358073175	5.413624977468436	0.011788386961596694	0.876546143123603	0.006530647591183831	2.749521969314152E-5	0.6995593916678348	-67.87574927949068	213.65996550485272	49.36545902052225	32.71487159800244	24.772599047953232	9.77799301589206	2	4	1	6	2	0.1922586275913964	0.31915790346663475	0.24731895974399334	0.24126450919797526	
6640000	-1209.0224905178995	-1088.8530721737293	-120.16941834417027	-1088.8530721737293	77.43063542867895	3.445974086286379	0.002391314001485563	0.7210023078751365	0.0019811637656229793	3.3915716930597454E-6	0.6933294822432562	-89.31558969134014	99.75080708939547	209.20303432672983	95.02460539026737	61.467315190300646	95.80585826207478	1	5	4	4	1	0.1922586275913964	0.31915790346663475	0.24731895974399334	0.24126450919797526	
6650000	-1182.5425690142097	-1077.696085886071	-104.84648312813879	-1077.696085886071	44.38435468172784	3.4431493433029687	0.005916660580654621	0.683544556868075	0.004243554612510866	1.946409152384694E-5	0.7709870386806864	-76.8322567201517	95.1734885022727	100.52721464176892	131.40434563769023	43.43691353544355	8.551998447097796	3	1	7	3	1	0.23586702198830747	0.31915790346663475	0.24731895974399334	0.19765611480106418	
6660000	-1188.8078666633521	-1075.9720209869677	-112.83584567638447	-1075.9720209869677	45.050304716995534	3.945373950352699	0.005876263230501189	0.8219360155272848	0.0035177639468606985	6.980964831610694E-6	0.6491373197540847	-79.98219289127644	179.91377594726114	31.326074956659696	167.92786807563215	59.65436783803773	33.42070604886848	3	1	4	5	2	0.21739988594144838	0.3217530558574696	0.2447238073531585	0.21612325084792328	
6670000	-1180.4900944057717	-1082.8976089149562	-97.59248549081563	-1082.8976089149562	40.548398612523286	3.46382854472702	0.0043391580337808445	0.3581507172185219	0.0045485050888087524	2.777944968660189E-6	0.3902347116215972	-72.82301617417497	141.6202692937135	52.05882023962292	75.43165041861451	9.28534446330178	7.523175635708582	1	1	7	2	4	0.17294289698777845	0.34683580390210683	0.27532937083542747	0.20489192827468689	
6680000	-1205.6541084585258	-1092.6808026109763	-112.97330584754941	-1092.6808026109763	50.006267689171004	4.740374792671608	0.00410853485775419	0.4797313953968616	0.0035693797813809605	2.733001952642306E-6	0.42691456353116786	-78.63006927046563	659.7189106798985	1368.8522309180262	127.19247026726914	47.87272934656768	20.267052657058596	1	1	6	4	3	0.15932340880430798	0.3841272140570589	0.25297603727462326	0.2035733398640095	
6690000	-1167.555157148533	-1077.4273560967943	-90.1278010517388	-1077.4273560967943	22.42876073999035	4.9454648968126	0.009489399582097728	0.7769179403502895	0.007001334358584329	4.410099518665168E-5	0.8087690222366298	-62.69765542065747	82.08732365699784	204.76267252380282	39.28283145637475	17.370703141605446	2.161591890429135	5	1	1	7	1	0.14576087752610337	0.39333911763771373	0.2695201444590863	0.19137986037709626	
6700000	-1199.05079067161	-1093.0214679466474	-106.02932272496263	-1093.0214679466474	59.734822119259775	4.386452444730573	0.003095352251269433	0.30963057244592723	0.003065820501098909	1.0086096076037803E-6	0.3385723730852699	-77.8803417912797	1674.4591560429901	260.088627971785	13.328373632066373	5.375809936895822	6.203431159914942	1	6	3	2	3	0.14576087752610337	0.39333911763771373	0.2695201444590863	0.19137986037709626	
6710000	-1180.111250986974	-1088.759897691654	-91.35135329531998	-1088.759897691654	24.452363509253402	2.9668520804400877	0.007749116106302834	0.29539763890491566	0.007097493783358359	4.490066098850702E-6	0.28793393807974205	-67.6765024257189	117.38543547378104	15.152232084873381	43.871378205363975	18.03043233267306	2.3798504312934012	8	1	2	3	1	0.16271782854870936	0.39333911763771373	0.2695201444590863	0.17442290935449026	
6720000	-1186.7237791516893	-1079.6618217036296	-107.06195744805964	-1079.6618217036296	51.90029001585048	3.3083269547255165	0.004075812778744422	0.7559294037748038	0.0030688709360740564	9.909596428037613E-6	0.8809183196743868	-78.58320208473006	234.94141987560164	174.49702887745335	34.36970965833359	31.12117672780709	19.77981636051486	1	6	4	2	2	0.19023603873665113	0.3451118486042136	0.24956581786889423	0.21508629479024066	
6730000	-1216.4649239451915	-1088.89493285028	-127.56999109491153	-1088.89493285028	130.87552530615534	3.4894705525437404	0.0012818836141145716	0.6778015539224461	9.9549369059685E-4	8.494168004199784E-7	0.8060921117429728	-95.1605134734124	1299.0350747345838	521.1406450858087	84.34704684632047	32.2874129631509	6.805812458915096	1	4	4	5	1	0.19023603873665113	0.31454039959377444	0.28013726687933344	0.21508629479024066	
6740000	-1201.5882548932404	-1083.245614342787	-118.3426405504535	-1083.245614342787	93.4009645706108	4.069856346095191	0.0013738186623762467	0.8695647655479536	0.0014971108355380657	1.6033371049198374E-6	0.8015699666168633	-84.5926473399256	1438.0751610550165	60.160543644664095	42.577158740471155	79.86245454302177	64.09941647106383	2	3	1	1	8	0.1641450960946755	0.35312399230227864	0.28013726687933344	0.20259364472371208	
6750000	-1236.4018520759394	-1083.2032900753723	-153.19856200056708	-1083.2032900753723	308.4150862648614	4.499807839118498	7.601038141120806E-4	0.7607548973296466	7.047087074051822E-4	6.702241980276345E-7	0.8992619461554557	-109.20898010910754	9707.363029358401	212.00654300256414	490.24046976297154	373.877029388686	643.6403177343734	1	5	6	2	1	0.19390407690543168	0.33684833213823595	0.26665394623261995	0.20259364472371208	
6760000	-1209.5411146674874	-1082.0485641797422	-127.4925504877452	-1082.0485641797422	156.84828855662448	4.499807839118498	0.0015014071685351352	0.8157025531083161	0.0014597721640810623	1.6931809497363668E-6	0.8080136625872758	-92.088040904454	359.47634747965145	578.5035807067261	259.1234332626245	35.32601855572608	86.50788034347394	2	3	4	1	5	0.1915152517352385	0.34875040828887555	0.26665394623261995	0.19308039374326566	
6770000	-1206.149596866498	-1093.4408078359015	-112.7087890305965	-1093.4408078359015	52.91689936387065	3.223670894671669	0.0033603516493227853	0.28119406819685455	0.003267406602818769	7.470693488077095E-7	0.252243831878316	-83.09719753236736	429.97258386005154	183.66929765265812	146.1805688132392	39.83914886796938	35.485158492669605	8	1	1	2	3	0.1915152517352385	0.34875040828887555	0.26665394623261995	0.19308039374326566	
6780000	-1186.0137180468005	-1083.8226592111873	-102.19105883561326	-1083.8226592111873	45.03675712098465	3.8617308980183553	0.0034114942968801352	0.6929858432258731	0.003502257539367795	8.896026572183114E-6	0.7645956296596753	-73.75347905818478	217.3398897935876	62.82084208085231	99.45374372644177	11.529300441494948	18.2437924116672	3	1	6	3	2	0.1999207060806038	0.3644890748291461	0.2570418163785134	0.17854840271173636	
6790000	-1199.193899740111	-1092.1053432356755	-107.08855650443552	-1092.1053432356755	58.60379732173368	3.915485310589176	0.0026340213872759637	0.32839658125530596	0.0025820412412402506	8.813345409496406E-7	0.362453576671742	-80.82777426347202	350.5812806790794	43.77671952991257	48.69796501983586	23.837294040197985	8.129335809129996	6	1	4	3	1	0.19340047608397928	0.3710093048257706	0.23653770640672248	0.1990525126835273	
6800000	-1176.0343011574294	-1078.1159370069388	-97.91836415049063	-1078.1159370069388	30.047173981472206	3.443554809476568	0.006429302464586471	0.45598038901178106	0.006604780764764026	8.993976978347974E-6	0.47017056083749964	-68.67278090759633	247.1377244353302	169.03124581888298	151.28573057787486	53.22013838193652	10.719126562191525	1	3	3	1	7	0.19340047608397928	0.3279722379676518	0.2675656592146658	0.21106162673370274	
6810000	-1205.9092442980616	-1088.9534596003712	-116.95578469769038	-1088.9534596003712	78.29522059314284	3.033296143295355	0.002496839488798392	0.19495454157503295	0.002413929212216518	2.5852892948273223E-7	0.20584047984571538	-85.12064142246687	592.1882902033061	623.8730783123945	370.1192558859227	55.23762257099333	8.607695887567202	2	2	4	6	1	0.21179971925032628	0.3279722379676518	0.2571401346907791	0.2030879080912424	
6820000	-1234.33573104253	-1079.7917028999407	-154.54402814258918	-1079.7917028999407	305.2994592307487	4.219877134255581	5.161961931108155E-4	0.9063593173282007	4.011239045482579E-4	5.9510536959865684E-8	0.6098175756781495	-107.51547054327887	4106.992657695223	11324.750545021263	1059.905772611118	740.9752518250571	160.17354419311707	1	3	2	1	8	0.1710449231346242	0.3279722379676518	0.2978949308064812	0.2030879080912424	
6830000	-1218.457714221667	-1087.5623439962699	-130.89537022539704	-1087.5623439962699	119.5445504664168	3.4213169110071076	0.0015387046468064488	0.8193532030154806	0.0013853704636560588	9.745005353505442E-7	0.6496099951025986	-93.34319421032654	1220.9170639045924	568.239976222927	998.7454402681029	27.093541022375543	36.718899059779666	1	3	6	4	1	0.15190384994770945	0.37911170326010446	0.2658965387009433	0.2030879080912424	
6840000	-1215.6409833426087	-1094.2460012325184	-121.39498211009038	-1094.2460012325184	117.2631535142177	3.4213169110071076	0.0011917907115783167	0.17943939459900338	0.0012592296676066888	3.5696909625033254E-8	0.15567628093157787	-88.67143527429643	511.76660046619975	149.04913889141443	329.1365141341195	218.6700772690017	18.96810995791539	2	2	4	2	5	0.15218111509671672	0.37911170326010446	0.2658965387009433	0.2028106429422351	
6850000	-1226.7754673614388	-1079.1540657366286	-147.62140162481032	-1079.1540657366286	372.7400528338325	4.519122514421225	4.410988045910475E-4	0.7581470488418567	4.34393144702494E-4	6.32340596871933E-8	0.6694764791144026	-107.08317405728539	4572.669966780308	1912.557841346114	481.08763722292025	71.3831550219145	109.38081090695194	1	3	7	2	2	0.15218111509671672	0.37911170326010446	0.2658965387009433	0.2028106429422351	
6860000	-1226.1341875357193	-1087.8833222927703	-138.2508652429491	-1087.8833222927703	212.4517119898276	4.203173442276172	0.0010486483704257785	0.5078208905456735	9.838551446635548E-4	2.1409759315866303E-7	0.46112970587992014	-101.44385289407835	766.0347068441197	375.66424335273916	399.78903982426215	400.6461224005655	263.50825092335083	3	4	3	2	3	0.15218111509671672	0.39192651602676387	0.2530817259342839	0.2028106429422351	
6870000	-1203.1005878027356	-1091.8921913653924	-111.20839643734315	-1091.8921913653924	67.24474607102955	4.412534984433125	0.0028079417476430794	0.3183914056263497	0.002585393529363796	7.455183995742358E-7	0.30513423844853604	-83.50316340429812	671.3387848118426	186.82417631660994	62.15485424396908	7.987210095093425	6.072042034410695	4	3	5	1	2	0.15218111509671672	0.39635270560863606	0.24865553635241172	0.2028106429422351	
6880000	-1200.7463343388017	-1094.3325820328437	-106.41375230595807	-1094.3325820328437	57.710487468471676	5.072617679876676	0.0025106549048218617	0.4013065066804361	0.0022687518491589604	6.155226850806766E-7	0.33137246834590767	-73.54605262005299	1775.9055282196914	303.7245628655636	99.7550658984167	24.3844889681198	33.77280487188605	1	3	1	7	3	0.15314401875236272	0.39604206002641923	0.24896618193462855	0.2018477392865891	
6890000	-1168.676435158221	-1083.0511238487263	-85.62531130949475	-1083.0511238487263	29.802382938335985	3.9200133921667937	0.005850693066216876	0.6952475575908255	0.006698141868766738	2.8375688404788806E-5	0.7700011739172153	-58.19770299535705	242.54606267306124	361.0384021910834	9.450039540802585	7.493793292452017	7.8183554151028085	1	1	6	2	5	0.22121039276245666	0.3390100049883879	0.24782243639743604	0.19195716585171899	
6900000	-1216.7047394380977	-1083.5368770934529	-133.16786234464493	-1083.5368770934529	199.9823284354558	3.7363163400489916	6.753732950231658E-4	0.4772735650499997	7.941298904290982E-4	1.1454075951389257E-7	0.47401108161600886	-101.87792325734422	626.3724739262558	88.0705618995659	29.089194886387897	79.20159117836369	67.57922599300088	8	1	3	1	2	0.20449430756717385	0.3681340055144509	0.25772994257320897	0.16964174434516585	
6910000	-1229.1323961806297	-1079.5534234593101	-149.57897272131947	-1079.5534234593101	574.064736769195	4.2977352958719965	3.441229152073674E-4	0.7695181098764875	4.010368573889641E-4	1.3512715344319132E-7	0.8267913845674871	-106.09613692280546	9523.800907625724	318.5471738401288	358.6807935220481	526.5851150759564	693.4976295768223	2	1	8	3	1	0.20269357713396266	0.33092171335249276	0.2953698101944193	0.17101489931912478	
6920000	-1192.0265809617492	-1086.492589848906	-105.5339911128434	-1086.492589848906	57.54931875841967	4.26036957569476	0.002873068568930464	0.32722505875436236	0.0031057923707451538	1.3449252480649815E-6	0.4046377983594426	-78.2346864695978	330.2479426134396	116.43915088573318	34.85266843854681	24.377278346430742	26.97671149807417	2	6	3	1	3	0.20269357713396266	0.3303164512373003	0.28765992864649603	0.17933004298224053	
6930000	-1181.4069858717817	-1082.9195338972331	-98.48745197454853	-1082.9195338972331	41.64847209824135	3.833531414046661	0.0044369494175075805	0.5641398849085969	0.0038482974188580473	7.653604217132549E-6	0.6180846561531137	-75.54495417575599	220.12183989814258	103.799524040528	13.986255056689439	4.183058251335237	0.24649774019886386	4	6	3	1	1	0.20269357713396266	0.3303164512373003	0.266274253279126	0.20071571834961052	
6940000	-1163.874921378306	-1083.9804809508958	-79.89444042741032	-1083.9804809508958	16.503117538048752	4.201974759095938	0.011521617028201467	0.8078930094362268	0.011678391342569806	2.0127439948751646E-4	0.9497270126647693	-56.84668095603118	73.22537096943245	11.396069364228467	24.84434555674003	6.530104379154014	6.159814482166381	3	1	7	3	1	0.1905238490787505	0.3303164512373003	0.2784439813343382	0.20071571834961052	
6950000	-1144.9556237207491	-1082.4662345706988	-62.48938915005043	-1082.4662345706988	14.204746313912235	3.374165405852594	0.01810604601473461	0.6858516626133678	0.01486129632439671	3.5161489055621225E-4	1.0444294603753088	-43.0076520138448	157.3921197875526	5.061267423321139	2.4812506467537707	3.327711216026952	3.433088818708749	2	6	2	4	1	0.1905238490787505	0.3303164512373003	0.2784439813343382	0.20071571834961052	
6960000	-1145.9042454886514	-1081.044612526559	-64.85963296209252	-1081.044612526559	16.389529251867998	2.9487348010810077	0.02806163180385124	0.8942842849944814	0.016489499735714355	9.7760448668777E-4	1.1898674695366758	-40.57550766711498	260.95777452158086	83.00109786529765	1.848141511115874	3.089333684453281	5.3314750886624465	1	1	3	1	9	0.1971017856166881	0.32779862953873634	0.28096180303290214	0.19413778181167293	
6970000	-1152.570894553035	-1082.8070683224328	-69.76382623060216	-1082.8070683224328	11.896766675704066	3.8891722251479655	0.04489022192413548	1.3574815243740657	0.01809250898912805	0.0014258562046520812	1.3309419231492126	-49.447921939493064	33.274881643611224	4.421961528112899	6.5173079689760565	6.815627485939926	2.6990013280810894	7	1	3	2	2	0.1971017856166881	0.36434031106997744	0.2691559623022998	0.16940194101103412	
6980000	-1168.4491311896293	-1081.3410115653771	-87.10811962425211	-1081.3410115653771	23.514158755212605	3.6732359569738406	0.026486856340720098	1.5138537131458354	0.008911014598507698	3.963955349554886E-4	1.539064751948013	-60.26271657117621	203.14751330806814	41.76827009071088	16.93824186304387	7.107024545960284	9.210887543149143	1	1	8	4	1	0.1971017856166881	0.3467488336557545	0.28191809434092135	0.1742312863866356	
6990000	-1166.8131396260321	-1082.9924133910094	-83.82072623502276	-1082.9924133910094	19.925944851503594	4.064678385348482	0.01215673960815106	0.7821485010486805	0.007212043302862625	6.485389616709086E-5	0.8334723872082297	-58.27097794545403	146.67263531424248	13.029190307975494	28.78334777194193	21.561786191974047	5.526062263745467	3	8	1	1	2	0.2046864037521664	0.33277310971135504	0.2883092001498425	0.1742312863866356	
7000000	-1171.6598929517809	-1081.7958452262112	-89.86404772556962	-1081.7958452262112	20.564599192470816	4.064678385348482	0.013658578458107636	0.9244489978579616	0.0067868193055555925	3.510845938174547E-5	0.7206824009103077	-64.6893097228976	114.64539933763089	43.29243188616087	71.7319257613423	2.5402225318849805	2.3530263216023863	4	5	3	2	1	0.2046864037521664	0.325536494860857	0.29554581500034055	0.1742312863866356	
7010000	-1172.124875610949	-1082.598245720885	-89.52662989006402	-1082.598245720885	23.810099769895366	3.768978505456258	0.008084220788967608	0.5390132707267173	0.007510769005934462	1.784098371695615E-5	0.545304622159183	-67.63543984306445	57.69755990742348	38.630360021560115	46.9948802669418	5.14459587101014	1.401159490096144	6	1	6	1	1	0.2046864037521664	0.3372470016199615	0.2845031324899831	0.17356346213788856	
7020000	-1194.4278966330676	-1086.9384756076424	-107.48942102542513	-1086.9384756076424	43.37853969767018	3.024891053320684	0.004407517371385166	0.4963712904914548	0.003979795140077845	5.247671923665891E-6	0.5544040554784644	-79.10973218643102	212.37045307558446	257.566804067569	54.13091182977985	27.513007562254916	24.86168051281254	3	3	2	5	2	0.16702759520536029	0.37360745643369164	0.2858014862230591	0.17356346213788856	
7030000	-1208.8072144635494	-1098.662966701043	-110.14424776250632	-1098.662966701043	50.39799947376285	5.1019411008967435	0.003058771292213483	0.485252093732008	0.0033335259245695	2.3544012855197383E-6	0.4768293413038868	-82.9837720130682	588.6599035374887	42.05982231570218	20.100086673872752	23.466305477815002	5.054213555774963	6	4	3	1	1	0.16702759520536029	0.3670805248794515	0.2923284177772993	0.17356346213788856	
7040000	-1187.2971551459934	-1078.6643523419596	-108.63280280403387	-1078.6643523419596	87.28440006794084	3.9471697304231115	0.001946146689684227	0.6440598859022354	0.0015025210310239644	1.3897553591571271E-6	0.6996271503889877	-77.58585459544507	1010.1885564919861	11.29883356244878	37.552636999582035	25.229586357127	28.803591637921084	5	4	2	1	3	0.17463118835280228	0.3670805248794515	0.27751602090969585	0.18077226585805	
7050000	-1194.0540402677618	-1080.7407204668084	-113.3133198009535	-1080.7407204668084	100.47548031633757	4.8634497269142365	0.0017350667176597226	0.805942403327031	0.0017040967256185216	1.6157556693542248E-6	0.666478156911892	-80.23125475614805	793.2696709405933	71.40592491103621	132.24291741652854	40.05401800087091	42.3583735149543	2	1	2	7	3	0.17558633109344776	0.3346117842430447	0.31187674373647667	0.17792514092703043	
7060000	-1204.1214247640125	-1083.5776448251193	-120.54377993889335	-1083.5776448251193	85.55946566513018	4.259427629902759	0.0020450434829042694	0.7926776681050284	0.0017209444060087313	1.5473121100898305E-6	0.636856933340625	-87.60942535525842	549.5329712933961	172.02399768007848	169.34429930664686	67.9642092421378	51.21328503206427	5	1	2	5	2	0.20295486203902266	0.3609075527009374	0.2655897504021402	0.17054783485789932	
7070000	-1181.7754392358179	-1084.4122170874894	-97.36322214832856	-1084.4122170874894	30.62322029008257	3.960715012629266	0.00589646026099092	0.352114000265345	0.005608297022047485	5.173437015876467E-6	0.39520218439188914	-70.98562259829863	209.17216081794638	84.89125127064884	45.540188332122206	39.52916738054446	7.817424806706939	3	2	1	3	6	0.1887873111782017	0.3609075527009374	0.2655897504021402	0.1847153857187203	
7080000	-1172.8660824599663	-1081.7282142080664	-91.13786825189972	-1081.7282142080664	33.712208709521796	3.951750988383376	0.006859427079633764	0.590543214277278	0.005458596879176207	1.6465112497302536E-5	0.6547116545945515	-64.05161742704792	425.6092989576001	97.49131159514207	12.945554003978744	6.989690775248632	16.682172876841257	3	1	4	6	1	0.1887873111782017	0.32536939169483764	0.2850915516164936	0.2007517455104667	
7090000	-1168.8601636934748	-1076.1206804069618	-92.73948328651288	-1076.1206804069618	40.71745754011739	4.37944746904081	0.006161608308251504	0.8483367209843752	0.004205671005707866	9.191439828606162E-6	0.6964590858347695	-63.40996127612745	496.174413831321	9.974200011448836	20.534473042165185	6.267171518322723	23.789088746387147	2	5	2	1	5	0.1887873111782017	0.33814225648196616	0.27231868682936505	0.2007517455104667	
7100000	-1172.3993328127842	-1078.917437901152	-93.48189491163221	-1078.917437901152	23.214140586274098	3.480487629391775	0.010655543624702715	1.1982408268969964	0.006945939815568214	1.848877522549544E-4	1.2902977014473551	-65.75302694851393	99.56856330510003	42.67869504304806	18.25745047139942	9.269141119561182	36.21940195479692	5	2	1	6	1	0.16139797468738976	0.3459784517612827	0.3022288880068187	0.19039468554450842	
7110000	-1184.361965250794	-1086.3541415059492	-98.00782374484461	-1086.3541415059492	30.90843554629299	5.12713743014901	0.00590795213434142	0.816896360414049	0.004640805390776875	3.119868382433165E-5	0.9883975175508961	-68.67255980694266	414.9575667970033	103.10650441667919	59.79292551592779	15.186735933372658	16.054523309848836	3	2	1	1	8	0.16139797468738976	0.31817366072397635	0.33003367904412506	0.19039468554450842	
7120000	-1158.6783160056932	-1083.4105665195239	-75.26774948616938	-1083.4105665195239	23.66991676261011	3.0357187257887746	0.007150998572650534	0.825372576340695	0.007665146683671823	5.7470740224318503E-5	0.9658149429413709	-52.61468079680071	225.90374133999273	5.669098455744191	4.501691572833	9.301539658725648	3.604914070714527	3	1	1	8	2	0.16139797468738976	0.3238875779646133	0.3267520857037274	0.18796236164426908	
7130000	-1208.9286544617976	-1092.8237025249389	-116.10495193685863	-1092.8237025249389	96.23962882388716	3.6706132537403935	0.0017743647515310883	0.4739268191343176	0.0017995081217743395	9.338348544759974E-7	0.5076036155089585	-83.80343468249023	1302.4490656041382	72.33338026773748	127.95812261489317	70.44926146712118	5.995502809289387	2	1	1	10	1	0.23025681856857438	0.3238875779646133	0.25789324182254275	0.18796236164426908	
7140000	-1181.8791963196977	-1092.6551184464547	-89.22407787324305	-1092.6551184464547	24.599575163482985	3.477756259956206	0.005203022423182768	0.4405003671416725	0.006156222095895609	8.29230641503598E-6	0.4852624680571509	-60.91448168539986	201.63435262483137	412.46470367283297	26.800673467935937	25.90372534812614	3.362210337645451	2	1	2	6	4	0.19735068143302714	0.3238875779646133	0.2537648066568826	0.22499693394547646	
7150000	-1177.6363919272378	-1080.2718804052163	-97.3645115220215	-1080.2718804052163	25.21116454735733	3.919679697172939	0.007174443491604174	0.5717563717226635	0.006643360057685049	1.434856860724063E-5	0.5939238458115512	-71.75271796953818	97.37809119947211	49.85821749061528	61.94319335859256	12.128296804510265	17.486841319725094	1	7	4	2	1	0.18276412248601595	0.3238875779646133	0.29260884585988356	0.20073945368948667	
7160000	-1174.5188576989754	-1090.8650121395306	-83.65384555944482	-1090.8650121395306	27.326271077186608	3.101709798462903	0.006814281007769246	0.7791580876020164	0.004693066918210782	1.1756438575910339E-5	0.6690580416563641	-55.23756413057316	418.3509439774631	290.257231224735	6.873282199758649	6.342050621302922	14.662623114950268	1	1	1	8	4	0.20887806036537462	0.2977637018409649	0.2643046229939974	0.2290536147996626	
7170000	-1208.9159501748463	-1094.847674370171	-114.06827580467527	-1094.847674370171	52.91186139217475	4.00713185589478	0.0028631494276859597	0.8031102873557496	0.0024259546530993217	4.941722770405179E-6	0.7808340828061685	-79.87320767918152	1065.1465288109928	386.1601024120768	248.43291447367233	35.82227565329813	26.22201781582936	3	2	1	1	8	0.20887806036537462	0.31177963068522674	0.24780720202748027	0.23153510692191787	
7180000	-1195.8469922202644	-1090.5026645910414	-105.34432762922302	-1090.5026645910414	61.46572007175089	3.4270675996200457	0.0021216607184061176	0.7730195366149706	0.0026760540225541844	4.9348720726706895E-6	0.9135635659878205	-74.9376535360027	1303.0177743165602	273.98081388615066	6.195176073459975	10.630445204633508	13.55322959394928	1	4	1	5	4	0.20887806036537462	0.28526180083511227	0.2765013245219781	0.22935881427753452	
7190000	-1207.7092933628885	-1091.5596309834575	-116.14966237943095	-1091.5596309834575	85.73183735872234	4.15687241417861	0.002924571926824713	0.976550377411791	0.0024743323412707865	7.027029075501545E-6	0.9895814758902103	-83.86068102309127	634.4699304556659	201.59607878286326	57.785215429111105	40.2236473875586	44.80181380097105	2	4	1	6	2	0.20887806036537462	0.3178031308182321	0.27879437422327713	0.19452443459311572	
7200000	-1218.0947149327799	-1089.0325342144465	-129.06218071833337	-1089.0325342144465	116.65672133523466	3.825947954697551	0.0012307519848036485	0.38755622028814696	0.0011492650210667178	1.7861965009671003E-7	0.3626038372781071	-95.16015777373707	718.5315140480974	205.1583554534322	210.0042407472335	142.6385163095948	183.63577815194057	5	3	2	1	4	0.17938030225573373	0.34359746553755427	0.27879437422327713	0.19822785798343442	
7210000	-1207.4741072392706	-1083.6509939561047	-123.82311328316582	-1083.6509939561047	75.2014301841972	3.825947954697551	0.002259911983159868	0.48943573045552063	0.002161534468751858	1.5342263662143065E-6	0.5409787405199079	-88.10143373138256	2220.852692835933	321.72380416750804	159.57508719723566	169.9496665602182	69.33533051181543	1	2	1	6	5	0.15644471886112776	0.32527810869238466	0.29711373106844674	0.2211634413780404	
7220000	-1206.494762185979	-1083.7738848042109	-122.72087738176805	-1083.7738848042109	114.67621362001574	3.1358373017492434	0.0018712253422202782	0.4970594974515747	0.0017956975642673954	1.1107260271307504E-6	0.49113966044906626	-92.38625045728307	224.3545616974286	99.86582095880375	170.34681644089798	95.92556559862376	45.736872975283205	1	1	4	7	2	0.15644471886112776	0.3608083791704801	0.2756753099276983	0.2070715920406934	
7230000	-1190.47717678681	-1082.8839650917419	-107.59321169506822	-1082.8839650917419	57.99852857261669	3.814138075313592	0.0026059538240806356	0.5912662166244983	0.0023776468435907205	2.943482719345279E-6	0.6019077029462103	-81.50212270954502	308.162653114116	78.2463094145416	7.864357922322715	9.743245280286294	17.274819654316545	9	1	1	2	2	0.16699059963693944	0.35026249839466844	0.2756753099276983	0.2070715920406934	
7240000	-1176.7411942003182	-1083.9433589822431	-92.79783521807501	-1083.9433589822431	25.546548735691612	4.235236588453281	0.007862257902745291	0.644169849362756	0.007004910571383299	1.960776845110929E-5	0.562365172593117	-68.95189318895302	87.54275165951259	98.56933475155803	30.326335771652754	6.7890901258871095	3.07183584379198	2	8	1	3	1	0.21535540878450785	0.35026249839466844	0.2756753099276983	0.15870678289312498	
7250000	-1241.090201232731	-1083.8354464763786	-157.2547547563525	-1083.8354464763786	814.4741474988064	4.341351756469293	3.8737099288397745E-4	0.8093483056889003	2.8612246904546386E-4	7.400228234968492E-8	0.796472721938806	-114.4587448179567	5944.994280368421	587.1127706821414	279.8720050711632	456.4313913435728	745.3022891348045	1	3	1	5	5	0.16010246221763957	0.3404376315909571	0.2756753099276983	0.22378459626370462	
7260000	-1275.8889035622005	-1077.450244425198	-198.43865913700267	-1077.450244425198	4072.940882744089	3.970981526799524	4.537769084599491E-5	0.5874759791714181	3.590019705762131E-5	3.381387088035789E-10	0.49833458971864947	-146.44860446920862	14552.143338505402	10956.202546442248	17646.345841474063	3076.8737750940927	1748.2254278715354	2	1	5	3	4	0.1648297359311671	0.3404376315909571	0.27094803621417074	0.22378459626370462	
7270000	-1214.555936279835	-1077.370307002449	-137.18562927738597	-1077.370307002449	188.5170736507496	4.079088712344919	9.01509849786991E-4	1.0065591525715945	9.362018249398586E-4	1.3365930272363176E-6	1.0939890466947075	-98.38365834559097	3501.593639270726	963.0306063001492	672.560780350871	40.968792435917	15.217870524103617	1	2	9	2	1	0.1648297359311671	0.3404376315909571	0.27094803621417074	0.22378459626370462	
7280000	-1180.8515615909516	-1078.7768842964456	-102.07467729450612	-1078.7768842964456	43.05231103016238	3.3479108145807928	0.004219135894429536	0.6167444135370737	0.0038257927074234798	6.162598291183034E-6	0.6480188012148281	-75.04043136876012	280.8463622755037	226.03233399023878	21.023831021072745	3.550239543159464	8.736851659340788	2	2	9	1	1	0.21329399044351233	0.3588650873542199	0.23455128322268678	0.19328963897958049	
7290000	-1193.1542023769332	-1085.6714726417424	-107.48272973519069	-1085.6714726417424	44.463923219670896	3.8910658075164584	0.004986326650180752	0.8637172939841251	0.004001318866895925	7.790885591749376E-6	0.6872221236980806	-73.00749628784449	472.8066276478777	379.8820163646422	388.38063914949885	98.15346948956143	11.178393287185216	2	1	1	5	6	0.19250368561454012	0.3588650873542199	0.2578769090398378	0.19075431799140172	
7300000	-1189.396945603534	-1079.205777973116	-110.19116763041804	-1079.205777973116	43.88481803599019	3.0173615587162566	0.004668370241861905	0.9098264265002118	0.0038164428401672923	1.5832018561185155E-5	0.975288091139202	-77.57442703871081	2410.5751205105685	142.4710708815482	36.82262452905061	37.35316245575419	7.251320843825779	2	3	3	6	1	0.19250368561454012	0.34138114423505034	0.2578769090398378	0.20823826111057128	
7310000	-1210.7777239690731	-1084.0197987430138	-126.75792522605927	-1084.0197987430138	145.13941897059414	3.9299041735612077	0.0015708477184918283	0.4931587253655683	0.0014733069646652019	6.86692371460105E-7	0.5886920808036546	-93.64191192392349	557.109806523028	412.57763718821815	48.3115891220953	111.52802459664538	47.842695345123786	1	8	1	3	2	0.19250368561454012	0.34521205710243985	0.2573134743909523	0.20497078289206724	
7320000	-1184.8762731878546	-1082.5942732090905	-102.28199997876408	-1082.5942732090905	38.05448593591333	3.8056416936863866	0.0064698043790172265	0.7559057697320012	0.004873762065185777	1.769544372803793E-5	0.8273784422231378	-71.91369427580612	228.8627030897701	63.32276859512055	41.98334199073775	115.45934040248909	8.266894412974622	1	2	4	4	4	0.16767908677675322	0.3417671327894085	0.2573134743909523	0.2332403060428855	
7330000	-1227.1497400778935	-1089.658023127072	-137.49171695082148	-1089.658023127072	198.94377877968913	4.21530529504094	9.601182412150885E-4	0.6376174782318944	8.413221646706544E-4	4.6607078393535183E-7	0.780220369418245	-101.6883674723014	574.6715080246645	373.95376719411996	40.804459421951194	116.92467667771015	260.770539327249	7	3	1	2	2	0.1625079345101868	0.35489821648638825	0.2888223074586165	0.19377154154480802	
7340000	-1188.1798251243638	-1075.0302245428147	-113.14960058154905	-1075.0302245428147	94.9579441818069	4.640993169295918	0.002403846526062462	0.780073122095799	0.0018071409037536538	1.9063160468218295E-6	0.6689530720071305	-80.6210179025595	1118.1042295802408	56.542432728067226	61.18980298071921	51.53831295498535	50.80182444609598	2	2	2	4	5	0.16804393528086262	0.3530519287919602	0.2832863066879407	0.19561782923923607	
7350000	-1230.9289198660765	-1077.673675912066	-153.25524395401047	-1077.673675912066	462.8921517908006	4.2910124467460555	4.6903792610071413E-4	0.682237075390459	4.2208045442664846E-4	1.1148161990288531E-7	0.7265338314124802	-110.31123279224106	25720.186920846052	401.8655230035696	236.9243318373713	298.8994120429985	175.33847847042114	3	1	2	1	8	0.1980301630815498	0.32428300890627976	0.2832863066879407	0.19440052132422933	
7360000	-1213.9233616052627	-1092.446937053065	-121.47642455219754	-1092.446937053065	120.01561011461476	4.313134343930036	0.0010737297630294953	0.836300807074891	0.0010669100314782546	5.728205737809433E-7	0.7127886421617705	-80.30251875362109	8076.008971867299	10540.330430197106	74.07425493721412	51.64941546153929	7.140187531862128	1	1	10	2	1	0.16028268244562927	0.32428300890627976	0.2832863066879407	0.23214800196014987	
7370000	-1201.4614006161717	-1083.4812650442286	-117.98013557194308	-1083.4812650442286	84.16184278184113	4.300670904441888	0.0028567870291890288	0.6954017012837572	0.0020146649673115982	4.058337157527795E-6	0.8822902145131618	-83.49183186751563	1532.5485501488888	749.8324157234805	106.47150645843145	52.22521590667051	20.424393207543407	1	1	9	2	2	0.16028268244562927	0.32428300890627976	0.2832863066879407	0.23214800196014987	
7380000	-1175.334520983657	-1086.12194183025	-89.21257915340692	-1086.12194183025	19.652899265784775	3.2471930791524355	0.007702775767919634	0.6203537567652767	0.008122198301281	2.8508640111603824E-5	0.6086468192236113	-62.684144183242566	353.68369382299255	205.33189330148446	11.363223945259659	11.67668682078773	5.138583212934436	1	6	2	1	5	0.14836692002898189	0.35920637920577025	0.303588923889774	0.1888377768754735	
7390000	-1186.2547312035736	-1081.9974563219303	-104.25727488164328	-1081.9974563219303	37.14204700512939	4.079323459133528	0.005263888747225044	0.6074497222742561	0.005315000958111346	1.0658582551668787E-5	0.6643256666166973	-73.931850905245	1367.4303250322002	131.01479738764587	28.337719706402186	22.44799371689976	16.75327752166635	3	1	5	1	5	0.17607056272013075	0.36576465698789234	0.289994496449775	0.16817028384220162	
7400000	-1183.1301027360353	-1084.106474332007	-99.0236284040282	-1084.106474332007	35.494505142055004	3.7942198329553354	0.00486074387389252	0.7459222019818164	0.004093425913229737	9.9230828782066E-6	0.703736641078785	-71.5439539044916	284.7972083445093	60.77549224384605	63.542319771801814	18.61639447076022	6.9063962707560735	1	2	2	8	2	0.1862618791426408	0.3755433374304718	0.27980318002726495	0.15839160339962213	
7410000	-1169.982212912958	-1077.7330330408881	-92.24917987206972	-1077.7330330408881	47.54429248473522	3.7942198329553354	0.006395428141737884	0.9438671348078342	0.003379432287352237	3.435105896312014E-5	1.1238298494952845	-61.28547242462156	349.0450861200034	513.0123710115662	6.307502832873561	10.583207805437828	20.691119059756442	1	2	7	2	3	0.1862618791426408	0.3755433374304718	0.22470301756149483	0.21349176586539226	
7420000	-1151.5546335410368	-1077.7524318205906	-73.80220172044609	-1077.7524318205906	16.634556167900286	4.1505965466130865	0.014306276771037917	1.060259544131605	0.008501451272360306	7.205345417730245E-5	0.7874132779108147	-51.05761915039541	220.73308884766575	4.2843915468812295	8.648945831086676	3.9620793899480806	1.182567582117566	2	2	3	7	1	0.14882187957969328	0.34837012994791716	0.289316224606997	0.21349176586539226	
7430000	-1167.6638616078735	-1084.0501866294323	-83.61367497844113	-1084.0501866294323	21.00271744075711	3.8772856277564474	0.008667497828963523	0.7982254672550422	0.006424216742670031	4.2855787729499816E-5	0.8438678613108898	-61.79037232024265	182.77804613740497	23.507043938486902	7.673163038286101	2.407132535616395	3.1284795148783404	2	7	4	1	1	0.14882187957969328	0.3247710186056618	0.31123805685368555	0.215169044960959	
7440000	-1179.7021143964635	-1091.0196660228864	-88.68244837357707	-1091.0196660228864	26.84559667807977	3.101244346212642	0.005047445183567064	0.5225822313201152	0.005170975563264515	1.0278831121352122E-5	0.5630518890114043	-62.55181404388004	179.2177062182382	193.65858022982943	11.252959526973159	9.720555269200968	16.52493907875361	2	3	2	6	2	0.1509855798711883	0.32260731831416684	0.31123805685368555	0.215169044960959	
7450000	-1209.5704464666592	-1091.1556114566986	-118.41483500996057	-1091.1556114566986	75.50359297081643	3.457542308139006	0.002361882436736736	0.3511547582080659	0.002337899518673451	6.749339246523015E-7	0.33956877053647216	-90.30610761956969	130.66908976527768	118.24552862241731	80.28628607111084	75.03722085742967	59.1869554569165	4	4	3	3	1	0.21465715132411436	0.3132255026847157	0.31123805685368555	0.160879289137484	
7460000	-1182.4140089973516	-1083.0091685308678	-99.40484046648375	-1083.0091685308678	34.795781741825294	3.457542308139006	0.006264450562142614	0.6897769484110384	0.004946499454177626	2.0672434934889493E-5	0.747114575495706	-71.99917931029779	103.58719902210717	59.88425797971789	49.88354611768456	75.95320847518832	6.200114209415724	1	2	5	3	4	0.178188633277047	0.32781777270010626	0.28000045645873733	0.21399313756410904	
7470000	-1186.027738065987	-1082.2957011216945	-103.73203694429263	-1082.2957011216945	40.938474500730464	4.131566628423457	0.004799175980327753	0.31594560309776865	0.0046484054806957345	2.7531237877550074E-6	0.3451370538606322	-76.1638069419325	229.64010343831904	143.42916688547683	148.9941573012062	12.084052867656071	10.084138215278376	1	1	8	1	4	0.14614128737872728	0.32781777270010626	0.3260932520450108	0.19994768787615536	
7480000	-1180.9998214606846	-1090.982622402667	-90.0171990580176	-1090.982622402667	28.413849052296204	4.1396238817228745	0.006724761684556373	0.18504005588387482	0.006510047925006269	1.3875618370452271E-6	0.18293743505533547	-67.7185602809873	75.73143773178566	79.56236699411714	18.450791812143482	17.185118963596302	3.8958851223607818	3	4	1	4	3	0.18198622740798484	0.3615719488133875	0.2803606107259957	0.1760812130526316	
7490000	-1190.7758688158053	-1086.4047846605072	-104.37108415529819	-1086.4047846605072	38.261283854731694	2.5713023931504124	0.0035611050931431023	0.33313877582659085	0.004043282303491428	1.7807621765659992E-6	0.35039531542056296	-75.60465530794438	586.0132478338472	231.33409915501517	26.07360298210091	25.07361245442205	35.839455442493644	3	4	1	1	6	0.18198622740798484	0.32171879741242854	0.2803606107259957	0.21593436445359054	
7500000	-1225.1003588572607	-1092.623549028393	-132.4768098288677	-1092.623549028393	195.00864685252884	3.4367975462309563	7.20479570248609E-4	0.3783700335659543	6.927938041320564E-4	6.644706368799917E-8	0.35262763549803533	-99.97517183493949	621.8507436950348	460.8385070310861	69.34715394621008	91.96520107789956	77.84777452068678	8	1	3	2	1	0.17672273663417737	0.340723610469095	0.2803606107259957	0.2021930421707316	
7510000	-1179.5430185192931	-1085.7121800200434	-93.83083849924967	-1085.7121800200434	32.334474266376915	3.5272614948037884	0.007636358667973833	0.43938123446152105	0.00676007660451141	1.3564435143791804E-5	0.46453596122188207	-67.84854337404111	77.9771845197304	76.01173110665091	101.61943858106062	16.16803499269918	18.21138075251231	3	1	5	4	2	0.15262345084353324	0.340723610469095	0.2803606107259957	0.22629232796137572	
7520000	-1199.626180165564	-1085.8260715417389	-113.80010862382511	-1085.8260715417389	60.53514217058313	4.012347874015627	0.0026281615832788306	0.20830997962972223	0.0026568260388267232	3.8968901245938213E-7	0.22863658280423788	-84.12738777326814	183.49430691426434	200.72141156801362	192.70977608174186	116.2364602640156	14.921648339603012	1	6	2	1	5	0.16985456663027795	0.340723610469095	0.307885965208302	0.1815358576923247	
7530000	-1198.4276278624134	-1085.8244910606247	-112.60313680178857	-1085.8244910606247	47.16242882742232	5.546642472172012	0.0027152878805244566	0.6204045567232704	0.0036053820056234464	4.918102175577762E-6	0.6385087674924552	-79.25852696150325	439.64207883655	353.6566869106603	226.82464815855906	92.66602736092682	30.872565556538618	2	1	5	1	6	0.2247682602083809	0.28580991689099206	0.307885965208302	0.1815358576923247	
7540000	-1212.770740559997	-1086.2523014844323	-126.51843907556473	-1086.2523014844323	195.28116253178814	2.652625555691668	9.896231543891027E-4	0.5120869513735401	8.174746175889825E-4	3.0898015999501823E-7	0.5642759134642611	-89.47330168742864	8518.68914187297	1176.5517223742916	68.6430992154572	39.133072152063946	51.68724316915256	2	1	9	2	1	0.21833270832937382	0.29111392654963303	0.3090175074286681	0.1815358576923247	
7550000	-1245.9728217727727	-1080.9886874523984	-164.98413432037432	-1080.9886874523984	1360.8699987192783	3.2600594511907706	1.8218671098578309E-4	0.7382745199410153	1.6171704052693933E-4	1.5072872458355416E-8	0.7102320464444222	-118.80623368334663	19737.14113215753	1027.934046082942	1948.266557148024	343.40873955761265	362.6452364104731	2	4	1	1	7	0.2150324830677237	0.29111392654963303	0.31231773269031826	0.1815358576923247	
7560000	-1212.7371351269578	-1090.575660061046	-122.16147506591184	-1090.575660061046	109.57118042078456	4.147480387190276	0.0014482997226525733	0.5878823294859342	0.0015769916195901004	7.737355248979176E-7	0.6495273593684058	-87.82886676864575	773.9398771340759	580.8887571304498	562.8345633455962	29.09225889457414	15.506782661662077	1	2	5	3	4	0.18098079396714326	0.29111392654963303	0.34636942179089875	0.1815358576923247	
7570000	-1164.5601541435476	-1080.6052994236056	-83.95485471994203	-1080.6052994236056	24.69500021418985	3.659971031435832	0.00785973916279422	0.7652767925706152	0.006586173815883504	3.666459460196327E-5	0.8294138728317136	-59.90106742975378	282.36997869605864	66.10764919744831	6.854783058244933	6.162036528039152	3.121002365119275	2	2	2	4	5	0.18098079396714326	0.3750543435975066	0.25063478325306615	0.19333007918228368	
7580000	-1190.8872791626904	-1086.3240630101975	-104.56321615249291	-1086.3240630101975	40.507411021982804	3.659971031435832	0.0049205280841323985	0.835107229364886	0.003781567840182405	8.445884644994638E-6	0.70386174905734	-74.5701483861861	196.1803801892116	232.7782464489763	53.54389785939728	59.25329565511683	5.1465507032467555	5	1	1	2	6	0.18098079396714326	0.3750543435975066	0.25063478325306615	0.19333007918228368	
7590000	-1213.7560748006413	-1081.5171734891235	-132.23890131151782	-1081.5171734891235	94.94208399665905	3.544802406287837	0.0018037126606952108	0.7403562135438606	0.0018512100075600984	2.465769539777094E-6	0.7911567353164343	-93.25596446883084	25911.057674010914	299.5131131737982	118.97454728471037	38.10422973042253	31.869947987729915	3	1	8	2	1	0.18098079396714326	0.3381786731206315	0.25161271905558247	0.22922781385664248	
7600000	-1160.3600535050928	-1077.681447472051	-82.67860603304169	-1077.681447472051	23.880474721424978	3.5456820776513474	0.006045242506558124	0.8406459242256924	0.006150495064833901	4.069776543197891E-5	0.8499155501406753	-57.59571135543146	251.74531259839236	17.59993158101476	21.41906809623319	15.03485680762687	1.5340186575108339	2	2	6	3	2	0.18593763346457529	0.34087421904802506	0.2900283553953918	0.18315979209200758	
7610000	-1183.0214487553008	-1081.50535197461	-101.51609678069087	-1081.50535197461	40.31025535041423	3.616715143678208	0.004202853597706669	0.5573604139489267	0.004358292385528194	9.314219269332213E-6	0.6488503515210531	-71.60340520822876	445.68749847907435	376.6013239618261	35.59623912306016	36.86314577044861	8.947865620579345	2	2	5	3	3	0.17485242674969004	0.34961011076233395	0.2900283553953918	0.18550910709258392	
7620000	-1173.1295077624077	-1083.655001904139	-89.47450585826866	-1083.655001904139	27.01201503949183	3.547218886760846	0.011675325918350294	0.7758305720457891	0.008295272936148	4.881351229341798E-5	0.7382974267344877	-64.94548688681378	76.85131223720403	29.619986150045865	54.90624552290545	8.186970161572255	7.155046895866667	2	3	6	3	1	0.17485242674969004	0.34961011076233395	0.2900283553953918	0.18550910709258392	
7630000	-1182.255892654421	-1084.5344361311493	-97.72145652327168	-1084.5344361311493	27.276530779964844	3.547218886760846	0.009209263071192152	0.6593816734743295	0.007599400209800153	2.5809780097995122E-5	0.6031773189312354	-68.61464549902108	211.1776176922667	170.54120733969035	166.62378696998778	12.185320296555904	13.185075747784344	2	3	2	6	2	0.17485242674969004	0.34961011076233395	0.2900283553953918	0.18550910709258392	
7640000	-1181.8687585776495	-1083.0486433472297	-98.82011523041987	-1083.0486433472297	24.303852901298626	5.090144374582897	0.007867340026752113	0.836171651385052	0.0073489992377857105	6.739662086564243E-5	0.9517981698596596	-69.95525653072349	314.2777732130183	47.7694196046693	59.35978300276685	26.85357613523405	14.326994159362023	4	1	2	7	1	0.17485242674969004	0.33630180321492514	0.3155066616817969	0.17333910835358757	
7650000	-1198.202803553439	-1097.0244430263228	-101.17836052711608	-1097.0244430263228	33.71590725775914	4.043275881286549	0.005442805812525608	0.36550540185636277	0.005172019942161475	1.986672212191794E-6	0.2659668218136107	-73.57907209562619	211.9073635594384	173.64827938933965	58.64171976528703	36.51862083684535	16.67407151687224	1	1	8	4	1	0.20521267491465373	0.30594155504996146	0.3155066616817969	0.17333910835358757	
7660000	-1200.8434671678936	-1084.2351533045933	-116.60831386330018	-1084.2351533045933	61.85547936788544	2.715770155860948	0.002682337626883189	0.5575152924127516	0.0025527080944837428	1.0842835931937385E-6	0.4149317993713724	-85.63361806696528	611.68277133407	275.775418662674	58.357925929872884	32.7920050722053	54.71664565336953	1	2	7	4	1	0.20521267491465373	0.38598476634680023	0.23742479297647343	0.17137776576207223	
7670000	-1240.512856303144	-1078.6123058972887	-161.90055040585523	-1078.6123058972887	819.9424556424966	3.6427414404609406	2.0582702543478712E-4	0.433017511885909	1.7695816292503775E-4	9.765495586098437E-9	0.5004662652111056	-118.85481663794405	3553.873638183091	5376.239037764978	1277.5681150854105	557.2699746613536	273.2616863785827	5	2	1	4	3	0.20521267491465373	0.33845277576466204	0.2849567835586116	0.17137776576207223	
7680000	-1285.2571833097545	-1086.318753649628	-198.93842966012642	-1086.318753649628	4476.358322441022	4.570327620159284	4.2848014054203114E-5	0.7394913517714149	3.447828041296172E-5	3.815487734735133E-10	0.5490391319119411	-148.1434418644551	15527.594823660285	12658.35833341796	9067.141339405754	1374.3055107265081	1017.7891180896358	5	2	4	3	1	0.17640542397025866	0.3629300712560233	0.25161817587690105	0.20904632889681665	
7690000	-1263.4050786252521	-1085.0992050721322	-178.30587355311994	-1085.0992050721322	1088.2736551983232	2.6108671188805785	1.283234704664281E-4	0.4678263415461464	1.2807805414749427E-4	4.051732567711701E-9	0.4805230897613241	-134.53790700565423	2476.9401195393625	1607.8476545056299	1544.2134548841104	2618.727766440497	1359.6496435468598	1	1	1	7	5	0.16247588335783242	0.3768596118684495	0.25161817587690105	0.20904632889681665	
7700000	-1250.4390193351267	-1082.6579555383007	-167.78106379682595	-1082.6579555383007	989.15799631076	6.042207354009434	1.506835569171507E-4	0.6766363659785164	1.3146893246829944E-4	1.4208470356914718E-8	0.7397761608877376	-122.77981535518552	20319.87954727484	4420.844785079714	965.4239355265686	246.1925365724058	54.39693545845574	1	3	9	1	1	0.16663218353141257	0.3768596118684495	0.25161817587690105	0.2048900287232365	
7710000	-1238.4607433695296	-1085.816547796101	-152.64419557342856	-1085.816547796101	541.660315214364	4.597021234834661	3.308843078051718E-4	0.5165291819874667	3.364533694189928E-4	3.305851188176178E-8	0.5308637715169173	-111.61165430888514	7653.625238568042	811.1114480207677	192.43750884628415	318.627592432811	280.5109708207077	2	6	3	3	1	0.163428466064125	0.33136041552601175	0.25161817587690105	0.25359294253296183	
7720000	-1201.5329871106665	-1087.6353180374451	-113.89766907322134	-1087.6353180374451	50.91835465432043	3.5878927803754013	0.0035547054169693887	0.5767825547558446	0.003587444060548334	5.108670759053367E-6	0.6366587208176364	-77.44323427075271	813.2424349288534	364.5622017446338	1030.7490546395024	51.05502661354793	26.313295709910893	1	2	2	3	7	0.163428466064125	0.32984827495157154	0.25161817587690105	0.25510508310740204	
7730000	-1193.6128986047138	-1087.9289857880503	-105.68391281666334	-1087.9289857880503	43.89521391373396	5.3232519037929	0.004353947094719726	0.33887930722877596	0.003954881464236971	1.3434168840727239E-6	0.2932454716362445	-78.7505128248903	319.4582754830537	76.03048957219657	63.58940546626255	21.41050317600191	7.554474048218017	2	1	7	4	1	0.15524626123129848	0.32984827495157154	0.2957896182760254	0.21911584554110422	
7740000	-1184.3206341418645	-1088.7650737606125	-95.55556038125191	-1088.7650737606125	40.82029711276507	3.288071918542566	0.004364252772322884	0.4168259857220511	0.004280709714712919	2.559718186599053E-6	0.35422868996898554	-74.88007405402202	109.46071922737961	16.259168382593444	16.100774701851105	8.300087550549957	1.434257097669347	10	1	1	2	1	0.18716736860532446	0.3164893566712183	0.2918320030891095	0.2045112716343474	
7750000	-1186.5566673047656	-1085.23299098366	-101.32367632110555	-1085.23299098366	31.651592902364026	3.883404534355433	0.006637288661934804	0.6399537916045215	0.005366543850990873	8.638585696873265E-6	0.49795006726054897	-73.4716705057168	162.53904378738568	72.8951592585744	43.29172206012074	62.424172635879444	15.249021240727783	7	1	2	2	3	0.18716736860532446	0.3164893566712183	0.2918320030891095	0.2045112716343474	
7760000	-1180.7658634340676	-1082.1708942473301	-98.59496918673734	-1082.1708942473301	36.1386335186113	5.105343044767492	0.0037941146192971746	0.38526482676766977	0.004037967390350669	2.7962198125105464E-6	0.4029851140200807	-73.38707311944704	201.68203251226396	73.34544525867696	9.177016974855873	9.672641536452083	19.929937764243927	4	4	2	4	1	0.18716736860532446	0.3164893566712183	0.2680536691034379	0.228289605620019	
7770000	-1189.005517860871	-1088.4069197973188	-100.59859806355217	-1088.4069197973188	36.27707699776393	4.068688432881039	0.005112162666655527	0.4917415131773014	0.0048721293969816145	3.996991693441181E-6	0.42035701368500855	-70.0516964134821	1349.8367283695889	122.72063325327346	78.10804740611033	19.967410737665595	13.719404141061101	1	5	3	1	5	0.1975703731476758	0.33131428942749136	0.2850209916139245	0.18609434581090795	
7780000	-1192.9240470021414	-1082.282594267186	-110.64145273495552	-1082.282594267186	42.18227153635946	3.6693010655501554	0.003762035428400767	0.4376343885702863	0.0037630994298150397	2.83379241787651E-6	0.4936664066077745	-79.02715348116156	494.3230908485478	182.48137938457728	255.40750735937448	45.88379414461607	32.42038053518378	1	1	5	6	2	0.1975703731476758	0.33131428942749136	0.27409748105729004	0.19701785636754243	
7790000	-1193.7544098674377	-1084.6335317565974	-109.12087811084027	-1084.6335317565974	55.07116793413426	3.565862033140978	0.003082405552103348	0.3097974236236065	0.0028293233467657883	7.71166616619301E-7	0.28431922864534603	-78.41514877914864	1059.9754644472255	204.51161052948504	17.642882283564113	31.67586733521969	50.774725452971886	2	5	4	3	1	0.1656888677204712	0.33408798048819077	0.30320529542379526	0.19701785636754243	
7800000	-1185.19355334844	-1092.9773978007095	-92.21615554773058	-1092.9773978007095	23.29547325376618	2.8305185116117584	0.009114934052742373	0.44740846657060535	0.007341385269666211	2.055322812278035E-5	0.5767232206923888	-64.44666525682771	137.2822495778717	43.16556421174684	119.67722103234728	50.505797224702405	11.0754523504574	2	1	1	3	8	0.2501903360087315	0.3108713853433059	0.24192042228041993	0.19701785636754243	
7810000	-1172.5477629836098	-1080.1379899051221	-92.4097730784877	-1080.1379899051221	28.816018265951925	2.9734788167176127	0.011008496136330733	1.1938937750868357	0.007492546656465735	1.7368561393940008E-4	1.426223474817803	-63.666354635534326	334.7734860075588	29.159494045968007	19.51930774535935	13.239111799192882	34.04161467658282	2	1	4	4	4	0.23905213355523905	0.32200958779679834	0.24413097856183302	0.19480730008612934	
7820000	-1156.682107489965	-1077.8018972600582	-78.88021022990657	-1077.8018972600582	20.383819641611442	3.7224462681178303	0.010520404881039364	1.1781122883689035	0.010401262943118115	3.2694346763954477E-4	1.2761074200456997	-55.137355885384196	149.4517572793011	16.634870250827454	9.17533046873102	6.773366164141468	6.7560667440362705	1	1	3	5	5	0.1687190788662215	0.3042395524843258	0.31069581019541725	0.21634555845403516	
7830000	-1175.5859229377338	-1085.2419452259276	-90.34397771180635	-1085.2419452259276	24.449033586726856	3.502961357951902	0.011069605703768944	0.9923878842720257	0.00618691234506383	1.71907492817298E-4	1.3024773201521305	-65.30293757708662	123.3432509512247	30.38298014407499	32.45352461670304	17.015562778435783	1.5699208346836537	5	1	2	4	3	0.1917255429615547	0.3042395524843258	0.3033933892791476	0.20064151527497162	
7840000	-1166.4223285720568	-1089.9720280452318	-76.450300526825	-1089.9720280452318	22.109907428188762	4.748821884457411	0.008998646788543212	0.3544883773224238	0.00871295244354924	1.0162324498666277E-5	0.3515021103202205	-56.95613324702411	96.32167357917334	5.564349369756321	2.9033349917728866	4.487485592646927	8.790181002112453	7	1	1	5	1	0.1917255429615547	0.3042395524843258	0.3033933892791476	0.20064151527497162	
7850000	-1181.9781089296137	-1082.8331480669303	-99.14496086268322	-1082.8331480669303	35.42156662827991	4.08442157812683	0.0073279570014262805	0.5302095099013368	0.006042272897783934	8.531955412499405E-6	0.48005195408084234	-70.05612147122561	175.76922841186678	59.24558513324532	90.9086070982906	9.318375720035338	32.73999059812263	5	1	2	3	4	0.2144043068908008	0.31440264821258823	0.2705515296216391	0.20064151527497162	
7860000	-1169.646543831719	-1082.5064797970376	-87.14006403468142	-1082.5064797970376	19.65429072326951	4.450520364686295	0.009315126085437976	0.6126713717481156	0.00892953008953176	3.1206717734955025E-5	0.5420200112297379	-63.46449495274596	35.73296879252562	56.48993417945044	54.2052580770846	14.041177400257194	3.125349500219386	3	2	3	2	5	0.15105200330477112	0.3726776412307682	0.26716222552167523	0.20910812994278521	
7870000	-1171.8584224755589	-1078.644070973612	-93.21435150194681	-1078.644070973612	26.060701751590198	4.285357623429664	0.012284032497700813	1.1466577200694952	0.00655457866056937	8.168869959527251E-5	1.0759383589903149	-67.54121462688367	76.33614127597366	67.01783082113472	32.30301295661714	16.95780412446953	2.324382050952289	1	6	4	2	2	0.15105200330477112	0.3726776412307682	0.26716222552167523	0.20910812994278521	
7880000	-1175.71088542571	-1079.294892438151	-96.415992987559	-1079.294892438151	38.32851431262203	3.979423472890237	0.012805636325237376	1.0788576445732179	0.005795366682685631	8.626727883417082E-5	1.0311055054899645	-68.75447697400735	107.79137109220164	107.96154584679809	25.51002938768211	26.90117666204134	16.81745848482683	2	1	5	3	4	0.17765536864569717	0.33640382429758475	0.26646387398974275	0.2194769330669751	
7890000	-1180.882196900561	-1089.667356634521	-91.21484026604004	-1089.667356634521	27.40434364813966	4.164270089660971	0.010386553507169636	1.053493357476509	0.005120168766282547	4.52365515111951E-5	0.8961003148399707	-64.5788950752715	188.90691082123382	110.4170768611217	13.604361040161598	13.282994936123343	5.550810142604718	1	4	2	3	5	0.17765536864569717	0.33543484498664317	0.26743285330068434	0.2194769330669751	
7900000	-1195.0354824577455	-1086.8642921096437	-108.17119034810183	-1086.8642921096437	60.74048664966392	3.1047803099875315	0.0023689023154190416	0.4610845769260787	0.0024481199155898165	1.6365198461601863E-6	0.4551832665924757	-79.88358447022597	184.43440675968577	236.15149543525482	94.38183862459391	41.088793711369384	5.650558381096617	5	2	3	2	3	0.18773625538256106	0.33543484498664317	0.2863939156302227	0.19043498400057282	
7910000	-1211.7112547154525	-1085.9078782235802	-125.80337649187226	-1085.9078782235802	89.55293895797979	3.1047803099875315	0.001976272073479194	0.43955071112177385	0.0015986849743004517	2.618257105921412E-7	0.3325784353177446	-90.49397390066827	749.2043685776524	791.5192657460982	530.5975953951596	142.9944567144177	52.932740384357196	3	2	3	1	6	0.20039196456214556	0.3227791358070587	0.2863939156302227	0.19043498400057282	
7920000	-1248.6444456095337	-1086.8592332036842	-161.78521240584945	-1086.8592332036842	647.6885262098009	4.042751980187433	2.2092636934075942E-4	0.4052355625147702	2.4020563240282665E-4	1.1196938732292663E-8	0.44635872258895765	-118.14201458262974	9685.706234758212	3503.8651893891265	1374.5286470612145	459.02171620782417	324.17390411171	1	4	5	1	4	0.19183635108182784	0.3220625127339191	0.2806420955882272	0.20545904059602563	
7930000	-1243.6804061152898	-1076.055779593905	-167.62462652138476	-1076.055779593905	1178.8707397477747	4.042751980187433	1.3970794541202057E-4	0.706623492048067	1.3633471773274837E-4	7.562129534140598E-9	0.6282880509090739	-123.58079206145754	5822.656444095832	2795.6347139985983	3095.517444047729	153.18157669804756	159.61898989739316	3	4	3	1	4	0.19183635108182784	0.3220625127339191	0.2806420955882272	0.20545904059602563	
7940000	-1263.2528925851318	-1092.3593458490445	-170.89354673608722	-1092.3593458490445	1277.320051590277	3.371916907300106	1.3287488923563714E-4	0.449962363942911	1.1363346586629273E-4	3.2203993594251564E-9	0.4536964926694317	-122.19828217218743	4302.7894018649795	3800.809834902747	17175.210228412143	368.5617976619689	261.645234761606	1	5	1	7	1	0.21225268102600472	0.2637416682715478	0.3176789150218412	0.20632673568060608	
7950000	-1287.4277417518008	-1099.839389589775	-187.5883521620257	-1099.839389589775	2520.9604272126044	3.759708682736452	7.528853097613925E-5	0.4672126943053446	6.409748752956157E-5	6.348599971580053E-10	0.41658740938926125	-137.8985027990481	44561.23695895828	11099.133585362011	1799.6311688245519	853.5192698697376	1469.5395690670546	1	7	2	1	4	0.18776726432168583	0.27997553446779166	0.3176789150218412	0.2145782861886811	
7960000	-1258.726601097881	-1082.8975678571082	-175.82903324077284	-1082.8975678571082	1372.136313752317	3.759708682736452	1.1275101810952902E-4	0.42934875349052604	1.1732419494679816E-4	2.7657248421097182E-9	0.44910664987251553	-128.40374283671906	3479.363466604387	6625.061065391206	10236.27013446262	1371.2493292690563	412.9649630165194	1	5	1	3	5	0.17478631917488055	0.31099605558341015	0.2866583939062227	0.2275592313354864	
7970000	-1214.315629553597	-1083.126538020434	-131.18909153316295	-1083.126538020434	166.42528052613173	3.3436295501759483	0.0013951005521331186	0.4252072603363374	0.0011833482172066197	4.834060260664393E-7	0.4839782628525218	-95.0277514239799	904.6625565812067	333.6916063273067	489.41644975003567	331.1393502063089	133.99833955757128	2	1	2	2	8	0.19087263161752568	0.3463143927525791	0.2597800429178521	0.20303293271204292	
7980000	-1189.5761279430906	-1081.975182225886	-107.6009457172045	-1081.975182225886	45.66449371275612	4.151708486480462	0.007179038002394626	0.9128720645536035	0.0045416323870893106	1.1187982941755941E-5	0.6922557456201377	-78.38481210484485	102.96467456177129	85.70960237455044	87.61933672581841	73.54868777443004	23.46500236970556	1	1	7	5	1	0.18805115786119866	0.3463143927525791	0.26260151667417914	0.20303293271204292	
7990000	-1189.68259134215	-1084.6795719567153	-105.0030193854348	-1084.6795719567153	52.30727373567686	4.151708486480462	0.0018969006460338343	0.6000760751172928	0.0021144588537509827	1.7732875314345067E-6	0.6626736590822558	-72.98129802671906	1224.3533970463548	190.2096128164404	173.66928810578432	22.49999193232441	8.652344194246426	2	2	1	4	6	0.20648761814162564	0.3638771724424125	0.26260151667417914	0.16703369274178248	
8000000	-1190.4610392776221	-1083.5416021936637	-106.91943708395847	-1083.5416021936637	34.8558313955459	4.42721510128775	0.005081114998111002	0.740355025484727	0.003978697576570159	1.1542137981115746E-5	0.768807216355791	-72.00127452192457	457.23561423242313	668.2527581036046	800.9207489570659	26.060601327433186	7.224661315430506	1	1	1	11	1	0.19078989490592468	0.33644773510138093	0.2616812020275155	0.21108116796517867	
8010000	-1200.4468164826708	-1084.0270871940984	-116.41972928857243	-1084.0270871940984	91.16878784038391	2.87591777152456	0.0018544149408688667	0.8487311078255335	0.0018546958828392702	1.735400039841082E-6	0.7006681499584397	-82.66861816852301	1879.398837399071	475.946500021758	74.42181426253319	46.91786785437069	10.459336127275497	1	2	2	9	1	0.18653174703581918	0.3458336631396161	0.29678451032959074	0.17085007949497383	
8020000	-1193.8709007623868	-1088.9560645731383	-104.91483618924855	-1088.9560645731383	54.57671082216246	2.9458943731413236	0.0026128391322949285	0.6099935286240592	0.0028530038415199117	2.645915294250879E-6	0.619130911695199	-77.11156228098493	162.3997777707633	31.73779881770317	26.408058404623095	77.05308440973701	20.575136482884496	2	3	5	1	4	0.2004131127282676	0.3310735077769136	0.2908039298527414	0.17770944964207733	
8030000	-1188.7683927103544	-1085.1151650147142	-103.65322769564021	-1085.1151650147142	30.304056849123356	3.771770430062408	0.006558560304528839	0.7388654846179692	0.005140514321754271	2.2604921985756387E-5	0.7844091014754053	-72.99838542989156	265.0747047962656	190.62319298600556	124.13170238732015	67.11178934814029	17.824453864727772	2	2	2	2	7	0.18681783624666587	0.33398811170037274	0.2723306338262812	0.20686341822668006	
8040000	-1178.230085531086	-1082.8639219875345	-95.36616354355158	-1082.8639219875345	25.26058995968063	4.071602255196484	0.005411945042619036	0.4948646101246516	0.0055742309193132	1.038785892266255E-5	0.5183514195387868	-64.65182952283376	391.66766418638224	502.14776861368296	143.8665740516641	21.93721516973115	10.206974176957615	1	2	2	2	8	0.16993659684194806	0.34140975691460984	0.289211873230999	0.19944177301244295	
8050000	-1221.8664766781426	-1082.5658941231516	-139.30058255499102	-1082.5658941231516	232.21322081201896	3.791685148986113	7.157704988626885E-4	0.39246579720771446	7.096735498594338E-4	7.726661788660261E-8	0.38884928965762844	-104.14596051825211	759.431141845265	831.9681929600061	307.246811026645	152.19313065570483	91.98773482800665	6	1	3	3	2	0.16993659684194806	0.34140975691460984	0.289211873230999	0.19944177301244295	
8060000	-1215.1023612775966	-1090.0837213437103	-125.01863993388642	-1090.0837213437103	82.53883292984897	3.791685148986113	0.00200103971964871	0.8686171221021811	0.0020040885949233994	1.4467717064181905E-6	0.6554305809669119	-88.25993380535179	728.576712478125	982.3337481131105	86.84700410457039	174.1863515036971	27.70829833025892	2	2	9	1	1	0.1901308549404239	0.2978118073746718	0.3306522278027722	0.18140510988213202	
8070000	-1221.027962872255	-1085.5721252934413	-135.45583757881366	-1085.5721252934413	191.4481769210895	3.413671914158651	8.763644965196055E-4	0.5821860916553792	8.340633419205177E-4	1.6180931565355585E-7	0.4911631025342441	-101.6825375207664	1063.4671307375195	205.13162718445562	132.5489528333297	162.10101123310736	11.526423335077938	7	3	3	1	1	0.1827646893677532	0.2978118073746718	0.33801839337544287	0.18140510988213202	
8080000	-1177.460991265799	-1079.191148251863	-98.26984301393608	-1079.191148251863	41.53411619836231	3.413671914158651	0.004783773483751319	0.6065867188196838	0.004599458760138433	1.1170104868400645E-5	0.687575201083051	-73.95441371246005	52.84105193814088	46.65748478436827	45.37382504103959	30.607010066371327	8.761491067121412	1	9	1	1	3	0.19089933960233987	0.3629980266494672	0.2765393633880279	0.16956327036016489	
8090000	-1163.3462313344255	-1076.746255405805	-86.5999759286205	-1076.746255405805	27.650324607528443	3.1437519844951445	0.007156850032544499	0.8784163722878492	0.007386190419604977	4.614319059891167E-5	0.802019577901741	-60.63457169555106	173.49334018458185	29.1031880935491	31.253486576094804	22.90259995146837	10.508520632762702	1	1	2	5	6	0.19005262040882673	0.3629980266494672	0.28312106719125013	0.16382828575045583	
8100000	-1170.0919209331541	-1086.4823715681769	-83.60954936497734	-1086.4823715681769	17.301961324092144	4.999337997200127	0.012203395776622243	0.5209878271579395	0.00930869251686879	3.5700880087007185E-5	0.589598588546788	-56.99174779942835	157.39164381099178	150.49914758634498	16.883572070053912	25.579084140053535	4.085401939835103	1	1	4	5	4	0.19005262040882673	0.3629980266494672	0.2726200466418105	0.17432930629989543	
8110000	-1156.0783818927928	-1077.6093182481764	-78.46906364461644	-1077.6093182481764	13.887784274263643	4.088135517926745	0.018225071576941847	1.0316486250520427	0.015221352207574118	6.249806575184469E-4	1.3328761814453964	-55.16789254355925	81.92321586744586	49.914355029478294	28.435675892122198	5.374599798475475	0.6551603212869871	1	2	1	10	1	0.1659142042683172	0.372696180063378	0.2726200466418105	0.18876956902649414	
8120000	-1166.4855961056705	-1082.9152677339189	-83.57032837175163	-1082.9152677339189	18.457138539875587	3.6899057573320797	0.014495677082688634	0.6550554267388196	0.011362254526957547	6.829727651802443E-5	0.6153442667340027	-61.57136408642572	32.03913408485907	30.52528576171981	28.320996409363225	11.862371821445999	9.384864947779104	4	3	3	1	4	0.18568208039868803	0.35292830393300717	0.2726200466418105	0.18876956902649414	
8130000	-1175.4847909320301	-1078.7380478109576	-96.74674312107248	-1078.7380478109576	30.705218066177952	4.319393053296727	0.006193832181894161	0.3721401532938023	0.006269700538801798	6.05010532053924E-6	0.37377841868761336	-71.38566311471084	94.34188920917654	25.377749033888435	34.68536323743757	55.09223732820908	17.62011149314119	2	1	3	5	4	0.18568208039868803	0.35292830393300717	0.2726200466418105	0.18876956902649414	
8140000	-1177.3918212386382	-1086.381227317543	-91.01059392109515	-1086.381227317543	20.60075978587619	4.287478777149131	0.010847351038757417	0.5848295968262044	0.008268714167675282	2.5275695048756652E-5	0.5534078972498099	-68.77290657008005	35.41278131671838	15.519588012467874	5.14480866537619	13.174651096574758	27.99729401388085	7	2	2	1	3	0.18568208039868803	0.35292830393300717	0.2726200466418105	0.18876956902649414	
8150000	-1184.4601627113586	-1086.8516904575888	-97.60847225376992	-1086.8516904575888	23.7306313165556	4.287478777149131	0.008966267778418116	0.5511768563028004	0.007790465198421694	3.184160247947843E-5	0.6253158814712868	-71.81806158827695	77.76746613016186	59.44675658406554	75.89549997493128	3.2561798824069874	9.214367547918071	4	2	5	2	2	0.18568208039868803	0.32472597797662384	0.2726200466418105	0.21697189498287747	
8160000	-1168.5436762711668	-1084.765445152333	-83.77823111883373	-1084.765445152333	17.4102233137536	2.780869789305676	0.013477486343371432	0.5163995679269108	0.009258612119418363	2.236292708689292E-5	0.4686887921904296	-59.7657007035551	256.4783596791439	22.2850796371291	39.84258028672282	7.627019560584182	0.5938483585490285	2	1	7	4	1	0.19960768279696636	0.3189968770703485	0.2726200466418105	0.20877539349087448	
8170000	-1159.8373201579107	-1077.6347791319638	-82.20254102594686	-1077.6347791319638	14.895763024129419	3.8341082978479206	0.01787453861392227	1.0126247877243955	0.012486333101207286	3.752558048689711E-4	1.2279876014051012	-56.56649993021161	117.8062803906019	42.41001556219216	24.95380508546915	20.116658153754926	9.159814037718577	2	3	3	3	4	0.19960768279696636	0.337959829628428	0.2626155228914187	0.1998169646831868	
8180000	-1151.374360579586	-1081.188461091912	-70.18589948767409	-1081.188461091912	13.03704243714869	4.4564311230953875	0.020495822342249836	0.9449698894876973	0.017558370048803187	5.411249999953669E-4	1.1564717377333475	-46.54196150233161	159.07635370492213	18.44019567811672	11.997290302679527	9.992372189042793	3.0060645175614877	1	2	5	4	3	0.16295617995616657	0.337959829628428	0.2629604806608263	0.23612350975457896	
8190000	-1143.5087629061152	-1081.1138158605265	-62.39494704558861	-1081.1138158605265	12.172331252592771	4.281843143070175	0.027234574495289977	0.9207536726057224	0.0158430636704673	6.215381456825881E-4	1.1188600743645525	-43.873480190242766	40.61130501790055	28.31147964756971	2.236357486421759	1.1742544474933865	2.027936828609326	4	1	3	2	5	0.17782441076448766	0.337959829628428	0.31598970314872704	0.16822605645835714	
8200000	-1143.981652413495	-1072.4566433686716	-71.52500904482355	-1072.4566433686716	10.879671750434877	4.0990454757665695	0.07459865428014348	1.320406375530516	0.020278357527806067	0.0055720435016574695	1.5270591438923045	-44.27552474634013	764.9426927240829	11.82020939599436	19.464503772287557	2.7284669681359444	2.1615391799317196	1	2	5	4	3	0.17782441076448766	0.337959829628428	0.2628217983223153	0.2213939612847689	
8210000	-1165.601633692504	-1080.9982365246353	-84.6033971678687	-1080.9982365246353	14.943040232914889	4.422083791340354	0.02682288619540361	1.030337686730154	0.01397780783843417	7.983750707338137E-4	1.2234083473581034	-57.49151969776649	59.735056994700486	43.016216467894225	55.05206297772484	52.33315486256529	5.073795846908429	7	1	1	1	5	0.20560732317691122	0.337959829628428	0.2628217983223153	0.19361104887234534	
8220000	-1161.6744689991951	-1082.4781956903169	-79.19627330887828	-1082.4781956903169	16.474746313595862	2.843462940962081	0.01915400269277838	0.6330131688033691	0.014591123176381799	1.5367238038421348E-4	0.6646440847524938	-56.97567160626081	90.45170207288949	6.515233769243188	8.333424223078786	19.630209652042776	3.08384553981049	1	1	3	9	1	0.20495120437113473	0.33729363277811436	0.2641441139784054	0.19361104887234534	
8230000	-1161.9778788165293	-1075.8172915058121	-86.16058731071709	-1075.8172915058121	29.34461307053111	4.135767956647579	0.013396829623336201	1.0215993907608623	0.009800647946409457	3.040947852951309E-4	1.1219439457451768	-60.97937972758254	55.569179112732755	50.894183213859215	54.70401129716349	12.759365979733422	5.1050945276261	1	2	1	9	2	0.20495120437113473	0.33729363277811436	0.26149686660763016	0.19625829624312063	
8240000	-1169.9408632889952	-1082.4043024165135	-87.53656087248173	-1082.4043024165135	27.749641929291883	2.939097947657063	0.019230702747941756	1.1344635649641313	0.009395126520135527	4.39529086587055E-4	1.5206881309894764	-63.44011727992201	96.35973332440902	42.08017785478231	25.074486679561346	10.864153439138171	1.6926456496527709	1	9	2	2	1	0.1510488758913873	0.32891107220394294	0.32021517607122063	0.19982487583344902	
8250000	-1169.3724377736137	-1086.2673149996156	-83.1051227739981	-1086.2673149996156	15.600412666529026	3.9889740638547013	0.016070313320666618	1.151217937069285	0.0098403734859168	1.453405283093145E-4	0.9940571572147138	-55.19664127018667	407.35605387512993	90.32559367733909	27.79000880196094	13.431109012011344	0.7767752597033966	2	1	3	7	2	0.1510488758913873	0.3960767843271157	0.2714802484312894	0.18139409135020756	
8260000	-1163.4271662237006	-1078.0268237629755	-85.40034246072523	-1078.0268237629755	22.53243232138872	2.90422122317513	0.014280559074140612	1.1577374583535125	0.009404837407594152	3.017204377991459E-4	1.3348614064799467	-57.08309044896877	346.72297356308235	8.852427360908475	14.36332635258662	35.53330399477789	1.168412590629041	1	2	8	3	1	0.1510488758913873	0.39438202037544756	0.2731750123829575	0.18139409135020756	
8270000	-1180.545663910355	-1089.6217664007659	-90.92389750958904	-1089.6217664007659	33.57538862423664	3.1528872188811947	0.006610563489995467	0.8323726559537714	0.005743679408631764	1.6982116808121143E-5	0.6798873833016809	-64.37773962642305	266.0321616588562	4.372817087622159	11.351697254328354	14.667668547874923	25.676292786783737	4	1	3	6	1	0.20247299418220957	0.39438202037544756	0.22354739676263027	0.1795975886797125	
8280000	-1207.3517441448623	-1101.7631451790999	-105.58859896576244	-1101.7631451790999	40.79847937623191	5.647817574212611	0.0046579113327037845	0.3408810296030631	0.004397304188714126	2.4899248524951784E-6	0.3368528067179492	-78.27840073661739	119.87754336699376	265.32991001461363	59.23443346959781	17.71282304790727	5.001686119860709	1	6	2	4	2	0.21797291568894414	0.378882098868713	0.21702161208151366	0.18612337336082913	
8290000	-1179.7002955933665	-1085.7179324226029	-93.98236317076352	-1085.7179324226029	24.445202488519055	5.534542413104483	0.008512533398975682	0.4177683117566171	0.007578827492122053	1.324306959923771E-5	0.4462650494257953	-67.28830728710716	101.41627741194952	78.71093144511607	81.23254347125255	44.986386156105	3.4335484585923934	1	1	8	2	3	0.16530990895052516	0.3347868548976444	0.2706970198764747	0.22920621627535565	
8300000	-1183.0666294162413	-1090.4952847421857	-92.57134467405562	-1090.4952847421857	26.155520628257133	3.4865921935909414	0.007151072783893739	0.3538472722567632	0.006459603868085688	6.350005519548143E-6	0.37884120874576566	-66.00080921588575	149.4906408601454	104.41392596080534	150.4638410771776	13.801151695089887	6.045060910322547	3	1	3	3	5	0.16530990895052516	0.3347868548976444	0.2789952080260469	0.2209080281257835	
8310000	-1186.8913703439682	-1080.1116765971103	-106.77969374685797	-1080.1116765971103	35.89842140263947	2.9473289203471547	0.00538068244245685	0.7267096095404783	0.004499532153442777	8.91791879240952E-6	0.5953332279455242	-74.36702917824131	701.3268928274609	156.9062116836629	171.61996671599545	85.95823338183385	9.59750108740073	1	7	1	1	5	0.16530990895052516	0.3667123077392252	0.27849105778865396	0.18948672552159562	
8320000	-1248.2797750910909	-1085.0478377080174	-163.23193738307342	-1085.0478377080174	677.1119467499159	3.6992436714546177	1.9248607003161596E-4	0.6642206657695731	1.920288182252185E-4	9.921426532633349E-9	0.5432595396776444	-112.22039103537692	10858.973725271657	25570.347882803406	17669.40442619434	451.97227372956564	244.01789232553088	1	1	2	2	9	0.19017515143154406	0.3667123077392252	0.24118966768689284	0.20192287314233784	
8330000	-1249.7773209960449	-1078.0673069334264	-171.71001406261846	-1078.0673069334264	1220.5985801161037	3.172955790793505	1.779956110921092E-4	0.666318332320288	1.4761366681604506E-4	7.3099972089278486E-9	0.6164184972694279	-127.62524190152436	5370.710062288279	2299.4223593896268	1409.6736705250482	328.2130785066419	736.8296711940359	3	4	4	1	3	0.19017515143154406	0.31408735723360814	0.2938146181925099	0.20192287314233784	
8340000	-1225.236958979581	-1083.7248974035658	-141.5120615760152	-1083.7248974035658	296.3145236204893	3.518935915035795	5.264577586134895E-4	0.4960208005970484	5.847427767698624E-4	9.67559754544243E-8	0.5555337975546493	-105.82712157233266	1926.2744970380738	484.42472267666597	362.9336832537044	75.88899592727634	60.97698633572849	1	6	1	4	3	0.21627745839625773	0.31408735723360814	0.2938146181925099	0.17582056617762418	
8350000	-1195.3013074805688	-1084.4390254632092	-110.86228201735958	-1084.4390254632092	69.40998406316521	3.6468031623133177	0.0024318637080350536	0.377203094926878	0.0023822010298776113	9.198701374240442E-7	0.3848107780904944	-80.03016613416712	685.4863164056358	134.94708562421363	12.956991771115124	52.2096170793196	14.849886568999864	1	6	2	2	4	0.18361345088327244	0.3384689852161959	0.3020969977229075	0.17582056617762418	
8360000	-1190.886123820968	-1089.3690845402289	-101.51703928073901	-1089.3690845402289	66.11018528873313	4.749897442477163	0.0031017637100621046	0.33800486320842044	0.003290378145554686	1.095930802165873E-6	0.3348267872981722	-78.90013235422151	164.02089391405244	19.93218205078003	14.13564808064708	13.185419140547502	6.682487007831921	8	2	2	2	1	0.18361345088327244	0.3115321453879032	0.3020969977229075	0.20275740600591685	
8370000	-1199.8960786823468	-1094.990083492532	-104.90599518981469	-1094.990083492532	46.27972233606591	4.100910228864938	0.0035798167253585584	0.4261383982563024	0.004060328068305266	2.7685538510276167E-6	0.4220228562719141	-76.76027901247265	334.4472778555361	182.0873139292611	30.056336996050426	40.24205179484492	3.9616514822993465	7	1	3	3	1	0.18361345088327244	0.3028247875415924	0.3250978564632302	0.18846390511190497	
8380000	-1194.5969786399664	-1090.8509239201428	-103.74605471982369	-1090.8509239201428	62.71155740548416	2.867483837241694	0.002449222098533496	0.5401973027439704	0.002284917930097944	1.5645087723844747E-6	0.5064387814387006	-75.8981356318512	259.75435502689567	27.197177859619202	62.90010852754123	38.708448639078874	20.382133135613334	4	6	1	1	3	0.17552808293543912	0.3613139649297419	0.23909252074426915	0.2240654313905499	
8390000	-1186.8421784826314	-1088.1977435769215	-98.64443490570983	-1088.1977435769215	36.22748183390799	2.867483837241694	0.0039047438898733903	0.5874292853784707	0.00478478691284015	6.570970144778959E-6	0.5856322998748392	-72.1887071741977	150.30818422888296	78.230219408361	64.35662460235842	11.271883803365947	19.55760321214949	3	1	4	4	3	0.17552808293543912	0.3613139649297419	0.2728018189165754	0.19035613321824366	
8400000	-1158.8357964667202	-1080.3240653226264	-78.51173114409376	-1080.3240653226264	21.944522169187405	3.6588554627486243	0.006765110057590937	0.6834925217726769	0.0060989761531863975	2.6575077933386712E-5	0.8452865265708503	-57.21333094550961	161.56626381647138	6.751466998181938	11.649468312637435	4.350320610215136	1.4342058722976017	4	6	3	1	1	0.17552808293543912	0.3613139649297419	0.282865390199812	0.1802925619350071	
8410000	-1175.9652110079062	-1081.358960652263	-94.60625035564308	-1081.358960652263	25.29908192052569	4.250064601880875	0.012744279742422324	0.796616778279779	0.00695110856325599	2.670508644884087E-5	0.6715468926763406	-66.01410294315761	426.03764587621157	125.96689844087885	58.594380927717715	13.834654144676678	7.985605372696487	2	3	3	6	1	0.15666026147047857	0.37168607882390575	0.282865390199812	0.18878826950580377	
8420000	-1167.2641765204626	-1085.6403961495662	-81.62378037089638	-1085.6403961495662	16.103768488910806	4.0505888843386595	0.011621621894773481	0.7615188956916445	0.009988334573972057	8.695499092895328E-5	0.7343074200315077	-60.895269759769526	98.12598501057381	27.363274381720714	10.398360460532736	3.7913176490633087	1.317836472612586	2	3	6	2	2	0.1935190984562108	0.37168607882390575	0.23191931525502502	0.20287550746485852	
8430000	-1173.3349079470763	-1087.167133896911	-86.16777405016526	-1087.167133896911	22.725564225226638	4.115212174069241	0.007671097624781455	0.5694651686153629	0.007386746504879721	1.5541497781552363E-5	0.5511617572166376	-58.89874803747302	260.88778422827255	565.1066592653211	7.673095440288437	6.066350142472063	2.4778247334866683	4	1	3	5	2	0.20077192873035993	0.3376758987656304	0.25606066668856875	0.20549150581544098	
8440000	-1163.5532331506563	-1088.5199801958797	-75.0332529547766	-1088.5199801958797	22.09880883839365	4.429421138602785	0.009584035600912527	0.7201342505858729	0.009073646455633433	6.650572822373998E-5	0.8002390303211744	-50.04241564060093	151.86276631286097	72.44759483677682	1.5263276937694763	2.559407579063537	10.090061407823194	1	3	3	2	6	0.18654895702470034	0.30972307976620717	0.29180318723870796	0.21192477597038462	
8450000	-1169.9446913240554	-1077.7058345929765	-92.23885673107877	-1077.7058345929765	29.293476971193975	4.429421138602785	0.008969270385684222	0.7343718161527403	0.006501655044572114	2.124196786927004E-5	0.6881955670486221	-67.37986623309416	78.8209070885749	45.096293864163144	23.168997153723968	20.76812278576687	19.292705746653564	3	2	1	2	7	0.18654895702470034	0.30972307976620717	0.29180318723870796	0.21192477597038462	
8460000	-1170.72567341528	-1078.237839800889	-92.48783361439087	-1078.237839800889	24.621482908495672	3.3335791932735006	0.007030045050508328	0.7280296528560966	0.00859552005701356	2.4944073214906923E-5	0.591971368987831	-61.623702060264954	296.97075492451773	183.1567682894675	279.2081468047183	7.85482125860486	12.124378848019788	3	1	1	8	2	0.18654895702470034	0.30972307976620717	0.29180318723870796	0.21192477597038462	
8470000	-1201.0428628602765	-1083.6846777612723	-117.35818509900413	-1083.6846777612723	64.72207994271172	4.185032896256099	0.002870752015780185	0.6617396996640424	0.002701158179991533	2.132797075774126E-6	0.5756194450689016	-83.73760428220513	623.4822391592537	442.30045630452446	39.96893328640459	47.754492147761894	104.69910343762625	1	5	1	3	5	0.1898494023774931	0.30972307976620717	0.29180318723870796	0.20862433061759186	
8480000	-1211.4324675551707	-1091.6161455185384	-119.81632203663236	-1091.6161455185384	133.74281226926	3.2634259362004805	0.0018714620554065129	0.8464305266993666	0.0015380201086728732	1.3232260189287145E-6	0.7160557442428019	-86.82818074769425	829.6700481877378	70.18602908405602	67.79639148383089	77.42030916714835	102.24108535468253	5	4	1	2	3	0.17437625054106592	0.27269742188266527	0.32882884512224986	0.22409748245401903	
8490000	-1186.131277688057	-1092.5605085463658	-93.57076914169116	-1092.5605085463658	29.755893625914847	3.2634259362004805	0.0051658774179828	0.35985743053838537	0.005097862696912053	3.2150371726829134E-6	0.36349318511284673	-67.26919602174445	479.889481516413	182.91198036768733	12.545804567620914	12.97554638160858	8.055241555103153	1	5	2	4	3	0.17437625054106592	0.36031649174237074	0.30855204185196317	0.15675521586460023	
8500000	-1251.637078968054	-1095.5523929971034	-156.0846859709506	-1095.5523929971034	425.05678921768447	3.2634259362004805	3.246871373969204E-4	0.3149370963911811	3.2573798867144104E-4	1.3180788637567352E-8	0.3429971999861054	-111.7957450495496	7455.627319557602	8851.655185537084	2788.4235126926624	501.800405652226	82.43789096847446	1	1	4	8	1	0.1951044134460533	0.3114456548442937	0.30855204185196317	0.1848978898576899	
8510000	-1242.3541364843702	-1078.3770236267292	-163.97711285764103	-1078.3770236267292	763.0349508911995	4.529585078534414	3.020262567025521E-4	0.6735353590115234	2.568067478801882E-4	5.3931278951099095E-8	0.7719447100297506	-120.28820404839921	5134.744726138083	2509.601114736456	1026.4882840633047	867.1226722591196	236.8109557219593	1	9	1	1	3	0.1951044134460533	0.3114456548442937	0.2903166000197815	0.2031333316898716	
8520000	-1188.6820575974164	-1081.3273857527827	-107.35467184463361	-1081.3273857527827	38.39482622015851	3.40594841004581	0.0042353738060516575	0.43633893029102755	0.004183186063522623	3.5120444338023945E-6	0.4303669445749286	-78.54693612037997	322.43103611058024	191.94301549531838	59.04525173557843	22.190987801246177	36.75925293841295	6	2	4	2	1	0.18056945122559062	0.28718342577711964	0.2903166000197815	0.2419305229775084	
8530000	-1176.7856222051437	-1086.863783334186	-89.92183887095764	-1086.863783334186	28.2391433114475	5.124957626024078	0.00754608407804546	0.6978861279581074	0.008535123855786819	4.191468649534961E-5	0.7412459157148469	-64.50454063856898	150.64983329243378	29.63774624102393	36.57699885729556	13.691751171930122	9.164192274660254	2	5	6	1	1	0.18056945122559062	0.29709103960636346	0.3170457619816316	0.20529374718641447	
8540000	-1197.5087439769998	-1084.7118261995995	-112.79691777740034	-1084.7118261995995	74.39681783831796	3.4383606155835245	0.001969983104144791	0.627488251667624	0.0019157575216175947	1.463509722840497E-6	0.6025957697119355	-80.60937833162438	1289.77589020328	59.30776968731778	59.34677088797451	64.53249255292579	53.66419794550612	1	4	6	2	2	0.18056945122559062	0.3620204942681447	0.25211630731985035	0.20529374718641447	
8550000	-1176.8872754893039	-1087.5408084593798	-89.34646702992406	-1087.5408084593798	23.09827196055535	3.914988604534305	0.007838402323070898	0.5684548870492244	0.0064120717094401465	1.3978785346312432E-5	0.5312959350048313	-65.44041314459831	249.74600910533516	49.26329893832907	39.642025411080674	3.582665763366171	1.4359855055527015	1	2	10	1	1	0.1948140498357453	0.34777589565799	0.25211630731985035	0.20529374718641447	
8560000	-1178.023641989747	-1083.1912815195403	-94.8323604702065	-1083.1912815195403	28.15449080511434	4.1773474108089	0.006122734451557579	0.7285579492754551	0.0062180052025717384	3.4879389742395295E-5	0.81272947119148	-68.22932800209469	299.65852981888406	59.69488305076869	15.972062178855952	7.528674474478203	16.917878838040778	1	7	3	3	1	0.1803283560080286	0.35486075773930964	0.2450314452385307	0.21977944101413116	
8570000	-1175.8670473275456	-1086.8253532560202	-89.0416940715253	-1086.8253532560202	31.115908401949646	3.2333482938009155	0.005618348891313416	0.7625348619209622	0.0049786406249075635	2.0340139904882213E-5	0.713217409358387	-62.11361665704216	286.899747537539	45.69455647519612	17.849873937737325	31.730879432242823	5.805500404352197	3	3	1	2	6	0.1868523614226341	0.35486075773930964	0.2450314452385307	0.21325543559952567	
8580000	-1162.4680251250686	-1082.6499062397395	-79.81811888532918	-1082.6499062397395	15.351672596808697	4.3775133849776555	0.011548184275064554	1.015702217245645	0.010871681421134356	2.3590824191447161E-4	1.0473675262467632	-53.93592407193705	366.6355076450035	27.729541558013235	23.538287475760907	7.969017076727937	1.233745215936968	2	3	1	6	3	0.1868523614226341	0.3453326206678664	0.2872827061507044	0.18053231175879528	
8590000	-1177.344096944976	-1089.6269882323825	-87.71710871259343	-1089.6269882323825	23.258378213320913	3.9933784014483367	0.0072210393946634845	0.3540259953016609	0.007404962384817772	8.973331299823265E-6	0.40882370571422677	-63.42794991925052	80.71326757065665	119.71189375112341	31.69357848170109	15.889689878750028	7.742691851366839	1	3	3	2	6	0.20612231096957961	0.3453326206678664	0.2680127566037589	0.18053231175879528	
8600000	-1186.2044494335069	-1081.4931683982481	-104.7112810352586	-1081.4931683982481	38.59157978313496	4.735636074297522	0.004149250001936214	0.5202694460718079	0.003707245077378892	5.466143699868656E-6	0.5542467814787755	-76.29933304462061	137.41601521120708	103.63995416413935	131.91982736777393	52.55449932954426	3.0103242047346934	3	3	3	5	1	0.19094042546166742	0.3453326206678664	0.2812526719644302	0.18247428190603615	
8610000	-1182.4373351718355	-1083.2629711808252	-99.17436399101018	-1083.2629711808252	38.99835924910496	4.0339503558509655	0.003940977034288394	0.7687381696088208	0.0036749152453743905	7.452423979527265E-6	0.7578254005334736	-70.26705490767691	370.133665799235	27.699768762358346	11.27822365781537	42.55994282841179	4.650765527646213	1	5	1	4	4	0.16715165833215828	0.385994457396688	0.2494351844595739	0.19741869981158006	
8620000	-1185.180999239758	-1092.4383575845711	-92.74264165518682	-1092.4383575845711	32.279219943296745	3.8806445238481855	0.005609826304364319	0.22759791498120022	0.005641005144405613	2.0903284998749243E-6	0.26086532722566264	-71.33560551918502	103.74079740139732	4.321771683594269	11.138017111073978	11.01721362558233	11.542776809146039	7	1	1	5	1	0.189408104666851	0.385994457396688	0.2494351844595739	0.17516225347688733	
8630000	-1199.660544961514	-1091.1734382696905	-108.48710669182353	-1091.1734382696905	78.20672131151485	4.357368018857914	0.00239476522713796	0.4411365944309667	0.002479709830939977	1.5364175464429514E-6	0.503689859707668	-81.24228744285023	500.76200092542007	73.62233169084226	18.858810174509998	19.177907253257132	19.145877697310564	4	6	1	2	2	0.20707864486474203	0.3683239171987969	0.2494351844595739	0.17516225347688733	
8640000	-1196.7875022916858	-1088.8775758049546	-107.90992648673111	-1088.8775758049546	60.39817622032296	4.323408084879883	0.003535544774783962	1.1785568843609864	0.0031234467842639396	1.974172998936147E-5	1.178469067947876	-74.26053206465339	1393.1729169851449	186.23439607260445	75.2236248970927	19.42203015414877	24.926604264042933	1	3	4	3	4	0.1992598386830199	0.3683239171987969	0.25809275176968083	0.17432349234850256	
8650000	-1157.659863818914	-1081.8798153827213	-75.78004843619253	-1081.8798153827213	17.358464222869834	3.9078660906467046	0.01189678267616683	0.9447389599821329	0.010896399386894004	1.8556973334778217E-4	1.0828504321989512	-54.33803783027509	80.47043621119265	12.751138728177743	3.1569923616984945	2.1436219353906694	7.261880931084656	4	1	5	2	3	0.1992598386830199	0.3683239171987969	0.25809275176968083	0.17432349234850256	
8660000	-1161.3348029437168	-1085.7219314571146	-75.6128714866023	-1085.7219314571146	14.17174861478062	4.154771325729391	0.01689876765694588	0.8165274860011515	0.012280233294708424	1.7704586678039957E-4	0.9444227827961227	-54.82559641098054	149.41280897881666	18.803438860012538	7.832447046266704	2.2378348210897245	1.6522240030828128	2	3	4	4	2	0.1992598386830199	0.3284829359051739	0.28652534029716487	0.18573188511464153	
8670000	-1153.6916536109181	-1077.3011939943267	-76.3904596165915	-1077.3011939943267	16.43649770985597	4.154771325729391	0.02267643681898886	0.9033484887582721	0.013620200227250762	2.3992836235097763E-4	0.8497287770918819	-57.5800849273689	39.02305155604934	21.20796215020485	3.274219742764769	3.1857115562377953	2.3212438511154874	2	8	1	3	1	0.1992598386830199	0.3284829359051739	0.28652534029716487	0.18573188511464153	
8680000	-1154.8656179668976	-1082.9384838298843	-71.9271341370133	-1082.9384838298843	16.016418174073966	4.366332041216767	0.011344798869332763	0.5154039434845635	0.011063644700015788	3.5719285125456795E-5	0.5039914606891848	-54.040944200956716	103.31200456956977	19.11370527545521	17.865489382401307	0.14454442285540633	0.16052446616817237	6	3	4	1	1	0.19324471884196343	0.3344980557462304	0.28652534029716487	0.18573188511464153	
8690000	-1155.7503249504973	-1091.1784792001486	-64.57184575034886	-1091.1784792001486	17.318723279790337	4.116211003825475	0.011709014497056264	0.9161416463264087	0.008650901909391016	1.8420084149133135E-4	1.063994913178235	-48.87090487953745	156.53471362886435	42.89854815998476	9.3164339867533	0.00800209041238246	0.0018254590206492262	5	3	5	1	1	0.19236721060951958	0.32971612664348976	0.28190867170029094	0.19600799104669991	
8700000	-1174.932529011378	-1089.1800360007803	-85.75249301059765	-1089.1800360007803	25.85177332176551	4.212219630158552	0.006311719642840767	0.285141347183775	0.006605896340772225	3.7569904944195543E-6	0.2898819907354489	-67.50280345054398	53.93142811633568	70.77304204768551	12.261730832158351	1.4107302638407964	0.01733141552254986	2	8	3	1	1	0.19236721060951958	0.32971612664348976	0.29225388914696177	0.18566277360002909	
8710000	-1197.6639502214086	-1090.1106660063151	-107.55328421509358	-1090.1106660063151	57.21457036727382	3.663474349906099	0.0029430439454965207	0.7801393441704022	0.0021426326962040833	7.100879152209035E-6	0.9493924113673313	-78.64184653328586	619.34095355598	106.23314269331968	63.97942472918601	19.385131577759758	0.9743503481395256	3	2	7	2	1	0.19236721060951958	0.31011152576146656	0.29225388914696177	0.20526737448205232	
8720000	-1175.3045334903597	-1082.593548843974	-92.71098464638567	-1082.593548843974	27.4825727576172	3.016971014936148	0.006879948294346557	0.6485832888969426	0.00618859114498841	1.9290119147243266E-5	0.6568054690664247	-66.8080166941032	111.31321914097178	31.20369419213407	35.16905150075685	55.084342739806104	0.29310947254285324	8	2	3	1	1	0.19236721060951958	0.3159877893676726	0.30423577768919124	0.18740922233361684	
8730000	-1232.753717101129	-1091.3872627784865	-141.3664543226426	-1091.3872627784865	190.5616441859008	4.6398653177917115	0.001086068518959816	0.43376812158093975	9.340063717352203E-4	1.3839910847957342E-7	0.3654775622770422	-99.37386518920607	1644.7333059037055	1185.4008178179415	725.0656561862237	1766.8414482226224	19.860955759786794	1	4	4	1	5	0.19004475946762078	0.3159877893676726	0.30423577768919124	0.18973167347551564	
8740000	-1192.7336343180561	-1082.9762795825304	-109.75735473552572	-1082.9762795825304	60.40660974142985	3.088142207158943	0.003559005009652339	0.47890444771090046	0.0028666538323834263	1.244933191405226E-6	0.36884839785704515	-80.3614659044145	158.44705927938298	269.34697961848485	168.1911413832997	29.340053064621927	21.575907950257786	4	2	1	2	6	0.19004475946762078	0.3159877893676726	0.2933947418890972	0.20057270927560966	
8750000	-1181.8368607998198	-1088.3811274382765	-93.45573336154315	-1088.3811274382765	34.08064815657101	3.450582681159881	0.005237776993511483	0.1508986079506698	0.005202514244731693	4.702557662278056E-7	0.1320403866027447	-67.21139433027669	161.94192206078912	103.874312955604	167.31752144354877	6.770403068148741	9.731548276799007	1	4	3	3	4	0.19004475946762078	0.31555660239515704	0.3021066268966234	0.192292011240599	
8760000	-1165.0511154188362	-1077.9788708793465	-87.07224453948974	-1077.9788708793465	22.526291351027094	3.3013258302864186	0.008883371738416775	0.644539294957375	0.009272943378679638	5.198465354610277E-5	0.7332994225200563	-63.43430445123147	51.927817459446445	59.49373880042878	43.84751969259052	17.004902479118115	3.276770436596409	2	6	2	2	3	0.19004475946762078	0.3497935133748735	0.2678697159169069	0.192292011240599	
8770000	-1173.0902707708144	-1084.9327523524746	-88.15751841833982	-1084.9327523524746	19.749153803583184	3.5892626956488316	0.010025926729940087	0.3502581949498453	0.009484416492512545	1.0865252681335733E-5	0.3391018878233434	-65.94898020523023	55.057692241361906	76.55983842335523	17.687654310053393	6.180531983528448	9.694874145796998	3	2	6	3	1	0.19004475946762078	0.3497935133748735	0.2678697159169069	0.192292011240599	
8780000	-1173.8416642341083	-1075.9909441304133	-97.85072010369501	-1075.9909441304133	32.74056656277207	4.4004624235037415	0.006528162221839169	0.5939033390414332	0.005636348872396178	1.911339722344956E-5	0.669066521952461	-71.42314233628564	131.45779355225028	70.28113153650474	58.34297567523169	34.200247302386295	3.897504866857793	1	1	10	1	2	0.18307127079542299	0.3497935133748735	0.27484320458910466	0.192292011240599	
8790000	-1204.7987815531965	-1087.1207939354122	-117.6779876177844	-1087.1207939354122	71.12160568895067	4.524331629617293	0.002057798035491222	0.395739623408816	0.0019572501196745236	6.938582258432344E-7	0.4247691492464872	-86.57120340226797	618.6504479087304	77.25085558653284	74.89311261473757	67.11754499117463	87.69767710298704	6	3	2	3	1	0.18307127079542299	0.33533207506214724	0.28930464290183094	0.192292011240599	
8800000	-1195.6584013009083	-1084.7744717399062	-110.8839295610022	-1084.7744717399062	71.1223282062068	4.524331629617293	0.002097372378021742	0.30112206917842566	0.0022255257638887542	4.95684939661757E-7	0.3251427103217841	-85.68162201166099	204.04732764931597	43.34086825044859	5.269567970973082	15.576549927925333	21.61137579204838	7	1	1	4	2	0.18691369295402893	0.34031701686901805	0.29623756391784317	0.17653172625911	
8810000	-1166.700564064819	-1083.1282706190643	-83.57229344575455	-1083.1282706190643	20.429258083245752	3.8485885716188215	0.00905219691504941	0.33735189549427014	0.008923099984941667	1.1750805155530612E-5	0.3499188482718371	-61.42155689310187	71.80499175040087	74.57452738262603	15.215412440049171	4.373550149680471	8.356264953749678	4	4	2	4	1	0.18691369295402893	0.34031701686901805	0.29593182545084007	0.17683746472611309	
8820000	-1188.8071215896168	-1084.0777112606063	-104.72941032901052	-1084.0777112606063	40.66044480971947	4.227876942379769	0.004443453274676207	0.9087428055096893	0.003806865629920772	1.8215783266441016E-5	0.918151704091374	-75.32463552711239	934.7004056065958	173.16242073615564	45.97555350103517	7.53716931029949	2.90046874919941	1	5	5	3	1	0.18691369295402893	0.3757950407247102	0.2604538015951479	0.17683746472611309	
8830000	-1179.7662964400845	-1086.9640889667874	-92.80220747329712	-1086.9640889667874	24.5193015063614	3.495148966262132	0.006491555054833654	0.8041335462845607	0.007103169785883741	2.9024015723447882E-5	0.787440497626163	-66.71138742145509	141.91950215923572	59.582786853626736	60.43169780074123	19.299344356744886	2.2783960472603075	1	4	3	6	1	0.18691369295402893	0.3757950407247102	0.2604538015951479	0.17683746472611309	
8840000	-1184.8372840741915	-1086.0667487956866	-98.77053527850487	-1086.0667487956866	37.24769140679097	3.495148966262132	0.004478202723121188	0.5387240775510292	0.004681835010830451	1.26673528342423E-5	0.6397134439971115	-73.6129488640745	69.39530583300159	37.91252633393762	63.25282956560044	37.15979698235433	7.344287832012821	1	2	4	4	4	0.18331194161550754	0.37113202695942055	0.2604538015951479	0.18510222982992414	
8850000	-1188.863750724463	-1086.1736195845779	-102.69013113988518	-1086.1736195845779	30.990512629177605	3.495148966262132	0.006927294110294529	0.7586724150021491	0.005781249591261129	1.7478777992656657E-5	0.6600078332186762	-70.36141106325225	952.032968025775	383.9920798190816	82.16758497594284	39.745501681901985	18.067802528232644	1	1	4	1	8	0.18331194161550754	0.37113202695942055	0.2778007352383947	0.16775529618667734	
8860000	-1188.2717134081358	-1091.8606996558951	-96.41101375224063	-1091.8606996558951	28.805212430104074	4.353411367056179	0.005830018157100457	0.01299703279535502	0.005829253457566994	4.39906475008114E-9	0.011379065598516083	-72.10246353440114	360.9017906750988	110.52728633007513	24.441744408277856	13.471907354648591	20.088774665891155	2	7	2	2	2	0.18331194161550754	0.37113202695942055	0.2778007352383947	0.16775529618667734	
8870000	-1182.0986536802488	-1090.4792199816006	-91.61943369864828	-1090.4792199816006	34.879563706595476	3.5067025440072794	0.0050126888637430705	0.32073179518843886	0.004889848857199264	2.6624778208455434E-6	0.32121447800576675	-66.76643959793824	194.90790588245613	174.81290194910903	6.268418654508832	6.545642594566216	12.948537719140184	3	4	3	1	4	0.1748449393205107	0.3426303146592792	0.3063024475385361	0.17622229848167417	
8880000	-1180.174943758388	-1092.8274127913287	-87.34753096705946	-1092.8274127913287	20.68897631697595	2.9825261586780454	0.006711121858856758	0.6349622697326155	0.006099517165405203	2.2046727153836905E-5	0.7722155005850541	-64.72753368172701	105.96079745551941	69.32902685675178	33.43496282187975	4.2912254752142545	1.6815591171233413	4	2	3	5	1	0.19238085827037738	0.31594742099986994	0.3063024475385361	0.18536927319121677	
8890000	-1176.26005562787	-1089.8686423809172	-86.39141324695294	-1089.8686423809172	27.71457408325377	2.9210951488545622	0.006267800689610616	0.4370130383737557	0.006126979490171254	8.133851855186587E-6	0.43213578542372105	-60.00009696267749	670.8857616957063	104.08527532768865	3.6733699223493814	7.134852027961689	11.488776492779238	3	2	1	8	1	0.19204198775027484	0.29021692741940774	0.3063024475385361	0.21143863729178153	
8900000	-1161.7642912372019	-1082.5573146724207	-79.20697656478119	-1082.5573146724207	22.782185401585117	3.677764017615843	0.008668066917031985	1.0874343824883672	0.006535865987156587	1.481150136190619E-4	1.399138665759085	-51.99314602063641	395.77191376093987	23.29010082721832	49.69268820437339	5.890249082122946	0.0787607085126116	1	6	4	2	2	0.1814168646424661	0.3083237751437041	0.3063024475385361	0.20395691267529392	
8910000	-1142.9782621296006	-1080.4093199312201	-62.5689421983805	-1080.4093199312201	16.73138254076605	3.8483335460564363	0.010036999512585298	0.7650289570659637	0.010546706895321325	4.989123682614106E-5	0.6200990281475433	-49.79856304040781	33.11485423906552	12.858970979345774	9.381879954644964	0.02337672090028154	0.010846371420875781	11	1	1	1	1	0.18054745239264514	0.35724299659828945	0.2405986352934593	0.22161091571560634	
8920000	-1168.537195051908	-1084.3872381897127	-84.14995686219528	-1084.3872381897127	17.82784180625632	4.919682679474346	0.013604833398384919	0.972288434456933	0.009310684739048464	7.204745198244466E-5	0.7305956281379117	-62.11625806714347	82.70350147384345	75.75759331782878	6.103832925032293	2.316456405236533	1.688076402971938	9	1	3	1	1	0.1784689484654585	0.35724299659828945	0.24267713922064593	0.22161091571560634	
8930000	-1187.8709720882034	-1088.1629527300686	-99.70801935813495	-1088.1629527300686	43.43575703698056	4.919682679474346	0.0037404003748515353	0.22807184704954847	0.0037198996851206803	6.449519349208874E-7	0.2074030463597906	-75.72195730046548	137.5607048361166	67.66776526257343	16.581929241483685	24.23187392372342	5.415289017027469	8	2	1	2	2	0.1784689484654585	0.3740965260611335	0.24267713922064593	0.2047573862527623	
8940000	-1201.0809666440207	-1096.7605267564106	-104.32043988761016	-1096.7605267564106	44.96056147613607	2.880109622501525	0.00474867133072273	0.9563022621205605	0.0032673178820379453	5.081237018405833E-6	0.6446719925202802	-73.55063441620014	280.7154070606122	139.51006503194833	260.01292892272755	15.619668710330146	6.271549876450074	1	4	2	7	1	0.24201165234323826	0.2931431012440764	0.26008786015992325	0.2047573862527623	
8950000	-1225.6388569327346	-1085.9976918170978	-139.6411651156368	-1085.9976918170978	291.58333668953605	3.2093664579348924	4.960356485180467E-4	0.37940211251731937	5.163939061742776E-4	3.740788698875002E-8	0.36526514642535296	-104.97408605410895	1205.6446373852598	173.4947706518793	225.9542212721542	139.06678253312933	180.67653131636774	7	2	1	1	4	0.1680624973055015	0.3686507925691721	0.26008786015992325	0.20319884996540338	
8960000	-1244.2692242887215	-1094.2039849096634	-150.06523937905817	-1094.2039849096634	398.0871744870073	3.670282274103756	3.8511521640782406E-4	0.05223150003773962	3.922235119681159E-4	3.8935593054657107E-10	0.05074123801404159	-111.07914577486034	3874.640128358872	1905.8759007455646	786.6616748681516	149.19442471414186	321.0479375183106	2	5	3	1	4	0.17106503206003426	0.36564825781463933	0.26008786015992325	0.20319884996540338	
8970000	-1234.3950473374455	-1092.6934958521085	-141.70155148533692	-1092.6934958521085	295.2254555891829	3.670282274103756	5.850603145543604E-4	0.3301718531078239	5.275530726335577E-4	2.5955969886890457E-8	0.3060902569139797	-105.33125799600079	2003.968300707757	184.61458066250228	360.16460276758005	149.17106617928235	153.7823115946232	7	1	3	2	2	0.19470037886435357	0.3714129950888439	0.25432312288571873	0.17956350316108408	
8980000	-1206.5379316607048	-1086.4654091804264	-120.07252248027847	-1086.4654091804264	88.59403864212189	4.28180887867019	0.0022172213321299834	0.6434190527922358	0.0021205731182167356	2.09441745043961E-6	0.6552863869595618	-89.34055151011	359.0592377815742	78.80931542777616	157.6421616525415	43.91842539797475	16.324798427874846	6	1	2	1	5	0.16425489382363329	0.3714129950888439	0.25432312288571873	0.21000898820180436	
8990000	-1201.1800574833806	-1080.3503948929774	-120.82966259040312	-1080.3503948929774	81.61312501430304	3.507096748080889	0.001985783106720953	0.5965645496761982	0.0018384616304412689	1.512756543857988E-6	0.6739124118742073	-83.22067990148321	2133.1103639113153	557.7983365740677	619.0850449338399	182.81809157508445	30.72640739405756	3	1	1	1	9	0.16425489382363329	0.3735416849282752	0.2706841940416995	0.1915192272063923	
9000000	-1194.6252036697288	-1082.0603560406691	-112.56484762905966	-1082.0603560406691	62.08863014543662	3.662362778092759	0.0023883047036730204	0.886495348517215	0.001970033356345316	1.914684598249528E-6	0.7433362992257088	-82.34814831591606	763.5092389088014	242.15644689330543	42.14005704291032	13.051499805359128	11.290910975833839	1	4	6	1	3	0.16425489382363329	0.36880646499983266	0.2754194139701421	0.1915192272063923	
9010000	-1197.2216229719622	-1081.0784997746955	-116.14312319726679	-1081.0784997746955	113.24285668400957	3.662362778092759	0.0016371551731211378	0.9310611866434213	0.0012436184406231592	1.1218822903968787E-6	0.7489045665331192	-80.44597664344255	9698.641714377301	40.018405560739296	33.9972794507913	41.0648156392702	30.006215319022314	2	2	3	6	2	0.16425489382363329	0.3608256873898608	0.2754194139701421	0.19950000481636415	
9020000	-1186.9195703143494	-1083.2859853894151	-103.63358492493413	-1083.2859853894151	39.479172162110736	3.5879970098693073	0.008266414415167423	0.7522477015840274	0.006060155727090145	4.1081241891219825E-5	0.963180723705879	-73.59158019074235	134.10205817460673	90.34949744097197	44.576462738220606	83.1172687008031	122.01668169192521	1	1	5	6	2	0.15512267557033424	0.3355793640413985	0.2754194139701421	0.23387854641812547	
9030000	-1188.5030096844291	-1082.310374456234	-106.19263522819509	-1082.310374456234	53.78410849567668	3.928213727547725	0.002529707700734935	0.46963486134771737	0.00273885271108495	1.2562249786318467E-6	0.43866649127257185	-80.11756525379616	190.8032594038508	76.2862752453576	6.832068455328751	15.653699230099672	25.18431288163185	3	6	2	3	1	0.19542856387125626	0.3355793640413985	0.3039421738298803	0.1650498982574652	
9040000	-1197.7516514985075	-1079.4684350022148	-118.28321649629261	-1079.4684350022148	88.44352125079179	3.6844628843667793	0.0014360278507915668	0.6681310812470617	0.0013623599399180742	1.6853499217389868E-6	0.8051618880211179	-86.72078349596597	813.7201678262732	62.338344355880565	89.64069634713334	22.53249945601596	42.12129512934619	6	4	1	3	1	0.19542856387125626	0.3355793640413985	0.3039421738298803	0.1650498982574652	
9050000	-1189.2392677813864	-1082.3016965795039	-106.93757120188262	-1082.3016965795039	42.807800708139	5.34210117567876	0.006007556633605189	0.8818848393945166	0.005102570478919185	1.8329158159648888E-5	0.8351955008787284	-74.80036515261779	260.5311687410031	147.82205491071963	220.466300791219	39.989269152557384	29.398808931297978	1	2	2	6	4	0.19542856387125626	0.33026935403007107	0.2912956698748976	0.1830064122237753	
9060000	-1202.8288075881283	-1084.6068756788482	-118.2219319092802	-1084.6068756788482	66.25694965280992	4.430637281205014	0.002543079112911869	0.7376006528103133	0.0030967242417301514	5.449317423744041E-6	0.7679253861674363	-83.74536280984121	1240.3344126722202	475.23318308294864	98.09706905822458	68.86073910719192	49.4224575531169	3	1	3	7	1	0.19542856387125626	0.3601437742077831	0.245451206560323	0.19897645536063785	
9070000	-1173.7150229427557	-1083.0810699260824	-90.63395301667342	-1083.0810699260824	25.5428287258068	5.218786400806192	0.007351721141121716	0.7406614406012114	0.00569244198186451	3.215507358325384E-5	0.902171761021806	-65.8723667391387	95.33278104828719	56.68515467712402	29.85859985649059	4.0952267387545085	8.48498838944038	2	3	2	2	6	0.19542856387125626	0.36751164164458744	0.24548356276541264	0.19157623171874386	
9080000	-1193.6847396677372	-1090.1889491036486	-103.49579056408845	-1090.1889491036486	47.322068076196736	4.639930837822939	0.005237058250801413	0.4900787760869585	0.004100882223093757	9.992676303592015E-6	0.5829960915664077	-75.35608356594858	451.33521695397815	81.68381640046216	75.44285111910303	26.15007709799422	0.2588104096652445	3	1	7	3	1	0.18214960665482963	0.31782465508736957	0.2951705493226305	0.2048551889351705	
9090000	-1192.7946316299146	-1088.7344159842455	-104.06021564566903	-1088.7344159842455	43.30575864728476	4.63560778688488	0.005013020200614089	0.33218107950143577	0.004931487812397191	4.112214900878798E-6	0.3884404281900664	-76.93494970582297	484.4486870808468	73.87198130455194	52.719594615735794	22.315394116567266	5.062319849043285	2	8	2	1	2	0.18646814026862774	0.31782465508736957	0.3061397799854867	0.18956742465851614	
9100000	-1186.2870178505834	-1079.075114741343	-107.21190310924054	-1079.075114741343	65.67025386997537	5.369859282878583	0.004298762308608688	0.6488453061060678	0.0031404501418275488	7.677125879214017E-6	0.6380259927349987	-79.06803641172813	148.49261849943468	69.35209909129576	93.6118708006677	26.05869358005778	20.766419713073226	1	8	3	2	1	0.18957268560343285	0.3147201097525645	0.3061397799854867	0.18956742465851614	
9110000	-1170.822173730478	-1079.4370000197234	-91.38517371075443	-1079.4370000197234	32.74360967262312	5.369859282878583	0.0073158295298742715	0.9011253641829295	0.0061154407018528395	6.798261316556924E-5	0.9986964802667466	-65.77147265514805	84.20912312298306	33.678946725553295	71.54270682705977	9.265870764702228	0.5197955590058247	3	2	5	4	1	0.21430789780697176	0.3147201097525645	0.2814045677819478	0.18956742465851614	
9120000	-1188.5212689190705	-1080.4905850426653	-108.0306838764052	-1080.4905850426653	45.38061804883805	4.931354183217017	0.005239264232537723	0.7496577498410204	0.004063626022270082	1.5966985483407284E-5	0.7567038027118164	-76.43275596318749	219.27028192361877	162.2127119528275	96.9845000525492	134.1603619764844	14.943493975037951	1	2	7	1	4	0.20524875346133914	0.32377925409819713	0.2814045677819478	0.18956742465851614	
9130000	-1212.0980210290454	-1084.1213207994822	-127.97670022956328	-1084.1213207994822	163.77853489093047	4.931354183217017	0.0010790125391193662	0.5398456204795619	0.0010332324627533617	3.660790258979124E-7	0.5458833517659153	-94.66042164839072	687.2382271304275	518.2225930780187	170.5907761440107	60.087379708796206	36.53722117315663	3	5	1	5	1	0.21468453357022804	0.32377925409819713	0.2719687876730589	0.18956742465851614	
9140000	-1216.9300948543032	-1084.860670266019	-132.06942458828416	-1084.860670266019	221.2210479188549	3.6553344546389286	6.455133648368501E-4	0.42768636243542696	7.85858299521989E-4	1.2754277370571282E-7	0.47720107558428976	-97.00396730215061	1336.654088430739	155.858935636691	255.57091726759185	181.4532237307326	85.9537571266515	2	2	1	7	3	0.2144967242628774	0.3444431803641478	0.2719687876730589	0.16909130769991618	
9150000	-1239.080197849859	-1102.1336825032365	-136.94651534662233	-1102.1336825032365	178.33954915042005	3.846604488109589	7.35869393033383E-4	0.4512403398103338	8.477345293445177E-4	1.7129561866414892E-7	0.4928465836168146	-100.30365323209777	2923.2441081396532	254.7630850770942	276.953398214751	200.65238293932921	46.84927637640091	4	3	4	1	3	0.2144967242628774	0.3700194086659858	0.24639255937122084	0.16909130769991618	
9160000	-1211.2844057823645	-1082.5749289063574	-128.7094768760072	-1082.5749289063574	126.90544707000103	4.451798569105069	0.0010000983636514595	0.4756318314455721	0.001055687172334545	2.571352459781683E-7	0.47331920141505873	-91.4704567828454	1815.892177993263	219.1792922707654	80.71471312153503	300.5501597196624	52.255659800438714	1	7	2	2	3	0.22592199421339834	0.35921085404342834	0.24577584404325736	0.16909130769991618	
9170000	-1193.8856529846073	-1087.491165172354	-106.39448781225344	-1087.491165172354	39.67801462029642	4.034560275747258	0.005524217483412202	1.0062762981579407	0.0035706299683013762	6.661799126032163E-6	0.7419295876318143	-75.82885606157768	840.1029236432647	136.34611244389293	43.174935221849786	23.72373068113717	6.111502521206807	1	4	8	1	1	0.19759659182998268	0.36819741697732816	0.2651146834927732	0.16909130769991618	
9180000	-1188.2137481277755	-1088.9258390093337	-99.28790911844192	-1088.9258390093337	30.53832193188348	3.093463421758938	0.0072638424407930145	0.5011599097777198	0.006612245951691488	1.613013982472701E-5	0.5533721612705629	-69.74463355267162	1352.1167650680234	89.88610428389738	77.25658043503117	13.228428120581617	7.769206348032292	1	4	1	6	3	0.19759659182998268	0.2965456830315192	0.33572052016972015	0.17013720496877813	
9190000	-1184.3489011001197	-1081.9695752268321	-102.3793258732875	-1081.9695752268321	38.90354022809547	3.093463421758938	0.009412745580880316	1.2540115646075116	0.004784209319882042	4.597403763689019E-5	1.1881371853440992	-69.79390802177863	668.9726161436221	90.55782336747488	70.4433638375154	7.375392231203326	25.014126892629257	2	2	3	2	6	0.1929632372331211	0.3087221256669256	0.3201238295702253	0.17819080752972816	
9200000	-1172.366271394294	-1084.9601309944808	-87.4061403998133	-1084.9601309944808	25.8948686584068	3.568037670679092	0.00939253017632711	1.0059309857520007	0.005904331720576922	8.163347212807636E-5	1.1796361317502602	-63.964359059204604	215.50098721268358	18.088089340457906	9.077311194211331	8.720061607958304	0.5871801041756621	5	2	2	4	2	0.1929632372331211	0.3087221256669256	0.3201238295702253	0.17819080752972816	
9210000	-1192.1894361286836	-1084.160747776921	-108.02868835176267	-1084.160747776921	64.93037357482913	3.920685278597895	0.0033036352655476018	0.5326630668620191	0.0029499020689095577	2.3593184410473943E-6	0.5058997054310193	-80.08418206613011	325.15169650735663	103.3240671413991	35.33780408636416	42.614204567844986	6.743256306945517	2	6	2	4	1	0.1929632372331211	0.3687306586839596	0.2601152965531912	0.17819080752972816	
9220000	-1205.5899399698785	-1097.7717021839626	-107.81823778591588	-1097.7717021839626	53.29017858188945	4.557416521908865	0.003260962803963148	0.1140322718024466	0.003292518197712801	1.5303220925532586E-7	0.11940387112654706	-82.57660932394764	385.1190016739177	42.81065912045462	45.60903170600909	15.096034496493711	11.345156265132335	9	1	1	1	3	0.1717275209195417	0.33332855251571253	0.2813510128667706	0.21359291369797523	
9230000	-1185.9522989013674	-1084.7584395157355	-101.19385938563185	-1084.7584395157355	36.9448525010556	3.782199470730987	0.005087789555456996	0.6186818753795649	0.004807894483684713	1.0613567054216455E-5	0.6265722475158176	-73.75624396996818	199.09551507774574	118.69019554886326	48.072536542467525	34.96863147293796	9.46302267601274	3	4	3	2	3	0.17628014375545586	0.34353573152139255	0.2767983900308564	0.2033857346922952	
9240000	-1207.5593960668114	-1084.1351261034308	-123.42426996338047	-1084.1351261034308	125.08410366780952	4.3793842459056185	0.001489289174329304	0.47544518799554214	0.0015322219906466596	7.799993745203915E-7	0.5704161573670639	-89.94617212826468	918.1863263736149	80.64454104972292	117.31779913786113	157.49661534085448	62.77229276321297	1	5	6	2	1	0.17628014375545586	0.34353573152139255	0.2767983900308564	0.2033857346922952	
9250000	-1183.8581762744902	-1084.426949540741	-99.43122673374924	-1084.426949540741	40.90177252011951	4.19314788098091	0.004712267219238283	0.7704496338710124	0.0036405013601035134	9.057247921331642E-6	0.7285675300297454	-68.13189317719244	1196.3141236462982	34.689388799732896	41.55077663174958	48.091031553606584	15.425867750517995	1	3	5	2	4	0.17628014375545586	0.352627409415607	0.2767983900308564	0.19429405679808076	
9260000	-1226.3475047683125	-1086.3815588503899	-139.9659459179226	-1086.3815588503899	461.1541301191869	3.109708602763814	5.638827299385488E-4	0.6604718655197896	3.7918253035915876E-4	8.062754062124948E-8	0.6769368947700095	-103.51649413643517	2136.2078391246764	285.88783884762336	115.24778428220219	180.89036454563987	153.21123447748116	3	3	2	4	3	0.17628014375545586	0.3627978708637006	0.2275949094425938	0.23332707593824972	
9270000	-1189.255169172138	-1089.8021349552982	-99.45303421683978	-1089.8021349552982	47.32232960218478	5.386189192289768	0.0026776498219147587	0.7927290177393577	0.002835879633764327	5.7476645377672836E-6	0.7729258497418486	-68.72681425901614	551.8059771092541	233.4302733700205	107.3203754439503	14.32604424073935	8.702736045555515	2	1	2	5	5	0.17628014375545586	0.30582950573145284	0.2617443724081153	0.2561459781049759
[truncated: 11,134,085 more chars]
