# Supplementary material for: Dissemination of Mycobacterium abscessus via global transmission networks
Source: Nat Microbiol. 2021 Sep 20;6(10):1279–88. doi: 10.1038/s41564-021-00963-3 (PMC8478660; doi:10.1038/s41564-021-00963-3)
Supplement: Source Data Extended Data Fig. 8 — Ancestor data and substitution rate distributions for Extended Data Fig. 8. [file 41564_2021_963_MOESM14_ESM.zip › figureS8/DCC3_date_randomisation10.log]

#
#model:
#
#<?xml version="1.0" encoding="UTF-8" standalone="no"?><input id="posterior" spec="beast.core.util.CompoundDistribution">
#    <distribution id="prior" spec="beast.core.util.CompoundDistribution">
#        <distribution id="BayesianSkyline.t:dcc3" spec="beast.evolution.tree.coalescent.BayesianSkyline">
#            <parameter dimension="5" id="bPopSizes.t:dcc3" lower="0.0" name="popSizes" upper="380000.0">380.0</parameter>
#            <groupSizes dimension="5" id="bGroupSizes.t:dcc3" spec="beast.core.parameter.IntegerParameter">1</groupSizes>
#            <treeIntervals id="BSPTreeIntervals.t:dcc3" spec="beast.evolution.tree.coalescent.TreeIntervals">
#                <tree id="Tree.t:dcc3">
#                    <trait id="dateTrait.t:dcc3" spec="beast.evolution.tree.TraitSet" traitname="date">
#                ERR3198503_Europe_UK_2009.326027=2007.945205,
#12163_2#25_Europe_UK_2012.428962=2002.668493,
#7396_8#96_Europe_UK_2008.508197=2013.821918,
#10208_3#26_Europe_UK_2011.764384=2010.013699,
#NQPB01_Asia_China_2012.915301=2009.290411,
#12163_1#1_Europe_UK_2008.885246=2012.502732,
#NQPF01_Asia_China_2014.123288=2006.69863,
#7396_6#71_Europe_UK_2007.945205=2012.398907,
#SRR7800426_NorthAmerica_USA_2016.180328=2016.161202,
#NQQD01_Asia_China_2014.556164=2007.852055,
#M.a_082312_2258_NorthAmerica_USA_2002.5=2014.123288,
#16933_5#1_SouthAmerica_Brazil_2004.89071=2009.090411,
#NQQG01_Asia_China_2012.666667=2004.89071,
#12163_1#23_Europe_UK_2009.627397=2015.010959,
#NQPZ01_Asia_China_2015.123288=2010.920548,
#SRR7800423_NorthAmerica_USA_2016.486339=2008.248634,
#NQPG01_Asia_China_2014.073973=2009.920548,
#10665_3#17_Europe_UK_2002.668493=2010.09589,
#12163_1#75_Europe_UK_2011.580822=2015.991781,
#NQPY01_Asia_China_2015.120548=2012.428962,
#ERR3198502_Europe_UK_2017.021918=2001.063014,
#NQPX01_Asia_China_2015.389041=2006.276712,
#SRR7800422_NorthAmerica_USA_2016.483607=2010.816438,
#11861_8#20_Oceania_Australia_2010.5=2001.191781,
#NQPS01_Asia_China_2012.398907=2006.526027,
#10060_8#12_Europe_UK_2002.345205=2008.508197,
#NQPK01_Asia_China_2013.821918=2007.928767,
#10465_1#53_NorthAmerica_USA_2006.180822=2002.5,
#10665_4#48_Europe_UK_2006.526027=2011.580822,
#10665_4#69_Europe_UK_2007.465753=2015.819178,
#10625_5#79_Europe_UK_2001.383562=2003.49589,
#ERR3198410_Europe_UK_2009.090411=2016.180328,
#12163_1#16_Europe_UK_2009.39726=2007.912329,
#11861_7#23_Oceania_Australia_2001.5=2013.821918,
#M.a_47J26_Europe_UK_2009.958904=2015.120548,
#11861_7#57_Oceania_Australia_2002.5=2015.389041,
#10665_4#54_Europe_UK_2006.69863=2013.5,
#10665_4#35_Europe_UK_2006.079452=2014.246575,
#NQOZ01_Asia_China_2013.569863=2014.5,
#NQOY01_Asia_China_2013.868493=2006.180822,
#7396_8#78_Europe_UK_2011.230137=2014.243836,
#12082_5#54_Europe_UK_2008.937158=2002.5,
#SRR7800727_NorthAmerica_USA_2015.991781=2014.824658,
#SRR7800418_NorthAmerica_USA_2016.161202=2006.079452,
#10250_1#6_Europe_UK_2008.248634=2011.123288,
#NQQI01_Asia_China_2014.243836=2011.764384,
#10665_4#20_Europe_UK_2005.356164=2015.257534,
#SRR6871392_Oceania_Australia_2014.5=2014.556164,
#ERR3198383_Europe_Spain_2009.060274=2009.742466,
#10625_5#60_Europe_UK_2001.063014=2013.868493,
#NQPH01_Asia_China_2013.821918=2009.326027,
#10625_4#26_Europe_UK_2011.131507=2008.885246,
#NQPI01_Asia_China_2014.824658=2013.5,
#7396_7#26_Europe_UK_2010.09589=2012.915301,
#7396_8#49_Europe_UK_2010.816438=2009.958904,
#11893_6#9_Oceania_Australia_2013.5=2002.345205,
#NQPV01_Asia_China_2015.257534=2005.356164,
#ERR3198492_Europe_UK_2015.819178=2009.627397,
#12078_1#71_Europe_UK_2011.684932=2017.021918,
#NQQH01_Asia_China_2014.246575=2015.123288,
#NQQA01_Asia_China_2015.010959=2011.131507,
#NQPQ01_Asia_China_2012.510929=2009.060274,
#10665_4#45_Europe_UK_2006.276712=2001.5,
#7396_8#93_Europe_UK_2009.843836=2013.569863,
#10665_3#28_Europe_UK_2003.49589=2016.483607,
#12078_1#69_Europe_UK_2011.317808=2009.39726,
#NQQE01_Asia_China_2012.502732=2014.073973,
#10702_1#52_NorthAmerica_USA_2007.928767=2010.5,
#7396_8#60_Europe_UK_2011.123288=2011.684932,
#10250_1#76_Europe_UK_2010.920548=2011.317808,
#7396_6#53_Europe_UK_2007.852055=2008.915301,
#7396_6#54_Europe_UK_2007.912329=2008.937158,
#CRM-0020_SouthAmerica_Brazil_2006.5=2001.383562,
#SRR7800509_NorthAmerica_USA_2015.643836=2012.510929,
#7396_7#10_Europe_UK_2009.290411=2012.666667,
#11893_6#10_Oceania_Australia_2013.5=2006.5,
#10250_1#52_Europe_UK_2010.013699=2007.465753,
#7396_6#96_Europe_UK_2008.915301=2009.843836,
#12082_5#57_Europe_UK_2009.920548=2011.230137,
#7520_7#39_Europe_UK_2009.742466=2016.486339,
#10625_5#64_Europe_UK_2001.191781=2015.643836,
#12082_5#81_Europe_UK_2012.773224=2012.773224                
#                                    <taxa id="TaxonSet.dcc3" spec="beast.evolution.alignment.TaxonSet">
#                        </taxa>
#                    </trait>
#                    <taxonset idref="TaxonSet.dcc3"/>
#                </tree>
#            </treeIntervals>
#        </distribution>
#        <distribution id="MarkovChainedPopSizes.t:dcc3" jeffreys="true" parameter="@bPopSizes.t:dcc3" spec="beast.math.distributions.MarkovChainDistribution"/>
#        <prior id="KappaPrior.s:dcc3" name="distribution">
#            <parameter id="kappa.s:dcc3" lower="0.0" name="x">2.0</parameter>
#            <LogNormal id="LogNormalDistributionModel.0" name="distr">
#                <parameter estimate="false" id="RealParameter.1" name="M">1.0</parameter>
#                <parameter estimate="false" id="RealParameter.2" name="S">1.25</parameter>
#            </LogNormal>
#        </prior>
#        <prior id="MeanRatePrior.c:dcc3" name="distribution">
#            <parameter id="ucldMean.c:dcc3" name="x">3.8E-4</parameter>
#            <Uniform id="Uniform.3" lower="3.8E-6" name="distr" upper="0.038"/>
#        </prior>
#        <prior id="ucldStdevPrior.c:dcc3" name="distribution">
#            <parameter id="ucldStdev.c:dcc3" lower="0.0" name="x">0.1</parameter>
#            <Gamma id="Gamma.0" name="distr">
#                <parameter estimate="false" id="RealParameter.4" name="alpha">0.5396</parameter>
#                <parameter estimate="false" id="RealParameter.5" name="beta">0.3819</parameter>
#            </Gamma>
#        </prior>
#    </distribution>
#    <distribution id="likelihood" spec="beast.core.util.CompoundDistribution" useThreads="true">
#        <distribution data="@dcc3" id="treeLikelihood.dcc3" spec="beast.evolution.likelihood.ThreadedTreeLikelihood" tree="@Tree.t:dcc3">
#            <siteModel id="SiteModel.s:dcc3" spec="beast.evolution.sitemodel.SiteModel">
#                <parameter estimate="false" id="mutationRate.s:dcc3" name="mutationRate">1.0</parameter>
#                <parameter estimate="false" id="gammaShape.s:dcc3" name="shape">1.0</parameter>
#                <parameter estimate="false" id="proportionInvariant.s:dcc3" lower="0.0" name="proportionInvariant" upper="1.0">0.0</parameter>
#                <substModel id="hky.s:dcc3" kappa="@kappa.s:dcc3" spec="beast.evolution.substitutionmodel.HKY">
#                    <frequencies id="estimatedFreqs.s:dcc3" spec="beast.evolution.substitutionmodel.Frequencies">
#                        <parameter dimension="4" id="freqParameter.s:dcc3" lower="0.0" name="frequencies" upper="1.0">0.25</parameter>
#                    </frequencies>
#                </substModel>
#            </siteModel>
#            <branchRateModel clock.rate="@ucldMean.c:dcc3" id="RelaxedClock.c:dcc3" spec="beast.evolution.branchratemodel.UCRelaxedClockModel" tree="@Tree.t:dcc3">
#                <LogNormal S="@ucldStdev.c:dcc3" id="LogNormalDistributionModel.c:dcc3" meanInRealSpace="true" name="distr">
#                    <parameter estimate="false" id="RealParameter.3" lower="0.0" name="M" upper="1.0">1.0</parameter>
#                </LogNormal>
#                <rateCategories dimension="162" id="rateCategories.c:dcc3" spec="beast.core.parameter.IntegerParameter">1</rateCategories>
#            </branchRateModel>
#        </distribution>
#    </distribution>
#</input>
#
Sample	posterior	likelihood	prior	treeLikelihood	TreeHeight	kappa	ucldMean	ucldStdev	rate.mean	rate.variance	rate.coefficientOfVariation	BayesianSkyline	bPopSizes.1	bPopSizes.2	bPopSizes.3	bPopSizes.4	bPopSizes.5	bGroupSizes.1	bGroupSizes.2	bGroupSizes.3	bGroupSizes.4	bGroupSizes.5	freqParameter.1	freqParameter.2	freqParameter.3	freqParameter.4	
0	-10530.730623959198	-9830.562408387668	-700.16821557153	-9830.562408387668	563.4449348342972	3.0018461794204687	1.4250510500150287E-4	0.6982139143972442	1.3113091263762823E-4	9.992678823790526E-9	0.7489952831314031	-656.824318255398	759.7386983934819	2796.1743908231874	4649.111831986862	1380.4651330212146	291.7317896328545	3	15	23	9	31	0.18814132433173142	0.3081662872345389	0.3015892087246447	0.2021031797090861	
10000	-10553.695768798452	-9844.02289318675	-709.6728756117026	-9844.02289318675	557.9469298647205	2.745754584059909	1.1654994082563116E-4	0.5628302390277502	1.227055059199534E-4	6.268353832235808E-9	0.6325208277390693	-667.9430485069039	2228.5770043325806	1291.3225351010256	2971.7107366682126	1645.4033957434772	396.8380667916169	8	7	31	9	26	0.18814132433173142	0.3030930009376088	0.31245103620560905	0.1963146385250518	
20000	-10544.044026128608	-9828.09691518535	-715.9471109432585	-9828.09691518535	648.1517506626191	2.7122806375012662	1.253701356868905E-4	0.6975385881129742	1.2315740824713953E-4	1.0546702381187019E-8	0.8346447054497916	-674.6527786342998	2095.61197713052	3141.8512802217474	2501.3951770830695	734.0198400481181	312.2600844978654	5	33	16	2	25	0.18814132433173142	0.3030930009376088	0.31245103620560905	0.1963146385250518	
30000	-10568.28978256652	-9837.036072439834	-731.2537101266857	-9837.036072439834	661.3859011009838	2.5412581637631497	1.0415782063215904E-4	0.5199673145118338	1.0981793593949336E-4	4.342936589147962E-9	0.6186493649042341	-687.0990532102945	4501.959754115977	5896.6994351260055	2046.3935422966044	2837.2386002776248	524.8741625237176	28	4	1	16	32	0.20448967118303907	0.3030930009376088	0.2961026893543014	0.1963146385250518	
40000	-10575.700541425362	-9838.808988646251	-736.8915527791113	-9838.808988646251	729.2911835480392	2.5412581637631497	1.0097206856394206E-4	0.4943100065044362	1.001839878874543E-4	2.989905629219181E-9	0.5500739367082907	-693.3417042380723	2610.99892882283	5533.164964714725	2149.064154953945	2476.9466431789792	727.9115166953355	11	15	13	12	30	0.19461256238535152	0.3129701097352964	0.2950323677189315	0.19738496016042167	
50000	-10543.953558612342	-9835.066655866049	-708.8869027462933	-9835.066655866049	752.503805023788	2.6229732070106233	1.0952936714317199E-4	0.4576522676429117	1.1114567663741567E-4	2.905821919421591E-9	0.48903749631299004	-666.9537199779926	1845.2916910957097	4710.6181596813485	1084.7560778486811	1482.5219528907946	504.8828464313057	18	9	4	21	29	0.19461256238535152	0.3011285286503386	0.2950323677189315	0.20922654124537945	
60000	-10546.009268824995	-9835.653380953612	-710.3558878713824	-9835.653380953612	1029.8728469810785	2.449585645285852	1.1312920454250234E-4	0.6037134688381066	1.0183082402331873E-4	5.3102977397936515E-9	0.6703446241127657	-665.7638589175492	2074.3433827961435	5886.911434166422	3937.0419628776735	2768.7387061344853	342.89748416920526	23	3	13	6	36	0.19810736702727658	0.3011285286503386	0.2945193631258652	0.2062447411965207	
70000	-10540.551699145062	-9843.329699205287	-697.221999939774	-9843.329699205287	639.2586463635099	2.449585645285852	1.310632366698209E-4	0.5071613056945711	1.275453053869907E-4	4.851602194346988E-9	0.5569135392490876	-653.78125446228	2384.5703781806696	3901.0838383424657	7078.079409109592	1034.3200996631317	465.3710183585505	24	1	4	21	31	0.21350324871612886	0.3011285286503386	0.2945193631258652	0.19084885950766842	
80000	-10589.700577335218	-9849.895113990258	-739.8054633449585	-9849.895113990258	1507.6164947696993	2.755004812673525	9.183383751955735E-5	0.5238797836465824	8.512024421312402E-5	2.42386449922966E-9	0.5622267124126842	-693.2702970550945	7112.465882768423	18823.214071198512	991.0984271116978	1682.8682089772547	489.012412353684	21	8	1	30	21	0.2021894663268605	0.30935804006329726	0.29760363410217494	0.19084885950766842	
90000	-10584.223927862324	-9851.987784138191	-732.2361437241332	-9851.987784138191	1291.5213939306323	2.755004812673525	9.45200939806294E-5	0.5093389596209995	9.297441026258367E-5	2.5559591714968013E-9	0.5263078994633086	-690.1748130984333	4638.8055014494375	5815.221068903599	1961.8107676703796	606.6915206907241	443.8175101204568	8	31	15	8	19	0.1797152119793588	0.30935804006329726	0.31564102497388224	0.19528572298346278	
100000	-10579.533706668082	-9850.148036923116	-729.385669744967	-9850.148036923116	1234.3878321142258	2.3866770318375714	9.035026775905488E-5	0.5186203516225678	8.264791607067081E-5	2.3248688322162625E-9	0.5628538346281655	-688.9144134529495	2879.3886923765667	4359.916133828212	454.3651887493344	550.0848706108085	616.4292426353907	15	34	19	5	8	0.1797152119793588	0.30935804006329726	0.31564102497388224	0.19528572298346278	
110000	-10595.066001946932	-9862.134276229086	-732.9317257178469	-9862.134276229086	974.2394380501613	2.4524836653336477	9.569736337417542E-5	0.3634038374393931	9.307650464631925E-5	1.2022330194463088E-9	0.3764726659071061	-692.2452215528475	2008.1383243335831	5178.93349298179	433.8939329829115	482.4554538253293	801.4206053718682	3	45	12	3	18	0.19936238528840405	0.3201593274646001	0.2851925642635342	0.19528572298346278	
120000	-10572.714915244298	-9840.858417423395	-731.8564978209025	-9840.858417423395	882.1084772090495	2.7645817834997395	9.8441928347831E-5	0.5499826628933909	9.68126368134997E-5	3.205950574795386E-9	0.5724890076132976	-688.933832616852	3846.9433906356066	5563.109492037568	2768.81665192586	438.3501750409998	720.9973976332452	16	26	9	22	8	0.1837544849493492	0.30663821758186705	0.31654139382790253	0.1930659036408823	
130000	-10563.252952729586	-9841.422534389581	-721.8304183400053	-9841.422534389581	680.9378477879807	2.7452901836239554	9.486860905528545E-5	0.5275221935400937	1.0763979010290578E-4	2.4228560760400196E-9	0.5154705653884937	-680.9554126888326	2912.5509672922594	5230.435565278898	856.4788633519438	472.052212980807	467.82960301978284	43	5	11	14	8	0.19291658132890024	0.299998822303163	0.3140186927270555	0.1930659036408823	
140000	-10547.579360533264	-9848.377612616234	-699.2017479170293	-9848.377612616234	719.9707629861622	2.5315212243891434	1.2299411157992403E-4	0.4600877063391879	1.1909774475216394E-4	2.9633738558342706E-9	0.4468948074750271	-662.1681759364695	2656.929038428856	190.14211271331044	524.9635161753838	388.52073244131276	228.93843696420896	49	11	15	2	4	0.19291658132890024	0.3001422985548567	0.3140186927270555	0.1929224273891886	
150000	-10538.969621545579	-9829.997899525542	-708.9717220200369	-9829.997899525542	652.2605778905605	2.58040928670388	1.300465206596608E-4	0.4666305941716816	1.2729508077257573E-4	2.6264068560754667E-9	0.41331211883034413	-671.1016461449695	2297.343974854412	3000.4788455906146	321.3538836349104	263.5652604105183	298.85241295390676	38	17	1	4	21	0.2048401306972429	0.2846583943083659	0.312860863904052	0.19764061109034028	
160000	-10524.115622596388	-9832.895381588352	-691.2202410080347	-9832.895381588352	578.9327351632267	2.4397582821042065	1.4601874726431996E-4	0.5863730337558765	1.394898637371775E-4	6.023818928891219E-9	0.581999654794613	-650.7998592847405	1909.5953896014717	3383.7139807417248	2109.5963071031524	179.83425358177172	327.5535483727709	13	21	16	11	20	0.19868638466773075	0.30340187542925506	0.300271128812675	0.19764061109034028	
170000	-10532.824966764443	-9856.505832492752	-676.3191342716901	-9856.505832492752	567.7320391872544	2.688685663954316	1.624003061814337E-4	0.40621190124081824	1.5707422148445146E-4	4.183525141365721E-9	0.40225602126596766	-634.341786193633	1093.7491231370952	4153.821611387916	2581.3847484912058	201.84228564050795	504.8366589902809	16	22	10	17	16	0.19868638466773075	0.30340187542925506	0.300271128812675	0.19764061109034028	
180000	-10537.777184292278	-9840.550024546572	-697.2271597457053	-9840.550024546572	757.5280927815351	2.6273592501868843	1.4198004353535112E-4	0.47282342192882115	1.3635856849918303E-4	4.857606919293644E-9	0.5048384653380299	-655.5556289206994	2755.866242920774	755.3030722746985	2130.6011674911974	237.55168159896076	748.3314971289733	28	1	20	18	14	0.1947291832857997	0.3041529528678292	0.300271128812675	0.20084673503369724	
190000	-10542.138398719291	-9855.666053400333	-686.4723453189589	-9855.666053400333	537.8442902958388	2.6273592501868843	1.5527958368974338E-4	0.38405748491856284	1.555653695447181E-4	5.095118971377606E-9	0.4471966556221475	-641.9930768332675	1472.3812279612528	4518.909681548662	2869.583816148114	5185.444326332667	337.79435527069484	18	4	22	5	32	0.19815343125996743	0.3041529528678292	0.2968468808385072	0.20084673503369724	
200000	-10528.306219876178	-9847.811304147775	-680.494915728403	-9847.811304147775	508.6677329113849	2.6273592501868843	1.5806367928689272E-4	0.41767452977690683	1.591951287424943E-4	6.249559815899625E-9	0.4879905772868064	-639.9572022947933	822.8325454175497	1492.5376758903494	3102.922746857092	1921.7246914133552	349.61576967291506	3	6	20	21	31	0.18658388249693314	0.2978873331383658	0.31468204933100485	0.20084673503369724	
210000	-10553.18579879155	-9858.78113474382	-694.4046640477309	-9858.78113474382	488.10233817485346	2.6602131681767376	1.5167190296232582E-4	0.48618947744059976	1.4732310835704153E-4	5.320701656391798E-9	0.4802702582374981	-652.2357484143438	1320.7559147562927	3032.362076422816	3905.4759444142987	1782.0706682573536	380.91015246087426	7	8	9	26	31	0.20161186868559233	0.2982230985506769	0.30198920065585	0.1981758321078818	
220000	-10524.032284819556	-9839.14526286767	-684.8870219518848	-9839.14526286767	640.3943623433959	2.617065421775767	1.7148056972669437E-4	0.4118939085649472	1.6161293397870717E-4	4.9072085438977025E-9	0.4141077872889776	-641.2885510399599	1262.152202752474	1032.702978425175	5469.019267181004	1965.9002705148653	452.0314787478086	1	16	8	22	34	0.18350910121768668	0.31186456101367044	0.30645050566076215	0.1981758321078818	
230000	-10518.788616793172	-9843.094071175265	-675.6945456179078	-9843.094071175265	508.0078056468004	2.5658314186035516	1.9029400080782763E-4	0.4304483016519522	1.8701516794100776E-4	6.174074684800795E-9	0.42939966407992186	-635.9465497327286	1498.0651681477161	1404.4543071272801	1497.0129558099181	1937.753754085088	320.2980578820868	37	4	4	7	29	0.20319698764145575	0.31186456101367044	0.29234821009684875	0.19259024124802615	
240000	-10508.345894624981	-9841.729126601134	-666.6167680238469	-9841.729126601134	414.6509856915681	2.725200891017619	1.9265916390440445E-4	0.41875972635960834	1.897679376726781E-4	6.13414721847472E-9	0.4138789368671905	-623.8896812106644	934.3877953862577	2026.0352756009595	421.1654243717239	2316.953506690898	500.34881113209565	16	15	10	7	33	0.1995066637192635	0.31186456101367044	0.29347030637572863	0.1951584688913385	
250000	-10541.40334131913	-9863.593412284687	-677.8099290344434	-9863.593412284687	441.9627340344156	2.466976325823803	1.7024342000865493E-4	0.3489654759346175	1.7245996674585876E-4	2.9329656108308993E-9	0.32232044081114075	-635.652617514117	1149.0682931539059	2833.9294862824663	758.1139209548496	2675.473320389218	382.7859434237652	10	19	14	8	30	0.1995066637192635	0.31186456101367044	0.29347030637572863	0.1951584688913385	
260000	-10523.87488708821	-9845.598598501636	-678.276288586574	-9845.598598501636	408.8258872346938	2.5409895998505996	1.773716405058618E-4	0.41749546447788444	1.8039739406093409E-4	6.305429957182576E-9	0.44882170923920156	-639.3527524505378	3119.27900320751	1620.4207586002913	1387.974298572406	528.7838112071254	371.9532754345562	26	16	8	9	22	0.18998454545251925	0.31186456101367044	0.29595951582472835	0.20219137770908302	
270000	-10542.27267690085	-9849.95178850866	-692.3208883921887	-9849.95178850866	422.5711305434519	2.588358624783131	1.340559365748088E-4	0.4093744835572016	1.5153053209450288E-4	3.7170049295229096E-9	0.43670084667155057	-652.6848255552218	1139.6793796993063	1247.203172082943	3102.3748361577914	793.937205833415	327.49859487487646	1	17	27	4	32	0.18998454545251925	0.3025353755657159	0.30528870127268287	0.20219137770908302	
280000	-10533.937575461041	-9833.310704840707	-700.6268706203335	-9833.310704840707	393.2339420801912	2.9273164859274834	1.5334656290305328E-4	0.49329730329203003	1.5383653169419225E-4	1.022278032626369E-8	0.6457852055712412	-655.7791317833795	2324.069847332402	2643.809413146803	9285.783909239022	1603.1977412008014	375.48140468795054	9	12	11	16	33	0.1922576154786148	0.30026230553962036	0.3087831065765565	0.19869697240520942	
290000	-10546.71318524196	-9838.809616957691	-707.9035682842701	-9838.809616957691	557.2061896335763	2.7255711590976266	1.3188656129564297E-4	0.5628313282249504	1.3687763282782306E-4	7.824933123208674E-9	0.6564127384629379	-661.1884189941718	1268.8855096261536	363.0721344194752	2995.2736304768127	4256.69669623981	630.4751471108904	6	9	25	5	36	0.18600905949560034	0.30331352294662967	0.313815174106134	0.19686224345163705	
300000	-10543.414226418654	-9842.503142245574	-700.9110841730803	-9842.503142245574	537.6758266251711	2.7271836101361386	1.2957564018368196E-4	0.5512690533967894	1.2887374914736008E-4	4.57109048298124E-9	0.5579541069296758	-660.8395806194081	860.9395321661852	2187.82715242875	2572.6078432723966	537.417210207234	417.07228042025883	2	23	27	6	23	0.18626029549388	0.30331352294662967	0.3135639381078543	0.19686224345163705	
310000	-10524.612837472694	-9841.132530705243	-683.4803067674519	-9841.132530705243	632.3561300245282	2.8412638156739574	1.5024107815928445E-4	0.4551048228954218	1.4214181118492943E-4	5.635156565795819E-9	0.5160937062752404	-644.7136534445782	998.2448346237446	1422.4605849355673	2811.242667314935	202.82941031253088	252.01526251395543	7	13	30	18	13	0.18626029549388	0.3044077517870527	0.3061721861779797	0.2031597665410886	
320000	-10573.020556387954	-9876.600611988555	-696.4199443993986	-9876.600611988555	681.0990113389535	2.8723175442402527	1.278998486341282E-4	0.44678822202024837	1.2423649892945104E-4	4.7357624480559135E-9	0.544212096541558	-656.7807013240904	1851.7796772418171	1753.512637410464	3113.755828223883	313.23016070002893	251.368660808271	11	5	34	13	18	0.20104149498514934	0.2853791879212344	0.31378535361332993	0.19979396348028733	
330000	-10556.09824194579	-9833.047794093784	-723.0504478520073	-9833.047794093784	795.9757030158722	2.8004388485676146	9.133677153058194E-5	0.49169512197892296	9.075201326676911E-5	2.711401843724772E-9	0.5700365966859159	-680.5364462987077	2058.539564468064	3662.421234786354	5276.132345194053	348.97618921609927	521.8391523064726	4	12	34	16	15	0.1799948785730037	0.30902521671170735	0.31378535361332993	0.19719455110196002	
340000	-10564.976856973715	-9837.943973538335	-727.032883435381	-9837.943973538335	940.0319954801329	2.5348469448275663	9.754037141151492E-5	0.464135397511254	9.333905987039195E-5	2.4122104495636267E-9	0.49708868104597287	-684.5610190779724	2116.803433359587	1048.7391918145731	4795.258804706613	588.7037353942056	301.9686615283568	8	2	41	22	8	0.1927030491005568	0.30709265905930183	0.29963993287833585	0.20056435896180652	
350000	-10579.357264750499	-9851.175845385256	-728.1814193652417	-9851.175845385256	810.6314713294632	2.5781718050550984	8.429501715452268E-5	0.5027403640973886	9.486312594174712E-5	2.3132712129395956E-9	0.5182915892916012	-685.0926279908655	2051.1628992785777	4660.832919287131	5228.923133064558	808.8781031932319	634.6006631611896	11	24	17	6	23	0.19514021662515596	0.30465549153470267	0.31088815917132023	0.18931613266882213	
360000	-10551.128274857725	-9845.549202348351	-705.5790725093734	-9845.549202348351	646.5993895719232	2.452852506013379	1.1828149139322506E-4	0.4938296351287036	1.2566873244650154E-4	3.812055513341629E-9	0.520712635458238	-665.2258665351914	2455.608956689997	5322.343035315054	1638.1951644567496	389.59786559045955	141.107192504265	19	15	24	20	3	0.19115085219268121	0.2975508239093691	0.3136884378558552	0.19760988604209542	
370000	-10573.158718831244	-9853.349026578626	-719.8096922526175	-9853.349026578626	905.3409173562541	2.452852506013379	1.0431901747203441E-4	0.46509107531316374	1.0281217864527563E-4	2.6094249214414593E-9	0.49914047075028656	-682.173848145479	5154.702875536142	895.4554905880773	200.16114135677546	278.7535481729255	392.2371155385625	50	5	9	2	15	0.19115085219268121	0.2975508239093691	0.3136884378558552	0.19760988604209542	
380000	-10550.020599764199	-9855.25154077652	-694.7690589876788	-9855.25154077652	724.5966209666806	2.5277787150479556	1.304806381143472E-4	0.4559747844824123	1.3472537926698325E-4	3.6953161322015564E-9	0.4623618616049619	-657.1898498687088	2870.34949560983	1735.9353823233246	428.30489840289545	246.52743779015415	391.72651545379824	48	5	1	26	1	0.18746270638152324	0.2975508239093691	0.31737658366701316	0.19760988604209542	
390000	-10508.12823232493	-9828.048288306922	-680.0799440180089	-9828.048288306922	468.1758803357603	2.463767113488201	1.9205025514576436E-4	0.6605802006185131	1.7371935069015925E-4	1.9224693875371364E-8	0.7645517001937419	-640.5139530881913	2527.9838956432427	2552.563525581631	1947.8264472053165	218.512866232284	198.88167156254337	18	19	17	16	11	0.18232468222138995	0.30268884806950236	0.31991599493844536	0.19507047477066322	
400000	-10545.842466986647	-9849.054684120843	-696.7877828658036	-9849.054684120843	780.0123856847807	2.628253857178054	1.5291057894296093E-4	0.5445528473813944	1.4091737756758837E-4	8.038646327244786E-9	0.6003752052735373	-655.8240960069545	1967.347207630091	3394.1726375517906	1192.4645434787114	1223.7392549145914	495.94098765405977	16	15	20	10	20	0.179121205307104	0.30268884806950236	0.3231194718527313	0.19507047477066322	
410000	-10538.460477564364	-9844.730164249924	-693.7303133144399	-9844.730164249924	789.6663588150567	2.470281695471779	1.432171769788534E-4	0.686178704169439	1.4192518601795405E-4	1.3464612656603062E-8	0.8082210254044614	-653.4204126540651	2116.1349472188876	2797.7449111282717	2170.7334352994135	295.9566982502239	316.65913865269147	13	37	3	2	26	0.18371879385723858	0.29809125951936777	0.3231194718527313	0.19507047477066322	
420000	-10534.886554782955	-9841.742507570347	-693.1440472126089	-9841.742507570347	569.0211890080782	2.473447804247493	1.487722384419742E-4	0.6342080066451242	1.457974189158718E-4	7.245810927776301E-9	0.5939248557471885	-649.9539258297702	1684.5361830734014	3365.394693018035	3182.42014374024	2828.889210575267	437.77416243926206	9	12	2	26	32	0.18371879385723858	0.29809125951936777	0.3231194718527313	0.19507047477066322	
430000	-10521.847310040108	-9845.854188554142	-675.9931214859669	-9845.854188554142	501.5806685031309	2.473447804247493	1.8064912321544732E-4	0.5781935181386644	1.74319701807045E-4	8.697511567910252E-9	0.5475482116505525	-635.024549360654	1063.1620204716219	1296.25279969638	2343.835431023482	2575.8562407546005	264.0707914989176	4	12	6	26	33	0.19044306130022892	0.3191400265084722	0.2953464374206366	0.19507047477066322	
440000	-10524.303466263285	-9849.966305915028	-674.3371603482566	-9849.966305915028	418.17338061338563	2.7165198086472873	1.7075845865927069E-4	0.43361145455691497	1.7874108871067656E-4	6.9750899932843185E-9	0.4741480161141841	-633.4504008389214	1300.3844937007698	658.9910173648318	2438.6977502527297	1841.480595455588	321.13827035792764	5	7	20	19	30	0.19432024513290722	0.3074328282588282	0.2976305989957413	0.20061632761252418	
450000	-10502.477499866134	-9831.599430560296	-670.8780693058386	-9831.599430560296	383.21166202495255	2.515177466953796	1.7545704279779893E-4	0.5386727688752527	1.887172159406065E-4	1.2061993855426338E-8	0.6076704163077296	-633.3272834604333	865.9162612879389	1041.7375157336064	2108.7120864966882	404.7082809297054	39.54192565488113	4	10	35	28	4	0.19432024513290722	0.3011383730500911	0.30392505420447835	0.20061632761252418	
460000	-10505.066599691487	-9835.058966077373	-670.0076336141132	-9835.058966077373	335.79281728003957	2.6585327590516807	1.9534383906718935E-4	0.6193444508703408	1.9109332818602402E-4	1.956010345114563E-8	0.7183715445527967	-631.4792717927453	1659.4184333481405	1330.1065181195418	2202.1842724518397	364.63715014854137	21.224452698211298	4	13	34	27	3	0.19598544904708623	0.2731956672107789	0.314169475017838	0.21664940872429775	
470000	-10517.62768904016	-9850.795260933292	-666.8324281068695	-9850.795260933292	362.8493881852624	2.4555728304331796	1.9368241669361446E-4	0.46962263118187614	1.897262461450766E-4	9.397955224365721E-9	0.503112353735516	-629.5825572859491	1058.2618847159586	2341.987701140074	1046.3553437581863	276.7047224940658	118.41778514416121	9	28	17	23	4	0.20066836276837946	0.2731956672107789	0.31970648777806676	0.20642948224277574	
480000	-10503.409697557587	-9837.579291929835	-665.8304056277522	-9837.579291929835	317.15410350427936	2.4555728304331796	1.7632941335589473E-4	0.6144522499523044	1.9129514756755032E-4	1.122151121127778E-8	0.5803524610216813	-619.5358316707034	1627.3923804914423	12817.080605481213	994.6245601001974	422.0801922324397	246.54699695244648	22	5	26	6	22	0.20066836276837946	0.28437844911250865	0.30852370587633704	0.20642948224277574	
490000	-10501.984289843764	-9830.142134496484	-671.84215534728	-9830.142134496484	410.7346301035873	2.4555728304331796	1.7338819947188108E-4	0.5734716567454594	1.8452714124820373E-4	9.983147991975092E-9	0.5746846306744082	-629.2177898009784	1731.413978751359	1058.4760128103767	3611.4960023422705	2240.3138257061405	444.7072459672429	14	5	12	7	43	0.1866806723487442	0.31448106821370214	0.30744532972289906	0.19139292971465546	
500000	-10501.4371220661	-9831.668544767335	-669.7685772987635	-9831.668544767335	603.5265229745071	2.7984719797242463	1.8580374844912286E-4	0.5343326467164822	1.8114597422098593E-4	1.086714921159045E-8	0.5653288769887251	-628.1982499689389	922.7387328107684	2010.2647597790908	4186.936942566378	1202.3347479800789	407.2226840963079	9	11	11	16	34	0.18585646005139653	0.3093370859588965	0.30744532972289906	0.19736112426680877	
510000	-10526.16585948415	-9839.152604906853	-687.0132545772974	-9839.152604906853	639.8118158263097	2.7392284218059055	1.545619454164732E-4	0.5560011122183357	1.4389301286093966E-4	6.527409815663083E-9	0.5551847294433482	-645.5638601007744	1441.5822911445234	3360.6385240440795	2309.85254247433	1204.9335252902658	432.7725082321049	21	12	3	5	40	0.18585646005139653	0.3093370859588965	0.30744532972289906	0.19736112426680877	
520000	-10522.945916308921	-9843.09912408518	-679.8467922237409	-9843.09912408518	643.1322316190149	2.3691121087567057	1.5657687839337633E-4	0.4275886192398817	1.5485952836096644E-4	4.618107664243146E-9	0.43543341498359034	-638.2680924787944	1652.178243422475	3776.634523397509	5065.161761948379	446.8270857640289	324.88378914945633	18	15	5	24	19	0.1957317549092023	0.3021079993845736	0.30744532972289906	0.1947149159833259	
530000	-10521.933141744792	-9856.122645778767	-665.8104959660253	-9856.122645778767	407.06011339930336	2.2295076426986524	1.818193362115523E-4	0.4731605363544227	1.764813138952121E-4	7.221961967804327E-9	0.501773941417232	-626.3880755678694	2047.1854807413556	4992.569756575959	701.3218021260545	368.6739313644635	195.76032846282723	23	8	28	13	9	0.1957317549092023	0.31498075461244035	0.2945725744950323	0.1947149159833259	
540000	-10535.176574124887	-9849.720477523122	-685.4560966017649	-9849.720477523122	497.40831260909783	2.670490322068136	1.658636238735908E-4	0.37010264843728097	1.684128485606566E-4	3.877328749265584E-9	0.37967118027165075	-646.7223738962989	3369.9198641578137	4370.219832181718	836.892143063954	316.44937235578175	129.11007798759974	3	32	19	25	2	0.18220367555806355	0.3261769554051596	0.29818966246294815	0.1934297065738296	
550000	-10518.674992629733	-9842.752800873455	-675.9221917562768	-9842.752800873455	599.792279587692	2.670490322068136	1.6022083408238384E-4	0.5066840147601545	1.6667041760348993E-4	8.92331154165872E-9	0.5665264137938778	-636.6088362481819	1694.8058560055806	3475.0523843885385	1533.947250910526	251.61423136223064	232.28495772412228	14	21	17	15	14	0.20297088917071038	0.3054097417925128	0.3037282444612396	0.18789112457553814	
560000	-10515.131479499016	-9836.478983352388	-678.6524961466267	-9836.478983352388	608.0823414019175	2.546304406808341	1.5375110542789928E-4	0.5178503485577242	1.5596262796942564E-4	9.333970261322535E-9	0.6210125998072993	-640.700250696119	1747.6886753392844	2432.3265148564824	508.5726903825948	427.610130285369	278.9562682443992	12	30	5	8	26	0.20297088917071038	0.311948268584633	0.3028786683293394	0.18220217391531812	
570000	-10508.729274873434	-9853.449821222828	-655.2794536506065	-9853.449821222828	382.01494935008884	2.523615744852347	2.061913520810339E-4	0.5065153713943121	2.0696918682202805E-4	1.2995680068538111E-8	0.5482775081224142	-616.5418460692036	926.9233234073508	1962.3459612173162	2154.5810934507526	146.87001728362694	257.40140647233784	16	23	10	9	23	0.20297088917071038	0.31470739091204203	0.30011954600193036	0.18220217391531812	
580000	-10498.125114743932	-9845.246695847145	-652.878418896787	-9845.246695847145	340.9852584084867	2.523615744852347	2.2771699291951696E-4	0.4590788127811868	2.3464670503627727E-4	1.2575374299099897E-8	0.5157779303670438	-615.2070355414752	1231.8794798839756	1832.1919580648698	1287.863766923149	274.5272829171759	308.7111136344837	6	24	20	12	19	0.1910946688358678	0.3235761399797156	0.30011954600193036	0.18520964518248711	
590000	-10457.18000518347	-9837.58227576574	-619.59772941773	-9837.58227576574	280.05487100029865	2.511374656137726	2.9133167375772423E-4	0.4935926171205691	3.1982459092255825E-4	2.5038899465415135E-8	0.5381436933516356	-585.7662256267255	753.9109289425872	1169.8666492819966	156.64607495044027	158.89864573929555	151.44541894453081	13	38	2	9	19	0.18507546722386353	0.2957105168973651	0.307568267845238	0.21164574803353425	
600000	-10467.85327977922	-9837.124087283706	-630.729192495513	-9837.124087283706	321.4402857858934	2.645551089963481	2.7761470829277E-4	0.5872848697874078	2.944662930317054E-4	3.916594505143014E-8	0.6736641771027279	-596.0256147023032	1387.0461118614953	1145.4076538592685	218.74376441757423	205.82109906753902	82.5396722510208	10	38	20	10	3	0.18507546722386353	0.31633199247777166	0.307568267845238	0.19102427245312767	
610000	-10470.431072766927	-9848.590972992743	-621.8400997741838	-9848.590972992743	266.2314479383989	2.745050614613616	2.9784366299075057E-4	0.5850405516860331	3.08414163005602E-4	3.2600105784739806E-8	0.6122587426755647	-586.7396154510061	671.2240274861664	1233.5746680679122	249.21309575219033	131.11870004989981	243.69564302810394	8	39	7	14	13	0.2036354382185307	0.29777202148310455	0.307568267845238	0.19102427245312767	
620000	-10469.861585026714	-9836.467240639253	-633.3943443874613	-9836.467240639253	329.27573927913244	2.5955086470740216	2.4279081514652688E-4	0.5530229771007247	2.644537601867152E-4	1.9070618756758465E-8	0.5712072869962914	-596.4545030708297	994.1311250634096	1305.1482923829474	1006.1198023379712	110.31666147586648	239.4860405569093	26	6	20	15	14	0.1852607975979474	0.29777202148310455	0.3064418964288404	0.21052528449010857	
630000	-10467.301485959808	-9846.025264576174	-621.2762213836346	-9846.025264576174	306.49188245568956	2.8022618377456383	2.8178097429969407E-4	0.467143815957405	2.9079625113886373E-4	2.3323774526333675E-8	0.525607410337422	-582.8132719502973	821.7339013627836	1445.1961061848347	1212.7202858046846	64.5103873001951	263.9374579434094	12	20	17	17	15	0.18549171773012413	0.29777202148310455	0.3064418964288404	0.21029436435793183	
640000	-10488.697964236508	-9839.834234150712	-648.8637300857962	-9839.834234150712	349.8020559559149	2.8022618377456383	2.407183193212156E-4	0.4219160383824241	2.5080024697568006E-4	1.4767052564270421E-8	0.494523169374787	-612.8979434432493	1452.8060326061639	743.3818093460364	1024.7807457479823	188.87750348018145	180.43292015616692	44	5	3	3	26	0.19973168413525275	0.28998701702359553	0.3142269008883494	0.19605439795280322	
650000	-10489.876124562743	-9844.436384865503	-645.4397396972407	-9844.436384865503	331.1042889571247	2.5582150649510598	2.3385201099019185E-4	0.42013639308885864	2.4352987659280556E-4	1.2826935243470497E-8	0.4717519355637751	-610.1813662497327	1202.6729808450887	923.3377047457681	465.8481824623815	179.54850419937733	316.3123913725287	35	13	6	22	5	0.19973168413525275	0.31164549526036106	0.2887054420598459	0.19991737854454122	
660000	-10505.186470257144	-9837.890013030601	-667.2964572265437	-9837.890013030601	404.52686819293973	2.5253634218161256	1.8495616290265806E-4	0.4476836684614478	2.0317085533753265E-4	8.135587577217474E-9	0.47864611036397475	-630.7526189485951	1739.5537487854488	1698.0662234569763	255.51981971110217	386.1659454343851	179.6679110468118	53	3	9	6	10	0.19973168413525275	0.31164549526036106	0.2887054420598459	0.19991737854454122	
670000	-10521.135572891902	-9843.904319803085	-677.2312530888181	-9843.904319803085	638.506684573792	2.5862718986509043	1.9337042076029E-4	0.45678269981581476	1.8460558887359668E-4	1.087987113894283E-8	0.5218979090993664	-638.2114522185337	2008.9975291984272	1775.0825600711576	318.47668906700227	202.62199712583563	793.5216807717565	44	5	15	14	3	0.210170135018565	0.3012070443770488	0.2887054420598459	0.19991737854454122	
680000	-10508.358692320462	-9848.391153292436	-659.9675390280266	-9848.391153292436	599.2701188749041	2.6495099621359763	1.9771764948407032E-4	0.4861605198350566	1.9265958908034491E-4	1.2743969773347081E-8	0.562763413487197	-622.5466789835411	2044.516342316474	1231.1574866510393	114.9240149420852	399.8813108227092	152.9851888150644	29	23	11	17	1	0.1922780192760809	0.3012070443770488	0.30659755780232995	0.19991737854454122	
690000	-10481.299276982887	-9842.96722674079	-638.332050242097	-9842.96722674079	538.4840110970061	2.1836261050835777	2.2547435172156244E-4	0.553972082393328	2.1447811072858972E-4	1.621265186940002E-8	0.5719183021222455	-601.5557471356243	946.599090509029	2383.159355382937	358.6287330345419	127.30713195747155	218.55148115768444	16	30	1	17	17	0.19559796342555255	0.29797463369502003	0.3066884467751517	0.1997389561042766	
700000	-10481.390497196073	-9834.774270808211	-646.6162263878605	-9834.774270808211	400.6214287096465	2.914588469437239	2.5083005698806277E-4	0.5010979198553625	2.3863346483352213E-4	1.893091498383685E-8	0.560982028343967	-608.1318303951466	731.5112165696348	1278.014526189623	2283.8163789040354	439.0177375465551	298.81549167823675	13	13	19	13	23	0.19828457045434722	0.3138136974603119	0.3050668912240397	0.18283484086130206	
710000	-10509.544785570766	-9842.936941858849	-666.6078437119169	-9842.936941858849	598.3571079758311	2.6193148632642558	1.8508264248290402E-4	0.6050262571962679	1.8007169496557838E-4	1.4320226652464097E-8	0.6490261980593337	-627.1217591680168	1086.5004843990323	1675.5698099086167	2695.2930492750356	371.27220473430776	300.38453211125	5	14	25	6	31	0.19828457045434722	0.3138136974603119	0.3050668912240397	0.18283484086130206	
720000	-10507.83156727386	-9838.742768967892	-669.0887983059689	-9838.742768967892	769.1416049632478	2.6193148632642558	1.7909200396705628E-4	0.6684514040994542	1.6636542228122585E-4	1.3766472648357325E-8	0.6996747505029738	-629.1397604108519	2018.5236857362834	2037.1092753061985	2074.1401521902403	195.75095946461468	331.7294981069926	8	22	11	1	39	0.19899505087865832	0.30112303338579216	0.3102792529469549	0.18960266278859544	
730000	-10506.64497915512	-9846.645943115518	-659.9990360396024	-9846.645943115518	630.1445123252929	2.6699223837587005	2.2165160706215874E-4	0.6100493386330478	1.9019199641117854E-4	1.7746002334579847E-8	0.6757527755068079	-616.5490820189941	416.014296988313	1769.4758146516613	4045.74769369338	3065.6923657002462	233.98992303808407	3	14	3	24	37	0.1841907065270716	0.29799723466148	0.3254083036955894	0.1924037551158599	
740000	-10515.620162951385	-9846.060142330585	-669.5600206208009	-9846.060142330585	511.72116772391064	2.57060156014184	2.108820920168788E-4	0.666577105621976	1.9338809206779256E-4	2.085935120174265E-8	0.7529893214135269	-628.4541010230098	1165.3252688275288	1863.5210888044548	3592.1117999601274	882.5338002033318	315.8906104324698	17	10	13	7	34	0.19477771746973824	0.2847139929638766	0.31958912318403504	0.20091916638235094	
750000	-10498.86229596877	-9834.180089236303	-664.6822067324665	-9834.180089236303	502.46823386029564	2.57060156014184	2.1034091234807642E-4	0.5475808461329862	1.9351367687503595E-4	1.3461685752439863E-8	0.5658020253934517	-625.9716684929014	1006.2239934332597	1651.7218990490603	1837.7224281364956	313.2064779250733	417.4868339437206	12	13	22	33	1	0.19477771746973824	0.2818753505537796	0.31958912318403504	0.20375780879244798	
760000	-10497.958811231441	-9841.072242515107	-656.8865687163336	-9841.072242515107	406.6714351352692	2.679881282175271	2.2899659525647971E-4	0.6017654802679491	2.0329415470696414E-4	1.5207737936851125E-8	0.6057114024884792	-618.9334694567386	1051.6965064708475	2393.0222903543245	1026.5669525942324	293.97773432797794	138.1139663252518	20	20	17	21	3	0.18948427586701466	0.3216132717875894	0.2851446435529488	0.20375780879244798	
770000	-10508.740278136	-9841.850865396711	-666.8894127392892	-9841.850865396711	455.08957213395536	2.6073125310657383	2.0121780254566272E-4	0.6333363061705518	1.9334464839200385E-4	1.4995419471132144E-8	0.6429307414104763	-628.4710724261205	2021.0855640337545	1295.9778273927868	1534.8428765705885	233.32244353046573	234.4183590216976	34	16	2	12	17	0.18948427586701466	0.3216132717875894	0.2851446435529488	0.20375780879244798	
780000	-10480.874725157091	-9834.27465406554	-646.6000710915512	-9834.27465406554	519.3898505197496	2.6324375316041593	2.3433233261647957E-4	0.6223436062289228	2.1558202450251538E-4	2.5196271742468126E-8	0.6624412426329225	-611.5454442298718	1308.629366314147	175.3371717052517	169.9593653757464	424.5808354836154	219.14303333071945	45	4	4	3	25	0.18948427586701466	0.31188908069931287	0.3126973936698364	0.18592924976383693	
790000	-10527.2222059486	-9838.815028621764	-688.4071773268347	-9838.815028621764	657.9024738470143	2.615148711988092	1.3909017948594176E-4	0.5756366538838532	1.4534816480277633E-4	7.2994992677866935E-9	0.5819489338844902	-648.4122339106601	3473.54629745059	2463.8668121456058	2357.105127017288	260.00133732965134	185.09023022996274	40	1	2	23	15	0.18948427586701466	0.31188908069931287	0.3126973936698364	0.18592924976383693	
800000	-10537.024745576715	-9852.06828898727	-684.9564565894457	-9852.06828898727	483.2382716920416	2.5405529674395164	1.4772827868830452E-4	0.753211376690134	1.5970848790030053E-4	1.7619960574021575E-8	0.8085888807856068	-645.9206538933814	2148.221374628556	827.1413963810232	1474.4684893748647	330.40307853916323	283.6829607029391	47	3	4	12	15	0.19294761372252867	0.30815476240107514	0.3092340558143224	0.18966356806207466	
810000	-10553.402177310898	-9845.645769711145	-707.7564075997527	-9845.645769711145	668.2825378935474	2.4271063464222635	1.3936848921659135E-4	0.5619505421211914	1.35590806546112E-4	7.130179879449913E-9	0.6053734859558892	-664.7766214369907	2729.927586487761	6932.542412633533	2144.70799154192	1038.7258044613498	430.5059635616553	30	2	11	14	24	0.19751059233368565	0.303747954368124	0.30833254317306447	0.19040891012512665	
820000	-10522.202924242245	-9839.93232499284	-682.270599249404	-9839.93232499284	434.1970752212762	2.505437859189141	1.6277854044095466E-4	0.5994327112983618	1.7667793438933197E-4	1.294323524622819E-8	0.656772197486118	-642.6931231196245	847.5988844931213	2417.156831662345	1057.384616154824	866.9558361391965	311.54801777666546	4	34	1	24	18	0.19669736359301665	0.3058484615632195	0.3091457719137335	0.18830840293003118	
830000	-10552.337005306215	-9848.316023808728	-704.0209814974883	-9848.316023808728	712.2128560771204	2.5298846528631738	1.1356391584215463E-4	0.6002219453672057	1.2189051400490305E-4	5.594646006945236E-9	0.6240922565374531	-661.5247746821592	1231.3256290730844	4805.282686199992	957.5428662378209	1204.9397555829864	423.0902607076788	18	20	15	15	13	0.19669736359301665	0.3058484615632195	0.3091457719137335	0.18830840293003118	
840000	-10537.376015924809	-9835.507448101063	-701.8685678237445	-9835.507448101063	868.0289062247497	2.6726481796226107	1.205468379709828E-4	0.5483861379430015	1.1606383141610217E-4	5.621588388377386E-9	0.6300355788205829	-658.7726694173117	1740.224505502289	4236.352050484996	365.4198470564578	1384.2816430754558	532.7789536475615	14	17	14	14	22	0.19669736359301665	0.3058484615632195	0.30404363961316133	0.19341053523060334	
850000	-10560.299188208162	-9841.268288061161	-719.030900147001	-9841.268288061161	880.1122312569898	2.923561930031605	9.940521501610814E-5	0.5232500020682321	1.0959242045467533E-4	3.5478226934534195E-9	0.5575725620749289	-676.7067550374793	3205.807061904961	4152.600898153453	1192.6515212819452	1691.6663580089596	561.1749691770868	23	11	7	13	27	0.19669736359301665	0.2925311382501235	0.3084844131660725	0.20228708499078815	
860000	-10528.170721902537	-9832.290832309636	-695.8798895929012	-9832.290832309636	607.1560354091595	2.5381779779226745	1.4150788835897682E-4	0.6221222439701889	1.4234777628883025E-4	1.1675297953053086E-8	0.7212326874309846	-650.7702373068628	1741.0347523803543	8511.309631183956	2194.9152124347515	1276.6722609147778	469.5260624272513	24	8	5	17	27	0.20140910578146157	0.30257128273202705	0.29767753861000706	0.19834207287650513	
870000	-10532.183867223685	-9834.443541156372	-697.740326067312	-9834.443541156372	888.5226756700129	2.5776433135990064	1.3570742784171078E-4	0.5319818364039464	1.3184071819715028E-4	6.123790728909477E-9	0.5715781179436072	-655.1274840092419	3068.039647480095	4426.13047869218	1526.8903139205047	2060.2458058276375	330.81265061677357	25	5	24	1	26	0.1993290561738448	0.32855145535360303	0.27377741559604785	0.19834207287650513	
880000	-10529.863226694382	-9838.412605272531	-691.4506214218505	-9838.412605272531	552.3436943255598	2.55317435552264	1.3635021331631232E-4	0.5195531061767745	1.4212828535873454E-4	6.371371332782429E-9	0.5771725121241396	-650.8216893539023	2260.8193560060563	5254.866846404563	1410.4909165008114	201.30117201342054	296.8840775052893	20	10	29	3	19	0.18119750595593886	0.319150683684723	0.2919089658139538	0.20774284454538514	
890000	-10516.790428098313	-9848.18249151022	-668.6079365880926	-9848.18249151022	403.7683066864491	2.8720934581680586	1.717646023437672E-4	0.4945587847196871	1.8038833786938817E-4	9.01406450839142E-9	0.5520971054023918	-626.4454822849165	1357.3667633632986	5512.999049850692	755.8707389131212	982.971700505479	222.0392973898292	15	14	1	26	25	0.18119750595593886	0.3331537266944027	0.2919089658139538	0.1937398015357054	
900000	-10489.199979386443	-9840.764154635279	-648.4358247511649	-9840.764154635279	330.8965497416986	2.828170328770508	2.1646189716784039E-4	0.5124087381829332	2.2452713347715378E-4	1.3538233622796355E-8	0.5656698882146256	-605.848254501683	1190.06143896614	1695.1654980678604	6733.857539322156	563.0418163096256	244.96752924017753	15	8	5	31	22	0.18119750595593886	0.307646632654947	0.3049271300924084	0.20622873129670644	
910000	-10485.378369612039	-9829.82230503232	-655.5560645797201	-9829.82230503232	460.0289416172523	2.564489829833858	2.1188172099894994E-4	0.6487657244823096	2.1138135082599953E-4	2.165077902368086E-8	0.6829608544213565	-614.2913668055791	692.050998148998	1274.5479993065119	4230.621916050781	883.853983166286	209.98330162383968	12	11	2	27	29	0.17978016509479694	0.3166291603349445	0.3049271300924084	0.19866354447785087	
920000	-10519.022175084623	-9846.03830225433	-672.9838728302927	-9846.03830225433	474.4103039859302	2.51672301451517	1.8374103618549084E-4	0.4796508537166388	1.8497230284837698E-4	8.650363246586287E-9	0.528364423984237	-632.6248240364463	1047.1308683510997	1844.5657422554918	2860.8634577351922	1298.299325004308	446.80282653018924	18	1	12	20	30	0.17978016509479694	0.32177219372465454	0.30581620677302657	0.19263143440752262	
930000	-10505.137152540014	-9837.535529605102	-667.6016229349117	-9837.535529605102	359.4331253380559	2.5954802585426155	1.965584418196826E-4	0.5451689895864964	2.1080026977571934E-4	1.4727715655867638E-8	0.6082873579453411	-626.8303300242254	848.0395514929214	793.5605252572435	2336.4764559782125	2413.339073031934	476.4278808406633	11	6	17	1	46	0.17978016509479694	0.30917037963990046	0.30581620677302657	0.2052332484922767	
940000	-10500.332954979733	-9841.951702054575	-658.381252925158	-9841.951702054575	467.44788459314145	2.580734002634295	2.2774942915284075E-4	0.5828941551438772	2.1148635016448564E-4	1.8674359147473698E-8	0.6457505271598631	-616.0753336446568	936.6427907123442	3716.734177918269	3605.728567314796	515.1448225548496	415.9248095844135	18	9	8	11	35	0.17978016509479694	0.3151589324311351	0.29982765398179195	0.2052332484922767	
950000	-10502.922155472816	-9843.246038752863	-659.6761167199534	-9843.246038752863	458.9887712392315	2.580734002634295	1.9054649456482785E-4	0.6711395395265379	1.8835684322571553E-4	1.611909393214425E-8	0.6788806120615317	-618.1677958584922	1110.6626227233724	3112.548474252042	3348.286899974683	648.2497112683783	261.91290155548165	12	2	18	28	21	0.17752421641550212	0.3094307134468275	0.30781182164539433	0.2052332484922767	
960000	-10474.389434493316	-9820.739744901102	-653.649689592213	-9820.739744901102	389.7659503564547	2.563260312515349	2.197597456058381E-4	0.6241734701039099	2.1716196934251086E-4	1.5470421328818088E-8	0.5756248895084418	-614.5226839950568	664.3444155987982	1044.3992929099554	2620.3810629124546	546.4947023516438	275.16462494358467	1	23	9	25	23	0.19011273011820157	0.30362192241805913	0.3114218340530679	0.19484351341067208	
970000	-10546.277375954087	-9872.399840489992	-673.877535464095	-9872.399840489992	354.77436997146674	2.563260312515349	2.0151718001696215E-4	0.48308850910694967	2.106888305132307E-4	9.84089924683108E-9	0.47682227788523457	-634.2987055510494	2014.064032823532	2565.8593183167486	2868.393267291187	499.98708577182947	23.797519884837975	1	24	10	44	2	0.19011273011820157	0.3075967535687815	0.3015846061879507	0.20070591012506686	
980000	-10496.973623369367	-9842.616675930727	-654.3569474386411	-9842.616675930727	389.52691169520614	2.563260312515349	2.08235361793766E-4	0.5292836534908857	2.1589549595564476E-4	1.233620013635094E-8	0.5345661707253977	-614.2314561770427	1104.21844488839	2916.2543179130275	1287.2181372975117	357.4438391100022	660.6434811573863	18	15	7	32	9	0.19011273011820157	0.3072802408157104	0.3019011189410218	0.20070591012506686	
990000	-10499.433457598021	-9839.44211826762	-659.9913393304009	-9839.44211826762	382.4137431614031	2.8221654402296106	1.911488738851083E-4	0.5065207686812792	2.0594572181775514E-4	1.3696297198253093E-8	0.5759660753710678	-620.7260434104525	831.8712308331152	1134.5327092075065	2881.3663134372346	611.6838292902161	234.94152389676017	16	4	19	29	13	0.18875480948333578	0.3105639313742669	0.29927168582242686	0.20140957331997109	
1000000	-10500.373853478664	-9840.169062274013	-660.2047912046505	-9840.169062274013	557.1589408705531	2.40060933707271	1.9319278802849203E-4	0.5192535563732618	1.9259916798290295E-4	1.2785200786755792E-8	0.5662682218648019	-622.18009380113	1056.969152826605	2264.853208167616	583.0434346683379	520.0191969038585	348.1850957908463	10	30	1	2	38	0.18875480948333578	0.3105639313742669	0.29927168582242686	0.20140957331997109	
1010000	-10497.334056051295	-9852.126956858632	-645.2070991926622	-9852.126956858632	412.66626607700823	2.3282313766943257	2.227549432759597E-4	0.6091417171202997	2.1389861856877275E-4	2.4912698700630084E-8	0.7068219077048091	-608.2111617613164	1118.9211000202822	2129.4245003642172	250.9814957583272	225.96000480317213	306.1249911608634	21	20	2	14	24	0.18236390149828596	0.29772232611661675	0.31919888753528236	0.2007148848498156	
1020000	-10525.340578783986	-9848.39850586441	-676.9420729195751	-9848.39850586441	441.88254119941007	2.702470130502711	1.8442418666520414E-4	0.48626658380567633	1.8391469448656946E-4	7.983073105984954E-9	0.4910985527682128	-636.1322854200109	2265.853209644958	3543.41275122813	2352.0195313867966	755.5714651406387	347.5285878539809	11	16	13	11	30	0.19360861850961336	0.29772232611661675	0.30795417052395496	0.2007148848498156	
1030000	-10501.878267565695	-9825.482468378297	-676.395799187398	-9825.482468378297	616.387517466018	2.841385496130512	1.69906255155042E-4	0.5525542994331399	1.5242510634274053E-4	9.53045336331052E-9	0.6000259814158719	-635.5210451954673	1043.4733945027215	995.275363171817	3537.522267187228	464.5256701029482	487.79910899867	10	3	20	34	14	0.19360861850961336	0.29772232611661675	0.30795417052395496	0.2007148848498156	
1040000	-10520.666559090014	-9839.729780969294	-680.9367781207208	-9839.729780969294	799.4220208082115	2.7300995035951545	1.5879885625567555E-4	0.5478860865000826	1.3930000526717336E-4	8.090650917095258E-9	0.5904186402741864	-641.3917173406332	1469.4670517193506	3810.1337208430423	805.3524963445197	354.00777588046344	317.63518680534423	16	17	1	41	6	0.19360861850961336	0.2947069198254975	0.30795417052395496	0.20373029114093483	
1050000	-10501.530864509188	-9823.982047835962	-677.5488166732268	-9823.982047835962	783.9043087407023	2.775540790646688	1.488314675781801E-4	0.6990407604076774	1.4308022366091216E-4	1.0885191409973162E-8	0.7004803491759427	-634.1740498658938	2060.2257231617614	2111.487716134282	2480.5690228807425	410.3967514942719	1527.7868553156545	17	2	17	40	5	0.17559300743044814	0.3129699520209909	0.29854816479345414	0.21288887575510745	
1060000	-10504.054553408985	-9829.730739584296	-674.3238138246893	-9829.730739584296	913.4371379638128	2.7109788493585896	1.464045546273709E-4	0.593375908302501	1.338702891303562E-4	8.872092594999577E-9	0.6242256912799878	-631.5643905013029	962.5734197232622	914.4756410224439	4359.434394294629	199.89855644706185	519.6248632695532	12	5	21	13	30	0.18247469735069058	0.3060882621007485	0.29854816479345414	0.21288887575510745	
1070000	-10491.839226337426	-9830.016398509813	-661.8228278276134	-9830.016398509813	1032.4571078739452	2.6635148267400237	1.5484063218471953E-4	0.5301592530766862	1.4057287058262337E-4	1.0531895042895447E-8	0.6266097549412667	-622.0784019820427	519.4815458062413	856.3367979300153	2783.2580003664057	146.22821149829605	393.62213306756155	5	12	22	20	22	0.1982551870945134	0.3050133242754487	0.29854816479345414	0.1981833238365845	
1080000	-10529.880970057944	-9841.721705890615	-688.1592641673287	-9841.721705890615	1241.4837881136398	2.7256997174959356	1.3210209350927182E-4	0.5376418257842918	1.1376287968026511E-4	6.603133480089263E-9	0.6030241770689566	-645.2909300239949	2078.2318370376142	1163.7639246885808	4577.865622239045	985.2238116951919	516.3691788779647	3	16	17	11	34	0.19059392287055588	0.3050133242754487	0.29854816479345414	0.205844588060542	
1090000	-10533.14851126489	-9847.906606231398	-685.2419050334925	-9847.906606231398	980.5982998698361	2.7560909776117524	1.5208972189667753E-4	0.48068049196401313	1.3347968197353498E-4	5.870851399849711E-9	0.5141025068948526	-641.0888957027454	1690.8335489098358	10265.26891116968	779.2089361494368	429.8233816874559	362.8809008217692	20	12	6	26	17	0.19059392287055588	0.3236337897929761	0.29854816479345414	0.18722412254301465	
1100000	-10534.231992329493	-9836.933107388251	-697.2988849412412	-9836.933107388251	755.5260514299467	2.826295836064027	1.2475674886152526E-4	0.45984610380248137	1.31606995789121E-4	4.0108302920307E-9	0.49403702676337957	-656.419810858352	1669.713114969225	3974.5197499614405	889.0340099439497	375.9781580286299	852.4881368769303	22	14	15	25	5	0.19536299003649396	0.3113802499236307	0.30603263749686144	0.18722412254301465	
1110000	-10545.040570340607	-9848.2091763587	-696.8313939819077	-9848.2091763587	706.9496623905231	2.826295836064027	1.4140440926957678E-4	0.47320431674170205	1.3322857297011923E-4	3.753190174591014E-9	0.45132920230450946	-654.4076700153109	948.5193178811385	4195.198095594573	1092.5242828643093	1497.7933055548804	337.3177652168641	11	22	18	9	21	0.19082614886842986	0.3159170910916948	0.2929481226040525	0.20030863743582356	
1120000	-10540.738009020959	-9843.861104074216	-696.8769049467437	-9843.861104074216	615.0454207209997	2.6584008280494067	1.415852594785746E-4	0.5133187070017952	1.45001976860367E-4	5.5446991261966746E-9	0.5441396133147142	-657.9770319992119	3311.6042373257983	2590.8306852778733	770.5265862027247	526.2435121285527	151.82865220494975	15	18	29	18	1	0.19082614886842986	0.3159170910916948	0.2929481226040525	0.20030863743582356	
1130000	-10529.9240229827	-9857.230415561977	-672.6936074207223	-9857.230415561977	428.63153277296107	2.44232782757771	1.9353337882821895E-4	0.42992417013270595	1.9046459148538527E-4	6.134596906529175E-9	0.42226939017551196	-632.1552461414977	930.2169354243639	3107.825501779171	2443.8877825486366	651.1890380807749	434.6534215822786	15	3	22	6	35	0.20674286054961713	0.3090587951066163	0.28964801783262634	0.19455032651114093	
1140000	-10529.36011996524	-9842.955769470702	-686.4043504945392	-9842.955769470702	530.2307438739917	2.6203678654644533	1.9438180813965929E-4	0.41064328064057487	1.8427730268765453E-4	6.333149754359538E-9	0.44689739954562047	-647.3284377032078	1554.3876487226737	1792.7447360181454	347.96525522003947	974.0816719218867	512.7396065493263	11	33	2	9	26	0.2008839772144492	0.31486841137425264	0.28383840156499	0.20040920984630886	
1150000	-10514.641833250644	-9833.860239816946	-680.7815934336976	-9833.860239816946	701.5066061222452	2.58950017194907	1.8581921540764012E-4	0.4744944341956898	1.6622783078817528E-4	7.803915854880882E-9	0.4954686608971168	-641.4100489696569	1476.1014010754552	1087.5508723725177	2606.0355886245084	397.7187768889674	376.41135008550697	4	9	25	1	42	0.19234722658445147	0.31486841137425264	0.29349393385651595	0.19929042818478068	
1160000	-10543.884998305148	-9854.904249814761	-688.9807484903876	-9854.904249814761	625.0542795993612	2.6723856461506448	1.652485040869914E-4	0.3928595834078261	1.5781862775077733E-4	4.828952091880202E-9	0.42487261033863716	-649.5245337820362	2066.5758371680004	3386.1793468390556	1524.2428200642803	383.3492719719912	387.47335568549295	23	7	16	19	16	0.19780642433412735	0.29202094742692053	0.31541580760696847	0.19475682063198443	
1170000	-10520.08804111105	-9849.733134547874	-670.3549065631755	-9849.733134547874	386.30019535376914	2.434382903378541	1.720846295886805E-4	0.42765974013778607	1.8118500525476816E-4	5.61546072713406E-9	0.42920861679395456	-631.024842660149	1237.623294576071	3628.948244788473	1652.886887485375	424.7338262593134	132.5412371319739	18	7	15	39	2	0.19784930854781138	0.29498716509934375	0.29745680071511726	0.20970672563772838	
1180000	-10509.891984234564	-9839.913481823367	-669.9785024111965	-9839.913481823367	302.21377525645073	2.9201518137624087	1.9595704677216697E-4	0.5231270404190937	2.048991820829124E-4	1.2224958778366585E-8	0.5746189715432959	-630.3070535094895	1965.160739109716	3641.438549084727	1576.683164467942	464.66864887779747	104.1215562038205	7	19	18	34	3	0.2000307598857837	0.2912183113740517	0.31644430505987475	0.1923066236802907	
1190000	-10544.202830249	-9850.218161617822	-693.9846686311776	-9850.218161617822	339.8905876644833	2.906549591331956	1.562421892632227E-4	0.49899664056505694	1.701042438316863E-4	5.4313225528826874E-9	0.4781791615385099	-653.0412527809995	3181.753715414084	2916.6787247424277	2384.483363421222	791.6863719981657	326.19013231538514	5	21	15	16	24	0.1893971585386046	0.2912183113740517	0.31804181809711224	0.20134271199023232	
1200000	-10511.978140136645	-9830.34199973589	-681.6361404007549	-9830.34199973589	412.613111871699	2.4149394727650457	1.715115834509388E-4	0.4712737568534937	1.8869609346232642E-4	6.41886432413148E-9	0.47747359286085994	-641.6121860958956	2701.7823982200966	4375.70006677648	1358.688605351546	524.4972279140842	220.0058462816898	7	8	31	23	12	0.184693662560583	0.3200893771268587	0.29155944165906394	0.20365751865349524	
1210000	-10521.17602339523	-9840.487349253457	-680.6886741417723	-9840.487349253457	754.436284484051	2.5372377049833097	1.6338075436325147E-4	0.6244297284163457	1.688252220578042E-4	1.3957959034667648E-8	0.68059492046914	-641.8709165683592	2555.9758437308233	2030.472515160275	390.1407219536216	584.0073821514022	284.9471038725499	2	47	11	10	11	0.19855921060101278	0.3062238290864289	0.2901402379013383	0.20507672241122088	
1220000	-10530.188085889891	-9837.519334291575	-692.6687515983161	-9837.519334291575	914.4848779767416	2.6041911036522825	1.4273824004079215E-4	0.6008933392746683	1.4138891646339847E-4	9.423187527420493E-9	0.6656696563142301	-652.3070912729008	3659.119563378636	1650.384730741231	1800.6132245976255	518.1323036421921	424.6934216536315	27	18	1	24	11	0.19002238216861278	0.2906378280778655	0.31426306734230175	0.20507672241122088	
1230000	-10528.921428230373	-9835.66206156464	-693.2593666657314	-9835.66206156464	719.8189317092849	2.577418788585752	1.357530119392703E-4	0.4863381198846167	1.3840053081294615E-4	4.708430625634502E-9	0.5049602505057568	-654.7845071423824	3351.091304552151	1561.9261112843071	501.07612188604315	472.52747691620266	492.5279072386197	34	12	15	3	17	0.18146767294190635	0.3251594760589164	0.30127069789243927	0.1921021531067389	
1240000	-10562.210880305956	-9846.832080253454	-715.3788000525013	-9846.832080253454	845.2959481827552	2.6220883004618707	1.0804023450295486E-4	0.4959612873614577	1.0351808310307245E-4	3.162953862225273E-9	0.5447799088886733	-674.7830564965204	4453.676148943022	923.4218688466807	1088.163873328644	1407.1000815202735	356.5721233838403	33	12	23	4	9	0.17993008078106246	0.32669706821976024	0.3044102752895259	0.18896257570965225	
1250000	-10524.992626129599	-9839.757383615131	-685.2352425144666	-9839.757383615131	761.8573182700823	2.6220883004618707	1.8057639935198497E-4	0.5657178480326476	1.5249069305761244E-4	1.0347125468408016E-8	0.598110918799279	-646.906148954482	3669.553581952522	1480.4842219318232	668.5908069248666	388.26135981709524	262.6774630736906	30	10	10	27	4	0.1756584696086076	0.32612598884119093	0.3086818864619808	0.18953365508822156	
1260000	-10554.863245038974	-9860.490475834724	-694.3727692042502	-9860.490475834724	1058.8411195235287	2.5226692556299515	1.3079985938917074E-4	0.4656478111956695	1.2348925737725122E-4	4.158773953836214E-9	0.4814054713800591	-653.6066366656524	1246.2637043674495	3580.621983278854	784.4713306879765	1163.318530970428	445.1693412510809	1	27	9	4	40	0.1756584696086076	0.32612598884119093	0.3066572296689941	0.19155831188120825	
1270000	-10555.25155373583	-9849.22584772238	-706.0257060134501	-9849.22584772238	795.8120419255112	2.5581162876784598	1.1952837570739164E-4	0.3908742558801427	1.2586419445254377E-4	2.7204940791836095E-9	0.4208666982648108	-660.4080944614248	2726.8199386836254	7278.667197601048	5820.759644789239	4727.886826447231	516.7408999874269	21	5	1	8	46	0.1843897253937984	0.32612598884119093	0.285948311085073	0.20353597467993856	
1280000	-10542.041068753444	-9857.640098374495	-684.400970378948	-9857.640098374495	630.9001158778659	2.8480836710270365	1.4185408852445975E-4	0.44647052813722055	1.4087131840757463E-4	4.114186374610037E-9	0.4421023184470432	-642.6551985116839	1273.380412037504	1426.128174310159	4544.693358198048	263.21319832499097	560.3899030242985	2	12	16	13	38	0.19565196857639416	0.2999883636463426	0.30082369309732554	0.20353597467993856	
1290000	-10583.86350243703	-9864.713892064206	-719.1496103728234	-9864.713892064206	678.1204176013348	2.3903180718633616	1.068869516530467E-4	0.407470920738394	1.0730586263147919E-4	1.9245109812895136E-9	0.413382868559918	-671.8284358660698	2583.088851922043	13970.740018778148	4315.60077155574	2359.6519917534843	664.1276819556523	21	3	11	7	39	0.1949790508361307	0.3044662887270983	0.3100321570157237	0.19052250342104823	
1300000	-10561.735445147615	-9844.029902613118	-717.7055425344965	-9844.029902613118	547.7483811203091	2.6896418228004255	1.0253480717930443E-4	0.4141698819158324	1.0403624339563491E-4	2.2641949981925816E-9	0.4703466111792847	-676.6790464614793	2205.2437966460575	7462.930266792255	526.877220882082	492.0724277234997	166.5555093366591	9	30	14	25	3	0.19829172558242922	0.31311657240772284	0.2908884124600371	0.1977032895498117	
1310000	-10540.590594512207	-9841.954126815253	-698.6364676969541	-9841.954126815253	460.3680292192439	2.808473907312036	1.2134555793926675E-4	0.5109714548166643	1.2307522761318543E-4	3.3399418300033948E-9	0.49855409179466637	-659.0859464262028	1199.2668784801385	3731.2426603093336	641.8133313343018	642.7772727367163	12.651511286193728	10	33	10	26	2	0.19829172558242922	0.31311657240772284	0.2908884124600371	0.1977032895498117	
1320000	-10542.927031411857	-9830.96204959468	-711.9649818171761	-9830.96204959468	538.5297644596598	2.584941329658705	1.0445244007496278E-4	0.46768077521663637	1.1178684159176672E-4	3.140026272288298E-9	0.5155922009327267	-670.4124984092462	1373.9350419149398	5273.3283247665895	2115.8240824433665	736.0108107239183	7.06056854197175	17	23	6	32	3	0.19829172558242922	0.31311657240772284	0.2908884124600371	0.1977032895498117	
1330000	-10577.37708478649	-9861.977870214329	-715.3992145721627	-9861.977870214329	492.83871920317983	2.6251823902587894	1.1198110203832741E-4	0.39594438430266055	1.1168005534339808E-4	1.9734877536651443E-9	0.419782909138364	-673.7585777729286	2751.794369933546	3715.794161860651	4176.552151212122	1144.6068837684434	29.03852186976447	15	5	21	37	3	0.18913742090198707	0.29875298344688744	0.3147787187927725	0.19733087685835385	
1340000	-10553.461629877429	-9833.442809372034	-720.0188205053948	-9833.442809372034	616.7896096746292	2.6739723131186524	9.061254023089065E-5	0.5243547735266353	9.774415518040557E-5	3.047901178639536E-9	0.6063347914644384	-679.471916838231	4156.270498545116	5292.516493982552	680.2370787689405	612.5467652890111	95.24611584390354	20	20	16	22	3	0.18913742090198707	0.3202627652842318	0.2920915070977385	0.1985083067160435	
1350000	-10563.95186878424	-9841.164432412144	-722.7874363720947	-9841.164432412144	529.1064622891777	2.654432566679771	9.608034396419403E-5	0.4210009369560921	1.0902751994275374E-4	2.5270202348058385E-9	0.5003559057749013	-682.5925351631382	2919.5648484982794	4915.56608427272	913.3488224950873	749.3702072941256	59.10020752480162	17	28	30	3	3	0.18913742090198707	0.3184971262522559	0.28503919256907045	0.20732626027668744	
1360000	-10553.694787488148	-9855.787552069074	-697.9072354190743	-9855.787552069074	441.42303602524356	2.654432566679771	1.1164896072218522E-4	0.413955886965559	1.2630298418990295E-4	2.744712606612174E-9	0.45422160703358583	-664.4333487504118	2290.5154294809736	1102.1847970613655	532.3766228029837	29.07640066972904	23.978577654326777	46	14	18	1	2	0.19463129365660664	0.293312324018765	0.3205741149641802	0.191482267360449	
1370000	-10548.660255338818	-9836.526186830628	-712.1340685081907	-9836.526186830628	543.093472263345	2.654432566679771	1.078572480944187E-4	0.4297418242580123	1.1901738388982394E-4	3.235103174204758E-9	0.492279492215431	-677.2384256837823	3200.6348959626894	1105.1940099335923	793.6060546731535	64.500551900339	12.525524227138375	35	29	14	1	2	0.18566982120340889	0.3026849143362528	0.32053092924997084	0.19111433521036836	
1380000	-10570.677212469582	-9848.060729601142	-722.6164828684393	-9848.060729601142	655.3233261761441	2.645663456554697	9.392155488672507E-5	0.42806200521924886	9.643331341683059E-5	2.2828099066812167E-9	0.5090271218500778	-688.2508844955238	4271.445041449788	715.5494317286475	454.60184415517676	38.951713913656576	33.061011181139456	49	28	1	2	1	0.20706971339469316	0.2916527785484951	0.31016317284644424	0.19111433521036836	
1390000	-10549.751157284578	-9842.119898976678	-707.6312583078994	-9842.119898976678	469.4654246227424	2.645663456554697	1.1203848564747674E-4	0.4357024338504886	1.2720004170663755E-4	3.002981112361848E-9	0.47707679925829477	-668.4308005821998	4423.521589646648	2616.886111473915	895.9712841542394	604.1336858291007	90.099448839662	41	4	3	30	3	0.20706971339469316	0.2916527785484951	0.31016317284644424	0.19111433521036836	
1400000	-10530.494478975681	-9846.164883594201	-684.3295953814802	-9846.164883594201	422.1614971477042	2.645663456554697	1.3543533612076652E-4	0.48075964634827223	1.4575873952487543E-4	4.811891693549289E-9	0.5076614755217977	-645.2300794827463	2996.4333595108383	3522.1151944309267	385.3865687037402	594.7602729247393	3.7245395823412566	33	9	13	23	3	0.2076126873675114	0.29110980457567687	0.3119079827732381	0.18936952528357445	
1410000	-10544.350170470518	-9849.919366609554	-694.4308038609628	-9849.919366609554	476.108250904021	2.437505427574717	1.0860861174960567E-4	0.514765529910195	1.2162492375887185E-4	3.2131061430799306E-9	0.5031298094691369	-655.458606559311	1998.991837703281	3513.1930349695176	723.2896438923568	565.4135525914096	86.50687441171432	19	23	14	22	3	0.2076126873675114	0.29110980457567687	0.3119079827732381	0.18936952528357445	
1420000	-10517.633405043925	-9839.55186525034	-678.0815397935854	-9839.55186525034	425.2190872144329	2.470235106520464	1.2765630284263698E-4	0.5287724434475907	1.3231886109454818E-4	4.287194579614562E-9	0.5126432867943614	-638.0540240132028	1467.309924491616	4468.038478847096	401.0920934608272	639.2207623646531	5.3069636178212285	14	27	24	13	3	0.2076126873675114	0.3000971074904871	0.30292067985842785	0.18936952528357445	
1430000	-10509.915304003398	-9820.826791644075	-689.0885123593227	-9820.826791644075	479.5734463528824	2.7104462623511436	1.4609606629336115E-4	0.5189508212613382	1.40232705522285E-4	6.062716366507699E-9	0.540732772303471	-650.2729293544495	2892.3749573217547	3548.8660008186143	593.990783703365	468.32378768871877	36.54381223539926	19	23	4	32	3	0.18925330055419562	0.3000971074904871	0.30292067985842785	0.20772891209689023	
1440000	-10562.527017121054	-9849.350513198697	-713.1765039223568	-9849.350513198697	681.7204683390935	2.425033022065165	9.832297911762592E-5	0.4636718419110015	9.732757654621035E-5	1.78443217273198E-9	0.45725543287175846	-674.3527600729751	4290.121576801825	451.5716267494291	627.986439842291	953.3579961765247	62.276954048757226	43	12	21	2	3	0.18925330055419562	0.311227480391617	0.30292067985842785	0.19659853919576034	
1450000	-10554.94292065675	-9833.816182454302	-721.1267382024473	-9833.816182454302	707.2605763005216	2.5242781280376096	9.926631439246987E-5	0.5249154357706941	9.201391424976156E-5	2.552218856149416E-9	0.5520697001203918	-680.4161552299062	3789.56161334865	5200.326948426106	1545.8048661601663	566.4240354577154	56.26259009522119	38	6	2	32	3	0.1928405541036177	0.30764022684219494	0.30292067985842785	0.19659853919576034	
1460000	-10566.092724155846	-9858.961486077224	-707.1312380786218	-9858.961486077224	553.8910500994425	2.782338483311457	1.1491867421120309E-4	0.5014989516537078	1.0669608787050683E-4	3.623525680391603E-9	0.558316410739436	-667.1491950405185	1817.2171152631377	3518.7354399205306	469.5104087472078	889.8261892606672	25.595247867886997	14	32	7	25	3	0.1928405541036177	0.3268346951745833	0.290446230553988	0.18987852016781184	
1470000	-10533.016703945628	-9829.291715740035	-703.7249882055926	-9829.291715740035	531.8077324446646	2.3378947622064117	1.370642580577271E-4	0.5479198476251252	1.2092748724410878E-4	6.2176004555327115E-9	0.6253310960553555	-663.688582452161	1868.645382925211	3810.7441903090503	1663.089194205154	688.2883855215505	13.553563187488843	7	37	8	26	3	0.1928405541036177	0.3059805847427355	0.30190479983021995	0.19927406132342768	
1480000	-10533.515079979943	-9841.562732273449	-691.952347706494	-9841.562732273449	489.5872357448292	2.5842061995570673	1.5281656505386116E-4	0.474661475326696	1.399498065159043E-4	6.037293206388152E-9	0.5515283709659019	-654.3639583297236	1875.9724246774276	3031.0195987214747	711.1108605484901	287.3798353530526	90.55872023147492	2	42	11	23	3	0.1883054812881401	0.2918480543020189	0.30190479983021995	0.21794166457962189	
1490000	-10522.158626007811	-9832.944467673788	-689.214158334023	-9832.944467673788	478.06883913660374	2.6298236608091545	1.619179940258212E-4	0.5156633049547744	1.482854308402366E-4	6.170995881478964E-9	0.5359274060666673	-648.6374975133243	3695.7108802351686	2043.4046279538147	2588.274243049648	441.29352557744267	318.8813570119718	20	5	9	27	20	0.20267736157821634	0.3053035001821366	0.2919515973433989	0.20006754089624895	
1500000	-10589.235491905249	-9838.476147449745	-750.7593444555046	-9838.476147449745	964.9932416775561	2.4838697468484408	7.523586943657575E-5	0.5856252973389893	7.289029899221952E-5	1.6326701026779351E-9	0.596046712554589	-706.0734464074287	5272.462556475485	7357.510118768506	6832.730317676447	901.9828838330184	452.31117368080663	3	15	16	45	2	0.18205696189615453	0.30133953433729743	0.32488728496180985	0.19171621880473896	
1510000	-10558.23651806102	-9851.827682002959	-706.4088360580612	-9851.827682002959	610.0198635763993	2.4076970111313893	9.279869144352571E-5	0.578958728702566	1.011515545217565E-4	3.1278677731956035E-9	0.5801059876716129	-665.1923103222038	1052.3915643223143	2463.2699175517155	5188.148117657963	569.215999725109	20.617876371515298	2	5	32	39	3	0.1981343798066346	0.2981602781046841	0.2997423308646004	0.2039630112240817	
1520000	-10557.731408150219	-9834.758431808632	-722.9729763415874	-9834.758431808632	675.2482787057813	2.413493150996341	9.007824509043632E-5	0.5618418082040946	9.72237068450977E-5	2.9963614989542947E-9	0.5725238888162134	-677.854962014078	5398.503503846648	4491.245259056915	10488.744704162888	1141.4209375174153	4.6755176927186035	2	32	3	41	3	0.2009075919458058	0.29692723857192316	0.3104295764963728	0.191735592985899	
1530000	-10586.253874466614	-9841.761842488484	-744.4920319781302	-9841.761842488484	920.3021653457821	2.99930820031411	6.789932667775777E-5	0.5675755254086488	6.733482894052892E-5	1.456026345046286E-9	0.5566502934746985	-701.1734254747026	4323.817110818686	4023.7592111108343	6187.187740795451	848.4699841293203	15.407997966207475	3	5	32	38	3	0.2009075919458058	0.29692723857192316	0.30541042111389793	0.19675474836837387	
1540000	-10539.903468932154	-9828.440369225678	-711.4630997064753	-9828.440369225678	720.755916246765	2.936548810197848	9.6855864047978E-5	0.540102112598886	9.379053120989502E-5	2.1456621720680034E-9	0.5031429286334975	-666.0632309146093	3283.911078156213	7017.473454955939	13680.845176340148	750.8590591620997	2.485908241618307	21	3	11	43	3	0.1842850411550843	0.31354978936264466	0.30541042111389793	0.19675474836837387	
1550000	-10551.624036942545	-9829.21604077656	-722.407996165985	-9829.21604077656	749.2452535839432	2.7229899551589902	8.835306292020239E-5	0.7768336973935827	8.383588438917931E-5	4.065788944748E-9	0.7482075733633863	-678.8435286074383	4669.8157015447505	6622.588207164526	4190.014544427163	689.2772698713314	4.623630666640784	25	10	1	42	3	0.19658236501641402	0.29623128400595167	0.31043160260926117	0.19675474836837387	
1560000	-10607.021077637777	-9836.515154785231	-770.5059228525455	-9836.515154785231	1105.1165956927357	2.719235002535665	5.7421687117386594E-5	0.6146729532207978	5.714388387738674E-5	1.1727417679370093E-9	0.6144275119745582	-722.6919874478027	4986.102794239236	5285.770636971951	19065.809324014088	1474.694222970052	117.26186739849668	7	19	12	41	2	0.19658236501641402	0.3030194723813996	0.30364341423381325	0.19675474836837387	
1570000	-10615.997493115672	-9845.763493532748	-770.2339995829248	-9845.763493532748	982.1380957753964	2.719235002535665	5.747014434737682E-5	0.57339449881459	5.64171466143483E-5	1.0191846853190178E-9	0.585030720421893	-725.2043159222625	4716.279754416855	3999.3456820499446	8001.8136231417675	2034.8174475466337	26.81505887890914	18	1	17	43	2	0.18491731341288234	0.31468452398493124	0.30364341423381325	0.19675474836837387	
1580000	-10646.751991311728	-9842.502773615157	-804.2492176965713	-9842.502773615157	1687.9801005671113	2.719235002535665	3.722405475848849E-5	0.49341479719467035	3.547087473824592E-5	3.7151148092707324E-10	0.5237511111730129	-754.1651451852671	7892.98213067089	31039.53549641547	15228.26750932019	2229.5257381727365	146.586015672379	22	2	10	44	3	0.18491731341288234	0.30640042353479674	0.30364341423381325	0.20503884881850837	
1590000	-10621.580619919985	-9839.992061800896	-781.5885581190884	-9839.992061800896	1252.9284618366435	2.4667739263360944	5.1366860962589534E-5	0.5737473640773766	4.6028270466002514E-5	7.349980877746861E-10	0.6058120948827674	-734.5158052311548	3595.0510627534454	2274.011883430284	12694.825193130227	1321.1724943966549	14.818927208293276	3	3	30	43	2	0.19023882890017563	0.3230053331849242	0.28151658822032605	0.20523924969457488	
1600000	-10568.060689491242	-9837.060680891529	-731.0000085997134	-9837.060680891529	807.3994266131904	2.466203138527859	7.738269927594476E-5	0.6482356228111172	7.383576991766933E-5	3.7226245934131396E-9	0.8168045872428986	-687.9178631940133	956.4027061724526	2539.451654131892	7444.381933165105	766.8694147067552	11.198081140101875	2	5	30	42	2	0.19023882890017563	0.2928649717784926	0.31165694962675766	0.20523924969457488	
1610000	-10569.573693414253	-9830.376007674175	-739.1976857400779	-9830.376007674175	860.7301269843181	2.370522764846984	7.243606784560082E-5	0.5037383311007264	7.661473575119312E-5	1.6587455247623823E-9	0.5582738026555406	-695.1964265967953	4189.804336434712	2118.271524769726	5656.221015845218	1017.6544457722708	1035.4255525662913	9	7	22	39	4	0.19839429212846998	0.2995278928057543	0.31344408800328233	0.18863372706249412	
1620000	-10593.08574474817	-9837.857046707848	-755.2286980403215	-9837.857046707848	1076.1795367183454	2.5149483395764394	5.522240199559409E-5	0.5702425981783774	6.0714806304963974E-5	1.2244331632687474E-9	0.5755546658086057	-710.1112689082613	3681.6052543771443	7441.62871378689	9163.981023880116	1377.597502274507	23.008627487683412	5	12	20	41	3	0.20342686446158234	0.3100078449517879	0.29921177745970007	0.1873535131269304	
1630000	-10614.073055753015	-9856.808401467993	-757.2646542850222	-9856.808401467993	1142.515125215386	2.4266903445762167	4.984661528237887E-5	0.5600797414252253	5.361387819060712E-5	9.52125142363825E-10	0.5801001875657067	-712.0543395966304	3838.3375774383876	5603.870563592955	11838.818025666087	1117.8396776694772	75.08934197137523	6	17	14	41	3	0.20342686446158234	0.30388755865629646	0.3006988038227451	0.19198677305937684	
1640000	-10544.213422413832	-9836.768098797267	-707.4453236165641	-9836.768098797267	633.7593036574582	2.6141133668109404	8.757299169312697E-5	0.5275575568159822	9.932941416841061E-5	3.004502445782681E-9	0.5815351432084327	-664.106684305279	1194.967730097696	3954.664693597918	7864.347686171743	713.7396820872233	39.76255805003335	5	14	17	42	3	0.20342686446158234	0.30388755865629646	0.3006988038227451	0.19198677305937684	
1650000	-10558.166523678965	-9843.928013305764	-714.238510373202	-9843.928013305764	667.7379424392133	2.6141133668109404	9.292544066360352E-5	0.5335902407157869	9.913993798524839E-5	2.8120066487516855E-9	0.5620752515853783	-669.4202484794855	3072.936555843135	7579.517426510939	12934.128985792877	479.3190961280295	25.930894466853992	5	29	1	43	3	0.19623030156482932	0.30388755865629646	0.3006988038227451	0.19918333595612986	
1660000	-10550.46710571965	-9836.463092346672	-714.0040133729788	-9836.463092346672	700.1031246871011	2.6141133668109404	8.267919576836987E-5	0.4936647806537524	8.775707404896896E-5	1.922950971168657E-9	0.5164094689816042	-670.9701516650995	1961.3802610893028	7431.137749738968	2609.8212981797683	914.7423742214158	1.5808815325445231	15	20	5	38	3	0.19623030156482932	0.30388755865629646	0.3006988038227451	0.19918333595612986	
1670000	-10558.579716651555	-9843.015820620729	-715.563896030826	-9843.015820620729	602.64290869065	2.7248942805378973	9.668396165848084E-5	0.4606589054029397	1.0243277027003786E-4	1.8496899658705222E-9	0.45577598184491064	-672.0498133217376	1736.4650353627896	4894.636834601137	5181.127842484338	420.25587046605193	775.1347733928909	10	11	22	32	6	0.19623030156482932	0.3049820748945918	0.3006988038227451	0.1980888197178345	
1680000	-10577.81931573834	-9837.637414304969	-740.1819014333701	-9837.637414304969	766.1728281598306	2.7248942805378973	7.81988757416315E-5	0.4522296578028129	8.266421077343018E-5	1.2725178793764439E-9	0.4538011685478261	-695.3003113201163	4936.290920612113	4954.026557366416	2959.1832101448063	4563.487445334658	599.5343691339626	22	1	5	15	38	0.2033064402400742	0.3049820748945918	0.29362266514750024	0.1980888197178345	
1690000	-10605.806937475643	-9854.97888934308	-750.8280481325642	-9854.97888934308	923.7107106850113	2.830645999394392	6.596673547378323E-5	0.5181720599951594	7.013614314470263E-5	1.6384802540287838E-9	0.5775715691971905	-706.9114157471605	5314.260963221408	8971.325953367103	2216.710604522184	841.047652777802	807.0507123709546	23	15	10	8	25	0.1963255115478417	0.30882062644715075	0.29676504228717376	0.1980888197178345	
1700000	-10576.082461174132	-9837.037992058002	-739.0444691161293	-9837.037992058002	745.3988189495851	2.683361095832418	7.366040139595448E-5	0.4014761576713391	7.993479837519108E-5	1.1244708329120415E-9	0.43297804867754147	-695.9753202298522	4720.157955592179	6873.914352299131	1949.3275021911513	302.86249576453594	806.1522913710128	41	3	9	14	14	0.1963255115478417	0.30882062644715075	0.30666651486644786	0.18818734713856045	
1710000	-10576.566083836628	-9847.072089432762	-729.4939944038657	-9847.072089432762	713.0049372599906	2.683361095832418	8.494556195651196E-5	0.471613865449115	8.876056037186131E-5	1.9319599983555732E-9	0.5274069407093838	-687.0797359935847	4654.604277989502	7841.9797839537805	875.0050161768993	341.30329020786473	694.7756410043517	45	1	3	18	14	0.19007084235402283	0.3074780435022304	0.30666651486644786	0.19578459927729966	
1720000	-10601.632814528391	-9838.771648543805	-762.8611659845858	-9838.771648543805	945.5386302173096	2.8632966066945844	6.500211480085876E-5	0.4995975110995488	6.780072143182325E-5	1.2665374564422274E-9	0.5362204050044401	-719.074571312768	5364.567871734974	4711.5457151526	3168.2592108270997	2185.6871159092343	590.6359500253551	42	1	4	1	33	0.19007084235402283	0.3074780435022304	0.311683591041271	0.1907675231024765	
1730000	-10643.997501945069	-9849.765298863595	-794.2322030814735	-9849.765298863595	1431.2094973990334	2.842597250227968	4.465741656900893E-5	0.4304333276206657	4.677486601743619E-5	4.468886016938233E-10	0.45638188308359273	-751.3812720820089	9982.866986702353	5938.2310181565545	867.9559703489208	735.0222052121203	849.3698436434074	30	22	8	3	18	0.19007084235402283	0.30686430460708763	0.3122973299364138	0.1907675231024765	
1740000	-10620.51786084559	-9844.909434601834	-775.6084262437566	-9844.909434601834	1299.097980972995	2.65582087410539	5.046235518463873E-5	0.4425718347514805	5.562447808395717E-5	5.72031872995044E-10	0.45234319017606	-731.9122973883252	7927.721602656823	2105.474287859115	3879.8376140340893	1021.3860303761123	931.8519134103577	44	1	5	18	13	0.18103155180510894	0.3159035951560015	0.3122973299364138	0.1907675231024765	
1750000	-10663.043575495607	-9847.237650643863	-815.8059248517445	-9847.237650643863	2684.300291613298	2.740164105681984	3.0237889264952862E-5	0.6041271480526037	3.313349543107665E-5	4.5621868437034566E-10	0.6491589203146495	-766.9361245182122	3854.310848652084	12207.974452253013	12208.950409140965	675.9650491971048	1749.784863457709	2	25	21	19	14	0.17975740206277563	0.31116834630596657	0.304410491978413	0.20466375965284556	
1760000	-10634.197949389067	-9852.745422471988	-781.4525269170784	-9852.745422471988	1558.5644066588795	2.4485877166152656	5.757520016886853E-5	0.5000275594205356	5.819394826255807E-5	1.0405884076947067E-9	0.5444689863594213	-736.5117312799197	5989.018876573195	5837.732813905433	5373.4206944349235	1530.4452736516766	1577.653468750214	23	7	21	12	18	0.1884500443245079	0.31116834630596657	0.2955310250198098	0.2048505843497165	
1770000	-10604.863123870808	-9841.016253428324	-763.8468704424835	-9841.016253428324	1628.0032528853017	2.501371634027366	6.488097979691956E-5	0.5152545419603112	6.494465942439254E-5	1.164856210222186E-9	0.5034560532963197	-718.2112289626754	4919.622547534917	7665.635048626887	5703.937509956399	3270.8713979801532	844.1186438462225	25	3	21	1	31	0.197095056010798	0.3081184578318233	0.30568121200659304	0.18910527415078648	
1780000	-10650.17646519322	-9861.485206782421	-788.6912584107998	-9861.485206782421	1807.4464463933032	2.584866526961278	5.0245981659399606E-5	0.4412774303112551	4.9960620152952214E-5	7.026370489186937E-10	0.5171340627582116	-740.7487616957609	4774.608594128226	9438.923747934054	5526.044177984199	9842.73420104989	1107.43673533893	10	11	12	15	33	0.19805544844803066	0.2989388483730384	0.30207235532386667	0.20093334785506506	
1790000	-10643.521419764566	-9856.209097354627	-787.3123224099389	-9856.209097354627	2638.340584527029	2.3509712369560165	5.072149470900801E-5	0.4571920083076478	4.583942165374846E-5	7.242773383712825E-10	0.5072269013802194	-740.6402675932309	6031.129477440494	5222.194023217678	9345.225870959082	5167.204257254667	1301.489567686758	16	8	21	4	32	0.19575189936845125	0.2989388483730384	0.2993873727130563	0.2059218795454548	
1800000	-10597.44460624797	-9859.353811280975	-738.0907949669944	-9859.353811280975	1293.7830936573166	2.4451922813032003	8.734948915288436E-5	0.47158428236979977	8.079530493911495E-5	2.299804775580599E-9	0.5358468728825346	-693.2772650698007	2292.0137433757213	6479.387621757549	5992.671256165579	2603.055331170176	459.83247555014196	17	27	4	1	32	0.1874994957390415	0.31055533098913496	0.3103270994358406	0.19161807383598375	
1810000	-10566.917139735207	-9838.265396340152	-728.6517433950552	-9838.265396340152	1322.8758378522912	2.7135540447219038	9.140881759809668E-5	0.48554930547407105	8.975180302383162E-5	2.534565791554077E-9	0.5169041609969802	-683.8997198717734	4575.705955581399	6823.73940788067	3742.577292418769	2978.302728524253	645.966141160958	21	15	6	3	36	0.1874994957390415	0.31055533098913496	0.3103270994358406	0.19161807383598375	
1820000	-10550.789070391485	-9837.3424045858	-713.4466658056867	-9837.3424045858	1437.8057487642009	2.5961025252827175	9.862787918744092E-5	0.4497082488623446	9.17706245655786E-5	2.9676405429751207E-9	0.5162595605769148	-669.5239013982175	2902.452398870636	5640.056067987332	6096.959677492571	1589.6880520525217	559.0668412866845	17	11	5	16	32	0.1981498599249942	0.3117613995892533	0.2964851668858217	0.19360357359993155	
1830000	-10548.56461646489	-9840.106192096111	-708.4584243687794	-9840.106192096111	883.3402254925375	2.5961025252827175	1.0251430100488012E-4	0.3867095588889877	1.106455627598252E-4	2.381581577564332E-9	0.44982408501253207	-663.291470610958	4332.495211909758	5447.460938594078	9870.786007581299	2169.2826556985183	579.3603224551732	29	2	1	11	38	0.19432969598208286	0.3000964505662757	0.3125583542434167	0.1930154992082255	
1840000	-10548.878648421627	-9843.21520965109	-705.6634387705365	-9843.21520965109	642.4867369722734	2.392240317461563	1.1030725008730731E-4	0.5508198957746098	1.2544390086382712E-4	5.2704547596826516E-9	0.6030615619153582	-660.7528205919396	2833.3000357045294	4698.168158020529	10930.578323242647	932.4317537387933	423.5068134303101	12	24	1	7	37	0.19432969598208286	0.3000964505662757	0.304207155823928	0.20136669762771423	
1850000	-10571.573577856645	-9849.062975913865	-722.5106019427809	-9849.062975913865	598.0152434399774	2.7040255942778	1.1331655580430846E-4	0.511478305800422	1.1319135228985219E-4	3.206133790067578E-9	0.526937087587342	-678.0471929810176	6550.31205080183	3017.413081297496	5185.416196249037	2182.5072751187367	346.4856434020796	29	12	2	11	27	0.18357890135997623	0.2920676697660044	0.3029166771193485	0.22143675175467165	
1860000	-10562.44968153909	-9843.254271780737	-719.1954097583535	-9843.254271780737	599.9731420148144	2.8882193915917025	1.080941598982374E-4	0.5365341499143237	1.1191264811644572E-4	3.5702653216972155E-9	0.5698144301678764	-676.0661738404476	3059.6210520608956	4432.565768421592	4398.087514207263	1327.3805105422473	434.0307998005375	11	19	21	6	24	0.19167861869548874	0.2789595866072017	0.3079250429426386	0.22143675175467165	
1870000	-10605.298363988226	-9868.49714300515	-736.8012209830754	-9868.49714300515	884.5616201982549	2.3644697962161123	8.38943247842922E-5	0.442767054631823	8.710523232716551E-5	1.349418707771049E-9	0.45026154689076764	-694.9980795099527	1793.381623696948	5060.571486348123	2888.6192896793327	305.6158276129705	488.7229550592275	1	32	16	3	29	0.21668217674819532	0.2966081342201399	0.3079250429426386	0.1787846460890269	
1880000	-10560.062621366786	-9866.792650941674	-693.2699704251125	-9866.792650941674	568.4665354029602	2.3644697962161123	1.3233616275171514E-4	0.5161773628214198	1.3841424064335405E-4	4.522573290226417E-9	0.514291234233396	-654.7502381458781	1452.8968904945282	3531.4589316197466	258.16757121779455	308.03748385001825	321.0594978125283	7	42	1	15	16	0.18764767483947556	0.2871959228942587	0.3355269051528931	0.18962949711337335	
1890000	-10534.855311432088	-9851.430447139988	-683.4248642920985	-9851.430447139988	494.07976871432805	2.6745817037597077	1.4727393784619592E-4	0.45765628910682765	1.591588586009591E-4	5.9373106620048005E-9	0.5007728859772521	-644.1523659298817	2004.325234448354	4503.1716492354535	518.5689947319729	495.2757574048018	102.81634767477586	21	23	8	26	3	0.18764767483947556	0.28057348284282235	0.3355269051528931	0.19625193716480968	
1900000	-10529.57470860868	-9839.590290325641	-689.9844182830382	-9839.590290325641	624.5658854847106	2.5620771538707503	1.4635015030197094E-4	0.4760720302020449	1.4788365546171856E-4	5.5938469862881045E-9	0.4979450463656406	-651.270711531984	1887.499263139491	2101.6054377397772	2225.7888738086763	356.11982665459277	129.6432645508829	8	36	10	25	2	0.20653483071194031	0.2953698618575751	0.3018433702656756	0.19625193716480968	
1910000	-10519.233443277797	-9833.115516890884	-686.1179263869126	-9833.115516890884	436.41831675056346	2.480704727072542	1.6747682624338557E-4	0.5158319831579652	1.704653860729883E-4	8.860334130560595E-9	0.588081443767886	-647.8914519308296	1897.9633124705488	2547.346960014711	473.99951442582346	283.4729626025647	437.7237474072762	15	40	4	2	20	0.19896945271481725	0.29622946207280487	0.30854914804756883	0.19625193716480968	
1920000	-10507.626730703983	-9836.856386916246	-670.7703437877373	-9836.856386916246	572.7817611238147	2.480704727072542	1.9639130839101053E-4	0.6155791040682712	1.9106873242865396E-4	1.7281755091778826E-8	0.6895799319015922	-632.6932640906333	1713.286145607379	445.5145365129926	1024.062000641089	404.2320728754131	423.7096441320468	50	4	6	13	8	0.19896945271481725	0.29514365858049907	0.30854914804756883	0.1973377406571155	
1930000	-10509.508906032686	-9841.117604361581	-668.3913016711047	-9841.117604361581	479.27406190121724	2.6897016015911612	1.8590748483330067E-4	0.468881263672279	1.783368467439401E-4	8.348740425680036E-9	0.5142773735259583	-632.5402894973843	2197.5178069926174	683.10867349367	135.56604346627364	309.8070033957113	240.08875587771817	44	8	16	9	4	0.18690792944836737	0.31105019392724265	0.30470413596727514	0.1973377406571155	
1940000	-10501.729189659276	-9839.456227942477	-662.2729617167984	-9839.456227942477	472.28423334034903	2.6897016015911612	2.046388055094906E-4	0.5014118731009458	2.0132466761617882E-4	1.113942177980754E-8	0.5232028853424348	-624.6343261375397	1534.5295598854332	2402.297178466171	707.7610359805853	334.08700199534877	214.33435267776125	2	44	9	1	25	0.18690792944836737	0.3206940482411789	0.29506028165333886	0.1973377406571155	
1950000	-10503.717328298593	-9850.171529018913	-653.5457992796795	-9850.171529018913	357.6858119535471	2.3974740125173764	2.1743335353079164E-4	0.5736389344243751	2.1604397983099574E-4	1.6631552396733175E-8	0.6050024930536652	-613.822505860321	1992.3924890781482	2097.6210601351427	2223.7063734568146	230.99551133556776	355.28285854399536	9	19	14	32	7	0.18690792944836737	0.3058960323763574	0.2917488031304479	0.21544723504482807	
1960000	-10496.171566290614	-9831.281571096448	-664.8899951941667	-9831.281571096448	488.21125692045496	2.7263864901455346	1.8799630805801335E-4	0.5086210964857363	1.9102031383388664E-4	9.668303560630043E-9	0.5422976480276788	-625.4036464786304	1705.093719660741	3483.4039178291937	1853.0653927107694	191.66495418940005	213.6859400397829	14	20	16	12	19	0.19933040913065506	0.31038094046041786	0.2917488031304479	0.1985398472784799	
1970000	-10510.01360092041	-9840.68726982585	-669.3263310945598	-9840.68726982585	383.92425334410825	2.7263864901455346	1.6661900875421514E-4	0.4749139040015638	1.8484311432709563E-4	7.121761526790773E-9	0.49491305472949076	-629.6794693945848	793.7996410885642	2565.4109805084718	1124.8607984885894	934.100396516426	301.90786011453434	14	29	5	7	26	0.19740027860755843	0.30554593837826993	0.2929704159541973	0.20408336705997507	
1980000	-10501.820787471694	-9836.912468484446	-664.9083189872466	-9836.912468484446	433.6630118495534	2.7263864901455346	1.8382642355836029E-4	0.4468155676754658	1.955054911460794E-4	8.961519888389152E-9	0.499184231274474	-623.9121122294043	1823.7436435874754	1952.2133670705198	4162.90608350633	898.3343213780549	176.31978283604707	14	5	18	16	28	0.19649081625220474	0.3017740155986563	0.29765180108916467	0.20408336705997507	
1990000	-10502.369446850762	-9837.536911625726	-664.832535225035	-9837.536911625726	344.1504390991792	2.855335026937533	2.1596929307823555E-4	0.5261617341813373	2.273383208825028E-4	1.1637021087432746E-8	0.5190008301830459	-622.2885421588901	2799.42577104283	7580.561175695211	2318.613198829358	648.8004328616965	153.18213520837546	20	2	18	10	31	0.1707748508496188	0.3081633088757322	0.3169784732146747	0.20408336705997507	
2000000	-10493.805105540061	-9847.975234040898	-645.8298714991643	-9847.975234040898	315.26335937701884	2.855335026937533	2.4650321856164846E-4	0.5806873204402396	2.466969778529073E-4	1.9653452812136787E-8	0.6114629537698151	-605.1050393796465	1410.7079292396827	3021.4770463537698	2007.3867311509437	980.2620568710054	244.8335343732835	18	15	6	2	40	0.20170066962198374	0.30924457710885705	0.30473512908784	0.18431962418131992	
2010000	-10460.803850454051	-9831.774927758013	-629.0289226960383	-9831.774927758013	292.88715079652	2.812320700099736	2.5984654580860826E-4	0.6751396116338805	2.6608659684561244E-4	3.0342219301128625E-8	0.6995812440393467	-588.5588757759815	1248.7486441882422	593.3794659899432	650.6555650616876	2282.1293838243505	142.32609391810863	9	6	2	23	41	0.1843678532839374	0.3014092043091858	0.30473512908784	0.2094878133190375	
2020000	-10488.5223960879	-9845.006615460712	-643.5157806271874	-9845.006615460712	396.0447190965866	2.4104901742799374	2.4809383712571555E-4	0.6167818491526494	2.5486499919724127E-4	2.5735683702874777E-8	0.6713550556155035	-601.3213059026093	5834.169172020002	780.503826347935	1150.1236054650835	1963.8954311646248	232.99514834843717	6	6	3	28	38	0.1843678532839374	0.305546302134052	0.3005980312629738	0.2094878133190375	
2030000	-10462.614212938348	-9832.28787954026	-630.3263333980882	-9832.28787954026	436.8901715724112	2.450588766756344	2.739014015289554E-4	0.5141900442156674	2.5900477637938105E-4	2.1811070771346876E-8	0.5486248113749232	-588.4501176114414	858.1808383440343	2114.361862330244	1810.7254299713	3435.2077373925486	202.0438209792078	2	5	28	5	41	0.20326193306819237	0.3086654324077651	0.3005980312629738	0.18747460326106938	
2040000	-10476.051938145376	-9840.399302109197	-635.6526360361779	-9840.399302109197	423.4203627644726	2.4660996934884842	2.658444742293924E-4	0.46187383743984695	2.5672521269956105E-4	1.5709287404776453E-8	0.47728201278255117	-596.3224087704317	1762.9551403480325	653.7131905883534	1912.6009916863534	842.1967522119228	217.94908686704784	6	1	35	2	37	0.19106901204515864	0.30312131346596605	0.30614215020477287	0.19966752428410312	
2050000	-10455.213380507415	-9833.106576220105	-622.1068042873101	-9833.106576220105	300.2911397475997	2.733366343715826	3.082927984855272E-4	0.6173709959365804	2.910514002707037E-4	3.709783892093361E-8	0.6708979287730668	-583.7140104334998	644.3798312569678	2474.054047153674	1040.0456240791898	150.0746407442232	154.50961935790426	17	26	1	18	19	0.1920507746418128	0.3021395508693119	0.30614215020477287	0.19966752428410312	
2060000	-10463.079587870297	-9842.531429466468	-620.5481584038297	-9842.531429466468	285.1886528390481	2.787895269086688	3.5316654129346516E-4	0.7625120191904886	3.0249656072464046E-4	5.539323656770005E-8	0.7388807577868028	-581.892288743677	846.1755992338396	333.3141125524713	1130.0684090016919	921.0619499613452	149.5942129193942	19	1	18	12	31	0.1968232319847245	0.2973670935264002	0.30614215020477287	0.19966752428410312	
2070000	-10468.28481094648	-9838.61205293708	-629.6727580093994	-9838.61205293708	309.84336644430675	2.787895269086688	2.8567307662702863E-4	0.6615948196738779	2.664332988449441E-4	2.9037960078009818E-8	0.6325017572960604	-591.8145566112635	859.0451262448468	569.2269540761567	1786.2634724512357	217.85555118888163	172.0053059068771	1	13	37	8	22	0.19048058511046936	0.3131949651231307	0.29665692548229744	0.19966752428410312	
2080000	-10434.578860852316	-9817.361532060335	-617.2173287919818	-9817.361532060335	297.046562643373	2.37387890792409	3.0683113149292227E-4	0.7938695745462682	2.8247426361008337E-4	5.120594021088828E-8	0.7887170934536739	-579.5984386323018	551.319836333474	497.04648389042484	1911.0689346021031	193.67255669208058	81.85986817806182	2	12	27	18	22	0.19048058511046936	0.3131949651231307	0.29665692548229744	0.19966752428410312	
2090000	-10465.59557172537	-9848.463269713191	-617.132302012178	-9848.463269713191	191.85154673298408	2.4518632612942257	3.1107693894144724E-4	0.6501436618464108	3.0311673833532233E-4	4.4688106534611466E-8	0.6652865852225289	-576.2481569805203	1540.4113352448169	538.1738163800869	2808.219622827185	315.2603817581145	90.74359924448059	1	16	24	10	30	0.18933968452331507	0.29754263146363324	0.2992412764701091	0.21387640754294318	
2100000	-10489.031679573121	-9851.513919569672	-637.5177600034489	-9851.513919569672	186.78414009685568	2.868903685176009	2.6838309412564746E-4	0.6425609288099562	2.880842925664309E-4	3.3687852867447536E-8	0.6524788622627461	-598.2154825359659	1576.5978146217176	2820.4268702426743	1631.1379553555557	329.7927032293747	159.01386611494132	23	5	21	2	30	0.1803481838265841	0.3120452552557401	0.3077414244729459	0.19986513644473056	
2110000	-10474.356007324683	-9832.2412422158	-642.114765108883	-9832.2412422158	217.3878568176438	2.433096082247402	2.4952340547958234E-4	0.6747162810093553	2.5626488632530126E-4	3.174893970817597E-8	0.7323115383958847	-602.8117527757383	387.17944101368784	784.070216851383	2603.5382458992985	783.1338684623619	169.9364641250581	9	7	24	20	21	0.19611351255780626	0.3120452552557401	0.3077414244729459	0.1840998077135084	
2120000	-10481.318112070818	-9837.596953906957	-643.7211581638602	-9837.596953906957	291.9515608796671	2.72379804720344	2.3718866134637702E-4	0.5195316688654008	2.32958797553239E-4	2.0081641722900463E-8	0.6249187705615733	-606.7197884903744	1279.6801441206044	2107.5923813696113	610.4812039872224	343.66263032979316	128.6064070869479	21	17	19	4	20	0.1774011739502438	0.3120452552557401	0.3077414244729459	0.20281214632107086	
2130000	-10487.349358757	-9847.10952000199	-640.2398387550096	-9847.10952000199	312.2945489401457	2.72379804720344	2.3947949322731838E-4	0.3694976538257084	2.3213245972263224E-4	1.1914784664455628E-8	0.46335566542003787	-599.1640631082489	1132.1723430223008	2369.168194844532	5853.707825115436	489.15893218666355	178.71713262141964	19	13	1	20	28	0.2067316784435862	0.2930897944858663	0.3077414244729459	0.1924371025976023	
2140000	-10475.018079311718	-9840.28718401585	-634.7308952958683	-9840.28718401585	288.61248696758537	2.5603699228675882	2.598750276135262E-4	0.4745646659181433	2.6448523797998263E-4	2.0690520053729066E-8	0.5525441660444038	-597.9980712418024	261.48120738407886	598.4975828377425	1838.8060809920034	372.934623396025	190.88926715643467	2	17	20	16	26	0.19503915347743428	0.2930897944858663	0.31818579113692547	0.19368526089977461	
2150000	-10466.822515953967	-9829.532499649486	-637.2900163044818	-9829.532499649486	233.83153437714836	2.6192855318805814	2.5058699683690194E-4	0.5622731436228756	2.6623291046517155E-4	2.2267480417643542E-8	0.6118339615083649	-599.5433743963519	1060.616152135588	761.1869561652576	1973.1134583785588	232.7216465923315	161.10945771888677	6	20	22	22	11	0.18551334311125978	0.3026156048520408	0.31818579113692547	0.19368526089977461	
2160000	-10489.512559051891	-9835.87394918204	-653.6386098698504	-9835.87394918204	620.8365060669043	2.6192855318805814	2.297432457311544E-4	0.484365878457275	2.074937866783619E-4	1.4178568443918816E-8	0.5323316981648554	-615.3655519741337	1375.0222860142976	1472.8828611302724	1836.4305568779007	212.88738561708627	312.2545000781748	6	14	31	15	15	0.19442758002239752	0.30031276510749916	0.2963370221510375	0.2089226327190665	
2170000	-10497.239371468255	-9845.077646506776	-652.1617249614786	-9845.077646506776	378.99814689507093	2.533365029399676	1.998407348611975E-4	0.4487131219432284	2.091683710318774E-4	1.0205606420474483E-8	0.49449459383154915	-614.2299713891101	1944.664395118298	3029.9260565561567	1295.7858683873224	166.80209147837837	130.73690110661806	22	11	18	18	12	0.1855534682801275	0.31543896713614666	0.2963370221510375	0.202670542432689	
2180000	-10505.924129766947	-9845.02531795065	-660.8988118162952	-9845.02531795065	640.7319394286599	2.533365029399676	1.8258159449059585E-4	0.579035028372362	1.9746166896117827E-4	1.6739431949735616E-8	0.6538316244017747	-620.3742023561974	1960.483379119301	2476.641694052162	4091.507620567244	158.440051150191	184.6595930126702	22	19	6	1	33	0.19682168648866075	0.30185346825627307	0.2963370221510375	0.20498782310402938	
2190000	-10499.557793979588	-9841.988619359176	-657.5691746204122	-9841.988619359176	460.92894202859026	2.6355086517959245	2.0162388635438784E-4	0.42184128345105015	2.060830308009861E-4	8.822146396108858E-9	0.46877688525832945	-617.5275900030506	1519.356427278645	2252.701581283795	2024.017106594985	1435.4536195687426	243.856858022464	22	6	5	15	33	0.20043249480076936	0.30185346825627307	0.29272621383892894	0.20498782310402938	
2200000	-10489.616436673192	-9837.07643349244	-652.5400031807518	-9837.07643349244	433.2420751079662	2.6355086517959245	2.079353255967602E-4	0.4986180362653443	2.114432495328878E-4	1.5638164511664602E-8	0.5862916603577852	-614.8868510018424	1420.990066848608	2236.7961232242333	981.0391719426888	256.97511215234744	232.45468512290793	15	14	20	20	12	0.2026774369782371	0.3014833861754505	0.3005815253456889	0.19525765150062424	
2210000	-10480.741447355564	-9833.123523838694	-647.6179235168689	-9833.123523838694	455.71270379169573	2.7503056693736134	2.2300198989274448E-4	0.5607598167464855	2.4204333492338758E-4	1.9262729238352816E-8	0.6116189086480032	-608.0869410437474	894.7959358635925	2597.307266755309	1448.980083786835	152.83222446091642	326.61558454125316	19	12	20	29	1	0.2026774369782371	0.3014833861754505	0.3005815253456889	0.19525765150062424	
2220000	-10489.31564499427	-9838.627248865494	-650.6883961287767	-9838.627248865494	379.60499352064426	2.8766144747465057	2.120767887331784E-4	0.6715975709571511	2.3809474572797273E-4	2.4078113262806585E-8	0.708500076583963	-613.7176275439696	1630.3713130616059	2100.801207230059	573.1169108631819	152.50773660700042	127.82814819175265	19	12	27	17	6	0.2026774369782371	0.2983565007259333	0.3037084107952061	0.19525765150062424	
2230000	-10481.452617636689	-9849.22016634496	-632.2324512917297	-9849.22016634496	346.97073645053547	2.474289205888019	2.2643317833267158E-4	0.6063919153936104	2.4955862770865864E-4	3.059624575546701E-8	0.6998261781049999	-597.2095133232089	1623.9596116418606	945.8829977255941	134.17390142248897	47.24317774435284	162.40796556639597	31	15	11	2	22	0.17642134552186917	0.3235740155771732	0.30957021705381915	0.1904344218471392	
2240000	-10482.47183429105	-9835.983613084461	-646.4882212065877	-9835.983613084461	418.58122441839276	2.474289205888019	2.4139197711141216E-4	0.6125739705859484	2.464281531344572E-4	2.8924962630673727E-8	0.6717552897635741	-610.8970167827616	1701.2901454855769	1144.9283697091516	265.16574559515607	176.45287140725227	213.24650712385207	39	2	28	8	4	0.1937653228440254	0.30097147967460963	0.30917364951935966	0.19608954796200603	
2250000	-10512.860096566219	-9849.567165000657	-663.2929315655618	-9849.567165000657	492.3473817221748	2.474289205888019	2.3858475988300064E-4	0.6625417921620104	2.290357041283034E-4	2.0938670309382838E-8	0.6360505837158004	-624.3015618323753	1605.546874779968	1609.6140722052799	1884.566357334173	417.859384098656	237.6310202194754	10	5	33	17	16	0.18864502926836177	0.29224053393259136	0.30917364951935966	0.20994078727968796	
2260000	-10491.17643733937	-9842.246318018992	-648.9301193203794	-9842.246318018992	446.9917256587693	2.5188524158818897	2.306453919048176E-4	0.578607261834042	2.1980702704787417E-4	1.6743377854099718E-8	0.5817280264030482	-612.2316469674778	1400.857314016569	1673.7771100592558	711.7344631723914	213.18143305168599	191.22052526124315	17	15	22	18	9	0.18864502926836177	0.3098706628672335	0.30917364951935966	0.1923106583450458	
2270000	-10504.265566296912	-9845.026803433382	-659.2387628635291	-9845.026803433382	448.17661776975933	2.7241750265373725	1.814179128591329E-4	0.410745075725557	1.9527282438033445E-4	5.776508981386667E-9	0.3993685858467649	-619.4940229922279	1438.0286026144015	2326.042520494787	1088.9732827952794	1531.1969451240082	173.68675725344457	16	15	11	8	31	0.18864502926836177	0.3098706628672335	0.30917364951935966	0.1923106583450458	
2280000	-10491.616524031693	-9837.376284211417	-654.2402398202755	-9837.376284211417	582.6246676717029	2.6270580465913302	2.1049425118211198E-4	0.5075206635160006	2.02573099421778E-4	1.4508672412017355E-8	0.5797410301127225	-614.1133704161203	1026.4964070503715	3375.02013690749	908.0052999264127	871.1888065780544	177.51788898911866	19	15	10	7	30	0.18864502926836177	0.3098706628672335	0.3075398570679903	0.19394445079641517	
2290000	-10492.580694406828	-9839.510084534922	-653.0706098719062	-9839.510084534922	527.926533874082	2.6270580465913302	1.8623802966570333E-4	0.4555891547358069	1.910058998235681E-4	7.686518372719408E-9	0.4723846842195767	-608.8529026053926	2542.057629137298	268.756188888237	916.4454860467179	4171.196937079247	295.5774153580595	30	12	2	3	34	0.18864502926836177	0.3098706628672335	0.3117776987937731	0.1897066090706324	
2300000	-10515.274829396516	-9848.185017774511	-667.0898116220053	-9848.185017774511	636.8756655326657	2.6270580465913302	1.9304136215732084E-4	0.47768817717148754	1.9120746268823084E-4	1.1379927522489062E-8	0.5457561937769333	-629.9499199317017	1907.13268745826	687.7035334116039	720.1605382754055	642.1116636382872	275.17357068061096	40	1	7	7	26	0.17116739177876208	0.31451199234955757	0.3151181699833269	0.1992024458883542	
2310000	-10504.33497401547	-9844.978271892518	-659.356702122952	-9844.978271892518	743.1871900894724	2.7502721549017863	1.8685591341116144E-4	0.5853090721341329	1.8193780719958153E-4	1.6156225081691273E-8	0.6604688976078718	-623.3010024417239	1922.2026379652184	1224.0670107339822	155.5262696790087	163.68373667504628	280.5159349499202	40	13	10	4	14	0.18679623915343066	0.298883144974889	0.3151181699833269	0.1992024458883542	
2320000	-10479.97871303997	-9827.696196600245	-652.2825164397251	-9827.696196600245	397.3626007069852	2.4407741825148594	2.3966094230228087E-4	0.3911830887322087	2.4069487474591268E-4	1.0780969935385408E-8	0.4368565768471033	-612.0838908895162	944.6416163391281	2834.037253794162	1952.3057486271819	1239.1052025040913	230.5214165197867	16	8	15	14	28	0.18590367021750287	0.2997757139108168	0.3049388188204506	0.20938179705123053	
2330000	-10486.790789326578	-9840.10996224079	-646.6808270857895	-9840.10996224079	330.28514578758575	2.4407741825148594	2.2954250644793218E-4	0.47931037355006656	2.3533432518149636E-4	1.4804449176028634E-8	0.5242196601402485	-609.9893668180057	1781.028804559428	1477.7862997400227	1284.4389838638251	265.90527464433455	30.021884371669632	4	11	33	30	3	0.1909779215700703	0.29802850629567457	0.30161177508302545	0.20938179705123053	
2340000	-10483.987454776361	-9849.151025957211	-634.83642881915	-9849.151025957211	463.7100042412486	2.5780756979783006	2.3079244433911293E-4	0.48819003137972944	2.3802659974590188E-4	1.6786272254448323E-8	0.5399165246369537	-599.8357164873569	1478.302250711285	1200.8279634936252	182.31011067983601	91.40074055836415	217.47653577910455	32	18	11	7	13	0.1909779215700703	0.29802850629567457	0.3151130640503962	0.1958805080838598	
2350000	-10476.83895779683	-9846.1965509203	-630.6424068765306	-9846.1965509203	285.7947744549571	2.429551048579226	2.68830099558627E-4	0.4636091610963443	2.909451136627705E-4	2.1162307909358085E-8	0.4965325291858013	-595.151898874666	1100.534079333771	683.6109427057668	980.948798827014	377.0805933149673	34.70224627885765	37	11	1	29	3	0.19482120721886875	0.29802850629567457	0.3151130640503962	0.19203722243506133	
2360000	-10495.909047001496	-9849.220492325712	-646.688554675784	-9849.220492325712	361.63111133360667	2.638681545129999	2.107218923781942E-4	0.4690596270174977	2.245354070014396E-4	1.475999630601658E-8	0.5437260536104161	-611.2436139597785	1350.9385872825821	1382.8920114790778	82.5545400678184	55.46060136835683	216.88683917615626	44	8	8	7	14	0.1951999293637887	0.29752190607984014	0.3156196642662306	0.1916585002901414	
2370000	-10511.457553594428	-9843.921885666241	-667.5356679281864	-9843.921885666241	486.19352546809495	2.7810535449104568	1.7653665745329266E-4	0.44412706102029714	1.9038753857218485E-4	8.643177346191887E-9	0.5015787286640562	-629.2109263450851	2510.2321000082507	1337.3946982487996	797.7936129962758	58.708438152289936	226.01034122362233	33	2	21	12	13	0.18998471648511678	0.29752190607984014	0.32844129172850645	0.18405208570653744	
2380000	-10495.444228814267	-9839.07725375363	-656.3669750606371	-9839.07725375363	458.4228186566579	2.5386461867896952	1.7157412347623192E-4	0.42196861592241264	1.8609707073881458E-4	6.6734317144918634E-9	0.4488179983768396	-619.2502833317828	1491.7165837836844	2706.683446300924	360.41272766042283	114.71407211230958	253.60124480107083	23	26	5	15	12	0.18998471648511678	0.29752190607984014	0.32844129172850645	0.18405208570653744	
2390000	-10522.48833743274	-9857.152774681344	-665.3355627513965	-9857.152774681344	397.07171340488645	2.5230502656781155	1.718588827490641E-4	0.4200986660016356	1.827082195223326E-4	5.2556993333573024E-9	0.42378120350588533	-625.0797343941362	1652.6217834747317	1853.0813883021378	1392.7471446418112	75.8631219858421	374.5347126249956	23	5	24	11	18	0.193310113374169	0.29752190607984014	0.32511589483945424	0.18405208570653744	
2400000	-10495.649358139486	-9846.040402713508	-649.6089554259787	-9846.040402713508	328.2724579875933	2.8134171639162786	1.9986772119410696E-4	0.4861282135332008	2.019520038176918E-4	1.3558967514065873E-8	0.5655392555318307	-609.6835610312879	443.9116212533447	1704.8420878148452	2265.127546278073	85.11204519977937	263.0398753182975	3	31	15	16	16	0.193310113374169	0.2852420700311527	0.32511589483945424	0.1963319217552249	
2410000	-10481.758632328641	-9833.349528546107	-648.4091037825337	-9833.349528546107	393.85614088630246	2.421833732027359	2.0663873617933349E-4	0.5425605708335172	2.2292959411116222E-4	1.749212310499528E-8	0.5757230776834984	-608.0446640795326	1018.7071990330006	1436.8601789875613	1878.3485854442426	131.63500721282816	547.2033459675232	7	3	39	18	14	0.18140706200380063	0.29714512140152105	0.30541695569342076	0.2160308609012584	
2420000	-10486.96795338064	-9834.066064761715	-652.9018886189247	-9834.066064761715	433.33667821200015	2.679456775216618	1.9669004588285298E-4	0.5042737197956696	2.0775255185796304E-4	1.2642529179852691E-8	0.5433770765381757	-615.1837257954612	1373.3544618733706	2159.797948059567	739.7417537124172	117.58852259618243	270.58893581895427	10	35	8	10	18	0.18318728325039907	0.2953649001549226	0.30284887371070734	0.21859894288397178	
2430000	-10490.604823721907	-9833.047587245768	-657.557236476139	-9833.047587245768	401.6834180510558	2.4913018535896194	2.3772450499169058E-4	0.4999440849775307	2.2895824187958429E-4	1.8409485009442057E-8	0.5897225789544975	-618.4656737519892	1286.6622410246491	2016.0593911123897	625.101226912193	1159.7378355219435	210.01153187007628	23	6	5	17	30	0.1829812742216905	0.3098893444623653	0.29865067069883816	0.20847871061710688	
2440000	-10511.699586850804	-9847.337833544892	-664.3617533059119	-9847.337833544892	502.2206333836865	2.5194992009728594	2.2276114005789543E-4	0.4868335361774235	2.1547071009998052E-4	1.2409985148437232E-8	0.4852863285027909	-624.0334802287143	1817.8831703989806	1683.7758511048323	1987.2774431975693	1695.7881042727656	302.57220179464605	2	14	19	13	33	0.1829812742216905	0.3098893444623653	0.29865067069883816	0.20847871061710688	
2450000	-10509.14843184089	-9854.250511745486	-654.8979200954041	-9854.250511745486	423.3314993820009	2.6463258157841136	2.0855500494006555E-4	0.4512727985185266	2.224348976076146E-4	1.0242065939978826E-8	0.4691947273208448	-615.7425123681168	1102.8896374461942	3838.5346976924857	891.709254315633	251.14190885549252	235.62480675027612	22	7	24	17	11	0.1829812742216905	0.3098893444623653	0.29865067069883816	0.20847871061710688	
2460000	-10490.649661950152	-9848.104186665569	-642.5454752845836	-9848.104186665569	344.2289347717185	2.6463258157841136	2.561835515437487E-4	0.4852479522201171	2.5912654696080324E-4	2.3305370699001487E-8	0.5690077942458724	-606.1711817888804	1122.4017954638925	1891.1809149755204	915.7745446743442	228.82602336388808	79.9267334911346	19	6	31	23	2	0.182695781801681	0.29812864262712413	0.3106968649540889	0.20847871061710688	
2470000	-10503.922571149977	-9850.967860613473	-652.9547105365041	-9850.967860613473	432.2230466192723	2.6305915703339826	2.330880341624495E-4	0.4773266106152605	2.266365319819781E-4	1.3821095297117395E-8	0.512195674239067	-615.2206403235526	1659.7873712955686	1374.9109668723163	1691.8940338041493	364.64821185403207	125.58969633952748	11	10	19	37	4	0.1908125993507478	0.29812864262712413	0.30889250748401226	0.20216625053811674	
2480000	-10472.809533652795	-9834.429950286863	-638.3795833659309	-9834.429950286863	321.11404368319006	2.4144805515409797	2.628890087117709E-4	0.4770785622056793	2.667286325559142E-4	1.865204945346151E-8	0.4965920726046279	-602.1373950199338	819.3988375791869	1496.5349185518808	259.06070392673377	449.5076084687916	210.86770413182543	16	21	4	22	18	0.1908125993507478	0.29812864262712413	0.30889250748401226	0.20216625053811674	
2490000	-10490.862366413496	-9843.85690570209	-647.0054607114048	-9843.85690570209	352.34724635785835	2.7712120703596828	2.5543333997497136E-4	0.43397346036673423	2.623810104963388E-4	1.2899527737130448E-8	0.45247397625282154	-611.6810713102675	723.8179960320166	1181.1146395947799	533.5320028010535	375.25201518307136	174.49265213997907	16	12	24	15	14	0.19762332615816894	0.2994509786100488	0.306554415546046	0.19637127968573717	
2500000	-10472.796116334659	-9836.654741249005	-636.1413750856543	-9836.654741249005	312.18342359115195	2.8535800007750183	2.7169575398840813E-4	0.44443644792425757	2.5815025880904783E-4	1.4971815247914262E-8	0.46713474996720616	-596.4927940989195	926.6611295161968	2360.984463433149	1288.8259165161767	99.61336192147049	358.0445635041986	19	10	19	15	18	0.19394852747164334	0.3031257772965744	0.306554415546046	0.19637127968573717	
2510000	-10456.86003986459	-9829.134511411508	-627.7255284530819	-9829.134511411508	337.1538131887704	2.6167758860517734	2.723812438405862E-4	0.5633396061862442	2.619671729149499E-4	1.757440363595488E-8	0.5101329066088146	-585.5462435225218	757.1085332754925	4853.548966769555	1006.7796103129426	145.45963959302628	254.8223795373318	21	4	22	17	17	0.19394852747164334	0.3031257772965744	0.306554415546046	0.19637127968573717	
2520000	-10483.534557781355	-9841.050338459896	-642.4842193214591	-9841.050338459896	619.043258073468	2.6167758860517734	2.4767179371852106E-4	0.5815366474681596	2.168968211920008E-4	2.2258498146116985E-8	0.5999963599912712	-603.1812163562096	827.827439107341	2217.3184104558413	2232.6527865262574	420.3918659248071	188.85303672631466	21	13	14	6	27	0.20211950922359767	0.28814190438120607	0.31336730670946	0.19637127968573717	
2530000	-10463.106836804898	-9825.725748214325	-637.3810885905723	-9825.725748214325	404.4147275185166	2.6887633267832256	2.3341156024315676E-4	0.5245718911144193	2.3387276178331515E-4	1.9318520351004982E-8	0.5924047393207815	-599.4385787800556	1067.797341820063	1358.452704801597	1826.2723816482014	106.89409923556242	214.68024275043837	20	4	23	19	15	0.20310514310645766	0.2922204097982294	0.30786740333214885	0.19680704376316502	
2540000	-10473.523568716892	-9841.100151111546	-632.4234176053446	-9841.100151111546	473.27235892791094	2.815321684019598	2.2377585240688342E-4	0.5676987310870489	2.320727558769164E-4	1.853917502709148E-8	0.5990610720170261	-597.5167758052293	1317.7993903637905	1061.1659330438372	70.81953410275577	156.0006736742169	167.74300343883652	26	27	12	8	8	0.20310514310645766	0.30210418935411176	0.2926837603978456	0.20210690714158588	
2550000	-10472.93235977923	-9834.505782869606	-638.4265769096244	-9834.505782869606	437.1619689634534	2.6724991617619125	2.1860195502607175E-4	0.5983088126684339	2.2554604046296127E-4	2.2269067703457296E-8	0.6583987386255843	-601.1790873972358	1300.227282054992	2003.1915092290708	412.83521317606187	55.39185733624868	178.47344643205156	41	6	2	18	14	0.19850652298441487	0.29035986796302826	0.30902670191097187	0.20210690714158588	
2560000	-10494.797194608567	-9846.130673906851	-648.6665207017152	-9846.130673906851	440.312725988883	2.6966160880997374	1.9700969399136524E-4	0.42022619588032384	2.0575238795605649E-4	7.129331376436397E-9	0.41707081511990707	-611.7918743736534	1764.8838904512709	2127.2230883612197	161.70166879701247	282.1874705777795	271.3799383080641	44	4	15	4	14	0.1989671584552045	0.29035986796302826	0.30796952654971016	0.202703447032058	
2570000	-10483.39189348024	-9843.04289749643	-640.3489959838097	-9843.04289749643	482.18892235185945	2.6089732595682413	2.4072878859013027E-4	0.555594299216672	2.21861730598374E-4	1.7487699333898986E-8	0.5729775471951645	-605.0060844386315	1812.326971396317	69.45572004711926	148.3038796893873	380.3646710449027	161.40327927846417	49	16	4	5	7	0.1989671584552045	0.30423911450077756	0.3149335141355175	0.18186021290850138	
2580000	-10473.297314389336	-9844.941267943179	-628.3560464461563	-9844.941267943179	456.57551818742945	2.7799428514333555	2.3987863587493678E-4	0.5293342445415243	2.3013029712146328E-4	1.8318751144329193E-8	0.5819623607823736	-595.8227154541161	1494.6281414976409	45.8204750998557	84.39369713981841	71.88504657093189	193.22852834372074	50	8	3	6	14	0.1989671584552045	0.30423911450077756	0.3149335141355175	0.18186021290850138	
2590000	-10473.219973455141	-9848.165785739728	-625.0541877154143	-9848.165785739728	322.0272911502817	2.7060018644208745	2.8368897672161877E-4	0.540887653864485	2.8934970570268596E-4	2.3796736698118037E-8	0.5536778601940597	-591.4824916783494	1384.0975667886294	185.3180925712414	348.9138783521772	129.90851566641513	103.12164029390539	49	19	2	4	7	0.18600700280943025	0.28922842481135796	0.3268662090765154	0.1978983633026973	
2600000	-10453.01357273259	-9827.231411539822	-625.7821611927677	-9827.231411539822	356.9159377425787	2.617629763293838	2.7275727784121156E-4	0.5410834912902207	2.628572818167679E-4	3.182354282269662E-8	0.6683153342953516	-592.5552118494383	1509.8219961934449	335.26009707772033	161.26490554918044	196.6578992585116	105.80404733508824	46	1	19	11	4	0.18600700280943025	0.3082415508399686	0.30785308304790476	0.1978983633026973	
2610000	-10491.335274330075	-9849.716203215323	-641.6190711147519	-9849.716203215323	328.8918241473455	2.5226438340453097	2.590365673293469E-4	0.6262810095907618	2.7007941264199734E-4	3.268527388983056E-8	0.6909205975711056	-605.9746963998325	1991.1978930990572	822.6877535617986	447.204378073756	171.49135746736107	162.70681968820975	45	2	5	7	22	0.18451522234428838	0.29057813499338864	0.3270082793596266	0.1978983633026973	
2620000	-10489.618023437211	-9847.898957225752	-641.7190662114581	-9847.898957225752	463.6743518975551	2.625245111972551	2.3058994705326668E-4	0.4851411477995842	2.4103312703884367E-4	1.4134191583025964E-8	0.5038726740222843	-608.2769474049013	1645.3203924384215	138.9807943663221	187.35939398165132	230.72502431324486	139.4802493756564	47	6	2	14	12	0.19708463308336788	0.31318188586585094	0.2918351177480848	0.1978983633026973	
2630000	-10468.799869333483	-9834.886513637817	-633.9133556956664	-9834.886513637817	616.4690663094593	2.5609809586040573	2.3609883588433968E-4	0.6243620685268955	2.347062443139898E-4	2.8051926720795523E-8	0.6846563601368921	-597.5536075839768	1750.355466363376	42.923678975608205	193.14710597483906	217.25284062951388	252.29417294768476	47	8	5	19	2	0.18778271188702148	0.3252220603236576	0.2826747958871826	0.20432043190213928	
2640000	-10501.493637483123	-9842.56322139249	-658.9304160906341	-9842.56322139249	437.8931543014071	2.5609809586040573	2.1614393894940618E-4	0.6431063555657806	2.167217089598988E-4	2.2650506852692127E-8	0.713113545007396	-621.4030858022298	1574.706695877662	260.36429923151326	474.08826120512447	851.2342412055217	237.3515528511828	49	11	7	9	5	0.18778271188702148	0.31401806307753144	0.3097973875534881	0.18840183748195988	
2650000	-10485.656339034475	-9836.138300311532	-649.5180387229424	-9836.138300311532	376.8394282958329	2.755231493657897	2.0980006105211137E-4	0.6672497527387483	2.4194610329037258E-4	2.3939902614218874E-8	0.6615873209846088	-610.6849752258692	1763.7584883997301	976.7254545388419	1777.096104694332	376.0775746778005	216.5824294170866	21	20	6	3	31	0.18778271188702148	0.31350814498238844	0.3103073056486311	0.18840183748195988	
2660000	-10478.896131919631	-9820.513811928322	-658.3823199913086	-9820.513811928322	282.79274464179343	2.604814127211397	2.0932967103726128E-4	0.6627003666503732	2.371857726859637E-4	2.1206995483508903E-8	0.6746618722824452	-620.3936843237935	1771.7238304449802	1655.9829073387077	1130.8586881447227	327.22005327685974	174.8272441879782	10	29	8	23	11	0.18778271188702148	0.3150975724542829	0.2936511183529321	0.20346859730576447	
2670000	-10520.5829647813	-9837.006488997555	-683.5764757837469	-9837.006488997555	376.8576810586699	2.604814127211397	1.4474714024875876E-4	0.757971293847406	1.7944084821546496E-4	1.174081344747072E-8	0.6631486295873723	-645.3951853466984	2060.6888838478053	1979.2672437743413	317.2343471779554	310.1402766337886	331.33447533548286	21	25	15	16	4	0.19749483764976572	0.30538544669153866	0.2936511183529321	0.20346859730576447	
2680000	-10510.768264926408	-9829.113500034888	-681.6547648915207	-9829.113500034888	357.8116353431138	2.556893094711079	1.4330350177740856E-4	0.5829764421260931	1.6810327708031007E-4	8.632806146290718E-9	0.6362063727595386	-641.1458996365711	1616.1339093695344	3774.678538099854	2025.3037783013	388.2363409277067	306.5024048692104	14	7	22	25	13	0.19124268263203706	0.3043550041003787	0.3158787232257799	0.18852359004180527	
2690000	-10511.431045543313	-9846.910254169994	-664.5207913733186	-9846.910254169994	330.3284624123353	2.7306578151585765	1.8536230413864453E-4	0.6132739200278865	2.006849846681021E-4	1.1508936072819297E-8	0.5752564768493971	-625.2219620065644	1237.1771991430958	1550.7908255199627	1930.9886793741011	827.8490656264515	217.8430125404275	5	7	32	9	28	0.202738982623244	0.3043550041003787	0.30283553812121317	0.1900704751551651	
2700000	-10524.468624699393	-9840.095081335681	-684.3735433637121	-9840.095081335681	365.346366672818	2.487165579503257	1.4884262681132222E-4	0.4645558410156104	1.6487550159070908E-4	5.383726558026534E-9	0.4781281204018095	-644.5642653435135	1613.253857939283	3449.745950084457	969.513773619202	697.0231433325634	488.8898540601406	3	26	19	12	21	0.202738982623244	0.3042273038756205	0.3015922802169144	0.191441433284222	
2710000	-10533.898175892216	-9842.952657691569	-690.945518200647	-9842.952657691569	425.00943145864136	2.679070334174253	1.6217933783736483E-4	0.4307553730908793	1.536705725213508E-4	5.71507015948709E-9	0.49515671001857703	-651.0207108000242	1706.7056054837365	2619.871524195086	3106.546613989458	416.5902835709823	276.860640932497	20	5	17	12	27	0.202738982623244	0.30242369639483824	0.3015922802169144	0.19324504076500432	
2720000	-10530.700606132463	-9847.276685807903	-683.4239203245593	-9847.276685807903	471.81168006902334	2.436253553836809	1.6316897867568693E-4	0.4438637469212683	1.584742472542343E-4	4.940488088947739E-9	0.44471051505705717	-640.9459376568726	862.0363859094986	2027.3187318776563	6095.451676796508	1378.0932318689904	390.4617378750401	11	10	9	19	32	0.18728843358018016	0.2987393104570915	0.3050980722989308	0.20887418366379845	
2730000	-10527.286653048022	-9839.55936070082	-687.7272923472027	-9839.55936070082	535.657913486645	2.3470611639352317	1.5225806813255017E-4	0.552111364027512	1.3720747487002834E-4	6.883223511897508E-9	0.5883442262595096	-644.7567443442387	1505.063478157439	1234.7573498865559	5186.986915038394	1304.3343682212912	437.88016451444946	8	10	9	22	32	0.1839071007409795	0.3195372783290309	0.3050980722989308	0.19145754863105974	
2740000	-10512.855642730337	-9830.843421243067	-682.0122214872696	-9830.843421243067	499.3185516389598	2.3470611639352317	1.5965303801776035E-4	0.5786421427214856	1.5750918591509052E-4	7.368992129281071E-9	0.5540207033797454	-640.0419411610978	1139.4281420364775	1048.5127213684427	3860.9828429045615	1695.7356663519806	387.0023732961926	7	9	18	16	31	0.1839071007409795	0.31246062154769744	0.3050980722989308	0.1985342054123932	
2750000	-10513.216410258641	-9822.72118219504	-690.4952280636002	-9822.72118219504	532.3815453131349	2.86168853928181	1.398824647966433E-4	0.6090954158288454	1.4214123385148056E-4	6.9468057882910486E-9	0.5978070794263967	-646.9487406836043	1630.407110698642	4085.3053268254857	4867.386759550755	1767.7798061325386	248.25234374947806	7	16	3	30	25	0.1839071007409795	0.31246062154769744	0.3050980722989308	0.1985342054123932	
2760000	-10509.93532918493	-9839.618571092842	-670.3167580920874	-9839.618571092842	455.0039562957558	2.8196492765477736	1.7109047304680796E-4	0.5124656403218132	1.7162014194453066E-4	6.852408780496909E-9	0.47768981561141627	-627.9182718557977	1102.7136615460745	3564.0447826080836	3870.0267751447427	1363.8961046413315	187.48751176376368	20	6	4	22	29	0.1846578709625864	0.3209318079945521	0.3050980722989308	0.1893122487439316	
2770000	-10516.017595474563	-9835.824384644222	-680.1932108303412	-9835.824384644222	507.41872095425015	2.698629758328057	1.5356472232031516E-4	0.558156311776604	1.5782391033060934E-4	7.820834255715266E-9	0.5603374431289323	-638.5559891102168	1063.6627384799508	2355.3485601881785	3134.4973691372143	1858.0667506614789	337.85248543777124	12	8	7	25	29	0.1846578709625864	0.3111474378882002	0.3050980722989308	0.19909661885028349	
2780000	-10574.161049194641	-9847.268002791016	-726.8930464036264	-9847.268002791016	1001.8525657069292	2.698629758328057	9.376993862622499E-5	0.5635659430705121	1.0418785011108031E-4	3.843796894637823E-9	0.6231293338755417	-683.218795441722	4092.607913046809	1900.6665115701687	4967.8282023078655	1167.7914973646914	640.4845992687567	3	8	31	4	35	0.1846578709625864	0.3111474378882002	0.3050980722989308	0.19909661885028349	
2790000	-10535.171264713223	-9842.635338333665	-692.5359263795583	-9842.635338333665	668.8650193626149	2.5775872517076173	1.38192068357184E-4	0.4988499120904352	1.4048435997873616E-4	5.856102971207228E-9	0.5587191443777402	-652.2606830070391	1748.848655639344	3193.473835238211	2013.1000956089504	591.4086269137508	442.54930877222387	12	17	12	10	30	0.1846578709625864	0.3111474378882002	0.3050980722989308	0.19909661885028349	
2800000	-10544.826883142594	-9869.32100412143	-675.5058790211648	-9869.32100412143	481.33936390659863	2.4447753615516663	1.4188790142519842E-4	0.4091771661585387	1.4638627193374343E-4	3.6904437104668824E-9	0.427653515058641	-635.6535534759649	2384.7807684950394	4809.342789078303	488.9724664579359	372.8066440838519	528.5902093498051	23	4	11	36	7	0.1846578709625864	0.31500323828318455	0.2967750827397446	0.20356380801448531	
2810000	-10515.951703700235	-9845.813571447325	-670.138132252911	-9845.813571447325	611.4306014359984	2.397039653251539	1.6514436327352619E-4	0.4264465610024181	1.6899884561857165E-4	7.051399119608839E-9	0.496917367066117	-630.2931278755744	2678.714585541986	4746.651183598201	686.5167270001659	242.74823916042956	447.98916278725693	21	8	29	10	13	0.1846578709625864	0.31500323828318455	0.3064742255229509	0.19386466523127904	
2820000	-10521.160498411444	-9845.819249362901	-675.3412490485417	-9845.819249362901	465.0493113068691	2.4962632252960972	1.6699893081327465E-4	0.46031957081445957	1.7153482146103018E-4	8.025194278417794E-9	0.5370818175529283	-633.841204501521	1689.8879492388758	5370.366452349163	1730.6376211563354	221.27141952202777	430.79184195286336	23	5	13	21	19	0.18576793895257518	0.31500323828318455	0.3064742255229509	0.19275459724129027	
2830000	-10520.555691411346	-9841.859324695246	-678.6963667160991	-9841.859324695246	423.4899212298973	2.4962632252960972	1.4258505950456323E-4	0.4963011470008319	1.5807030578292086E-4	7.839923670661586E-9	0.5766820524542463	-636.1541044058404	2779.475530937338	8264.366152622017	1180.617451289115	437.22921806516086	558.2872300154468	23	9	12	31	6	0.1868809289313748	0.30666088913377043	0.3053612355441513	0.20109694639070438	
2840000	-10528.84234812817	-9841.85163262998	-686.9907154981898	-9841.85163262998	441.186711394933	2.6006277128890427	1.1972363793423477E-4	0.4410711421079145	1.3876620261760248E-4	4.353529575204015E-9	0.5132289038456429	-650.2101444251623	1856.4201946149528	4424.679352371321	427.89321548677884	125.59520778664533	10.302322984567727	9	27	42	2	1	0.1868809289313748	0.3011388198525381	0.3053612355441513	0.20661901567193675	
2850000	-10526.963447804352	-9850.228217997368	-676.735229806983	-9850.228217997368	385.3184961351707	2.8769144198529926	1.412823057227615E-4	0.4528298919345014	1.5641894778160018E-4	5.3524298407802245E-9	0.501624327222537	-638.7450686768925	670.5224250465752	2566.575620226311	692.698210174304	437.70294456784586	18.665988862832933	1	37	3	37	3	0.1917782009872755	0.3011388198525381	0.3053612355441513	0.20172174361603606	
2860000	-10540.222359152085	-9834.854369716795	-705.3679894352899	-9834.854369716795	454.87394753080895	2.487517547721485	1.0075493696782913E-4	0.47612906130870447	1.1284133876989728E-4	2.9748751338403647E-9	0.5361075400989708	-666.1986677514516	1705.5315641054638	4272.997691186845	738.7175498508553	516.8142580443115	13.394123498247254	3	35	34	6	3	0.19262682429822234	0.30926337784729757	0.296388054238445	0.20172174361603606	
2870000	-10546.075147133672	-9853.496140987027	-692.5790061466449	-9853.496140987027	396.04059545493743	2.487517547721485	1.2279085296808005E-4	0.38492425636884436	1.3371452302657813E-4	2.2947395016030824E-9	0.3749355528640019	-652.3564812648076	1652.2701490422999	5414.282391354678	1472.193157505568	487.1805301293316	53.679640244239344	14	19	17	28	3	0.18436927268537812	0.3175209294601418	0.296388054238445	0.20172174361603606	
2880000	-10517.045558275779	-9851.590614375446	-665.4549439003331	-9851.590614375446	263.68637986041784	2.487517547721485	1.7204680336914343E-4	0.5355277479967554	1.9708721917097388E-4	9.390211300348138E-9	0.5457328894744393	-626.671373369764	1994.0136572251886	3005.1123681729086	1009.8844930214578	570.7031242652506	15.822863175240895	16	17	14	31	3	0.17966935380860893	0.3175209294601418	0.3010879731152142	0.20172174361603606	
2890000	-10480.952596846968	-9831.522179328193	-649.4304175187758	-9831.522179328193	257.8993241135186	2.487517547721485	2.184672587909607E-4	0.6327122553386187	2.3568802851332995E-4	2.0527096603454786E-8	0.6643685180150248	-610.6952284064341	1525.5805402488604	3289.2410004541366	784.9035655498874	404.7862838614296	75.56395830855546	23	11	2	43	2	0.17966935380860893	0.3175209294601418	0.3010879731152142	0.20172174361603606	
2900000	-10498.850431596902	-9837.089104207405	-661.7613273894968	-9837.089104207405	297.3238238837439	2.726619371143006	1.770354384007834E-4	0.6177088944603488	1.905840676368605E-4	1.5112445017840383E-8	0.6725497210465495	-622.6570917216594	2137.066796738473	2479.561696659889	331.9441524868155	606.5948044251942	224.56708643165595	17	20	18	22	4	0.19720969650396908	0.30437867259560913	0.31275240667539306	0.18565922422502973	
2910000	-10499.472182997628	-9842.247997294064	-657.2241857035649	-9842.247997294064	250.2594126385564	2.53003331343195	2.0956443580643025E-4	0.6503852209109531	2.1377494724790784E-4	1.7131123380909167E-8	0.6494893829022687	-616.4839230435562	7329.326977405132	1993.4681647951784	254.12474626895838	608.0166866410094	193.175648930192	1	35	17	19	9	0.20319342994206863	0.30127552321983025	0.30207965587233826	0.19345139096576386	
2920000	-10479.077641731637	-9835.246436818636	-643.8312049130024	-9835.246436818636	334.94426779755014	2.53003331343195	2.0016438308777438E-4	0.7547255261674717	1.9640333694983047E-4	1.597112940562867E-8	0.7118762598460888	-604.1579974345613	2515.8183581776257	4189.411709414592	109.42472078156776	257.4563634504543	194.29219647596537	28	6	9	34	4	0.1955244843872388	0.3044303965830605	0.3097486014271681	0.1902965176025336	
2930000	-10488.262169923924	-9841.357471199035	-646.9046987248892	-9841.357471199035	286.0930222791579	2.5139550857938717	2.1336216641558054E-4	0.7900839514344692	2.2500229815545635E-4	2.1711592575987564E-8	0.7261525554466604	-609.8610595521067	1242.6940104803164	1724.747459307214	245.78794723132398	318.59756844954154	162.74516645274815	12	21	8	36	4	0.18561759148892257	0.31433728948137674	0.3097486014271681	0.1902965176025336	
2940000	-10482.625158417712	-9830.093055190631	-652.5321032270805	-9830.093055190631	298.8570696704192	2.5585694097566734	1.8664741489988703E-4	0.6396973265774644	1.939898400219801E-4	1.2401142721005579E-8	0.6484955388171174	-613.1424070307061	1246.265201624363	3774.376467579237	200.82277295451718	325.1570931407657	276.25269697003296	15	19	12	14	21	0.1960860171192162	0.3038688638510831	0.3097486014271681	0.1902965176025336	
2950000	-10520.976332455242	-9856.709981139546	-664.2663513156966	-9856.709981139546	264.792270596201	2.57185971894843	1.7217131541586662E-4	0.569226111951213	1.9015370742053278E-4	1.1230161922243231E-8	0.612796870525818	-626.5447563460225	1877.9124080590982	2922.5797692766105	727.3698528092688	312.33006312177014	21.88530406638628	21	11	3	42	4	0.1960860171192162	0.3038688638510831	0.3097486014271681	0.1902965176025336	
2960000	-10509.98462471095	-9856.501182727763	-653.4834419831875	-9856.501182727763	236.30648380312007	2.785997258991547	1.962850755285757E-4	0.44736554679796986	2.2214220523631624E-4	8.57798884433419E-9	0.45064581390158875	-614.966919630883	1063.8774139441962	2454.9000937309515	2050.133099925151	438.996793406511	12.217793080201297	3	31	1	42	4	0.1960860171192162	0.3038688638510831	0.3120728960843528	0.1879722229453489	
2970000	-10481.118614370851	-9846.453175317381	-634.6654390534696	-9846.453175317381	191.68333243820814	2.3622896000634905	2.5117662733214644E-4	0.5131259528544533	2.791462344366083E-4	1.645386316309744E-8	0.5029398189068701	-596.8836694062455	912.0073876041956	1561.7742083352243	1921.2895486023763	347.1788347879899	177.02046215049128	15	2	18	43	3	0.19333581273715977	0.2901012751009992	0.3120728960843528	0.20449001607748918	
2980000	-10473.913273573833	-9857.556825841155	-616.3564477326775	-9857.556825841155	192.97372722281992	2.5574910641368986	2.8931530532144706E-4	0.4176394407892633	3.1425840498220173E-4	1.753052972549875E-8	0.46105789612551534	-576.1878029965269	1612.7732618237612	1570.1774202303104	5100.429778722754	256.6064290961279	51.0454187392965	24	3	6	45	3	0.19333581273715977	0.2901012751009992	0.3120728960843528	0.20449001607748918	
2990000	-10472.142254828977	-9849.776029377588	-622.3662254513902	-9849.776029377588	192.80602813436465	2.5574910641368986	2.893789715506944E-4	0.4662626029136057	3.0411072321203487E-4	2.582729054540256E-8	0.5532956824518088	-587.013535697411	672.6062638689119	1452.7254298057815	462.0664663391987	205.12962101387043	206.65321794695663	19	21	8	17	16	0.19276825781712129	0.31173541599436116	0.3120728960843528	0.18342343010416567	
3000000	-10474.077667037373	-9847.027209275942	-627.050457761431	-9847.027209275942	221.0608623899363	2.5574910641368986	2.663614010572059E-4	0.6125631187805747	2.9807207244184145E-4	3.497474813843386E-8	0.6767070013548573	-591.4417275959688	1401.9283109948817	1529.569812634987	452.2526856929335	156.52772886223534	111.94984995989462	12	27	10	28	4	0.18785011346697628	0.3253022326024567	0.29850607947625724	0.18834157445431068	
3010000	-10452.696410518478	-9842.245209745624	-610.4512007728543	-9842.245209745624	154.74095552953452	2.5574910641368986	3.177308685986051E-4	0.5153224839366957	3.5941851846088774E-4	3.5343210110000114E-8	0.5747981234526647	-575.6918193451228	1155.8421833798536	1464.9945803553446	286.94524164236975	93.91981452853163	144.37002556755866	16	23	19	5	18	0.18785011346697628	0.3253022326024567	0.29850607947625724	0.18834157445431068	
3020000	-10449.088369405912	-9833.47389743666	-615.6144719692522	-9833.47389743666	186.7997253139185	2.6394518922826893	3.173367152560194E-4	0.575049139353965	3.4772649826741124E-4	3.325511924023766E-8	0.5793336890982095	-579.1003507941974	1045.761917976025	1857.8886856722297	665.5276105933694	92.18952881598625	157.79084242333886	21	10	20	2	28	0.19483571155119844	0.29501433099348284	0.32180838300100895	0.18834157445431068	
3030000	-10473.4861320236	-9840.930075747952	-632.5560562756478	-9840.930075747952	171.02482418365912	2.8585334446636685	3.2231466665501486E-4	0.5864241471657271	3.334685092176154E-4	3.179807692455669E-8	0.5832154483966647	-594.9549502148858	989.3018800069982	1733.2299810906193	973.7053580858399	497.9466056297991	119.98462785860883	18	8	18	13	24	0.195464974921973	0.2982476242298101	0.3179458263939071	0.18834157445431068	
3040000	-10486.397637015836	-9860.996228136311	-625.401408879524	-9860.996228136311	161.07620635952884	2.490580871006446	3.123772974076524E-4	0.6926758778466475	3.45677205888101E-4	3.608702215421854E-8	0.6371984950647772	-588.6987173916559	2771.371482682772	892.3125732497147	632.9931030327413	181.03493438976864	122.7036323141799	2	30	17	17	15	0.1931711553779487	0.3111148258168352	0.2840789824810887	0.21163503632412828	
3050000	-10462.883084568322	-9849.444158655671	-613.4389259126511	-9849.444158655671	154.64717449564006	2.490580871006446	3.507039754056929E-4	0.5156908168952614	3.639581614278834E-4	3.0621468642119184E-8	0.542875428959347	-577.6285297283357	603.2038913989511	1483.0640848126582	815.4554388321201	166.38694118590558	143.47875376139797	6	25	17	5	28	0.1931711553779487	0.2891775679878372	0.3060162403100867	0.21163503632412828	
3060000	-10452.146442941825	-9835.817096877216	-616.3293460646086	-9835.817096877216	150.18806070574664	2.4393192053406474	3.100452892537967E-4	0.5576174033011074	3.309935815921513E-4	3.0918468342981854E-8	0.5505822886017984	-581.2938380133332	1619.0744953026447	1405.9401402023686	599.6045880416452	161.8050050493375	3.7357746160700254	3	29	20	26	3	0.20456142756825865	0.30081920103772714	0.30204737032213214	0.19257200107188302	
3070000	-10470.237636438667	-9849.711133236302	-620.5265032023647	-9849.711133236302	155.0285446458069	2.6677388868005245	3.1253038935761586E-4	0.5019547769042342	3.313609098101175E-4	2.3114658460987476E-8	0.5035843977404041	-584.7394218049691	817.797698946884	1532.5680126396542	1159.6975790847878	195.12391831368868	15.91031322953256	2	21	28	27	3	0.1899450916918998	0.2994080289193729	0.30345854244048637	0.20718833694824187	
3080000	-10471.499706624742	-9837.649514318218	-633.8501923065229	-9837.649514318218	179.73380146094334	2.440735988699689	2.9831365321835606E-4	0.46107129500032445	3.1729024529690737E-4	2.14162879453998E-8	0.4850499842105147	-596.8374143499757	742.1358832745793	2082.633621988667	1886.5470344275373	144.59760470706	36.079296076160325	3	35	13	29	1	0.18921495456888712	0.2994080289193729	0.30345854244048637	0.20791847407125455	
3090000	-10450.580554655877	-9838.383167473474	-612.1973871824035	-9838.383167473474	141.73594761197347	2.8399802654287365	2.854192669331086E-4	0.5078394087078388	3.195870333592732E-4	1.7540079269330605E-8	0.46854842234545796	-577.6376349531499	867.4284465294749	1276.9614695985122	843.332000594598	133.77707171797175	5.191803631993078	11	24	17	26	3	0.1891474258542883	0.2994080289193729	0.3035260711550852	0.20791847407125455	
3100000	-10490.258852449711	-9849.213930326287	-641.0449221234247	-9849.213930326287	166.58027715288415	2.5151574046798664	2.576009732097992E-4	0.582104480479778	2.8074471603955695E-4	1.4811688116792308E-8	0.49644841634459547	-604.9205796141472	1408.5722615237132	1515.5506190730434	1050.838989693542	178.17934860905805	30.477186291161377	13	33	10	23	2	0.1891474258542883	0.2994080289193729	0.2996256094358547	0.21181893579048502	
3110000	-10487.070898916463	-9845.104743892796	-641.9661550236676	-9845.104743892796	199.0824186974925	2.5151574046798664	2.628606045362645E-4	0.568000971432369	2.725869209723842E-4	1.9103685899080143E-8	0.5604393193659782	-605.4972648565874	1365.1845762831956	1819.9615601055493	853.8669435031137	261.43664695049	25.602092367640967	8	19	25	25	4	0.1891474258542883	0.2994080289193729	0.2996256094358547	0.21181893579048502	
3120000	-10492.746505500185	-9852.448091289556	-640.2984142106288	-9852.448091289556	217.83958533541954	2.6030864648509007	2.421884006287335E-4	0.4958135076984374	2.58742768055311E-4	1.5372162482974146E-8	0.5328161955371647	-603.2264964454089	1049.458902388262	1621.1004505734004	1614.719061156765	312.61303883310285	37.343176802341155	20	21	4	32	4	0.19003503046974046	0.29611825741407133	0.3020277763257041	0.21181893579048502	
3130000	-10511.452294056659	-9860.546568560143	-650.9057254965162	-9860.546568560143	231.43457432652815	2.6607156226243234	2.21015930157423E-4	0.40377013081122326	2.3037451082641517E-4	8.778157095964975E-9	0.42987691607512224	-614.3614144263674	1602.8643296914465	2181.572673555261	961.6427637525292	279.03556189443077	10.11238726451032	36	8	9	25	3	0.19820914265341638	0.29611825741407133	0.2938536641420282	0.21181893579048502	
3140000	-10507.010985706169	-9827.45761771622	-679.5533679899494	-9827.45761771622	331.43162790478823	2.527711190651251	1.8796267780209468E-4	0.5699671737159856	1.8220012774620997E-4	1.3042506927726957E-8	0.6326370696954553	-639.2857620198148	2619.3553669340254	3006.338658057772	2380.0890558106184	383.6751276727902	260.5532737573682	11	25	12	20	13	0.1997811643864983	0.29635772843878727	0.2938536641420282	0.21000744303268717	
3150000	-10530.105703978408	-9855.745443067886	-674.3602609105227	-9855.745443067886	325.57919200783203	2.214101941182	2.010096520420432E-4	0.4895627826784937	2.0240140027892134E-4	1.0707585966121158E-8	0.5367742483262011	-635.0250004015086	1477.7211566743472	2360.941033510954	2144.3145664108742	240.94384237498866	382.2311842693249	19	23	11	14	14	0.19985580426111899	0.30472484270799494	0.2937790242674075	0.2016403287634795	
3160000	-10523.722723414969	-9841.921613984296	-681.801109430673	-9841.921613984296	448.2041103648865	2.2817254463449066	1.7783526713784537E-4	0.5832527169870252	1.7258879536471424E-4	1.0905656867338259E-8	0.6002523056040283	-638.5149791257207	1918.1620300594159	3294.6848850951446	641.7271280550344	54.68311100160392	417.77975894119	17	28	8	8	20	0.19941432620765454	0.2976711523497194	0.30127419267914746	0.2016403287634795	
3170000	-10537.604712726894	-9868.316062387961	-669.2886503389333	-9868.316062387961	335.7110209838694	2.5938462439133847	1.729204514875201E-4	0.5336064688443619	1.8193955343121619E-4	8.482132955044081E-9	0.5280938627186065	-633.7942591301078	2851.1792310688506	645.3849710147726	322.87142485464375	132.60432126174547	185.5116426391678	40	2	9	7	23	0.19941432620765454	0.2976711523497194	0.30127419267914746	0.2016403287634795	
3180000	-10524.46224947453	-9853.24033059726	-671.2219188772706	-9853.24033059726	366.3471973026082	2.3355982856359048	1.5426771441353991E-4	0.5713605807462416	1.643905691579777E-4	8.814559231242134E-9	0.6089677820408067	-635.388534832771	3300.4215773673027	166.48533417857223	282.1684442795742	243.34219079259913	200.8669319510123	44	9	8	16	4	0.20480948594253523	0.3128250802177051	0.29587903294426676	0.18648640089549381	
3190000	-10529.358025001751	-9837.908878354938	-691.4491466468144	-9837.908878354938	410.26341770672855	2.611316335285197	1.3215736865230886E-4	0.5659316449409424	1.4505275169168883E-4	6.319912566644048E-9	0.6092202993857987	-654.5183077674875	2789.876964078933	448.3103581163708	483.96912778855426	360.1405178249569	314.79633804745487	46	17	4	12	2	0.1812670124300816	0.31193485252062947	0.3203117341537961	0.18648640089549381	
3200000	-10495.280651015788	-9827.983840221457	-667.2968107943304	-9827.983840221457	293.2548776591121	2.611316335285197	1.6835028578064532E-4	0.5378048918386036	1.92146460810351E-4	1.0833432781541098E-8	0.6034829376568421	-630.1183651578999	2895.0278976512845	935.3804033121814	93.78703529687415	336.08122022744493	32.61635490588736	47	1	8	22	3	0.1812670124300816	0.31193485252062947	0.29774048713266604	0.2090576479166239	
3210000	-10495.097886102683	-9850.082997619775	-645.0148884829089	-9850.082997619775	262.9643759122965	2.8422379796796777	1.7547335947071973E-4	0.5123993060484539	1.8646039624243884E-4	7.303148854150773E-9	0.5000775336704554	-609.5916832652007	2296.7616241099404	46.18812724237176	128.78280384818802	333.1868565972636	39.91765186347579	49	10	5	13	4	0.1812670124300816	0.29555762717768364	0.3141177124756119	0.2090576479166239	
3220000	-10491.29391563624	-9852.725798031546	-638.5681176046946	-9852.725798031546	245.17949443302624	2.4409172118446785	1.6043687711914188E-4	0.6786591792538633	1.96093860244701E-4	1.6213200776762004E-8	0.7043535703475959	-604.8160884861485	2809.008563887772	47.151234313810605	43.169544198073794	162.69779797361232	18.53648560006338	49	4	12	14	2	0.18414241393162556	0.29555762717768364	0.31774197389175857	0.2025579849989333	
3230000	-10473.228746304987	-9846.423572445607	-626.8051738593812	-9846.423572445607	175.15333167051364	2.5089348127379405	2.077471417498977E-4	0.6145856867250469	2.4658638003169397E-4	1.9084396976291526E-8	0.6350001160891873	-593.0191987223293	1523.6114013208125	64.17012038998531	321.43676344918947	20.89345722497613	18.396458977286784	52	14	12	2	1	0.1888237430513617	0.29555762717768364	0.31774197389175857	0.19787665587919714	
3240000	-10477.179945602957	-9844.337027256961	-632.8429183459955	-9844.337027256961	189.39435246748226	2.492675864223055	2.2077415555601918E-4	0.6183798793118084	2.561194551784997E-4	2.254472920356401E-8	0.6598430871398601	-603.6185233529649	1626.3128909833001	170.27701539461958	294.480161519819	2.3358525586276357	1.7724225747200033	48	12	18	1	2	0.1888237430513617	0.30356188043935556	0.30973772063008664	0.19787665587919714	
3250000	-10501.158149688616	-9848.834714302395	-652.3234353862211	-9848.834714302395	224.44397244220346	2.833489643801267	1.7708368625672172E-4	0.6057710907517078	1.9516537772998083E-4	1.1261209893866732E-8	0.5982927486153211	-624.8402785146296	2356.690870973319	330.964389677256	8.219590619227588	10.475302652289578	0.08043010429076014	53	24	1	2	1	0.1879280064631579	0.30739209918221816	0.30680323847542784	0.19787665587919714	
3260000	-10492.991700150216	-9844.44106417425	-648.5506359759657	-9844.44106417425	224.37147586250376	2.3757945499124604	2.253420867204792E-4	0.5440888525941325	2.3203449950136282E-4	1.4539938598940152E-8	0.5688063434901909	-619.0998491567581	1886.600559103337	366.83389936512674	66.07787760160645	28.675322896544976	6.85606013656533	47	30	1	2	1	0.19496783912084695	0.3003522665245291	0.30680323847542784	0.19787665587919714	
3270000	-10518.557255622673	-9854.396114927009	-664.1611406956645	-9854.396114927009	275.7339032498353	2.62809026722046	2.0132648567483235E-4	0.5236041049517417	2.04464485118849E-4	1.233668209038353E-8	0.5672185679003544	-630.8000986940009	1999.8932014674187	347.55548841466623	324.7219995102892	103.98320536740209	58.48162822341848	46	24	7	2	2	0.19768360625768178	0.3003522665245291	0.30682298896761256	0.19514113825017756	
3280000	-10479.275406064855	-9829.61957306767	-649.6558329971847	-9829.61957306767	267.9643963160797	2.4566969503752936	1.8746249457586437E-4	0.5273926118014359	2.114769303844589E-4	1.0515672727212119E-8	0.5348222192655917	-613.7269978077396	2798.683357976748	162.50450012951828	401.8459576899899	219.0696895769521	145.37535372520546	41	16	21	2	1	0.19768360625768178	0.3003522665245291	0.30682298896761256	0.19514113825017756	
3290000	-10471.964664917336	-9837.446979990438	-634.5176849268965	-9837.446979990438	218.2554206352037	2.518726511520012	2.1049123617023987E-4	0.48749185353371627	2.458023731559393E-4	1.1959448422038995E-8	0.5232942524419025	-598.2065627895449	1694.026534469562	147.789152907361	341.4504406235668	663.9331347377777	33.275403050581474	41	19	5	12	4	0.19768360625768178	0.30167316545163014	0.29282705232450196	0.20781617596618712	
3300000	-10478.937747738115	-9850.900374815443	-628.0373729226723	-9850.900374815443	186.8410295717261	2.39616706127491	2.1600905487538166E-4	0.6393214630687517	2.7423676420051046E-4	2.5984667120180814E-8	0.6894163249139911	-593.6817026524518	1850.5547153207585	200.97257552235865	305.7665895637619	263.0612770110491	5.964882479680794	43	4	15	15	4	0.19768360625768178	0.30457980299502435	0.29282705232450196	0.20490953842279294	
3310000	-10463.184062290014	-9825.8431965924	-637.3408656976146	-9825.8431965924	182.899484940503	2.6752368650801284	2.605616570889336E-4	0.6985463566247673	2.9162979433428266E-4	3.7626416396063265E-8	0.7372872269389926	-601.5404828664992	2499.958705149872	359.2537390730404	181.40388531155642	348.9011661106717	49.54299011012596	37	15	24	1	4	0.19232410971113797	0.30457980299502435	0.2960426818495579	0.20705340544428077	
3320000	-10473.117216923374	-9842.548531565571	-630.5686853578025	-9842.548531565571	177.53332999820347	2.5538075347043003	2.741115751023352E-4	0.5849882077813064	2.753131870923601E-4	3.4011960582416884E-8	0.66665239702949	-593.7327514665574	1525.7419058183448	2355.6149957688667	536.1491498747614	290.06479419927376	20.12390194162941	23	19	6	29	4	0.19309068001689839	0.3070945864572905	0.3030089883231524	0.1968057452026598	
3330000	-10484.259327573694	-9847.560148238246	-636.6991793354485	-9847.560148238246	181.04859467939124	2.524227694974306	2.491763296781371E-4	0.7205818115465454	2.674113623203552E-4	4.890567090409192E-8	0.8283666523122566	-601.5917754588717	1131.7263274180339	1319.0978317421689	85.31535115949643	198.62562953048047	9.769969411519599	17	34	2	24	4	0.19309068001689839	0.3070945864572905	0.29430900577798946	0.20550572774782275	
3340000	-10476.27855992643	-9834.627744281626	-641.6508156448033	-9834.627744281626	183.58602634835015	2.6026958530115825	2.4081380206114549E-4	0.5942896641090705	2.658113820086968E-4	2.4270714303458934E-8	0.6120636407290381	-604.9259359681402	1401.0094603047432	1877.0631082878288	1109.8120074199676	197.44186523132115	32.926629775573076	34	8	10	26	3	0.2052615736302968	0.3070945864572905	0.29430900577798946	0.19333483413442434	
3350000	-10476.383954201166	-9839.909963473683	-636.4739907274839	-9839.909963473683	184.57176840344724	2.5672702728994494	2.514293308911676E-4	0.558975945611575	2.657856300737841E-4	2.052877419877169E-8	0.5689009835917062	-600.4532671951395	790.6445079678824	2058.0965362048946	595.0651477055211	219.1906077522921	3.475404421980659	18	26	8	27	2	0.17844597224340578	0.3070945864572905	0.32112460716488045	0.19333483413442434	
3360000	-10475.301012210797	-9844.285947500452	-631.0150647103454	-9844.285947500452	178.40135788411018	2.5672702728994494	2.59555622436408E-4	0.5410738519272831	2.8240029332148253E-4	2.1640052094924002E-8	0.5794871862304778	-594.1538498074511	1415.1061374944304	2415.0735046949862	263.8315520464031	174.6077918951273	247.5317327247832	20	19	23	3	16	0.18106757498923753	0.2943241533169572	0.3134827402414222	0.2111255314523841	
3370000	-10456.056882763305	-9843.202611515853	-612.854271247452	-9843.202611515853	139.4366741577168	2.588975860667338	3.611692966865977E-4	0.6127068995917639	3.4206502035172656E-4	5.779126672288799E-8	0.7117066025383306	-574.6827591422206	885.3162973379646	1692.0130909583543	2276.1160630062304	227.8456167116341	106.85524578473074	29	6	3	39	4	0.20395765523163956	0.2953767718421349	0.3107675380927484	0.1898980348334782	
3380000	-10424.10928890794	-9831.397492860937	-592.7117960470028	-9831.397492860937	130.98927775186058	2.436899874478911	3.632621266380424E-4	0.6475603328993704	3.666097738984095E-4	6.643712870915957E-8	0.754753997632732	-556.7183885169898	818.3632617106506	1736.5712070808852	914.1703004490199	179.3968232467702	4.667837724031411	29	9	2	37	4	0.1770021743613155	0.3308323592837565	0.29807740105396563	0.19408806530096345	
3390000	-10457.20803197575	-9842.53962369461	-614.6684082811383	-9842.53962369461	140.49910886849867	2.5414514239955914	3.215941344660098E-4	0.6107267856327855	3.4654690514881325E-4	4.75377786763416E-8	0.6691489842485787	-578.7593383778318	850.0283483778619	1816.0752865323466	809.3933026605096	158.30131895388504	34.591029910597854	20	13	11	33	4	0.1770021743613155	0.31297436927279754	0.29807740105396563	0.2119460553119224	
3400000	-10456.197311713333	-9839.361226671312	-616.8360850420213	-9839.361226671312	146.70460389612086	2.5414514239955914	3.36781602613973E-4	0.668614384333476	3.5785522550016506E-4	5.863367008117523E-8	0.7463958651979503	-579.0323395864684	851.4148936898616	1130.6087161749324	2259.2819984999933	178.10101483167932	110.23152134884339	11	6	25	31	8	0.1770021743613155	0.30514232516386947	0.3169358843365161	0.20091961613829998	
3410000	-10444.121960829916	-9840.0011753852	-604.1207854447161	-9840.0011753852	151.51018552594982	2.5414514239955914	3.392573927530533E-4	0.7134442885848824	3.543624189212457E-4	6.101944373003543E-8	0.7298675878597694	-567.556978334621	497.1791949190112	1407.87186755321	1139.0446358406984	150.76871667788646	86.18822579239152	16	20	2	39	4	0.1770021743613155	0.30514232516386947	0.3183205375952572	0.19953496287955888	
3420000	-10445.161487311345	-9845.171671638496	-599.9898156728483	-9845.171671638496	133.23167435865116	2.62629705940329	3.6260085716367097E-4	0.6603866868886469	3.8372804194186324E-4	6.858666799315434E-8	0.6920484631457495	-564.4037163121197	464.05563871942394	1310.2359987551845	891.3431373015834	186.81167299039447	6.936417009627488	14	22	7	34	4	0.1770021743613155	0.30514232516386947	0.3183205375952572	0.19953496287955888	
3430000	-10451.0724141477	-9834.216372690236	-616.8560414574649	-9834.216372690236	180.3763141046773	2.62629705940329	3.037668211027928E-4	0.7137636869599059	3.2757244805044027E-4	6.424554261907596E-8	0.8676748348400234	-579.3688303745423	1052.6262619712966	2436.2438906059188	963.6162821571165	207.81854886434078	22.343389707904993	17	18	5	38	3	0.1770021743613155	0.30514232516386947	0.3183205375952572	0.19953496287955888	
3440000	-10449.417524653836	-9839.935132310571	-609.4823923432656	-9839.935132310571	151.8186319936682	2.6287227244668516	3.1310245362794884E-4	0.6612485621149047	3.245782833801057E-4	5.086753038222913E-8	0.7423121047486521	-573.2415370896629	878.8669716307459	2173.8283327824915	359.8728859673321	228.74735944281858	10.921158128698984	16	13	20	28	4	0.17567181415202857	0.30514232516386947	0.3243763043911825	0.19480955629292052	
3450000	-10462.056174729261	-9841.652343382648	-620.4038313466137	-9841.652343382648	160.7505200855477	2.6287227244668516	2.5039783380261936E-4	0.7018984973219199	2.590728402756321E-4	3.556004610070691E-8	0.7672200488502577	-581.0758401713194	1479.2596537172342	5358.59350048836	531.0047741980676	189.90815547037988	9.476211954068079	19	11	10	37	4	0.1878986763292983	0.30117688391375935	0.3065221605835141	0.2044022791734292	
3460000	-10455.352815889824	-9833.56755743784	-621.7852584519846	-9833.56755743784	178.5808791861839	2.6287227244668516	2.3811407304413846E-4	0.6435544142623827	2.389966352813931E-4	2.8210550912628898E-8	0.7284831010930244	-582.8239694882784	2547.267375296779	4858.260878501823	132.21128095982453	270.36821126939446	6.461826677116874	24	5	1	47	4	0.20239366925418228	0.3130102129896712	0.2920271676586301	0.19256895009751737	
3470000	-10491.02956709896	-9849.066615384496	-641.962951714464	-9849.066615384496	195.27351684683586	2.711726716177835	2.371796855169781E-4	0.6180556603462062	2.1876914839006844E-4	3.221158982968311E-8	0.7912458476539329	-604.1903635931938	1675.0657308487932	2651.10854671621	365.8747344103686	413.926600025677	7.241154545267985	18	11	5	44	3	0.1960597978096705	0.319344084434183	0.2920271676586301	0.19256895009751737	
3480000	-10445.69899637914	-9822.191860123708	-623.5071362554311	-9822.191860123708	206.17908678488996	2.401923108924199	2.292635121563725E-4	0.7104215566470724	2.3119153336131757E-4	3.392519190385337E-8	0.8000122781078892	-583.1202668309666	1291.658839340308	5358.466567355172	256.89260447620524	356.67840501150914	9.982968013365513	19	9	14	36	3	0.1960597978096705	0.2973371073390842	0.3140341447537289	0.19256895009751737	
3490000	-10451.66933567222	-9838.01992202734	-613.6494136448791	-9838.01992202734	188.35085914905753	2.6497684604972958	2.4101974100454655E-4	0.7602406188519748	2.420563359745554E-4	3.634256603135208E-8	0.7624287938168424	-570.8245989817879	661.0512851975169	2673.6966942834574	7077.576006875214	277.9469550743843	9.159564623307592	19	4	5	50	3	0.20529538466965386	0.3134471734288394	0.3006567486517335	0.18060069324977432	
3500000	-10454.601905940142	-9838.759954216404	-615.8419517237381	-9838.759954216404	163.0028178944604	2.865261697834808	2.517042152239184E-4	0.7001485883403983	2.5655106904234106E-4	3.2474658699437583E-8	0.7446323207213671	-575.1129677888156	641.9665110852915	1606.0288091829354	4931.87349416994	291.63659056486574	9.98025305266344	19	1	9	50	2	0.19336446642828303	0.3086229657357479	0.30548095634482497	0.19253161149114514	
3510000	-10486.302775527392	-9856.068083963446	-630.2346915639465	-9856.068083963446	171.42312635826724	2.7559958182128583	2.8325226134621307E-4	0.7402755539979382	2.710519450852279E-4	4.992425189734817E-8	0.7848157589793882	-588.0354951587079	872.8956951932756	1618.0800837256656	5881.810376491688	362.3500094051899	173.74369312314744	18	3	12	43	5	0.19452435032708487	0.2964713537552674	0.31763256832530545	0.1913717275923433	
3520000	-10459.862173379985	-9833.46040300975	-626.4017703702348	-9833.46040300975	182.41955410334273	2.688649706989042	2.5762296179132924E-4	0.6586470303374216	2.464557868481619E-4	2.5263375712872583E-8	0.6856104504851865	-587.0445851079571	1247.0387308115842	1909.444006237237	4005.1298678337052	173.1897273336042	8.95129973551538	15	3	15	44	4	0.19842166983632667	0.31124367233246947	0.2989629302388616	0.1913717275923433	
3530000	-10465.337831306093	-9838.204335466653	-627.1334958394395	-9838.204335466653	181.90180628013715	2.6555531036387583	2.840822482458369E-4	0.6079062401505477	2.7502589199691316E-4	2.77934617764373E-8	0.6324675414128343	-587.8187763545398	599.7828065794052	1771.4543886358745	3366.6434246274307	274.80275640595556	49.05584601409308	12	7	14	44	4	0.19842166983632667	0.30738128814986104	0.30879491382221985	0.1854021281915935	
3540000	-10482.789144200067	-9828.585428686689	-654.2037155133779	-9828.585428686689	201.27126405353144	2.468513026654086	2.2289178992692077E-4	0.6823874718225215	2.2530811153333467E-4	2.1629482977622465E-8	0.7228681293596741	-612.2287984483181	3368.7369930354116	2676.2968789300085	4694.968403850448	498.36376416404624	74.5108089886983	18	10	4	40	9	0.19842166983632667	0.2994935913456499	0.316682610626431	0.1854021281915935	
3550000	-10479.230420124082	-9827.888038583895	-651.3423815401875	-9827.888038583895	194.3624547325803	2.681748897091498	2.3742457239730964E-4	0.6997035040460979	2.49769041912547E-4	2.642074969235793E-8	0.7525640496695069	-611.970673900038	957.0414475465055	2906.075617630461	1736.1302268855986	289.6052010222604	68.28424228571637	14	3	21	38	5	0.1910114818888535	0.31028907307806775	0.29851602999097243	0.20018341504210735	
3560000	-10492.761543974228	-9825.465853176891	-667.2956907973371	-9825.465853176891	255.8153731352336	2.53289373785262	2.4141432116680847E-4	0.7324987935404842	2.2393939359919237E-4	3.423215363671555E-8	0.8611602394464785	-626.5561091530869	2048.4889097246087	2903.9153485570923	3314.13511186835	435.67938589159417	37.68192614440676	17	16	9	31	8	0.19406885695588708	0.3141164069510149	0.29851602999097243	0.19329870610212663	
3570000	-10489.959871681962	-9845.443682477004	-644.5161892049574	-9845.443682477004	277.34498069265743	2.4683556694994238	2.5391433444170225E-4	0.584306396049865	2.3884210416255322E-4	2.0146927061623213E-8	0.616370802815772	-605.220832476472	1405.3503215525309	4540.184323815919	367.5560473006941	336.35949469645135	130.14413000103139	26	6	9	32	8	0.19768117691984322	0.31582592278222565	0.29851602999097243	0.18797687030695975	
3580000	-10469.333287073663	-9827.100922951175	-642.2323641224889	-9827.100922951175	193.6161702370382	2.604458192493757	2.3568085301974267E-4	0.694514668391736	2.4155087032387857E-4	3.947108448584964E-8	0.8491534656161928	-603.3755408668789	1411.174379700581	4028.022940227753	477.16476317213267	295.5960829323036	42.269272247517634	21	7	31	14	8	0.19768117691984322	0.3093469540274132	0.30232038961254565	0.190651479440199	
3590000	-10484.384511632436	-9822.325168017725	-662.0593436147094	-9822.325168017725	231.62693220130097	2.7562206805276204	2.0607528217883304E-4	0.6319454013673884	2.0986390076997054E-4	2.015646933558763E-8	0.7043174447857907	-621.750592798553	2485.6451183616978	4995.061770757885	1092.6197710669956	328.1448667977606	173.74577024553884	24	7	16	25	9	0.19768117691984322	0.3008238873158696	0.30232038961254565	0.19917454615174254	
3600000	-10501.213199085003	-9835.554416932586	-665.6587821524173	-9835.554416932586	332.9284419050278	2.6848787638186282	1.9246949164289793E-4	0.7978567638747054	2.1018901117215866E-4	2.6567352449461803E-8	0.823976572921703	-623.1341915101463	751.8797050996045	3320.054261678652	4632.375391623328	280.9126239007851	111.70403320557357	16	2	23	33	7	0.19697070614329876	0.2892997142870768	0.3091813888534784	0.20454819071614708	
3610000	-10480.27608853052	-9833.374733518523	-646.9013550119963	-9833.374733518523	233.52229682069512	2.6848787638186282	2.2812886503054437E-4	0.9137684122873764	2.4110046255151977E-4	2.664803360075272E-8	0.7339457518023348	-610.4756651430531	814.2262651891523	1753.440729943169	241.67657088854497	211.36771951799997	75.07498355286536	6	37	18	15	5	0.19883152995944156	0.3129632142634343	0.3006620122331934	0.18754324354393173	
3620000	-10496.025948083461	-9844.225797879868	-651.8001502035933	-9844.225797879868	229.22357504905096	2.7129837718144283	2.080462974066322E-4	0.6487458497143068	2.1907713022542935E-4	2.0078221439954925E-8	0.6958139012888593	-612.8687296227564	1184.9028363390719	1529.206019940156	3040.551900273689	225.9831260493928	68.32371561533337	12	10	19	35	5	0.19883152995944156	0.31374541621183105	0.29987981028479666	0.18754324354393173	
3630000	-10518.924806885854	-9840.791448842127	-678.1333580437283	-9840.791448842127	317.35748217043346	2.7129837718144283	1.637236841566804E-4	0.6282245374359301	1.7024711154762536E-4	1.0880245266132828E-8	0.678399545356332	-637.4469003467649	1467.22226857949	3688.1314803557543	2495.863043869217	302.08302174407044	231.71454512282932	2	1	37	38	3	0.19513636863219008	0.31374541621183105	0.2982334635369705	0.19288475161900936	
3640000	-10565.870378247299	-9847.169790668648	-718.7005875786507	-9847.169790668648	476.35135927663026	2.7246208410683415	1.0203473811407025E-4	0.6653120378083381	1.0955272635939221E-4	5.453042864631256E-9	0.7218276345295478	-675.9772859024145	6246.821473402173	5815.849162777095	3298.035488584031	435.9776467851969	156.43366911786418	2	36	3	36	4	0.20169696036880425	0.3071848244752169	0.2982334635369705	0.19288475161900936	
3650000	-10512.698395314024	-9841.837375202607	-670.8610201114178	-9841.837375202607	247.6702290241203	2.733416019200577	1.6765158335398678E-4	0.7166667450674058	1.8454721354192944E-4	1.707567349840789E-8	0.8191425319936434	-629.0062431270685	2531.4880107802073	6170.435658281099	2306.4457779957065	443.4354818353155	14.684000426412224	18	3	20	36	4	0.20224102941516064	0.3071848244752169	0.2982334635369705	0.19234068257265297	
3660000	-10475.928521173653	-9830.474842740829	-645.4536784328255	-9830.474842740829	178.95501873636874	2.2587567528434787	2.273611895852113E-4	0.6920312721250645	2.6528516120446837E-4	3.125375083248265E-8	0.7932098706794444	-606.3310191039541	2996.339286094475	1125.396696602714	2070.071182990947	308.25126095292853	11.472798441287075	1	17	29	31	3	0.20224102941516064	0.3071848244752169	0.2982334635369705	0.19234068257265297	
3670000	-10484.641393180978	-9850.275705801878	-634.3656873791009	-9850.275705801878	166.14330805493043	2.496146839839385	2.3408392091557657E-4	0.5154942327351263	2.667890062236458E-4	2.1031070749075517E-8	0.5907147854136775	-596.6867861524396	716.6270042020786	1979.0775255904266	1690.1415155758705	334.6191109781906	22.645402832806564	17	12	20	28	4	0.19742104631341756	0.304458923215845	0.2982334635369705	0.1998865669337679	
3680000	-10454.911014035812	-9824.495415865167	-630.4155981706449	-9824.495415865167	165.4640621856029	2.496146839839385	2.3424261376968366E-4	0.6268775503918648	2.7100759856656337E-4	2.5536629676422214E-8	0.6546696098962018	-593.7918961292044	804.1349873440013	1917.9428259242586	858.2101801069352	248.44736035944877	24.540122890271796	19	25	6	27	4	0.19742104631341756	0.30042810760933286	0.2982334635369705	0.20391738254028002	
3690000	-10477.293791141215	-9837.212691434048	-640.0810997071682	-9837.212691434048	181.29276536846731	2.496146839839385	2.0148200720168319E-4	0.6383777655148537	2.3261344986320035E-4	2.0827242364717368E-8	0.6767145497541739	-603.7804393182405	961.8840688173461	2127.9085032908342	195.8788350151892	280.78233656172813	4.054978521490648	18	28	7	24	4	0.19742104631341756	0.30853239721120773	0.29012917393509563	0.20391738254028002	
3700000	-10478.798815776267	-9838.553659462801	-640.2451563134649	-9838.553659462801	170.74235413306135	2.496146839839385	2.150270402253148E-4	0.6226009521739077	2.460616436507229E-4	2.1896499783528588E-8	0.6774362073166578	-604.3169516962912	1455.4961054428768	2062.61476802102	193.04344865076084	244.10757677541335	3.567791186068598	27	17	16	17	4	0.18072277579301388	0.3248057294224174	0.2905541122442896	0.20391738254028002	
3710000	-10442.401131605155	-9835.994123162023	-606.4070084431321	-9835.994123162023	133.2205683447348	2.496146839839385	3.084296166208804E-4	0.6222594019112784	3.510335342910872E-4	4.472175445766668E-8	0.6762922310663635	-573.5895836843962	1042.898185735564	372.0569475868107	47.15377042956598	147.98680222316966	51.45433697083158	43	3	6	25	4	0.20307817037391024	0.2815959232906005	0.3111257519482744	0.20420015438721578	
3720000	-10459.525870477659	-9863.895521224818	-595.6303492528398	-9863.895521224818	117.36789469170027	2.6742883003975937	3.2082320036371095E-4	0.630561743392785	3.512144991481807E-4	5.8925734446617546E-8	0.7461604078541417	-564.0832552532725	1127.4396329058197	121.03524533103024	237.48853786016608	83.84411688341517	8.442799497115185	42	23	11	1	4	0.18203212185184783	0.3138213058592025	0.3224257523100208	0.18172081997892986	
3730000	-10444.39108273326	-9852.388847254077	-592.0022354791832	-9852.388847254077	117.0722372779557	2.689245703910394	3.5799512203623903E-4	0.61217459360347	3.9589620728557474E-4	6.521635410954058E-8	0.6753940679129622	-556.6158478293294	1060.9011311104132	107.62241582473453	566.0042328875153	98.18258906070622	9.568856431046639	43	23	5	6	4	0.18203212185184783	0.3133458081495978	0.31418425030069724	0.19043781969785814	
3740000	-10467.26698579101	-9864.805373757712	-602.4616120332983	-9864.805373757712	118.94813871530327	2.524763225095972	3.599647902455349E-4	0.7136847754054997	3.831050488227751E-4	5.9245899703514653E-8	0.7490677447015777	-572.8566487560115	1013.2299182904651	100.60257668637755	152.99081615378333	32.3810589548551	10.370754221643555	48	3	26	3	1	0.1843122968414634	0.3133458081495978	0.30961375326359625	0.19272814174534356	
3750000	-10424.062338214471	-9822.738419120478	-601.3239190939937	-9822.738419120478	118.06253429149126	2.6036399320944064	3.398375015341096E-4	0.7213626401283206	3.5378905932727917E-4	5.6742119457736473E-8	0.7537996730719498	-572.6849786357669	987.2158256122914	81.95145937090125	126.09080607052621	12.375094772334283	10.195427355607576	49	13	15	3	1	0.17939910512540044	0.31228051930093037	0.3072219612095178	0.20109841436415243	
3760000	-10435.034639383575	-9826.88884050233	-608.1457988812454	-9826.88884050233	129.11640925049556	2.6855274304020385	2.9778464586928014E-4	0.7200534531782913	3.2594695034711976E-4	6.44289754007978E-8	0.8480311664003946	-575.7510207452676	1370.5193184644218	69.05791912262949	49.120720313989914	164.25060200710817	6.5522889316227895	49	3	2	23	4	0.17939910512540044	0.32835289980868	0.29114958070176816	0.20109841436415243	
3770000	-10443.236878261097	-9836.773981539693	-606.4628967214057	-9836.773981539693	150.35013135528342	2.354874658728235	3.323186667984078E-4	0.5946512607389894	3.58553847487141E-4	4.427592811706991E-8	0.6561411352969991	-574.1575177540388	1201.244346562765	111.84693485693141	164.7506528044146	215.25012537492836	5.507901765298495	46	17	4	13	1	0.1862606577178709	0.3182610530209006	0.29114958070176816	0.20432870855946142	
3780000	-10466.070493904612	-9845.018087623752	-621.05240628086	-9845.018087623752	154.1440747707127	2.6421090833302343	3.170280320765654E-4	0.5937660901839452	3.4879478525354696E-4	4.8474069448019694E-8	0.687241785125021	-577.1557189540084	658.9804599397148	4172.304819798089	491.433756040151	1252.0747197445216	143.7760529366749	19	2	1	28	31	0.18274840458250963	0.3182610530209006	0.29466183383712946	0.20432870855946142	
3790000	-10467.072804055519	-9840.100543122826	-626.9722609326934	-9840.100543122826	177.17690973737643	2.496589920055425	3.2832907692874455E-4	0.6170695753110567	3.3128778578935507E-4	4.813753809327702E-8	0.6821015554760468	-588.2135062552156	1086.9855403438762	1615.994361886702	970.9320069480893	1080.7851717327121	176.0676867787393	19	6	5	19	32	0.18621240434937852	0.32649067805823406	0.29119783407026056	0.19609908352212796	
3800000	-10481.71170931495	-9850.699232144008	-631.0124771709421	-9850.699232144008	175.5797331451376	2.3841868633485013	3.17108058554309E-4	0.5477000644234299	3.230607434059106E-4	3.432205185322831E-8	0.6216178004662327	-592.0420792530555	2420.187680068564	499.41318883738097	1580.8781939886787	373.19429100683277	147.78214299522972	5	9	33	7	27	0.18288129718452062	0.32982178522309197	0.30134262846206517	0.18595428913032333	
3810000	-10469.291648140113	-9836.760131080813	-632.5315170593002	-9836.760131080813	189.47289897422075	2.497154990281199	3.3717226996564695E-4	0.5533999674890884	3.250451761226365E-4	3.5203605512349814E-8	0.5937387425398915	-594.854151952017	966.7220703218413	1649.014584255687	1299.0668515011105	411.15325545797333	237.79075005608212	15	6	24	6	30	0.1942356603121393	0.29047622144088747	0.31852755622073325	0.1967605620262412	
3820000	-10479.342423291619	-9844.07758918177	-635.264834109849	-9844.07758918177	203.64962407887884	2.497154990281199	3.0475421677746747E-4	0.6464118529322356	3.132021155517741E-4	3.8936401278658306E-8	0.6721065644062502	-596.3464374180488	1525.9425686890174	797.0898512309813	530.1199122698836	1320.1449556130617	238.2648828182336	7	3	3	31	37	0.19894661678853603	0.3049366267890733	0.2972926619607553	0.1988240944616366	
3830000	-10480.836396492135	-9840.694392165069	-640.1420043270672	-9840.694392165069	238.7716151433438	2.859679084931376	2.838574328385235E-4	0.5052177943149903	2.910542938801589E-4	2.0287635630150742E-8	0.5167578010884437	-599.4816037325475	1336.6390351840823	476.58862989389786	1798.8844618882104	1721.6058160474743	263.54693578489866	12	8	9	22	30	0.19827216771312917	0.3049366267890733	0.2972926619607553	0.19949854353704347	
3840000	-10482.618590496439	-9833.398778097157	-649.2198123992823	-9833.398778097157	240.29459997861892	2.6614993684608477	2.445441805448173E-4	0.6552413724921846	2.460518735413934E-4	2.6161951700082846E-8	0.6827380391876406	-611.7234264100437	1058.1958739011402	1620.0892209501767	497.0397132697326	486.97256701742214	298.147257335367	19	21	15	5	21	0.1811937290091025	0.30604635618521325	0.318174479512134	0.1945854352935515	
3850000	-10496.730485831735	-9849.28414478942	-647.4463410423142	-9849.28414478942	225.0583768581788	2.775382139141799	2.465232997272582E-4	0.6111540611527287	2.7081926987688337E-4	2.739350462027466E-8	0.6468216046002205	-608.8237118469241	709.4016147960265	1064.3267562961205	1952.2816502944427	781.337969007975	238.98950269470765	8	6	19	18	30	0.1811937290091025	0.30604635618521325	0.318174479512134	0.1945854352935515	
3860000	-10484.129277043896	-9839.115330873807	-645.0139461700898	-9839.115330873807	248.1367537291775	2.443799138369488	2.3712999575760675E-4	0.5559673671926355	2.62252952205302E-4	1.7979023040925382E-8	0.562265316136388	-609.9397077883916	1349.7564431151009	557.2086797211081	193.64640897087185	285.21101058430025	356.5348352162176	42	11	6	10	12	0.1811937290091025	0.30604635618521325	0.31669309469766516	0.19606682010802037	
3870000	-10475.517767615585	-9839.680919761713	-635.8368478538719	-9839.680919761713	227.67716059324482	2.559792972839915	2.556317786683904E-4	0.4871606418644262	2.6775631536601235E-4	1.6817712612763863E-8	0.5057325967630143	-601.5764288566065	1423.0965238057477	971.1006050390437	294.96661318366125	258.5152397426226	5.202800884578192	21	29	11	17	3	0.1956943679240604	0.29313591526629407	0.31669309469766516	0.19447662211198166	
3880000	-10485.069305066607	-9849.525728918925	-635.5435761476824	-9849.525728918925	220.1280136244734	2.5974889032709214	2.2953188638228164E-4	0.5512332162391252	2.6391158044011045E-4	2.507021172452665E-8	0.6353069887923104	-600.841140028572	988.9508870502394	1650.5999187427026	366.8620462624412	176.57310311531722	13.035279678385281	19	30	11	18	3	0.19652518306233666	0.3192930272612857	0.2823233666224116	0.2018584230539673	
3890000	-10493.66162291282	-9850.10876127185	-643.55286164097	-9850.10876127185	256.3187165977808	2.5974889032709214	1.9893582325555172E-4	0.5614778757306033	2.3420799947243323E-4	1.763044171703045E-8	0.6195434554602457	-607.634458017478	837.0685548527925	2019.4874504687643	375.64171041445644	265.80990060984726	5.309939182155673	21	28	17	12	3	0.19652518306233666	0.299728875240449	0.3013374355328414	0.20240850616437422	
3900000	-10492.913414225519	-9834.705708523026	-658.2077057024931	-9834.705708523026	276.1646606601069	2.5377955605273566	1.9592912288915728E-4	0.5021975275548578	2.1867658709329667E-4	1.1529041874987903E-8	0.5205501453099511	-622.2741438407692	1503.0678384521714	1210.2603234858732	329.0076083520187	458.86069584652154	12.15300738826524	15	40	18	5	3	0.18888104440783557	0.299728875240449	0.31417013368152125	0.19721994667019546	
3910000	-10487.89658723578	-9849.559016214753	-638.3375710210271	-9849.559016214753	227.93064015723678	2.49893671098647	2.516559118204872E-4	0.5429495127326526	2.5675052406413153E-4	1.828798019011118E-8	0.5520387028664572	-601.259095716814	1123.6679636187648	1839.3679307904574	1397.613439927211	303.47419742484163	9.561692875826253	18	19	13	28	3	0.18888104440783557	0.30943124880535255	0.3086423156423559	0.19304539114445723	
3920000	-10475.736133512726	-9830.422582062314	-645.3135514504128	-9830.422582062314	250.2035615634081	2.823508151949113	2.2462191967353184E-4	0.4971393549296673	2.3571133574654707E-4	1.8432823125492898E-8	0.578175075273928	-608.1411279835138	659.2127165606739	1740.5606161271517	968.739902026737	517.735380669063	1.2411923095450734	5	42	2	29	3	0.1914512759712983	0.3150111318733682	0.30049220101087754	0.19304539114445723	
3930000	-10504.190998865735	-9840.260820262749	-663.9301786029872	-9840.260820262749	281.58824944673944	2.823508151949113	1.8315356299146313E-4	0.49274380218959485	1.8495756853597662E-4	7.437147191772569E-9	0.4947176020151244	-625.0124633545881	2410.523797657489	3701.467819519915	1294.1567008520258	357.04760446375377	24.2570984663003	23	9	17	29	3	0.1914512759712983	0.3008181600014949	0.31468517288275083	0.19304539114445723	
3940000	-10509.028171893831	-9840.777608854276	-668.2505630395556	-9840.777608854276	268.4206981368268	2.7540867317219675	2.101411112751701E-4	0.5804667146368842	2.0901478142210222E-4	1.4972677335014687E-8	0.6376975741864016	-630.9068823993484	1802.5838542232436	1798.9652231268392	1125.3486988912655	269.014510518607	64.07344715082198	6	36	15	21	3	0.19005642896554667	0.30776648742959267	0.30913169246040473	0.19304539114445723	
3950000	-10524.070801745793	-9854.285112126023	-669.7856896197699	-9854.285112126023	381.74567029977885	2.807125105196956	1.6118354420802922E-4	0.5782030988667745	1.7250507802126617E-4	9.553819311041186E-9	0.6038119390119419	-632.2512938662528	1478.378034790299	2144.354779366852	1399.2502358996232	214.41503362210454	54.366099877789715	5	43	1	29	3	0.18248604788919065	0.3060942702120871	0.30913169246040473	0.20228798943831877	
3960000	-10511.1381249514	-9817.907662684496	-693.2304622669042	-9817.907662684496	564.1856755070672	2.807125105196956	1.275128643085683E-4	0.7117666058927987	1.3161043578614214E-4	1.0683658996811858E-8	0.7944819571993434	-651.5290221973886	3431.536479430233	1709.599789165974	3638.151540703662	312.6701610368326	227.90130640522972	4	16	26	5	30	0.18248604788919065	0.3060942702120871	0.30913169246040473	0.20228798943831877	
3970000	-10507.582663672247	-9832.44292284439	-675.1397408278566	-9832.44292284439	418.50573508651706	2.717443566338648	1.6766157363206635E-4	0.5693952608824701	1.653271830613091E-4	1.0120771148783307E-8	0.6047680729207202	-634.0251519378897	1770.868987965773	4622.650651317723	1835.3897954967674	320.64981027999465	374.47173675386676	21	21	2	11	26	0.17826004218813543	0.3060942702120871	0.3133576981614599	0.20228798943831877	
3980000	-10546.312296360145	-9840.96698953979	-705.3453068203568	-9840.96698953979	348.16968850150744	2.452407412742193	1.3570512154571155E-4	0.4943689833262206	1.4400858174949793E-4	4.114490198367693E-9	0.46328202245773564	-664.3548253670292	2295.8823135725147	5159.255901687554	2180.7270923295227	216.35454066766408	304.94186438682493	3	36	16	9	17	0.17826004218813543	0.29896053848679033	0.3027447686047926	0.22003465072028291	
3990000	-10535.432954662472	-9826.981187824173	-708.4517668382998	-9826.981187824173	394.6551920232223	2.6797388873397994	1.242058163013403E-4	0.6252227546372005	1.368156994711386E-4	5.842387143589059E-9	0.6408951086955293	-664.804950597096	3823.515033475303	5670.846430946051	1712.6321251222987	2088.1042183107115	322.1382569736293	13	25	18	1	24	0.19143057095447016	0.3233692862441588	0.3027447686047926	0.18245537419657976	
4000000	-10579.204805177582	-9851.231893170834	-727.9729120067484	-9851.231893170834	599.0668663873485	2.6797388873397994	9.934747255467768E-5	0.5661319379125535	1.0579124180945815E-4	3.2556299838997618E-9	0.5828073172989273	-688.4062998378251	3870.986355794756	1504.620753198186	1216.7446934437373	453.69469823427715	398.89699871558224	39	9	17	8	8	0.19143057095447016	0.29672889633750704	0.30571893400753314	0.20612159870049102	
4010000	-10498.99459414175	-9832.784175021281	-666.2104191204696	-9832.784175021281	297.782950595231	2.389952969071999	1.5671476059637542E-4	0.6035569436195917	1.8181182416185975E-4	1.1295327047897503E-8	0.6590169725413902	-629.6437676613408	2401.767083533231	153.48344858591219	600.8379642741893	172.93536951225144	12.496653581039253	45	11	16	7	2	0.19143057095447016	0.30482291330105876	0.2976249170439814	0.20612159870049102	
4020000	-10501.500099758234	-9841.703340953702	-659.7967588045314	-9841.703340953702	250.4715045425417	2.477670546846269	2.0638997328306972E-4	0.5523787924556469	2.1214588396809288E-4	1.3710576799460965E-8	0.6026701795098509	-623.76123227044	2564.261410709483	1009.8487577778953	381.96576555025223	337.0712510606783	21.92815188992964	39	15	21	3	3	0.19143057095447016	0.3183153935633616	0.2976249170439814	0.19262911843818817	
4030000	-10494.156689047939	-9839.421213361795	-654.7354756861437	-9839.421213361795	251.95899149480107	2.7241162262995906	2.092684431210321E-4	0.44113893785510355	2.2872967639772721E-4	1.1648580853156793E-8	0.4981991819760093	-617.6260898840334	2368.2481236687618	2375.4589568053343	275.1819176717893	390.3141149018631	17.090625325930407	44	1	15	18	3	0.19143057095447016	0.3183153935633616	0.2976249170439814	0.19262911843818817	
4040000	-10500.448507121211	-9833.65865079896	-666.7898563222518	-9833.65865079896	291.093444670999	2.8029077204988044	1.8526579783017193E-4	0.5076912633320885	1.960908745563993E-4	9.904184563202144E-9	0.5510532237036068	-627.9884883112338	1764.4087118004547	2030.5480185452936	332.74304630711475	824.4117918166799	17.181493558646903	3	38	32	5	3	0.19143057095447016	0.3156550889022752	0.2976249170439814	0.19528942309927452	
4050000	-10486.252669847307	-9828.589441658494	-657.6632281888118	-9828.589441658494	292.88199124257875	2.5049371767521627	1.696366907273523E-4	0.5460256003739521	1.9284769169986216E-4	9.265617262869901E-9	0.5566072701007432	-625.1638663355595	1446.4655862403424	1937.6211747678003	438.3806094870981	10.912565196887686	4.260284461578179	8	35	35	1	2	0.19143057095447016	0.3156550889022752	0.3010527678283808	0.19186157231487516	
4060000	-10526.972857116454	-9845.63757483686	-681.335282279595	-9845.63757483686	351.9297244865563	2.598941753037626	1.636265683625953E-4	0.5735634858558392	1.663054435504811E-4	1.0618268822433538E-8	0.6325760978870238	-643.5782482489928	2032.5895079467555	2295.1531862782344	649.7610478133128	452.2604425665844	14.819353038165044	16	28	33	1	3	0.19795499078395304	0.31204360586769336	0.2985391539302523	0.19146224941810255	
4070000	-10516.573900452122	-9839.53327403848	-677.0406264136424	-9839.53327403848	322.50637964108574	2.598941753037626	1.6905922255773252E-4	0.5297045052877046	1.8329536487114365E-4	7.962957063188556E-9	0.5362552356854381	-642.5146138542552	1624.3558087499614	716.4271686086428	457.59217429822326	241.68324914166098	10.522200487666792	44	20	13	1	3	0.19795499078395304	0.30342833185176243	0.30924602575834664	0.18937065160593916	
4080000	-10492.311022194168	-9827.596509999965	-664.7145121942027	-9827.596509999965	312.14441865194794	2.598941753037626	2.08589901103565E-4	0.674279842547851	2.1042710875027702E-4	1.3184405224215604E-8	0.5710559338245873	-624.6886392513474	1648.9956367283978	3971.458360621926	1095.17148208802	544.4099686247785	28.797557024644313	19	14	15	30	3	0.1822447110842736	0.30229666409236483	0.30703874811630705	0.20841987670705583	
4090000	-10514.96128963331	-9840.150459426079	-674.8108302072307	-9840.150459426079	322.7529356433865	2.4312212621773037	1.9995369342199704E-4	0.5252332077942948	2.147923364835644E-4	9.544014773797432E-9	0.4845667399202084	-635.8552418433451	2466.1254890091695	2769.532563678683	894.5584760320955	493.2597522532315	291.8138383913184	22	7	24	9	19	0.1822447110842736	0.3080429341753918	0.30703874811630705	0.20267360662402886	
4100000	-10531.851291195022	-9838.84535987896	-693.0059313160622	-9838.84535987896	544.6069256826894	2.4312212621773037	1.6360100686530404E-4	0.6002283504671482	1.6114806131958882E-4	8.453018907396182E-9	0.5961358135276297	-651.6912522067114	2381.7271752308443	2151.334286186457	3795.7010453910207	602.6352862600214	325.77499769114354	44	1	2	15	19	0.20709317398156707	0.2831944712780983	0.30703874811630705	0.20267360662402886	
4110000	-10527.43788340918	-9837.351141026653	-690.0867423825273	-9837.351141026653	446.1226063130095	2.4312212621773037	1.7029065763197893E-4	0.5216024768435604	1.6672938282477723E-4	9.238738422785886E-9	0.5683334726336382	-648.1758110202549	3119.5351255894248	1277.3315868847283	3185.3894608775477	1387.151232447078	302.7036622419317	7	1	35	9	29	0.19571659269605282	0.30290431262347844	0.30703874811630705	0.19434034656416305	
4120000	-10545.588137441542	-9849.747944127677	-695.8401933138654	-9849.747944127677	433.2928128441173	2.6685413529053985	1.688647844389227E-4	0.5636724687366225	1.5525661658677062E-4	9.37524361591166E-9	0.632986369401603	-655.8889641922192	1287.173312754496	1360.1646876656255	2472.3382779848403	1002.4909703315195	368.9677426264921	4	10	36	7	24	0.19571659269605282	0.30290431262347844	0.30703874811630705	0.19434034656416305	
4130000	-10551.024060314061	-9855.19542771231	-695.8286326017508	-9855.19542771231	506.51294615633583	2.6685413529053985	1.5181418255186393E-4	0.5210797722857772	1.4622567576804167E-4	5.8356135034520995E-9	0.5298955442532061	-656.4347120926493	1383.470575516295	2300.879246040072	2563.198791632726	547.5517038529981	80.09338577395317	6	28	18	26	3	0.19571659269605282	0.30290431262347844	0.31292559783724	0.1884534968432301	
4140000	-10540.955717454824	-9843.875805484218	-697.079911970606	-9843.875805484218	427.38391726447196	2.637651347107822	1.3936730180365587E-4	0.4563559601673152	1.4204706000799677E-4	3.5773632500570125E-9	0.44029811625888593	-657.6263728639743	1882.1053176026628	4252.636752826967	353.7270744144311	469.7806587694987	315.55546657558693	14	36	17	13	1	0.19571659269605282	0.30290431262347844	0.31292559783724	0.1884534968432301	
4150000	-10539.365868020057	-9850.965417154795	-688.4004508652614	-9850.965417154795	393.8084514819241	2.637651347107822	1.5457602071230702E-4	0.46825841655428585	1.4863464321814606E-4	4.290855392420575E-9	0.4529015305711899	-649.8494219815213	1765.990050510482	3674.4895182947407	1341.2353199998263	322.991267544715	8.311393368140081	12	29	15	23	2	0.19288519722510453	0.30208143847825036	0.2966006504389293	0.20843271385771717	
4160000	-10529.037362261713	-9840.463417915984	-688.5739443457289	-9840.463417915984	400.1198308382785	2.637651347107822	1.3583175995584375E-4	0.40005428143828015	1.3472029151463265E-4	2.636199465750025E-9	0.40119695434083996	-649.2793186354676	1919.667022687319	3853.0123323500084	2103.878202230221	422.46663180059755	8.432820151082304	12	28	8	30	3	0.19288519722510453	0.30208143847825036	0.3101187302107103	0.19491463408593618	
4170000	-10542.812627782509	-9841.054190017114	-701.7584377653951	-9841.054190017114	436.8194450290719	2.637651347107822	1.3602180418186086E-4	0.46264951839955354	1.2484184090281807E-4	3.6706058916852557E-9	0.47472785692570546	-661.409144585922	2357.471815351924	2854.961623088464	3582.4106110595303	578.9226628876271	6.911239635686493	28	13	6	31	3	0.19288519722510453	0.30490553440717505	0.305858435124992	0.19635083324272973	
4180000	-10532.532106727744	-9853.710277429576	-678.8218292981667	-9853.710277429576	443.7496896350493	2.62743017037474	1.5354535906376938E-4	0.4522042763751254	1.5645152276575698E-4	5.179807978545256E-9	0.4663868119330706	-640.879705765225	2167.2192298761333	1047.1865909134417	1816.9092110082056	389.7630193831657	33.86406064038338	32	11	4	31	3	0.19288519722510453	0.30490553440717505	0.3179040364359548	0.18430523193176696	
4190000	-10536.85149341625	-9847.964135942168	-688.8873574740828	-9847.964135942168	412.9106331780367	2.490039509733321	1.4189424880920696E-4	0.3796732847120291	1.4847121256331868E-4	3.262347002274067E-9	0.3914759512834851	-652.0292680859641	3356.5060650934965	1851.4615129331517	231.44681536529131	384.8518000230673	17.95353801139971	31	20	5	22	3	0.19288519722510453	0.30490553440717505	0.3179040364359548	0.18430523193176696	
4200000	-10533.435417209294	-9848.921314100811	-684.5141031084823	-9848.921314100811	373.31969394121785	2.490039509733321	1.4928494023444414E-4	0.3755165046528774	1.4773054759721665E-4	3.026430949783792E-9	0.3870918833311984	-645.7717818782231	2766.8616218183197	2633.2060071066594	2230.378711759522	401.41978867010414	13.64176964137422	17	27	5	30	2	0.19288519722510453	0.2977806977286644	0.32502887311446543	0.18430523193176696	
4210000	-10562.794881880276	-9868.036605962556	-694.7582759177211	-9868.036605962556	400.8390492217373	2.603984949392181	1.427788032462803E-4	0.44518632965163357	1.4251702863595918E-4	4.195039087106326E-9	0.4811656774058588	-656.9006952739996	4406.819388774652	2300.619098784829	549.4096494661943	346.6928844116401	63.852621485835634	26	22	11	19	3	0.21180179438437916	0.3049962372396789	0.29921111752542906	0.18399085085051417	
4220000	-10549.497258426883	-9850.513160563578	-698.9840978633051	-9850.513160563578	394.6680678488935	2.5033621692930144	1.3843331712549696E-4	0.4643468733572885	1.4148704244505692E-4	3.779584403592937E-9	0.4565090811257069	-662.4768894352296	2986.5476904275106	1227.1763687459268	304.74348303259836	397.3026240846151	36.013558980479836	50	1	4	23	3	0.18347390872995203	0.333324122894106	0.29921111752542906	0.18399085085051417	
4230000	-10542.805802798746	-9829.518638912417	-713.2871638863292	-9829.518638912417	588.040354851347	2.4848558800987	1.096352791801042E-4	0.6069892302176222	1.1177642423572308E-4	4.382767127796927E-9	0.5846963830715035	-673.3710170273936	4268.628766487331	4057.7177607715766	1391.6529610509256	338.00549952702653	57.08377234607994	28	12	13	25	3	0.18347390872995203	0.3111452482748201	0.31217602924345844	0.19320481375177068	
4240000	-10531.657119324298	-9832.055282917352	-699.6018364069452	-9832.055282917352	463.08287028336923	2.4848558800987	1.2205218292814449E-4	0.5646070567389012	1.192590102442981E-4	4.215509891428271E-9	0.5901924250310079	-659.2869488148496	960.1856586066666	2814.044848749451	3408.1951643266725	498.7266857304292	12.625946374588375	2	16	28	32	3	0.19731121506444077	0.29730794194033133	0.31217602924345844	0.19320481375177068	
4250000	-10589.52238663623	-9847.407946932113	-742.1144397041165	-9847.407946932113	731.1929480851858	2.364209557640808	7.223481946458043E-5	0.5199391758094294	7.474242245041749E-5	1.8610324033141335E-9	0.5722095356374285	-698.9794917512315	1981.504567638632	6269.192941162365	6061.203702842971	634.2199983756677	21.07451781658876	13	17	16	32	3	0.20103560412812746	0.31469811115464863	0.29478586002914114	0.189480424688084	
4260000	-10600.449551280788	-9850.052280600976	-750.3972706798128	-9850.052280600976	701.4103540549453	2.798884933654801	7.177353520320237E-5	0.3891922455590979	7.839118662954171E-5	8.608958164903548E-10	0.40820074374543225	-707.4203455609927	1618.7745110975204	6232.470940827443	3330.7837224033865	1166.3502105688092	103.11454453990504	10	32	5	31	3	0.2082411062446293	0.3063103356647999	0.295968133402488	0.189480424688084	
4270000	-10561.870298940921	-9847.254330458029	-714.6159684828935	-9847.254330458029	478.61200626323824	2.5624281065382504	1.1579632728755451E-4	0.4102625859917846	1.1746882312832892E-4	2.2798788299865692E-9	0.4222964476806544	-672.2801646403983	2291.1581778484224	5637.863455751006	5194.367342615999	746.1783882392315	53.78429043450221	7	12	25	34	3	0.19971374569480985	0.3063103356647999	0.29419519403335215	0.19978072460703933	
4280000	-10588.914162701223	-9870.364608357477	-718.5495543437471	-9870.364608357477	564.652977912742	2.537051413952321	1.0086145723021339E-4	0.40188304521099977	1.0108001472750988E-4	1.879583932866749E-9	0.44659798942505224	-677.7158568290793	2277.3197617810297	2300.0253701754064	4711.357783481978	651.7146744776928	53.19203110884862	2	1	40	34	4	0.1904474350252001	0.3234625998872689	0.2854682049960508	0.2006217600914815	
4290000	-10541.393851274226	-9833.343102494604	-708.0507487796224	-9833.343102494604	499.7458989224973	2.2686240144887684	1.0094646071165613E-4	0.6503533212090894	1.0736189625679978E-4	4.62521391589832E-9	0.6631734466603811	-662.7701470678039	3098.288476489137	8037.021579584431	11585.817680879283	713.337988853077	1.2362219690565552	23	15	2	38	3	0.18425897749147865	0.32760019013283453	0.2870701029709926	0.20107072940469548	
4300000	-10557.42551725477	-9835.775107077263	-721.6504101775063	-9835.775107077263	529.9363128418013	2.3401783504020135	8.431627664482225E-5	0.8017265842680574	9.116821526905287E-5	6.14443081452802E-9	0.8707116063044196	-674.7570497566039	6402.202711411661	6839.299050776136	17065.277720145314	651.5929218404857	1.6851588548764904	18	19	1	40	3	0.20279434149611686	0.30906482612819636	0.2870701029709926	0.20107072940469548	
4310000	-10540.52973087438	-9828.911726859204	-711.6180040151766	-9828.911726859204	495.22083149953033	2.6730783344896527	9.786425705010502E-5	0.6979450721230942	1.102324012215728E-4	7.232155297223936E-9	0.7661269918597083	-670.029405477157	3197.3628904108464	4604.883136187636	2856.524630266648	541.8996872179293	8.048680444995956	39	1	6	32	3	0.20279434149611686	0.30871897091636247	0.2936345862017443	0.19485210138577766	
4320000	-10545.810865166626	-9842.156176548158	-703.6546886184669	-9842.156176548158	458.3929509069747	2.3250672923739617	1.1252711517079448E-4	0.6351281161168382	1.1979325368769697E-4	5.113836792342277E-9	0.6676651484944807	-665.2757668891836	5765.657268415328	1698.085357229394	482.8522819903825	360.6227315153308	26.212914236035587	42	6	19	11	3	0.20279434149611686	0.30871897091636247	0.2936345862017443	0.19485210138577766	
4330000	-10502.170111884943	-9842.318720416024	-659.8513914689195	-9842.318720416024	303.5997867730395	2.6506589209403297	1.8176297845499354E-4	0.6753811450151235	1.9039321118118112E-4	1.6790016778642523E-8	0.7072415104609784	-623.9037906597376	2281.5138235865234	943.6006383341256	268.164671944233	313.82186233396664	3.371889107733086	36	17	11	15	2	0.20279434149611686	0.2989395290337851	0.29711182724275376	0.20115430222734557	
4340000	-10494.906116214292	-9854.162130322406	-640.7439858918867	-9854.162130322406	241.94867796375325	2.6506589209403297	2.138455944952485E-4	0.5565130042305324	2.280300827466913E-4	1.8216377301113916E-8	0.603736922367638	-603.8941603999531	2634.26984304229	875.2840926622699	1192.9600803059798	207.86000060429288	3.9347564053749187	30	4	11	33	3	0.20279434149611686	0.2989395290337851	0.30122696217864775	0.1970391672914516	
4350000	-10491.037070123431	-9857.94040483936	-633.0966652840705	-9857.94040483936	234.42186337808621	2.4146725122346653	2.609413275932581E-4	0.5453154464282705	2.665258468407774E-4	2.7393096118530422E-8	0.6317031387259222	-597.5233672178344	1080.0037562768828	1674.646780077052	410.76146182766786	288.7148634209728	32.571100582894445	20	17	7	34	3	0.19979583767665113	0.31877386087233184	0.2843911341595668	0.1970391672914516	
4360000	-10483.581935262522	-9838.496703874935	-645.0852313875878	-9838.496703874935	299.30119332076737	2.720495888936422	2.2661651493808768E-4	0.5835883855883911	2.3955993822794719E-4	1.8974773471702176E-8	0.6100453066605971	-606.7586396460435	816.0910948722684	952.7609617263633	2715.735701330744	298.06034189871866	58.051474805997834	14	3	17	44	3	0.18553585281053678	0.31877386087233184	0.29865111902568114	0.1970391672914516	
4370000	-10490.034440030284	-9844.27715845037	-645.7572815799136	-9844.27715845037	279.3182993346438	2.697557916993379	2.5105760416539063E-4	0.6658322577030348	2.481886110214559E-4	2.5654463773185006E-8	0.6775965553179049	-604.9375025001851	1659.6445670810078	1886.6432369729753	3159.053166634172	299.9391754517199	414.35151190195165	12	1	19	47	2	0.18366619918141688	0.3009381365440128	0.3111714622626246	0.2042242020119471	
4380000	-10488.49650744221	-9848.345266711513	-640.1512407306989	-9848.345266711513	272.275508687057	2.697557916993379	2.53385863319545E-4	0.5022567978632324	2.477727893869219E-4	1.571295018763928E-8	0.5332658808506193	-601.3040215753146	2066.903241902407	2146.2403060202178	2624.004637637008	321.07563584478305	12.673308120652203	10	18	8	42	3	0.19060769974281908	0.3009381365440128	0.3042299617012224	0.2042242020119471	
4390000	-10480.216027620048	-9833.938086358194	-646.2779412618542	-9833.938086358194	251.86643652339367	2.4602350669279867	2.2616407947006963E-4	0.5913403047552953	2.2809364559881674E-4	1.85180111238913E-8	0.6172902805818965	-605.7042817047605	1427.9636080701805	1857.9910188796412	4360.977521946645	383.40555970829354	150.27692278061951	18	11	6	43	3	0.19060769974281908	0.3009381365440128	0.3042299617012224	0.2042242020119471	
4400000	-10477.370167612487	-9846.1565515387	-631.2136160737882	-9846.1565515387	215.41518531466517	2.675882895771028	3.0043495432550407E-4	0.49204217546836776	2.936559122909893E-4	2.5167086299362815E-8	0.5425386320387674	-593.0195101726625	927.8216345295211	1876.741827659212	1970.2972770734948	266.05938524595916	217.34046444407616	14	15	8	34	10	0.17818361421984788	0.32757790786563057	0.3014736722387041	0.19276480567581886	
4410000	-10483.790513425438	-9849.84860327638	-633.9419101490589	-9849.84860327638	220.6395684796292	2.577614504275652	2.970441466876385E-4	0.5174658409949187	2.760059602419205E-4	2.087973312759945E-8	0.5381119611415461	-595.3515285624711	885.2463838636397	1762.1713194667032	2499.971297297424	413.7236909076391	111.78684804193915	22	8	4	29	18	0.19415874748298956	0.3002466455642625	0.31282980127693044	0.19276480567581886	
4420000	-10472.500040128507	-9847.536705000235	-624.9633351282711	-9847.536705000235	210.57746062163423	2.6074247800020354	3.0196558734645843E-4	0.5439119254484934	2.973130822276082E-4	2.077855013309509E-8	0.5080186843072056	-584.4161411522333	592.135011581214	2809.8300250134494	2443.178095673203	335.54863801902917	173.28865089935456	16	13	1	32	19	0.19255848590479963	0.30184690714245244	0.30445337346032286	0.20114123349242644	
4430000	-10503.751252076825	-9877.233605717794	-626.5176463590304	-9877.233605717794	238.8131999158798	2.6074247800020354	3.216783669182963E-4	0.6423919955081475	3.009515183949993E-4	4.219433362301229E-8	0.6665221741513919	-585.0916784891491	1406.7267130365226	2369.5914024585027	3574.531783540625	1079.908799544161	224.8123561706355	22	6	2	1	50	0.19255848590479963	0.30184690714245244	0.30445337346032286	0.20114123349242644	
4440000	-10459.236956461347	-9821.071341325918	-638.16561513543	-9821.071341325918	203.52607508493602	2.5380213769886026	2.8765423356589116E-4	0.6732331027800686	2.9031250310252956E-4	3.6506774615166265E-8	0.6744008994377575	-598.1370173582812	722.1585066665544	1238.5371395990117	2873.523336665073	883.1903504502321	255.06477635386335	2	21	9	9	40	0.19794901343520105	0.2953187172689998	0.3055910358033741	0.20114123349242644	
4450000	-10471.895610890817	-9839.576131134827	-632.3194797559902	-9839.576131134827	268.55989987590283	2.418473774967311	2.836648452605078E-4	0.6252941649714603	2.821215332169944E-4	2.6399935687271536E-8	0.6190756393384159	-593.9893537834972	1211.7012887050917	1349.2066089404668	1691.3386606961	438.40565616822636	272.3534274891996	14	10	8	18	31	0.1952442497669252	0.2954950373199473	0.30811947942070245	0.20114123349242644	
4460000	-10461.445933194294	-9836.651562563617	-624.7943706306775	-9836.651562563617	222.93600631190208	2.7994935913229435	2.584474668024624E-4	0.6363366802639864	2.871234555047438E-4	3.283484021540077E-8	0.672796519827882	-587.4422888249262	650.7953077242464	1261.1640169274033	2074.1060631885525	232.8820748619805	31.38622419826642	2	16	19	41	3	0.1890350866782928	0.3007151218529283	0.30811947942070245	0.20213031204807783	
4470000	-10457.272764144196	-9850.192096718927	-607.0806674252699	-9850.192096718927	169.39298491665394	2.5913011264630503	2.927836789094184E-4	0.6018648130876753	3.2235501650727225E-4	3.738884376762333E-8	0.6543352563842867	-574.1040406357723	1131.0465584560443	688.9951745824069	236.32035132131224	163.2055182913472	5.027414342400495	33	4	2	39	3	0.1953200077169366	0.29958167808256436	0.31525238832625724	0.18984592587424318	
4480000	-10444.266557433617	-9836.283672905669	-607.982884527948	-9836.283672905669	161.99129290034736	2.4269668317498776	3.4975607877578614E-4	0.5000508804819248	3.5922766817446687E-4	4.310999846153164E-8	0.5796963740401437	-571.1058443780936	342.31078559523655	1096.3399937430634	2206.1053173891123	229.3428617840091	4.802097269986727	2	29	8	39	3	0.1953200077169366	0.29958167808256436	0.31525238832625724	0.18984592587424318	
4490000	-10458.410918303589	-9851.835473195953	-606.5754451076363	-9851.835473195953	164.6867693488509	2.4269668317498776	3.22184919698432E-4	0.5584881698801024	3.2895983390459775E-4	3.366063732845561E-8	0.5756982889460245	-569.7038728377901	702.0283897834007	1183.9047482019992	2124.5101366669837	230.18713791166144	14.259749812160514	15	15	8	40	3	0.18542198669141305	0.29318910294344747	0.31525238832625724	0.20613652203888364	
4500000	-10498.733629691173	-9858.294718654897	-640.4389110362752	-9858.294718654897	214.14566558757636	2.626832666915151	2.303652393582071E-4	0.5800399849612963	2.501705265136327E-4	1.6641722415079187E-8	0.5757574785606062	-605.4085915982945	972.4339914947664	1837.1563572753953	297.5095012806215	188.36796623168314	9.727808150710917	9	35	17	17	3	0.18338480380182204	0.2911530473992895	0.32481959108029373	0.20064255771859615	
4510000	-10476.295631689425	-9834.52930604254	-641.766325646886	-9834.52930604254	204.57020925844512	2.8426812922401554	2.391207527823568E-4	0.5842028644772094	2.6013269297200947E-4	2.521075520182031E-8	0.6608578934256075	-606.2262357639127	1648.306536060986	2049.2259775503385	405.30109297387094	159.7179013375437	1.3387386523896458	15	25	25	15	1	0.18338480380182204	0.2911530473992895	0.32481959108029373	0.20064255771859615	
4520000	-10483.50173895337	-9841.131190086619	-642.3705488667508	-9841.131190086619	208.5027935547307	2.5571925139197527	2.459354592977034E-4	0.5253718155968132	2.67921112992531E-4	2.0998284982040842E-8	0.6067839032566575	-605.1134945413191	1137.0695255458704	1807.2969033648512	254.06173599927092	544.1274872643644	57.898381263908874	19	22	36	1	3	0.18338480380182204	0.3161832032048815	0.30655001755331013	0.19388197543998775	
4530000	-10476.553973784841	-9839.872680251803	-636.681293533039	-9839.872680251803	256.6900972102271	2.5919436940453213	2.336613419635764E-4	0.5436006794765202	2.589932743721908E-4	2.0888726935608044E-8	0.6272878278753887	-600.7036090837904	1311.157304257079	2028.6287111783136	297.9645752324221	286.00555072952875	14.781267645974168	13	25	37	3	3	0.18183744458798476	0.3156219238713786	0.30655001755331013	0.19599061398732798	
4540000	-10490.544077744467	-9843.551353259976	-646.9927244844915	-9843.551353259976	257.3838067982852	2.5919436940453213	1.8901757438919225E-4	0.5037834347727214	2.0992540805070482E-4	1.102529082396322E-8	0.5503413180316081	-610.3542685546142	1177.1643687358323	3059.191267159824	359.43854031020305	223.59749664166182	6.87422809377184	17	24	23	14	3	0.18929925355720995	0.3156219238713786	0.29908820858408497	0.19599061398732798	
4550000	-10519.246974735046	-9863.231774741977	-656.0151999930687	-9863.231774741977	281.5083960224583	2.5121651765950146	1.7931864005616956E-4	0.4799709985073762	1.9655245366485564E-4	7.516389616825255E-9	0.4867163498444417	-619.7416499204513	1624.4933657608049	2512.664371343051	387.698012355479	269.3658669019262	3.700627932876959	17	24	30	8	2	0.18929925355720995	0.3156219238713786	0.29908820858408497	0.19599061398732798	
4560000	-10488.125676186864	-9850.758484987577	-637.3671911992886	-9850.758484987577	224.72753025936282	2.6407089043661633	2.3064667586209216E-4	0.5166659537942316	2.4687415577283653E-4	1.962922487671282E-8	0.571947247123724	-598.1444823994017	1483.3705961844516	1853.2952224858084	269.18482206309994	916.7911044560092	5.732948200767545	36	5	34	3	3	0.18085954454031375	0.31165058571949206	0.31045169420873425	0.1970381755314614	
4570000	-10467.002908004406	-9828.6781781854	-638.3247298190054	-9828.6781781854	244.1716475610704	2.6407089043661633	2.2061534110277332E-4	0.43031794963491954	2.4648869069262874E-4	1.1066028922274112E-8	0.47276022985845484	-601.2281875769245	1662.9864947554238	2801.5642949216012	305.9847955360306	383.78932729684203	16.695354367769063	34	8	35	1	3	0.18879891928085923	0.2892522422369753	0.3249106629507055	0.1970381755314614	
4580000	-10505.185352846174	-9858.720984355774	-646.4643684904007	-9858.720984355774	246.68662461114437	2.462541772885612	2.2699414590245356E-4	0.4998371264804131	2.4345841856790527E-4	1.5618223840093014E-8	0.5499586798284104	-611.1249873620851	1619.4536534491929	459.0455056898633	182.8368021250502	469.41368551487204	36.02675577962059	41	13	10	14	3	0.2016948231643006	0.2892522422369753	0.3129628068196426	0.19609012777908288	
4590000	-10475.026368129049	-9842.127983130753	-632.8983849982963	-9842.127983130753	226.7499838970471	2.5206801341100538	2.3491028808889924E-4	0.5197527409320077	2.532306269969595E-4	1.8176115275710717E-8	0.5777795031753407	-596.9727087050635	2420.494256019989	127.15859665374705	270.01906754985947	467.3135587799336	3.676813096546068	42	10	23	3	3	0.2016948231643006	0.30108498931763283	0.3011300597389851	0.19609012777908288	
4600000	-10448.950015699984	-9841.2062472136	-607.7437684863837	-9841.2062472136	189.86571245654036	2.487497726607469	2.8523556679748005E-4	0.5146376951259797	2.954543186459482E-4	2.8082895308010823E-8	0.5931713502287429	-572.8060638115226	1139.881799022691	62.5182615903505	283.08338697743244	287.1246749325434	4.552792010941724	44	11	17	6	3	0.2016948231643006	0.29573172648965373	0.3064833225669642	0.19609012777908288	
4610000	-10469.19759899224	-9870.4021976374	-598.7954013548393	-9870.4021976374	180.26178091020364	2.565652380167828	3.000567240730472E-4	0.49064011015453557	3.135848559523611E-4	2.5482897724542908E-8	0.5223960856865214	-565.3492141011243	1531.199897622808	91.48239564814106	85.4202491837238	289.69244238404366	2.973378402342804	44	21	5	8	3	0.2016948231643006	0.29573172648965373	0.3028746252805135	0.19969882506553355	
4620000	-10431.08352318579	-9834.782889136277	-596.3006340495139	-9834.782889136277	178.1879981594945	2.707020424083029	3.333374225315244E-4	0.5535320125603526	3.5371024043067843E-4	4.413802387269655E-8	0.6295008702888024	-563.4563006525838	950.1657621941739	98.92683620723763	116.84522514886045	315.7250182146602	3.142295362680649	49	15	11	3	3	0.2016948231643006	0.29754043496810334	0.30070908207109126	0.20005565979650622	
4630000	-10481.070075550804	-9846.372419452155	-634.6976560986495	-9846.372419452155	244.92295773481933	2.8329643331995937	2.3513473780454865E-4	0.5633712339964013	2.541232974659836E-4	2.284751101714613E-8	0.6092507216508909	-599.4230977414536	2531.24008372326	184.6025489342209	354.86827883280534	20.028684169312598	67.28096262973672	44	23	12	1	1	0.19840348560992435	0.29754043496810334	0.30400041962546753	0.20005565979650622	
4640000	-10468.7493893608	-9850.457780206552	-618.2916091542479	-9850.457780206552	247.04291085446926	2.592503879022818	2.9170593183224674E-4	0.5139972119731687	2.9883994920691507E-4	2.43265723626734E-8	0.5161616276771354	-583.0103757892135	1309.6659884279222	1604.5452065826994	164.45440625547792	74.44304965799604	186.78247902768484	45	1	8	7	20	0.1909326126661688	0.3058067361914484	0.30236406071375393	0.2008965904286303	
4650000	-10482.050902079072	-9858.409266641034	-623.6416354380383	-9858.409266641034	236.37448009024286	2.592503879022818	2.918032255496168E-4	0.5703795768071002	2.8894266435246506E-4	2.9672255599694176E-8	0.6268517429975009	-584.1359873836495	728.0976959121979	2570.8444840727466	1879.536936584237	129.14135737374994	219.96601876965343	19	5	24	20	13	0.1909326126661688	0.3058067361914484	0.30236406071375393	0.2008965904286303	
4660000	-10462.65035351182	-9836.72782773386	-625.9225257779622	-9836.72782773386	211.43311633771208	2.386664758558302	2.790373032220713E-4	0.5478205143801965	2.830534049315777E-4	2.543623392807617E-8	0.6010059003187945	-587.7243371907114	471.4676615423505	1396.2999067874375	1970.307610451292	127.24517174343886	240.7679040914548	16	14	15	19	17	0.20260081941291008	0.3058067361914484	0.29069585396701264	0.2008965904286303	
4670000	-10469.622367698119	-9847.444991701093	-622.1773759970254	-9847.444991701093	181.34540046522017	2.7188855041009568	2.4859527266835285E-4	0.5308481317506245	2.937108568032234E-4	2.313629509133685E-8	0.5978407352734512	-588.2235761254591	647.1780232168331	1355.515868995089	195.45595786323943	191.8667416777288	18.181709032301477	7	39	12	20	3	0.20260081941291008	0.3058067361914484	0.29069585396701264	0.2008965904286303	
4680000	-10469.58942568232	-9841.36061094966	-628.2288147326606	-9841.36061094966	188.03804612250534	2.5816881493546067	2.821197581083605E-4	0.44814240473252287	3.093678762408207E-4	2.001573008801698E-8	0.504272240296142	-592.9542695864144	1153.9139897050843	2136.28766272947	241.69408744006734	210.36229680890298	48.51389672644408	41	5	4	27	4	0.18870163962405115	0.31836491738851813	0.30070685517269347	0.1922265878147387	
4690000	-10460.680637691707	-9845.995043795241	-614.685593896465	-9845.995043795241	176.75661946482643	2.536775415787709	2.8593998081973584E-4	0.46963937023244884	3.1557410235155626E-4	1.8502828265420158E-8	0.46492723131750646	-582.7180377928668	1497.5715383755132	322.14536848678677	119.58749431325357	164.6898666757571	8.703232820838245	44	7	7	20	3	0.18870163962405115	0.30406787383786066	0.30070685517269347	0.20652363136539617	
4700000	-10457.968275208283	-9847.057524634032	-610.9107505742496	-9847.057524634032	157.654770683954	2.5515265296713547	3.1103450784354615E-4	0.5329058566644777	3.40252605606026E-4	3.069215955857841E-8	0.5688146193280957	-579.8813413853529	1207.282175637538	360.6301259906846	263.92994905903015	58.634837923052466	9.102942093385348	50	4	23	1	3	0.19214913624789162	0.3207931802691611	0.28601379173402924	0.20104389174891946	
4710000	-10465.492641998233	-9852.705572877509	-612.7870691207245	-9852.705572877509	154.8986479348951	2.4715798436151992	3.0790990404282593E-4	0.5106089959081741	3.264110304318522E-4	2.6156834142030813E-8	0.5673560327255934	-583.8879262214713	1230.152939540736	220.95437022763247	106.63305014534522	25.985354210134396	16.956394821118867	49	28	1	2	1	0.19214913624789162	0.2862867643176975	0.3255358596133666	0.19602823982104567	
4720000	-10432.933081959776	-9818.120460799897	-614.8126211598795	-9818.120460799897	161.84325724865448	2.4715798436151992	2.8431142023786744E-4	0.586932880773724	3.254384893446405E-4	3.466901651878055E-8	0.6500451483106994	-581.1456631577639	1198.635587786802	154.17868127009402	437.2397889015804	141.86851825034228	10.859325541475918	46	18	7	7	3	0.19214913624789162	0.2903562066190974	0.315621964722157	0.20187269241085543	
4730000	-10455.399523796597	-9836.194195377311	-619.2053284192867	-9836.194195377311	170.97585301420838	2.62728458113892	2.733546600522511E-4	0.6033881087808572	3.2464311949570413E-4	3.4190259988190786E-8	0.6523732299569054	-587.6440657931803	997.8404481968103	131.984651130165	78.3168302524078	160.71085281699223	77.92995570432083	46	8	2	23	2	0.19214913624789162	0.284074532042677	0.315621964722157	0.20815436698727582	
4740000	-10452.145794045642	-9838.220283185934	-613.9255108597087	-9838.220283185934	175.05371057926232	2.62728458113892	2.887468855256876E-4	0.6019421892580291	3.4377549736751755E-4	3.552889945637571E-8	0.6008364549039718	-581.8587395623814	1078.7517293640033	181.02136903229115	128.4969324522693	204.87798593120513	18.671313512241703	46	23	1	8	3	0.19287267509864092	0.2833509931919277	0.315621964722157	0.20815436698727582	
4750000	-10451.499084764244	-9843.191848525059	-608.307236239185	-9843.191848525059	154.4823005539279	2.5220286853443534	2.950447254184105E-4	0.48538505618018385	3.315454704026145E-4	2.9443144520693302E-8	0.5610531129969528	-577.1307087252233	1010.5878663357117	184.86741598955098	239.8189282609894	130.92570048559662	3.1321241152111203	46	5	18	9	3	0.18858675687237547	0.29739427466101703	0.29946987666825414	0.21454909179835477	
4760000	-10466.928575409089	-9845.908844305162	-621.0197311039271	-9845.908844305162	182.17289318654662	2.8011671270519383	2.811224098184391E-4	0.5273335014481761	3.3606082361510814E-4	3.3930208778131866E-8	0.598834190712775	-587.7002822079799	962.8750558568056	1215.4511995674297	141.8475295210671	127.54197621312433	54.60523432319575	48	3	20	7	3	0.20779626567937381	0.29739427466101703	0.29946987666825414	0.19533958299135643	
4770000	-10459.183587267116	-9851.506973668787	-607.6766135983287	-9851.506973668787	146.727493124339	2.677317495696695	3.294812114979631E-4	0.46838517701969645	3.521528689464039E-4	2.57734813314033E-8	0.49741200939660823	-579.0865952331767	1116.4958130077644	278.7444353257391	133.7714183013059	1.1568487592154406	3.969046593444224	47	25	6	1	2	0.20779626567937381	0.2845894819190722	0.312274669410199	0.19533958299135643	
4780000	-10493.239379546496	-9872.049299721923	-621.1900798245729	-9872.049299721923	151.14488810333552	2.677317495696695	2.831590317797324E-4	0.5168012888610524	3.2958469205922634E-4	2.7730785275647903E-8	0.5698489122870577	-591.1382246002509	930.9345002109975	330.8663552540796	153.30910320930477	20.73060697766275	34.71913691689288	52	19	8	1	1	0.1966898433715972	0.2722260457681001	0.312274669410199	0.21880944145010514	
4790000	-10459.266951729158	-9834.915070631503	-624.3518810976553	-9834.915070631503	185.67737981992582	2.4347280728392118	2.697597579740675E-4	0.5690526895790585	3.2482597956711356E-4	3.100982467043213E-8	0.6294714731720688	-591.3507064216939	1369.1940022601934	240.82284000112963	330.37874372365184	152.52158312173606	39.84989288809099	42	23	6	8	2	0.1966898433715972	0.3059199635887814	0.2972470227852531	0.20014317025436976	
4800000	-10492.306199298891	-9837.581484410017	-654.7247148888741	-9837.581484410017	195.9830609536513	2.379285470745768	1.9188046106426022E-4	0.5591929242877982	2.3208811902198013E-4	1.4843464806092354E-8	0.5905558984969785	-619.0403931186903	1409.3616103686145	800.9883058731499	703.1358160263635	392.30914881536575	17.718464602578322	47	5	3	23	3	0.19504474121495916	0.3075650657454194	0.2972470227852531	0.20014317025436976	
4810000	-10480.37351729854	-9846.021562828606	-634.3519544699337	-9846.021562828606	173.8362405430656	2.664486163694576	2.259666674824222E-4	0.5325473378462715	2.6614292932376375E-4	2.129093050831861E-8	0.6210262807186588	-596.862892292198	1632.8235949018392	1040.7464417820813	2457.076122322214	132.16897047327092	8.873896791580478	27	20	2	29	3	0.201641979346161	0.3075650657454194	0.2906497846540513	0.20014317025436976	
4820000	-10464.152954411311	-9827.473599720828	-636.6793546904836	-9827.473599720828	185.08023839264234	2.592412515834112	2.1615103318443923E-4	0.517752294743091	2.3758088678778268E-4	1.795471309138812E-8	0.5947452739768564	-599.7292826761557	929.2126670872865	2254.0340998241736	1006.0645309020788	279.90436280171326	1.590916963844077	16	29	1	32	3	0.18758194069647874	0.3059671788925087	0.2898404969462862	0.21661038346472788	
4830000	-10506.232121134159	-9846.627210845443	-659.604910288716	-9846.627210845443	230.70063581663698	2.592412515834112	1.793070777980766E-4	0.43416211888972717	1.8871924181914168E-4	8.792857501903224E-9	0.5216488543916623	-621.8301444291935	1995.3855888678506	4654.6667093625765	254.64724899039678	268.07550395842424	1.0491718304177267	20	22	3	33	3	0.1872677213193416	0.3062813982696458	0.2898404969462862	0.21661038346472788	
4840000	-10482.482440075948	-9833.655242853994	-648.8271972219541	-9833.655242853994	199.5962633688337	2.8056420034466383	2.0755164865910372E-4	0.5214361910416475	2.2646027527210795E-4	1.622532164151697E-8	0.6125590391069021	-611.4661118627777	1866.8637910519535	2963.442541923766	300.71823596456426	27.631920916671593	98.0604591641318	21	19	38	2	1	0.19041113178825533	0.2971707487858453	0.31542623836616906	0.1969918810597318	
4850000	-10486.01674311301	-9847.012700290072	-639.0040428229391	-9847.012700290072	200.30668835328976	2.3864139590503455	2.206528631685252E-4	0.4908718947409938	2.3406015912704747E-4	1.517306732995571E-8	0.5599388743149487	-606.1612090751134	1264.0029616151844	2743.1313844162823	315.9763469162179	5.341521225078922	6.542160333827016	18	23	37	2	1	0.18589546855803396	0.306979622112987	0.31651495911962274	0.19060995020935778	
4860000	-10480.259390173747	-9841.461391675777	-638.7979984979709	-9841.461391675777	203.4999406120922	2.761439790986053	2.224477279691745E-4	0.47009962209230566	2.335858819364931E-4	1.5080967478453258E-8	0.5600304921647123	-604.520098855299	1073.434824818287	2496.012715738919	287.9263914467788	5.069992825878562	15.230106875333949	14	29	35	2	1	0.18067771500998067	0.3023228245244225	0.3148766340952188	0.20212282637037948	
4870000	-10516.043069385498	-9846.439221899833	-669.6038474856642	-9846.439221899833	271.80557902544916	2.769339829557191	1.889755467701262E-4	0.42464528267167895	1.9763588376364282E-4	8.261096250344953E-9	0.48961513353834146	-633.2157710007815	1783.1137433596944	2810.091421758748	495.0212797811035	204.87092921013226	39.928921641988346	23	23	21	12	2	0.18253373995495525	0.3004667995794479	0.3148766340952188	0.20212282637037948	
4880000	-10493.647994422758	-9829.939982685368	-663.7080117373903	-9829.939982685368	260.0183450266743	2.3931006019215246	1.6834355198863524E-4	0.47269384206402126	1.8470767963461176E-4	8.047735267734914E-9	0.5192670861490554	-627.1879301357134	2870.5083099762946	1943.491151167627	543.9262121250349	277.2949025965754	3.1812403231773487	38	1	23	16	3	0.2036843139393124	0.3004667995794479	0.2977173584566695	0.19813152802457162	
4890000	-10534.098474806202	-9848.10328197344	-685.9951928327629	-9848.10328197344	343.5433097797635	2.530879324110041	1.325028977893969E-4	0.45727344409512005	1.4181249914202475E-4	4.322226054982363E-9	0.4977170777102461	-646.8298188750198	1639.4494865588335	4474.010825388211	800.099546781433	468.8888793340035	3.813974684876663	20	19	32	7	3	0.2036843139393124	0.3004667995794479	0.30545755193705715	0.19039133454418397	
4900000	-10534.181378265488	-9830.67421676893	-703.507161496558	-9830.67421676893	430.8478723554371	2.530879324110041	1.2558973025794182E-4	0.6147947587906116	1.4016987739965601E-4	7.277852334752019E-9	0.6275715344103485	-662.8163529580945	2019.5389937108043	3382.003382755992	802.8276284526256	1050.194703571034	327.18733391546004	16	24	27	5	9	0.18983475651356957	0.3051866676989558	0.2999869382597453	0.20499163752773072	
4910000	-10547.73078266068	-9850.286580495562	-697.4442021651172	-9850.286580495562	428.85315674886454	2.5515401938645756	1.3201392443502275E-4	0.6150023166601866	1.3069113314884774E-4	6.308687225383852E-9	0.6390609691078901	-657.5464301883117	2317.965655364169	3421.735146737282	839.6598274837291	763.1351094458772	66.28805362696396	17	21	33	6	4	0.19125127912281722	0.3037701450897081	0.2999869382597453	0.20499163752773072	
4920000	-10545.13426239742	-9849.482293109533	-695.6519692878873	-9849.482293109533	378.82879983804037	2.522245356491221	1.4651137366924167E-4	0.6324470777199945	1.4056716204378223E-4	8.610810482967585E-9	0.6899141088993465	-657.7005855301607	1367.668801647718	3058.777896323536	719.9443884987961	298.4010569506743	28.994457557714767	16	27	26	8	4	0.19125127912281722	0.3020739940839331	0.2999869382597453	0.20668778853350578	
4930000	-10526.400858208042	-9828.36965048024	-698.0312077278024	-9828.36965048024	344.8360041498149	2.522245356491221	1.482541964004369E-4	0.5995469725540284	1.4425260163097872E-4	1.0007543107173847E-8	0.6955256190092118	-658.435996564032	2022.6008322443358	3881.953588459116	1320.2866663473271	469.12834425634065	20.459325360716175	18	20	27	13	3	0.19125127912281722	0.29454440003956617	0.31375918291318067	0.20044513792443738	
4940000	-10540.501438104144	-9838.74437901261	-701.7570590915335	-9838.74437901261	376.8648560653468	2.625611278625254	1.2119517266116989E-4	0.6606772326866196	1.259362135876363E-4	5.2817155952477515E-9	0.6520948529364468	-659.8342959851431	1719.0691979011642	5950.110098828034	1343.233558512527	672.3280781921876	51.00909414947834	22	13	20	23	3	0.19483888759374066	0.2955460671120671	0.31017157444225724	0.19944347085193648	
4950000	-10538.294376979724	-9833.09523624101	-705.199140738714	-9833.09523624101	364.66417813370884	2.5912891757244263	1.4313555227254412E-4	0.6693956383454356	1.3487628819569116E-4	1.0537677574595501E-8	0.7632504016741701	-666.6216234320292	2625.4268456157383	1174.977914201601	886.1069302385782	716.6942681770921	13.562521558591529	36	19	2	21	3	0.19483888759374066	0.2955460671120671	0.31017157444225724	0.19944347085193648	
4960000	-10516.330705093264	-9818.912991555613	-697.4177135376498	-9818.912991555613	361.36504795324674	2.706560210642163	1.2379753043594244E-4	0.7030765479427008	1.314724836716939E-4	1.0810529791225575E-8	0.8730061336374693	-656.2096520174148	2708.9610642652715	5553.614156134752	1613.4973375924392	495.4466342146673	6.29972375498316	22	16	14	26	3	0.18992131621909514	0.2955460671120671	0.3150891458169027	0.19944347085193648	
4970000	-10509.110929731789	-9819.164340216576	-689.9465895152133	-9819.164340216576	383.0670772063753	2.4703267600052583	1.21876734205987E-4	0.6981997867437587	1.2729690704412646E-4	9.829480665575475E-9	0.7912006773643901	-649.6107658271492	1480.6303169940534	2953.3691396927334	2844.1258823051517	509.5940553481664	0.19288877793380382	6	34	13	25	3	0.18992131621909514	0.30262212979162845	0.309827000610917	0.19762955337836086	
4980000	-10510.461450698933	-9826.278014827816	-684.1834358711163	-9826.278014827816	309.54995386714097	2.502871348491702	1.475088013628978E-4	0.6438130227349761	1.6078932839181753E-4	9.43000026451942E-9	0.6701653243044134	-646.1658923588932	2606.902413937552	2070.493468966902	505.72616811685594	481.5130845879153	1.5481387605980077	34	14	22	8	3	0.18992131621909514	0.3020754288464804	0.309827000610917	0.1981762543235089	
4990000	-10551.60605641621	-9838.08398537285	-713.5220710433603	-9838.08398537285	475.5636484573494	2.502871348491702	9.310836039996075E-5	0.6459628210530677	9.995392282242448E-5	4.383962353806155E-9	0.6823107199611075	-671.4862389769622	3519.1092051653163	4857.650467870959	2779.76588393189	863.0175364144343	1.2010346654817308	28	11	4	35	3	0.18992131621909514	0.3020754288464804	0.3089037514898458	0.19909950344458013	
5000000	-10525.269131104804	-9828.791647179292	-696.4774839255111	-9828.791647179292	363.023549025437	2.4014316765897403	1.387946370869736E-4	0.707026573680452	1.3494815094391925E-4	9.68880140527887E-9	0.7589827033467136	-654.1754858995661	2859.1503290370683	2353.5037962349056	4826.085023696646	791.2932962027631	4.112748819920638	8	15	16	39	3	0.18992131621909514	0.30010491898007585	0.3089037514898458	0.20107001331098473	
5010000	-10544.690171708342	-9846.820642705286	-697.869529003055	-9846.820642705286	350.9027033553179	2.5647592670931876	1.2849783370266326E-4	0.5990662517695388	1.3255888083831173E-4	5.291784100463881E-9	0.6000433447655765	-656.8007095173268	1578.1178736177064	3645.3937489915256	3175.549631363469	677.6387339193103	25.006559699515602	4	9	27	38	3	0.19024639160020212	0.2986449960797522	0.31003859900906244	0.20107001331098473	
5020000	-10561.281550986	-9843.012827305096	-718.2687236809028	-9843.012827305096	439.3289986782073	2.5571075687079547	1.0923630288100181E-4	0.5413779688666941	1.1971811490242452E-4	3.650269115414975E-9	0.5731103055914994	-675.4978352697567	6520.489568006533	4621.214386831755	3697.493774764735	869.2355618933901	99.32222314000168	6	16	20	36	3	0.19713999054058962	0.2986449960797522	0.31003859900906244	0.19417641437059724	
5030000	-10557.187375287562	-9852.841708351054	-704.3456669365079	-9852.841708351054	485.81742630139036	2.6511580631832983	1.0852522135207428E-4	0.47407744577634026	1.1593157555997324E-4	2.9606106982003453E-9	0.5091094185402136	-662.9135648277945	1297.4180158055563	5532.513014110668	662.5773225453654	592.9098108240296	352.04751395530866	4	32	6	36	3	0.1888364681246685	0.3065395073078339	0.30214408778098073	0.20247993678651835	
5040000	-10563.517411141915	-9847.20581196178	-716.3115991801345	-9847.20581196178	477.70813876843226	2.630391656871723	1.0372610835542094E-4	0.4473603616650578	1.1178195786694636E-4	2.9711951627227487E-9	0.5173728774798411	-675.4914557570233	2731.7130195185337	6029.07010249335	1037.4809012236517	518.367222581075	309.54414632872744	12	25	4	36	4	0.1888364681246685	0.3065395073078339	0.30214408778098073	0.20247993678651835	
5050000	-10599.115911200874	-9860.584688984209	-738.5312222166657	-9860.584688984209	629.2215881194751	2.4704560816143255	8.715369335245004E-5	0.4666941461621408	9.061974453992558E-5	2.112927800458262E-9	0.5291545766347264	-695.4570140403603	3123.3463057924373	6502.350110762092	2429.1196242347983	1017.6043102059007	994.1201440156115	18	24	4	20	15	0.19047798577913314	0.3065395073078339	0.30214408778098073	0.20083841913205372	
5060000	-10603.931867537132	-9844.699039665435	-759.2328278716974	-9844.699039665435	877.7614776689016	2.4704560816143255	7.233444823484766E-5	0.5123440048107214	7.468447925097825E-5	1.3490064072505586E-9	0.5413489013121523	-716.2604429557473	5355.157625818577	6758.196107158364	1669.3397393981124	596.4780766836001	902.464788180777	28	8	32	8	5	0.18468773076239006	0.30220970738664965	0.31226414271890807	0.20083841913205372	
5070000	-10581.106141578062	-9831.044657342465	-750.0614842355974	-9831.044657342465	1258.0071299603526	2.628045205788639	7.495633570287993E-5	0.5543393726152608	7.321806745991354E-5	1.9027052477070414E-9	0.6396849606298296	-705.2624471192643	4458.733126621399	10692.20662575739	3552.740076653404	1282.144541506723	379.9555831314491	6	26	2	38	9	0.19421613506056917	0.29039716001259125	0.31454828579478733	0.20083841913205372	
5080000	-10567.8007778469	-9838.939769558852	-728.8610082880472	-9838.939769558852	529.5622771436797	2.628045205788639	9.024526476420062E-5	0.5225026262320118	9.536551306865687E-5	2.548368404398575E-9	0.5662507819493369	-687.6303708643187	2596.376905789796	5614.766399344472	1897.4427799044317	700.919322233688	11.620721207001356	6	32	11	29	3	0.17736434529181344	0.3131046229567364	0.3079105190171523	0.20162051273429937	
5090000	-10617.032761725306	-9824.468657777785	-792.564103947522	-9824.468657777785	1176.5717622432978	2.7954119313018198	4.43124632187132E-5	0.556174968114848	4.605533776021514E-5	8.381447702637394E-10	0.6717230642939653	-745.2800382536994	7898.62244196363	8415.044515444457	14153.080046018786	2263.612635468212	96.49050863760469	23	1	19	35	3	0.18255242515916073	0.3131046229567364	0.30272243914980496	0.20162051273429937	
5100000	-10646.715839697614	-9848.094960807917	-798.6208788896973	-9848.094960807917	1346.4727592864322	2.5317031094135127	4.181410351600207E-5	0.5290961317842322	4.248714196990468E-5	5.574188474789501E-10	0.5798300043226793	-751.2743950309043	7005.0581909170605	12030.755427728605	13290.758590507878	2469.9458558132555	133.7070193552624	18	11	10	39	3	0.18586644158616916	0.30352427832752826	0.31288305721009785	0.19772622287620617	
5110000	-10718.198892892258	-9835.076834185236	-883.1220587070227	-9835.076834185236	3572.40871906334	2.801563072785156	1.4478422519227006E-5	0.5259247051745246	1.678609702218991E-5	8.83569564535953E-11	0.6035991877555803	-829.6624923595307	47240.63817044128	27999.54788735148	41229.57686122204	4039.1082855433806	2574.055484032974	7	14	14	44	2	0.18586644158616916	0.30352427832752826	0.31288305721009785	0.19772622287620617	
5120000	-10745.124559055048	-9821.24960184724	-923.874957207809	-9821.24960184724	7369.464722190879	2.56888931765468	8.917255964160159E-6	0.6446604096389214	1.0111164024201287E-5	4.8972259911620656E-11	0.720583273871135	-867.1599215389764	84176.43930854327	35757.06061241246	65667.42424430948	7864.849142709361	6484.732630020515	3	16	15	29	18	0.18586644158616916	0.30352427832752826	0.31054890195327345	0.20006037813303051	
5130000	-10691.226832049388	-9842.13757072241	-849.0892613269773	-9842.13757072241	1778.9103317847748	2.774279066735056	2.1940965428386466E-5	0.5715307568372434	2.6940969367346907E-5	2.4256711408012924E-10	0.641394427548624	-798.7679457266514	9190.28388729068	18500.088648688412	22380.564864513533	3497.6450926445955	2024.898682128491	5	14	21	26	15	0.18586644158616916	0.30352427832752826	0.31054890195327345	0.20006037813303051	
5140000	-10644.56598293048	-9842.104568016559	-802.4614149139215	-9842.104568016559	1244.755063440172	2.4576841276257833	3.655918758482277E-5	0.5325544948556011	3.9395218733830424E-5	4.680069664317069E-10	0.5878807875965025	-756.9660239600827	8069.848040898512	12598.77992688551	2876.893694208431	2098.0204722687495	152.37496733804778	8	28	17	25	3	0.19657787815548777	0.30352427832752826	0.29209266984788207	0.2078051736691033	
5150000	-10637.574699404118	-9836.792044753594	-800.7826546505235	-9836.792044753594	1222.5305441726382	2.9593958865381524	4.1984848933473205E-5	0.6016188893952565	4.400760003974533E-5	8.936112850990025E-10	0.7349624973533778	-754.3005219321863	5542.840592559441	15428.92851602339	4445.902137289127	1417.8320537746247	384.1656451852639	17	12	22	27	3	0.1799515651872999	0.32015059129571616	0.31544495422672625	0.18445288929025913	
5160000	-10604.49714100135	-9841.703087389136	-762.794053612214	-9841.703087389136	694.4266570612368	2.7596287980860534	5.8411436326688275E-5	0.5609658383557898	6.508167637496947E-5	1.625633106840932E-9	0.6468165350673328	-712.1470242140396	5097.662367709448	28961.217312399887	14900.188600525637	1407.4981128052864	116.42013143408334	24	1	7	46	3	0.18556565534430317	0.32015059129571616	0.309830864069723	0.18445288929025913	
5170000	-10586.228577497874	-9843.611639103192	-742.6169383946823	-9843.611639103192	596.1260195650491	2.8292020592779217	6.75862365436829E-5	0.5042661447799741	7.92937512115157E-5	1.725529696560223E-9	0.571009968412405	-692.7280987842771	4807.8305504686405	14755.43258997242	38870.31116597896	1204.4937011738423	49.285403125650824	23	6	1	48	3	0.17833386849571486	0.32287715369758124	0.3143360885164462	0.18445288929025913	
5180000	-10585.491475855571	-9847.963472576193	-737.5280032793786	-9847.963472576193	608.55316020685	2.8292020592779217	9.346792421734222E-5	0.39440301874040923	9.90461279441623E-5	1.9401029528823233E-9	0.47085536356615587	-693.8254587254626	3246.8915107125163	9916.706416144336	2598.2539307309007	958.9976803077623	403.02231492376484	11	20	9	33	8	0.1774661371524973	0.29558047836652307	0.3334555567809829	0.19349782769999815	
5190000	-10554.058442870506	-9842.671431000388	-711.3870118701176	-9842.671431000388	499.7863185440394	2.8292020592779217	1.0180532667630256E-4	0.5079912046258394	1.1166320560606908E-4	3.5646483945037963E-9	0.5964232248474383	-667.4366253064453	3086.1280950823802	12211.752819225605	2224.2114451406082	611.6578260090923	14.605034821985365	24	7	19	28	3	0.1774661371524973	0.29558047836652307	0.3083494563623054	0.21860392811867568	
5200000	-10570.843340195082	-9860.92414783935	-709.9191923557324	-9860.92414783935	498.868915618217	2.834095128724286	1.1249811788679129E-4	0.4863486387260653	1.2202828623873229E-4	4.375755691494528E-9	0.5773270200524834	-670.0909815181232	2890.103026025809	4070.79146367249	595.0006722963253	664.2414852179194	123.30640748562658	23	22	30	4	2	0.19241631964083525	0.29558047836652307	0.3083494563623054	0.20365374563033772	
5210000	-10599.899049134643	-9858.4402840041	-741.458765130542	-9858.4402840041	654.4034423734765	2.4657033123432006	8.096654486403994E-5	0.4385164128374446	9.07309216081847E-5	1.567657157382342E-9	0.48813204566588136	-702.6083095681016	4752.501055141464	1253.5173238251427	890.9509486611304	758.0578000951607	7.988398360083961	49	2	4	23	3	0.19241631964083525	0.29558047836652307	0.3083494563623054	0.20365374563033772	
5220000	-10594.21873737698	-9851.976139078979	-742.2425982979998	-9851.976139078979	626.539427135144	2.4719716909398533	8.322144743591748E-5	0.4000759057819645	8.811738307895335E-5	1.5967080218104995E-9	0.4633693224915219	-700.0780967510534	7044.66399896773	1838.656731476743	2571.94140332154	1608.3939624432608	36.41520909173226	39	22	1	16	3	0.19960114171104915	0.29298391036139304	0.3083494563623054	0.19906549156525388	
5230000	-10585.72910453556	-9848.675719538023	-737.053384997537	-9848.675719538023	625.9628853654418	2.4719716909398533	7.947174514004033E-5	0.4773172411090683	8.618062883072267E-5	1.7601065809245947E-9	0.5027092696741436	-695.1136448800437	4356.758294535247	8843.763715344168	1070.0962452335132	735.0731481590745	8.85833500083671	21	23	5	29	3	0.19003689345849847	0.31331836862747603	0.29757924634877303	0.19906549156525388	
5240000	-10600.652341494757	-9845.841395704801	-754.8109457899554	-9845.841395704801	737.5499485762826	2.353773559342195	7.541386359732073E-5	0.4984311438914609	7.880074535951536E-5	2.1243128357449965E-9	0.5762368623868099	-710.1577699596593	5872.115458522081	10624.304739250869	5094.211634854786	1330.1526903447868	66.0042105612608	29	5	9	36	2	0.19003689345849847	0.3059180172859443	0.3320247294448175	0.17202035981074115	
5250000	-10617.286052070389	-9839.670782536648	-777.6152695337413	-9839.670782536648	1025.5849549992922	2.6645086059756147	5.390924205021179E-5	0.5016291437704079	5.7271084828515266E-5	8.215524683168761E-10	0.5302591702360853	-733.0700342448994	4984.1790530409635	8698.73757635795	2734.6443156115747	2321.4645723763515	109.69557224436632	14	24	1	39	3	0.19003689345849847	0.3064365590936367	0.3315061876371251	0.17202035981074115	
5260000	-10623.19505839871	-9867.854033321786	-755.3410250769247	-9867.854033321786	880.1076347102452	2.7655947922355457	6.308315854218564E-5	0.513918223205255	6.450761184818098E-5	1.2835221464202024E-9	0.5503818182542816	-712.2350678949939	3671.8980916673304	8098.897551909186	3067.6989911900923	817.2157772509602	160.891612449262	19	19	8	31	4	0.19003689345849847	0.27702307423835903	0.3315061876371251	0.20143384466601888	
5270000	-10611.185544643855	-9843.829596243186	-767.3559484006691	-9843.829596243186	876.0054325654868	2.4961321714711318	6.058887386136593E-5	0.535516910390936	6.648220356078699E-5	1.0378250256793944E-9	0.5427088589059145	-721.0083562709113	2902.7835913951303	6654.616256592893	10948.422076780049	2308.3909025041985	1203.4843075410367	3	19	17	1	41	0.19003689345849847	0.31459648007239704	0.2939327818030871	0.20143384466601888	
5280000	-10573.271649147977	-9847.60379168404	-725.6678574639369	-9847.60379168404	499.1207501349274	2.4961321714711318	9.29020248821726E-5	0.4451709746896693	1.048349119482368E-4	1.868929417114861E-9	0.45548602888271583	-680.588716547635	2185.9157045651154	3427.4016080618367	3673.5429164006396	7622.182288094005	1042.4944035461688	13	2	7	13	46	0.19003689345849847	0.29433615575551636	0.30147606777292474	0.2141508830130619	
5290000	-10607.534123646932	-9834.782994741992	-772.7511289049404	-9834.782994741992	999.2889588277272	2.4961321714711318	5.2102311999066506E-5	0.6172877545387504	5.903436213181093E-5	1.3859891496643746E-9	0.6599510004112676	-726.5709063705112	7763.851693374558	4626.438974293515	8730.304979868644	1030.2938205224814	1082.9111837323362	9	4	25	3	40	0.19123835982694096	0.2972384502388229	0.30147606777292474	0.21004712216131288	
5300000	-10555.820228031853	-9840.518417785139	-715.3018102467142	-9840.518417785139	452.05387614407414	2.549214145750363	1.0783724667925962E-4	0.6204934486966899	1.1719975300459875E-4	6.491365554349094E-9	0.7306658840821266	-671.7229113870598	2628.1712344270595	2873.8935389280746	4328.5569140002945	2600.3385613698742	618.2421915686023	10	12	16	7	36	0.19123835982694096	0.2972384502388229	0.3097617819165493	0.2017614080176883	
5310000	-10617.994031728098	-9830.82201672762	-787.1720150004782	-9830.82201672762	1254.5999117008855	2.784426998933239	4.772820617444666E-5	0.5958081427306257	5.269041465822051E-5	1.2046017507228648E-9	0.6985460874262427	-740.5872157204691	9166.047224147385	6087.605682928205	7745.083368319902	1653.5669965947372	1508.3914084595801	35	4	1	1	40	0.19123835982694096	0.29735371730075005	0.3119562648739505	0.19945165799835984	
5320000	-10609.211420129779	-9842.944137680153	-766.2672824496253	-9842.944137680153	1170.4181641840473	2.784426998933239	5.5366344570561386E-5	0.5857384155651858	6.23818928765441E-5	1.6578128611048298E-9	0.6912571868578095	-719.4710230430413	6965.985226122875	15849.293276042632	3548.1183744759837	795.0155152107867	1343.3033507880834	31	5	7	13	25	0.17327288928826864	0.31531918783942237	0.3119562648739505	0.19945165799835984	
5330000	-10580.622305769464	-9837.492233851572	-743.1300719178929	-9837.492233851572	798.324329237783	2.506132680261717	7.854117865615407E-5	0.4775295000819032	7.884934672797147E-5	1.8901332179178617E-9	0.5557357761851532	-701.3922148549619	4919.499996925243	5693.238678447429	1052.8058589430627	1022.6799027409631	208.873704451835	37	2	12	29	1	0.20334422930605264	0.31531918783942237	0.28188492485616656	0.19945165799835984	
5340000	-10617.305759198616	-9832.899422965998	-784.4063362326174	-9832.899422965998	1057.189745173363	2.332889657329208	5.456141556751343E-5	0.5217705623032942	5.862755278120401E-5	1.1769002857594427E-9	0.6339268934536844	-742.5291892688531	8587.323395623975	1934.247949887244	852.6873343426341	1181.6062222658818	645.978935330562	39	22	5	8	7	0.1797641859909643	0.313024026002975	0.3039790280986614	0.2032327599074007	
5350000	-10629.961993178942	-9833.051699917516	-796.9102932614264	-9833.051699917516	1285.1486732810451	2.332889657329208	4.6391796328101066E-5	0.6096652300845586	4.690612028455814E-5	1.1994027821885168E-9	0.7732879302215734	-749.9778586789431	8120.269456727521	11354.390868879309	7326.024703747941	3184.091852919612	234.77840445037256	2	35	5	33	6	0.1868409751621956	0.3155451922870577	0.29737064470192554	0.20024318784882258	
5360000	-10648.169197274394	-9837.572360962386	-810.5968363120088	-9837.572360962386	1600.4935427120647	2.328514154611673	3.5470261159709E-5	0.6431429465316991	3.82340714893098E-5	7.448179353841637E-10	0.7559740967819266	-765.9060010349489	10663.50994966588	3852.2445426683335	3269.458337558666	2160.03353687525	129.40239790637773	34	7	30	3	7	0.1868409751621956	0.3055379580747855	0.30604406483537233	0.20157700192764796	
5370000	-10656.111948560336	-9845.104738957549	-811.0072096027869	-9845.104738957549	1668.590465702081	2.3771400333724464	3.5883365910014563E-5	0.6973310970948015	3.7052964954988944E-5	7.560333730368977E-10	0.7769632140235598	-765.2223890627729	10107.927863035005	24205.65402528186	3258.5466643877285	382.8423061641168	69.86784299493169	13	17	44	6	1	0.20921821102118626	0.3055379580747855	0.2867634664824913	0.19848036442153832	
5380000	-10651.942735458058	-9830.712995939339	-821.2297395187204	-9830.712995939339	1933.8203153013058	2.657426832376273	3.6628367935803856E-5	0.6558196190161162	3.795931293148815E-5	7.767591347039133E-10	0.7985558611771291	-775.9665563738512	6839.631349360004	9102.077032300233	3787.0526859049983	1366.8141790923255	775.4482308639441	8	29	37	3	4	0.19674406161920197	0.2902813093201871	0.31449426463907404	0.19848036442153832	
5390000	-10614.229183000054	-9841.482511091543	-772.7466719085111	-9841.482511091543	1061.2683232308402	2.902471802848558	6.627715908978918E-5	0.8000359837564843	6.467596627295374E-5	3.908674884429171E-9	0.9155691940133266	-726.60289598629	2605.941647723163	4832.725282478221	2569.740190658767	1319.06662950296	4067.8788540086284	4	36	16	24	1	0.19674406161920197	0.2902813093201871	0.31449426463907404	0.19848036442153832	
5400000	-10557.550831349676	-9832.640974668308	-724.9098566813685	-9832.640974668308	635.9784104962633	2.2814125148222386	9.844120907708473E-5	0.6487078205662532	9.574822057256372E-5	4.094581342146734E-9	0.6813850498779076	-682.6129655812637	1168.869364018268	3458.5283435603696	3751.7908194016286	1240.214037172025	134.86326962109365	6	11	23	34	7	0.19674406161920197	0.2902813093201871	0.32177960210423134	0.19119502695638102	
5410000	-10529.332605100299	-9832.8134982208	-696.5191068794999	-9832.8134982208	454.8695262037639	2.43633214462927	1.247151240295956E-4	0.6611408555245395	1.2672028057016284E-4	7.991193278680405E-9	0.7253664811010857	-649.4113235065324	3659.7184901118308	22164.496399109947	681.1079102006114	689.2222110216933	170.4205440814661	29	1	21	23	7	0.19796786780690226	0.28601744369276555	0.3260451131100341	0.18996957539029952	
5420000	-10546.769068058358	-9847.655245244798	-699.1138228135611	-9847.655245244798	471.861126895308	2.567765818999779	9.48018351826119E-5	0.7513123774398852	1.0475691065908651E-4	7.686536322946456E-9	0.8571328300390126	-658.5189764094289	4959.836604213235	585.7066247252767	631.509845621561	1167.4747055211394	20.572800768275812	30	22	9	13	7	0.18345242315791271	0.280892074271181	0.3166299354871964	0.2190255670837113	
5430000	-10558.007643386256	-9843.684159325341	-714.3234840609142	-9843.684159325341	495.8102451496343	2.5156507611777124	9.663930001688369E-5	0.6374890798457715	1.0383725800922331E-4	6.037014574236773E-9	0.7539576311301238	-673.4669739534203	6050.511633690551	782.7769514300609	2107.02640366344	249.87941429215837	106.70259970314602	31	36	7	3	4	0.18315726602030927	0.30055086353448357	0.31121272141987716	0.2050791490253314	
5440000	-10569.660539469776	-9835.314814626427	-734.3457248433506	-9835.314814626427	598.6407052220808	2.5156507611777124	7.332259271990746E-5	0.5899599154408562	8.392113720450001E-5	3.970658559090366E-9	0.7465678012222736	-693.2118295035311	6007.4121879534005	814.4408919612438	1045.6616192294766	1354.9233438220629	99.92250676030126	31	35	2	5	8	0.18315726602030927	0.31644309289202155	0.2970664272518835	0.2033332138357871	
5450000	-10573.601864207094	-9845.671035735088	-727.9308284720066	-9845.671035735088	575.8161514813105	2.7206296105165486	9.563624470280701E-5	0.48179335085179364	1.01629929627031E-4	2.683259488283518E-9	0.5490323875597714	-687.7245323235334	5362.752650208593	986.4879854242471	2377.203777602787	232.69248739260073	103.72024680195553	41	29	4	6	1	0.1903152644745692	0.31644309289202155	0.2899084287976236	0.2033332138357871	
5460000	-10548.756242659414	-9842.340526941862	-706.4157157175516	-9842.340526941862	449.9930620385185	2.6193981266595383	1.2753272130988104E-4	0.615477293117235	1.264794801139143E-4	8.109733748601813E-9	0.7368308194974902	-665.8703683692543	4602.6192494451925	520.2557463454543	828.5153987734287	1255.268900275399	181.5587839991198	34	13	25	1	8	0.1903152644745692	0.3181157733492005	0.28982225563132297	0.20174670654490873	
5470000	-10554.511157669129	-9846.76313454144	-707.7480231276897	-9846.76313454144	482.55180193102484	2.6193981266595383	1.277071264804299E-4	0.6003295236327753	1.3327215346526077E-4	7.3292271820163336E-9	0.6586061911940834	-667.8904208218503	3325.465544186476	2967.917705330547	757.388925977647	733.5780584067711	108.63710286810259	26	14	27	7	7	0.18858907457218893	0.3181157733492005	0.2863354206705039	0.2069597314081081	
5480000	-10534.060924669122	-9852.273324837264	-681.7875998318582	-9852.273324837264	367.97629196300176	2.6253187128755764	1.5270595938006473E-4	0.6929048058814858	1.4869504240063952E-4	1.3116937246079384E-8	0.7708094501764605	-641.6444507564242	2414.2467838912526	2913.568222105243	352.26006421368027	778.7939998803819	50.83932932059306	21	19	13	21	7	0.20733218350464397	0.31930435036566995	0.27519918731225923	0.1981642788174283	
5490000	-10536.26108306725	-9841.337914645397	-694.9231684218514	-9841.337914645397	647.3046506905046	2.6253187128755764	1.3135281814140816E-4	0.6703950292464084	1.3221713139137883E-4	8.564700058597423E-9	0.7506972806195926	-652.6973822660651	949.2373173601646	4393.298502996861	1590.9055058349145	839.774368300299	97.08489307389596	12	30	5	26	8	0.1877310221083287	0.3020327917071064	0.2924707459708228	0.21776544021374356	
5500000	-10543.311429166906	-9838.638290248939	-704.6731389179673	-9838.638290248939	400.83012532863074	2.738932921578882	1.3615463899832955E-4	0.7564412479901622	1.4936421595439106E-4	9.620803907629649E-9	0.753869855848789	-662.15307048456	3328.5284389078442	5033.2416833627	3065.22414385236	660.2402108846268	137.41984753377818	20	15	7	31	8	0.1900358633437211	0.3020327917071064	0.2887133297278014	0.21921801522137258	
5510000	-10568.118954469612	-9862.834565092746	-705.2843893768655	-9862.834565092746	400.3919380362185	2.9117506295852866	1.3263057339008594E-4	0.7595541418751882	1.426068744886593E-4	8.815602604203226E-9	0.7208684794852089	-662.6008187859276	921.2044844484462	2877.681608149657	4544.121024361748	802.8180733733166	236.7685949359778	7	1	32	33	8	0.1902381714952529	0.29164449617879096	0.30742800451851743	0.21068932780744018	
5520000	-10567.653942922241	-9842.810622581805	-724.8433203404363	-9842.810622581805	520.9560419960761	2.8338457938569297	9.506429938216516E-5	0.6546457810723558	1.0374761368734003E-4	3.6237998794011367E-9	0.6505583124089558	-682.3418044644229	1920.912221337161	3464.154009317829	4027.4497158506906	1243.5691039191172	145.19158835946246	8	11	19	34	9	0.19820245706355674	0.30426097386328377	0.30530932147686285	0.19222724759629814	
5530000	-10571.26760544407	-9832.44981845718	-738.8177869868908	-9832.44981845718	619.1386393661431	2.6857986863910472	8.561574648987654E-5	0.6781809482977111	9.318894137171481E-5	2.63079316729606E-9	0.6211730232263857	-693.7774791594358	2547.6075014574117	5591.65493696458	9908.05878547721	944.2475408587652	166.29356024686646	4	3	29	36	9	0.19820245706355674	0.30426097386328377	0.30530932147686285	0.19222724759629814	
5540000	-10589.592352805817	-9844.968796003384	-744.6235568024324	-9844.968796003384	594.543584492051	2.867675497278274	7.871172742060351E-5	0.7387800108226809	8.355300082822177E-5	2.45467290826568E-9	0.6782713358564618	-700.8147215053459	2426.4222364449965	4025.80423040933	5002.347593973848	1307.292514883167	475.0029756231649	4	6	25	40	6	0.19861415102869964	0.3032451724349603	0.3059134289400434	0.19222724759629814	
5550000	-10596.11187268357	-9850.919131747016	-745.1927409365542	-9850.919131747016	635.1962741728327	2.542576414900409	8.247543148142634E-5	0.5552008828126535	8.56727307278553E-5	2.0418400599413507E-9	0.5846473977135894	-699.2934615597936	7215.172105854472	11851.590959927475	7529.697492843826	1292.5467656436088	313.342073831242	20	10	6	36	9	0.19822108967009702	0.303638233793563	0.3059134289400434	0.19222724759629814	
5560000	-10530.845641140833	-9832.484735651828	-698.360905489005	-9832.484735651828	355.61532725296104	2.542576414900409	1.22254409086366E-4	0.7766589619759682	1.3809515599171547E-4	1.0471390878015495E-8	0.8105424876079065	-654.252207526714	5474.10367784358	6381.049483881581	4819.966128576458	878.4632444884157	59.23940126873034	30	1	3	38	9	0.19753609281223533	0.30387763979093885	0.3022189004615391	0.19636736693528825	
5570000	-10580.280809019574	-9843.29739027278	-736.9834187467937	-9843.29739027278	590.1494513534051	2.5428615959583527	7.7567588532643E-5	0.6689317050778312	8.515981571608893E-5	2.8777590847513443E-9	0.6803404468866953	-692.6613315669582	4839.43518642957	6588.759771363191	4670.11017972415	1502.1756713677346	78.75002809721462	21	14	4	33	9	0.19753609281223533	0.30687471883161715	0.3022189004615391	0.19337028789460997	
5580000	-10584.873409564676	-9842.254738585458	-742.6186709792182	-9842.254738585458	635.4886170418857	2.5428615959583527	8.08020662687738E-5	0.6248654040369492	8.360086869969265E-5	2.884576907462903E-9	0.6966178489106154	-699.2712451999859	7820.042933725299	3904.382338721992	2131.691878576666	1640.6255177368182	100.32494439346354	28	4	3	38	8	0.1847942814932782	0.30589138953665534	0.3032022297565009	0.2061120992135671	
5590000	-10552.52639603829	-9848.623837769494	-703.9025582687966	-9848.623837769494	429.25017497898784	2.5428615959583527	1.0536327906694586E-4	0.562945741404178	1.0379012285688975E-4	2.8819422196376974E-9	0.5481193898227098	-659.851706205407	3243.3480405122946	11726.823683389192	907.8653390369724	979.4816499838604	46.48841846290506	21	10	5	36	9	0.1847942814932782	0.2995812130085107	0.30951240628464555	0.2061120992135671	
5600000	-10552.777453003517	-9833.964247449761	-718.8132055537548	-9833.964247449761	436.50193835646655	2.5428615959583527	1.207724841993884E-4	0.610565648771658	1.0989292427493515E-4	4.947278044630625E-9	0.654976339574454	-674.5254078363432	3949.6600515469217	8216.604203025334	5378.373321652455	1058.665143690522	71.38817218260468	27	4	6	37	7	0.1847942814932782	0.2995812130085107	0.30951240628464555	0.2061120992135671	
5610000	-10557.158720849493	-9832.259158536162	-724.8995623133311	-9832.259158536162	503.9802834236739	2.8743702388927845	9.45429287742575E-5	0.6512336817839391	8.677096176283585E-5	3.985007982876915E-9	0.7483940955189566	-679.3246393640056	4783.916029739751	11442.242025127058	5912.942321851952	1118.5048320212172	73.94345348111675	24	8	1	41	7	0.1847942814932782	0.31446680449603276	0.3065516670183327	0.1941872469923579	
5620000	-10546.093666958373	-9842.136942975645	-703.9567239827292	-9842.136942975645	399.6784776472559	2.6476794660599494	1.3101352251235863E-4	0.6754622807747317	1.259120816509187E-4	7.768256807761518E-9	0.7389753368752187	-661.4309048698775	2482.9876257092815	3606.750432464892	4943.941444284081	738.5945619507296	151.2385739112261	22	3	12	37	7	0.1877763701354631	0.30975212559537	0.3102711317872203	0.1922003724819481	
5630000	-10528.029533037548	-9825.81407869	-702.2154543475474	-9825.81407869	419.4737789090111	2.6476794660599494	1.3530272466431514E-4	0.7890384589418954	1.3016057277218614E-4	1.3569178512630634E-8	0.9211035150090155	-659.335275248237	1254.3352709418584	3264.5594726641075	4860.6261382525745	958.921600583331	91.49868303137582	2	37	2	31	9	0.18946354980040023	0.30975212559537	0.2943633247901515	0.20642099981407983	
5640000	-10556.837576275082	-9846.658533626547	-710.1790426485345	-9846.658533626547	481.6576046012823	2.6121617475763714	1.1361242404588286E-4	0.7940101989995375	1.1584276421896215E-4	7.4324002108704744E-9	0.7957291264931414	-667.6529257889772	1980.3432696733114	5003.960332472009	2776.451850158513	750.7378539160048	104.90030863686124	12	25	6	28	10	0.18946354980040023	0.30975212559537	0.30675992404596425	0.19402440055826708	
5650000	-10532.7672904922	-9829.635878304272	-703.1314121879286	-9829.635878304272	474.52959761458965	2.5947053920138834	1.0095326484257598E-4	0.8073103334153257	1.1129600399667373E-4	7.260640790435274E-9	0.8423362390760761	-656.27082812318	2006.3408182109174	4980.467871335887	14769.593917773836	1254.8336977007345	63.99316110304729	13	12	4	41	11	0.19971268586963192	0.29950298952613835	0.30675992404596425	0.19402440055826708	
5660000	-10526.783670483423	-9846.846431581016	-679.9372389024071	-9846.846431581016	306.8180831149283	2.73877222501441	1.4643701988586213E-4	0.6149153480714039	1.5203107014589838E-4	8.62330082816699E-9	0.6571816935286988	-639.992860166184	4710.878501668816	576.878702241906	427.23079918012814	1045.5687044001854	111.85198258089042	26	1	10	33	11	0.1834437023054241	0.29950298952613835	0.3090927702456978	0.20796053792274138	
5670000	-10525.861610732098	-9852.673990536545	-673.1876201955533	-9852.673990536545	262.6414683207537	2.374418916092489	1.4518842202790517E-4	0.6129451618441786	1.6094025915170974E-4	9.257001959802244E-9	0.6414061483929197	-631.3625370693121	2129.9888536859885	6089.133866497542	1184.1878904231808	853.4396199483115	70.07344443928001	17	15	2	36	11	0.18815875503065213	0.29658010274158864	0.3073006043050195	0.20796053792274138	
5680000	-10519.89105619397	-9844.00555019311	-675.8855060008601	-9844.00555019311	227.1489751317297	2.521124852662727	1.5756854565066625E-4	0.7310954677932658	1.763053084819236E-4	1.9175373434467684E-8	0.8811042528226108	-635.9790169735203	1141.8020297660921	3441.748327437816	785.1971626471105	582.7594173017051	67.77141625988092	11	31	17	13	9	0.20261728294209436	0.2943905083963649	0.3117847689776133	0.19120743968392903	
5690000	-10542.633494385916	-9842.64488831238	-699.9886060735364	-9842.64488831238	338.1965958902494	2.521124852662727	1.1737564066108415E-4	0.8076928364003944	1.3088563688590945E-4	9.42078426196526E-9	0.8297690510599484	-659.0758921800763	1718.4674960925936	3062.1312310795765	665.2238874084853	1106.2429136917108	25.097815597367646	4	39	29	2	7	0.18917857703959468	0.2943905083963649	0.3117847689776133	0.2046461455864287	
5700000	-10541.125492988986	-9828.24552714452	-712.8799658444653	-9828.24552714452	367.43524688528396	2.521124852662727	1.1160996292068479E-4	0.7367915487708848	1.1686331964269452E-4	7.190392566680827E-9	0.7831277677007261	-671.6314078217378	5318.248278989895	3979.3344883636423	1540.6666694772887	550.8699525302993	50.448546734387556	6	27	25	17	6	0.18590118541265668	0.2943905083963649	0.31506216060455133	0.2046461455864287	
5710000	-10552.95516994341	-9846.631364862777	-706.3238050806345	-9846.631364862777	353.73865074059495	2.488755484535193	1.3448362996055184E-4	0.7711533341045183	1.3016275080435095E-4	1.2915354669215027E-8	0.8777612515143364	-663.88693009999	5507.346861576243	6774.869289340674	1101.1248940708035	691.5088841038295	110.6279373941087	25	12	13	23	8	0.18590118541265668	0.2943905083963649	0.31506216060455133	0.2046461455864287	
5720000	-10509.054565439155	-9821.739489197224	-687.3150762419326	-9821.739489197224	394.5534704954335	2.680443665442476	1.5516144716630525E-4	0.6475313881767079	1.4783215049267518E-4	1.0789144368078529E-8	0.7039680950378593	-649.0213856186517	2297.2204276493508	3369.3463168175285	440.9422713375163	340.5592751001524	24.064198290469946	6	42	13	11	9	0.18570101925433707	0.3152677182435621	0.2986619804450489	0.20036928205705362	
5730000	-10506.350778561735	-9822.906129685674	-683.4446488760611	-9822.906129685674	288.0854935649373	2.6432583651748724	1.5670269328062162E-4	0.7200038357941878	1.5367461036442748E-4	1.6509992347289346E-8	0.8606559366577797	-642.298363252404	3243.2988508163658	5926.038593187358	1250.2644935049977	424.0383776128041	74.28882812060614	27	7	19	20	8	0.19126574195502877	0.3141946005350476	0.2986619804450489	0.19587767706487638	
5740000	-10532.01795628881	-9843.231445257787	-688.7865110310238	-9843.231445257787	308.23546468822275	2.6432583651748724	1.4110538847803298E-4	0.7177515315279585	1.4481539876099923E-4	1.478417203510695E-8	0.8495013441080712	-650.4781706760248	3763.4966926263187	623.0918996236909	464.76412613003833	587.6455974518071	96.50011177888233	39	19	13	2	8	0.19126574195502877	0.3016729188293274	0.30727006170482773	0.1997912775108177	
5750000	-10510.360231944178	-9831.535274751386	-678.824957192792	-9831.535274751386	283.0481628111786	2.6432583651748724	1.5335193197924552E-4	0.5881186146935948	1.598626034599699E-4	8.563663602811145E-9	0.649851657514117	-639.2419493810742	2321.8684732081715	3762.4956471001233	1391.893295600389	433.7157827967792	51.4141820045259	21	14	21	17	8	0.18915052439256694	0.3016729188293274	0.30727006170482773	0.20190649507327954	
5760000	-10510.699044656112	-9839.598289617184	-671.1007550389282	-9839.598289617184	331.5674935547335	2.6379716694519435	1.6916289868916613E-4	0.5977397164231022	1.7962947169600666E-4	1.1832444414039999E-8	0.6541445168268812	-630.386855807843	791.4192087710187	3863.592975458682	656.6805634066488	606.416401405647	53.11522959257148	17	20	16	21	7	0.19295881697785852	0.3078717854057695	0.29726290254309407	0.20190649507327954	
5770000	-10503.626223447765	-9827.81981054949	-675.8064128982743	-9827.81981054949	272.7854661493445	2.6379716694519435	1.5973744421225156E-4	0.6068750701863974	1.7085553193652248E-4	9.340742222800024E-9	0.626750709458263	-635.3272329341286	1799.0969988667935	3495.4474892359217	761.9730992605138	1044.0603835383254	33.251928021484	16	21	19	16	9	0.18376529872586594	0.3024397940984216	0.31188841210243456	0.20190649507327954	
5780000	-10520.116352465398	-9844.120826784525	-675.9955256808734	-9844.120826784525	302.1965759565247	2.3567787562033584	1.6663618427932607E-4	0.5857446526887459	1.6961175566267147E-4	1.281860368937085E-8	0.6716612714439457	-637.8924603020439	1376.8475001352465	2632.054194598088	464.2600883308677	496.0269324855703	132.37475056492912	11	27	4	32	7	0.18376529872586594	0.3024397940984216	0.31188841210243456	0.20190649507327954	
5790000	-10525.359913499171	-9841.577655994219	-683.7822575049521	-9841.577655994219	317.1568433027988	2.8432251096953283	1.5528008286035637E-4	0.5018231902972098	1.6245338000500203E-4	7.817604879541996E-9	0.5769176023440089	-642.3141794091043	2490.2263031218667	5624.307615707247	2416.070920840287	635.4776845880593	66.52064711878623	15	12	12	33	9	0.1977961478446626	0.3167702096131989	0.3070618807161979	0.17837176182594222	
5800000	-10542.943216124213	-9848.649770543803	-694.2934455804094	-9848.649770543803	354.7620263182631	2.9044173304100283	1.5274838076585222E-4	0.5480079236175914	1.5161458062524396E-4	7.994602584401793E-9	0.6153720046113831	-651.1366693503264	875.2233948689624	4230.727500343173	4275.821024750021	784.4844380869922	100.0496119440482	17	15	5	34	10	0.1977961478446626	0.3167702096131989	0.3070618807161979	0.17837176182594222	
5810000	-10523.710090960107	-9829.334836048176	-694.3752549119305	-9829.334836048176	394.5850134932746	2.4378217988854276	1.3905212383700063E-4	0.6164459739820091	1.3944421534047802E-4	1.0177332456784122E-8	0.7456482716783349	-652.504084699594	1533.0478995319315	5510.7181444756025	1060.3360602460914	878.8234568335766	78.12078728515928	14	17	3	39	8	0.1977961478446626	0.3167702096131989	0.3070618807161979	0.17837176182594222	
5820000	-10546.598290829616	-9848.860890378584	-697.737400451031	-9848.860890378584	399.87859357679264	2.9757792892939063	1.4876793054641838E-4	0.5721227621053554	1.5184935085032627E-4	8.822314878997992E-9	0.6718289653311322	-654.2902569351528	1866.575725029421	5396.084133209732	4433.051413945505	1268.798902747917	80.99201254391457	25	3	12	32	9	0.1898092892288558	0.3266955903316381	0.2877844284295724	0.19571069200993535	
5830000	-10511.15047982782	-9825.034013414612	-686.1164664132089	-9825.034013414612	349.7853339256211	2.44549759287836	1.2780755312378334E-4	0.6410954162558187	1.5595351905884185E-4	1.170563842701831E-8	0.7657849417765997	-645.2120253615122	996.0503340751224	3929.259540066397	893.3184828536448	738.9838895935438	146.6444176598924	15	22	11	23	10	0.19055038462264062	0.3210593573353619	0.30089015143178793	0.1875001066102112	
5840000	-10492.460063151602	-9838.885570905177	-653.5744922464249	-9838.885570905177	252.0065143357147	2.620746571556965	1.8900714029757552E-4	0.5777781215007994	2.2031053437779398E-4	1.8313736227113938E-8	0.6940433261912835	-617.701336632334	1155.0727318377199	2188.624929066533	578.1576103045835	90.11466003767696	74.57841646833046	14	25	33	4	5	0.18783941493973633	0.3210593573353619	0.30360112111469223	0.1875001066102112	
5850000	-10488.287809629303	-9835.613043917425	-652.6747657118776	-9835.613043917425	219.72810817899307	2.9605142336955037	2.3082829335837487E-4	0.5723680699818386	2.540320220378628E-4	2.6182247692134578E-8	0.702305582644593	-613.8945881296878	1131.197034783988	1846.2377490241577	369.6532329400944	773.1177446218669	409.8782954938917	21	22	17	6	15	0.18783941493973633	0.3210593573353619	0.30360112111469223	0.1875001066102112	
5860000	-10488.291305468465	-9847.253274074206	-641.0380313942585	-9847.253274074206	207.56834533221797	2.6737171786054157	2.3676419716936592E-4	0.5595817741881112	2.609249709221014E-4	1.825317525640038E-8	0.5794954251283705	-606.9954101908661	853.2314334857746	1371.4347590741372	261.9412948329752	135.24987510461375	67.46173857370215	9	36	24	7	5	0.20043867729824466	0.2861947196218997	0.2971831287566201	0.21618347432323715	
5870000	-10473.586961820109	-9851.576890566586	-622.0100712535216	-9851.576890566586	165.13329499701203	2.3958018437908635	2.922733453892421E-4	0.547811978273576	3.2590925235807485E-4	2.234620359339558E-8	0.5127212931783695	-587.7437192540496	732.2398047750934	1248.1405475310246	444.1714057040296	211.7496600640896	14.626061665898805	2	38	12	28	1	0.19640654585621392	0.2861947196218997	0.3100913859790424	0.2073073485428456	
5880000	-10470.460995650054	-9833.25418456402	-637.2068110860323	-9833.25418456402	189.66365860620573	2.6293346764714483	2.563171890971685E-4	0.6172245920698793	3.0544034510911775E-4	2.8862090615947837E-8	0.6372581025006443	-600.6142819305998	1218.8742311733329	2217.78363541918	518.7887476901728	189.17506155318466	104.57398682002767	27	12	31	3	8	0.19269069291398014	0.2899105725641335	0.3100913859790424	0.2073073485428456	
5890000	-10478.39533125066	-9825.412389282368	-652.982941968291	-9825.412389282368	306.8043749277141	2.6293346764714483	2.388464420379164E-4	0.5526168006160234	2.5418426269216486E-4	2.1657459019482007E-8	0.6354366641489275	-615.4664513746579	1836.6119815499942	1364.7203165112958	354.48218013070186	611.8250506828149	158.33415710121722	35	12	3	9	22	0.19269069291398014	0.3036684459532906	0.3062140361579166	0.1974268249748143	
5900000	-10492.499929807782	-9855.606766701516	-636.893163106266	-9855.606766701516	193.7441985170693	2.515052408462966	2.946778663548028E-4	0.7222540656315102	2.8652336309470226E-4	4.2543793211820054E-8	0.7985758806203893	-600.4990431932827	2027.5552272395505	1183.9223498443832	562.4898451000955	255.8600025848923	46.34081382282469	34	4	25	11	7	0.18747194633290587	0.3036684459532906	0.3062140361579166	0.20264557155588858	
5910000	-10493.298059919876	-9864.040642078198	-629.2574178416785	-9864.040642078198	141.0977550146596	2.485273563878778	3.2905742232659357E-4	0.6562229506909808	3.254243005396471E-4	4.7637459789989926E-8	0.7135407035574423	-590.4315352245832	1328.9899668536277	2372.986728606041	1443.0382648389632	472.4152193248272	107.80217763797485	19	10	2	40	10	0.19740873822110314	0.2937316540650934	0.3034733286652902	0.205386279048515	
5920000	-10462.82206797501	-9842.412903852583	-620.4091641224269	-9842.412903852583	158.74341340339498	2.7923655933657257	2.974542571343723E-4	0.6431305465826134	3.202854569553522E-4	4.6851673411205994E-8	0.7601939227627601	-583.0710556752637	1171.080869068246	2290.5357121911607	210.8660215411672	363.8501560607979	32.791078488947456	18	25	17	12	9	0.19740873822110314	0.30809807885022367	0.30331480546240874	0.19117837746626612	
5930000	-10461.964750775544	-9839.184646574577	-622.7801042009668	-9839.184646574577	164.63736791808589	2.653518836899427	2.7687412754108477E-4	0.6672602736049418	3.1383395715337795E-4	4.2878452639839735E-8	0.7483068408149843	-589.2927801554571	1437.2649181808006	558.9791136404996	346.7510060318351	119.43660573998089	29.549035366972685	43	5	23	1	9	0.20339121635036436	0.30809807885022367	0.28350792291103216	0.20500278188838147	
5940000	-10473.934180364617	-9843.521104917307	-630.4130754473092	-9843.521104917307	225.26906330691557	2.734987262492	2.63638455065702E-4	0.7491303571512041	3.073969419726231E-4	5.5598807245940544E-8	0.8589250772192958	-595.3345524944307	1252.4465824051333	424.42524834421073	378.64641617520317	335.75029524643116	69.13976986616535	44	9	1	21	6	0.19721936046061644	0.30809807885022367	0.28350792291103216	0.2111746377781294	
5950000	-10489.94241818519	-9867.841573331441	-622.100844853749	-9867.841573331441	178.13252550478128	2.4984190692246115	2.8781563559167816E-4	0.7365606613691251	3.224816595831212E-4	6.646378845943246E-8	0.8830214615123598	-589.0039908998158	1701.014291086919	342.00527748271867	177.21868584882105	131.42902016038985	40.85017917212379	43	27	1	5	5	0.19721936046061644	0.33059790168258385	0.28290445457844604	0.18927828327835536	
5960000	-10465.434793501066	-9830.857369952078	-634.5774235489872	-9830.857369952078	158.12198745597394	2.4098035829590576	2.3473047458567436E-4	0.7100423164359567	2.9127649408523847E-4	3.4575577435213356E-8	0.7392516629938111	-597.6717821781732	1330.1927734328526	2594.473261308171	481.50380314978185	217.61901532301803	16.149549143745084	39	4	19	11	8	0.20207426138952667	0.3103989423821821	0.2982485129499376	0.18927828327835536	
5970000	-10482.220472088311	-9843.707243602654	-638.5132284856564	-9843.707243602654	166.6359376020281	2.5125092592091764	2.4848725679700487E-4	0.692723268539307	2.70860135484209E-4	4.1465323085294346E-8	0.8261500748303195	-603.8569469245492	1757.0248008083133	504.9974026444661	352.3908777954217	228.92292491513484	31.398750195835675	39	20	7	8	7	0.20207426138952667	0.2929632233513452	0.2982485129499376	0.2067140023091922	
5980000	-10491.45923197672	-9843.227455194663	-648.2317767820576	-9843.227455194663	158.1643815325871	2.577572067669231	2.3872955898512593E-4	0.6430530423394621	2.598800761839081E-4	2.8971602104849406E-8	0.7046087117194336	-610.9762862143069	1424.2216418147825	2258.4284675557574	1042.673485753519	211.85132204984257	37.132870182389276	34	5	18	18	6	0.20207426138952667	0.30446094289925035	0.2982485129499376	0.19521628276128708	
5990000	-10492.367100646174	-9845.743168927089	-646.6239317190848	-9845.743168927089	173.5632774040822	2.577572067669231	2.1922417242624398E-4	0.6019082615224253	2.4131551535198212E-4	2.522829798147059E-8	0.7547649217482802	-612.1039726926792	3074.313194750408	502.28032008639366	243.20486796538555	169.9167905320675	20.873779718543716	45	8	19	2	7	0.205758482875485	0.30446094289925035	0.2945642914639793	0.19521628276128708	
6000000	-10519.183777967015	-9845.155586319004	-674.0281916480106	-9845.155586319004	280.2388812312152	2.693780577240651	1.8014588987771556E-4	0.6557703964674253	1.9723133783369355E-4	1.6528671146145767E-8	0.7386068945889817	-635.7543750097809	1322.2050045424144	2295.1351256837947	401.8735333106568	582.093009737819	43.34242332166131	10	38	21	2	10	0.18455580987371564	0.32365079245302736	0.29778109184695684	0.1940123058263019	
6010000	-10492.35596801833	-9840.52626653457	-651.8297014837593	-9840.52626653457	189.4283132245481	2.6320091975098645	2.0471659687038406E-4	0.7495552522413954	2.2060456949833616E-4	2.355582531598384E-8	0.7614411763083545	-612.5808769967363	2674.188309197915	1286.2834204130095	2065.8742966326654	285.4010444115747	41.47065274194056	17	1	27	26	10	0.1984460385322958	0.3163304399502686	0.2912112156911354	0.1940123058263019	
6020000	-10500.380377857875	-9842.239263776912	-658.1411140809624	-9842.239263776912	223.98171279125737	2.6812741875216375	2.157490194297124E-4	0.7119534331118209	2.3431680252499599E-4	2.3269447485477097E-8	0.6966655848097267	-621.4715824550127	1384.1103696128152	1279.353812663658	860.642762070447	248.47935809750834	86.00500442130975	23	18	11	18	11	0.18906633917443774	0.2933314010359918	0.3120624854778679	0.20553977431170425	
6030000	-10493.813234820585	-9835.225845421055	-658.5873893995296	-9835.225845421055	177.1768666926948	2.6346107643118297	2.4805620662992874E-4	0.774371722729866	2.491234512785318E-4	3.5996924591070434E-8	0.8399349124778271	-621.0799298329096	1389.9845785031812	1591.444047073746	408.36207447622866	172.4845601364665	335.46066536323536	38	9	25	5	4	0.19154103418651752	0.2933314010359918	0.3120624854778679	0.20306507929962447	
6040000	-10483.48658617854	-9851.210474677804	-632.276111500737	-9851.210474677804	175.96081643422374	2.661474122015444	2.7661685640527E-4	0.7849066236899345	2.7850006959456264E-4	4.529778665182807E-8	0.8631135724704495	-599.004883003781	1552.3308747980363	842.1746446967248	377.4247247482789	33.95251792653449	17.91841093079098	40	4	27	9	1	0.19619517960648156	0.3069783657944603	0.3120624854778679	0.18476396912119195	
6050000	-10481.515921283448	-9846.69749796014	-634.8184233233086	-9846.69749796014	189.23954533700444	2.719433841541065	2.549873596473361E-4	0.6227214460015084	2.669102949916835E-4	2.3965402873219436E-8	0.6613789549418515	-601.7922473121662	1870.1239223488776	766.2118715418193	348.054134340985	18.536722178761025	25.2880161422462	41	10	20	3	7	0.20510243000542286	0.3069783657944603	0.31624290604285493	0.17167629815726362	
6060000	-10494.687276329067	-9840.638031269893	-654.0492450591728	-9840.638031269893	225.75613219931077	2.7817580323843996	2.1023431868516661E-4	0.6475877086275955	2.3656019293153178E-4	2.164559486800675E-8	0.7274705586885941	-616.3156445676742	1524.0945174688406	2191.3153190530625	1626.7239123173183	183.9994813666254	20.40800002313618	46	2	4	25	4	0.1742358695520476	0.3133709855196436	0.31624290604285493	0.19615023888545563	
6070000	-10494.321328563929	-9838.859660681679	-655.4616678822485	-9838.859660681679	186.923588451247	2.3410822271414458	2.2230714182892763E-4	0.6416384016090522	2.4137406703678808E-4	2.180804991213894E-8	0.6914067328545811	-619.5259706792095	1710.3931674121027	937.2950499956389	378.75195109195096	395.6452453112695	41.68394598429056	43	3	1	28	6	0.1742358695520476	0.2993868184771491	0.3115740428210417	0.2148032691497634	
6080000	-10477.955636119179	-9845.688391085228	-632.2672450339513	-9845.688391085228	161.14904775291313	2.6812106571660435	2.6876775039571377E-4	0.5116068758778285	2.914852220551388E-4	2.0761047668405013E-8	0.5499682548494861	-600.1967840371706	1504.4717934326077	165.82835209842452	194.14837543396604	119.38308135744126	61.13951394900699	46	17	10	3	5	0.19613781063263375	0.2993868184771491	0.3014618398413209	0.203013531048898	
6090000	-10479.246894178646	-9841.158774509931	-638.0881196687158	-9841.158774509931	157.7094610175155	2.75004843597221	2.79825181586999E-4	0.6525049147582294	2.925930612632801E-4	3.5918770207863134E-8	0.7364570876917647	-601.2755048405388	794.5626085003457	2361.682290717657	474.9422325244273	65.64576266171164	108.73716165167606	3	31	29	8	10	0.19849724480368486	0.297027384306098	0.3014618398413209	0.203013531048898	
6100000	-10464.299429108934	-9833.39168830296	-630.9077408059755	-9833.39168830296	178.50588561475033	2.75004843597221	2.947766354230621E-4	0.7077113930997859	2.9677232637349935E-4	4.8504225818209214E-8	0.7893172331254829	-595.5397192788004	764.884370434856	1498.4040386961226	526.1048356337228	146.80196613009477	55.249743765981734	3	39	14	16	9	0.20132855534484284	0.30626781186481794	0.28903025242865366	0.20337338036168734	
6110000	-10472.310176980796	-9836.792150283482	-635.518026697315	-9836.792150283482	177.66508334093302	2.75004843597221	2.605504682169589E-4	0.723056324243689	2.933838856298205E-4	4.1679332028271504E-8	0.776268385124109	-597.190268177983	940.7299660389846	1278.993092953381	1663.4662176078418	431.72565088892895	202.93760022187797	11	3	32	6	29	0.20132855534484284	0.30297974774194614	0.3064645902985751	0.18922710661463774	
6120000	-10482.827755466935	-9848.516763534193	-634.3109919327424	-9848.516763534193	162.17594426569497	2.64210029669368	2.8329107847419445E-4	0.5546423852354043	3.2282227658536426E-4	2.6364740428566442E-8	0.5649363972576933	-595.7599142782968	936.3985390163697	2370.9371197268106	1015.8746177575786	557.5775612577896	187.37226449512747	1	5	39	3	33	0.20132855534484284	0.3063788056177429	0.30704418016769125	0.18524845886972482	
6130000	-10506.623620848977	-9878.92305095985	-627.7005698891276	-9878.92305095985	215.61494036858792	2.702462192142522	2.763738865266828E-4	0.5967984673352692	3.1884807166895787E-4	4.259234335147699E-8	0.6862499596063169	-590.1384705477169	1026.1429069085596	1649.587155109193	1546.2998838512367	122.88811580143113	164.3548415350283	2	5	40	4	30	0.1881506182830795	0.3119575624842407	0.30777316361385215	0.1921186556188294	
6140000	-10471.074342646798	-9838.20872473352	-632.8656179132779	-9838.20872473352	174.8385739418724	2.702462192142522	2.964930974798064E-4	0.5228546465911266	3.255516899540011E-4	3.627265592670013E-8	0.6063533524718345	-595.7258040332388	1054.70122488044	805.6722928205528	1506.7940823384217	406.0832243180681	155.4357261530818	3	13	31	13	21	0.1923676982447084	0.3119575624842407	0.3054561527688303	0.19021858650222231	
6150000	-10478.135140425167	-9833.804746913505	-644.3303935116618	-9833.804746913505	210.87592859730682	2.6157716515394474	2.2815574834291987E-4	0.5078590288083425	2.75838795866138E-4	2.0592202518124245E-8	0.5787721166862622	-605.829263852537	958.3362260806991	3188.4619263718946	945.6697774093782	223.33658002869507	168.03973119156697	2	3	43	27	6	0.17728788722505254	0.3169643248774465	0.3081260090123326	0.19762177888517005	
6160000	-10483.870840730284	-9852.064027949162	-631.8068127811212	-9852.064027949162	229.1959366485995	2.9600887340988358	2.4416349113693303E-4	0.43130692908031454	2.6873814906350706E-4	1.5383519836017254E-8	0.4842513280510665	-598.1229093164862	879.9761044277994	1319.442351098781	200.82332923002693	183.62063416423788	32.58245592015171	5	41	9	23	3	0.17728788722505254	0.31340459235397333	0.3081260090123326	0.20118151140864327	
6170000	-10479.210007662728	-9854.428838000294	-624.7811696624336	-9854.428838000294	321.6464919272137	2.394421282205736	2.623474285957445E-4	0.4724058365506464	2.9328545845297584E-4	1.862554111504502E-8	0.5083729356300248	-588.2799053730172	1766.6952494345035	919.676940198222	1136.5388408726842	132.481073685944	173.2412462108603	7	11	27	20	16	0.18994665198998484	0.3113916575689839	0.3033251369914051	0.1953365534496279	
6180000	-10455.757965794244	-9833.221226420115	-622.5367393741299	-9833.221226420115	303.2864691996272	2.429312208228586	2.9362278477317673E-4	0.6211495582979505	3.0649717720554595E-4	4.839350352587329E-8	0.7383823361457887	-586.0840689791269	882.2390279061802	1144.4647376369967	801.971911011624	156.41873302603463	275.74030710502086	8	16	23	22	12	0.19362180623592723	0.30482740951121085	0.3098893850491782	0.1916613992036855	
6190000	-10454.824156502444	-9824.73011059698	-630.0940459054641	-9824.73011059698	285.62234435280936	2.606439864772433	2.6508894763372E-4	0.5142035657833265	2.864797346292512E-4	2.3936679593444006E-8	0.5781275233872633	-593.4390064486525	1332.7068642446525	720.9910708356919	1461.3073607490119	219.6325499307132	96.17016495764547	9	6	30	28	8	0.19362180623592723	0.30482740951121085	0.3016022846970747	0.199948499555789	
6200000	-10459.792272386943	-9841.490543687833	-618.3017286991106	-9841.490543687833	261.5810870673957	2.7281065783614538	3.215961020705602E-4	0.7000157242552673	3.55794922402436E-4	7.393952439489465E-8	0.7739270160975809	-577.7378597682265	1111.8975940265448	1980.5582147180023	639.1694254495742	1555.4986187310549	116.16093246388547	1	6	33	9	32	0.19362180623592723	0.30482740951121085	0.3016022846970747	0.199948499555789	
6210000	-10475.238915710512	-9858.039266632766	-617.199649077745	-9858.039266632766	300.2591294877522	2.4149697516434947	3.093650792078375E-4	0.40022797458396087	2.9910198099497364E-4	2.0345710407011814E-8	0.4694528429604815	-580.6121045149555	1060.034586273661	2260.578746590792	251.1643096661662	367.4973551301662	157.70343769172928	16	21	9	7	28	0.18934487447932846	0.29061627734375967	0.30793841260516486	0.21210043557174882	
6220000	-10449.467432919548	-9838.70355608978	-610.7638768297678	-9838.70355608978	320.36739192826195	2.586662096063119	3.252894016772888E-4	0.5036324962913549	3.296031480160983E-4	3.103869465994207E-8	0.5401434491709475	-577.1652243724213	719.2121582568933	955.7278065924113	238.28754819255144	75.40993565618969	157.15235826849207	22	22	9	13	15	0.18734978788161655	0.2972397043931731	0.30793841260516486	0.2074720951200473	
6230000	-10456.891079216251	-9846.752680039568	-610.138399176683	-9846.752680039568	221.2396742045753	2.586662096063119	3.3325610113497267E-4	0.5632335446588826	3.6274058950221463E-4	3.536811016152785E-8	0.5705063552841362	-574.7756245679742	637.0783009517244	936.6331528174435	380.19790055711286	465.73757779262513	190.43397707797203	16	27	4	6	28	0.2026098460860907	0.2972397043931731	0.31273487750873913	0.18741557201199888	
6240000	-10455.68896080926	-9833.9651538012	-621.7238070080601	-9833.9651538012	203.12595796566438	2.586662096063119	2.94168516491285E-4	0.6276160260982416	3.1508924498302286E-4	4.850363789280173E-8	0.7477278686584921	-585.0767692924669	1228.884223638919	1623.4703691872112	49.78484223071608	149.8101127193214	227.44160309338642	15	34	5	10	17	0.20332341522025868	0.3279956035522801	0.28126540921546417	0.18741557201199888	
6250000	-10483.148176383005	-9860.568772869738	-622.5794035132682	-9860.568772869738	259.3722640060085	2.6290252012628574	3.095306839732877E-4	0.6282955156994998	3.178526907373304E-4	3.8947996916150066E-8	0.643397176274868	-584.0961895628734	1017.5113722206888	1869.9976900889121	2663.9659016233086	205.0590957653997	61.54934424561895	39	2	5	32	3	0.19133814623730971	0.3279956035522801	0.28580387329640167	0.19486237691401032	
6260000	-10468.010521409324	-9845.831036284373	-622.1794851249498	-9845.831036284373	323.2146257908331	2.9260352484952095	3.3195501090258297E-4	0.6788530003751762	3.316803876318155E-4	4.811509313446771E-8	0.6584821834316383	-586.2254563115268	1102.0559834290475	915.0217556967815	186.6616158658126	351.7764515551507	207.10690238734952	10	40	9	2	20	0.19133814623730971	0.32981881174749705	0.28580387329640167	0.19303916871879337	
6270000	-10456.927109605866	-9840.60849910176	-616.3186105041067	-9840.60849910176	354.3100141731365	2.578979254443993	3.2663094389765877E-4	0.7191099127221483	3.145189309919805E-4	5.015698667112059E-8	0.6847233742124987	-580.6693212104434	1048.6835778946154	954.5501952606072	149.97787751098858	307.77538437281476	150.18167059549535	20	23	25	10	3	0.19133814623730971	0.32981881174749705	0.28580387329640167	0.19303916871879337	
6280000	-10479.705105867362	-9839.397082924603	-640.3080229427595	-9839.397082924603	460.65385267350007	2.578979254443993	2.7873479316347814E-4	0.8026439353102776	2.5221959234077737E-4	3.56710743432291E-8	0.7754194280554527	-603.7156311662162	1490.3174619953018	876.4985136642215	598.6688500150844	239.1196093574956	205.9391108558571	45	3	2	2	29	0.19133814623730971	0.328761123262421	0.28580387329640167	0.1940968572038694	
6290000	-10502.02646942791	-9843.271700264888	-658.7547691630219	-9843.271700264888	438.6571091220394	2.564399648835355	2.2242975189130996E-4	0.7883122846758281	2.1655910651149706E-4	2.469752966682953E-8	0.7404980931950191	-621.4901355000718	1584.5798294044307	1353.087811953344	371.56594528361796	406.91316291745386	170.97376987207807	27	22	13	11	8	0.19133814623730971	0.328761123262421	0.2916545427138293	0.18824618778644175	
6300000	-10488.158357506025	-9840.272933778308	-647.8854237277181	-9840.272933778308	433.20765801527864	2.564399648835355	2.6913556274172783E-4	0.7545649882763649	2.537755355560287E-4	3.181529906427723E-8	0.7413857729550034	-610.1654619842192	1525.1397412152771	1078.2454657923272	313.81091217670564	188.08322367402522	536.875445966921	46	9	4	21	1	0.19133814623730971	0.29222439436495334	0.32819127161129696	0.18824618778644175	
6310000	-10478.828632926738	-9841.568400912485	-637.2602320142521	-9841.568400912485	460.18978762901264	2.564399648835355	2.8906905035985407E-4	0.8209050567946414	2.6953170289532446E-4	4.094425883737495E-8	0.7361373780584844	-597.6445764205633	1087.6593608897037	1119.891793654874	2177.1765882798236	285.81775934045004	375.210829091912	29	1	11	26	14	0.1951550653144126	0.28589991896330547	0.32026619445657145	0.19867882126571232	
6320000	-10467.395450739808	-9834.583307337994	-632.8121434018136	-9834.583307337994	522.8200730775685	2.564399648835355	3.381294758592204E-4	0.808765003264139	2.658242982335138E-4	6.362564952086035E-8	0.8096600525345833	-594.5959981484204	664.6734905725382	1472.1191336890865	268.80035809158625	399.69640102372045	655.7096657218115	31	10	25	2	13	0.1951550653144126	0.28589991896330547	0.3210652461986822	0.1978797695236016	
6330000	-10460.095963607098	-9831.264568619243	-628.8313949878558	-9831.264568619243	680.8207495579492	2.5943574618605703	3.2107572192535005E-4	0.7566015526062271	2.4091729319169526E-4	4.55946520909508E-8	0.7300397835797597	-591.4653995645006	1088.2217826742894	1078.0478027577701	1123.676837463274	216.94790253859213	241.01614409477727	3	13	25	25	15	0.1951550653144126	0.28589991896330547	0.3210652461986822	0.1978797695236016	
6340000	-10478.417749335633	-9846.028823046665	-632.3889262889683	-9846.028823046665	493.63402893306755	2.5943574618605703	3.110558390320071E-4	0.5199932415577426	2.5804492514753375E-4	2.4106556091024423E-8	0.535368636641303	-595.8909909665107	1338.7591764955907	1617.7354283174495	446.1202492057022	328.03598831718125	240.02899705504163	17	18	4	8	34	0.1845115604122483	0.30172720373444556	0.3158814663297064	0.1978797695236016	
6350000	-10461.144519631584	-9830.106301696758	-631.0382179348258	-9830.106301696758	420.251346755442	2.5819907128913835	3.1146407873063986E-4	0.5958433060836242	2.758098813154054E-4	3.070813079822404E-8	0.6037330432700564	-590.1507913254106	627.9477212345802	1047.8346920101403	2934.277346651225	2072.661324024818	269.30894602521965	10	10	12	4	45	0.1940924614011997	0.30172720373444556	0.30133875121955334	0.20284158364480326	
6360000	-10485.822783398891	-9844.517867333225	-641.3049160656659	-9844.517867333225	307.4354756213601	2.5819907128913835	2.693349214987373E-4	0.45268812714037315	2.7208147108810464E-4	1.61081166786379E-8	0.4778041771026379	-600.9070332766275	1633.3151464050352	1145.3149495659493	2891.892449300821	1216.8711676122878	263.38026209206885	2	18	5	12	44	0.1940924614011997	0.29689398163754205	0.31501561972777903	0.19399793723348108	
6370000	-10475.654201521702	-9838.172802131063	-637.4813993906396	-9838.172802131063	313.7760026795255	2.672059112404398	2.6990859759243476E-4	0.46021111583170426	2.8496330043977164E-4	1.8861435233107208E-8	0.5103802007643967	-596.0928093471518	1776.132951285074	1767.6008285115804	1134.5447792716234	2879.8228771564573	260.87285280088196	4	2	36	1	38	0.1940924614011997	0.29689398163754205	0.31501561972777903	0.19399793723348108	
6380000	-10493.713688673666	-9846.402501871122	-647.3111868025449	-9846.402501871122	469.98758126421393	2.6761064036020565	2.3033695831554303E-4	0.531033697541928	2.3779228021252095E-4	1.63672904236658E-8	0.5210906561121831	-608.0457700273726	1323.8042912525598	987.4699765095781	2428.1159224075664	530.4370049903779	301.07473555219246	28	4	8	5	36	0.1940924614011997	0.29319857615234296	0.3129074693573169	0.19980149308914227	
6390000	-10474.904881258855	-9833.28169024939	-641.6231910094646	-9833.28169024939	475.7822746132373	2.6761064036020565	2.601297354246663E-4	0.4611957282962224	2.59645260223281E-4	1.6794112736879678E-8	0.4926046177081617	-605.1033055079316	2457.432795530309	1430.777237690917	724.6202355691454	271.0905305408798	82.08858413151022	3	40	2	35	1	0.19229989052841048	0.30130090553383426	0.3048051399758256	0.2015940639619315	
6400000	-10460.715322961247	-9823.124208281519	-637.5911146797273	-9823.124208281519	367.1079868032222	2.4864243218076325	2.6422599554724353E-4	0.46001080523764093	2.748304738125764E-4	1.6770961655913108E-8	0.49000692910477134	-601.92648705734	1167.7954963916513	1340.7578467866474	498.35127774302595	266.7926030851096	233.13177811388383	14	30	11	8	18	0.19833767778563235	0.30096024895979034	0.2982133761637612	0.2024886970908179	
6410000	-10484.11996404343	-9848.781369565972	-635.3385944774583	-9848.781369565972	337.7138519836386	2.4966015715087115	2.400212584405057E-4	0.4148963851688662	2.5865367645300723E-4	1.0823142302052115E-8	0.43935598408771476	-598.8537732377677	1740.5659026846083	1683.95619125577	80.15850079254186	269.0673548175727	89.30914381631794	3	42	5	28	3	0.19833767778563235	0.30096024895979034	0.30703556260014314	0.193666510654436	
6420000	-10493.531005972325	-9846.705069494303	-646.8259364780221	-9846.705069494303	445.10419049292386	2.4966015715087115	2.5172225623901017E-4	0.4864183969112604	2.3989997190198458E-4	1.712517185725251E-8	0.5256846353746777	-611.6088959040824	1081.4464929462424	1251.7968204072433	308.96906480920336	153.15944724762642	266.189570208936	23	21	13	3	21	0.1956464586516166	0.30096024895979034	0.3097267817341589	0.193666510654436	
6430000	-10491.83374310416	-9842.793873438935	-649.0398696652248	-9842.793873438935	566.6808319490261	2.3885346783571024	2.5469344891970724E-4	0.5525512321710557	2.2505230915321323E-4	2.267445720981596E-8	0.6040750932734327	-612.7331459851276	1041.9490105018137	1766.1471840606177	623.4591833006665	126.80514489674808	190.540364152187	7	34	24	2	14	0.1956464586516166	0.30477542808237257	0.3059116026115767	0.193666510654436	
6440000	-10482.214810073214	-9833.947584465841	-648.2672256073723	-9833.947584465841	565.0370589724342	2.7712593500941014	2.508193055279004E-4	0.5619840816326344	2.3451836957641615E-4	2.063343434213853E-8	0.5876154652445705	-609.5357972750343	1645.591155767708	1634.0746819516403	1698.12665607122	171.2212488321497	296.42867843096315	21	23	2	7	28	0.1956464586516166	0.30477542808237257	0.3059116026115767	0.193666510654436	
6450000	-10465.901910074528	-9841.09284257956	-624.8090674949683	-9841.09284257956	384.1841867775704	2.745817011951903	2.959517335090416E-4	0.5300546054552459	2.7714612759583996E-4	3.775736976467028E-8	0.6435511362134443	-589.7426814487629	1996.3013380439797	783.725444995273	34.376822283690814	80.57321748262392	204.72750237503755	21	23	5	3	29	0.19699472214891786	0.2939926144427075	0.3045633391142754	0.20444932429410104	
6460000	-10460.632734637484	-9822.41697749019	-638.215757147294	-9822.41697749019	315.79221725140223	2.586992492961426	2.5758972191392227E-4	0.62400119697258	2.6779304606836316E-4	4.5041852527759594E-8	0.7325295878718133	-600.8571251618158	1703.3516221307627	1160.9762252989833	455.00874795860886	601.6204828234119	172.32973129659473	1	42	8	9	21	0.19699472214891786	0.31901866584677957	0.2886035646558153	0.1953830473484891	
6470000	-10486.035713894022	-9838.259005563787	-647.7767083302348	-9838.259005563787	309.75358317698397	2.586992492961426	2.450526913113878E-4	0.6507422821943531	2.551965538715151E-4	3.050933142614498E-8	0.697877151917375	-611.5629712675664	986.7764348185117	1165.7829815139112	859.3153653475547	329.48374805196494	65.88019732762275	17	27	9	24	4	0.19237933302564555	0.31901866584677957	0.29034468610985104	0.1982573150177257	
6480000	-10491.058478492369	-9844.902575542796	-646.1559029495733	-9844.902575542796	566.3086920672098	2.7137851653298135	2.344186460827326E-4	0.6373828093689321	2.254239387069859E-4	2.8120367223040852E-8	0.6863691834047944	-609.812372353901	1104.8910067253198	1685.5493685332633	263.6363648141696	188.4026547120518	259.67083306956397	20	29	5	12	15	0.19237933302564555	0.3162184934627887	0.2818157655988489	0.20958640791271874	
6490000	-10482.969989495885	-9832.71527812516	-650.2547113707243	-9832.71527812516	386.797805349167	2.654095664405128	2.1009834698776521E-4	0.6570213952806253	2.1934837253944947E-4	2.798461992859951E-8	0.7846735801728278	-611.124961978279	1139.6174538132336	2266.6041624456575	1408.9595544450474	102.40771869307443	246.80433217023955	15	19	14	13	20	0.1930815429523448	0.3170823966065536	0.30957557280043174	0.18026048764067176	
6500000	-10517.863392549496	-9841.26441313386	-676.5989794156353	-9841.26441313386	413.45639172962507	2.654095664405128	1.668370647899067E-4	0.5587660903959374	1.770735042497447E-4	8.861819953947178E-9	0.5650122843496916	-638.7552942658969	2961.0811014223027	1924.6767466519636	445.2798788348002	389.15588554632933	176.8373474820856	34	16	22	5	4	0.1930815429523448	0.3170823966065536	0.2943948688601368	0.1954411915809667	
6510000	-10545.96819422267	-9852.829668447937	-693.1385257747329	-9852.829668447937	517.950531806284	2.556523282778296	1.521480522326678E-4	0.5580254274857783	1.5548283542684164E-4	7.57990189083696E-9	0.5516630835489754	-654.087352472773	1913.3068351008853	1921.9704956167477	1472.5964811465199	636.3464735045553	280.2149814809734	30	15	3	21	12	0.1930815429523448	0.3170823966065536	0.2943948688601368	0.1954411915809667	
6520000	-10543.60926128559	-9834.478499670626	-709.1307616149641	-9834.478499670626	966.2794777085594	2.556523282778296	1.233831744871881E-4	0.6825090556135716	1.0922206896745544E-4	9.91081155569134E-9	0.8050823123311482	-669.2776671882083	2406.4779185657285	3725.8293760206184	321.2311484211261	420.24006639733545	378.5096796515477	44	6	4	24	3	0.1930815429523448	0.30644845032496987	0.2943948688601368	0.2060751378625504	
6530000	-10551.230452610103	-9860.59117576966	-690.6392768404432	-9860.59117576966	606.0882798731586	2.508324214616444	1.6120298549486507E-4	0.43358411491956605	1.550897852501842E-4	5.079219404189423E-9	0.46417288657833955	-655.153793457579	2356.359521729361	1097.6589972003821	448.08998277934535	118.32944413747859	167.46263103780817	39	12	20	1	9	0.20002032379790033	0.30644845032496987	0.3084683298713284	0.18506289600580333	
6540000	-10548.544207076522	-9848.62910712326	-699.9150999532616	-9848.62910712326	488.418586981894	2.541108933104061	1.4928733593743996E-4	0.5083610617186592	1.5437658272740698E-4	8.023067519852575E-9	0.590996698746721	-659.8912364986869	3210.6786499421937	1665.7143237936011	754.4974357922049	1054.0128029472537	735.5119356890309	22	11	5	21	22	0.20002032379790033	0.316635477659196	0.3004818198078264	0.18286237873507924	
6550000	-10538.304913677937	-9859.036814492527	-679.2680991854105	-9859.036814492527	605.0993315538138	2.6323331300243002	1.732135227910588E-4	0.3550954549739821	1.6629030533078893E-4	5.264915926721465E-9	0.4214891547666429	-641.5769764092702	2648.505513466599	846.371435739462	901.4789917200148	562.9944864982647	432.44559176318444	27	11	10	16	17	0.19188062739898026	0.3224212332998561	0.3071473551502492	0.17855078415091638	
6560000	-10506.64052254644	-9849.775097196021	-656.8654253504201	-9849.775097196021	306.20637605241836	2.6323331300243002	2.2745821403945442E-4	0.37790083893808296	2.3783453327380313E-4	9.207352055283257E-9	0.4265736656877864	-621.0227161592004	855.6373842117571	1857.450834943201	378.33672191620747	307.3355760843279	184.72681260440802	11	33	20	14	3	0.18148379854189947	0.31908734216719636	0.2894176194889389	0.21001123980196723	
6570000	-10519.928517339977	-9856.808804750293	-663.1197125896826	-9856.808804750293	264.5036937902569	2.546562982765392	2.261854979573083E-4	0.5052724753311014	2.2788631692761838E-4	1.463671831553689E-8	0.559672532769892	-622.7237305453937	1246.0728517610519	2844.993032694271	798.6595792322886	1345.0100302912576	345.0255066561843	7	8	4	32	30	0.1832699334743202	0.3173012072347756	0.2894176194889389	0.21001123980196723	
6580000	-10526.716791410101	-9849.847087255777	-676.8697041543231	-9849.847087255777	452.88625453669573	2.50785577487601	1.836695728204526E-4	0.47914858842722696	1.7949858927521025E-4	6.609951784271469E-9	0.4702781300561057	-637.0807278742432	1571.1992411755652	1944.777396032651	2638.5645833605026	310.5311873734332	459.6753660693843	6	25	15	11	24	0.1832699334743202	0.3250393795094384	0.2894176194889389	0.20227306752730445	
6590000	-10546.995024488613	-9858.614508850369	-688.3805156382433	-9858.614508850369	545.2719775745309	2.8974120433731754	1.7793000990943937E-4	0.5473265790873402	1.584962812570299E-4	8.038259478773117E-9	0.5379113565450997	-647.7158363524464	1950.4210864404738	2475.869567172027	3504.0603475914936	353.92365108921473	286.95061699741564	4	33	8	25	11	0.1792231603001696	0.3012125053625928	0.31359041462287784	0.20597391971436171	
6600000	-10547.714993039399	-9851.89123098766	-695.8237620517389	-9851.89123098766	524.9714377754256	2.7368274174102227	1.5069681732274526E-4	0.5144863887918997	1.3944207567168304E-4	4.302213943738516E-9	0.4770591160848728	-656.3028111272713	1248.5359447159772	2650.4597908132205	276.50929548127425	491.3549291146222	814.0282764195525	4	39	7	24	7	0.18332852786379858	0.3012125053625928	0.31359041462287784	0.20186855215073274	
6610000	-10511.51718233095	-9843.157551610155	-668.3596307207957	-9843.157551610155	699.9180082993481	2.2874588199221835	1.4727289370100225E-4	0.5639753632757637	1.4106009447781683E-4	6.511773701085049E-9	0.5794295555388687	-629.9597852421986	1574.2553286907773	2855.706985926401	141.31916169184726	137.98752123212873	427.8778547813943	13	29	9	5	25	0.20130115568413945	0.3012125053625928	0.295617786802537	0.20186855215073274	
6620000	-10537.084864487404	-9855.012706700109	-682.0721577872948	-9855.012706700109	691.8867236743178	2.5568157947160883	1.610740562258707E-4	0.45911314438711953	1.460146978000439E-4	6.633939638237914E-9	0.5314408545134345	-646.4792758147056	2502.2757484096	477.06855423216996	295.5327077754477	236.8483765166331	325.21630336455786	44	5	11	10	11	0.20130115568413945	0.3012125053625928	0.295617786802537	0.20186855215073274	
6630000	-10533.636671790631	-9854.629851382924	-679.0068204077072	-9854.629851382924	636.3020165409854	2.416584161222933	1.6207361598027259E-4	0.4591594768280856	1.5411594860343267E-4	5.50057453432447E-9	0.4726139621815327	-640.1584098714958	2692.707725590708	2733.557226697213	206.991092136902	285.39107048107826	599.5541465640928	37	4	8	20	12	0.1909484507800529	0.30864407393494625	0.3018433224261783	0.19856415285882456	
6640000	-10541.189961196455	-9831.465492028947	-709.7244691675071	-9831.465492028947	1681.1118148280534	2.416584161222933	1.0834087442168528E-4	0.661155349565144	9.763231047392416E-5	5.849941107033279E-9	0.6819473674642729	-670.066434449766	3499.3037759815247	1697.0941097261343	416.64456627725895	610.5713357504291	598.3220757404983	31	16	10	19	5	0.18483938895755314	0.31114450162235174	0.2999433977846143	0.2040727116354828	
6650000	-10536.524264251108	-9839.007660168872	-697.516604082235	-9839.007660168872	1313.6557314545773	2.507201223423928	1.4264477120730444E-4	0.6328234075762512	1.2132552217026022E-4	1.1279433252297484E-8	0.7320238762379093	-658.3873803392236	2171.256688743111	1456.7147869760129	1039.372566902232	660.6357014082707	529.3133473369766	38	5	4	29	5	0.1862434030762571	0.32172472947157027	0.2999433977846143	0.19208846966756024	
6660000	-10541.168217587598	-9827.919116647123	-713.2491009404755	-9827.919116647123	1445.682455600296	2.616139134199621	1.2513344016615196E-4	0.6492911014271323	1.045323787103064E-4	8.436828962648421E-9	0.7437123618273838	-672.4941731751568	3206.410252775354	3551.709897727001	1085.75147740831	452.50819513709865	536.1011609450785	39	6	18	3	15	0.20275928075846378	0.3089914066009243	0.30785069365932627	0.18039861898128767	
6670000	-10581.320094332736	-9855.012340926669	-726.3077534060676	-9855.012340926669	1312.2008546833533	2.616139134199621	1.0635838377829586E-4	0.5055914082647491	9.213906377964421E-5	2.3616595843848738E-9	0.48222621470883	-686.3526051572787	6477.935350468882	909.4354570692192	743.1240846312176	895.4497672285898	176.01450927852366	44	5	19	10	3	0.20275928075846378	0.3089914066009243	0.30785069365932627	0.18039861898128767	
6680000	-10563.204636305518	-9857.039398237514	-706.1652380680035	-9857.039398237514	971.8646523698374	2.32013129809937	1.243010102400786E-4	0.5510314465590712	1.0883852177745416E-4	4.0880309762743705E-9	0.5603805269987702	-667.8126325973341	2871.6441953528883	1182.6228558178423	260.742813827361	277.8956053504966	720.8937852702046	41	16	1	14	9	0.20275928075846378	0.3089914066009243	0.2824159116981565	0.20583340094245742	
6690000	-10515.833013138936	-9839.089410853809	-676.7436022851278	-9839.089410853809	799.4235159734393	2.5120082124050125	1.482430687185535E-4	0.5143660155612987	1.327577491575903E-4	5.955643384953515E-9	0.5498907417260677	-637.516490151542	2463.108155513044	3038.3289303945894	125.29714642600955	292.5963327542778	484.4378934839452	37	6	11	18	9	0.20275928075846378	0.3089914066009243	0.2824159116981565	0.20583340094245742	
6700000	-10548.175526808154	-9857.386239807327	-690.7892870008272	-9857.386239807327	638.9170590476249	2.698288821632716	1.635720679400252E-4	0.5310865398200881	1.5263199914836669E-4	7.766424072579242E-9	0.5548945004288475	-649.8237452408601	4488.362534352097	2090.997407388152	450.81791320126416	339.94196836092596	1082.2598450066157	28	13	22	13	5	0.19892053861461403	0.3075100662458334	0.28773599419709717	0.20583340094245742	
6710000	-10582.248841859395	-9850.787041485839	-731.461800373556	-9850.787041485839	1106.271410095027	2.6197347590770828	9.476296707288543E-5	0.5736735181603989	9.114202697429869E-5	2.93754144286728E-9	0.5885105098396209	-688.0569286802782	1137.4749637808925	5828.619224258115	1996.3286996722215	587.6358794944472	507.9880948242445	4	34	12	20	11	0.19719314878833683	0.3075100662458334	0.2925201915998512	0.2027765933659806	
6720000	-10574.745965857857	-9840.993685960972	-733.7522798968852	-9840.993685960972	1100.8238566525233	2.5487757523346937	8.538818939092504E-5	0.6409246084189638	8.615205222848397E-5	2.651428912314911E-9	0.6186426460086479	-690.6739134235671	3758.7306897926046	6964.84996720264	978.391477096768	852.1239698266332	858.0247504581789	21	12	44	1	3	0.19719314878833683	0.3062801124731276	0.293750145372557	0.2027765933659806	
6730000	-10595.836896139981	-9828.175563769817	-767.6613323701642	-9828.175563769817	1900.9025467535957	2.304913965985735	6.726529644800846E-5	0.6561778339049034	6.084033225903666E-5	1.4951629297107154E-9	0.6125101512546333	-722.7368511956392	7255.945873841882	6706.162139883536	3286.805443734449	707.7130210542443	1292.632748901449	4	25	18	7	27	0.18501175190129568	0.30269850762651096	0.3095131471062148	0.2027765933659806	
6740000	-10590.729675642759	-9832.523353003206	-758.2063226395537	-9832.523353003206	1947.9995723156514	2.6292638828207053	7.185829951472117E-5	0.5571538499420045	6.563166749499063E-5	1.6537946198264207E-9	0.574851532142574	-714.8531172390559	2285.0824399696285	5830.327533054461	1894.284541138961	1701.8397992711482	758.7529943520694	7	30	13	2	29	0.18631575886033305	0.30125393959331764	0.3095131471062148	0.20291715444013655	
6750000	-10546.524375771047	-9833.740563879079	-712.7838118919678	-9833.740563879079	905.287428384192	2.6292638828207053	1.1773893018460793E-4	0.5329682568609507	1.197678003957285E-4	4.971526237096446E-9	0.5939817306133893	-669.0573556204151	2552.2236202291538	2443.4833361629007	4742.011289573547	3302.7518540258147	498.508020538864	3	7	13	22	36	0.18545924986999462	0.3021104485836561	0.3095131471062148	0.20291715444013655	
6760000	-10517.384938716243	-9836.250563981615	-681.1343747346278	-9836.250563981615	519.3317127875869	2.6292638828207053	1.3812040928302155E-4	0.5542376938787832	1.498269216699688E-4	8.281470681085052E-9	0.6286401076994038	-640.7753259260909	1534.8710070127215	1725.0160236494542	3274.2757085805806	541.2197134170459	357.94271950120566	14	3	24	1	39	0.18545924986999462	0.3021104485836561	0.3095131471062148	0.20291715444013655	
6770000	-10532.713951761581	-9848.100674765743	-684.6132769958393	-9848.100674765743	609.8633306349864	2.6292638828207053	1.3975878837412678E-4	0.4310055830131565	1.48318024043063E-4	4.144828207384043E-9	0.4571386969821109	-642.0034689886397	2557.1934676808564	3946.514168094333	4982.425037003373	1376.3696200256907	349.75992320914486	15	11	8	1	46	0.18771177012968177	0.2965263812135455	0.3095131471062148	0.20624870155056002	
6780000	-10523.03211005839	-9840.063459683632	-682.9686503747587	-9840.063459683632	713.0248173571352	2.532154566219456	1.445114478325372E-4	0.5651875269051337	1.4664233116970366E-4	9.696376511157342E-9	0.6659561444572349	-638.3546542622553	2287.6297863253267	2149.5052949691644	4576.71806132599	5719.107656997704	418.0951527394008	20	6	7	1	47	0.18579753251904174	0.30622247710461276	0.3134663094913543	0.19451368088499332	
6790000	-10513.979468186326	-9837.055344672357	-676.9241235139694	-9837.055344672357	485.3122319974076	2.532154566219456	1.6132763561641056E-4	0.5417844907447817	1.6606877289952697E-4	9.494723781095793E-9	0.6180656361924811	-629.4962981621744	1189.7261592861614	3263.5476565490035	8957.229651747817	11496.50108744159	404.5003922293583	17	6	9	2	47	0.1875569650327933	0.3127747102422775	0.305154643839938	0.19451368088499332	
6800000	-10515.659722922159	-9844.194072662072	-671.4656502600873	-9844.194072662072	485.3895238733578	2.532154566219456	1.4735088236462652E-4	0.48636360255097233	1.5434970416332283E-4	6.466166171244536E-9	0.5502550730855902	-628.238641771014	1033.4789286916916	2836.200233049511	7443.49689987116	980.5910221990522	361.41717170128015	17	1	10	2	51	0.18426893520498466	0.30992447369088155	0.305154643839938	0.20065194726419788	
6810000	-10511.695549688293	-9833.730303542736	-677.9652461455568	-9833.730303542736	574.9807467914978	2.783961893415107	1.4740702776360175E-4	0.4983741267171406	1.5676216947956118E-4	5.791245771359139E-9	0.49452733289590006	-632.8656486137046	3802.5929879301	1376.4801681945632	6419.1704464054565	1319.2396150579677	453.1374467499443	4	14	11	11	41	0.18567024022883397	0.30992447369088155	0.305154643839938	0.19925064224034858	
6820000	-10516.738784847865	-9836.97376506253	-679.7650197853343	-9836.97376506253	542.3537326771421	2.372463394152541	1.429901935531617E-4	0.46246858467382645	1.4885597846323303E-4	5.853500201579723E-9	0.5162504862086624	-638.6713808153216	1219.2251805921094	2081.474438735033	3996.1822579424697	1102.4600347015446	510.46061827695416	13	5	11	9	43	0.18567024022883397	0.30992447369088155	0.305154643839938	0.19925064224034858	
6830000	-10527.24738076248	-9842.637498024416	-684.6098827380629	-9842.637498024416	645.7925340681686	2.5374282781989677	1.4850654888354722E-4	0.4371571805208587	1.4888029219404928E-4	4.9709076079138485E-9	0.47388355430503465	-639.9935561862751	1467.4576886815737	1591.7741114760195	5768.180588885007	5764.180999519648	500.03267203827767	4	10	16	3	48	0.19013400116199589	0.29924598897953186	0.3055025843669861	0.20511742549148837	
6840000	-10533.14668642767	-9838.101465959979	-695.045220467692	-9838.101465959979	593.2288053351981	2.5374282781989677	1.3852777112764622E-4	0.3881671582353915	1.3932348552700302E-4	3.3940050612507135E-9	0.4302117147931674	-653.5558060543098	1418.256068229665	1894.6843482891902	4697.905301689446	469.71616592272056	724.1651786210887	11	7	12	12	39	0.19013400116199589	0.29924598897953186	0.3055025843669861	0.20511742549148837	
6850000	-10518.664011458535	-9822.61660159441	-696.0474098641248	-9822.61660159441	759.5495692945962	2.436503048863512	1.3284863566112175E-4	0.5877192423937622	1.271437431386388E-4	5.1919149405086174E-9	0.5918958527248925	-653.1716703780662	2792.9973577984433	5530.2838125548715	2241.664591668646	258.3123307112177	666.1603785411994	19	10	3	8	41	0.19035872349208377	0.29924598897953186	0.3055025843669861	0.20489270316140049	
6860000	-10538.507970325272	-9836.256654739176	-702.2513155860963	-9836.256654739176	868.9282795545689	2.7406302266417044	1.3253247707678895E-4	0.6860542190812032	1.282847062495398E-4	5.156601334566169E-9	0.5636752609513282	-658.9773396515012	2297.439094789176	1735.3458042981285	4444.811930098072	1525.6161116894696	708.6277501331384	10	11	8	18	34	0.19083099200818965	0.2933299652199287	0.3039424862676285	0.21189655650425532	
6870000	-10582.484668298364	-9865.231627246816	-717.2530410515476	-9865.231627246816	763.4807853240961	2.402949883861478	1.1078489582331763E-4	0.46957603341886855	1.1414713432405027E-4	2.6231499501960153E-9	0.46503928508259434	-676.5398675520223	1254.6009557074333	3679.501840578947	1573.4565761314175	969.2889581458307	393.16271743442536	1	28	20	18	14	0.19464251106687025	0.2933299652199287	0.31528083464263956	0.19674668907056367	
6880000	-10546.626517674209	-9854.078793313161	-692.5477243610468	-9854.078793313161	664.4329794671673	2.592993084587095	1.3293814995600481E-4	0.48956168728775806	1.3762406538854623E-4	4.722246297352376E-9	0.5001952787786592	-653.3114344136889	2596.676664022591	3840.6063705217007	329.5426720971392	507.157478111496	188.29145702948264	21	23	25	9	3	0.19464251106687025	0.2933299652199287	0.31528083464263956	0.19674668907056367	
6890000	-10531.65244689525	-9845.341463732246	-686.310983163004	-9845.341463732246	525.2534067963495	2.570207298706796	1.5345770841084143E-4	0.4736258633240544	1.5933359801185033E-4	4.905941530483599E-9	0.4630218173085859	-645.8691987073444	2323.4331886778928	4930.432487672472	1828.988733789399	317.2176190016006	256.197603289298	25	5	20	25	6	0.1865677193198347	0.30982526437404534	0.3104729468767593	0.19313406942936284	
6900000	-10530.962816137728	-9855.501154696565	-675.4616614411628	-9855.501154696565	370.9628031618608	2.587724491142776	2.0386725152553325E-4	0.45081652245586407	2.081556868857868E-4	1.0782912321784107E-8	0.5004400078083392	-635.7344126649772	1685.0703913447999	548.8447678456521	2083.9206869557975	415.735720933126	395.0318914509987	46	7	1	25	2	0.19509246434594926	0.30263712741896764	0.3069559771062175	0.1953144311288678	
6910000	-10529.963034761548	-9855.937260546538	-674.025774215009	-9855.937260546538	569.5939749636887	2.7857814705314046	1.7711681701397208E-4	0.3849352053523988	1.8230998994137905E-4	5.2740241982121145E-9	0.4054416241227668	-637.3271345515222	1902.357308909327	1749.3823271370313	270.2514879158473	357.6785870756676	289.5473368230846	31	18	10	5	17	0.18742031614375845	0.30263712741896764	0.2995017460865933	0.2104408103506828	
6920000	-10533.600237008744	-9848.757353405379	-684.842883603366	-9848.757353405379	595.3004860093051	2.2204302535275176	1.5118030169915028E-4	0.45434950265886953	1.6217979349321854E-4	6.334277719372449E-9	0.5011664019750952	-645.1268739733526	1802.7421084378268	4314.052859185628	1383.4377053942424	186.5172428034648	290.0031570663366	15	9	29	8	20	0.19188251305418302	0.29817493050854305	0.2995017460865933	0.2104408103506828	
6930000	-10554.471181387837	-9843.759798809833	-710.7113825780033	-9843.759798809833	707.7223210359133	2.6664686205811594	1.2028712926625534E-4	0.3892537743009401	1.221632714734807E-4	2.235404257764987E-9	0.3973094842966887	-669.5797041297488	1983.230355599182	3769.6448132283026	2950.9928955384657	910.5057419426539	454.80379656308844	7	20	19	10	25	0.19700159493260552	0.2891013098931057	0.2988238844981427	0.21507321067614824	
6940000	-10550.790080414574	-9849.813015377938	-700.9770650366362	-9849.813015377938	652.532078088939	2.3618228140524717	1.4207583710754092E-4	0.4578505154757919	1.4278477160402017E-4	3.868628368676241E-9	0.4459409277855484	-661.8915427434765	2131.1485460995304	2600.1490080544604	1594.865251441575	394.3186922175448	356.9779092723685	6	35	13	5	22	0.17653775104893626	0.32097894335556826	0.2985208150122197	0.2039624905832779	
6950000	-10524.811171176865	-9838.150583555345	-686.660587621519	-9838.150583555345	861.9099168510345	2.5377807856307166	1.8034787938240102E-4	0.5452493119326728	1.4953358595235826E-4	8.640096902719046E-9	0.5342103328653777	-646.6503191458052	905.4622662991326	2934.5044078374954	1679.1235484716979	282.8191403558416	402.93926411911997	5	23	26	7	20	0.18353077403827148	0.30053954047931825	0.29756266884118715	0.21836701664122526	
6960000	-10538.88562469094	-9846.971605630833	-691.9140190601069	-9846.971605630833	595.0636171358555	2.5605553314257135	1.559360029179714E-4	0.4456610055609444	1.5744683908614835E-4	4.5226010261990645E-9	0.44101178275866465	-653.0605906388824	1648.2229723575379	2922.8573188779883	1709.9877054309186	360.84937106158446	205.38069633562773	13	12	31	22	3	0.19240225062242888	0.31098403809080716	0.30739230749357116	0.1892214037931949	
6970000	-10507.838929195213	-9834.224884277532	-673.614044917682	-9834.224884277532	538.9586064566171	2.5605553314257135	1.8124380158352594E-4	0.49317129926895203	1.916351274793581E-4	7.430365319922698E-9	0.4802416842857372	-635.1582831119142	1475.6106493962889	1672.756533443114	2081.5438168074415	450.79343650853656	151.22838539764967	11	35	1	31	3	0.19240225062242888	0.3124011562059168	0.3071024618173191	0.18809413135433736	
6980000	-10527.028097965125	-9854.183502542965	-672.8445954221598	-9854.183502542965	608.0122131591071	2.5928238560512686	1.6888740025208625E-4	0.4519251315397389	1.669768277536526E-4	5.452015041220962E-9	0.4438408042305727	-636.2615660104067	1154.941386893053	2101.7180495860416	506.5521673887076	330.81776397738287	153.49691343746218	3	37	18	20	3	0.19553333459750302	0.3092700722308427	0.3071024618173191	0.18809413135433736	
6990000	-10509.631363455885	-9852.637131207408	-656.9942322484775	-9852.637131207408	492.32774875115877	2.7315895454295513	2.320659940952514E-4	0.43127165373336557	2.06961725269821E-4	9.798398485090916E-9	0.460627898789616	-619.9475972803385	1222.3780446803037	2314.838222853558	376.25021132601165	259.20281454587433	324.4506588603428	12	28	10	2	29	0.19553333459750302	0.29269143906915823	0.32368109497900355	0.18809413135433736	
7000000	-10497.502661695837	-9851.740077764622	-645.7625839312142	-9851.740077764622	428.09477206815757	2.5868303449425287	2.499701750383604E-4	0.5141526428873892	2.4450150443177467E-4	1.5292691969786184E-8	0.49481617618206164	-607.86030203461	1278.8254117450822	1758.6981044069694	644.7666886492347	254.51116041390836	543.5780913940032	9	33	11	23	5	0.19553333459750302	0.29269143906915823	0.31110011210754407	0.2006751142257968	
7010000	-10473.540460257815	-9827.298181202268	-646.2422790555462	-9827.298181202268	419.3310384010682	2.583349105137239	2.642335478756817E-4	0.6599152808963616	2.3116765915434973E-4	2.72554692205259E-8	0.6815694432711136	-607.9447042813847	868.1394944463453	1850.8046550958534	320.5799840855946	86.83464076292293	355.51092991170145	10	39	5	1	26	0.18445309201095833	0.29269143906915823	0.31110011210754407	0.2117553568123415	
7020000	-10459.485376094075	-9830.6715130823	-628.8138630117746	-9830.6715130823	323.0802260205414	2.834295148107085	2.4329421590001303E-4	0.5162306448605585	2.4312075148853608E-4	1.5511553943780035E-8	0.5121932944865112	-593.8943475344097	639.0212571712037	1431.8597156478568	86.02565995489432	192.67144070074977	103.35009354914678	17	30	9	23	2	0.18070554553713555	0.32401403313787736	0.2988953490576014	0.1963850722673878	
7030000	-10502.179881110334	-9857.647669382608	-644.5322117277273	-9857.647669382608	314.9359838578249	2.916692843090183	2.3316540083931172E-4	0.65080632099128	2.2408656220293356E-4	2.0003573015096117E-8	0.6357408630616396	-608.6737362192432	1180.1168138243884	1637.6415751452682	142.0939865818862	233.25195928190402	83.27281507121678	26	20	12	22	1	0.18151634873089526	0.30878212941559535	0.3285287793715031	0.1811727424820084	
7040000	-10477.607755984172	-9836.028612843971	-641.5791431402018	-9836.028612843971	270.1448350273878	2.3250763601536892	2.2270031525315812E-4	0.6303787047904374	2.2817430374776632E-4	2.100495770684389E-8	0.6578476985557197	-603.8841564476577	2318.468487591988	2170.188078019186	1568.619335097989	127.68634807066597	54.50273799399387	40	2	2	34	3	0.19295580496389642	0.3149090501705967	0.3109624023835006	0.1811727424820084	
7050000	-10490.65729227009	-9839.137233757192	-651.5200585128991	-9839.137233757192	351.4215903282891	2.7871824068438142	2.605445076314818E-4	0.6780336966778396	2.2624384234028462E-4	2.90002805415012E-8	0.7008921801265849	-612.378852474741	1309.3025418207214	2098.011476762736	1852.643565777224	235.8387602269945	251.22427953886506	19	3	22	34	3	0.19295580496389642	0.3149090501705967	0.3109624023835006	0.1811727424820084	
7060000	-10477.283378749487	-9825.170964781042	-652.1124139684448	-9825.170964781042	387.8709264346491	2.4613590120076285	2.328634489641362E-4	0.7034243428033207	2.2390464872444932E-4	2.425720205120482E-8	0.6908578749107351	-613.7188367027243	1089.4079308486946	580.6157584266598	1792.133038559507	268.8706349754934	202.51253930213272	7	3	35	28	8	0.19018983711419435	0.2996687032326556	0.3110080691761141	0.19913339047703804	
7070000	-10493.887136612531	-9840.003705883266	-653.8834307292663	-9840.003705883266	288.9141241078849	2.867797953687112	2.7575896193319144E-4	0.7645929679587988	2.3845050195551488E-4	4.450383898789149E-8	0.8018796753792024	-614.0616224546621	2485.0638048789942	2981.8767177274785	472.24069622563155	174.3773478525401	410.73981962372375	31	14	4	29	3	0.2026027672374143	0.3047472566056127	0.29351658567993705	0.19913339047703804	
7080000	-10467.785433554534	-9830.043522770502	-637.741910784033	-9830.043522770502	370.4496746413824	2.9381809698956856	2.4968581914591904E-4	0.7617515130875671	2.1843576007352612E-4	3.2017190442101325E-8	0.8111649279675102	-598.4367290993035	1735.4619615049544	3829.771116323435	202.37593010901423	317.64874670242915	138.65180597901798	31	9	17	21	3	0.16683181769917532	0.3074486667801749	0.32658612504361384	0.19913339047703804	
7090000	-10465.565718382368	-9828.01783723802	-637.5478811443481	-9828.01783723802	316.3266417472314	2.406286889031768	2.6646898983029895E-4	0.6824869362136368	2.341498559362872E-4	2.7176675356056055E-8	0.697074951395575	-595.3270475571185	1420.8378396796322	4994.176787346505	209.4877606984475	104.41306824600558	500.5255825438104	37	4	19	6	15	0.19658660491777982	0.3091365772717128	0.2905227149247391	0.20375410288577042	
7100000	-10474.072880274567	-9838.58925932069	-635.483620953877	-9838.58925932069	292.9721427186005	2.7258834226018953	2.6968220524700167E-4	0.7064803392942909	2.3103393635944447E-4	2.7640631137473713E-8	0.7019551832734889	-598.274843389412	1235.8028158906513	2272.099902428444	171.72059334221026	229.16873628409317	199.12705402403847	15	27	19	13	7	0.19658660491777982	0.3091365772717128	0.3016737700344777	0.1926030477760318	
7110000	-10483.278295474958	-9846.751033634315	-636.5272618406427	-9846.751033634315	339.11338694388604	2.8598753504910186	2.549849079539999E-4	0.5017496959403952	2.3179861075312087E-4	1.3905233316941236E-8	0.5105889081397713	-601.3057409624604	1046.7716321986334	1790.5689441176437	195.09984560527377	234.98848395342554	39.63203060435378	26	18	12	22	3	0.18513332691764778	0.3091365772717128	0.3139259919117923	0.19180410389884922	
7120000	-10488.538641904464	-9835.785530327388	-652.753111577076	-9835.785530327388	316.14569565566154	2.5253427117061125	2.4727930675008284E-4	0.6241216969337597	2.1838455651823296E-4	2.0346049037973322E-8	0.6315635533122262	-614.1841516829984	1147.0828647573967	967.1829125816331	2242.3796262731526	237.3310693802568	226.9735899047121	15	6	22	37	1	0.18629340119102158	0.3123414297973737	0.31418368599711355	0.18718148301449328	
7130000	-10483.52195910074	-9831.446300906611	-652.0756581941298	-9831.446300906611	453.9956041556147	2.915720015180323	2.0167679516623608E-4	0.6190395611180026	1.9557717569833669E-4	1.5047786504264976E-8	0.6137301951686548	-612.7716488657566	1243.248644945942	880.3535247327571	2819.0607270518635	297.50884082244	87.68690014216665	17	3	21	37	3	0.18629340119102158	0.31003648973196923	0.31648862606251804	0.18718148301449328	
7140000	-10503.043260947616	-9823.002365912995	-680.0408950346203	-9823.002365912995	493.0341187367692	2.6263599441726426	1.7081766064325023E-4	0.5928752097073238	1.6524537188289203E-4	1.064871156806027E-8	0.6118297095966022	-638.7603204410401	1404.5352791318544	4299.78632727736	3061.3656921735737	294.24514882798616	209.03347278299444	11	28	7	25	10	0.19909638360559287	0.3076178414882217	0.3025539831841045	0.19073179172208304	
7150000	-10529.34855612232	-9849.20143020791	-680.1471259144116	-9849.20143020791	330.80899924968116	2.487439851401356	1.6870640810785293E-4	0.5752068853364483	1.6712652111312322E-4	9.907786353590912E-9	0.5705298355301046	-640.1556263435399	2264.475729989007	4297.929649951739	855.5478454965471	358.802528820478	361.82816792468446	34	8	1	23	15	0.18263743041626707	0.3076178414882217	0.3025539831841045	0.20719074491140882	
7160000	-10527.295027930842	-9841.961285453554	-685.3337424772891	-9841.961285453554	410.25332400051957	2.5066192529557867	1.3753360952039324E-4	0.5470072994401454	1.2413610951739828E-4	5.249355279617978E-9	0.563782863749985	-645.4251857034462	2464.6764403803186	5108.343443730294	334.24987178915666	523.5430461400164	24.651819065975644	24	17	16	21	3	0.18263743041626707	0.31812130851234366	0.3025539831841045	0.19668727788728685	
7170000	-10537.03127500305	-9838.87848501165	-698.1527899913992	-9838.87848501165	458.6224729373718	2.455869805715235	1.2736394542864173E-4	0.6227846468166605	1.2649888317701197E-4	7.070006671340508E-9	0.6594181382129997	-656.3735955263885	2818.5281058833198	5886.9655067012145	262.9810797824807	711.9137129725993	46.325792235018746	31	13	11	23	3	0.19290413249882868	0.3071829346551693	0.3025539831841045	0.19735894966189957	
7180000	-10528.079469933866	-9841.326811300487	-686.7526586333788	-9841.326811300487	383.8211770423205	2.662246419617593	1.379318522201142E-4	0.545410888483435	1.320525032223525E-4	7.177092983403858E-9	0.6340650182980349	-645.243594896071	1874.3427495626154	7340.520657382441	749.595020087199	509.50407927493796	2.9000655179589017	35	6	3	34	3	0.18966594026415004	0.3046017574213382	0.30370452614606097	0.20202777616845283	
7190000	-10521.273040981645	-9838.041591730944	-683.2314492507005	-9838.041591730944	359.6981458358307	2.662246419617593	1.378018582628001E-4	0.5490694157302882	1.3936579160492887E-4	6.510529691497941E-9	0.586617362643302	-644.4971094715111	2982.8546754314	1400.962457917666	101.47185794556896	431.77580888136896	4.968842963238044	39	11	7	21	3	0.19307700075167372	0.30119069693381456	0.30370452614606097	0.20202777616845283	
7200000	-10544.533993968935	-9838.641267297946	-705.8927266709886	-9838.641267297946	421.7997994423723	2.662246419617593	1.291005165858958E-4	0.6294124423546035	1.2499541085320866E-4	6.199802893320879E-9	0.6804010448130783	-665.8420850367534	5068.212216267322	4961.396670372755	320.3207351457301	341.2721521161564	171.94580769766222	33	11	18	16	3	0.2050535403036635	0.28901288563396843	0.312589280572599	0.19334429348977114	
7210000	-10559.213571896844	-9851.571819574934	-707.64175232191	-9851.571819574934	450.83361801503105	2.662246419617593	1.1357167016560014E-4	0.602093984701722	1.1073254260108576E-4	4.809762954301507E-9	0.63720095074989	-670.1185783429933	3668.3420030223965	485.58483229588927	443.125705275934	560.3306377361806	10.089597829323981	46	12	16	4	3	0.2050535403036635	0.28901288563396843	0.30015250701977175	0.2057810670425984	
7220000	-10543.518596677635	-9847.647883548845	-695.87071312879	-9847.647883548845	387.3592698052795	2.5463734888632565	1.2712757994846912E-4	0.5622202896955177	1.2996042245760642E-4	5.273774290623242E-9	0.5773257570513051	-658.8155603340991	3495.188115877942	171.99804766018593	272.8958450794805	543.2624432278104	33.873809806040605	50	2	17	9	3	0.20767713311785643	0.28406008220298906	0.3024817176365581	0.2057810670425984	
7230000	-10534.724556243591	-9836.178201328436	-698.5463549151557	-9836.178201328436	433.748524536825	2.659865829971069	1.1585242312634943E-4	0.7184416274162286	1.1598264877289985E-4	5.878406958306688E-9	0.7194996737996108	-654.9272949506887	3787.9919545349553	10670.998713734538	202.16021376015277	569.1594859424938	1.054477315994686	45	2	15	16	3	0.19534138962646086	0.288983693704835	0.31898129151186794	0.19669362515683822	
7240000	-10497.71506562192	-9827.483360788068	-670.231704833851	-9827.483360788068	335.7248832427079	2.659865829971069	1.455423846222202E-4	0.5349659580128664	1.5252917923591652E-4	6.4252184641948674E-9	0.5586286839391399	-629.8843245700914	1923.8432947509039	4834.920580486795	219.24652941930202	554.6515470540048	0.45358705788827597	42	6	17	13	3	0.19534138962646086	0.288983693704835	0.31898129151186794	0.19669362515683822	
7250000	-10511.240360929058	-9843.500580488708	-667.7397804403494	-9843.500580488708	283.4524425259857	2.659865829971069	1.66589974225643E-4	0.5887383042423211	1.7475236000317584E-4	8.802252560556613E-9	0.5846030264921389	-628.5400608895706	1732.0459825560586	2273.943556769484	3016.5499202584465	292.3419771827626	0.9808549160405644	4	28	15	31	3	0.2037882130669236	0.288983693704835	0.3105344680714052	0.19669362515683822	
7260000	-10491.683598743562	-9836.757160572774	-654.9264381707899	-9836.757160572774	246.7812595917343	2.6050397259876936	1.9031041962269752E-4	0.5597666448320142	2.0667371401867054E-4	1.1880358296262086E-8	0.579948323692456	-619.009777322119	1500.2441066612032	1528.5012493922027	500.0134832011113	314.6986170781372	2.8072658406281334	22	29	20	7	3	0.2037882130669236	0.2984008761665063	0.3105344680714052	0.18727644269516694	
7270000	-10477.097920979773	-9830.712402061461	-646.3855189183124	-9830.712402061461	231.16691392277835	2.855412320177863	1.9967045220094468E-4	0.6080270967241942	2.207506357795567E-4	1.645779131139439E-8	0.6564369208964503	-611.4237294057431	744.5405472484757	1447.5546322111572	178.69266408989168	247.1548580528095	11.96141525494762	10	41	6	21	3	0.19541701151178437	0.3029117837503683	0.30052493597861213	0.20114626875923727	
7280000	-10473.503558591376	-9831.248558615363	-642.2549999760121	-9831.248558615363	232.5503808649092	2.6790162403969013	2.1181490769146399E-4	0.5354184990696355	2.18632432012756E-4	1.6875495785611937E-8	0.6217636244408138	-601.6868073666911	1893.4681025361033	2075.3989029062236	120.94268260732642	658.1405948426541	4.281123267892191	26	23	15	14	3	0.19541701151178437	0.3029117837503683	0.30052493597861213	0.20114626875923727	
7290000	-10449.88630720763	-9820.452546129762	-629.4337610778673	-9820.452546129762	199.8597217728955	2.705595147352429	2.525372499804719E-4	0.701347697692195	2.608619097578068E-4	3.8651861737972525E-8	0.7755113354513162	-593.3883520806341	935.0824420225264	1561.8237642572317	276.49372868436393	333.7950214517567	1.370560941394581	11	37	11	19	3	0.19541701151178437	0.3029117837503683	0.30052493597861213	0.20114626875923727	
7300000	-10465.71108056804	-9842.739235298377	-622.9718452696637	-9842.739235298377	185.31702114910283	2.421201039033179	3.025725993787854E-4	0.5672984107394942	3.0081878181881054E-4	2.5356232647722667E-8	0.5635186083525225	-588.9308455832366	639.6159036349922	948.7400774369265	520.8763050577306	250.26504262942055	2.396142966062491	5	39	11	23	3	0.19541701151178437	0.3219824631849618	0.2814542565440186	0.20114626875923727	
7310000	-10472.55218525647	-9825.264810915858	-647.2873743406121	-9825.264810915858	253.979151742435	2.6081403029930987	2.289700046265677E-4	0.5937755491541266	2.3342503578777365E-4	2.0927183391511908E-8	0.6444871627623769	-611.1871935546405	757.6513022582876	1678.1373661689368	705.9681773416363	280.67741924834615	16.737094171847865	10	37	2	29	3	0.19583612932472563	0.3219824631849618	0.28640133228203013	0.1957800752082845	
7320000	-10476.139535846693	-9838.623747754858	-637.5157880918346	-9838.623747754858	210.43870220504934	2.4672346346481318	2.559432789648358E-4	0.6332843967395506	2.541497711456159E-4	2.381064031087522E-8	0.6114740293795455	-599.1438506994925	1130.733839194354	1474.975678797546	219.17059837188958	732.2434959930458	21.668158871878962	2	42	32	2	3	0.19044461385056316	0.3219824631849618	0.2917928477561926	0.1957800752082845	
7330000	-10487.58594039344	-9836.402179338256	-651.1837610551833	-9836.402179338256	269.64128766982884	3.1197904624609714	2.144448700116851E-4	0.6502008514326522	2.1649687960746358E-4	1.819287613742248E-8	0.6519341272232049	-614.991799214412	945.033516422992	1562.9089445966342	205.70055161491888	312.99933066216545	80.3280361969379	3	45	27	4	2	0.1979862124426603	0.30334348538243633	0.30289022696662093	0.1957800752082845	
7340000	-10486.793639653126	-9842.863129271094	-643.9305103820324	-9842.863129271094	237.36649663945792	2.8485995757266966	2.235056344608557E-4	0.5388290617750005	2.413830899842277E-4	1.4376009686064406E-8	0.5244055490509641	-607.3292292523324	1538.4051021655357	2195.9083447762637	423.42692631596776	312.29417132579175	17.29420604846568	17	26	11	23	4	0.19734788741607523	0.30334348538243633	0.30289022696662093	0.19641840023486956	
7350000	-10544.01372869479	-9856.400389474982	-687.6133392198084	-9856.400389474982	337.88276699256795	2.794965677795785	1.4733142979525673E-4	0.5240637791529343	1.6283394994164716E-4	4.952837331272155E-9	0.49277238869892703	-648.4198356220481	2322.3492819423454	4401.497373206663	786.7141014050322	415.4726418769929	20.847393871062216	36	1	20	20	4	0.19696293695612369	0.2956056308590108	0.311013031949998	0.19641840023486956	
7360000	-10518.617910244937	-9834.0068553195	-684.6110549254372	-9834.0068553195	389.46170057698293	2.4918150375061066	1.4080359711241507E-4	0.6102610507443873	1.467161025227345E-4	6.3421445005900366E-9	0.601122457283469	-644.8457899622507	2226.5129861055093	4656.594962444125	781.7877039786686	474.87671854659686	35.48965171663903	28	9	20	21	3	0.19971982641746275	0.2956056308590108	0.311013031949998	0.1936615107735305	
7370000	-10561.736558054214	-9867.18202224703	-694.5545358071822	-9867.18202224703	459.29085113909287	2.609259841259479	1.1385058320499596E-4	0.527812986156455	1.126293730303404E-4	3.0561377669669966E-9	0.514667304065711	-652.3230017937673	3571.0680633104953	11389.754878691028	500.01733901157786	458.8692286667273	62.94458517541062	32	5	5	35	4	0.1972350262666217	0.2956056308590108	0.311013031949998	0.19614631092437154	
7380000	-10528.001263832808	-9839.163314964007	-688.8379488688008	-9839.163314964007	349.7085376961745	2.609259841259479	1.591570862387362E-4	0.7017793298119717	1.5181535402646626E-4	8.788081635340273E-9	0.6511530409781436	-650.1724259342446	1481.122669455725	2657.1954424421733	453.6610097363054	554.0259622387161	40.97067158312286	22	22	29	4	4	0.19050340602849228	0.3023372510971402	0.311013031949998	0.19614631092437154	
7390000	-10530.113361437547	-9851.2538510884	-678.8595103491464	-9851.2538510884	300.8985263937008	2.569611845101119	1.577871392457565E-4	0.6579729228424597	1.5725492969089942E-4	9.858003409568862E-9	0.6473293754597512	-640.4439521107558	1846.5563829927705	844.8026660848219	494.1613708618153	1041.5752208357114	7.383537100426461	41	13	16	7	4	0.19050340602849228	0.3023372510971402	0.3181473719123206	0.18901197096204894	
7400000	-10518.825329271336	-9844.392895774883	-674.4324334964535	-9844.392895774883	320.9324301921921	2.7542096141521712	1.6668804494903358E-4	0.4908326590291041	1.7262895718153662E-4	7.832035947443927E-9	0.5302460428138994	-638.9645580184856	2716.9286104801786	215.2523899961322	429.1172211789613	259.08707638569166	42.65022150438138	45	7	19	8	2	0.19050340602849228	0.3023372510971402	0.3181473719123206	0.18901197096204894	
7410000	-10530.987422564625	-9846.422295698352	-684.5651268662738	-9846.422295698352	343.7416924461385	2.825963650162716	1.4129948982675338E-4	0.5227681977504544	1.5030408943995872E-4	5.470345725108315E-9	0.5432053219128591	-646.8659449129244	3405.2007887452714	431.004741389771	518.6796105609315	666.0728839796354	26.520188902192782	44	3	17	14	3	0.19050340602849228	0.2979688569491038	0.31113828007400707	0.20038945694839896	
7420000	-10512.42677049728	-9846.207215180964	-666.219555316316	-9846.207215180964	346.5465989800037	2.9439355750358787	1.8512471875689653E-4	0.5131414515393503	1.89583795401443E-4	9.52500333529227E-9	0.5479534799622202	-630.1056014347668	2053.1491331952725	239.15123513503104	313.7059691836639	198.77102739663965	459.39409782528446	45	10	15	6	5	0.19050340602849228	0.2979688569491038	0.31113828007400707	0.20038945694839896	
7430000	-10509.415394460091	-9844.967894291827	-664.4475001682637	-9844.967894291827	386.21809801564814	2.853335090667609	1.774106470583637E-4	0.6750934144591264	1.5967055855100918E-4	1.5208124743142688E-8	0.7581774529520315	-626.0450350502651	2538.301500284532	186.52019221263845	520.2681995147568	634.1124623695655	139.77888504236293	43	18	7	9	4	0.19050340602849228	0.30945203223543283	0.31113828007400707	0.18890628166206996	
7440000	-10504.585956354316	-9838.730633682657	-665.8553226716585	-9838.730633682657	293.23339436843776	2.841041912854452	1.8472562413119438E-4	0.5723207033857273	1.744859978873833E-4	1.0658638740313185E-8	0.6268434507531212	-632.0064302995961	1801.9161293857949	319.7989235066945	380.1692942016593	166.2921622933783	15.426138738190996	45	9	23	1	3	0.18597033792480105	0.31560823106794017	0.309515149345191	0.18890628166206996	
7450000	-10524.950355969388	-9868.55565029319	-656.394705676197	-9868.55565029319	338.80543948432825	2.6495313735993276	1.8508029160322216E-4	0.45631074283508993	1.8833421057674836E-4	8.690243495926248E-9	0.5071336615096164	-620.7676318044051	1741.2747814848403	353.6006630209611	310.6413793517474	586.445905989379	54.586992103210314	45	28	3	1	4	0.18714825338656463	0.31443031560617657	0.309515149345191	0.18890628166206996	
7460000	-10502.797982950935	-9837.935812932072	-664.8621700188626	-9837.935812932072	390.6198311075766	2.569344027310484	1.9225206487409496E-4	0.598808201164374	1.9515551581276858E-4	1.5219392601778814E-8	0.6229402446737661	-630.5453038308419	1269.5769242066774	307.5373758637474	357.2933743250604	222.28731230769077	191.04439766402578	49	15	7	1	9	0.19223922957090397	0.3075075304440174	0.3113469583230108	0.18890628166206996	
7470000	-10517.601636514686	-9837.652618694114	-679.9490178205727	-9837.652618694114	472.01552909791945	2.569344027310484	1.5653431605939402E-4	0.4674085598912194	1.5638374309447726E-4	6.2504499147704605E-9	0.5308581414950305	-643.1429703014754	2825.1903841537746	1109.3552336882506	232.61917362826983	435.01649148743786	102.44989113520666	41	9	13	15	3	0.19850219090554194	0.30001612345311424	0.2958618132430495	0.20561987239829643	
7480000	-10525.15397805362	-9845.618926727586	-679.535051326035	-9845.618926727586	571.1640735513674	2.6022699177206468	1.6877659379983597E-4	0.37918740215527524	1.6792447737155826E-4	4.220651490329906E-9	0.40060113198062625	-642.8720427698377	2487.4553395776306	284.1281309785463	534.2502010065693	514.3226753718513	277.9704753825065	40	3	32	5	1	0.19204465628552747	0.30977727276997885	0.29202950999039434	0.2061485609541015	
7490000	-10532.016579991865	-9841.29781581318	-690.7187641786854	-9841.29781581318	682.0464242617321	2.285882296438623	1.2726827157909948E-4	0.4705258055382211	1.4005574739770437E-4	4.6565102655792695E-9	0.5211263870908891	-651.0539485533295	3782.758611153944	470.9751392798112	871.3236306354365	1140.7231846114696	420.2365143010912	37	2	5	4	33	0.19654716851005757	0.30977727276997885	0.29290044419308847	0.20077511452687724	
7500000	-10521.706771021296	-9846.242549358854	-675.4642216624414	-9846.242549358854	665.3903543075468	2.5745769802364653	1.4431655757977073E-4	0.5619768263408582	1.5841506053806842E-4	6.681424771595427E-9	0.5567417063204004	-635.7415787873151	2272.9453839452344	4599.822373825153	365.2648691813736	403.2983612559347	290.4162550936721	16	18	1	32	14	0.19654716851005757	0.30977727276997885	0.29290044419308847	0.20077511452687724	
7510000	-10499.030732142677	-9849.290789306959	-649.7399428357181	-9849.290789306959	369.44125726529285	2.5745769802364653	1.5385768168189157E-4	0.42576773327605816	1.8042972610511542E-4	6.1225030366830514E-9	0.47917734726539496	-614.8531482564323	2400.638318798274	155.5451976385733	141.7972138830813	390.5676825258448	39.43661219596653	36	5	7	30	3	0.17609346044200316	0.30977727276997885	0.311131728973269	0.20299753781475113	
7520000	-10469.875743181236	-9837.919690541392	-631.9560526398435	-9837.919690541392	312.84832957365325	2.443589018392224	2.641049032468992E-4	0.5237301134490768	2.7909984246449844E-4	2.252274797318233E-8	0.5665710491848355	-596.6678374051097	1899.7876953483799	766.6466635108661	437.44276929515377	184.9782258647768	190.08338869653412	34	4	16	21	6	0.19959458858142914	0.3006852121520791	0.2970815224689674	0.2026386767975265	
7530000	-10484.369445687462	-9842.850604088448	-641.518841599015	-9842.850604088448	369.7488661001324	2.443589018392224	2.4642080070037657E-4	0.46283063202006597	2.4517890791026886E-4	1.4935575350009736E-8	0.5080882158984686	-606.5865018329679	1779.9339943488771	385.66111082793896	409.51896170411754	335.13899317624225	159.94396791112172	38	9	2	16	16	0.20152551942274366	0.3006852121520791	0.3030371654388792	0.19475210298630022	
7540000	-10467.990138148058	-9839.782781948963	-628.2073561990953	-9839.782781948963	335.0455219869557	2.808878914227679	2.908461887876669E-4	0.49415403875616826	2.965107770369859E-4	2.8959672927004776E-8	0.58726316587186	-593.3112565992228	1723.0162263168686	155.3357727488093	265.6378676203777	198.97801150144298	332.09115107030715	37	3	10	22	9	0.20152551942274366	0.3006852121520791	0.3030371654388792	0.19475210298630022	
7550000	-10472.943656543956	-9838.688141565019	-634.2555149789368	-9838.688141565019	285.69560158738716	2.6335091626586227	2.7353485794284353E-4	0.5398608076542006	2.8033367089525907E-4	2.2558242825882108E-8	0.5559353735142399	-597.9841735061659	1097.5235633610043	2215.4037848087514	456.5826927316091	156.83666021454476	136.48770447636312	14	23	5	13	26	0.18727555367092505	0.3006852121520791	0.3030371654388792	0.20900206873811883	
7560000	-10483.491208213678	-9868.459206050089	-615.0320021635885	-9868.459206050089	283.94193485470464	2.805342053471322	2.802122025590165E-4	0.476115294133449	2.9374277972940403E-4	2.118337497925375E-8	0.5094947482915545	-579.9993502949803	948.2389111335794	1407.450133690724	177.56722414708204	110.04560458330893	239.44650294166578	3	36	2	13	27	0.18727555367092505	0.29970751709426086	0.30401486049669746	0.20900206873811883	
7570000	-10474.678305058635	-9849.563261849034	-625.1150432095998	-9849.563261849034	306.51425098722495	2.670686603652691	2.391762887020358E-4	0.47513050074810886	2.504301362267853E-4	1.441924250965927E-8	0.4982411251221687	-588.3767740568156	1433.562721993204	2201.627632831342	201.31899346463643	356.17541926257496	69.12954047619922	23	14	33	7	4	0.2003415675469435	0.29342724537951603	0.30401486049669746	0.2022163265768452	
7580000	-10479.655428764774	-9840.719588073602	-638.935840691172	-9840.719588073602	393.38838819365645	2.670686603652691	2.2974419057049E-4	0.5561777495867094	2.3201189401568742E-4	2.1410175478523972E-8	0.6096713358141471	-602.428182046011	1245.9663074408559	2410.4605530267627	310.41411158885103	221.49292915986356	117.4215555982889	18	18	1	31	13	0.2003415675469435	0.29342724537951603	0.3045375728542161	0.20169361421932655	
7590000	-10489.622937221107	-9834.111147640482	-655.5117895806253	-9834.111147640482	408.9388912939687	2.670686603652691	2.073273671177496E-4	0.5908673701622406	2.054934990387385E-4	1.481778034930818E-8	0.6076644773773678	-613.6341777568372	2021.5894381133298	2070.4222452513386	4190.189296855351	359.2148590481448	546.9436718139716	7	23	5	45	1	0.18310795224159915	0.3106608606848604	0.3045375728542161	0.20169361421932655	
7600000	-10536.32175254168	-9861.200917882568	-675.1208346591129	-9861.200917882568	408.7908712260024	2.670686603652691	1.7959964788024363E-4	0.5255131995063639	1.9106976619150042E-4	1.0826489806750114E-8	0.5743139728265177	-637.2928576658294	1691.024122810411	1998.847382005348	641.4606993435256	340.8763187820095	381.3949086959813	26	14	8	31	2	0.18494213923102273	0.3106608606848604	0.31931206952524105	0.18508493055887804	
7610000	-10478.01661226157	-9830.88356192231	-647.1330503392604	-9830.88356192231	253.48566237566823	2.6036356920438943	2.4327010320162438E-4	0.6711801059917617	2.48743410181649E-4	3.581477367438528E-8	0.7803797411730754	-609.9734057232338	1384.0917900684738	1498.491239604826	269.80967878830944	259.5228519517055	420.05571354855397	2	44	2	25	8	0.18648955037079373	0.2951106672597771	0.3341885088906805	0.1842112734787508	
7620000	-10501.263176907245	-9850.702685391827	-650.560491515418	-9850.702685391827	334.4536536029787	2.3738856001027364	1.8995742022505564E-4	0.5258163237407676	2.111358318152743E-4	1.1007025680185304E-8	0.5512184665501934	-614.6980590518953	2017.6920148890351	1438.4855235694683	98.77145032253725	174.12413464589358	221.58749792913613	35	12	14	5	15	0.2023890002661942	0.3076888686308456	0.3015960894414951	0.18832604166146727	
7630000	-10503.199230903045	-9851.587313222917	-651.6119176801269	-9851.587313222917	506.9260078188919	2.628777874887594	1.9000850048900823E-4	0.5200750590311892	1.9037086715431492E-4	1.1894232461436574E-8	0.5561933756880617	-615.2960086107836	1921.187032524519	1706.4170861952477	169.20852625592158	236.8910121697694	210.3279675526641	38	4	9	6	24	0.2023890002661942	0.3076888686308456	0.28994600939896853	0.19997612170399381	
7640000	-10536.227081054216	-9844.476205261266	-691.7508757929495	-9844.476205261266	480.40717522514035	2.734660461809232	1.5428314291551768E-4	0.5691079305779558	1.6569604833886533E-4	8.21355922189316E-9	0.5827629812636204	-652.8829970778088	3535.730267714497	1603.024511390348	558.93123477715	493.71997342523304	417.7344429043743	39	8	30	3	1	0.18929873399124392	0.31418121303121516	0.3107164320440506	0.18580362093349245	
7650000	-10535.625771159968	-9832.702558813386	-702.9232123465817	-9832.702558813386	647.7300353275848	2.5503138848642632	1.338849312728887E-4	0.5775875689932096	1.403800621565902E-4	6.0257597036071154E-9	0.5934769872642244	-661.1023162232992	3294.6779320304645	4815.724953822872	3081.3750442987207	585.8200003102704	231.6445002802729	25	8	11	23	14	0.18929873399124392	0.30690887374651055	0.3107164320440506	0.19307596021819703	
7660000	-10578.43326390882	-9838.326705795407	-740.1065581134127	-9838.326705795407	967.8522027788167	2.522531546485804	8.971705048840296E-5	0.4078019674743575	8.703862037547944E-5	1.7381055707522985E-9	0.4771096541517557	-697.9629867101831	4967.471712373943	1091.648557522651	1546.1317152647546	2498.064509778814	688.5168420591751	45	2	1	3	30	0.18734271204848632	0.30151229384183414	0.3054599990584225	0.20568499505125915	
7670000	-10549.278960962967	-9843.067216042133	-706.2117449208348	-9843.067216042133	1052.5790268729904	2.522531546485804	1.1606349535188297E-4	0.4878838491596411	1.1731445953930077E-4	3.5644717788844616E-9	0.5067196624318379	-664.9666570902211	1692.79958961333	3090.7615103998955	3536.9466767477306	827.6386548705354	432.02311966567186	6	21	19	8	27	0.18734271204848632	0.3078975623646104	0.3011405817386895	0.2036191438482159	
7680000	-10550.513990813844	-9844.07953158079	-706.4344592330549	-9844.07953158079	711.405388342193	2.695659248353556	1.214852948604648E-4	0.44066588457056616	1.1610215957882136E-4	2.7440370923171033E-9	0.459194392378169	-664.7078964279959	2033.5437508304653	2482.565562082472	4177.590428807808	1222.7024976811347	504.8606496907715	15	6	23	1	36	0.19303549928736977	0.30464829532618387	0.29370148636307275	0.20861471902337575	
7690000	-10556.33199919085	-9850.495251012968	-705.8367481778826	-9850.495251012968	1108.6736274334614	2.39279496183177	1.1974870153422365E-4	0.4689556078490857	1.1453923830042438E-4	3.5740956295829943E-9	0.49172110757066384	-665.7155761353964	1045.2867087180339	1503.3054361941315	2707.0861534761893	1427.920836987567	513.9849974969648	2	18	30	1	30	0.18465869616915523	0.2992144845484753	0.30751210025899584	0.20861471902337575	
7700000	-10514.041022178673	-9834.31116631984	-679.7298558588328	-9834.31116631984	622.6060958235668	2.754180151024816	1.488352287279524E-4	0.4201340899480224	1.554541686641037E-4	5.367531086282441E-9	0.46711114772291606	-642.088467870006	1448.2643416831995	2362.8214370245887	362.8430248618474	464.22426250475957	303.5976753176472	18	30	5	7	21	0.19072933599214426	0.2992144845484753	0.2998907407669736	0.21016543869240903	
7710000	-10519.307208497054	-9834.216161099064	-685.0910473979886	-9834.216161099064	716.4559655504452	2.754180151024816	1.3841343847677514E-4	0.4059291249503822	1.392752620001072E-4	4.208512174413574E-9	0.45316796880656224	-646.1461155354864	1126.2201644711886	2901.3489428702983	1105.78922757642	464.54016744201016	408.9179447459599	18	14	25	8	16	0.20523113301163326	0.2992144845484753	0.2998907407669736	0.19566364167292002	
7720000	-10521.335075150182	-9837.257841910778	-684.0772332394047	-9837.257841910778	528.8913931643799	2.6855626094244305	1.3996438001746687E-4	0.494249152583414	1.5042041439292214E-4	5.7006268163842785E-9	0.5412141580676869	-640.670265895636	1525.3020217662972	7443.339435407652	1641.0422164911622	737.9263135784933	344.3404885792906	19	8	22	9	23	0.20419291276456908	0.3021324337292956	0.2969727915861533	0.1967018619199842	
7730000	-10561.776557148192	-9834.986613858813	-726.7899432893792	-9834.986613858813	916.1275507736416	2.6855626094244305	9.93240661842616E-5	0.5377017900572063	1.0608566515924433E-4	3.3204000517636796E-9	0.5447791935470616	-684.2292253271102	6319.813748329093	640.5116823938097	898.0569133017341	2215.809038707008	355.0121956433348	30	1	4	23	23	0.18089451265937498	0.3021324337292956	0.32322420075269975	0.19374885285863191	
7740000	-10537.632559452568	-9832.356655106141	-705.2759043464273	-9832.356655106141	615.6766202105184	2.7026297627510685	1.402900146718709E-4	0.5702220476734309	1.39818908822306E-4	7.296887527165091E-9	0.6226739504923028	-664.7474195064383	4321.3435005955425	1209.5365704040066	1018.8596621507584	1090.5907805804359	539.6603881815164	32	1	11	9	28	0.18089451265937498	0.31011335712967425	0.3062298392499394	0.2027622909610136	
7750000	-10546.301147214916	-9844.08241303588	-702.2187341790359	-9844.08241303588	929.2614633582242	2.7026297627510685	1.3347748091152453E-4	0.5512064119829666	1.2407863773684086E-4	5.94536981923387E-9	0.6042138436407488	-662.8433911078723	3679.769932826187	804.2425331243905	961.1646298179394	720.2317695384918	460.5643429098112	32	3	3	19	24	0.19383913154491783	0.30600011665392407	0.3103430797256896	0.18981767207547076	
7760000	-10529.600991898209	-9836.30570519046	-693.2952867077485	-9836.30570519046	673.1441095995309	2.791149795864585	1.3604397520904348E-4	0.47372093185909875	1.348974439252328E-4	4.761451293451221E-9	0.5012233317453809	-653.3085235396867	1462.5500616394027	3892.948829946521	1478.2329663569378	617.7837985836362	114.90334095173928	17	17	18	26	3	0.19383913154491783	0.3129863014931914	0.30335689488642226	0.18981767207547076	
7770000	-10535.627726760278	-9836.918240598485	-698.7094861617943	-9836.918240598485	719.195508304222	2.5074293938371404	1.4411373415304158E-4	0.45988687508240855	1.387425676342597E-4	4.8402474638949106E-9	0.4913604076670408	-658.7887158127841	3305.218784603525	2231.6489200668143	1254.6502769076596	210.8919698432247	525.8970344789789	29	9	17	14	12	0.18974630685261737	0.31468195726320286	0.30099146594580645	0.19458026993837557	
7780000	-10503.264197383836	-9835.083303621495	-668.1808937623407	-9835.083303621495	618.9262552361342	3.0072402330000565	1.669333020464833E-4	0.5528525355024771	1.6696077453738794E-4	1.1091229390070297E-8	0.6018525931611914	-630.1216351375981	3032.1356057149296	1301.150451184092	659.561468778651	222.3984523699242	345.8679648815694	25	26	1	16	13	0.20447661051318752	0.28345572137889014	0.3178799815231422	0.19418768658478244	
7790000	-10512.347920965694	-9832.643503194016	-679.7044177716782	-9832.643503194016	770.2371483268005	2.580262829126158	1.5365599457668353E-4	0.5497904591418264	1.4555623620167663E-4	7.069080567005468E-9	0.5441102947791375	-643.0143657148326	2138.8566394623795	1274.4845870112033	251.04874155667892	272.45644605807917	334.7890993899519	45	2	2	20	12	0.17239048188600223	0.3180682415119533	0.3153535900172643	0.19418768658478244	
7800000	-10566.555272431066	-9856.766558205822	-709.7887142252443	-9856.766558205822	849.4697138660802	2.354589548204119	1.1117228101135112E-4	0.47597355376177614	1.082380052331201E-4	2.976721806244291E-9	0.48653975139710287	-666.5021066405388	1403.744361884473	3909.360998432919	3398.9534297014843	164.16007558412906	651.504758713351	3	25	21	14	18	0.18608801165642655	0.3180682415119533	0.28861053834426564	0.2072332084873568	
7810000	-10540.257973530077	-9830.287864301175	-709.9701092289015	-9830.287864301175	755.1163618849777	2.354589548204119	1.2583096182288998E-4	0.481195260776803	1.2351315550082338E-4	3.803585520622743E-9	0.5048776566932757	-669.2758883779152	2078.973670775173	4012.0624200167485	1900.8495431918307	667.6655788475108	448.8661519902824	10	15	34	2	20	0.1899180484563934	0.3095848889126261	0.294566232988345	0.20593082964263776	
7820000	-10634.848657158704	-9884.065531131784	-750.7831260269187	-9884.065531131784	1072.7854234348908	2.491516145668771	8.64900475288665E-5	0.3849777420666647	8.498855345912878E-5	1.0657285220609985E-9	0.40034967376347064	-705.9335633911562	29255.949347569072	4070.112515073468	3146.0278347600397	1194.7774400298745	244.20236275300977	1	37	13	27	3	0.18654903945642456	0.2988769208218717	0.3086432100790682	0.20593082964263776	
7830000	-10580.67946321964	-9851.088594162291	-729.5908690573496	-9851.088594162291	943.4884755698685	2.6520086281990283	1.0203086676113202E-4	0.4600528347243263	9.440020270642184E-5	2.2670381689313666E-9	0.4968406925201964	-688.0624249058371	2269.5029585485886	3703.1321045102277	3027.4922164762115	906.5523050693167	552.682454014387	8	22	16	25	10	0.18556227797494892	0.3090886456591427	0.3094631508414133	0.19588592552449735	
7840000	-10562.408812041434	-9846.45158291721	-715.9572291242248	-9846.45158291721	572.5172588312648	3.083289204679608	1.351287019675001E-4	0.4756178372276009	1.2521347325485547E-4	4.13292173073329E-9	0.48682230799723625	-674.7827413958819	2438.5753941529715	2854.4023551446317	2790.524231959258	963.656568164796	420.4375367718295	1	10	42	9	19	0.18556227797494892	0.3090886456591427	0.3094631508414133	0.19588592552449735	
7850000	-10554.534877788545	-9846.609408612721	-707.9254691758224	-9846.609408612721	923.4262951709811	2.5672072195142954	1.2482477915129093E-4	0.5470097687579555	1.1824469537535101E-4	3.826026788073023E-9	0.5149642165314767	-666.2169767590706	2115.3863633966125	3818.985641531874	2521.3322121032606	476.1304130218429	735.6145818123514	14	26	10	5	26	0.18556227797494892	0.3090886456591427	0.3094631508414133	0.19588592552449735	
7860000	-10568.221714201927	-9839.379125517875	-728.8425886840521	-9839.379125517875	1375.8184641152081	2.634162520408931	1.0799358730550626E-4	0.5947866190355735	9.29064473839426E-5	4.078836893526496E-9	0.6013441151741659	-686.9019674358848	4258.453516759515	3210.9427202713264	2404.71020927952	878.9156622171862	512.2758420767544	19	12	13	7	30	0.18603196373621664	0.30783161803364656	0.3102504927056417	0.19588592552449735	
7870000	-10589.902019357858	-9844.770735901415	-745.131283456444	-9844.770735901415	1249.654223984968	2.7874694411437524	8.879629156705394E-5	0.44620480265436085	8.055365497582443E-5	1.6917412641509888E-9	0.4832072908909718	-701.6187743106141	3379.2308438148266	7046.267385757632	3865.9315083052115	649.141881153235	773.2657119852635	10	8	28	1	34	0.181975868190173	0.30783161803364656	0.3102504927056417	0.199942021070541	
7880000	-10551.9293830093	-9830.843024546963	-721.0863584623368	-9830.843024546963	707.7070602375384	2.5681276151196575	1.1598263880901873E-4	0.5076035596004506	1.1274892788288042E-4	4.2088050167931145E-9	0.575268426470016	-679.6810623134791	5021.853658232267	3880.6838716463494	1387.7271904639265	577.0329854442364	661.8752071738903	7	39	6	4	25	0.17814828701838523	0.312159844185148	0.309749847725928	0.199942021070541	
7890000	-10550.521217887168	-9833.263530355307	-717.2576875318601	-9833.263530355307	729.1249346561746	2.352074633964494	1.004938512288513E-4	0.6931501611023138	1.0061680586726032E-4	6.938662006976601E-9	0.8095200160088057	-676.2042611446814	3957.922063823969	2487.008492447574	381.62652029164434	955.5830413385559	206.52125627864848	30	18	20	10	3	0.1841733221802577	0.31214603208277253	0.30921638867260154	0.1944642570643705	
7900000	-10589.615475779698	-9852.07273436684	-737.5427414128578	-9852.07273436684	816.2308745747277	2.9680018613371724	9.052994489442857E-5	0.6564003283497448	8.627478631755348E-5	4.256291151137015E-9	0.7479192167551277	-696.5260236359685	5241.445675312422	2442.3528530030576	495.68632922455447	767.6612570191795	425.56906315221096	30	24	15	9	3	0.19101107606562934	0.29382005712238923	0.30921638867260154	0.20595247813938217	
7910000	-10552.755549772663	-9843.8348535315	-708.920696241162	-9843.8348535315	564.3357830099325	2.627043244059319	1.1877512367804799E-4	0.5539523184850285	1.2309728834948518E-4	6.0279328063823605E-9	0.6259741703471738	-666.2792754691619	3066.7879733211494	8123.328932986244	1259.0840059629832	898.159381340924	117.6663052924228	23	5	30	20	3	0.1963699238550188	0.3104304964479182	0.3042349123062783	0.188964667390787	
7920000	-10554.06051823904	-9835.717208583103	-718.3433096559381	-9835.717208583103	662.3272698009605	2.627043244059319	1.0740058368830581E-4	0.6157187590172883	9.893078005703552E-5	5.730616467829478E-9	0.7522935949756908	-675.6253510970588	4236.00854871703	8066.718265847495	724.6446566023894	873.3565249866588	223.91964294042822	21	7	19	30	4	0.2109745009254409	0.3097814547832629	0.29027937690051153	0.188964667390787	
7930000	-10576.569969979988	-9864.589501512506	-711.980468467482	-9864.589501512506	635.3914525207869	2.627043244059319	1.253123908047294E-4	0.5152455435746062	1.2800146466655427E-4	4.143805363137718E-9	0.5083818104985683	-671.56186123425	4398.838843395484	2146.5724565752494	1511.376524832079	963.2457692579626	84.27376316504387	31	2	22	23	3	0.2065643281609422	0.2887670509322765	0.31570395351599667	0.188964667390787	
7940000	-10533.77444477941	-9836.823029894142	-696.9514148852683	-9836.823029894142	439.6768346648039	2.627043244059319	1.4977547817288575E-4	0.47357020408461553	1.43824081639754E-4	4.827853321703835E-9	0.4796002145936327	-659.0284561450277	2746.3307079875844	1165.0476214323025	1116.5147148438334	571.9834734603048	29.522911999013438	49	5	14	10	3	0.19790906354401108	0.2887670509322765	0.30922900998039343	0.20409487554332134	
7950000	-10539.905039493868	-9845.770288907017	-694.1347505868508	-9845.770288907017	454.6549112684295	2.4826401771046243	1.3017305008096108E-4	0.5547619044061045	1.367452653906032E-4	4.728740527798877E-9	0.5391245616923414	-655.2975195590446	2306.1291506559305	544.3905595244803	943.7043930814666	1158.6061519772768	5.57420794525062	44	30	1	3	3	0.19790906354401108	0.28678620270455824	0.3112098582081117	0.20409487554332134	
7960000	-10542.459321692768	-9848.236003906652	-694.2233177861169	-9848.236003906652	439.1485403524009	2.5255128739015955	1.3846393377852935E-4	0.5317750738105431	1.395691201842903E-4	7.49677417805565E-9	0.5894650837533915	-656.9551159550698	3572.894336994054	1030.396154067681	747.366682350003	366.9988825362458	22.3812259827501	28	38	5	7	3	0.1914935104016214	0.2932826363643196	0.31112897769074	0.20409487554332134	
7970000	-10575.611272534743	-9857.468673709049	-718.1425988256941	-9857.468673709049	545.2410004158115	2.5690995223142155	1.0788490881721956E-4	0.4039180770424767	1.1506038447953516E-4	2.302012442469767E-9	0.4301850108666908	-679.1669005290976	3782.179288083843	1424.2192473410983	1521.9684756847284	698.166113532475	15.711826456463712	35	8	34	1	3	0.1830397933934964	0.3006132351054487	0.30736073874645403	0.2089862327546032	
7980000	-10597.274953271335	-9846.359732077046	-750.9152211942883	-9846.359732077046	801.4363392043189	2.6329448336655474	7.689372639981955E-5	0.5735973381200463	7.577454124785872E-5	1.8330481587255288E-9	0.5519551446140545	-709.8440861109826	6598.038366464843	1971.0717333102104	1117.267482344241	1062.9230118520009	27.8562158386498	40	27	7	4	3	0.1830397933934964	0.3006132351054487	0.30736073874645403	0.2089862327546032	
7990000	-10586.89169533442	-9834.179880498054	-752.7118148363663	-9834.179880498054	904.2313870706514	2.6329448336655474	7.423529161405075E-5	0.44440236256232896	7.292089583218293E-5	1.1681938368791137E-9	0.4874525550807761	-711.8351825066723	5143.559758537855	1366.8903509734273	873.3424489858439	1620.676885249517	52.85663385516757	46	8	22	2	3	0.20981673943919413	0.3006132351054487	0.30736073874645403	0.1822092867089055	
8000000	-10537.70970130041	-9821.129236241257	-716.5804650591524	-9821.129236241257	694.1232733186433	2.9086537670778827	1.0255676445272652E-4	0.49141402887588037	1.0607828606089258E-4	3.518589327631486E-9	0.5517897031851442	-676.4649425289963	3877.1690645457115	745.1065708484231	1508.903355359218	967.0941514836268	43.63960062843423	46	24	2	6	3	0.20352826202331448	0.30690171252132836	0.30736073874645403	0.1822092867089055	
8010000	-10552.625169316265	-9826.572984335085	-726.052184981179	-9826.572984335085	744.6418865257117	2.750111618825944	7.863146155486806E-5	0.5405987067272395	8.253494397194698E-5	2.321721120814945E-9	0.5966675012824896	-685.4365068270959	5041.967696844627	843.1288537239644	241.69719997648642	966.3763402641634	18.62164306976712	43	14	8	13	3	0.20338293411245306	0.30690171252132836	0.30162895007076246	0.18808640329545845	
8020000	-10607.042930714528	-9846.013513884278	-761.0294168302489	-9846.013513884278	1013.4173708675606	2.610298448002456	6.648845289154396E-5	0.5666744347330704	6.751314709481832E-5	1.693760431541415E-9	0.6007733053736277	-718.4517515312576	6074.619230474681	2774.6989691691374	892.2010624372382	1112.2518417281979	1512.431747593419	37	9	17	17	1	0.1979075723774946	0.2925330995563551	0.3057082792699665	0.2038510487961861	
8030000	-10554.199483390796	-9844.47645115942	-709.7230322313756	-9844.47645115942	533.9363079725819	2.465801129439018	1.1384776030765209E-4	0.5234520091979977	1.1600651407424178E-4	4.010439269772087E-9	0.57363396256123	-672.6921071495607	2861.8972741953544	948.8013112898439	645.9839100110963	480.5019167581566	12.752846789394326	43	4	18	14	2	0.18889525784074446	0.2892499892145539	0.3176825864422471	0.20417216650245684	
8040000	-10601.302853191784	-9851.151602913886	-750.1512502778987	-9851.151602913886	924.3019284998879	2.465801129439018	6.784012778253842E-5	0.4373807994441527	6.936746667454296E-5	1.1963490408122065E-9	0.49194637264149804	-712.1162606601641	7934.219633999866	1493.6521633201442	1442.2223842222074	35.93204674134503	43.5858372698415	37	11	30	2	1	0.19352919131402388	0.3157299821828989	0.29162293924227406	0.19911788726080548	
8050000	-10602.833373404239	-9846.924092675803	-755.9092807284363	-9846.924092675803	1050.2082001031256	2.586855918111553	6.664277235433788E-5	0.558212278158984	6.84884932975534E-5	1.7262897800726621E-9	0.6065317877278774	-713.1397836521888	5635.214831985474	954.390140393917	1010.7881677449116	2502.4436191270916	480.355421920503	47	8	21	2	3	0.1810576135498737	0.31582094195663507	0.30400355723268807	0.19911788726080548	
8060000	-10583.956245936104	-9838.004894483951	-745.9513514521532	-9838.004894483951	796.4723800844117	2.5224083812988467	7.31965089310497E-5	0.5745208519715899	7.912625604435304E-5	1.6819129756135099E-9	0.5357031238273066	-703.9576871245486	6435.769327211475	601.9647143048226	1667.0728929310462	1114.4461775832135	67.89467583069548	47	15	6	10	3	0.1810576135498737	0.31582094195663507	0.30400355723268807	0.19911788726080548	
8070000	-10594.904630743396	-9839.71891177679	-755.1857189666054	-9839.71891177679	966.048028599952	2.536912851870435	6.194149630600295E-5	0.5238210451867015	6.363854612995946E-5	1.259613588288012E-9	0.5742611584783237	-715.4343336828397	5827.89854541316	695.1674965363	600.9424352511863	991.5596035510276	77.12147579864173	48	17	4	9	3	0.1810576135498737	0.31582094195663507	0.30400355723268807	0.19911788726080548	
8080000	-10626.677896819592	-9831.66762591507	-795.0102709045216	-9831.66762591507	1394.3880105693092	2.8329920617704367	4.0222729868425824E-5	0.5605748883690045	4.049823636292418E-5	5.320785641796724E-10	0.5706279469429425	-748.7129437931569	9042.175417316977	9776.21790803817	1465.9841219717173	3220.617270439136	2.237248318075878	39	9	22	9	2	0.19966986923802382	0.3009222842026225	0.3136340071949614	0.1857738393643946	
8090000	-10569.686122734049	-9836.645545954285	-733.0405767797645	-9836.645545954285	658.9325340363029	2.1355322236850793	7.783687565141358E-5	0.5018882883121292	8.704093204212681E-5	1.8462262894799461E-9	0.5348547415651443	-690.0051342186679	4086.7672321101318	10561.3342949724	3657.856847614743	472.8074813510305	43.22178261740551	36	4	6	32	3	0.18265960856664268	0.31542298828200865	0.3136340071949614	0.1882833959563896	
8100000	-10604.60427770874	-9852.18329609892	-752.4209816098207	-9852.18329609892	958.8893177109087	2.8266023811274597	6.689227216129363E-5	0.5352779182932064	7.154263569177067E-5	1.2952499274120043E-9	0.519691118941648	-710.4609847520262	4868.911021770055	5865.07986566243	931.475227484566	1025.5314974981773	65.31738850625793	12	34	13	19	3	0.18790116826727865	0.30618526692023873	0.31825042440696216	0.18766314040552276	
8110000	-10570.429242298142	-9841.065493653463	-729.3637486446786	-9841.065493653463	675.962484715924	2.8253124269285412	9.222885245414991E-5	0.61826285007029	8.958573851229994E-5	3.0073914962844883E-9	0.6174452686891723	-687.7244438985956	2114.8458412633317	4923.772194368513	800.6686587568242	1084.602182550904	18.239343995373122	7	38	9	24	3	0.20722587187680774	0.2968624621551845	0.3080039522306404	0.1879077137373696	
8120000	-10565.96281927179	-9836.199185238946	-729.763634032844	-9836.199185238946	652.8894742019958	2.538705459783794	9.961296779775213E-5	0.46446911895559045	9.491877842518424E-5	1.9002812546958518E-9	0.45419570394133457	-687.564013321394	3768.8293657212766	3705.5124396843657	5393.681271074681	779.6938384047913	23.99646312012927	29	2	15	32	3	0.1815111671327803	0.2968624621551845	0.31411178796110406	0.2075145827509334	
8130000	-10580.714491773095	-9837.123620337987	-743.5908714351085	-9837.123620337987	856.8103649885786	2.6678444776750525	7.815027276317751E-5	0.5023989029858792	7.713304672369973E-5	1.815624760211852E-9	0.5165382333010532	-700.6932029299612	3819.4223079796384	6498.161027711727	4531.900655288321	868.1376493547257	14.255168343366913	22	5	22	29	3	0.18359613270424482	0.29786309249451803	0.31411178796110406	0.20442898684013538	
8140000	-10539.475817116825	-9844.527512363757	-694.948304753069	-9844.527512363757	475.74273873491717	2.713391051758468	1.3518390847113283E-4	0.5207840599493894	1.3092646640407653E-4	5.524597189771972E-9	0.5494824383583378	-655.1709717457449	2687.137404303477	3286.289661429648	2100.2668788342276	503.73178761288983	0.6935925147687738	24	19	8	28	2	0.18359613270424482	0.2985119037810289	0.31411178796110406	0.20378017555362454	
8150000	-10536.53105808351	-9822.705193752785	-713.8258643307255	-9822.705193752785	527.5239408054969	2.357576149532037	1.0964775063754811E-4	0.609144624980059	1.1878024087357437E-4	5.9534634192015595E-9	0.6499904798948101	-672.7833957954041	2736.2413816830694	3302.340313147855	3007.553076569347	761.5961177887273	11.122647870131111	20	18	12	29	2	0.18359613270424482	0.2985119037810289	0.31411178796110406	0.20378017555362454	
8160000	-10558.131395678016	-9844.334670447286	-713.7967252307293	-9844.334670447286	557.6404022769478	2.90471362910289	1.0999463003013066E-4	0.5159951841324844	1.1298423943821084E-4	4.032323041431635E-9	0.5600713317160876	-674.307502924235	3511.548968849689	3037.457228031826	1160.591999344614	567.7930317124057	24.480577328542577	35	20	3	20	3	0.18359613270424482	0.3095083173892018	0.31411178796110406	0.19278376194545158	
8170000	-10556.060293113125	-9841.746726484405	-714.3135666287195	-9841.746726484405	610.2802638853567	2.90471362910289	1.3357439897800766E-4	0.5895167382896151	1.1719710204027198E-4	1.0062336310936101E-8	0.7807707863125657	-673.8919896419668	1518.7175574737043	2097.929059838977	2425.427704868758	872.7655102056727	384.0821512676416	7	10	32	13	19	0.18359613270424482	0.3083553453342999	0.31411178796110406	0.19393673400035344	
8180000	-10550.629938013597	-9835.587487403574	-715.0424506100222	-9835.587487403574	551.514969065656	2.4505693608334074	1.2815426838873485E-4	0.48073797684612135	1.2726099539447854E-4	3.835729179458868E-9	0.5112788466923206	-673.9710312335112	1515.30674100793	2434.0998174120045	3267.732263520792	1106.2606801201716	627.6050497573757	2	15	34	2	28	0.19227176640177457	0.3083553453342999	0.3054361542635743	0.19393673400035344	
8190000	-10569.782956737079	-9835.980302743019	-733.8026539940595	-9835.980302743019	738.5540138663488	2.4291426360319903	1.2356252845954692E-4	0.5359186173158336	1.0939427059039943E-4	4.608828646768289E-9	0.5786479831714142	-690.1997387655359	4646.28286200492	2349.426597686014	2968.7709094277925	3306.8007595422964	370.8990938961753	27	19	12	8	15	0.19227176640177457	0.297944478687177	0.3066803269586234	0.20310342795242725	
8200000	-10588.599341797952	-9843.195553990194	-745.4037878077572	-9843.195553990194	997.5478043134294	2.4291426360319903	8.660836297240573E-5	0.6250742279644754	8.298714529719838E-5	3.7950515658802234E-9	0.7135131671416856	-703.5824754798037	5017.5917355065	4352.3608110571	731.3519951034743	1012.2985272672755	307.9838031647894	8	42	9	18	4	0.1853527556479858	0.30499029030155084	0.31317235030465806	0.19648460374580753	
8210000	-10592.736734309592	-9848.459123554987	-744.2776107546049	-9848.459123554987	818.0098805347943	2.441228695235409	8.933126199254112E-5	0.6322338610723507	8.95912200319978E-5	3.2816611657237733E-9	0.6569405224581383	-699.9797211678957	5532.462310246637	2785.4657683339537	4817.652156425023	553.4333424104512	992.5963301016707	6	43	5	20	7	0.19469557590371286	0.30499029030155084	0.303829530048931	0.19648460374580753	
8220000	-10582.196188960901	-9849.40224343685	-732.7939455240507	-9849.40224343685	957.4577734433594	2.893435205472282	8.922933084861974E-5	0.5269962406488301	8.435403468070407E-5	2.2158385098002883E-9	0.555151742202943	-690.5213102315661	4411.66842660284	7405.794601905096	1140.8503786953004	711.9379670257824	366.5677094300047	16	14	29	21	1	0.19795322864220477	0.3048314659031075	0.3004151010810202	0.19680020437366974	
8230000	-10581.001194755918	-9852.614996925246	-728.3861978306726	-9852.614996925246	1041.2437083187615	2.893435205472282	9.543337065561549E-5	0.4063170055978713	8.769073725088601E-5	1.5031442692763028E-9	0.4307372033859177	-682.2965849564065	2147.556668815208	12558.356640382677	1154.7262396924536	1210.7940656659164	732.1809561353107	15	12	11	16	27	0.18950713457067675	0.3031638734395914	0.3004151010810202	0.20691389090871387	
8240000	-10573.327124191292	-9852.04232631629	-721.2847978750011	-9852.04232631629	1017.0581804140788	2.893435205472282	9.979817709817443E-5	0.4421906798618896	9.077665624674697E-5	2.0094506087515884E-9	0.4531196353650989	-676.6121262013628	1881.8674545225988	7536.820860261409	743.896652037155	1818.9375844082194	548.8958062494162	18	10	3	33	17	0.17869696488736286	0.3166884995339245	0.3075019751651809	0.19711256041353398	
8250000	-10589.687612331021	-9859.50542367455	-730.1821886564725	-9859.50542367455	1155.6846763821204	2.2820414073831814	7.972657385928781E-5	0.33613898720647406	7.703808357032646E-5	7.052503113998771E-10	0.3342445181848389	-685.0498109606449	2065.1496060261734	4413.13888201067	14351.082460674996	900.5687756118416	526.0193188431587	5	20	4	49	3	0.18138412484451324	0.29387416670688316	0.32214942950362474	0.20259227894498105	
8260000	-10558.978981972366	-9839.947384928704	-719.0315970436615	-9839.947384928704	1265.4138690059085	2.6826692627457156	9.279294440475077E-5	0.5546288383458376	8.761724719943419E-5	2.902880173317778E-9	0.5582804778295123	-673.5447589032893	1559.1421076461277	4252.001648470164	11009.060885582665	1582.2446879340553	437.2449808570702	18	7	4	33	19	0.19155423998860158	0.29387416670688316	0.32214942950362474	0.19242216380089272	
8270000	-10572.687486598845	-9839.978060083913	-732.7094265149314	-9839.978060083913	978.4017295504458	2.6826692627457156	9.457625969101931E-5	0.5405298689504517	9.246962876068767E-5	3.783297401097376E-9	0.6120618177282634	-688.5869730637219	3500.396027855406	3450.679516972098	5847.7452137254295	1748.7532473889119	988.355706023056	14	7	11	14	35	0.19155423998860158	0.30325519246129	0.3127684037492179	0.19242216380089272	
8280000	-10571.26620207582	-9827.917916946662	-743.3482851291575	-9827.917916946662	1848.3861966528468	2.6826692627457156	8.149639443097362E-5	0.7029496020713814	7.103212647989567E-5	4.162861378066699E-9	0.7576451673720244	-698.268277563559	2837.75961923581	5856.750284101139	1372.217926472666	830.0514497977117	2605.051751656637	9	27	18	26	1	0.18343557783228226	0.30325519246129	0.31374543261541693	0.19956379709101296	
8290000	-10566.281944724908	-9839.420742902807	-726.8612018221008	-9839.420742902807	1407.9049157791865	2.5119065479627642	9.208578246397085E-5	0.6757603378585314	8.187809407820104E-5	4.075649321066088E-9	0.6839779966674685	-680.728818504991	3229.7890949841585	9749.96119858883	695.5341353031345	1871.9380247671447	1054.588077906878	20	15	30	1	15	0.19465654706441488	0.2920342232291574	0.31374543261541693	0.19956379709101296	
8300000	-10558.81454712251	-9839.183284670406	-719.6312624521048	-9839.183284670406	1543.6013934380396	2.5119065479627642	1.0517092955912498E-4	0.6100575320207423	9.39604142794089E-5	4.926731193302985E-9	0.642011946067434	-677.4546377295662	2820.044885193077	4715.67285739073	543.8636564001431	1144.8863112975946	516.2651393063919	15	20	27	16	3	0.19276020936801597	0.3175630790244697	0.29011291451650356	0.19956379709101296	
8310000	-10534.934101242441	-9815.679348753825	-719.2547524886149	-9815.679348753825	1533.3945968129585	2.670417593721159	8.91210683644932E-5	0.5922449333789107	8.403222074119352E-5	3.83200449093707E-9	0.66738960488415	-676.1519769116052	5852.96653268093	284.9327700494024	437.29830630326205	1907.9995650814442	720.1805084464344	37	5	9	6	24	0.19276020936801597	0.3157959275689477	0.29188006597202554	0.19956379709101296	
8320000	-10599.11811590415	-9844.193593385298	-754.9245225188523	-9844.193593385298	2053.446557421043	2.6945078193146443	6.781942617036175E-5	0.5656756554398166	6.297846858059648E-5	1.905187983870456E-9	0.625790387120841	-712.417905846808	6733.711335175897	1652.008717135068	1940.1093173032616	1462.8168285264278	546.9666113435092	35	1	4	20	21	0.1889414435934109	0.3157959275689477	0.2981221426993364	0.19714048613830717	
8330000	-10601.395889563897	-9848.485938090587	-752.9099514733107	-9848.485938090587	2710.888435589177	2.6945078193146443	6.899224853318808E-5	0.5455136931100727	5.9774600824853385E-5	1.7343235953199953E-9	0.5703352672181501	-706.162024873225	5584.619795161113	18476.478405323694	1997.107801270331	1407.0193138284371	994.7826997609762	31	6	1	20	23	0.1889414435934109	0.3157959275689477	0.2981221426993364	0.19714048613830717	
8340000	-10595.220482756285	-9836.868578873266	-758.3519038830206	-9836.868578873266	2030.8070441864813	2.6945078193146443	6.59493066745197E-5	0.580838383200999	6.044816369953366E-5	1.7734349432208019E-9	0.6487073093278776	-716.4056477223527	5635.798971697562	1937.1906311442867	1966.2714276278784	520.379497587065	795.6009079442489	38	2	8	4	29	0.1889414435934109	0.2979361547697715	0.31644416810565984	0.19667823353115996	
8350000	-10614.830346486835	-9836.001235570553	-778.8291109162815	-9836.001235570553	2162.8263386670505	2.7665208848625875	5.8502567018966756E-5	0.6577366256333527	5.737029440439539E-5	1.7251504752810509E-9	0.6808451563927331	-730.5712114423204	8128.287951581397	6527.343404157079	14892.83001606123	2258.2591893744825	1135.6284255950086	30	10	1	11	29	0.20085549212588688	0.29872009731665866	0.3045301195731839	0.19589429098427277	
8360000	-10630.431951533681	-9824.213340320412	-806.2186112132695	-9824.213340320412	2165.674750266703	2.4330117602071555	3.509488831546518E-5	0.5418487469445565	3.904115078609315E-5	4.899579755729083E-10	0.5845361351663274	-759.432066292045	11307.692797520029	19484.851682477496	2722.6643469551486	1889.2000867346662	665.3003055546881	33	4	3	38	3	0.19432648362881044	0.30676421612427035	0.3078788680971459	0.19103043214977553	
8370000	-10624.117021939763	-9821.005631096226	-803.1113908435367	-9821.005631096226	2514.174172164749	2.6505701526893293	3.712931653786589E-5	0.6267591795051519	3.727517511346374E-5	7.955709269999136E-10	0.7291713386808525	-758.263327224017	11849.257748724029	2297.8606071893932	2005.4599642467401	2047.5111794499053	1598.8656652833195	34	6	15	10	16	0.19553177881367195	0.30555892093940884	0.3078788680971459	0.19103043214977553	
8380000	-10628.928937465538	-9844.093833852823	-784.8351036127159	-9844.093833852823	2237.83204494191	2.3932680782862943	5.0861108833334224E-5	0.5468533670882736	5.045561447237174E-5	9.765914790283525E-10	0.5989347449841234	-739.032128766699	9472.767417940891	9106.813092724004	1401.4590445499443	2476.7685560841505	1359.066531907315	32	9	7	20	13	0.19553177881367195	0.30555892093940884	0.3078788680971459	0.19103043214977553	
8390000	-10594.310789945268	-9847.86652658068	-746.4442633645882	-9847.86652658068	1507.1805930888652	2.7029095394988287	7.506935032091275E-5	0.5060092603709611	7.970322379631346E-5	1.7602803541073316E-9	0.546544559080361	-700.6177844877958	7969.542434698868	7636.004844525316	5272.5698649092665	3092.0361739514346	682.5613806140439	3	4	21	21	32	0.19553177881367195	0.30555892093940884	0.2973736418697481	0.20153565837717333	
8400000	-10622.745039923613	-9858.87648163173	-763.8685582918824	-9858.87648163173	1232.587097307057	2.7029095394988287	6.318662093766558E-5	0.4761022145624841	6.772666059971181E-5	1.4690243273061317E-9	0.5516299155723331	-720.1033287090924	2062.8411970730976	2873.4134862782134	5692.824830262637	2852.4282463935738	884.7109651596037	2	7	23	18	31	0.1852092050870843	0.31018060570391215	0.30307453083183244	0.20153565837717333	
8410000	-10629.265131462906	-9843.974131020563	-785.2910004423437	-9843.974131020563	1543.6302795871568	2.5916244204248544	5.424417195883228E-5	0.5543920320913563	5.612628511264429E-5	1.061462934312556E-9	0.5646563341439893	-737.0482754306973	6701.805085811616	10597.331260205226	16572.369335546235	2817.422983679362	1116.0553592996912	7	23	2	26	23	0.18604598656714094	0.30336571717038	0.30905263788530796	0.20153565837717333	
8420000	-10581.414505671544	-9825.964398574817	-755.4501070967269	-9825.964398574817	1117.2594241821782	2.485717277305438	6.593900116008605E-5	0.6294997446748288	7.280951873456131E-5	1.4921385723497736E-9	0.6026677943844846	-708.6879553850995	9932.417878432898	3949.8729193416148	5817.764947035656	4451.30312489303	753.1301693013362	13	5	9	22	32	0.18604598656714094	0.30401914646945416	0.31508209254773856	0.19485277441566853	
8430000	-10596.87147697596	-9844.536380284444	-752.3350966915174	-9844.536380284444	952.7528953487878	2.7778980834516807	6.830841851630203E-5	0.5292251566922649	7.817191037392083E-5	1.6737289672996486E-9	0.547458317932649	-705.6945230416164	6171.132702336383	6285.927886150621	4959.663597643255	6310.717028551866	850.419846214584	1	5	2	36	37	0.18604598656714094	0.30401914646945416	0.307322498265094	0.20261236869831306	
8440000	-10595.926853705167	-9852.064480609539	-743.8623730956286	-9852.064480609539	905.7855723924189	2.7952432721326073	7.678161615664142E-5	0.49201983609477074	8.713543743881637E-5	1.8744394707834897E-9	0.5161326300738145	-699.486390922347	4909.093761581117	5528.307336789501	3970.3683828788976	2322.792627193947	1053.3066314291416	27	1	13	1	39	0.18604598656714094	0.3175374737280896	0.307322498265094	0.1890940414396776	
8450000	-10562.972032832653	-9833.23662095636	-729.735411876292	-9833.23662095636	1093.5071287973983	2.8901860996765127	9.030711068678896E-5	0.5392775109860528	9.12594141494117E-5	3.084837572370739E-9	0.5939053792384064	-686.9245719315685	2693.635601541111	5751.195125089686	807.653294133138	1387.9493998828536	543.5438018398768	15	26	4	18	18	0.1873069356825083	0.3175374737280896	0.30606154914972666	0.1890940414396776	
8460000	-10608.602735153143	-9849.699759251816	-758.9029759013262	-9849.699759251816	1535.1080785829236	2.465760018663261	7.906395024879112E-5	0.5287122071112579	7.261286411363708E-5	1.7325719743878406E-9	0.5376265060159708	-715.2836183457625	1435.9962134974126	4686.2990658969475	4484.580028831891	1163.5864837108873	969.1985763503988	4	4	40	13	20	0.1915905153893652	0.3175374737280896	0.285699494084237	0.2051725167983104	
8470000	-10579.996075692596	-9831.708231765588	-748.2878439270075	-9831.708231765588	810.6893381576953	2.4528677460369535	7.536479161913158E-5	0.5147191052776863	7.538557509407074E-5	1.5516540440203566E-9	0.5389285600054678	-705.8235188863619	5739.809162355949	4086.8224925610925	3871.9973483423732	728.873817132739	250.9939638080771	25	19	6	27	4	0.1873501047537071	0.3175374737280896	0.2961934608751749	0.19891896064303058	
8480000	-10543.344972692174	-9846.052841568922	-697.2921311232509	-9846.052841568922	529.4345455934579	2.5041959280870856	1.4525141227040813E-4	0.42748823393605184	1.3552066787366672E-4	3.5979949700799643E-9	0.4400426383750118	-657.8169391430025	3255.57808350635	3505.2227550366015	1864.060437408272	386.8250290101316	129.0101010468641	28	11	17	22	3	0.19434213320436358	0.3106377436505036	0.3030931909527609	0.19192693219237408	
8490000	-10563.858883272474	-9848.206768377817	-715.6521148946584	-9848.206768377817	618.3058039171783	2.4328246083880414	1.1611547014722329E-4	0.6443588182695978	1.1681804782308142E-4	5.990995519067399E-9	0.6996550244392047	-676.6558141932561	3165.0159309591268	784.4693959787451	965.2428194990223	554.5189664940706	410.1227163354012	38	3	18	16	6	0.19999143305601605	0.30498844379885115	0.3030931909527609	0.19192693219237408	
8500000	-10546.640117746278	-9845.456890162248	-701.1832275840304	-9845.456890162248	378.92291102484654	2.5627581228512386	1.6310295656084145E-4	0.5764876395351604	1.5554095941610157E-4	9.611869017052293E-9	0.6154308657820595	-660.36223040917	1531.4524403107873	4002.281821321207	517.3603121107748	853.3210235047627	358.1270378488205	23	17	6	12	23	0.19999143305601605	0.30498844379885115	0.3030931909527609	0.19192693219237408	
8510000	-10529.138439448201	-9834.719926949298	-694.4185124989034	-9834.719926949298	375.4641594093868	2.5627581228512386	1.516210354682875E-4	0.6557646266961258	1.5356012560972083E-4	7.667333157127893E-9	0.5981597127964873	-655.524820734267	3162.469739396245	1823.3792125262703	1634.5475104467077	258.3325397087337	94.77141887247583	15	31	11	20	4	0.18585798372806211	0.3044960148182978	0.31771906926126814	0.19192693219237408	
8520000	-10512.96553383285	-9841.44537586396	-671.5201579688915	-9841.44537586396	337.36464304495547	2.67800121004247	1.9486367330104752E-4	0.6286597684214769	2.0771257788290552E-4	1.7671412320978863E-8	0.7162882283030144	-633.7399835056013	896.1151592994187	1978.5305107043712	1046.3190596685884	246.71893007359253	220.0300023034959	10	37	13	9	12	0.18192300165540698	0.29433194645124194	0.32284428165194806	0.20090077024140512	
8530000	-10487.404841156704	-9841.993503214482	-645.4113379422213	-9841.993503214482	280.78251245781155	2.360883642070778	2.54924207909641E-4	0.4546751023291182	2.65460503229095E-4	1.519793466850257E-8	0.4846655407756875	-610.0481090537529	687.1418649060504	1157.7973136866392	842.3288690132503	340.38828425846566	107.98706304163977	1	18	35	24	3	0.18779209907575006	0.29433194645124194	0.30912410502136506	0.20875184945164502	
8540000	-10494.170560100123	-9842.856901880621	-651.3136582195029	-9842.856901880621	230.42947392484794	2.5521972968825364	2.7129085189740926E-4	0.5548632964086442	2.818001756770363E-4	2.960791418161285E-8	0.6634808280784963	-615.2069476941134	1047.2742315125222	665.4411762212976	1038.8032807987122	420.69831326631476	58.27444066420214	2	10	48	17	4	0.18874275268176693	0.3086392339939604	0.30496400040607985	0.19765401291819484	
8550000	-10524.454411089455	-9864.635172749537	-659.8192383399174	-9864.635172749537	268.5923827261303	2.696201984852779	2.0564178964064912E-4	0.5376087182293317	2.1725093621272306E-4	1.8753361062965437E-8	0.621662518005301	-621.8319634339524	1341.5548047469622	1695.172898560451	1871.5975824671416	414.81228627537257	13.411782673504407	29	15	13	21	3	0.1807027766355538	0.30044506358730827	0.322032001405435	0.19682015837170497	
8560000	-10492.108071399496	-9852.593424325807	-639.5146470736887	-9852.593424325807	211.83012822570146	2.61861558691416	2.6999741805804517E-4	0.5447678666346412	2.791321950633376E-4	2.7268903000880844E-8	0.5823108984919857	-605.5329276687532	1168.621542780194	380.5777647432943	330.7733553431215	324.7826985802558	62.0225319151326	43	14	9	11	4	0.18651182496852467	0.30002317972031717	0.312475048355949	0.20098994695521116	
8570000	-10466.115046548854	-9836.676748270733	-629.4382982781201	-9836.676748270733	217.45360915703614	2.5877374901734242	2.5881140869648276E-4	0.5511198436834822	2.73772110316347E-4	1.9050944054435917E-8	0.5446322249567735	-600.253536811398	1733.4623117618287	262.97168615023645	130.7599116569901	16.62914892652913	4.411142199727246	42	35	1	1	2	0.19689038620086252	0.3164622917835281	0.2922877206691358	0.19435960134647565	
8580000	-10486.285129142803	-9852.672431966153	-633.6126971766505	-9852.672431966153	258.1732079706491	2.709580010820214	2.3135550170730486E-4	0.5139573928005232	2.3466355279796097E-4	1.336197593878229E-8	0.5022921894371278	-609.6963384918165	1691.6739866210485	285.436339710819	10.940835823737821	1.5742605358698858	0.4900777161098933	42	36	1	1	1	0.19442737084467404	0.29214183908101826	0.31706049865557373	0.196370291418736	
8590000	-10486.858812935812	-9845.854399263935	-641.0044136718766	-9845.854399263935	276.33674893208035	2.848673315482646	2.0561322476820936E-4	0.5854303199094775	2.1175267192538586E-4	1.4950822861341745E-8	0.6433160507607779	-615.479672922523	1838.799971627098	320.2709051432141	4.285319433004992	2.882483239523	3.3525820109238365	41	37	1	1	1	0.18456076574738023	0.29851327630295255	0.3233635661682929	0.1935623917813763	
8600000	-10496.29530084721	-9838.79025143628	-657.5050494109313	-9838.79025143628	283.909907830949	2.4262372957164797	1.7810545055244208E-4	0.5837002906569266	1.9777092211664948E-4	1.3047392685570606E-8	0.6393954577796711	-628.1600255066604	3183.823030167124	564.0622310442791	81.51360383521106	6.082926211321313	1.5444151768537284	38	40	1	1	1	0.18456076574738023	0.300554239672844	0.32132260279840147	0.1935623917813763	
8610000	-10486.32513078258	-9832.7339933166	-653.591137465979	-9832.7339933166	283.53675397153614	2.83905010206551	1.7179276008878657E-4	0.48735229552189674	1.8963442607181031E-4	7.632752636951869E-9	0.5079486170052486	-628.4343667256916	1990.051434100015	376.33906850959477	10.402819097833785	2.014163917654362	1.494124990814692	44	34	1	1	1	0.18456076574738023	0.30132870776065845	0.3142837246222492	0.19982680186971413	
8620000	-10528.374595229207	-9837.319841954784	-691.0547532744225	-9837.319841954784	407.2191316956701	2.8221593350541685	1.281620579696556E-4	0.709923031748468	1.4521226627145782E-4	8.568413734121561E-9	0.71739080065079	-652.9628879773667	3352.7676408221446	767.748112214087	358.8904542388249	89.31298301993337	295.0004188995848	37	29	5	3	7	0.18928574079618876	0.30789949648915593	0.3164335451945302	0.18638121752012712	
8630000	-10570.942887136116	-9863.734372163692	-707.2085149724248	-9863.734372163692	488.5325773971975	2.5952020532538524	1.268400764026191E-4	0.4416884229850586	1.2244066375090155E-4	3.4327071789727832E-9	0.4866779975996636	-663.9225167151935	4853.285748690653	5241.8449434396625	2094.402123605054	2255.7726401474292	533.2895112936034	25	8	2	2	44	0.18967473643970578	0.30640811495122733	0.3164335451945302	0.1874836034145387	
8640000	-10548.839180451145	-9842.39048805218	-706.4486923989637	-9842.39048805218	579.7146894071835	2.5549118556725743	1.2626127859095585E-4	0.5885669468224918	1.2447039906579295E-4	4.16193117074223E-9	0.5442662050585407	-661.1369904908153	1938.185209827619	4127.576890225227	12161.586535363322	578.2166385560112	503.40029891896904	7	23	5	2	44	0.18967473643970578	0.29364969105015365	0.3291919690956039	0.1874836034145387	
8650000	-10538.725418747923	-9840.121238246344	-698.6041805015797	-9840.121238246344	568.6620781685166	2.5549118556725743	1.3580672105347627E-4	0.6288712832722841	1.357946137410298E-4	6.509356358521982E-9	0.6360825010939615	-652.6904965756149	3469.786739926736	2317.078272368558	4967.386828108808	6896.896215762137	615.9607393845893	1	18	1	12	49	0.18967473643970578	0.3123946521116665	0.31044700803409103	0.1874836034145387	
8660000	-10584.595614118552	-9854.577718983865	-730.0178951346874	-9854.577718983865	962.5416115685578	2.5549118556725743	9.281954395202843E-5	0.6157318904716752	8.782365573665894E-5	3.9985170348638065E-9	0.7042394671221726	-683.9103656492531	6094.2770214194115	8314.908076857313	7747.922476162315	1810.1402324482588	880.4139375772652	25	7	1	2	46	0.20537430494510883	0.3083885559090755	0.296715225291789	0.1895219138540287	
8670000	-10542.824438144029	-9827.391861150401	-715.4325769936278	-9827.391861150401	664.9468194443599	2.5549118556725743	1.1199828681497133E-4	0.6993681447859393	1.0289374334714913E-4	4.761435643287944E-9	0.6891944849194945	-671.9148563811802	1944.0971642370428	3751.090472182383	1056.7086954244337	176.889288257257	914.3724750521843	12	21	11	9	28	0.1951776986576146	0.3083885559090755	0.296715225291789	0.19971852014152291	
8680000	-10568.755389412157	-9821.040799748986	-747.7145896631711	-9821.040799748986	819.4686311926971	2.7453519499321493	8.994889660342746E-5	0.6923805415467164	8.376795853643962E-5	2.7962597853908356E-9	0.6484075425705585	-700.966419699597	6704.745166853434	6395.606596938552	11157.371380585086	1179.1042313794349	781.5090207024309	10	24	4	37	6	0.1951776986576146	0.30959113843485986	0.30652000769502563	0.18871115521250192	
8690000	-10563.204965625893	-9833.29882533578	-729.9061402901132	-9833.29882533578	876.2514993290711	2.201470114478093	1.0343547088508677E-4	0.5551068322188718	9.153462056978845E-5	3.2135169698148437E-9	0.6111508238351353	-686.1052683714943	1178.8549386642273	3859.404735120137	5225.610395127714	761.9652422369114	1211.9022562470993	9	13	17	40	2	0.1951776986576146	0.3101796787627436	0.3059314673671419	0.18871115521250192	
8700000	-10567.776816560572	-9839.699782898015	-728.077033662558	-9839.699782898015	642.9597446474874	2.274695016891899	1.0712258507386893E-4	0.5178534722481523	9.723056181779093E-5	3.6059973317125795E-9	0.6038761609620446	-687.5363669032932	2046.4700891158316	5271.107551801839	1166.8613710942288	577.6580551438465	158.2843838416668	22	11	33	12	3	0.1951776986576146	0.3101796787627436	0.3059314673671419	0.18871115521250192	
8710000	-10574.130491792483	-9848.516302950244	-725.614188842238	-9848.516302950244	775.6599781961985	2.4927832512147168	9.712044169585077E-5	0.5664830953065247	9.072515055251281E-5	2.229670951333043E-9	0.5402850329408623	-683.4863146357109	3222.879126450956	7263.202291447329	1040.5146528883881	585.6398105098513	476.2068075494022	11	20	44	4	2	0.1951776986576146	0.30647714809565707	0.3096339980342284	0.18871115521250192	
8720000	-10576.442864901166	-9836.245753503472	-740.1971113976942	-9836.245753503472	650.2068142964908	2.4927832512147168	7.32659824389268E-5	0.5739834376901141	7.610575309447097E-5	1.8475932957542619E-9	0.6104908457419643	-693.0443534085705	3892.9997222334705	20172.923071515044	1463.5803055671895	1350.1735705131707	26.146626328039268	29	2	43	4	3	0.1935517361213619	0.30810311063190976	0.3096339980342284	0.18871115521250192	
8730000	-10590.001033869281	-9857.713308557557	-732.287725311724	-9857.713308557557	489.12423887187833	2.4927832512147168	1.0040271436059672E-4	0.6033375946130356	1.0371293014242287E-4	3.981263666242434E-9	0.6385221227688931	-691.0823979610848	2206.254882851529	6919.061127505691	1217.5150478791738	390.3595470772234	57.43951500943321	2	40	34	2	3	0.19709563424196347	0.28214103547757086	0.30609009991362685	0.21467323036684083	
8740000	-10551.91240013997	-9845.653990826968	-706.2584093130024	-9845.653990826968	400.1761622188036	2.4927832512147168	1.2994694700436417E-4	0.7266566869435338	1.3139729775634153E-4	6.0870493386684E-9	0.6780964779745793	-664.8478541301511	1473.6477266122238	4152.138991689099	1864.6623735902965	788.6275329372096	59.30451116322357	11	22	8	39	1	0.19813110148340807	0.28411535913485914	0.30411577625633857	0.21363776312539623	
8750000	-10553.191045793967	-9831.507310956631	-721.6837348373365	-9831.507310956631	471.3399678177829	2.726318245390838	1.083503293387371E-4	0.8794916774896616	1.117768220613645E-4	8.622402115089498E-9	0.9235726322905748	-678.9156120651205	3985.9377626511537	7205.60316675143	1102.830454837284	567.380171208633	218.45380743016946	11	19	32	11	8	0.1946582314747439	0.3060776492168316	0.31087130261101126	0.18839281669741517	
8760000	-10625.030778469412	-9859.550417851835	-765.4803606175768	-9859.550417851835	761.3917234091755	2.343492168875631	6.900636616906577E-5	0.5563685392320351	7.289889828345807E-5	1.5198363165427764E-9	0.5715308428792024	-721.458245514235	9079.572422729238	8688.478101999734	1994.0763650349386	505.2218868288544	791.0624805106629	5	32	24	5	15	0.20176793959087014	0.30132729392935637	0.3085119497823603	0.18839281669741517	
8770000	-10531.499239196783	-9847.212108699588	-684.2871304971947	-9847.212108699588	442.07060867276834	2.7247456630225697	1.5558456079097207E-4	0.4044629738215424	1.6728792282601676E-4	3.795575290715853E-9	0.3953522537894157	-647.5166399094041	2931.926963450806	1693.9752574285255	465.16684915772964	329.52236718714397	122.78167705315468	29	29	3	17	3	0.20176793959087014	0.30132729392935637	0.29899100465572714	0.19791376182404832	
8780000	-10508.875751089625	-9846.500218387238	-662.3755327023869	-9846.500218387238	360.1697193333598	2.4261494832224906	1.772851348157987E-4	0.5806453483107584	1.8926204617719381E-4	1.1491721407977183E-8	0.6204704697848774	-626.850631475143	1713.4081219078364	987.5858821197249	203.39243951839106	305.8373632402549	122.84467568548666	53	3	14	7	4	0.1906329054365699	0.30585368924565215	0.29446460933943136	0.20904879597834855	
8790000	-10498.108431094211	-9846.97270770328	-651.1357233909312	-9846.97270770328	288.8024454844183	2.403425275822342	2.4055416189230192E-4	0.6495920447707879	2.611892476247072E-4	1.841223757075679E-8	0.6021234849132527	-614.1456720694412	544.6474555454612	1565.0293403824883	548.0255657475416	159.8772265558653	304.2830848589459	11	26	24	15	5	0.18442866122342713	0.31153865633015876	0.3100090049768744	0.19402367746954166	
8800000	-10480.917986263124	-9827.124391924155	-653.7935943389693	-9827.124391924155	289.7114951763737	2.6231304997376736	2.3364078072761398E-4	0.6570728905408605	2.5016705544399193E-4	2.659257340180136E-8	0.6858781478557351	-617.3344397779382	1430.99096442279	1628.2779735614208	534.1365756951724	218.1573797235843	141.53094182663443	1	33	23	20	4	0.19583179040424709	0.3001355271493388	0.3100090049768744	0.19402367746954166	
8810000	-10482.289096046181	-9839.013528140467	-643.2755679057129	-9839.013528140467	250.11725911669535	2.678182036132302	2.49601758907382E-4	0.5711600936107761	2.7135642860883234E-4	2.3392050781426333E-8	0.6045295214747989	-606.5272557988807	1028.0461719855618	1953.0439295579808	712.7471147803491	256.56724192559767	124.56716246813157	18	14	19	29	1	0.19583179040424709	0.3041694403175057	0.31121500144815384	0.1887837678300953	
8820000	-10483.178764418273	-9841.639136598396	-641.5396278198762	-9841.639136598396	253.64795570070052	2.4015235072115226	2.4330444210619208E-4	0.47429343320221573	2.57250284209546E-4	1.565911382871016E-8	0.5164275002411048	-603.4795990037977	1621.8540318303542	2231.069575421276	1235.4172038093088	288.0947700516075	285.760880128818	25	5	17	22	12	0.18479056855907056	0.31616854248816517	0.31061758816955076	0.1884233007832154	
8830000	-10485.044703036014	-9846.011578274325	-639.033124761688	-9846.011578274325	343.30832935674016	2.427420680542352	2.558729055540933E-4	0.4923196696093949	2.553493146039856E-4	1.52846731688167E-8	0.5017937771519264	-601.1639246241053	838.2198466631224	2142.7717805309344	615.8492923226365	620.636165137855	202.9487254225466	16	12	12	9	32	0.18479056855907056	0.30294552318108914	0.31061758816955076	0.2016463200902914	
8840000	-10488.181655838354	-9849.459196682694	-638.722459155661	-9849.459196682694	359.03479092992194	2.731989548602829	2.4238403160759282E-4	0.44614344964885216	2.498682501796933E-4	1.5426982779000635E-8	0.5005152136064973	-597.0400174973112	997.7190203374133	5625.1108240047515	646.0242062068307	447.38386734094496	252.56550798739516	21	10	22	6	22	0.19538357801244793	0.30294552318108914	0.31061758816955076	0.19105331063691403	
8850000	-10487.947888545848	-9851.817863619754	-636.1300249260945	-9851.817863619754	423.79341808750434	2.731989548602829	2.442650185382369E-4	0.4355581850928922	2.4688083907470674E-4	1.475698660774499E-8	0.5006436259475184	-597.2663425932179	1170.365777007049	3526.3776428404963	819.2493220598215	175.30471453379178	283.5797497787534	16	11	23	19	12	0.19009169670694953	0.30294552318108914	0.31061758816955076	0.19634519194241243	
8860000	-10461.508770204797	-9835.053516953776	-626.4552532510214	-9835.053516953776	418.7642671373883	2.720893715471308	2.713524023871784E-4	0.5140442149685469	2.696871922119255E-4	3.217122360508552E-8	0.6126498364375157	-587.6099413872433	452.0755503738352	2566.5480254722847	540.7928567971409	212.77461495379947	200.28400637979004	17	10	21	23	10	0.1897580887505323	0.30884876894539603	0.3050479503616611	0.19634519194241243	
8870000	-10484.10832907363	-9834.69463896896	-649.4136901046695	-9834.69463896896	577.0973880134804	2.720893715471308	2.2897153464589213E-4	0.5177316457672343	2.1040018259260772E-4	2.0410473313341433E-8	0.6232915352427085	-614.6357522861568	1810.9694900134286	673.5170545819724	260.2871138827522	133.32098300881466	217.68701540086363	35	20	1	18	7	0.1800378123272648	0.3161373817752556	0.30109790845719286	0.20272689744028863	
8880000	-10474.325423750424	-9833.578825283523	-640.7465984669019	-9833.578825283523	460.0154850950172	2.720893715471308	2.0734742016002044E-4	0.5915859954537604	2.0516293859003759E-4	2.136711304556561E-8	0.660449091151885	-600.2401408428307	2183.479796335619	365.27296411565965	1455.4233186590618	104.87571501521899	305.1631895304915	33	13	5	24	6	0.1902952800320979	0.3179470379801671	0.3051762359114306	0.18658144607630617	
8890000	-10490.313108659911	-9844.880124410876	-645.4329842490353	-9844.880124410876	472.51796414770155	2.57014371141831	2.2714071620272947E-4	0.6862161308011882	2.1983079262628277E-4	3.568611866796373E-8	0.8234668292537729	-609.2968427870975	1695.2373603707822	494.1643075689147	204.85922223479517	431.1795347952506	191.14007873999947	34	19	21	4	3	0.18849588766106423	0.31474434224791825	0.3101783240147131	0.18658144607630617	
8900000	-10535.618810786766	-9849.578472358871	-686.0403384278944	-9849.578472358871	859.751096428819	2.6381022453954364	1.6258208396436683E-4	0.6501789336175346	1.4620885813491748E-4	1.2601594051146398E-8	0.7117171723775547	-647.6380627742718	3066.8628683061524	1170.0194822379217	608.6236416990885	377.91274640162237	410.7395042256456	40	2	12	16	11	0.18849588766106423	0.3016975647791651	0.30848357918154246	0.20132296837822997	
8910000	-10496.921753826871	-9833.484636885432	-663.4371169414392	-9833.484636885432	735.3453798175149	2.4902143048618006	1.7996921358778693E-4	0.744179814263926	1.5977066129094694E-4	2.266908966947104E-8	0.8137838594448266	-624.4336019550506	1113.8701630170262	2652.715645304778	252.29244900285315	444.52455395282766	286.5783033467404	5	31	16	5	24	0.18849588766106423	0.3016975647791651	0.3104493896558077	0.19935715790396472	
8920000	-10492.281855026102	-9831.619217257601	-660.6626377685003	-9831.619217257601	532.6179945906163	2.73700255495725	1.840128759502268E-4	0.6500164225592102	1.8143954324274957E-4	1.2605734178480227E-8	0.6005368912731834	-617.7924850095654	1500.2268106542585	2996.4795778883276	335.82995078830623	1426.997482085705	625.5436455124711	7	28	40	3	3	0.19072909197679822	0.3006027675382505	0.3108535422993313	0.19781459818562172	
8930000	-10498.312114252412	-9837.39436170897	-660.9177525434421	-9837.39436170897	467.77515532730536	2.6522621271915168	1.7324679090763577E-4	0.622324762000661	1.689253353638526E-4	1.2958051414402138E-8	0.6222917710172751	-622.6622167866518	1257.2872740092696	2767.5752054097334	267.2572032609409	225.62940562044167	376.7432641319614	8	27	11	2	33	0.1860611585428488	0.3006027675382505	0.3108535422993313	0.20248253161957114	
8940000	-10471.963143587884	-9833.667061712304	-638.2960818755807	-9833.667061712304	396.2646583509131	3.1339493863553964	2.0473058210907532E-4	0.7158153574941641	2.0556705803035315E-4	2.294722879204936E-8	0.6977339282801579	-599.6611867377345	670.305102527266	2501.339635106427	202.35249641358052	199.18728628262892	333.39613405025693	13	21	23	4	20	0.17916521973209737	0.3188246900164063	0.3152292304613753	0.18678085979012288	
8950000	-10484.172997999445	-9835.779738022524	-648.3932599769213	-9835.779738022524	353.8359048424585	2.7515127450959764	1.7775539177912025E-4	0.6586063170143936	1.9133128948893767E-4	1.653544444413788E-8	0.7022860652690147	-610.6939292073567	837.2567807264634	2563.944746938169	711.4473239255457	268.5029458010372	31.47356564642781	15	20	14	30	2	0.17916521973209737	0.304454988701892	0.3152292304613753	0.20115056110463714	
8960000	-10476.007309669692	-9840.692827342069	-635.3144823276226	-9840.692827342069	311.6707913536812	2.420760776406146	2.197955493080064E-4	0.7099931068426117	2.2646447197292375E-4	2.595980409152949E-8	0.7128506185111291	-595.2634069179065	734.4476136157642	3167.0315223417424	227.82883568463174	513.2369949468443	23.428160915134388	16	18	42	2	3	0.18509031487191607	0.3039042650745196	0.30879062758320025	0.20221479247036583	
8970000	-10482.480166933025	-9843.07198560711	-639.4081813259143	-9843.07198560711	285.18257122355016	2.420760776406146	2.1274375193168818E-4	0.6939487966875196	2.242542411427047E-4	2.4264454258935385E-8	0.7515538970074823	-601.9125814954508	1442.6967678068086	2042.8176307630738	246.28844391189992	440.47516854916944	7.776111425091817	1	36	22	19	3	0.2034172441214794	0.3039042650745196	0.306684219431127	0.18599427137287572	
8980000	-10480.190148220265	-9836.584163512862	-643.6059847074038	-9836.584163512862	258.10809468266655	2.4820506805816884	2.3217473488575555E-4	0.7223940191176611	2.545176713171417E-4	3.432443707693753E-8	0.7638013111639176	-605.3979956920126	757.0970770441188	2255.331335865072	435.5693688989221	202.6640187707774	344.1462343331536	8	28	13	13	19	0.2034172441214794	0.3039042650745196	0.306684219431127	0.18599427137287572	
8990000	-10466.055434626243	-9818.38325082059	-647.6721838056534	-9818.38325082059	294.94125064250784	2.4034065094640207	2.3189652822232297E-4	0.5711702510345275	2.3247635103721317E-4	1.9707131198232958E-8	0.6140226354183064	-610.4100370957835	1252.2396696494923	2229.4187440657474	923.4345180019646	309.9335349077257	68.94172500710697	16	24	7	30	4	0.2034172441214794	0.3039042650745196	0.306684219431127	0.18599427137287572	
9000000	-10499.014452936724	-9855.008777863271	-644.0056750734534	-9855.008777863271	272.6140833608825	2.4762682240673284	2.2039797696876383E-4	0.5614920115317527	2.2570642716848892E-4	1.602484090062344E-8	0.5914989831327067	-608.625137422427	2129.780700964337	361.7654437797853	239.60111808395362	430.1444208758603	11.481384285027806	39	4	6	29	3	0.18793019949836678	0.2814777059802439	0.3180666753406137	0.21252541918077736	
9010000	-10476.743087616329	-9830.5549189133	-646.1881687030291	-9830.5549189133	300.8796423609004	2.4762682240673284	2.2032809879863355E-4	0.47639813707950096	2.1742196575463965E-4	1.1674738122032313E-8	0.529737718325991	-611.7963912729275	1640.212371593206	249.15976430131306	353.8546846773103	345.6837938360632	47.98165069308801	40	15	14	9	3	0.17861869720995896	0.29078920826865173	0.3180666753406137	0.21252541918077736	
9020000	-10515.714512607266	-9862.858587029012	-652.8559255782543	-9862.858587029012	308.0328323415887	2.445316043285325	2.1738173578272915E-4	0.41762298754076455	2.2401785266310727E-4	8.853546535318439E-9	0.43820405342356833	-617.0870205198933	898.5976105811835	1698.6640097940794	888.7998263205543	273.06271005914897	46.2170347187306	9	36	2	31	3	0.17796523802968023	0.2885494095001744	0.32248717839859475	0.2109981740715524	
9030000	-10465.4233952483	-9848.869113805247	-616.5542814430514	-9848.869113805247	252.38037806933463	2.445316043285325	2.4570920417981877E-4	0.4123674449558218	2.505501910781702E-4	1.2099941126755197E-8	0.44330845278227915	-582.6331231574934	1911.9463608002434	87.26098137986632	116.23253070255895	337.41774848192387	21.11407644145606	42	9	12	16	2	0.18742374922926464	0.27909089830059	0.32248717839859475	0.2109981740715524	
9040000	-10493.168704891215	-9853.859638944157	-639.3090659470586	-9853.859638944157	270.59760913879387	2.5923932214483068	2.1956370346825767E-4	0.48063945150864823	2.229355757186303E-4	1.0436741602959644E-8	0.4742527171522117	-604.9411576632592	1824.0602786705842	111.68351314966414	164.4146068329117	380.72676774116644	6.0332504282537425	43	6	8	21	3	0.18701272941113692	0.28879939135716204	0.3214831632747871	0.20270471595691572	
9050000	-10461.562746066491	-9830.287448771986	-631.2752972945055	-9830.287448771986	211.3410821940632	2.785302128347644	2.7700707801473726E-4	0.58560054557402	2.7674847493274667E-4	3.0454284633862336E-8	0.6560440963606421	-596.440723266913	1983.3930765571422	256.2688586797699	431.34963824561555	224.25218176334684	28.921441335393908	40	6	1	31	3	0.18701272941113692	0.3211719970911819	0.2869889336758981	0.2048263398217849	
9060000	-10507.542445152547	-9849.782987197397	-657.7594579551487	-9849.782987197397	276.0020111448156	2.542254025165243	2.3141815035669904E-4	0.4411212227036328	2.247252798710398E-4	1.3051273641677983E-8	0.4970251983781031	-621.8027194864057	1524.6172947034293	796.960222756676	789.5219589212796	305.8284770199136	231.90131096572412	35	10	3	16	17	0.19752697911030576	0.3106577473920131	0.2869889336758981	0.2048263398217849	
9070000	-10480.177262355412	-9831.190798713476	-648.9864636419358	-9831.190798713476	453.10386311070937	2.542254025165243	2.142095398853911E-4	0.5919948318527692	2.168350616045204E-4	1.6662413657815382E-8	0.5909632632929329	-611.594928924066	1899.1724005592616	2208.679036822856	394.32903075664535	82.71960696620617	211.3617468215159	23	19	19	1	19	0.19836713831962835	0.3106577473920131	0.29022825607103336	0.20074685821732707	
9080000	-10477.773657028589	-9842.93746511015	-634.8361919184385	-9842.93746511015	220.89600517743196	2.4766140991106034	2.4265804880295824E-4	0.592346757631242	2.567972501501137E-4	3.1592537576393544E-8	0.702684048031517	-599.5808633018813	1561.4112668287275	1829.5895362985082	287.02683683598906	194.8581610400325	5.2787132601463425	15	25	31	8	2	0.1936289739756525	0.3106577473920131	0.29022825607103336	0.2054850225613029	
9090000	-10459.268390206376	-9836.147500559135	-623.1208896472419	-9836.147500559135	208.92956349959448	2.5364720817612136	2.439332151395773E-4	0.5310557364943989	2.6388575706687696E-4	1.9101805012006165E-8	0.5571762619462435	-586.5407791491645	936.7247816983507	2135.5003412946094	165.84786333432098	337.86415699956575	6.201201849108656	18	24	27	8	4	0.1936289739756525	0.3032838039464891	0.2893544629654611	0.2137327591123992	
9100000	-10486.99717683712	-9843.230890969618	-643.7662858675005	-9843.230890969618	224.96033205335937	2.5561831561320916	2.3613384735545734E-4	0.41253424313644105	2.5076741602861395E-4	1.1117379763445664E-8	0.45150425900281627	-605.5118691999062	1290.8196062938591	2845.295717380442	331.58397108116566	630.8216201408695	23.836998420188703	24	13	37	5	2	0.19816198297244994	0.2921712775807224	0.3098159210981576	0.19985081834867194	
9110000	-10483.884183525803	-9839.40265822892	-644.4815252968822	-9839.40265822892	224.25024466288235	2.782777619343118	2.121737471446631E-4	0.5249166140152864	2.2851979879363334E-4	1.29744602398988E-8	0.5362873638239946	-608.0386680493106	1042.6701471894833	2205.845048553526	631.1693238595691	251.09628104663386	30.10072549201896	14	21	20	23	3	0.19816198297244994	0.2921712775807224	0.3098159210981576	0.19985081834867194	
9120000	-10496.088384629906	-9834.038054643464	-662.050329986441	-9834.038054643464	257.4723889214577	2.64546135878446	1.7080786337707793E-4	0.5473251170357483	1.881831888301193E-4	9.357645497062825E-9	0.5851143551315573	-624.6328895773411	1884.3318557817565	3661.687913502843	582.2290810123949	200.45968972449595	7.142123521276459	15	19	38	6	3	0.18772829018016998	0.2921712775807224	0.32024961389043755	0.19985081834867194	
9130000	-10501.166385476932	-9840.312221597005	-660.8541638799269	-9840.312221597005	275.38016730637065	2.6850624362460542	1.544313524244339E-4	0.5352294687802535	1.8374106746869148E-4	8.442026757983808E-9	0.5435101989746478	-622.9983878099943	1889.0571767461931	2674.1441248978826	370.0105215386522	466.03938357120893	24.818421092839785	14	25	36	2	4	0.18821178652688292	0.2900277961947438	0.3219095989297032	0.19985081834867194	
9140000	-10520.269638355298	-9851.354475444034	-668.9151629112641	-9851.354475444034	262.49783592498704	2.6850624362460542	1.7173326632496244E-4	0.6134117963121195	2.0640477218266266E-4	1.5333137572899237E-8	0.6433162660516103	-631.7424068556784	1360.4820260166039	2499.3508536536915	634.4841316755259	278.0501507144325	24.552799744378614	21	18	35	3	4	0.1864697261459129	0.27614625315016333	0.3370982188122365	0.20028580189168912	
9150000	-10488.21631668164	-9827.223098089742	-660.9932185918983	-9827.223098089742	257.6485140734469	2.5552425226402264	1.6490578395394386E-4	0.524942699981886	1.9948993781099817E-4	1.1054464484896074E-8	0.5874733252106338	-622.4699660220605	1257.2432235715723	3669.244845485395	503.40735180930693	412.10827755915267	23.584392205249166	23	17	24	13	4	0.1902892775685101	0.29413853099289666	0.3370982188122365	0.1784739726263586	
9160000	-10513.280642289987	-9855.447565715012	-657.8330765749737	-9855.447565715012	251.30932066782123	2.730700609340149	1.826248240779699E-4	0.5228282495376617	2.0379773960198466E-4	1.3612495178389134E-8	0.6288431810475968	-619.1038348597052	1791.9902704111041	4161.388240781632	421.36612427658133	404.5190255256202	23.48601070856858	38	1	22	16	4	0.20646583180673145	0.29413853099289666	0.3184329805407331	0.18096265665964062
[truncated: 11,172,598 more chars]
