# Supplementary material for: Dissemination of Mycobacterium abscessus via global transmission networks
Source: Nat Microbiol. 2021 Sep 20;6(10):1279–88. doi: 10.1038/s41564-021-00963-3 (PMC8478660; doi:10.1038/s41564-021-00963-3)
Supplement: Source Data Extended Data Fig. 8 — Ancestor data and substitution rate distributions for Extended Data Fig. 8. [file 41564_2021_963_MOESM14_ESM.zip › figureS8/DCC3.log]

#
#model:
#
#<?xml version="1.0" encoding="UTF-8" standalone="no"?><input id="posterior" spec="beast.core.util.CompoundDistribution">
#    <distribution id="prior" spec="beast.core.util.CompoundDistribution">
#        <distribution id="BayesianSkyline.t:dcc3" spec="beast.evolution.tree.coalescent.BayesianSkyline">
#            <parameter dimension="5" id="bPopSizes.t:dcc3" lower="0.0" name="popSizes" upper="380000.0">380.0</parameter>
#            <groupSizes dimension="5" id="bGroupSizes.t:dcc3" spec="beast.core.parameter.IntegerParameter">1</groupSizes>
#            <treeIntervals id="BSPTreeIntervals.t:dcc3" spec="beast.evolution.tree.coalescent.TreeIntervals">
#                <tree id="Tree.t:dcc3">
#                    <trait id="dateTrait.t:dcc3" spec="beast.evolution.tree.TraitSet" traitname="date">
#                ERR3198503_Europe_UK_2009.326027=2009.326027,
#12163_2#25_Europe_UK_2012.428962=2012.428962,
#7396_8#96_Europe_UK_2008.508197=2008.508197,
#10208_3#26_Europe_UK_2011.764384=2011.764384,
#NQPB01_Asia_China_2012.915301=2012.915301,
#12163_1#1_Europe_UK_2008.885246=2008.885246,
#NQPF01_Asia_China_2014.123288=2014.123288,
#7396_6#71_Europe_UK_2007.945205=2007.945205,
#SRR7800426_NorthAmerica_USA_2016.180328=2016.180328,
#NQQD01_Asia_China_2014.556164=2014.556164,
#M.a_082312_2258_NorthAmerica_USA_2002.5=2002.5,
#16933_5#1_SouthAmerica_Brazil_2004.89071=2004.89071,
#NQQG01_Asia_China_2012.666667=2012.666667,
#12163_1#23_Europe_UK_2009.627397=2009.627397,
#NQPZ01_Asia_China_2015.123288=2015.123288,
#SRR7800423_NorthAmerica_USA_2016.486339=2016.486339,
#NQPG01_Asia_China_2014.073973=2014.073973,
#10665_3#17_Europe_UK_2002.668493=2002.668493,
#12163_1#75_Europe_UK_2011.580822=2011.580822,
#NQPY01_Asia_China_2015.120548=2015.120548,
#ERR3198502_Europe_UK_2017.021918=2017.021918,
#NQPX01_Asia_China_2015.389041=2015.389041,
#SRR7800422_NorthAmerica_USA_2016.483607=2016.483607,
#11861_8#20_Oceania_Australia_2010.5=2010.5,
#NQPS01_Asia_China_2012.398907=2012.398907,
#10060_8#12_Europe_UK_2002.345205=2002.345205,
#NQPK01_Asia_China_2013.821918=2013.821918,
#10465_1#53_NorthAmerica_USA_2006.180822=2006.180822,
#10665_4#48_Europe_UK_2006.526027=2006.526027,
#10665_4#69_Europe_UK_2007.465753=2007.465753,
#10625_5#79_Europe_UK_2001.383562=2001.383562,
#ERR3198410_Europe_UK_2009.090411=2009.090411,
#12163_1#16_Europe_UK_2009.39726=2009.39726,
#11861_7#23_Oceania_Australia_2001.5=2001.5,
#M.a_47J26_Europe_UK_2009.958904=2009.958904,
#11861_7#57_Oceania_Australia_2002.5=2002.5,
#10665_4#54_Europe_UK_2006.69863=2006.69863,
#10665_4#35_Europe_UK_2006.079452=2006.079452,
#NQOZ01_Asia_China_2013.569863=2013.569863,
#NQOY01_Asia_China_2013.868493=2013.868493,
#7396_8#78_Europe_UK_2011.230137=2011.230137,
#12082_5#54_Europe_UK_2008.937158=2008.937158,
#SRR7800727_NorthAmerica_USA_2015.991781=2015.991781,
#SRR7800418_NorthAmerica_USA_2016.161202=2016.161202,
#10250_1#6_Europe_UK_2008.248634=2008.248634,
#NQQI01_Asia_China_2014.243836=2014.243836,
#10665_4#20_Europe_UK_2005.356164=2005.356164,
#SRR6871392_Oceania_Australia_2014.5=2014.5,
#ERR3198383_Europe_Spain_2009.060274=2009.060274,
#10625_5#60_Europe_UK_2001.063014=2001.063014,
#NQPH01_Asia_China_2013.821918=2013.821918,
#10625_4#26_Europe_UK_2011.131507=2011.131507,
#NQPI01_Asia_China_2014.824658=2014.824658,
#7396_7#26_Europe_UK_2010.09589=2010.09589,
#7396_8#49_Europe_UK_2010.816438=2010.816438,
#11893_6#9_Oceania_Australia_2013.5=2013.5,
#NQPV01_Asia_China_2015.257534=2015.257534,
#ERR3198492_Europe_UK_2015.819178=2015.819178,
#12078_1#71_Europe_UK_2011.684932=2011.684932,
#NQQH01_Asia_China_2014.246575=2014.246575,
#NQQA01_Asia_China_2015.010959=2015.010959,
#NQPQ01_Asia_China_2012.510929=2012.510929,
#10665_4#45_Europe_UK_2006.276712=2006.276712,
#7396_8#93_Europe_UK_2009.843836=2009.843836,
#10665_3#28_Europe_UK_2003.49589=2003.49589,
#12078_1#69_Europe_UK_2011.317808=2011.317808,
#NQQE01_Asia_China_2012.502732=2012.502732,
#10702_1#52_NorthAmerica_USA_2007.928767=2007.928767,
#7396_8#60_Europe_UK_2011.123288=2011.123288,
#10250_1#76_Europe_UK_2010.920548=2010.920548,
#7396_6#53_Europe_UK_2007.852055=2007.852055,
#7396_6#54_Europe_UK_2007.912329=2007.912329,
#CRM-0020_SouthAmerica_Brazil_2006.5=2006.5,
#SRR7800509_NorthAmerica_USA_2015.643836=2015.643836,
#7396_7#10_Europe_UK_2009.290411=2009.290411,
#11893_6#10_Oceania_Australia_2013.5=2013.5,
#10250_1#52_Europe_UK_2010.013699=2010.013699,
#7396_6#96_Europe_UK_2008.915301=2008.915301,
#12082_5#57_Europe_UK_2009.920548=2009.920548,
#7520_7#39_Europe_UK_2009.742466=2009.742466,
#10625_5#64_Europe_UK_2001.191781=2001.191781,
#12082_5#81_Europe_UK_2012.773224=2012.773224                
#                                    <taxa id="TaxonSet.dcc3" spec="beast.evolution.alignment.TaxonSet">
#                        </taxa>
#                    </trait>
#                    <taxonset idref="TaxonSet.dcc3"/>
#                </tree>
#            </treeIntervals>
#        </distribution>
#        <distribution id="MarkovChainedPopSizes.t:dcc3" jeffreys="true" parameter="@bPopSizes.t:dcc3" spec="beast.math.distributions.MarkovChainDistribution"/>
#        <prior id="KappaPrior.s:dcc3" name="distribution">
#            <parameter id="kappa.s:dcc3" lower="0.0" name="x">2.0</parameter>
#            <LogNormal id="LogNormalDistributionModel.0" name="distr">
#                <parameter estimate="false" id="RealParameter.1" name="M">1.0</parameter>
#                <parameter estimate="false" id="RealParameter.2" name="S">1.25</parameter>
#            </LogNormal>
#        </prior>
#        <prior id="MeanRatePrior.c:dcc3" name="distribution">
#            <parameter id="ucldMean.c:dcc3" name="x">6.7E-4</parameter>
#            <LogNormal id="LogNormalDistributionModel.1" meanInRealSpace="true" name="distr">
#                <parameter estimate="false" id="RealParameter.6" name="M">6.7E-4</parameter>
#                <parameter estimate="false" id="RealParameter.7" lower="0.0" name="S" upper="5.0">0.5</parameter>
#            </LogNormal>
#        </prior>
#        <prior id="ucldStdevPrior.c:dcc3" name="distribution">
#            <parameter id="ucldStdev.c:dcc3" lower="0.0" name="x">0.1</parameter>
#            <Gamma id="Gamma.0" name="distr">
#                <parameter estimate="false" id="RealParameter.4" name="alpha">0.5396</parameter>
#                <parameter estimate="false" id="RealParameter.5" name="beta">0.3819</parameter>
#            </Gamma>
#        </prior>
#    </distribution>
#    <distribution id="likelihood" spec="beast.core.util.CompoundDistribution" useThreads="true">
#        <distribution data="@dcc3" id="treeLikelihood.dcc3" spec="beast.evolution.likelihood.ThreadedTreeLikelihood" tree="@Tree.t:dcc3">
#            <siteModel id="SiteModel.s:dcc3" spec="beast.evolution.sitemodel.SiteModel">
#                <parameter estimate="false" id="mutationRate.s:dcc3" name="mutationRate">1.0</parameter>
#                <parameter estimate="false" id="gammaShape.s:dcc3" name="shape">1.0</parameter>
#                <parameter estimate="false" id="proportionInvariant.s:dcc3" lower="0.0" name="proportionInvariant" upper="1.0">0.0</parameter>
#                <substModel id="hky.s:dcc3" kappa="@kappa.s:dcc3" spec="beast.evolution.substitutionmodel.HKY">
#                    <frequencies id="estimatedFreqs.s:dcc3" spec="beast.evolution.substitutionmodel.Frequencies">
#                        <parameter dimension="4" id="freqParameter.s:dcc3" lower="0.0" name="frequencies" upper="1.0">0.25</parameter>
#                    </frequencies>
#                </substModel>
#            </siteModel>
#            <branchRateModel clock.rate="@ucldMean.c:dcc3" id="RelaxedClock.c:dcc3" spec="beast.evolution.branchratemodel.UCRelaxedClockModel" tree="@Tree.t:dcc3">
#                <LogNormal S="@ucldStdev.c:dcc3" id="LogNormalDistributionModel.c:dcc3" meanInRealSpace="true" name="distr">
#                    <parameter estimate="false" id="RealParameter.3" lower="0.0" name="M" upper="1.0">1.0</parameter>
#                </LogNormal>
#                <rateCategories dimension="162" id="rateCategories.c:dcc3" spec="beast.core.parameter.IntegerParameter">1</rateCategories>
#            </branchRateModel>
#        </distribution>
#    </distribution>
#</input>
#
Sample	posterior	likelihood	prior	treeLikelihood	TreeHeight	kappa	ucldMean	ucldStdev	rate.mean	rate.variance	rate.coefficientOfVariation	BayesianSkyline	bPopSizes.1	bPopSizes.2	bPopSizes.3	bPopSizes.4	bPopSizes.5	bGroupSizes.1	bGroupSizes.2	bGroupSizes.3	bGroupSizes.4	bGroupSizes.5	freqParameter.1	freqParameter.2	freqParameter.3	freqParameter.4	
0	-10386.819795499809	-9850.339680917716	-536.4801145820925	-9850.339680917716	92.71785473735878	2.552928905814427	6.463812333597876E-4	0.5824943646269171	6.915070504986115E-4	1.986235282676691E-7	0.6428273292700134	-511.2127950178805	351.05352987286676	417.3775210798469	73.29270816832474	82.22318679743798	7.21131984937599	33	21	12	12	3	0.18818303972624084	0.3128220264284947	0.3055199980704099	0.19347493577485456	
200000	-10391.585492640372	-9848.317648535209	-543.2678441051632	-9848.317648535209	104.49360050678717	2.9197663027754373	6.439057463866744E-4	0.6121070917968723	6.151819773069851E-4	2.067198086964056E-7	0.7173196110342053	-513.9365744214505	268.378613332492	689.2360679295439	91.31819565479638	228.22793024812998	0.6823185565864749	25	21	21	11	3	0.1891284107008405	0.2984644167907058	0.3162267556379227	0.19618041687053098	
400000	-10363.26143998373	-9827.861309834123	-535.4001301496058	-9827.861309834123	104.72823994908528	2.655254292660214	6.308011670949891E-4	0.5732261406287124	6.411238024944114E-4	1.2953926456446007E-7	0.5916596541800289	-507.6088443661111	210.64174192059383	614.5433460453388	33.609188477997115	109.4850354903826	2.366094347748952	1	44	12	21	3	0.19351087049777924	0.31371917476071337	0.29200660147179325	0.20076335326971415	
600000	-10373.007851820443	-9837.147964023055	-535.8598877973873	-9837.147964023055	80.50029455383638	2.6268945533212373	7.787761270098034E-4	0.6025841588522906	8.07612763595478E-4	3.076020739795619E-7	0.6879942942905565	-508.4451124764835	228.8906502955698	150.50087189189864	430.6597564900542	79.21290441433986	58.80281217200333	28	5	21	20	7	0.19180251160641817	0.29608719616657353	0.3144228930815034	0.19768739914550476	
800000	-10372.813106835732	-9844.42672702644	-528.3863798092917	-9844.42672702644	58.63117646737536	2.447668504365957	8.452774024064662E-4	0.45999082106102795	8.699423471289576E-4	1.5606361019787574E-7	0.501340044398908	-502.10279729181855	264.4698841209227	91.8293141818654	308.01170150820747	94.45741049800722	4.709341956620636	19	3	22	33	4	0.18798113904002114	0.2940385457069973	0.31482162848478373	0.20315868676819784	
1000000	-10366.524020987734	-9837.693759346766	-528.8302616409683	-9837.693759346766	64.74179245136901	2.7930105440381263	8.451741930978437E-4	0.7302931404684471	8.968787996649547E-4	3.821585262886596E-7	0.721722185919718	-500.0168402423837	251.0971562541714	677.8919126787468	319.27590674184313	87.60786268993442	20.827796949478095	30	8	15	25	3	0.19730807500008288	0.3043675505952503	0.30809142793784544	0.19023294646682143	
1200000	-10386.745742241437	-9855.975053208858	-530.7706890325787	-9855.975053208858	57.99488367240824	2.8165204219592064	7.194355287891929E-4	0.56815040264484	7.753306909259503E-4	1.680539230133851E-7	0.5931865478206373	-508.2599708194792	369.1191878946912	65.46824169599657	106.48641648298214	12.693497284739697	11.737592672004334	47	18	7	2	7	0.1881102374463708	0.3008574422548092	0.2995137104697062	0.21151860982911364	
1400000	-10386.150911127006	-9839.605288723656	-546.5456224033503	-9839.605288723656	82.1363146054453	2.6344675726375506	6.409563634326981E-4	0.48178093912714615	6.606749731708787E-4	1.0186764199421772E-7	0.5003683591733451	-515.9029745659847	355.1853248483914	756.8014492842461	1399.8409724529076	114.86131906532796	36.34358802859542	30	4	8	32	7	0.18501027970555714	0.29354434597086027	0.3141738153556786	0.2072715589679038	
1600000	-10353.415413391487	-9819.24949477073	-534.1659186207584	-9819.24949477073	72.9786323590817	2.63439828458546	7.134202557687595E-4	0.7233104322179779	7.925092638600042E-4	3.700535007663847E-7	0.8296024185838397	-505.44351153401584	591.3727143050372	264.07176352311365	457.1446469474778	125.37721017319687	10.951303716776133	17	14	15	28	7	0.19146007057196643	0.3037728156216966	0.3139607744066042	0.1908063393997325	
1800000	-10378.276893549319	-9833.438974448592	-544.8379191007263	-9833.438974448592	80.13651720664312	2.5635755248888685	6.526751006926245E-4	0.5900709569891769	7.002052900787023E-4	1.9783109517628597E-7	0.6895907428316936	-516.6999051847461	616.0423154356748	463.83364058534323	478.69179155247787	49.41319021438673	45.25296445122757	7	29	17	6	22	0.19723054944492613	0.29674400478190577	0.3017328518969197	0.204292593876248	
2000000	-10403.176511940093	-9841.674983388097	-561.5015285519966	-9841.674983388097	83.29593615822489	2.5387335914396565	5.775938107560763E-4	0.6800619570326377	6.404509897745923E-4	2.1269450199256007E-7	0.7906821097048328	-532.8012244048675	588.590572180941	216.80451726963946	247.4303748174623	325.0860106531489	6.36224354206921	47	15	6	4	9	0.20428730013104757	0.29585795207171406	0.31593128126882997	0.183923466528408	
2200000	-10421.960649582208	-9851.338173899154	-570.6224756830541	-9851.338173899154	108.90290465658191	2.6760341483768655	4.975131596513411E-4	0.598822538433602	5.504371557171415E-4	1.0855287613556649E-7	0.6809767392244398	-541.8752193799737	488.4058475973289	993.4329071389429	69.12697806230567	76.08205761304117	119.82720961882549	31	13	2	9	26	0.1851771497795863	0.29958401011879826	0.32792456258354397	0.1873142775180711	
2400000	-10364.946747238597	-9839.356198351863	-525.590548886733	-9839.356198351863	110.51388244825779	2.6915962784597465	6.361851130139927E-4	0.6627419706693871	6.276331630287286E-4	2.211853663805513E-7	0.7158999281524959	-492.966363710518	646.6505899729193	126.38529007634985	138.68090646182145	746.3914560597889	63.72650848750194	9	17	4	15	36	0.18564150118732126	0.30813279657236436	0.3111771911658252	0.1950485110744888	
2600000	-10403.602707558179	-9845.074998058855	-558.5277094993237	-9845.074998058855	80.26787751661186	2.678043892409015	5.595232259327991E-4	0.6996920917225677	6.420470881500517E-4	1.3392708880208E-7	0.6923449069619769	-532.7391468062682	667.6294294746972	477.59389794044984	218.69556921904086	8.956980368684782	11.650183715355674	1	43	29	2	6	0.19598666661504527	0.3064486663710284	0.3002469333834565	0.19731773363046945	
2800000	-10406.85769087198	-9832.934258455214	-573.9234324167658	-9832.934258455214	114.0099040393847	2.707433549505977	4.5767362513116777E-4	0.7895879723770145	4.926285458880284E-4	1.8344010932115112E-7	0.951981729867666	-542.2547210479258	351.37224955698423	883.8270477825297	928.2532504053742	203.27412398259813	98.56968689355745	26	7	6	39	3	0.19259574505022825	0.31158809943082444	0.29656839533582124	0.19924776018312554	
3000000	-10416.956458270271	-9862.204050072354	-554.7524081979177	-9862.204050072354	89.76156618365013	2.755625830087921	4.8742163280493067E-4	0.7021348634922046	5.464699927640282E-4	1.5406092941556614E-7	0.7970341274205169	-527.6384869343211	715.6831809961645	79.63762341004036	92.59026121693603	186.55176310738273	11.176575670215875	40	14	13	6	8	0.18225326353937257	0.2908803266486093	0.318184615578676	0.20868179423334163	
3200000	-10378.69458726478	-9847.719927691624	-530.9746595731557	-9847.719927691624	77.82156698369064	2.8328178495104086	7.755925988851175E-4	0.6326993041958958	8.09042979585738E-4	2.398617244614261E-7	0.639342534561598	-505.5564598053197	197.74936518286952	450.28319256353814	131.88018292374778	51.346615379579994	6.913106164368521	28	21	17	11	4	0.18903155186968856	0.3209353998837018	0.3120314769257159	0.1780015713208932	
3400000	-10399.626804886397	-9863.461441086882	-536.1653637995156	-9863.461441086882	75.43897260066666	2.4106268147486003	7.620817986662404E-4	0.4629882633667223	7.975291507835714E-4	1.2676326446516417E-7	0.48185572083988093	-510.8363556899961	337.8553180075103	497.6453061707316	97.0174906063472	67.69603961867243	18.946047538107713	35	15	24	3	4	0.1824146545145624	0.3073546744451439	0.29154860078232914	0.21868207025796405	
3600000	-10370.344395465852	-9840.145826121392	-530.1985693444601	-9840.145826121392	92.24044475909552	2.617775262561043	6.199932458801621E-4	0.6961807937243083	6.706897229111762E-4	2.0676547037868156E-7	0.7204677083742248	-500.1663462998066	325.4419313352226	254.6249308559062	978.3349121240318	47.719934118843966	43.56704627073474	10	20	14	17	20	0.19388742273426077	0.31889604965207224	0.30117456881433446	0.18604195879933214	
3800000	-10381.345413493607	-9852.831207237923	-528.5142062556837	-9852.831207237923	74.17073453712067	2.5593199236998587	7.496801225098825E-4	0.5791078381515621	8.226437794369862E-4	2.0102124484699218E-7	0.580993715406928	-501.73319242062297	380.9014880326716	425.65970200345555	301.9712957288162	90.84916384285623	2.325470118465944	39	1	11	28	2	0.19880541136386537	0.30001380570179226	0.3063605086524342	0.1948202742819078	
4000000	-10385.37897285039	-9833.660455069117	-551.7185177812739	-9833.660455069117	157.75634425187138	2.6184115237227514	5.975091086108162E-4	0.45852075258406055	6.274497501054983E-4	8.416355450926195E-8	0.48345677933273246	-524.2186232238728	264.0929019945161	434.977636539243	474.5260990861551	87.60332152737195	86.3214092693621	24	12	9	35	1	0.2003537377332998	0.3069183360880247	0.30402549553925134	0.18870243063942377	
4200000	-10370.355649107836	-9845.64255493756	-524.7130941702754	-9845.64255493756	87.46547696990876	2.3965590993728956	7.108834323237925E-4	0.6282272127998156	7.845793037031186E-4	1.8056968545694498E-7	0.5729215964589053	-500.9944004969712	320.09246158692457	52.20700542383923	60.86757702627978	98.98124212462074	9.07812388268277	49	9	6	14	3	0.19066918006724476	0.3119530923043471	0.31142350181265455	0.18595422581575313	
4400000	-10414.735382816456	-9864.97960947855	-549.7557733379048	-9864.97960947855	161.51728950464891	2.5986362738067426	6.835891554398641E-4	0.5829619616442308	6.715095967120483E-4	1.9225565677091163E-7	0.6008676886308387	-521.5994165460743	352.34612254710436	455.44108257091034	472.3221199258973	95.10852091761507	69.2179476336227	35	10	2	25	9	0.1945624969868489	0.3087011886102386	0.30011264772035534	0.19662366668255657	
4600000	-10376.193607216277	-9842.535182788703	-533.658424427574	-9842.535182788703	131.8137135736336	2.63720795079745	6.052742295655118E-4	0.6732148325053524	6.108196763521445E-4	1.6955082077527665E-7	0.6471422080313856	-500.6458535295217	446.14969736807546	152.01169663216447	466.2669788109898	1199.160726411838	101.48205228344125	12	19	6	10	34	0.18147380313889735	0.2990997762119781	0.3038719315175324	0.2155544891315916	
4800000	-10392.890285741463	-9841.316638350356	-551.5736473911068	-9841.316638350356	119.78367755780225	2.840287109362181	6.131523436448242E-4	0.4688075963396345	6.608509965081777E-4	8.953151724474098E-8	0.4769873029084862	-520.4887445665731	235.30093460125946	551.1326766860755	274.9038734528423	762.7463850096785	81.15001419332003	2	7	15	22	35	0.16934111510797387	0.3265518215115013	0.3125523980734658	0.19155466530705856	
5000000	-10359.156451964349	-9849.70380135285	-509.45265061149735	-9849.70380135285	116.74390325008078	2.88990911469297	7.951602650375717E-4	0.519176397702989	8.27260727868844E-4	1.801507538744604E-7	0.5260900316610512	-482.37796950687465	342.4516702357768	686.9564285206832	112.02560055330238	44.11755228428121	57.18703985528884	37	7	1	16	20	0.1935405853390379	0.306897004798387	0.3157196247303267	0.1838427851322478	
5200000	-10385.887126522599	-9839.918504295152	-545.9686222274471	-9839.918504295152	116.0936575545208	2.698259451752172	6.86804234051391E-4	0.6117571721767986	7.454666098834948E-4	2.3913970601926455E-7	0.6856919422851386	-518.5759610108408	446.35578784978304	484.32713318860823	185.03093986499476	95.41374439352927	73.4424852235193	35	5	10	19	12	0.1881537273767904	0.3053961541411658	0.31443604635629924	0.19201407212574423	
5400000	-10367.480302861097	-9842.784581664962	-524.6957211961347	-9842.784581664962	105.96344013477317	2.655491043617065	7.996017226446266E-4	0.5071040602841008	8.543435396893756E-4	1.7529510755020346E-7	0.5067841811641064	-495.39846995975535	384.86845594944714	300.7181850408015	402.4066335752777	404.3353167423526	69.41017604584528	5	27	12	3	34	0.18111397596825593	0.3026070507663319	0.31371370743214755	0.20256526583326429	
5600000	-10389.56644366776	-9836.734889585012	-552.8315540827483	-9836.734889585012	189.15172053084655	2.5981967140689197	7.033002728756868E-4	0.508833354196435	6.152239954020013E-4	8.833321654387655E-8	0.4564618993700839	-522.6170478523476	382.83632939601415	443.23250151104696	1047.2151565318777	170.66286932924726	55.32498184763296	9	26	9	34	3	0.188849869756321	0.29877794239917904	0.31655637044171925	0.19581581740278017	
5800000	-10385.793616915325	-9846.782641725267	-539.0109751900585	-9846.782641725267	137.59490573745498	2.523282909875021	7.109578499411987E-4	0.6015991124521217	7.115025890585265E-4	2.052241737863174E-7	0.6107720108985156	-509.36386455662006	319.82583097159494	545.4738283171966	794.7565800720749	67.41643040531082	83.53760938248062	31	8	6	32	4	0.17826414640883145	0.3159329666526529	0.31326779259429177	0.19253509434422314	
6000000	-10408.78828479241	-9851.15854557226	-557.6297392201511	-9851.15854557226	116.98995344300356	2.5046913390662797	6.202845514918741E-4	0.4427949018931789	6.350577136842981E-4	7.487007991784378E-8	0.457586026483594	-532.1201936153653	548.0991639311054	169.18080051324304	99.504625052331	139.69168395693774	35.56605836333951	45	9	16	9	2	0.17594905022091636	0.3242957731637226	0.31950080212676385	0.1802543744885964	
6200000	-10402.993408158629	-9852.723824306147	-550.2695838524817	-9852.723824306147	67.67736524983549	2.6602161193767073	7.839787105134015E-4	0.6230794511087896	7.197557760972743E-4	1.5437129647174054E-7	0.571410033827991	-523.2832423334397	432.05331170631433	521.2457043390556	308.16286821622157	59.769021978872665	1.9859825108831097	49	3	5	22	2	0.19174423227023932	0.306061235408795	0.3034497301869751	0.19874480213398973	
6400000	-10401.320479045859	-9848.659485457698	-552.6609935881607	-9848.659485457698	93.85004979232822	2.451070891954905	6.042601802396101E-4	0.6681193693526749	6.369010121303702E-4	2.046292989721125E-7	0.7912247367879909	-523.0355434567884	340.7848100169527	802.8692021194402	264.7305429696163	35.3950359366574	103.00483143910502	20	28	5	13	15	0.20174605372877358	0.3138049481967931	0.2934564846976191	0.19099251337681356	
6600000	-10378.291391590803	-9858.871895998993	-519.4194955918099	-9858.871895998993	63.92820674562305	2.6329500385455584	8.242339670273337E-4	0.45169581164097183	8.913629162916826E-4	1.564614044611189E-7	0.4659880579782222	-491.97039000047056	200.73128351293866	360.6186971140134	531.864150947539	134.18094195156408	0.860400778439315	21	6	15	36	3	0.200774862221898	0.3018956869887391	0.3096911816916382	0.18763826909772396	
6800000	-10376.977674871996	-9836.416324096475	-540.5613507755199	-9836.416324096475	106.9772178443799	2.4900638110762814	7.062229637677566E-4	0.504427583975357	7.351497785256247E-4	1.3429762667903063E-7	0.5395149502529255	-513.5760567851689	359.20158934012994	415.05836693892473	525.1204313343655	60.70909077911491	12.642591555146064	16	16	16	31	2	0.1856099724968292	0.3026641814144345	0.3006009435021819	0.21112490258655361	
7000000	-10393.46611414451	-9835.337806575637	-558.1283075688734	-9835.337806575637	130.27214285993452	2.4401093781846104	5.745018769524138E-4	0.5121807407821769	6.077670581024852E-4	8.202980485687191E-8	0.5108631227564038	-531.1380504836718	373.62333136882154	529.5048535668776	157.80683291384648	156.61216907379716	36.602592806248744	10	30	35	3	3	0.19618670310472333	0.31279689500678237	0.2932746624142053	0.1977417394742883	
7200000	-10405.185873530227	-9851.9599390312	-553.2259344990276	-9851.9599390312	137.68622591464884	2.661949861481894	5.912185468372003E-4	0.4109797287536568	6.392978222737077E-4	7.594089760934063E-8	0.44217513622813825	-522.1650923466275	697.7160237409146	1043.4677764803164	431.1164466078252	499.6458650584041	53.74918389383502	16	1	15	15	34	0.18800320874201296	0.30081697302445565	0.3082998653759923	0.20287995285753835	
7400000	-10421.562271548886	-9858.211104740369	-563.3511668085176	-9858.211104740369	198.40133919017862	2.701420698242143	5.721855895122788E-4	0.45346031648099405	5.582068178631977E-4	6.724317352398158E-8	0.44674107868689517	-535.5526593422278	1013.2740647684983	595.2688614961409	96.20733908492528	123.70955010530263	55.45559140937234	1	43	18	8	11	0.18560711926398324	0.3250514421363073	0.28706500319910644	0.2022764354006022	
7600000	-10397.882744744082	-9859.305102725733	-538.577642018349	-9859.305102725733	175.63051680730695	2.673249113125196	6.63062318229472E-4	0.5320701808298929	6.476750220732319E-4	9.784562524226123E-8	0.47781536268218316	-511.1649072413367	276.5918708419541	734.2004636316532	79.8884534736683	30.57473836775429	75.87390311214152	28	17	33	2	1	0.1940205659920703	0.3081618825547586	0.29724946589961104	0.20056808555355926	
7800000	-10410.189264844319	-9858.883960746698	-551.3053040976218	-9858.883960746698	172.06678068762747	2.6338045127080294	5.92640782789238E-4	0.42832362650630185	5.743735099819825E-4	7.593313327626974E-8	0.47821374963962354	-516.5136159868716	366.92303863217177	667.90854709993	3211.762647035072	295.2355652463544	111.6501882704802	38	2	2	7	32	0.1921374427870417	0.30885838932113113	0.30451987053866786	0.1944842973531585	
8000000	-10389.642374053932	-9842.478130968568	-547.1642430853652	-9842.478130968568	108.25315599337036	2.558007708805018	6.305357991075605E-4	0.5438757005527353	6.397926856987046E-4	1.0573151920778607E-7	0.5215494654497796	-520.0046524132986	326.5519803720176	571.3565326272565	30.344056366974844	65.65742219239264	105.08924189688254	13	35	2	13	18	0.18955650603188676	0.30556773778183227	0.3003507135791315	0.20452504260714852	
8200000	-10373.812332592383	-9850.439822497287	-523.3725100950954	-9850.439822497287	88.35946243747419	2.817990577041074	8.202901622861392E-4	0.42903822864203756	8.226631344091269E-4	1.417748978693092E-7	0.4480078463324281	-492.25791994660085	503.582662945283	194.60180481138784	804.5777948168977	207.35365797767224	76.971967427899	7	28	11	3	32	0.174175076374057	0.31416725754148195	0.3118340814520271	0.19982358463243313	
8400000	-10373.933814642212	-9852.505772273398	-521.4280423688141	-9852.505772273398	94.64415952151364	2.5867905252039516	7.911861132085812E-4	0.5558729584133654	7.394390137681915E-4	3.050274660938469E-7	0.6902431823583691	-491.12652316757305	1114.5933190949204	159.74875425900845	501.18052036489627	136.07175218554374	0.31256759625204766	5	19	19	35	3	0.18474288286691293	0.31293370799187015	0.31960118977207913	0.18272221936913685	
8600000	-10362.275916461045	-9840.199773815517	-522.0761426455275	-9840.199773815517	92.87002133656813	3.000922536965122	8.525154914858432E-4	0.5798542089312885	7.991202071358834E-4	2.0353043401794234E-7	0.5702819673853414	-493.4910815046166	218.85608732492102	184.09003398229032	565.0903292095783	60.53017018894543	73.72912887111583	6	19	19	22	15	0.1799093210921253	0.31110666829018024	0.3124120173462681	0.19657199327142566	
8800000	-10433.450374468677	-9859.002352473019	-574.4480219956588	-9859.002352473019	125.11877201186414	2.620440536088537	4.989044743963348E-4	0.4978199747038202	5.216175424586237E-4	7.371803155278791E-8	0.5208688289601069	-551.2762238375058	598.4528077277962	117.77085932639308	109.98812460869138	27.747237193840345	12.772537535963938	45	28	4	3	1	0.19198876706278808	0.31896785881511913	0.2902308912475431	0.19881248287454895	
9000000	-10382.554422526879	-9836.571167222632	-545.9832553042469	-9836.571167222632	88.96052587897651	2.5597087086188357	6.713926881630753E-4	0.5028166594760788	7.037099657102926E-4	1.3982002329152857E-7	0.5830836431578293	-518.0945873251649	538.4634810206493	802.5438685318387	93.87171201244189	124.43406042423378	38.66409896295538	38	7	9	25	2	0.20041262011782002	0.29510800643085483	0.3020171217346008	0.2024622517167236	
9200000	-10380.009296536107	-9837.672996713622	-542.3362998224849	-9837.672996713622	81.94870855767635	2.6912314676583784	7.526628553397844E-4	0.4812165802236268	7.26014955473797E-4	1.1975978123414326E-7	0.48927316561883283	-514.2306068723069	401.4113547976267	619.065177738507	442.0426222900355	127.65043919631813	2.1776702694268417	30	9	10	29	3	0.1930101500494793	0.30745521811403725	0.2899519271597004	0.20958270467678236	
9400000	-10394.231815760855	-9857.215109963836	-537.0167057970186	-9857.215109963836	71.94040926794385	2.313566680289254	7.317678126310519E-4	0.4257863961797548	7.824322328504963E-4	1.1276038811741517E-7	0.4492905755368513	-504.93187979273677	609.4093715238007	1012.8115214640846	1617.5180859744542	197.75321263779344	98.0612315145407	31	7	1	2	40	0.19784103339538525	0.3012271033803847	0.3027563643124398	0.19817549891178937	
9600000	-10356.705648157294	-9840.489739383154	-516.2159087741411	-9840.489739383154	64.03877661154327	2.916653050203512	7.930421479959756E-4	0.5102135915730054	9.193906343189217E-4	1.628494215905891E-7	0.49638248709417104	-489.51815209043644	229.33901655942037	232.43219829846154	465.33995142832015	89.8048005049772	4.678311761168307	1	26	17	34	3	0.19222986060165326	0.3049555532977673	0.30090513547166936	0.20190945062890928	
9800000	-10373.930838962699	-9848.141045086515	-525.7897938761828	-9848.141045086515	67.65610334532279	2.7046848362301774	7.219290305722343E-4	0.46271779337096264	7.936169335831548E-4	1.2798159278851125E-7	0.46997158133212347	-495.76313724445794	412.00970887572447	1544.3713655647723	385.5429702254701	80.72059879333219	3.586175732295389	36	5	6	31	3	0.17861606035261773	0.32859659718315615	0.30013345623766413	0.1926538862265611	
10000000	-10389.18154307717	-9842.074212055097	-547.1073310220734	-9842.074212055097	96.7189802606598	2.705944844666474	6.128409505771652E-4	0.58810645478093	7.01816597584094E-4	1.6823045284362644E-7	0.6291406394045694	-519.0760766739554	410.4663806019966	657.7796294515551	161.15497302482393	177.8667550284213	8.9363005631512	33	8	24	13	3	0.19838413288814863	0.28988829909388186	0.31437976094590164	0.197347807072067	
10200000	-10374.521133307788	-9845.764335730937	-528.7567975768502	-9845.764335730937	72.81220726084845	2.787187094393689	6.941882258799402E-4	0.45950873063151493	7.686494548608069E-4	1.2920848480363716E-7	0.49514675339374764	-504.7763665597767	502.30126221267875	108.82733794645222	49.439154868934914	78.76006621150601	25.609213212403407	43	7	14	14	3	0.18465325450703918	0.29749770547607746	0.3206707258701763	0.19717831414670617	
10400000	-10336.474199142589	-9833.908021482554	-502.5661776600359	-9833.908021482554	71.50797670176395	2.6282788746232413	9.26520706499493E-4	0.7059087895091612	9.304174167809599E-4	4.3113553263013293E-7	0.756196153180114	-474.91563367051845	296.86116768315287	573.0399499892061	45.91901873254627	92.69604111833416	9.896398269919384	35	7	18	17	4	0.187008531109362	0.3050485592597063	0.3134011167787552	0.19454179285217565	
10600000	-10362.831001502464	-9847.195126347306	-515.6358751551578	-9847.195126347306	63.90564669602692	2.9937914725759573	7.822647176675231E-4	0.49101085992737414	9.845755494562246E-4	1.9707044534369273E-7	0.4990520667590627	-489.26902596220833	261.32105092444624	280.0583160502415	379.446230584571	45.56484059412583	40.45817877879019	16	10	24	4	27	0.19439590075594354	0.30680437958360784	0.2997439974280702	0.1990557222323776	
10800000	-10382.787982042679	-9853.479398822325	-529.3085832203543	-9853.479398822325	69.2514126793422	2.660544275493703	7.556227787225983E-4	0.5588191967451935	8.142087754221823E-4	2.0826313270933746E-7	0.5895964213295626	-500.842399925987	507.31766478533416	223.23857223300124	595.9627838057517	80.36848357663867	10.06390378393959	2	9	36	31	3	0.20626434264241142	0.30486813833014287	0.297442963730084	0.19142455529736102	
11000000	-10365.082398413504	-9842.135647581556	-522.9467508319482	-9842.135647581556	86.49587627796551	2.407370069741164	7.260218065886791E-4	0.5365177282392007	7.489166010806162E-4	1.3245905918830017E-7	0.5184698360841231	-495.1771784977828	317.9380505333342	943.3241124908535	171.89368415306012	34.393626121149985	39.82093035386876	34	11	3	3	30	0.18427538683871547	0.29580332461877545	0.3092608416545028	0.21066044688800553	
11200000	-10427.442603098694	-9859.606087417293	-567.8365156814019	-9859.606087417293	157.48798417059808	2.6524591231146366	5.14819970624892E-4	0.4585668795132991	5.668489012458909E-4	6.68912625608431E-8	0.4759490296794168	-540.0911038106325	576.6224074217504	725.4842136763324	319.11188290155286	87.36796711036476	52.929218939407725	21	21	7	21	11	0.19744942884272318	0.301973372931761	0.30134653152100477	0.19923066670451015	
11400000	-10439.18203521186	-9850.900814316503	-588.2812208953562	-9850.900814316503	191.692609921239	2.345911590684349	4.4144844259186045E-4	0.5588217587676255	4.548716648734957E-4	8.018387937625523E-8	0.6264102489796637	-557.7767209680192	1195.2173309655498	674.0942853678681	293.17804464091273	314.89341167152855	146.70710265498374	1	45	13	1	21	0.17891247643752553	0.3042946548147047	0.31398325516368725	0.2028096135840816	
11600000	-10392.509622740152	-9852.767489463235	-539.7421332769181	-9852.767489463235	85.19356776958115	2.3568261709338545	6.115547901703483E-4	0.4865223965779947	6.775727407969859E-4	8.986462988541232E-8	0.4952576279058534	-518.7372163429659	420.1803893632796	93.8368761875708	105.90357345475347	0.8787866530068906	2.4015851481590187	45	10	23	1	2	0.19595598342999068	0.2881964921062274	0.3268955498577369	0.18895197460604418	
11800000	-10419.853133532188	-9857.177386551502	-562.6757469806852	-9857.177386551502	123.25362000708162	2.4017065773468356	5.70426031016303E-4	0.5264407484520415	6.028158167887085E-4	6.455111763105074E-8	0.4587295610629652	-536.8082023332228	649.3991548577338	646.3264597710728	106.72949999517628	48.52484317481759	20.978932961160936	1	47	23	7	3	0.19640252587600948	0.287322800520954	0.31216202060102805	0.20411265300200773	
12000000	-10377.005542861487	-9839.529781216117	-537.4757616453702	-9839.529781216117	146.24288547181072	2.6706557837773115	6.768512502819716E-4	0.5933987188195358	6.645528344839964E-4	1.9818335424513516E-7	0.6588800892276991	-510.3214976293973	422.2581584007127	606.227654729281	44.0972951642729	75.05508133526882	72.01467088055259	21	22	2	20	16	0.19044313597636006	0.3084372343050817	0.30989389940592954	0.19122573031262796	
12200000	-10337.2960629405	-9831.248563165478	-506.04749977502274	-9831.248563165478	112.7372802821189	2.4701373027321307	8.287664636499753E-4	0.5192922083378781	8.190185084313691E-4	2.127351325571415E-7	0.5541249865556342	-477.85729332737475	259.6614864462403	522.8506826805836	12.277455364488926	36.785669554350854	118.505649613729	30	12	14	7	18	0.19205341620048552	0.3102839314411602	0.30697667764772135	0.1906859747106322	
12400000	-10339.503841370923	-9846.285075212732	-493.2187661581908	-9846.285075212732	72.0011144911279	2.8821117207572815	0.0010527515701536005	0.6761027043147881	0.001134723598238121	5.877439538313366E-7	0.6752643546232561	-469.36287333533653	197.02002879766422	79.38248940282267	29.305702107340313	71.77384473838084	16.98727632858029	49	10	1	18	3	0.19613741652324188	0.29775739882039887	0.31351273905397725	0.1925924456023813	
12600000	-10350.06562655217	-9843.319933123923	-506.7456934282481	-9843.319933123923	78.47842565943377	2.3778794751854897	8.523656138562498E-4	0.5276551403280313	9.099380067559542E-4	2.736946653090238E-7	0.5879658625362106	-478.8091145354042	215.32582972531623	276.9552715583218	491.6285601934074	70.58410094507913	99.02414330109275	22	2	18	33	6	0.19807231234302203	0.29404736137338533	0.3121118334442	0.19576849283939182	
12800000	-10364.11006943818	-9832.867990716151	-531.2420787220296	-9832.867990716151	83.10929431117978	2.5967236125223616	6.336386039630723E-4	0.575691821576729	7.167027126181468E-4	1.3122746682966534E-7	0.5444383487545943	-501.80672389889077	442.27067090411134	149.2693431481034	659.4295003651072	95.74047894494822	8.796610510149012	15	12	18	32	4	0.18778430676983676	0.31516498335280974	0.29815422174075545	0.19889648813659722	
13000000	-10390.180988706643	-9852.09633052988	-538.0846581767631	-9852.09633052988	75.49197126241613	2.3084924369801034	7.99220022305107E-4	0.525606746106682	8.176533649320113E-4	1.8572541716899563E-7	0.569862641458234	-509.09027029410663	609.6797109733934	146.5573555986399	450.76230950173965	74.3531444688681	71.26734999062904	24	4	20	20	13	0.1957416074384952	0.299701079170512	0.3135311723482422	0.19102614104274998	
13200000	-10408.250556445251	-9843.170108158967	-565.0804482862844	-9843.170108158967	207.60660031720803	2.3623681009311825	5.057779682080596E-4	0.4870108475612083	4.8002476612972445E-4	6.39192077770733E-8	0.4934879071641076	-537.375004129995	733.9488622259838	63.43329843128972	47.20058859179314	212.8848307790636	39.72025776610915	51	8	10	9	3	0.20424636887085232	0.316795738533265	0.2928671083483893	0.1860907842474929	
13400000	-10440.43606958465	-9853.865798957479	-586.5702706271711	-9853.865798957479	244.22084916974958	3.079193123406624	4.6092527937869937E-4	0.33240374300622544	4.4546644195982865E-4	2.595443976686948E-8	0.3565040625869346	-558.3583636524872	405.5625874572215	880.4089267865136	283.68034154128316	107.40532054025394	101.32206619439364	14	37	1	27	2	0.19445124174556339	0.3092398048429051	0.3093151671325712	0.1869937862789598	
13600000	-10422.502122416796	-9846.539389109095	-575.9627333076999	-9846.539389109095	190.24764758680786	2.6595547723351456	4.5895560195916463E-4	0.5764930078116414	4.708476010506132E-4	6.533706334734385E-8	0.5375584861817978	-543.4787168858334	574.0093686108954	373.61838198131585	1451.5421946649965	171.43055885279512	129.26139439517794	27	1	14	9	30	0.185000878178777	0.3106211519755895	0.30653257170466114	0.197845398140972	
13800000	-10409.263067568654	-9848.257920213005	-561.005147355649	-9848.257920213005	136.88219850818092	2.8029623879761005	5.552002792432913E-4	0.43254279924919015	5.945640450825058E-4	5.530896507763757E-8	0.4248453958271119	-531.2881430130493	356.4878960182427	346.2478789566682	519.2332129949831	24.986651662456566	112.22270568962341	25	3	29	3	21	0.19636352061022305	0.3129829382851738	0.30700686582763737	0.18364667527696546	
14000000	-10406.05874623454	-9835.537829401566	-570.5209168329731	-9835.537829401566	115.88328757127087	2.437119299650438	5.128916841185353E-4	0.48685843835401327	5.292295838058601E-4	6.037420849777808E-8	0.47376455120113553	-540.8332492801645	469.86329782416453	653.1988949196179	797.7040694037804	105.9684823857368	123.12634239757885	27	1	17	12	24	0.20366013217372295	0.30369754911489744	0.2881680041820784	0.20447431452930087	
14200000	-10376.059172577816	-9843.22174105557	-532.8374315222457	-9843.22174105557	99.43275116759702	2.556562668536493	7.507383193985068E-4	0.48943786645232135	7.395132900230352E-4	1.37995661846552E-7	0.5089526515478979	-507.7868840387439	367.79975973475075	364.17059400163424	78.30568016458622	84.85158583947582	7.528397471496512	10	37	29	2	3	0.19781020292783746	0.2970618759484667	0.2997772892753441	0.20535063184835148	
14400000	-10382.784761373274	-9843.078396853318	-539.7063645199554	-9843.078396853318	154.17443876643023	2.2953879759201117	6.13628353979588E-4	0.5165967560615656	6.043971994164937E-4	1.335009199934598E-7	0.5960648164323964	-508.3926905288122	465.3590113441228	219.60476820583523	686.8676640234395	691.613076084661	80.52678613706979	7	23	11	4	36	0.17919863231667724	0.3173848160692265	0.30239462421634744	0.20102192739774835	
14600000	-10416.52949231673	-9859.036108388565	-557.4933839281631	-9859.036108388565	241.4842474379585	2.6820238850759868	5.436617830686046E-4	0.488009907976546	5.064246093332286E-4	7.085245023843425E-8	0.5072674703705808	-527.1996321487653	400.7211617093756	1323.963736282463	247.04335381549262	101.57674860062677	132.9518217261248	29	11	1	37	3	0.18326368426325224	0.3042700166906433	0.3148013987536882	0.19766490029241574	
14800000	-10368.540311890616	-9838.908729065794	-529.6315828248233	-9838.908729065794	185.16694944427377	2.7222055803888976	7.49021854797075E-4	0.476179985026154	6.748986786194364E-4	1.5071045564202092E-7	0.5075154853372641	-502.6122072471732	305.8242764428534	559.3100549624723	44.44838176835734	61.6127068620124	115.11470487503456	35	11	18	10	7	0.18655306468669672	0.30147435248100435	0.30822023382878755	0.20375234900351086	
15000000	-10423.728358775863	-9869.051316974277	-554.6770418015865	-9869.051316974277	210.09757958074476	2.8299688732968167	6.119880174590414E-4	0.3280592611713119	5.783673018733486E-4	5.0472394869370566E-8	0.3651400731374309	-529.2551208412673	256.5027473880004	519.9989678133917	158.2852552858045	63.121378719637434	50.30210087881833	21	21	30	6	3	0.17926016830683278	0.3113112796061064	0.30543440606899414	0.2039941460180664	
15200000	-10377.095810835595	-9841.818308201846	-535.2775026337504	-9841.818308201846	97.1569054996885	2.55508104290625	7.398101980069617E-4	0.46671918896539194	7.278114210521872E-4	1.3350056787350573E-7	0.49212180874962885	-510.1887364780483	540.0744268730562	198.98297102594947	61.70383756611389	89.09298580563119	38.221979487174636	47	1	19	11	3	0.19554255142658045	0.292007693383177	0.30524591632425235	0.2072038388659899	
15400000	-10391.110063387434	-9840.95643331767	-550.1536300697644	-9840.95643331767	115.91465995121135	2.6138747397689035	5.528355488248951E-4	0.46848892030778916	5.812362091022736E-4	6.48878068195983E-8	0.4610899433011586	-522.8938797080945	539.1605969527111	943.2007528430629	101.23803594891143	92.29795114581101	20.786861722323366	32	12	2	32	3	0.18676684237652083	0.3132171780447305	0.2991490995656913	0.20086688001305686	
15600000	-10429.819679577151	-9850.600071723447	-579.2196078537039	-9850.600071723447	124.1021100390742	2.304458889776925	4.0049518840009626E-4	0.43702579997467034	4.6164886466587216E-4	3.98978323029432E-8	0.47681771105072035	-552.3775985582239	700.9657495976635	478.8531171369586	242.08259638159757	133.57682360976693	0.9297488230445405	45	2	14	17	3	0.2029624905531236	0.2975280731160743	0.3019042480607838	0.19760518827001772	
15800000	-10394.438991406301	-9821.95788281492	-572.4811085913802	-9821.95788281492	158.44856831017947	2.5491069773781545	4.309623343874795E-4	0.6889617504908473	4.6976938053511534E-4	7.791261534261515E-8	0.6503047283477875	-543.5105636556631	453.6120407439279	700.8334744503827	130.95133880703602	93.04484303174922	182.9826603195689	16	29	11	13	12	0.18890050587949994	0.2987054196183479	0.3185688566044284	0.19382521789772314	
16000000	-10347.9190739602	-9824.328896722589	-523.5901772376111	-9824.328896722589	141.1638853118631	2.553032326978853	7.528563980257899E-4	0.6790377915639937	7.201685216297616E-4	1.9710613231589516E-7	0.6167849482270656	-491.7626941707967	511.2466218177333	137.84591721672703	135.69603171103572	658.0436178109497	75.19771203103986	6	8	16	15	36	0.19423867096809336	0.3009576417751362	0.3040944390616866	0.20070924819508335	
16200000	-10422.829647318027	-9860.573280536815	-562.2563667812126	-9860.573280536815	157.53414093332339	2.5407971604333093	5.659743165188458E-4	0.4161029764915255	5.907849555250842E-4	7.73549561001384E-8	0.47905283334468574	-530.1767253305793	377.3391165279635	614.4472612632944	919.771068559644	1146.2662798629474	67.93907756978723	6	27	4	8	36	0.1852033863538259	0.3068187316633927	0.3135540109881268	0.19442387099465394	
16400000	-10461.613581307192	-9849.845948357077	-611.7676329501148	-9849.845948357077	236.704283075951	2.4240629079415306	3.555130256310383E-4	0.5138199838366208	3.6109855485670167E-4	4.828229618080429E-8	0.6178625578058705	-580.6439795882181	1320.7522079109792	691.9364021433054	450.88580886318715	369.434443492922	126.81675866851232	4	37	10	28	2	0.19584790548441178	0.289289566275201	0.3093951293384007	0.2054673989019858	
16600000	-10403.931981065636	-9838.050476768398	-565.8815042972387	-9838.050476768398	105.51171328423268	2.5602577290706345	6.13389918815543E-4	0.5894719849527693	5.757341313980491E-4	1.1477533341052926E-7	0.594167838645861	-540.0516102167875	505.3139736389609	442.18744353115346	53.57597936877648	84.64883281084678	8.259252060120073	30	24	4	21	2	0.1947429481303444	0.3187515977142822	0.29086700552269773	0.19563844863267493	
16800000	-10398.430527871848	-9849.726328469753	-548.704199402095	-9849.726328469753	89.29616452067036	2.8266853030779413	6.6321943529449E-4	0.5525673170550752	6.547527206517273E-4	1.053473604895716E-7	0.5403063459251307	-526.7330498743762	651.7506117253199	94.76834755750616	111.25221586116001	7.6158995712642295	0.4754628983719377	49	10	19	2	1	0.19476867236695025	0.3093643803157974	0.2911401510210501	0.20472679629620152	
17000000	-10405.665557966258	-9859.154880300697	-546.5106776655612	-9859.154880300697	114.5662016876831	2.692915832619112	7.047381434050097E-4	0.47442444458317345	7.123056737689849E-4	1.3279925943510654E-7	0.5041778104990795	-518.2099708897019	472.891747894008	653.0555085030185	315.01741416360517	94.04876377705861	94.29444756643476	16	1	34	27	3	0.1909414478184642	0.3020911204167184	0.3097722082010885	0.19719522356372837	
17200000	-10404.984570917903	-9847.93842599422	-557.046144923683	-9847.93842599422	127.48313294308147	2.40675995252909	6.493055470196783E-4	0.5095776706776601	6.313475962969062E-4	9.268595763587886E-8	0.5044093155572439	-531.4881995084119	108.40227570689079	425.72133391872813	178.0900257303386	46.33429469554469	26.730495236360817	1	47	29	1	3	0.1880264999007969	0.30596344749583543	0.3126333195496303	0.1933767330537368	
17400000	-10449.962357667262	-9849.075687212458	-600.8866704548038	-9849.075687212458	334.6599853963295	2.736937267504205	3.7329901518734574E-4	0.5122307873167704	3.606375105684878E-4	5.0871889410563733E-8	0.5963678568403055	-567.7398100903096	459.37432773207917	1421.0265319716214	1141.3027458777435	197.0601443385296	259.8377008688837	29	7	10	7	28	0.20383374486102104	0.3068386984912598	0.2919439967123988	0.19738355993531984	
17600000	-10419.701166010493	-9842.020203920503	-577.6809620899886	-9842.020203920503	145.34156619348636	2.443848757334664	4.687918045899242E-4	0.43913714987992136	4.84310301727413E-4	4.3697450242731865E-8	0.4374460549570073	-549.28222383301	665.7271610479457	851.7554802294736	87.22738895398398	169.04125691070368	46.29483992655592	21	27	17	12	4	0.18658315342345336	0.3142183203260199	0.3032616441233716	0.19593688212715482	
17800000	-10385.955562288947	-9827.366863755744	-558.588698533204	-9827.366863755744	110.79357921927195	2.5087173761929424	5.297968283298751E-4	0.6349518828816922	5.703606278596108E-4	1.195846352300862E-7	0.6519006193948395	-529.3062296619674	369.0945008154684	277.321500835869	840.7548609203077	129.23569489569476	12.832283031889459	18	5	22	33	3	0.1948320285505252	0.3085637826652827	0.30172806078434683	0.19487612799984488	
18000000	-10425.446734069774	-9841.858811717124	-583.58792235265	-9841.858811717124	151.8699484322852	2.364998204084993	4.216224339709357E-4	0.6237126552556267	4.284390113891862E-4	7.691878700905752E-8	0.6914594074556875	-555.035268167291	685.5837886256722	1026.7264890827064	77.1017188594123	95.15105726706076	72.66635575372538	15	30	11	20	5	0.19364415756184847	0.31169001846219885	0.29302373549111216	0.2016420884848399	
18200000	-10434.569735306404	-9838.944945397525	-595.6247899088801	-9838.944945397525	148.8234234911296	2.441902409239394	3.6110264916887775E-4	0.6024622691030025	4.159525112627095E-4	5.69932870099592E-8	0.6359656735017003	-565.987387294124	700.9785364801686	1050.8939484806624	329.7546889821601	177.23697646780985	17.958014432518922	17	31	3	21	9	0.18581671854513493	0.3052268075985849	0.3031089077962692	0.20584756606001028	
18400000	-10424.380686573842	-9841.8263621041	-582.554324469742	-9841.8263621041	143.20957095131413	2.8109818647341704	4.1975333932055476E-4	0.5654418537315047	4.568984135540308E-4	7.67625872500499E-8	0.6605174085453073	-554.6198530260109	616.464254164217	1015.1983819341052	204.86467067986334	51.96867538054911	37.971991498380625	37	12	22	6	4	0.19418859469112593	0.3009818945496785	0.306753803924025	0.1980757068351699	
18600000	-10437.989822856118	-9842.462228136656	-595.5275947194625	-9842.462228136656	210.92128932201408	2.440048316842792	3.2152124146259277E-4	0.6543504326271254	3.5879514745954254E-4	4.7279986871440545E-8	0.6761454651036303	-566.9505265973639	1092.6648239321487	153.57244033246124	158.37769566858128	177.73682115845804	97.80576553734332	44	2	16	10	9	0.18405662999060537	0.31383099654011476	0.2972004284552047	0.20491194501407434	
18800000	-10379.43697368948	-9841.190140653554	-538.2468330359259	-9841.190140653554	70.15353568959576	2.6962789835516316	6.928484661625543E-4	0.656324424983977	7.909037339764921E-4	3.1779471500596453E-7	0.7358205620624175	-509.9264716008569	355.03694346281895	764.8877649551579	161.10885903884858	124.86114819410896	30.95828107277207	27	19	27	4	4	0.18909258025567513	0.30982287906233263	0.3027350902558439	0.19834945042614743	
19000000	-10413.522738737684	-9826.804953243876	-586.7177854938066	-9826.804953243876	121.52769787515628	2.5998221124486434	4.486872690043605E-4	0.6758717370478305	5.137338459600503E-4	1.238411441910591E-7	0.7113248258375833	-556.3324725210052	457.95867453318664	680.0094327907998	83.37493109937535	187.4617047545687	330.2076282126857	34	11	8	24	4	0.1892591445719678	0.31344087006091614	0.3084007161914502	0.1888992691756649	
19200000	-10432.966067168865	-9843.890953170547	-589.0751139983184	-9843.890953170547	130.04942133657002	2.8840693089298686	3.9493855577003704E-4	0.5150882185543741	4.0788650675986876E-4	3.897819960278052E-8	0.5112217941585512	-559.3266899443008	504.3711708031617	1358.8490503721498	245.99530107889774	155.55127437525954	13.731565642544622	9	32	12	25	3	0.19428245700056465	0.3035144644776973	0.3133603174604927	0.1888427610612444	
19400000	-10438.2624733907	-9836.664109569636	-601.5983638210636	-9836.664109569636	180.9676470610957	2.6630352286047225	3.2795227498650726E-4	0.49894749041286296	3.735631246204842E-4	3.2732683387615115E-8	0.5210047471436217	-572.0881555808729	903.5838738637234	829.2016875295909	200.2801820072578	241.8713743988631	8.967266855307352	37	7	1	33	3	0.19647229313682332	0.29883089169010657	0.3072812863209888	0.1974155288520804	
19600000	-10451.196849776763	-9846.502008504132	-604.6948412726298	-9846.502008504132	262.13985304911745	2.607096246334901	3.4920590565007067E-4	0.5202656856107515	3.638385014791565E-4	3.941694325471968E-8	0.5382207930342446	-574.5676421982399	743.3982719580459	1162.1061131952272	95.71333972387623	132.97456286042225	185.96377020554417	48	6	5	21	1	0.1847048352557502	0.301765374137342	0.31087183317074496	0.20265795743616205	
19800000	-10434.746430197965	-9850.814701452124	-583.9317287458416	-9850.814701452124	193.9623535428108	2.562566094615953	4.519344756266775E-4	0.5699129808669909	4.580640919770117E-4	5.6248496279268153E-8	0.5308132762285354	-553.2234644048148	585.5892926624942	721.1013125786415	844.5045432541414	139.2269763192604	163.6172718470007	5	6	34	21	15	0.20672385368340898	0.29977622334308746	0.3006126660041259	0.19288725696937692	
20000000	-10409.803026119438	-9843.393057963307	-566.4099681561308	-9843.393057963307	108.7202816286002	2.563944550909708	5.948475710011218E-4	0.6386106658972924	6.037368511583501E-4	1.404119179820798E-7	0.620522326016853	-533.49027828092	982.7081826070034	271.2886389407733	960.5066761779786	341.8152917594664	114.05824547091679	3	27	9	3	39	0.18781292638044464	0.3148345320273131	0.3008031688998359	0.19654937269240555	
20200000	-10434.798616249851	-9848.247518907894	-586.5510973419566	-9848.247518907894	125.65545717688855	2.56542097872116	4.426213787634983E-4	0.7206101282882456	4.883483678253465E-4	1.0386790661391445E-7	0.7269222899599177	-557.3964428017972	1207.2950355913736	596.7345103994315	134.0391848376468	137.69571212833205	73.06634542234434	7	44	19	8	3	0.1875766830994051	0.30548173950590973	0.2949402866658573	0.21200129072882712	
20400000	-10449.019294697364	-9820.88805138432	-628.1312433130441	-9820.88805138432	196.19213952346945	2.7414008318100938	2.9277980370193124E-4	0.5732501898866477	3.246381187533698E-4	4.453255993295557E-8	0.6956784411375015	-594.8519463444364	1625.3022018821703	980.1306241104827	1292.2440298385086	309.9992874767464	28.078069138045507	6	16	24	25	10	0.19102500585883736	0.2978454715080548	0.3197790239329684	0.19135049870013868	
20600000	-10442.309066991222	-9839.090510812353	-603.2185561788684	-9839.090510812353	147.74774864536013	2.598558279488365	3.483911806418913E-4	0.5911374916271123	3.781723952834275E-4	4.3130616369072486E-8	0.5841185967294401	-576.9734453443052	1034.814178983581	245.1550648275733	176.7780622447988	51.173640034846706	15.149953252548755	44	27	3	6	1	0.18081061410175503	0.3062915501383193	0.30101652803499584	0.21188130772492914	
20800000	-10406.622462314062	-9821.536443370374	-585.0860189436884	-9821.536443370374	98.74208719050021	2.6620371759757546	5.11564026605666E-4	0.5536560885210101	5.624712869283239E-4	7.081999925549689E-8	0.5345095009048312	-555.4544730554841	791.1909942513299	223.9397040242068	386.749733775305	283.51867691200107	158.04402323880367	41	7	9	7	17	0.18638249731210046	0.2967056721962958	0.3106946896491733	0.20621714084242995	
21000000	-10422.755615364273	-9835.7171730709	-587.0384422933734	-9835.7171730709	137.30095479425245	2.618016046374769	3.801210915614273E-4	0.5844648974170518	4.496774208501431E-4	6.831014776141306E-8	0.6498317213451485	-555.3773662987571	516.0122450695263	804.9535887903303	1431.4871946875849	131.5087401843921	104.44392720180531	14	18	13	31	5	0.1852432585324653	0.3096018127585133	0.3055529067336834	0.19960202197533763	
21200000	-10421.488746830619	-9842.361448810312	-579.1272980203065	-9842.361448810312	207.6367533723337	2.4080415870530305	4.8294517996957964E-4	0.36572972885726823	4.751927065475896E-4	3.437216868226919E-8	0.38651135831058175	-549.6082810462988	430.499870615015	735.4985823511033	831.2765853481336	119.04792130525541	134.88477820270188	9	32	3	2	35	0.1990499807346482	0.30390801644472704	0.30440226018598115	0.19263974263464323	
21400000	-10469.91388450028	-9860.819058673376	-609.0948258269028	-9860.819058673376	237.60043359430858	2.426192743560776	3.698365711155629E-4	0.4540837998599023	3.5535847274391824E-4	3.1089192712041455E-8	0.48752233564403225	-576.7346664287413	985.25344026618	1307.1778561878612	1574.3628237026137	132.03573560676608	123.9027582667908	9	23	13	29	7	0.20553097990263408	0.30017731755258154	0.30126767914115854	0.19302402340362546	
21600000	-10425.044327533387	-9848.726497894251	-576.3178296391363	-9848.726497894251	112.29731943797091	2.5461822782712686	5.248913581508564E-4	0.6284850771223824	4.743839677722193E-4	9.548141337268421E-8	0.6448128613481716	-543.9170535266737	53.4466189881995	318.280249648443	1429.501548435907	104.67420068121677	5.679104465491748	1	25	23	30	2	0.1854510264794412	0.3225459198287225	0.30465050886695666	0.18735254482487934	
21800000	-10436.402042287826	-9848.634710313983	-587.767331973843	-9848.634710313983	158.53417037178048	2.6355721796159335	4.305324564802818E-4	0.4974808448069084	4.509297449929973E-4	5.562451610606614E-8	0.529744191625101	-556.3589868260764	995.1576671269329	320.8897099462458	717.7857997308863	134.47944625235206	249.9986829465913	2	21	28	24	6	0.19288544004828032	0.3032957120669341	0.2963839156935676	0.2074349321912178	
22000000	-10358.644600398844	-9839.433772603648	-519.210827795195	-9839.433772603648	79.4319006684785	2.724357766484797	6.400092811944032E-4	0.4752295872187802	6.753058662754709E-4	9.76378227808164E-8	0.48950205859723384	-492.33371277467614	384.97186856467425	692.4093359807463	48.06360381238099	103.06789185971981	0.09040353898295227	34	13	16	15	3	0.18798557370054772	0.3207495020869131	0.2883045059848266	0.20296041822771224	
22200000	-10378.196813290606	-9834.06491146045	-544.1319018301562	-9834.06491146045	108.28251062151196	2.5853602851386976	6.097999491220527E-4	0.6396536750150759	6.01317018294708E-4	1.2191007060898837E-7	0.6148288146222968	-518.9727356464863	365.99844616803693	696.0867983123917	119.48876623620029	17.084030446847787	10.325241027510232	18	27	33	1	2	0.20449532010481566	0.31739458598266174	0.30629008738109254	0.17182000653142962	
22400000	-10425.070975975055	-9852.5608673948	-572.5101085802552	-9852.5608673948	113.33077704812268	2.6476840641975334	5.145665104479309E-4	0.5580816719053944	5.215270554971183E-4	8.174200377113724E-8	0.596930661945706	-544.8425981848276	698.392590916879	997.2050862885409	75.5022807574022	92.39724667435033	9.931157105879464	14	32	13	19	3	0.18813088926163365	0.2998027760653186	0.32411562775639463	0.18795070691665278	
22600000	-10392.518262225049	-9822.625285978442	-569.8929762466065	-9822.625285978442	173.03918313616015	2.7535800726551964	4.5401596288103895E-4	0.5169129264378015	4.932375760014638E-4	5.461101895611358E-8	0.5088510771587821	-542.3891163782258	376.72268386279325	661.7238969501161	95.72419447511567	62.684185458035124	127.79866933905687	18	29	4	14	16	0.19163347048318774	0.3034450705607002	0.3146594595729407	0.19026199938317098	
22800000	-10424.626007043245	-9845.923037523558	-578.7029695196865	-9845.923037523558	203.36303810715907	2.476333780305983	5.222177096598352E-4	0.5498573012241564	4.920833456726397E-4	7.547838947232492E-8	0.5270097927348228	-549.5607690851651	362.08425317317676	732.8446483734582	508.30011211010026	117.16041988701764	108.33340381610014	13	16	21	27	4	0.20388137450717894	0.2872390246550921	0.3128757939717695	0.19600380686595925	
23000000	-10444.575224662649	-9857.449340095496	-587.1258845671531	-9857.449340095496	260.5000748108503	2.7562867122615367	4.8047344543996647E-4	0.48146841755838976	4.383516619050201E-4	4.709096443127961E-8	0.4678808017104063	-553.59895830568	515.6627079819531	2294.8484478864743	635.6585972032101	178.4547534042228	164.22786008283185	34	3	7	6	31	0.1886537181659188	0.2909071671364446	0.32247291081692503	0.19796620388071115	
23200000	-10441.836542991034	-9854.798261571159	-587.0382814198756	-9854.798261571159	300.5198326368487	2.6200126079449904	4.4076517634700457E-4	0.4133414607403896	4.1230106090285276E-4	3.690149239361573E-8	0.4534089803471901	-556.8846518227041	377.1515225739878	921.4680621473835	851.226405743768	137.31812702220412	114.45637820459841	20	8	18	25	10	0.20192804792857433	0.29095574406271824	0.30902410170734484	0.1980921063013622	
23400000	-10420.276494266378	-9841.485399277411	-578.7910949889664	-9841.485399277411	104.35751319662188	2.558106107901893	4.678726763372288E-4	0.4358306714494216	5.127078238862442E-4	5.297415044772071E-8	0.48610573256877904	-549.3732780809785	1105.3927078944369	1378.8041473114567	463.1166443852938	103.94102553660052	9.886893451863218	25	7	22	24	3	0.19874356291638315	0.30358324214263194	0.2962295674148692	0.2014436275261152	
23600000	-10392.685466288753	-9844.766154734438	-547.9193115543143	-9844.766154734438	118.90656665422998	2.732155870164642	5.332241755179963E-4	0.45204327208145206	5.517577023486243E-4	5.403128771761257E-8	0.43096742793703063	-523.7405490219994	538.2800028259887	47.14022476452514	125.88347887764264	45.51604021336896	14.616264177767295	51	15	12	1	2	0.1948263541789397	0.30825394916574683	0.3065160961077087	0.19040360054760425	
23800000	-10428.829537324093	-9861.767038341157	-567.0624989829355	-9861.767038341157	108.68796565992025	2.400400228934759	5.682327966153281E-4	0.5166496122571628	5.568575647613806E-4	8.180738634378023E-8	0.5209332974019483	-535.7235597821254	1541.6377484170753	522.6844559013457	884.9827271623734	89.1048485695596	105.51498550797392	2	35	7	2	35	0.1829040902354801	0.3042591170370418	0.3206659788898526	0.19217081383762488	
24000000	-10392.81081210087	-9838.004803201557	-554.8060088993138	-9838.004803201557	115.2879293274457	2.7139080160262785	5.578016815285848E-4	0.5473168275319227	5.869321610755991E-4	1.0013402108204803E-7	0.5609689591237966	-526.881494047946	301.05500357431293	745.2101085579527	161.9746745238017	84.83782431714567	96.33622359930015	20	24	3	28	6	0.18819697483936712	0.31374589588492413	0.3060564990519973	0.19200063022371086	
24200000	-10414.967606539063	-9841.65847462978	-573.3091319092844	-9841.65847462978	135.1082162103897	2.9355367637266205	5.18658379010339E-4	0.47101268466853247	5.10344011020313E-4	5.928864589598474E-8	0.48398451782431534	-546.3266823494343	518.3563453509436	742.7386278583871	142.6537406938207	104.24693838694526	13.087658509079088	34	17	20	8	2	0.19153021138854381	0.2999698676477793	0.31168105828588083	0.19681886267779553	
24400000	-10460.843553308445	-9840.364639889878	-620.4789134185669	-9840.364639889878	231.06624116206885	2.4942422158996354	2.8306274623971894E-4	0.48830860006120724	2.8824302706939613E-4	2.7515281455699112E-8	0.5790370646133636	-586.3760830698154	826.558038989954	428.9598528063682	1534.7986459356714	121.68765867884562	263.57851751736246	17	10	20	14	20	0.19466780519116897	0.31204172303190836	0.3074887225049454	0.1858017492719768	
24600000	-10445.844510322324	-9830.148500881805	-615.6960094405194	-9830.148500881805	177.0178794605443	2.556008157326186	2.6786956366769326E-4	0.6036554002643041	2.807487730453E-4	2.775579751129145E-8	0.616034957125025	-581.546169830126	611.9225978938528	1086.4975994867027	2716.2396749803784	218.74486255936029	2.4957025554137737	9	14	16	39	3	0.1921638730034058	0.2944791935415542	0.321538656421715	0.19181827703332466	
24800000	-10421.731718812669	-9853.086974852014	-568.6447439606552	-9853.086974852014	117.26614836069895	2.4690844564066166	5.426275500050369E-4	0.6437012619312552	5.431065449538797E-4	1.391659953467099E-7	0.6999354029458263	-536.7466507219413	447.30799569933833	750.2863305200334	1465.9499751372578	123.54980268713399	125.62924410445038	38	3	1	4	35	0.1912484603176397	0.31607946435546774	0.28326343116285657	0.20940864416403546	
25000000	-10415.175608093414	-9859.231713675752	-555.943894417661	-9859.231713675752	118.99782243534605	2.5246587864192027	6.400889226021932E-4	0.4832671316751872	7.008827074245255E-4	1.1575572717307955E-7	0.5056165534981708	-522.2076185926568	854.7047172784556	284.15317317611624	1329.146114877976	421.09224219445116	67.09109140564377	8	21	12	7	33	0.18896768814983825	0.29984546949425855	0.3192458099745414	0.19194103238136132	
25200000	-10402.580246662614	-9848.052348498013	-554.5278981646014	-9848.052348498013	122.02409099322337	2.4868322948461676	5.890333367129213E-4	0.4914751900925556	6.097697407136426E-4	1.0737730673260235E-7	0.5562287175316041	-526.6445799584732	554.173494089798	587.8396552606848	334.4969135449958	91.53925593677002	78.34643947608019	19	28	1	9	24	0.19524849950053963	0.30393088038268695	0.30013487183771786	0.20068574827905497	
25400000	-10339.784317459113	-9831.110579072501	-508.67373838661103	-9831.110579072501	128.6004736328646	2.5616122387559375	8.732934219283226E-4	0.6053829943840278	7.850803727084418E-4	2.7901390858465025E-7	0.6151483045443227	-476.0752193676211	399.17996657888494	136.55345478323824	643.311946648367	22.42976603442517	92.73235183727466	6	26	14	8	27	0.1947329956875508	0.3127726998725236	0.29868454599250516	0.19380975844741988	
25600000	-10391.389385561435	-9838.217532807645	-553.1718527537912	-9838.217532807645	132.6711823113335	2.5961948450812242	5.112889599760427E-4	0.5165243487104424	5.780616232553756E-4	8.709935495149389E-8	0.5334233407633484	-521.2752935800655	268.6333480836321	1117.2278423800226	1017.4252426778575	74.68442895268295	111.75973474561847	17	16	6	33	9	0.18916084977522546	0.2922209062838875	0.31619253925568974	0.20242570468519672	
25800000	-10400.027876890472	-9855.42145955063	-544.6064173398427	-9855.42145955063	151.8602096707472	2.63657810284507	6.755276655623369E-4	0.7730400940559036	6.832433905480273E-4	1.843410044374425E-7	0.6673986699553734	-517.1654245347587	275.3440363879255	376.44512540535334	204.30224898701368	36.066421736471696	83.85733191888349	12	35	13	5	16	0.1724289873898426	0.32515973951777016	0.2891030848629473	0.21330818822943942	
26000000	-10375.137710179035	-9844.265339208427	-530.872370970609	-9844.265339208427	187.61507349947294	2.7573241979961547	7.10404954285038E-4	0.6860769428562731	7.324953737849846E-4	2.0581379610181312E-7	0.597740947011238	-503.50348570781995	414.89579543066804	425.34181386447904	28.760307226926145	86.65163148841243	46.05820210332967	37	6	3	31	4	0.1817853970732106	0.301805208117099	0.318726666141855	0.19768272866783498	
26200000	-10360.847989127187	-9829.474462694585	-531.3735264326021	-9829.474462694585	92.51303879194766	2.612286016019677	7.657822944733412E-4	0.6352613213067729	8.147659266221607E-4	2.2425524031308113E-7	0.6402611226552706	-503.2238689132913	285.20437138599226	768.7111300601491	61.56379215809861	91.75205766040438	52.52187400387459	23	23	1	12	22	0.19189467016372178	0.2964253312378943	0.3087162438040726	0.20296375479431103	
26400000	-10424.079643949077	-9834.949293337573	-589.1303506115034	-9834.949293337573	258.0308966011599	2.551611620518951	4.2131426696495725E-4	0.4590772359755312	4.1758885690057945E-4	3.525836020675008E-8	0.44449404199192993	-555.0687448906207	559.44844316799	1014.9838591686312	1228.5764946289837	1594.9276238752077	140.33981341780725	17	15	3	11	35	0.1875266448570489	0.30956700582280816	0.30535539138559253	0.19755095793454994	
26600000	-10405.047388633964	-9827.406397813827	-577.6409908201363	-9827.406397813827	148.4516108746742	2.6275558906039076	4.954608610860459E-4	0.642472620645508	5.122982970603791E-4	7.843533462425065E-8	0.5760101410685096	-547.6315276197731	1323.5368141845909	817.4861309828992	132.94751646151153	179.02994088194126	85.64818482527942	7	34	21	3	16	0.192675325592725	0.3011758380096452	0.3183440545489403	0.18780478184868915	
26800000	-10403.201826449264	-9834.529670569213	-568.6721558800507	-9834.529670569213	116.30895822665963	2.6053841772747424	5.510613371789942E-4	0.5376347427746708	5.647377811363452E-4	9.305699509593623E-8	0.5675260821596825	-533.635299003881	776.1894715406892	487.2075035052039	2436.124950783691	238.75134691989095	144.83890400272213	4	31	3	7	36	0.19301393205217102	0.30920797619010326	0.30043810340308985	0.19733998835463554	
27000000	-10377.554570751121	-9838.646748166451	-538.9078225846695	-9838.646748166451	83.36289572319582	2.9398495632334134	5.360880747548871E-4	0.4496236396463625	6.122817072619194E-4	6.668688609387169E-8	0.46894649050090564	-510.17606317940584	363.1698650740891	1007.4258589610613	540.6053171669413	92.5439141168382	0.0285565993617371	22	16	5	35	3	0.1902280599357185	0.29862563738552994	0.31338961756768596	0.19775668511106506	
27200000	-10440.77917781769	-9846.116502485473	-594.6626753322188	-9846.116502485473	113.46429516637289	2.5951131989319873	4.6495977508762335E-4	0.4981345475241187	4.908020073418509E-4	4.9842801802051704E-8	0.47764475260064665	-566.8475711435723	659.570048715898	516.210520423252	170.44094597194686	144.58398978677994	113.56923820085245	31	20	23	3	4	0.2084511225735687	0.29946767253649725	0.29407636717710783	0.19800483771282565	
27400000	-10436.67716380018	-9844.197534138199	-592.4796296619809	-9844.197534138199	115.78996972634087	2.6338398638937766	4.2265555653792867E-4	0.642920724445076	4.5283767672368446E-4	6.828049528987517E-8	0.664682631536104	-562.6179914645785	1004.9529219702417	696.2613272343484	119.55025620002755	203.36655115437108	116.74141558405533	20	25	17	11	8	0.18733957814591573	0.30404582281215886	0.31245293142588476	0.19616166761604015	
27600000	-10366.501732037186	-9842.537366001683	-523.9643660355032	-9842.537366001683	99.21052626022441	2.6001530970936533	8.252706371504653E-4	0.5527844895352823	7.475310185481648E-4	1.5302438801989692E-7	0.5121258820092112	-496.72157936116406	224.94307257401456	397.39917086163484	87.39801645600548	185.92434351056303	3.039757281602762	29	15	25	10	2	0.18900586510790116	0.3047046117691375	0.30899101347184005	0.19729850965112083	
27800000	-10377.39382360817	-9847.393700991037	-530.0001226171337	-9847.393700991037	91.91338574282383	2.72563936048945	7.521927455244133E-4	0.5024333884272566	7.950270134081694E-4	1.5310165095622128E-7	0.5237801439326005	-503.0864726691654	242.45808542657375	446.07416447012474	372.562716249832	54.87502071206728	44.56835080945982	21	14	12	18	16	0.19387191199080672	0.29686985511947295	0.30923084079556407	0.2000273920941558	
28000000	-10409.729263904366	-9862.136140021039	-547.593123883327	-9862.136140021039	172.490038076259	2.7750394815865005	6.73206299070398E-4	0.6079135643847903	6.251259634134398E-4	1.7479192299281518E-7	0.6242455149988204	-519.4698461751182	436.1355775238548	663.9031671736295	138.24200993320838	38.82765368880886	93.5476384542985	34	8	4	11	24	0.18875177654699038	0.30878534988992407	0.3000016772429116	0.20246119632017345	
28200000	-10379.360360070072	-9837.222334209398	-542.1380258606733	-9837.222334209398	104.73187721202372	2.9343540141735662	5.948073205106066E-4	0.5390729301333037	6.301818657441719E-4	1.1537555141536939E-7	0.5648655158353342	-514.5166997058149	483.70704846240596	227.5367079234022	501.9100174761006	96.95681688003016	4.26118664985105	5	17	28	28	3	0.19425179096193887	0.32059441088632273	0.28903422031020104	0.19611957784153694	
28400000	-10418.899846588647	-9842.560020989014	-576.3398255996318	-9842.560020989014	124.81550273250419	2.8817952716982784	4.4460186559808326E-4	0.4556689799400803	4.7753604334077187E-4	4.4798249196291685E-8	0.48371410671741716	-548.2661010374748	559.695571087166	702.8512732100173	95.69404902936323	179.5241252604242	29.186892163626474	19	20	4	35	3	0.1867155028243792	0.32073100434535134	0.3018267297137055	0.19072676311656342	
28600000	-10363.883600279429	-9830.442631576761	-533.4409687026675	-9830.442631576761	102.88995852692675	2.6349898482484213	6.926529172429595E-4	0.5686449764384625	6.997548632992424E-4	1.5405243593341233E-7	0.5731540277410131	-505.9804027873025	267.58476968598706	392.9569777327711	362.2600105417989	181.70180400543887	0.2019165349620403	14	15	14	35	3	0.18660548258624782	0.2991274408587919	0.30853959947726256	0.20572747707769715	
28800000	-10397.691211496536	-9858.91671970494	-538.7744917915978	-9858.91671970494	87.42633268578386	2.744406973059556	6.574043354386018E-4	0.5770561710458998	7.203608497499885E-4	1.5946948826599207E-7	0.5949021954197821	-508.1516827326644	513.0916223060426	233.60819509405363	411.8096331385201	642.6280138139416	73.25902658939917	9	10	20	8	34	0.19787578142933263	0.2828943348616377	0.3225370006240704	0.19669288308495864	
29000000	-10405.276311256017	-9860.412116043124	-544.8641952128937	-9860.412116043124	88.08460875675864	2.3978647210937556	5.794574460758931E-4	0.5799040802832893	6.59340262407483E-4	1.29002944148916E-7	0.6200970100198953	-514.1939802949099	382.37556830572413	929.7831050515932	1234.745127076959	123.88923658875859	12.77817156347048	24	4	4	44	5	0.19190330319337878	0.3108102802879543	0.30246032492261304	0.19482609159605316	
29200000	-10415.79988884557	-9846.508796570513	-569.2910922750552	-9846.508796570513	102.30860506859521	2.8061634627156593	5.504993792624637E-4	0.39857616963045145	5.753050219820722E-4	4.887544482880737E-8	0.4074243518791013	-541.9855380911423	414.34523451077496	762.5199757666898	181.6290185485364	149.37114509463325	0.24332203477566372	39	8	7	26	1	0.1816049557057047	0.31314095167159234	0.3049221625007058	0.20033193012199652	
29400000	-10440.37080339501	-9856.924576814925	-583.4462265800856	-9856.924576814925	281.80062510236064	2.5068921191574947	4.4940417463266915E-4	0.4760578833728981	3.972179023267799E-4	4.554615958760633E-8	0.49976554372817833	-551.4960568120945	444.2564712878348	1094.6145554584784	903.3289835431402	64.8478217207778	181.8603178321217	9	27	10	22	13	0.19032652329618016	0.3108004750221358	0.30381380496380633	0.195059196717877	
29600000	-10435.640425514553	-9834.853782798265	-600.786642716289	-9834.853782798265	242.98746438906326	2.8231196382962382	4.0158654528965355E-4	0.4031403427955452	4.1687383610057284E-4	3.227658473803696E-8	0.4350563066876745	-569.4265441894609	605.1905011403624	925.8744500360416	613.1144996166684	586.9106273901642	160.72160380384136	2	25	6	21	27	0.19602440469992663	0.30962298713588055	0.29376134934755105	0.20059125881664094	
29800000	-10403.883572858316	-9832.87401531701	-571.0095575413069	-9832.87401531701	121.42299393062181	2.6059269158087477	4.632458442160263E-4	0.4675295883787649	4.817924709630378E-4	5.8631638995401186E-8	0.5257469834726336	-542.6066514029706	738.7400155134468	1170.1275214221323	318.85790421418443	95.45427417584781	2.652863533756379	29	16	2	32	2	0.18527850543426122	0.3150197704098034	0.3041201266493789	0.1955815975065557	
30000000	-10399.572258753155	-9846.49201249961	-553.0802462535449	-9846.49201249961	91.91405804435696	2.426974060235627	5.593147968324449E-4	0.4324909181039677	6.195668996537796E-4	7.194685153661467E-8	0.48772519867859526	-527.4792161344051	585.9626999234645	335.01227796720923	238.41309490156988	75.71535327853435	10.367549420739703	45	8	2	22	4	0.19727361036528857	0.2979409398497014	0.2945539054567828	0.21023154432822666	
30200000	-10375.52159288336	-9844.302488021976	-531.2191048613832	-9844.302488021976	88.24577919467602	2.900675559865288	6.816265351351758E-4	0.44825919755401117	7.214490484265197E-4	9.927832474241091E-8	0.47372828471224887	-505.8152584813502	571.5316443478771	71.19681970137486	85.47702904983817	145.88818528272927	1.743192103603942	45	14	17	2	3	0.20131359088723214	0.3104714494556642	0.30496693792666546	0.1832480217304376	
30400000	-10402.744939535722	-9838.145929894448	-564.5990096412726	-9838.145929894448	161.0237068236317	2.5741368027064366	5.734203485673944E-4	0.519779517696187	5.333819622020181E-4	8.157747454707117E-8	0.5092706564566443	-536.8662102855204	424.48241214280597	817.9569817411555	102.83443821003543	58.68090297702384	100.033950619734	37	9	4	4	27	0.20174968186787454	0.3060473046742704	0.2996380505984538	0.19256496285940075	
30600000	-10381.977527810564	-9826.886062513026	-555.0914652975395	-9826.886062513026	98.54108467633465	2.6648631799321696	5.860302768087082E-4	0.5841856449390546	5.805537802923671E-4	1.8255019740508822E-7	0.7108215167274924	-526.7821669257899	266.96894813154756	602.2573326093166	91.38025741890729	209.36544501694206	1.923208634269441	30	19	12	17	3	0.18675752394741987	0.3048114377496917	0.3030903893871695	0.2053406489157183	
30800000	-10385.3177789577	-9845.89563417421	-539.4221447834894	-9845.89563417421	144.74750348637684	2.8269475460630495	7.123655863501148E-4	0.5382606240128515	6.82164357648761E-4	1.9971321283786682E-7	0.6347580018566215	-513.7630866356519	311.08458805942365	213.48236517048346	102.85449751606178	109.70724538402263	100.53080625237006	41	8	10	19	3	0.18961741583236608	0.30428193727430286	0.3051799183375292	0.2009207285558013	
31000000	-10423.76094745961	-9847.063530774565	-576.6974166850459	-9847.063530774565	162.90028964258642	2.5207329559826124	4.89068558215721E-4	0.5248202516158129	4.6633912444501204E-4	6.166751604227131E-8	0.5245603100153008	-544.8049267014803	557.5241483842555	689.5013806901864	1554.921293410756	208.78495382070716	123.8749196416028	26	15	4	2	34	0.2034908636240949	0.294423226430922	0.30002531382400827	0.2020605961209743	
31200000	-10442.37862126342	-9872.06481822662	-570.3138030368002	-9872.06481822662	158.94545064012556	2.637097546875179	5.97006164066475E-4	0.4004837733494825	5.618137052243544E-4	4.8146450583413706E-8	0.3865911182926171	-542.9460150659878	620.5990152950845	423.7395064141442	249.95514019053383	157.83000164741554	70.97464516576856	27	17	10	8	19	0.1863279410476947	0.30010955419171803	0.31589423904782765	0.197668265712759	
31400000	-10387.213790385811	-9827.565699318038	-559.6480910677735	-9827.565699318038	117.77832284906859	2.5123073597733465	5.577799192370629E-4	0.6005543879526224	5.821124957802286E-4	1.1882456342715728E-7	0.6244723271126768	-535.0890567978872	417.9304338060124	478.2495031146486	121.64130921567781	33.03731772046138	7.475927220106272	2	44	32	2	1	0.1929789645475828	0.3244264966020559	0.2884364514381487	0.1941580874122119	
31600000	-10375.139276927499	-9838.987210570189	-536.1520663573103	-9838.987210570189	73.9559358710433	2.419004334736945	7.226905404073932E-4	0.5519445028005261	7.704048529545846E-4	1.6490264786676285E-7	0.5858919770607225	-507.6967868015651	404.0869837826369	1063.7058544346057	117.92738977085462	113.88593666440792	1.6082040521615963	38	6	9	25	3	0.19226521411790715	0.3175598608630915	0.29703427427130924	0.1931406507476914	
31800000	-10375.246026592544	-9843.269179272875	-531.9768473196687	-9843.269179272875	77.31115185223658	2.5144089653787285	5.84532931136622E-4	0.5700875651681335	6.55968147093317E-4	1.2145068740262914E-7	0.5653330149430672	-507.01730211818744	618.8370218522047	74.73681001499227	72.56716842204007	115.80140894233318	0.6508867093604157	45	9	9	15	3	0.18900956987777542	0.30551238035397377	0.3079550206073379	0.19752302916091205	
32000000	-10384.433157806516	-9848.792575941872	-535.640581864644	-9848.792575941872	91.97041112299738	2.644490329005474	6.694169759133467E-4	0.4913064252960963	7.564414099571522E-4	1.6070282375339144E-7	0.5636410837707152	-510.3442141454379	186.84412188151572	429.9289210971838	54.69508052422801	44.95403529823245	77.05913375711842	21	29	7	17	7	0.1918197831343221	0.30495028265746726	0.31061405672096326	0.1926158774872466	
32200000	-10362.024362052574	-9847.377175259486	-514.6471867930892	-9847.377175259486	68.21683088200528	2.581358996593565	7.730867388195566E-4	0.5146177720143653	8.656456753737442E-4	2.2621910832794568E-7	0.57746756235381	-488.20807318181846	260.1988805070378	541.3714114777317	66.27440926713258	107.21881660339548	1.7540146635605527	35	16	26	1	3	0.20340548307711404	0.29558072670111774	0.30187167770913537	0.19914211251263206	
32400000	-10381.203876874744	-9836.925709562147	-544.2781673125979	-9836.925709562147	94.90633318317933	2.8835304695364665	5.573256837872074E-4	0.5139605406138777	6.402163363003512E-4	8.383421245749806E-8	0.510882348202002	-515.3543428976938	412.466788300231	1356.1842277669664	182.08965751275693	94.27459847573144	1.4612217316770861	36	3	17	22	3	0.1973571549455266	0.2950950064537969	0.3207972866574024	0.18675055194327322	
32600000	-10379.20479619724	-9837.339903178046	-541.8648930191947	-9837.339903178046	95.8968591489413	2.580699054391722	7.9626225324254E-4	0.48248962125699557	7.527997900950392E-4	1.7638631807409835E-7	0.5844920888485049	-515.7563841134172	292.34135220933297	393.6357908201075	153.94078522990918	130.23949510878617	2.9345345865999013	45	1	24	9	2	0.18058672717627622	0.3157069196267879	0.3055071325424804	0.19819922065445472	
32800000	-10387.767464937418	-9839.387803695377	-548.3796612420407	-9839.387803695377	105.27433439116473	2.5995136332866684	6.022545032651821E-4	0.45613673272556915	6.528255596922358E-4	8.510325951508883E-8	0.48016416491998076	-523.2635791558243	169.56651752711537	571.0400782571706	73.52392998826767	60.15713842181915	4.2946388541767355	4	42	31	1	3	0.18526041146558372	0.30866269313378913	0.31182254642593493	0.1942543489746915	
33000000	-10396.183229020266	-9834.068005521316	-562.1152234989502	-9834.068005521316	127.52058620924265	2.3283185330815326	4.961310314956475E-4	0.47403869122475617	5.340808453477535E-4	5.691517183113693E-8	0.48303802973009763	-533.9669502251704	501.04723307294154	862.5655478693321	120.75812030408875	103.99817177478701	129.37331196303492	20	22	1	17	21	0.19788363579685933	0.32350844377677235	0.2875649823427878	0.19104293808357978	
33200000	-10363.182330751566	-9827.941660453227	-535.240670298339	-9827.941660453227	83.04899848647518	2.701892179617742	6.602894300797849E-4	0.611702202841663	6.964862878215708E-4	1.2219123744389095E-7	0.5599829472685552	-507.58049844382504	449.93468768141844	877.5413338352605	188.147445660261	71.78110424582258	13.637020702666126	30	11	6	30	4	0.1929380650382333	0.3106377788882852	0.29814717471207763	0.19827698136140326	
33400000	-10394.243187562275	-9833.395566964522	-560.8476205977532	-9833.395566964522	93.51745151602289	2.5286394507159047	5.172640333934406E-4	0.5556136901795616	5.868667446923153E-4	8.41210475247833E-8	0.5582915453943103	-533.6211532182715	444.9928555314108	886.2351617062137	197.4054938237569	76.6247517383334	6.703154199727484	27	12	38	1	3	0.17953764047375753	0.3071681674514416	0.3159425701178141	0.19735162195698602	
33600000	-10372.943541622142	-9834.834400396869	-538.1091412252741	-9834.834400396869	75.7994763361835	2.823604249106181	6.761003307771171E-4	0.6744887400753967	7.302844690079703E-4	2.0401738915883612E-7	0.6757630405501546	-510.9013073835682	484.7707515932267	456.28796352148873	274.09193388480054	91.7230043968233	0.15360829679197707	7	32	12	27	3	0.185057609542071	0.3074004135547012	0.30522868093086974	0.20231329597235737	
33800000	-10382.598722736824	-9826.800086440928	-555.7986362958957	-9826.800086440928	100.12966781906773	2.4788771534465206	5.351355643117935E-4	0.586856380121388	5.652063778547909E-4	8.318007837706006E-8	0.5446594595673255	-529.8324238868846	663.6463049717236	118.19615624617208	146.95949952535744	128.8948590886034	1.9566265075841482	45	5	25	3	3	0.19225932684289085	0.30255689368447736	0.3049235328788436	0.20026024659378744	
34000000	-10410.310543244475	-9857.157363936452	-553.1531793080239	-9857.157363936452	183.11236698984092	2.6254132418638854	5.876123457788124E-4	0.4802844680267342	5.979564597279417E-4	7.452964585511264E-8	0.46046177676951855	-524.2102346889664	547.7840533757701	322.462744107743	621.7602453958976	120.09093545101061	99.8452228910393	6	23	20	1	31	0.17516770222864228	0.30652097239968357	0.31951255781071114	0.19879876756096243	
34200000	-10370.265699120713	-9835.877777142745	-534.387921977968	-9835.877777142745	114.65980918771001	2.7932477325394776	7.342971349904695E-4	0.4864318301650125	7.188750659343967E-4	1.505710998075763E-7	0.5250963870780452	-504.2479265347259	586.7590902593207	112.27628697765405	375.7000751360507	349.73683015780915	77.63312890817987	19	13	12	1	36	0.19848975044901707	0.30041181647376863	0.3159516324224597	0.18514680065475383	
34400000	-10379.878220868284	-9846.97921666958	-532.8990041987037	-9846.97921666958	94.0778950611121	2.707828796311515	7.702301812481134E-4	0.48702075471294104	7.29951729920096E-4	1.3358967579140004E-7	0.49631715830984274	-506.1169067892556	265.0394438955238	484.79495568195296	91.5141207934412	148.07629573584745	4.510325198767328	24	23	18	13	3	0.200046084164261	0.29388388794245357	0.3016972417075549	0.20437278618572985	
34600000	-10390.967311914897	-9840.052245830171	-550.9150660847268	-9840.052245830171	95.29873566738458	2.2474742752545325	6.413890857384963E-4	0.5062835583828786	6.414529607209387E-4	1.2979674672994884E-7	0.5866189277297762	-521.1920924789077	480.0766675878284	992.7277753401055	836.1666214833563	100.46723110129271	26.506293696813216	35	8	1	34	3	0.1862758225127975	0.2992503309860952	0.3190811139181306	0.1953927325829759	
34800000	-10397.325505097648	-9835.761237727167	-561.5642673704804	-9835.761237727167	105.15118414440407	2.608323895112083	5.240145098436673E-4	0.4099183444296722	5.633227486138877E-4	6.026583733281303E-8	0.47091885056900507	-533.8222959079843	589.7716466125904	467.695231604763	691.0789532717789	80.48570976092925	6.219000337740449	23	4	19	32	3	0.18949766934101636	0.3023379628770583	0.308212212859228	0.1999521549226966	
35000000	-10379.48637437204	-9839.11124313629	-540.3751312357498	-9839.11124313629	104.50800974897994	2.782987547367064	4.72114486667058E-4	0.5286139430702678	4.986454940483719E-4	6.424300074065522E-8	0.5488902611663697	-522.5032616131491	578.1538333382277	70.68142537606367	107.27211362604926	0.21952125953003962	0.04144786310255271	49	6	23	1	2	0.184705343808334	0.3018831240896739	0.3186594956968854	0.19475203640510586	
35200000	-10408.692779999566	-9845.01458976775	-563.6781902318157	-9845.01458976775	111.58778130194791	2.597560259130856	4.900637950376851E-4	0.5902882314235719	5.431015894025843E-4	1.0887053747402464E-7	0.6430276959620037	-539.3790963191262	548.5316360340212	125.40335333126284	155.36007293588582	49.98316686253008	2.595388705518331	50	25	3	1	2	0.17936942921164087	0.29758287742303907	0.31607547561062516	0.2069722177546939	
35400000	-10444.96881256249	-9855.345997170578	-589.6228153919121	-9855.345997170578	156.09457663071694	2.7924687531470176	4.700698547890963E-4	0.42471307875199343	4.603293331179785E-4	3.765125833720555E-8	0.4229173278059537	-558.0794403767998	629.3023590825097	625.1825680285771	484.2263404527059	863.514037252954	161.37250204214521	14	23	7	8	29	0.20154287778797395	0.306969938757645	0.2923587001403644	0.1991284833140155	
35600000	-10418.519655200298	-9845.844771138703	-572.6748840615944	-9845.844771138703	123.9080273401418	2.565328812967681	4.53557636248104E-4	0.4821329339616045	4.780583471439758E-4	5.3293128364082144E-8	0.5065330582460359	-547.8307467584086	615.251419928802	207.8634556372548	296.47640957442053	1.558214374700249	4.82974354149633	48	23	7	2	1	0.19835118188802772	0.2975805840129742	0.31063240385054647	0.1934358302484504	
35800000	-10396.246915214722	-9843.545202471356	-552.701712743366	-9843.545202471356	113.59433631827005	2.505550095831597	5.741985402968958E-4	0.544253909026226	5.973212147008576E-4	1.0419340133185413E-7	0.5747855928847369	-521.6105106537307	374.5269880803712	669.7017460028037	614.7105148546905	45.2771444486432	170.5947738847749	27	2	19	18	15	0.18409860126624214	0.3152304474511054	0.3083357479728484	0.1923352033098029	
36000000	-10385.891849784563	-9833.549173377989	-552.342676406574	-9833.549173377989	90.14054169616175	2.4872377266515224	4.977772131481975E-4	0.5205641675706536	5.861796727137479E-4	8.522886853358533E-8	0.550487049704743	-530.4253975612457	526.0690233032431	83.56354798088884	112.92068623244153	3.463082034075723	5.798054700014561	49	21	9	1	1	0.19400599923854403	0.2904575694572629	0.3134525311704988	0.2020839001336931	
36200000	-10360.656038464851	-9819.295869787573	-541.3601686772776	-9819.295869787573	91.26996786757499	2.863606990730593	7.278103610298299E-4	0.7077533058410166	7.11750281000989E-4	2.135522532703823E-7	0.6839093045244335	-508.6820558517861	1432.0535785789766	321.22096927004566	320.78297400366796	610.3846135662238	65.29714897452261	3	25	2	17	34	0.20336816296401589	0.3087010482414699	0.3076731722648535	0.18025761652965966	
36400000	-10389.697474843291	-9847.16744917792	-542.5300256653709	-9847.16744917792	115.25857655049772	2.7475539392807455	5.855651237260371E-4	0.4274524807674515	6.519729948574164E-4	6.743603118967098E-8	0.4335635137498539	-518.5940699161918	372.7103965820589	629.4568014801827	80.43375329576304	25.518976616084128	6.276990122310195	29	23	26	1	2	0.20159839461973228	0.2985393683203868	0.3110682340781226	0.18879400298175722	
36600000	-10402.73002133006	-9838.171681403432	-564.5583399266292	-9838.171681403432	116.62479520434641	2.4668640631785035	5.911024971993336E-4	0.4937282843716783	5.729498073594837E-4	7.20320341272171E-8	0.5004797547531037	-538.199238162816	1110.679456910177	740.8406033865407	155.47274276984237	18.560511901564954	18.096541273480145	1	48	28	2	2	0.1864300788859298	0.3054307213920075	0.30528571030420026	0.20285348941786147	
36800000	-10379.911332838099	-9833.17377562493	-546.7375572131693	-9833.17377562493	115.17530438779764	2.4366957144791987	5.150359901454736E-4	0.5223423725279362	5.499202077730862E-4	7.387662487300289E-8	0.5077718806082152	-518.0391652350133	502.6317437479404	987.4630387043925	353.1834044530989	145.9920739593864	0.0815616382359682	32	13	3	30	3	0.18764513695675983	0.2924684771389582	0.311774487447977	0.20811189845630396	
37000000	-10408.803464786444	-9836.666316306639	-572.1371484798058	-9836.666316306639	105.12012597812964	2.6306710035518694	5.288380647743626E-4	0.5775032869746027	5.746194853647392E-4	7.947824166616348E-8	0.5523644111238822	-542.8575093704198	411.41959228051456	567.358711833767	675.4845144382325	117.03619398736303	96.53164006917513	2	10	33	9	27	0.18601345570612085	0.30603336522536595	0.3143323570570604	0.19362082201145178	
37200000	-10393.269353418546	-9834.235933243814	-559.0334201747314	-9834.235933243814	180.50590284172483	2.5782409129002803	4.914345752500292E-4	0.43912769520992345	5.381338998437532E-4	6.218095625968779E-8	0.48862004851390695	-530.3442333664908	452.1676920517283	937.8681807641391	179.7282240124453	64.54141120324664	136.6894825144996	32	14	7	14	14	0.19449618388068612	0.3059171547194607	0.2988377640031714	0.20074889739668095	
37400000	-10381.914229309825	-9855.323452739154	-526.5907765706709	-9855.323452739154	82.71661481146862	2.7673603438311662	6.361926980996071E-4	0.43144936512176346	6.711495675661786E-4	8.65525427813855E-8	0.46890353739689056	-501.3312647141004	418.28999779539424	239.22279393545426	46.20994204303062	118.92229089152751	0.15397632192111935	46	7	14	11	3	0.17982766688215995	0.3202362744120108	0.28955476132507	0.2103812973807584	
37600000	-10376.459197960785	-9832.983491458861	-543.4757065019247	-9832.983491458861	73.9297681656917	2.846479131666229	6.216649749903726E-4	0.595969301273312	6.93604765227858E-4	1.4308678084635287E-7	0.61381034806275	-515.8918574970161	401.3504133384461	366.2851361824696	576.9468595953938	65.61904161486504	13.777046024469643	11	14	27	26	3	0.1914891380754607	0.31286813442819666	0.30409849300262054	0.19154423449372127	
37800000	-10388.70322200797	-9843.630934569055	-545.0722874389153	-9843.630934569055	100.85469039766083	2.4656965916126117	6.190726212736984E-4	0.5645328813638467	6.556413870314858E-4	1.1958642105033315E-7	0.5687158572377844	-512.1327726368797	417.791813172314	1789.6021677226001	852.8965471590263	101.55880942272644	106.3501316774341	36	2	5	35	3	0.19298244317523136	0.31195891874632553	0.30570320766376763	0.1893554304146747	
38000000	-10381.764202697308	-9844.004380858727	-537.7598218385807	-9844.004380858727	81.60761584482157	2.667357874957053	7.204278584274806E-4	0.5432457594854349	7.359084134344296E-4	1.474710782550837E-7	0.5439340127470941	-508.86510499547137	350.48008422213263	1078.5395498747669	376.09706870984803	74.83796109237814	0.7958749657901151	29	9	10	31	2	0.1990642158401553	0.2916334965727375	0.30558256739679857	0.20371972019030793	
38200000	-10406.210486161992	-9867.181108770514	-539.0293773914789	-9867.181108770514	98.21301715102308	2.428762065156082	7.07805388036577E-4	0.5505294988795608	7.471444946175098E-4	1.680063149122521E-7	0.5890556054587395	-510.350535919764	453.3930934354315	591.8320851286159	442.3440447371953	78.51107930801265	91.08729386359482	5	9	33	3	31	0.19182955171361257	0.2971310847741367	0.31764772597847096	0.193391637533779	
38400000	-10395.61384831193	-9842.389533204061	-553.2243151078684	-9842.389533204061	99.95475461624511	2.5478641769354153	5.182127935392881E-4	0.46567973862653944	5.793049117323044E-4	5.7155501463749594E-8	0.4620382862075352	-525.0192242925198	449.3379478895075	677.1665278715362	51.41895330854043	163.0775065281338	10.165553348587006	22	26	16	14	3	0.18450807593671883	0.309777604876363	0.30119162926702264	0.20452268991989492	
38600000	-10408.208815536515	-9836.267671623766	-571.9411439127497	-9836.267671623766	136.00313057853054	2.619729314211502	4.6656660545888254E-4	0.5884093845066014	5.079655625005069E-4	1.0051624873411887E-7	0.6461249578986917	-542.3287538778936	642.8552860037346	743.1846091656806	366.71846139278085	154.75828532714058	155.17023784745743	13	27	2	29	10	0.19758760536285297	0.2899642238838739	0.30582426267224927	0.2066239080810233	
38800000	-10398.275465844523	-9850.70873617089	-547.5667296736335	-9850.70873617089	135.76960038309215	2.546118180350599	6.328997829294653E-4	0.3956940134998843	6.512450236450186E-4	6.942532750209914E-8	0.4134960733655663	-521.5747749435728	516.5246735836394	457.24648371979356	268.5288069410162	71.68645407298374	16.610481704481945	34	16	1	28	2	0.19759264219011588	0.29541699320856846	0.31404011343014454	0.19295025117117057	
39000000	-10400.628360789418	-9835.442340259919	-565.1860205294988	-9835.442340259919	208.8757622646072	2.678136058972816	5.590844858891439E-4	0.5919089855471631	5.262944061033077E-4	1.0629293068116782E-7	0.589724896338156	-531.8468739989852	335.9005533419265	1352.4915648252286	1350.3476030469667	237.15532731870016	109.3250333207431	33	6	7	9	26	0.197206503781682	0.300670954893566	0.30724603650359866	0.19487650482115268	
39200000	-10438.170019147423	-9851.60925037145	-586.5607687759726	-9851.60925037145	212.03718219736896	2.564555362603461	5.101459885237009E-4	0.4627538456362354	4.890957772943561E-4	5.165583003215271E-8	0.46627715337172954	-557.9588988805924	120.29828080128216	439.25502121817414	463.2999311205997	288.70769170845415	56.135819170004915	4	30	17	26	4	0.1979028164526918	0.29690649206855296	0.30169034125765687	0.20350035022109772	
39400000	-10448.295958548408	-9838.259051563451	-610.0369069849559	-9838.259051563451	207.02037671837437	2.5505036760698325	3.296532211584757E-4	0.6113417169990708	3.795515540957279E-4	7.080253713160097E-8	0.7310745182659151	-579.6623589682038	719.1832657305999	667.3803135689994	687.2241502728539	81.73698965280197	112.66328662948234	23	19	11	7	21	0.1965289786360178	0.3022367576156383	0.2926855459245195	0.20854871782382384	
39600000	-10422.486902028902	-9823.12728731191	-599.359614716992	-9823.12728731191	265.52181070240744	2.7925527891089286	4.6960713413177966E-4	0.6958326391854653	3.8208249001933235E-4	8.36294537122714E-8	0.690559393524446	-568.6829077668533	477.1675604374363	632.5767717408751	808.4031615765088	208.17932965299914	109.29075705722681	25	3	22	19	12	0.18744671899921836	0.30980578095909983	0.30016984834267524	0.2025776516990059	
39800000	-10437.044563212237	-9843.584055022766	-593.4605081894714	-9843.584055022766	259.170149390804	2.594874465156558	4.1720258325572533E-4	0.6112815363317146	3.9354962011010306E-4	4.96402895890799E-8	0.5723462305430449	-561.8117876884183	652.1233944189846	1298.6061101485743	643.8484110440978	120.91244392505119	174.77320452722628	17	24	7	21	12	0.19173590150075498	0.3239589126428881	0.29536391619823055	0.18894126965812563	
40000000	-10409.397541190043	-9836.919343034468	-572.4781981555752	-9836.919343034468	136.41396949505537	2.5103850978149076	5.397105871465848E-4	0.44888624131481253	5.380152831578221E-4	5.4428030908676854E-8	0.46025629179594996	-542.88766801093	589.709444159335	461.3340375621604	772.0894799792052	217.55848598743032	78.28985624734374	23	5	17	4	32	0.1924253925676968	0.30655328046551983	0.2963317584730545	0.20468956849372805	
40200000	-10387.744452796156	-9846.15098862244	-541.5934641737158	-9846.15098862244	103.92180024440732	2.986308710252692	7.017720079357755E-4	0.5831379449267953	6.829940295212174E-4	1.4068966649160477E-7	0.539324052775124	-510.631662480085	202.8022107446406	342.0636036818725	853.3218687279135	534.8087679154963	77.10245081005341	25	2	6	11	37	0.2020036820616226	0.29591920862636023	0.30390331033774504	0.19817379897427137	
40400000	-10377.189193709097	-9823.974815916694	-553.2143777924038	-9823.974815916694	100.30687913959433	2.4999020120425652	5.829444643136063E-4	0.45752902822643005	6.390565857641842E-4	8.787038693067592E-8	0.49687917511465196	-527.8044684480863	610.1114812830997	85.37702394886395	98.64060857287637	146.1977820727739	18.333114253497083	52	5	11	10	3	0.18904030484754797	0.3055012034245762	0.29475082092976285	0.2107076707981122	
40600000	-10394.781230468452	-9841.176613524074	-553.6046169443772	-9841.176613524074	100.53208649448665	2.5840509153483184	6.057060384926338E-4	0.46449810556874405	6.275537209280115E-4	7.421788900647629E-8	0.4629995210033133	-524.8298135055985	421.25874378022206	1074.8627828771273	352.02107130912555	125.09532818410956	3.6191893090516154	44	1	7	26	3	0.1910511818947318	0.3080070752951296	0.3125725595917146	0.1883691832184233	
40800000	-10427.350981413188	-9847.514912903816	-579.8360685093713	-9847.514912903816	107.32077608487126	2.5423216747091404	5.079767775144432E-4	0.5424786352449202	5.102430756173815E-4	8.581919735897432E-8	0.6154412345022685	-548.6425833247297	1324.3257102215837	298.64910822780377	953.0041305631223	121.74185927029399	3.6355559248380698	8	9	34	27	3	0.20872294621148282	0.29488364800233485	0.3078260063004726	0.188567399485709	
41000000	-10420.01829988024	-9852.448741655837	-567.569558224402	-9852.448741655837	110.5754663147968	2.6472782355314446	4.394786636398936E-4	0.43262410872651835	4.935509994677014E-4	5.3297010192699506E-8	0.49370029121777864	-541.1971334233297	385.6926457646855	649.5342665043227	100.08724334114063	120.04462963711929	4.910714884258389	17	31	14	16	3	0.19522262785880581	0.28531735589230334	0.3140241034845725	0.20543591276431758	
41200000	-10395.301035557413	-9836.90433597325	-558.3966995841631	-9836.90433597325	98.14145675744088	2.80937902844752	5.117133568548834E-4	0.6367996626991714	5.719720513241152E-4	1.149260302412756E-7	0.649253868472945	-532.755543549345	561.8978947784909	695.212250439461	122.1301245876939	2.82130009176418	8.046927986008535	26	14	38	2	1	0.19758056099109506	0.3063545756971513	0.2889619660645018	0.207102897247251	
41400000	-10358.317434815986	-9833.066953937907	-525.25048087808	-9833.066953937907	64.27388488016533	2.427261528125724	8.670898597202786E-4	0.638312677892741	8.52333899054726E-4	3.0138715406664786E-7	0.6866641867548757	-500.24090850916764	438.2483056292668	118.93337535525256	52.7492742409814	94.84779634576702	8.484692277040889	45	2	13	16	5	0.19867294823032566	0.28977726388003044	0.3165064903701311	0.19504329751951185	
41600000	-10332.332514546473	-9826.331931824634	-506.0005827218392	-9826.331931824634	51.85002060779844	2.4836686728328767	9.511803854905064E-4	0.6757636323981763	0.001013528216934694	3.506450048552748E-7	0.6556996890427002	-478.19384841655716	203.18784898492302	372.08357494905914	527.4963815098807	69.84781738463036	1.477832224482191	20	19	6	34	2	0.1894136340731949	0.3231147026747882	0.29565350476838753	0.19181815848362838	
41800000	-10338.63575664998	-9843.604185508064	-495.0315711419144	-9843.604185508064	60.30535595102928	2.463514055182777	8.9799720784291E-4	0.5641383872462533	9.654644754914792E-4	2.749640067894875E-7	0.5636858352386247	-467.1166239821582	395.6267091142217	117.10892491982918	14.034474190498587	95.0516702715105	0.7012433215652322	46	5	17	9	4	0.19289962898319682	0.2961114645498096	0.29908073698523197	0.21190816948176058	
42000000	-10363.65068949512	-9827.188618024784	-536.4620714703361	-9827.188618024784	68.78819873965416	2.4761454251221306	8.137266811495024E-4	0.6209204143673298	8.064336287306688E-4	1.8994167632243043E-7	0.5895810996268896	-504.62179175795916	408.9855275969744	99.42148176980652	280.41055063018507	822.1984344932748	96.09157946208909	9	8	13	14	37	0.18855293565116543	0.3023880302352403	0.30582787222087	0.20323116189272347	
42200000	-10370.577775135094	-9851.878312723637	-518.6994624114577	-9851.878312723637	74.91113185054581	2.3530284623153377	8.418341969422725E-4	0.4490237884883194	8.774495384676773E-4	1.7529243981025547E-7	0.47910148723486834	-492.7884835672098	342.06951328356894	369.3158183902717	343.3034842728279	52.05777882747888	9.968315911783892	39	3	3	33	3	0.17973830913858838	0.3166167259096902	0.3063474840544794	0.19729748089724128	
42400000	-10408.418083027125	-9850.220512167383	-558.1975708597415	-9850.220512167383	102.74203642349777	2.5869991936901924	5.340093515873691E-4	0.4495282933941404	5.833111750036999E-4	6.83880004056782E-8	0.4648039841599386	-529.8106321566432	613.5665083252507	503.923895553452	616.7506339119158	150.5033339556911	0.8403621299803522	36	2	8	32	3	0.19504457895173133	0.3003273505814011	0.29621619902577484	0.20841187144109202	
42600000	-10373.225289310629	-9832.04553751703	-541.1797517936	-9832.04553751703	87.27092832446705	2.6925916139790536	6.760781850449163E-4	0.6073314799357973	6.964590616980884E-4	2.089195101391429E-7	0.6759311636674723	-513.1381404684662	476.67421831656435	597.8946450718092	374.10202448664626	116.67244105518465	0.4698541478207347	31	9	3	35	3	0.1841710554594853	0.2962493270552583	0.3173340670357567	0.20224555044949902	
42800000	-10409.4812048652	-9842.452385529843	-567.0288193353576	-9842.452385529843	156.69398260559268	2.373478382704351	6.864290869200581E-4	0.5811700509261061	6.115916959153805E-4	1.8648243741322215E-7	0.6829574656315345	-538.7836938027391	377.91059211595285	535.264881539812	408.3927455530274	145.32872805924995	46.0906564893766	16	25	9	28	3	0.21177505869565222	0.31035334158482536	0.28343296628647785	0.19443863343304382	
43000000	-10397.498253082933	-9853.229286957221	-544.2689661257119	-9853.229286957221	109.41465480992906	2.6479134531782726	6.579489517989646E-4	0.47080820577089305	7.199765847494672E-4	1.1321531109689725E-7	0.5072627845775792	-517.1662963106639	301.0183870328154	426.7163218959027	441.73437496560626	90.24963371233387	43.19752828308199	29	5	14	31	2	0.18684064954847648	0.29643495401130926	0.30871922790391726	0.20800516853629636	
43200000	-10387.597059464788	-9852.552963313528	-535.0440961512589	-9852.552963313528	102.9883925842324	2.475730641864597	6.741222472512383E-4	0.6166389319900399	7.306185789197131E-4	1.7828989184823078E-7	0.6149993408696249	-506.5091385797647	521.5449975070378	288.6930514888389	539.6811050435388	44.951230292909756	61.707251434914646	14	17	18	1	31	0.19409934130485715	0.2969088128160464	0.3075139688805581	0.20147787699853772	
43400000	-10384.909909700627	-9849.137631935575	-535.7722777650524	-9849.137631935575	88.97095880838698	2.4853124811081195	6.512066296056874E-4	0.5084523764506347	7.28429243274284E-4	1.1316980353104037E-7	0.5219157252566438	-507.38190065618204	331.82882977574525	443.71323175610155	524.1994372188915	177.354392208584	75.7959072039917	15	15	12	10	29	0.19965090237262917	0.3105476069998238	0.2947457550033445	0.19505573562420198	
43600000	-10392.742666067938	-9848.502049431941	-544.2406166359967	-9848.502049431941	112.57111838595907	2.742903385257324	5.970128921518033E-4	0.4974461469081034	5.985693394400925E-4	9.27246985769926E-8	0.5173814198096289	-514.9079611550967	344.0587762692505	533.3270290718052	699.7682166102746	74.94956811668318	121.53352369017263	23	11	14	21	12	0.19371171112888033	0.3110878673022542	0.2946149923537699	0.200585429215095	
43800000	-10407.916906864682	-9847.276675026453	-560.6402318382289	-9847.276675026453	159.6711392352751	2.699899436227918	5.72079320979474E-4	0.4515518004496143	5.72528678339753E-4	7.133252929865555E-8	0.4746523244079588	-534.8676458637393	515.6275966820635	173.8725935055245	76.79162399969725	111.36622289159264	127.87013450183014	47	3	4	25	2	0.18610440174367085	0.3075897913017741	0.30162038562442967	0.20468542133012488	
44000000	-10366.745785391997	-9845.005517013386	-521.7402683786106	-9845.005517013386	178.193446851867	2.5586754498653255	8.68083890718098E-4	0.6751814162178671	7.242539759867192E-4	3.035663451036538E-7	0.6593009819958768	-492.5484289069952	334.5788080448538	100.63941684964715	390.08647407966356	65.39136469178311	87.8222647518514	9	19	20	21	12	0.20113955243718215	0.3072413810725129	0.2944911960672822	0.19712787042302227	
44200000	-10365.007956243302	-9842.336282773475	-522.6716734698284	-9842.336282773475	99.62518600972263	2.325453352964266	7.789614700922248E-4	0.5933097342921906	7.786553898752669E-4	3.0772315246331564E-7	0.6981154079244783	-492.63301542447795	185.41908914826757	376.96013789190033	474.163524736093	16.995055826197532	82.15279870047915	23	3	27	13	15	0.19829730564814035	0.29730770052088223	0.2970737430413071	0.20732125078966984	
44400000	-10388.17605701314	-9834.946336882389	-553.2297201307496	-9834.946336882389	93.21374425493771	2.7891265436687602	5.253525040146325E-4	0.5605712753881928	5.843075519527954E-4	7.47538639625155E-8	0.5224493173900657	-529.7682751462561	530.4312274947796	61.58024872077355	128.11936965083984	25.153998480459915	6.84701823498719	47	17	13	1	3	0.20133838463476153	0.29323750329328635	0.31339716179597626	0.19202695027597544	
44600000	-10385.980610206567	-9843.449046725558	-542.5315634810091	-9843.449046725558	89.08545358697774	2.425933557310476	6.194999356795098E-4	0.427121574994172	6.795128107820216E-4	8.76207291953035E-8	0.47267031932787107	-516.2575834424498	303.9443665544636	629.3663846135389	84.77597034120973	117.31422369557313	2.3337258232706435	5	37	25	12	2	0.18973764898886372	0.3020506203553128	0.3146574526963764	0.1935542779594466	
44800000	-10414.130619331183	-9840.617750457282	-573.5128688738996	-9840.617750457282	205.12235584230783	2.533233076787303	4.822302670666741E-4	0.4711824585818812	4.807984823457165E-4	6.086352813178132E-8	0.5083587955264359	-543.2477278182831	1180.0336986211837	614.1449156134362	850.6411426244607	97.83703329427078	72.1315729153752	1	36	12	29	3	0.1939265833818856	0.30863600241278283	0.30274938225391007	0.19468803195142098	
45000000	-10408.301503660965	-9836.008967469323	-572.2925361916432	-9836.008967469323	173.3959394434774	2.470974123501801	5.178112100622463E-4	0.4686949632699151	5.130972589865232E-4	6.596381472254495E-8	0.49739768302710125	-543.2270448874428	285.0885645136193	676.5613429814003	765.852646364389	64.45844382683102	80.2235092366319	3	29	18	2	29	0.19001831254805407	0.30833213333577936	0.29170845986833227	0.20994109424783391	
45200000	-10399.865411705632	-9838.990039047707	-560.8753726579247	-9838.990039047707	171.3744315347086	2.801370563203047	5.27304179239916E-4	0.43157403239951997	5.268125455794166E-4	5.812157853659023E-8	0.4740756969350502	-531.3300279742476	688.582646008376	297.96961317889924	827.8880307789769	104.6502756017758	49.517131845647455	8	7	32	33	1	0.19089198595117576	0.29947801747567226	0.31171878714509943	0.19791120942805213	
45400000	-10389.079620138004	-9836.71782377156	-552.3617963664447	-9836.71782377156	142.73454810346345	2.8074936081689623	6.029483766491458E-4	0.4728386016114004	5.762399480789145E-4	1.178770458615422E-7	0.5609183918752708	-519.787117685824	364.92352252811185	1492.3156547330384	1267.8460886171806	105.71960092003722	82.37976004381753	28	3	12	37	1	0.1798044079652649	0.31449166770039527	0.3154843582150887	0.19021956611925075	
45600000	-10396.43208945497	-9835.78815227547	-560.6439371794985	-9835.78815227547	120.23109111619635	2.3634379375064305	5.09225657152282E-4	0.669288676771992	5.289426442515744E-4	1.319939724174397E-7	0.7021648948934163	-530.4115631648352	588.634011054675	1216.4842604396345	612.3291651512133	108.40126449088251	30.363652631895842	34	7	1	38	1	0.1956466929102035	0.2953972943990625	0.3144615379606838	0.19449447473004983	
45800000	-10346.336032858268	-9822.358859917798	-523.9771729404699	-9822.358859917798	71.09061336493293	2.781427619488707	6.217856046398241E-4	0.618828795283415	7.78452505939061E-4	1.9684745125824336E-7	0.6458895999789012	-496.468721655	304.96843280100956	633.5449988535569	34.82917649494322	98.10785811379321	13.683620864562851	24	25	20	8	4	0.19472661211043626	0.3108949732993777	0.3054278770869104	0.18895053750327526	
46000000	-10339.060851113318	-9828.153388367022	-510.9074627462962	-9828.153388367022	55.54023430366598	2.4726772244344857	8.12188534429989E-4	0.6900885492040865	9.223315121388893E-4	4.008800512207948E-7	0.7744094088479554	-485.594606258304	148.9914271356822	370.19009661894756	116.6060873843414	69.29392160243107	1.5999439381100893	26	21	8	23	3	0.19324477615119454	0.31659961708597206	0.303676019236388	0.18647958752644495	
46200000	-10361.64915686059	-9837.08822819891	-524.5609286616805	-9837.08822819891	68.84000619260377	2.4439474465969577	6.997485240607486E-4	0.5438430157670598	7.799705923433507E-4	1.4404733530876865E-7	0.5473900982607767	-504.78357150287644	355.11965606802556	32.18950027318202	64.01285040093066	2.074024966209367	2.864188242856261	50	5	23	2	1	0.2059495573891645	0.3064612671035214	0.30648200555885075	0.18110716994846277	
46400000	-10407.564469024865	-9863.098473605438	-544.4659954194274	-9863.098473605438	167.45696444992805	2.3412963915610017	5.525094348968648E-4	0.45728469194722243	5.905638033643826E-4	7.752399477129419E-8	0.4773115482293347	-520.3832117994505	599.9963483338132	119.41382415116345	35.21599248938005	36.360982339402135	82.72058865556299	46	8	5	3	19	0.19888810981807764	0.3103892515273708	0.2988917103503523	0.19183092830419854	
46600000	-10390.493364897857	-9846.434878656111	-544.0584862417453	-9846.434878656111	121.56270071907693	2.509247020884546	7.067883158220397E-4	0.5609647684600877	7.079562207246554E-4	1.5961311323708346E-7	0.5660392441933554	-515.7621989527318	369.4357531788403	553.207300449091	378.3613055045746	163.68420977352798	37.38250447662127	1	5	42	30	3	0.1926710943454743	0.30935487578640836	0.30164804731886347	0.19632598254925324	
46800000	-10389.118266697476	-9850.741476906309	-538.3767897911669	-9850.741476906309	139.8516270343512	2.4502763355624384	8.157728121732064E-4	0.5796879791980237	7.483666982236397E-4	2.2929351731119875E-7	0.642805333720463	-510.94983784333994	548.2359791826314	554.9015526892618	237.05678778657997	61.15225485716082	37.09863196261368	21	13	12	31	4	0.18997956314970305	0.29488157853673924	0.319072121066349	0.1960667372472079	
47000000	-10358.562974609036	-9824.157777126864	-534.4051974821716	-9824.157777126864	110.74295503866664	2.528386790499482	7.320967255220515E-4	0.5000289276414953	8.038736404189196E-4	1.568086495902678E-7	0.5289410496002411	-506.98898485486586	315.8482245294766	88.58009516715207	331.6101590498876	135.72826375211014	18.440373228846713	10	3	30	34	4	0.19044774975749457	0.30583872508920423	0.29868118538668853	0.20503233976661187	
47200000	-10380.116808967345	-9845.25647934874	-534.8603296186049	-9845.25647934874	108.96604635627604	2.635729955948604	6.979631992025622E-4	0.5597634185894401	6.875587799957337E-4	1.751071664270355E-7	0.6110034658280012	-504.85189525086463	399.4873408548672	211.26173688187032	919.6008685966756	84.02767518788113	12.122055214288507	19	14	14	31	3	0.19056601463346784	0.3014255609906167	0.29530671338289627	0.21270171099301846	
47400000	-10372.568105121936	-9826.785775413937	-545.782329708	-9826.785775413937	103.68319968522825	2.31622367736638	6.024705646951761E-4	0.603727036858094	6.472407580134514E-4	1.4357906241442167E-7	0.6228925276620682	-515.5960892922161	528.578686087491	764.9935916689342	598.5471404913026	24.891326741160626	74.57527900290592	38	10	5	9	19	0.18933921121689118	0.29055752221927933	0.31882333256424095	0.2012799339995878	
47600000	-10401.361900298909	-9836.028748368735	-565.3331519301739	-9836.028748368735	97.1959922350677	2.6460416822070916	5.799079927222224E-4	0.7774078023022981	5.678319024549129E-4	1.923741595912325E-7	0.8182623117297692	-537.06521703431	794.653326463649	780.0885395929304	179.55982538540832	82.15527456519023	16.128808400631282	40	5	16	18	2	0.1825551015025911	0.31319046017566887	0.3174793553927626	0.18677508292897665	
47800000	-10370.343617338507	-9829.693203631541	-540.6504137069657	-9829.693203631541	121.28048869724881	2.5075517275508408	6.77879871437235E-4	0.5610806136382618	6.851861336614843E-4	1.676013428332672E-7	0.5987251964352015	-509.84817338606734	854.621830853403	114.59644686943001	426.3991561531363	274.163667974865	49.44603564749529	7	18	23	14	19	0.19013060645896632	0.3344698778178393	0.2805088660142537	0.19489064970894	
48000000	-10408.211103861711	-9837.013850406604	-571.1972534551086	-9837.013850406604	138.96971853354364	2.3382454345275483	4.41121854710427E-4	0.5553005629617819	5.165584860624659E-4	7.43088643491123E-8	0.5851502780497402	-542.5725717360305	512.9511151260969	797.4586278249626	100.07335259430567	191.46300947046538	33.85477790839305	16	33	20	8	4	0.1892851423649413	0.30399531468225394	0.29616044417680815	0.21055909877599593	
48200000	-10407.821565495024	-9844.149054996818	-563.6725104982055	-9844.149054996818	113.60813945014975	2.6243971329374496	5.79401848684693E-4	0.5223127313343284	5.93358500043481E-4	7.273407943214765E-8	0.48730831503335686	-534.1426557759069	417.83526272219996	1168.653419316695	398.67238838876995	136.1679209147973	11.772864988619572	21	12	17	28	3	0.1900229402412946	0.30328519467999876	0.3033528281378574	0.20333903694084846	
48400000	-10401.911074850655	-9844.911166287278	-556.9999085633764	-9844.911166287278	132.5326134864129	2.381249697247903	5.437207150679492E-4	0.46187894291522735	5.767231156973615E-4	8.067856294890689E-8	0.5004698345466946	-527.7447402884375	353.5206490215488	601.4472744897959	747.033418984334	177.7439040479975	101.5659697707606	20	14	11	2	34	0.18810166062554085	0.30671334007753387	0.29556042641740593	0.20962457287951855	
48600000	-10430.470156001962	-9846.463191593528	-584.0069644084344	-9846.463191593528	139.4509188326712	2.4748676955357243	4.055634394557555E-4	0.7012444704254999	4.920730764639487E-4	9.312447236007126E-8	0.691499790949585	-552.6981259457224	392.56624470638764	843.1290487625868	724.0196750152411	361.17681706068856	88.20031354849269	16	6	27	7	25	0.18092746643275834	0.2991223917471281	0.32509156901037667	0.1948585728097357	
48800000	-10393.382086857051	-9843.756293334774	-549.6257935222762	-9843.756293334774	133.71826851127514	2.6403559536820773	7.16760051508965E-4	0.738065108874385	6.789460687165386E-4	2.6154073911854843E-7	0.7763146050607098	-522.1520782509949	446.8765123717556	212.73859679579624	151.94644851571786	48.700776807723436	123.94367810860531	44	8	1	6	22	0.19817950215257815	0.30805110011182396	0.30426195708994297	0.18950744064565378	
49000000	-10366.898085451485	-9836.548034186912	-530.3500512645735	-9836.548034186912	85.76510986475424	2.559123327926317	7.159377359082239E-4	0.7191265967445649	7.931569119930877E-4	2.3493489279314133E-7	0.6747646931679394	-501.5900395912798	339.22973081052174	765.2013224962119	147.3052806638236	153.87040299578766	14.620206445747442	31	10	17	12	11	0.19071946893450603	0.303021243008777	0.3049696220160063	0.20128966604070958	
49200000	-10371.504318916112	-9841.327375751785	-530.1769431643264	-9841.327375751785	70.4293855590078	2.7693259122298817	7.128526035660364E-4	0.5675210854423555	8.111633409678479E-4	1.9805126991396488E-7	0.6200057899776023	-505.5799246483231	446.4810427623124	90.10844625213981	291.8736545226907	9.589127688457602	0.6522892799632164	53	17	2	8	1	0.17966129562854433	0.2977734922473591	0.3244092987249291	0.1981559133991662	
49400000	-10394.490885040166	-9856.056745132415	-538.434139907751	-9856.056745132415	93.77586362808884	2.503734812442549	6.630700416622309E-4	0.5723204636912032	7.555170279132244E-4	1.741109782375862E-7	0.6160197280903834	-509.71782887646657	397.3985865356818	593.782317284194	63.40391468461261	187.80288225451784	36.80938155387107	42	3	22	5	9	0.21337716706924376	0.2912488450964902	0.2911420887525459	0.20423189908171882	
49600000	-10368.217998013291	-9832.642099503308	-535.5758985099835	-9832.642099503308	61.14316563095401	2.521474591248072	8.11350937568891E-4	0.6703974717118069	8.442306899237482E-4	3.279958867667659E-7	0.7594486994497028	-508.2692898809069	204.62507817947667	172.6301952693877	429.85605578358286	119.45363011961692	15.166644124847666	34	2	9	30	6	0.18399382651570148	0.31161928371610487	0.30553007815058936	0.19885681161760288	
49800000	-10406.90593970785	-9836.546422491345	-570.3595172165066	-9836.546422491345	98.56999372635714	2.8300076957504023	5.378667799897479E-4	0.622051127892346	6.04251839956797E-4	1.3335769588777616E-7	0.7047550200433379	-538.9948865550607	484.0946089741565	1175.1269499729235	691.5371844870052	283.2567838355531	9.135568440232833	16	1	25	30	9	0.18528974172017773	0.3043121423958951	0.3169583610080207	0.193439754875905	
50000000	-10395.866834435892	-9836.364866825339	-559.5019676105526	-9836.364866825339	93.57991650999372	2.4883455752595087	5.454420343725671E-4	0.584652695786436	5.809317767585005E-4	1.1415770210351404E-7	0.612676807998022	-532.1677781379858	493.2976629280976	143.55202196963896	201.7495443904676	4.039749590151726	22.226026788789135	54	10	9	4	4	0.19356378651550304	0.30627675413818045	0.29724492261333096	0.20291453673298426	
50200000	-10379.402475234632	-9832.933134050983	-546.469341183648	-9832.933134050983	81.83281672776073	2.8746727162905756	5.467938419539557E-4	0.6138090964327242	6.243234175369886E-4	1.0303857423934016E-7	0.5578006925270008	-515.7203213537178	392.12574293790345	807.1898332450221	1126.325437154979	165.1371140651779	15.07323183555374	31	10	1	30	9	0.20021364369402211	0.3026653968548689	0.3138640297875002	0.18325692966360757	
50400000	-10392.387651307437	-9854.105245127868	-538.2824061795687	-9854.105245127868	94.18335135576872	2.549054237122807	6.595015961701166E-4	0.471888377719888	6.768928173194553E-4	9.270577111445722E-8	0.4764618626098942	-510.45393067873056	420.2652335151589	862.8190018999414	97.51354363861618	136.13380818094777	7.794809987616173	32	13	30	3	3	0.19076323148172208	0.3251695788891065	0.29169002118393655	0.1923771684452338	
50600000	-10348.006132666153	-9849.177693923444	-498.8284387427081	-9849.177693923444	58.91378394438927	2.596203758561936	8.50303809195235E-4	0.5642377844676075	8.669421636014452E-4	2.461102413023758E-7	0.6188401623499833	-466.22955411372027	762.2966238181823	72.86814751917925	536.0124583609556	63.21276858705317	20.727773976111354	3	29	14	32	3	0.1796148292849999	0.3178693552875169	0.31584809194245267	0.18666772348502952	
50800000	-10385.055354885022	-9835.573464191652	-549.481890693371	-9835.573464191652	87.83721547978499	2.4745923681498407	6.272335041182366E-4	0.5381563542204197	7.004996313678954E-4	1.359140809185571E-7	0.5757896579988399	-521.1795981146029	445.884448852736	478.05871489919997	98.0436099073959	240.32373686610504	29.86371532499564	11	40	6	17	7	0.1870542741676872	0.29441557406814356	0.3110567930012783	0.20747335876288994	
51000000	-10377.673129108183	-9836.670488246515	-541.0026408616679	-9836.670488246515	104.6686761428859	2.3210448876353484	7.433870334752903E-4	0.6358780254195805	7.383149713948695E-4	2.3773755490298546E-7	0.6693074201423821	-514.0412412595464	159.99418438465494	302.2199918502203	384.5626536367428	140.7101969618328	16.879676444171075	9	23	19	20	10	0.1918704807327494	0.2968090291279878	0.3053525540496607	0.2059679360896011	
51200000	-10349.318712865088	-9841.244913888007	-508.0737989770813	-9841.244913888007	61.599681126430575	2.5363249722939187	8.017442893657724E-4	0.5609718658159499	9.225370399804883E-4	3.021447674134049E-7	0.6649520400145018	-481.69544664245245	269.5864456458458	567.676118429815	145.10943117074146	77.13513605490242	6.830832534986396	32	11	1	33	4	0.1873488473766482	0.31494353319775586	0.2924517002202863	0.2052559192053086	
51400000	-10369.074976416545	-9825.38501885345	-543.689957563094	-9825.38501885345	79.84697793146061	2.7369976111651604	6.081232854291485E-4	0.5794439305122847	6.60310014526887E-4	1.3609734982194584E-7	0.6226263265839435	-514.2922729308121	787.3089621422142	623.6967950377671	45.631370974721165	162.51565172056166	11.448052031508462	4	47	18	8	4	0.1891304651587642	0.3160523641729189	0.2989796929972039	0.19583747767111215	
51600000	-10412.344199802654	-9837.55818323603	-574.786016566624	-9837.55818323603	100.35332353085249	2.372410742788942	4.713101586919316E-4	0.489952983138391	5.442855543975067E-4	8.271872770645915E-8	0.5755801923709263	-548.4501026980895	552.2447649825654	528.564297698147	239.97378563634453	71.73344610649264	25.84637386293688	27	27	2	21	4	0.19890372895847175	0.2905914443699761	0.3098256549704601	0.2006791717010912	
51800000	-10454.702292832777	-9842.30856848654	-612.3937243462376	-9842.30856848654	127.05631677773438	2.681016807875059	3.829611883687079E-4	0.6031030525046016	3.9794476809219993E-4	5.1572148989709216E-8	0.635180361375105	-581.0871982952816	866.2647171324692	1076.2631955873608	865.7934944568909	183.8324715272559	68.1768629476054	18	25	6	28	4	0.19278453936026418	0.31265993617274107	0.29603204821818657	0.19852347624880734	
52000000	-10422.315016733004	-9853.443287822316	-568.8717289106879	-9853.443287822316	113.04838324372125	2.8317898444905505	4.991038267734631E-4	0.556641583085075	5.15615111832396E-4	7.969703968630517E-8	0.5608862704646668	-539.8740363400963	483.06839742101494	1100.3224852668359	373.7436984318816	114.53463239083196	1.7039367256824172	14	20	16	28	3	0.1864927611207578	0.30559184963798086	0.31153278038718024	0.19638260885408018	
52200000	-10381.11313129382	-9838.900601182748	-542.2125301110713	-9838.900601182748	116.39998247754947	2.538433187466529	5.756356132756706E-4	0.5712094564652123	6.376502479677907E-4	1.5266203736182267E-7	0.6116363774211555	-516.7015958813018	327.06707537781244	376.0829774155213	108.05949547376058	107.80569238463639	15.506488499990372	20	29	18	11	3	0.18257633527680367	0.29491085319082416	0.322591566324894	0.1999212452074772	
52400000	-10418.050248445139	-9851.505875997755	-566.5443724473837	-9851.505875997755	140.07558956298718	2.5069866270441064	5.03660700228542E-4	0.5354770679014429	5.640441763312684E-4	7.108105375268886E-8	0.512248247490833	-534.9413837813834	434.75883036297705	672.0599037226815	571.9250923558241	857.7677114521566	88.13230908977272	22	3	8	14	34	0.19402624165439192	0.3006834325714993	0.2993713780412927	0.2059189477328152	
52600000	-10402.128266378202	-9855.408939588253	-546.7193267899489	-9855.408939588253	128.8603631528742	2.5544436541916475	5.902718901844051E-4	0.49008836817021895	6.295419111736064E-4	9.275197107371144E-8	0.5172189082309645	-519.517373990064	336.24005014637726	745.6719037049236	93.85588111730081	100.93447759273754	57.628835258573915	24	21	27	6	3	0.18631140386788816	0.3071532192059335	0.31748451730363575	0.18905085962254167	
52800000	-10370.817651261124	-9842.421813539779	-528.3958377213459	-9842.421813539779	107.34117739631414	2.4907543860879775	7.552788452790813E-4	0.5748881253233324	7.172838314087245E-4	1.4089376648172496E-7	0.5433145009178194	-500.87073530866894	263.3014262562669	271.82626959284596	680.9434758624852	54.619165276225154	10.27439862702344	20	6	18	34	3	0.1960989992100971	0.29903605097331515	0.30411447797307356	0.2007504718435134	
53000000	-10377.85272300854	-9839.92746964904	-537.9252533595017	-9839.92746964904	85.96293400758627	2.6653384981993797	7.527547610399666E-4	0.5182878897780889	7.791492228503749E-4	1.3865952119197846E-7	0.5155563389062287	-509.8438904644283	414.549945601844	331.0395589565798	452.5502156031251	45.293812983446614	78.1031911963398	9	21	21	12	18	0.19153258329477782	0.30771129835525585	0.31212706442958843	0.18862905392037713	
53200000	-10415.540254501118	-9832.538445198388	-583.0018093027303	-9832.538445198388	154.0353627013308	2.5372344643727978	4.514476252961844E-4	0.5223500762322746	4.655116192781847E-4	5.9306672329278636E-8	0.5201753925483859	-554.0385437780432	379.7415643787693	441.0238985785619	750.1201061174249	182.40542586071751	49.727058362810155	1	16	28	35	1	0.19941701436784173	0.3133474530012029	0.28912284204848876	0.19811269058246567	
53400000	-10454.140260227234	-9867.455976139823	-586.6842840874101	-9867.455976139823	198.2690589887198	2.6285312460885444	4.281231185602618E-4	0.37841107042633654	4.206133780686919E-4	3.1639630243059464E-8	0.40178998157352164	-558.5677881842427	843.1674803231753	331.2255793137915	300.07285564234155	54.62371031254707	128.0736108129937	47	9	1	9	15	0.19315441796491314	0.29070787288555655	0.30286069119958353	0.2132770179499458	
53600000	-10410.099000038403	-9837.93335593028	-572.1656441081225	-9837.93335593028	177.74859463648016	2.575022310960804	5.552728539901786E-4	0.42015690247643067	5.428365914047346E-4	6.691270290418704E-8	0.48421916334876874	-543.0300722161259	430.67194098423585	293.3155810726985	692.0794075367264	221.6203497909158	114.31433268961099	4	22	14	28	13	0.18470166185861858	0.2993132616534477	0.31386673226526857	0.20211834422266428	
53800000	-10413.341211255998	-9844.441846349568	-568.8993649064297	-9844.441846349568	135.15902353113	2.5120558121650878	6.00280087545001E-4	0.5179298002168117	5.642509442420836E-4	6.27596465946128E-8	0.4661998898633231	-539.6595126836157	578.4196302042103	631.3516868540564	363.097954465067	119.62279968518712	178.33423306993987	4	31	10	17	19	0.1913543961965012	0.29362199138879785	0.30698671948714007	0.20803689292756003	
54000000	-10359.362698322762	-9825.688799080108	-533.6738992426536	-9825.688799080108	98.86300949055929	2.7308736623886816	7.699216521560987E-4	0.6022454260481263	7.47624189373926E-4	3.100290387406379E-7	0.6860518702945406	-504.3346666245839	95.84021612500376	319.12998636856935	132.44431977915522	392.28393096505386	85.64538993622024	1	3	3	38	36	0.19306137613910898	0.30890096753038365	0.30345654310681247	0.1945811132236941	
54200000	-10383.673774896144	-9847.543087651144	-536.1306872450009	-9847.543087651144	107.01235080011986	2.5345309989941853	6.74683222036823E-4	0.5515234339243799	6.976196296171877E-4	1.5061455177487682E-7	0.5597742430560414	-505.86539715528664	481.05694511783463	281.67979816115206	818.2515821548907	196.05838692611275	73.48661498641948	6	28	10	1	36	0.19648987378586502	0.293564499271828	0.31153161864603246	0.19841400829627379	
54400000	-10386.510533976298	-9833.466961058593	-553.0435729177051	-9833.466961058593	163.17759400972065	2.706673506429913	6.15397876660055E-4	0.5559857053045335	5.683862415113914E-4	1.1070205634500402E-7	0.5940763062372111	-527.4641540575728	744.0980620898546	51.8265642585068	49.84119012819544	94.5047727891062	83.55957644271534	46	12	10	10	3	0.19197640125535725	0.30768867255152577	0.30428661996840817	0.196048306224708	
54600000	-10412.287622655713	-9855.347454614726	-556.9401680409865	-9855.347454614726	104.51422359947293	2.636465305487302	6.186497025482626E-4	0.5247802073619576	6.551838732417518E-4	1.4190370466582535E-7	0.5846232798598825	-527.7115109257855	325.32843255922717	462.3831262073727	676.3250314040275	167.35029227359186	124.59303077661917	22	2	23	21	13	0.1867322102764871	0.3120658399514092	0.3094430421882729	0.19175890758383024	
54800000	-10427.455420594246	-9849.116578949986	-578.3388416442594	-9849.116578949986	136.47780989130555	2.611793504045685	4.7550925411875256E-4	0.3935295641674293	4.922459153523205E-4	3.911173068889886E-8	0.415899693032769	-550.6916476603872	392.97969811549484	755.4986193153244	175.18671766213308	178.6068616410353	34.85273231206129	6	43	3	26	3	0.19703105472186863	0.2911793583550473	0.32088251573821586	0.19090707118486763	
55000000	-10395.930134979506	-9829.133432405759	-566.7967025737472	-9829.133432405759	144.0638846064557	2.690017645659446	5.346195056943864E-4	0.5489888935918562	5.563652191278374E-4	6.981924770650659E-8	0.5201391686902639	-538.4454242836451	323.82947369952774	556.0858906535574	650.1567506042553	97.70126098689472	38.10532391583653	25	10	11	31	4	0.19947388049828743	0.30012550658931325	0.2997684675636983	0.20063214534870066	
55200000	-10395.996804990371	-9837.861769906498	-558.1350350838732	-9837.861769906498	107.01616919588434	2.5379913225378172	5.047229040474985E-4	0.45748650581645905	5.38971841510817E-4	5.9258912534370666E-8	0.48615333367532704	-531.8391683114517	622.8751587154069	1006.9926271897402	98.94337333357846	56.039598781436766	1.9272061616483247	29	15	33	2	2	0.1837582759998092	0.3194365387810518	0.30635109671293165	0.19045408850620693	
55400000	-10431.23706289918	-9849.881329131804	-581.355733767375	-9849.881329131804	110.2508648833194	2.5377696512414167	4.2235140160591986E-4	0.6512556392761074	4.854692198966228E-4	1.0271740099781663E-7	0.6913767809404485	-551.9276926505362	1492.4010788782412	627.8485157312922	280.28531844001236	147.2036708877715	15.512967336907074	6	32	5	35	3	0.19063516617557918	0.3082734661160689	0.3096048142062478	0.19148655350210375	
55600000	-10447.042808787422	-9854.403724748603	-592.6390840388202	-9854.403724748603	143.284779207229	2.6362370299256472	4.5965447907370517E-4	0.41201083506102665	4.628333512292112E-4	3.9821507420797083E-8	0.44313480354186197	-564.844073147175	889.5289014085361	657.2773426420216	262.9458210416986	55.718664927781276	75.42049326840682	2	41	10	8	20	0.1805530457233032	0.30383740028119366	0.3177818488707093	0.19782770512479336	
55800000	-10390.769124961105	-9841.982882217379	-548.786242743726	-9841.982882217379	177.98235494573046	2.4637431914850283	5.685040356560053E-4	0.5377605895904447	5.748939886015067E-4	1.0431957045219093E-7	0.5647365736755731	-512.9695484691732	709.3248985667537	78.56126544254595	579.2531382916111	925.1521496288707	135.7022966063017	6	14	5	19	37	0.19912282148101074	0.3144666081672325	0.2986046565491435	0.18780591380261277	
56000000	-10406.867496159046	-9843.885793869878	-562.9817022891681	-9843.885793869878	156.86795919416005	2.5300092208842555	4.9450950390369E-4	0.4818647427848752	5.196957447547248E-4	5.969219753039339E-8	0.48062691347545583	-535.7861631089769	242.9542297515646	665.3762525895069	113.00873443837837	78.40791668213649	106.90929586322709	3	43	16	13	6	0.1901464101149357	0.29811706681317	0.30869255508375126	0.20304396798814253	
56200000	-10414.193098662972	-9839.17556409383	-575.0175345691415	-9839.17556409383	169.49073287429076	2.7145269186347467	4.7315567999325155E-4	0.46485937666018834	5.193311884647227E-4	5.213201223766758E-8	0.46494993979788546	-547.2037847134723	816.7771625753359	794.4540835408008	182.06447881997255	76.08674417689376	69.71030145655372	1	46	7	25	2	0.19623093402734026	0.3002418679374418	0.3010266346475743	0.20250056338764308	
56400000	-10443.626889323208	-9862.272698362607	-581.3541909606015	-9862.272698362607	133.19723236320868	2.43609152613044	5.222784050964298E-4	0.37089667456028474	5.255731045090204E-4	5.361924237286538E-8	0.4283440552999648	-551.4304339169379	1126.055110153954	571.5841822609007	573.9578096881239	192.094593661226	160.66317692771057	4	16	23	13	25	0.204086055100461	0.29173029940668704	0.31307515460856084	0.19110849088429066	
56600000	-10411.254754656622	-9851.212636028999	-560.0421186276238	-9851.212636028999	101.73229588660244	2.6058941784368446	6.018243735317199E-4	0.5502863591502942	6.304695728090039E-4	1.2825439658802328E-7	0.591994102013409	-528.2865586756523	1150.0717031150953	211.6826499351992	709.210997328285	197.46417620976752	115.84292745661742	2	22	24	7	26	0.20379717070591324	0.29003362282547485	0.3074058892269996	0.1987633172416118	
56800000	-10367.056974386613	-9850.163250972972	-516.8937234136406	-9850.163250972972	130.26659260485604	2.6285266760006474	7.076869416757124E-4	0.4965632607202797	7.02848239511051E-4	1.360748536363674E-7	0.5226954709460133	-487.3259675275475	295.1616421043498	551.0075445454561	989.9284146031439	88.57448889368196	57.045454758241156	32	2	8	5	34	0.17256735204423324	0.31336596781892695	0.32022185100556444	0.19384482913127488	
57000000	-10385.572614145203	-9836.587655924015	-548.9849582211891	-9836.587655924015	134.27891848623491	2.8256041529055844	5.837035134837333E-4	0.5125758859749014	6.01591290776329E-4	1.0136090779834324E-7	0.5450512945366961	-520.6585766334604	393.0162485900717	1023.4645798965687	59.751765902765534	98.75858539590135	46.896237965856244	20	20	6	29	6	0.18519608427698964	0.31389749664193267	0.30547982329369705	0.19542659578738	
57200000	-10432.620881628278	-9845.45877632881	-587.1621052994684	-9845.45877632881	226.9735434261033	2.7110804045607644	4.737233640710034E-4	0.4571389782868192	4.767132199500168E-4	5.7888398551288075E-8	0.509918331979245	-557.7434052685803	706.3887002161348	720.2019287067366	83.59835625859404	174.2366384615909	224.49279606312027	35	19	14	1	12	0.19481650082054489	0.3151272062172638	0.2942779959573955	0.19577829700479518	
57400000	-10387.215560203374	-9841.491652839608	-545.723907363766	-9841.491652839608	87.04984499479781	2.499929675271956	6.084960001456019E-4	0.5462453708085696	7.087257476515848E-4	1.4045324771807402E-7	0.6165661143106097	-519.5600028665982	550.7993176676495	506.2636206455585	73.17392397171726	96.87953119178957	4.438170297423771	35	19	2	21	4	0.19765688592913455	0.2848077283457205	0.3202197703096187	0.19731561541552572	
57600000	-10407.579222684324	-9843.033284631729	-564.5459380525958	-9843.033284631729	147.18854272344456	2.7378882392417254	4.8511619394282215E-4	0.5739868621911698	5.156889096556119E-4	7.401303245075487E-8	0.5623145584260266	-534.5385750352818	599.9701567153311	603.6448507704908	966.5311317697511	65.17998847567966	67.55722784597258	11	27	7	24	12	0.1878407165032807	0.3060871760067131	0.3124634084430378	0.19360869904696787	
57800000	-10382.05393274887	-9841.697577405026	-540.3563553438431	-9841.697577405026	96.26837006336417	2.644319822458682	7.496266215256569E-4	0.5762045173472967	6.992720234437384E-4	1.421255373334222E-7	0.5624370798052676	-510.4364101872528	244.85360201716375	241.063314976246	774.2994389405108	55.77453450666663	111.58461904563124	6	28	13	14	20	0.19494442625675718	0.3020642431921765	0.29959690370581166	0.20339442684525422	
58000000	-10376.25242971673	-9858.289084069445	-517.963345647283	-9858.289084069445	72.10792294639712	2.721452667515079	8.920156234766805E-4	0.570283553427406	9.121162122128873E-4	2.714724756931651E-7	0.584280814498823	-489.650467865619	230.22291493466975	86.2501602393844	383.7142253521822	135.99883763855783	5.204410898366003	15	11	16	36	3	0.1980496362239439	0.30671630704865893	0.3026825629621453	0.19255149376525124	
58200000	-10407.473071968168	-9830.677554862557	-576.7955171056116	-9830.677554862557	122.18187767649044	2.5774466545122214	5.753595330965436E-4	0.5519715239537447	5.710035287740601E-4	9.008551484884764E-8	0.555503574776366	-548.4926048152056	566.6775815526495	533.1597638443644	254.03934637471036	202.1935531914831	56.08204871470068	16	29	18	9	9	0.19123422460117193	0.29497949078418023	0.31933709761797324	0.19444918699667393	
58400000	-10417.819103838578	-9862.949182576827	-554.8699212617506	-9862.949182576827	128.99799306636174	2.279688874297622	5.304436550268118E-4	0.37927611673932116	5.639388919567146E-4	4.7194172821557896E-8	0.3985656145612465	-527.2104473534025	391.20616763823995	623.2219647370678	48.019279430117685	151.90681383340208	52.92131389021955	14	35	14	17	1	0.20007305829075925	0.26965396093959215	0.3345271803197389	0.19574580044990897	
58600000	-10390.165753659956	-9841.780459124435	-548.3852945355205	-9841.780459124435	116.37274165620907	2.4548289220986423	7.127533460304438E-4	0.5295211477135622	7.308692794898589E-4	1.5517862759375928E-7	0.5496924964483605	-523.3288764129477	471.3943601260747	71.9873510138514	153.22663068133875	76.44797317340633	11.804738534738457	51	6	15	7	2	0.18306067650814134	0.3008123586866469	0.31442438514424387	0.20170257966096708	
58800000	-10405.475334416096	-9845.914842578237	-559.5604918378601	-9845.914842578237	116.12724394316318	2.6600272827867717	4.7146259738067625E-4	0.4936914564629552	5.784190954875724E-4	7.59078850125085E-8	0.5290545568196174	-531.8953869970885	419.0641386506799	483.64660663830415	78.30883913643495	193.5617076164267	49.89229553299601	4	43	20	11	3	0.19103832990344805	0.30407153697892675	0.31347137183249546	0.1914187612851288	
59000000	-10392.864336232577	-9847.541999655423	-545.322336577153	-9847.541999655423	132.26902367782898	2.6606458507188044	7.285890504078829E-4	0.5135003334665333	6.735067988582616E-4	1.7629263525186893E-7	0.5804304258736315	-517.1984950710478	241.7251658229652	734.437076353485	181.53429074328753	102.70796820909585	65.57810840136501	28	11	6	11	25	0.19050392117641934	0.30970728715632334	0.3049045005648653	0.194884291102391	
59200000	-10401.502651518054	-9855.708849943787	-545.7938015742666	-9855.708849943787	143.98577522496154	2.6372129149084462	5.985117759594126E-4	0.46305264134364216	6.119668766855302E-4	1.0062406267354796E-7	0.5251609543683854	-518.0810375436993	512.5686281234144	916.9316469650114	35.031909589343364	61.29427001157355	86.43095735813587	39	10	14	1	17	0.2104909159158982	0.3006059787811344	0.2871364252807658	0.2017666800222007	
59400000	-10389.818441718013	-9848.215678034227	-541.6027636837863	-9848.215678034227	185.6230354206952	2.7708334716484098	5.731760395104114E-4	0.5097400471732456	5.416134685115762E-4	1.117813961167162E-7	0.5775129146222487	-511.00295521279804	448.75428056973954	1420.4212250579649	530.3225246151972	22.003493810081384	49.622403271201144	32	6	10	17	16	0.19171363160234017	0.29522820660889215	0.32933816876484395	0.18371999302392275	
59600000	-10415.275425344584	-9829.337176830342	-585.9382485142415	-9829.337176830342	151.340105021815	2.629867216761228	4.103802252147613E-4	0.5275638189599015	4.37323697567057E-4	6.051445691766813E-8	0.5786057249845524	-556.9015422094961	919.6017089900771	1272.8251976606748	162.53643225121345	112.82457557393666	39.23843330821986	1	35	3	39	3	0.18241602522189176	0.315495962828144	0.3065021476402341	0.19558586430972918	
59800000	-10404.59995812669	-9843.333624771796	-561.2663333548929	-9843.333624771796	123.93350432226109	2.828486297672964	5.835693157632167E-4	0.7071638298566103	5.256964011551331E-4	1.238753389462286E-7	0.6444774708878608	-527.1007952222433	310.56543628294656	788.2935759477721	1649.4998258352614	845.0374063123085	80.30862186113005	30	3	8	7	33	0.19369510754709054	0.2972156280076337	0.3065369024128802	0.20255236203239463	
60000000	-10448.6917609415	-9851.022850782338	-597.6689101591624	-9851.022850782338	151.24230295661852	2.637438250753255	3.476230193273892E-4	0.5204617582068253	3.6482518385846794E-4	2.6919847914187532E-8	0.4926413210777737	-568.0373602914001	969.9280009203559	231.55311031402687	131.37095153226704	373.4774728528925	1.3111173871468638	47	26	3	2	3	0.18212494047363048	0.30718101190210334	0.31447953137412266	0.1962145162501424	
60200000	-10430.21008637238	-9838.311218558836	-591.898867813544	-9838.311218558836	125.62864841848534	2.5808241393701827	3.80770371848472E-4	0.5108623533944542	4.431335241125095E-4	4.8613591875178224E-8	0.5440366224091461	-561.7303881074558	758.571213989571	1376.6821269202449	199.49848666419376	225.72811190511675	7.580953692457831	20	25	32	1	3	0.18103338756804893	0.31644764176222917	0.31351277860230237	0.18900619206741853	
60400000	-10402.27840413804	-9835.374907275997	-566.9034968620433	-9835.374907275997	108.71021104222046	2.763850401167057	4.104764024206711E-4	0.5500877977857503	4.924164886926981E-4	7.906985914189411E-8	0.615447448421295	-538.9833645232198	855.4861242717978	770.6486184261087	175.51039907818432	119.54668193920995	1.378764442639379	13	30	29	6	3	0.17876078853063893	0.30579016587030344	0.31007284740797475	0.2053761981910819	
60600000	-10392.967849955801	-9848.162214156146	-544.8056357996552	-9848.162214156146	95.65212249772394	2.310389431919113	7.379576906603306E-4	0.49068512752920485	7.542098854224821E-4	1.4162253915571183E-7	0.5417920240862426	-516.0197452520254	354.9311667720758	749.1825999058086	349.5648270274047	89.66565446760114	107.60659359852384	45	3	4	12	17	0.1993051253349223	0.3098655720777134	0.28084494245492536	0.20998436013243804	
60800000	-10377.258932992794	-9839.115712211293	-538.1432207815012	-9839.115712211293	70.47422508457	2.457220785952932	7.006061631079811E-4	0.6967786394540356	7.324491321318685E-4	2.144934643895871E-7	0.6969618974123828	-513.1499067013116	267.54530615087657	527.6575629920799	110.00565317502182	28.34601033620765	10.251428881219343	2	41	34	1	3	0.18855509212553453	0.31112812231822073	0.285923455850429	0.21439332970581482	
61000000	-10390.995682023247	-9841.040463445428	-549.955218577819	-9841.040463445428	109.72059479927152	2.4850335317084973	6.680154931973481E-4	0.6451607418081006	6.520770085279301E-4	1.6761219710159772E-7	0.6333687135771889	-520.4940671230528	498.7872725241715	370.29030414524556	437.77592088323314	70.73468527080252	157.72864840514706	3	14	30	17	17	0.1951094537168122	0.29530084874984197	0.3021480209114944	0.20744167662185056	
61200000	-10410.691769225185	-9879.476826615568	-531.2149426096158	-9879.476826615568	150.71061680836007	2.5383372409479947	7.120203009226551E-4	0.6116448478848758	6.883394157034779E-4	1.2216546181315953E-7	0.5275000867878481	-503.6481215982719	331.412049096359	641.3440800183434	66.47206942238792	31.11070112806487	89.55672994131432	36	6	7	1	31	0.1885977913062345	0.3083351687003938	0.2928299416931481	0.2102370983002229	
61400000	-10449.09139382518	-9854.54804745613	-594.5433463690493	-9854.54804745613	214.47339818529437	2.80602321366537	3.5811138830086215E-4	0.36953842232229883	3.551619469796767E-4	1.4117332454177198E-8	0.34216669734209193	-563.5135803553153	282.04524532130813	1264.9109231967882	29.614430297281178	52.218118811339515	184.40068544942454	12	35	15	4	15	0.19078714603131788	0.32389468101421415	0.29629015128091973	0.18902802167354749	
61600000	-10449.544615276125	-9832.172072936592	-617.3725423395343	-9832.172072936592	287.98553130884204	2.2700779031192715	3.4126402045490375E-4	0.4974570601260777	3.333636821537413E-4	3.768819528851087E-8	0.5636739100557951	-585.8264657865428	610.1695007086112	1279.5325565666683	330.4699953567638	97.43765818529721	268.4498467175639	16	24	16	12	13	0.2032834028143241	0.3016274283866724	0.3021020306032352	0.19298713819576754	
61800000	-10415.133782688037	-9836.382325204508	-578.7514574835288	-9836.382325204508	204.07101966295693	2.814716943907448	4.656514292082537E-4	0.39810373025409695	4.967346316171687E-4	4.7892519174065264E-8	0.44690455025292464	-541.8517228084548	581.7461431285407	2840.1878352384438	3508.123544573335	476.8020787876557	90.79257432080698	36	1	5	7	32	0.1959836142846372	0.28818245360093536	0.3210174733332239	0.19481645878120282	
62000000	-10412.368693385553	-9830.649908663705	-581.718784721849	-9830.649908663705	223.73838791687453	2.940583874888064	4.631989618484973E-4	0.46853685767654457	5.026429995577008E-4	5.849800127693198E-8	0.5059044094611261	-551.4802995561744	995.0073159440133	293.63659959557197	355.2582205374394	419.84009392140365	169.68499923797748	31	7	7	13	23	0.18351078198685422	0.29883847171591027	0.3063326621770044	0.2113180841202303	
62200000	-10386.705252159476	-9838.355807521659	-548.3494446378166	-9838.355807521659	115.68751884164153	2.4699847598134617	6.473315178591427E-4	0.4892095945630537	6.423767856313066E-4	1.5021019618052116E-7	0.6080289776470861	-516.7096752340682	995.5494643186937	312.7294037945909	993.1102414579193	110.34080655503341	110.68008448302281	4	25	11	15	26	0.18692362716202848	0.3101711585373124	0.31021936306484493	0.19268585123581336	
62400000	-10398.987515614806	-9827.917736866797	-571.069778748009	-9827.917736866797	220.3604309543857	2.920260354599431	5.190675633012863E-4	0.5859798410845203	4.838490749746514E-4	9.210950137708995E-8	0.623662305210179	-541.4423555073628	476.6747945061566	1157.6982738363952	108.25406805215152	114.30685461282764	121.07754353524652	14	29	20	4	14	0.19183352939025397	0.3051009200815369	0.3019346132333371	0.20113093729487125	
62600000	-10409.002672743109	-9832.22030203396	-576.7823707091476	-9832.22030203396	148.8048819873802	2.5562625509123507	4.95600433886743E-4	0.6214962661896994	5.200317034342102E-4	1.0827860929766229E-7	0.6394900812221558	-547.721064748688	228.8450673409007	560.266636546213	578.2078561530511	149.87149077088569	91.44202620229109	1	18	28	25	9	0.20181091154044092	0.30323960388107263	0.2998813298319469	0.19506815474653882	
62800000	-10398.41885071204	-9845.09132191507	-553.3275287969693	-9845.09132191507	78.21687841260551	2.5490128165043253	5.650220308068981E-4	0.4545272105811742	6.321705308579894E-4	6.790486377193862E-8	0.48018845161617635	-525.3216122624818	518.6972957920383	557.1121200490823	553.5918854615936	134.66488403982802	1.8672873850827296	24	17	6	31	3	0.19340534503071444	0.28925496307214726	0.3110996758385395	0.20624001605859812	
63000000	-10403.098086475453	-9865.02860335758	-538.0694831178726	-9865.02860335758	87.62441347316343	2.486195598651757	6.563384904006612E-4	0.42850744824840564	7.265195079857673E-4	1.1187343224837561E-7	0.47687596506781177	-512.4914630320919	403.0770948331702	720.3167783054129	104.52341868650302	59.04292189692815	5.340660550140437	25	20	28	5	3	0.1926687484155613	0.3026099148129132	0.31999705867285705	0.18472427809866768	
63200000	-10375.858188740101	-9845.31935068152	-530.5388380585819	-9845.31935068152	79.65545741441626	2.590897526612476	7.673028374697161E-4	0.5683284448513388	7.449825537609934E-4	1.76001186273207E-7	0.5882423101048543	-502.96621731123406	352.40214073939796	1046.172806619667	100.146488801632	55.9267085217881	8.160733896563034	40	6	2	30	3	0.200664262499331	0.3087948742106753	0.2901296691526198	0.20041119413737307	
63400000	-10404.771202228912	-9844.540984343917	-560.2302178849953	-9844.540984343917	104.41485890297051	2.437773956926165	5.911565355388793E-4	0.6060568660523521	5.954146139725182E-4	1.4005762495731045E-7	0.63611998566394	-531.2239250397924	430.34414320084466	936.4531879602602	144.39998038735007	187.7675601230144	6.014503254047725	14	31	21	13	2	0.1924216977568874	0.3081462695338303	0.3114994584541523	0.18793257425512935	
63600000	-10390.609316001413	-9837.251126270923	-553.3581897304905	-9837.251126270923	115.83167034085892	2.6102400822331484	5.5502825168485E-4	0.5866737474121991	5.657566794169102E-4	1.0408399024972568E-7	0.5988576825869207	-523.0720122708574	343.26303765404333	137.988422883609	722.6977553753768	166.19273862170388	1.2662796112751835	26	1	18	33	3	0.2007464174831276	0.29203814307435033	0.3054276167803854	0.20178782266213616	
63800000	-10424.524573190742	-9842.026486578006	-582.4980866127358	-9842.026486578006	155.80114823107687	2.51863373685951	4.609312306938237E-4	0.40756738811353804	4.558515105390625E-4	4.403244442517583E-8	0.4524954067901007	-552.6801621450176	1563.8578631785317	1038.2823371645904	692.7841119304477	110.74753995087866	6.167314419102	1	19	30	28	3	0.18246333197533968	0.31367046947424315	0.29868489162182105	0.20518130692859557	
64000000	-10420.790961087543	-9847.552660223673	-573.2383008638698	-9847.552660223673	209.43253907566248	2.535943343744115	5.328441237351994E-4	0.48038177036673885	5.050687261226409E-4	8.644286471742458E-8	0.5491503232218732	-544.9120194660038	565.2516786798451	706.605469352479	214.069228839045	161.18160922011805	105.23508490233989	31	12	9	28	1	0.17974387505454859	0.29879213507967545	0.3082088818535311	0.21325510801224423	
64200000	-10368.652555003537	-9834.286442634144	-534.366112369392	-9834.286442634144	116.09803668691447	2.788140622796818	6.070515015662488E-4	0.5773099265519782	6.03478203299526E-4	1.3534310086098722E-7	0.6279744808646064	-504.48481820371944	517.1672143134799	1175.6237276692998	90.0460420376333	181.9856329703956	2.6114361312210024	31	9	24	14	3	0.1868973699662983	0.3209230122232155	0.29349885358558847	0.1986807642248971	
64400000	-10390.691746543791	-9830.176179018641	-560.5155675251497	-9830.176179018641	185.55557368509284	2.3837294252263828	5.984688349342837E-4	0.6434222782348787	5.951708416792862E-4	1.190280448040671E-7	0.5819703459057871	-527.6167553498402	592.5828920225399	912.7382338335393	358.26174081807005	823.0094314903879	170.56537041392497	7	3	7	21	43	0.18569578554765404	0.31410541275873277	0.3102407139532461	0.18995808774036643	
64600000	-10405.3614528222	-9852.08620663234	-553.2752461898596	-9852.08620663234	120.04185769481818	2.806212511832197	5.021846298261088E-4	0.5572041901949979	5.871851646806631E-4	6.613351280963628E-8	0.505291431264109	-526.4895736827832	528.3478503693042	415.0202906362957	58.162683377584635	120.51242668992464	40.93716565911849	42	4	8	24	3	0.20429359645129605	0.291807447938769	0.3115041657853667	0.19239478982456773	
64800000	-10404.196196229177	-9852.353383996551	-551.8428122326263	-9852.353383996551	161.97253723151104	2.565295341496754	5.661809611848513E-4	0.39932848406511817	5.74807393026019E-4	6.528188893812951E-8	0.4503425822151198	-520.2856659185833	308.0551213960963	277.918693167581	895.7805984866966	1003.7781255884612	74.32403593562587	8	2	23	9	39	0.2066653528629199	0.31325697210813697	0.28476295157592135	0.1953147234530214	
65000000	-10391.552523360368	-9845.596048614483	-545.9564747458846	-9845.596048614483	101.6117677586866	2.612969168464954	6.417493512377914E-4	0.5263638448105229	6.869801914914467E-4	1.106963221354243E-7	0.5252390898756258	-516.2857772583263	510.3655622235567	324.1738170027918	281.35677860022236	516.6977805025574	72.26331484193187	10	1	12	24	34	0.1930966403803597	0.31408112143100975	0.2969365004822629	0.1958857377063673	
65200000	-10370.209136399248	-9838.505873111311	-531.703263287936	-9838.505873111311	100.9745460218133	2.465181691884921	8.449988029506341E-4	0.4936642195548829	7.76518345846405E-4	1.5940957734654426E-7	0.5106343132367118	-503.7429583086839	356.6037808956403	525.5705726965263	476.20944739112656	82.17341388886129	34.2552437248943	16	12	19	31	3	0.19626765092005866	0.31030695615784115	0.3099901639278669	0.18343522899423323	
65400000	-10358.744706001848	-9838.305093510595	-520.4396124912528	-9838.305093510595	95.03763408266471	2.52623090930449	8.257158566263114E-4	0.6187570615674223	8.480011585192967E-4	2.775852608799943E-7	0.6094700083928162	-490.4767060298292	289.9680743530977	319.6407484421647	190.7965335732111	515.6366585521434	82.2651595577639	6	2	20	16	37	0.1950249426218642	0.28751462613749523	0.3121176749488072	0.20534275629183324	
65600000	-10360.215071054114	-9839.302484455424	-520.9125865986892	-9839.302484455424	91.87109240731662	2.6288091985580095	7.589222295967333E-4	0.6525304913053018	8.496315876945211E-4	3.176468221452305E-7	0.6936049904109004	-493.40984317509407	369.5351165188717	150.4468002780705	353.18475092893596	75.03524331942846	55.95929089807128	7	19	21	14	20	0.18990410879083036	0.3062804864598682	0.30868440062468433	0.19513100412461692	
65800000	-10395.3481222654	-9854.801441666219	-540.5466805991827	-9854.801441666219	79.12361859064131	2.579570572906222	6.498909341680283E-4	0.5209257713018923	7.440422987529187E-4	1.445470230568114E-7	0.569606697658643	-511.95250783357193	351.98103409570183	308.53540332686066	605.8181545620666	162.66104947818675	79.72234996098817	4	23	20	9	25	0.1989873133237426	0.3018507038995166	0.3031240822929662	0.19603790048377415	
66000000	-10358.111701140158	-9824.655497104195	-533.4562040359639	-9824.655497104195	76.40679909930164	2.6765280648450633	6.350522258347771E-4	0.7240045944812467	7.099272462989134E-4	1.840081989517983E-7	0.690731054575575	-505.87267294151667	392.1817359504183	347.89221854942133	428.8406160355736	102.03344942188694	1.7596855876215967	16	5	30	26	4	0.17849046550402808	0.3164341305356785	0.30574689539302685	0.1993285085672661	
66200000	-10400.564551653482	-9844.413173226341	-556.1513784271413	-9844.413173226341	143.99012331971514	2.907833450349399	6.982369561040339E-4	0.5491235415564625	6.74319479285982E-4	1.1233659491527116E-7	0.511998158609818	-528.4248847703502	454.1615803100859	82.48724742842072	125.17098920746237	153.77250982574324	294.98662723114927	50	6	6	17	2	0.1896236643075244	0.2988197775835238	0.3306758036409361	0.1808807544680153	
66400000	-10433.895870671804	-9871.313579664451	-562.5822910073526	-9871.313579664451	138.7064531654419	2.6459643934808996	5.401382149574869E-4	0.3718007514458024	5.891852049501297E-4	4.899258978463248E-8	0.4045223462401287	-533.291908063136	638.8312261806452	724.1231957145766	776.8160878656049	97.06454075181924	86.73446298221165	23	14	12	20	12	0.1966548880752473	0.3059246521756042	0.3034205105603656	0.1939999491887824	
66600000	-10392.721171334353	-9853.322810432888	-539.3983609014641	-9853.322810432888	146.88964082874344	2.284983163598765	6.359281094825305E-4	0.5338259382469946	6.129283886148306E-4	1.1944963133849547E-7	0.5278993324891428	-511.10522624787546	417.3454603875239	354.2914260407714	608.6943198585673	97.26145280897383	67.8805404189686	9	25	12	5	30	0.20846521052211706	0.2916067999666759	0.30292498802478496	0.19700300148642183	
66800000	-10378.962900462644	-9846.066136599387	-532.8967638632558	-9846.066136599387	87.22388280752651	2.486781510850222	8.034384339837519E-4	0.41080711949747845	7.702537727015571E-4	1.0947757258926436E-7	0.43458028191072434	-506.2616205329922	220.82350492368727	433.9498184109127	376.25745361559456	109.98195969446628	2.702095856533512	23	11	10	34	3	0.19882109008831084	0.2913355271445174	0.3078788548359142	0.2019645279312572	
67000000	-10367.733673632185	-9834.818464722404	-532.9152089097814	-9834.818464722404	97.46004998096072	2.6089675496945235	7.464000814711175E-4	0.5452293456487477	7.045151892129843E-4	1.458439058565817E-7	0.5389349631104795	-506.7275235554103	288.80094433400296	134.68756864192636	304.1901705333943	107.51425336836647	12.544387834197586	17	11	26	24	3	0.1840189614298678	0.29687770307053746	0.31954992854695463	0.1995534069526397	
67200000	-10380.814707840178	-9842.385590822807	-538.4291170173709	-9842.385590822807	106.27154162324645	2.855135666735036	8.534443508857309E-4	0.7870707093837503	8.512489418411243E-4	5.175162866005914E-7	0.8332105323942608	-510.4523024773483	296.20142845863427	351.0702624510598	281.190624371809	139.8160582151602	16.84143791010011	22	30	7	18	4	0.19292642416639974	0.30509582317708805	0.3048051719859086	0.1971725806706032	
67400000	-10387.470475184933	-9841.44306085054	-546.0274143343929	-9841.44306085054	121.92819200672895	2.913393032531607	7.980461676713033E-4	0.5486911394628924	7.417017483725949E-4	1.7941548893440553E-7	0.5696884023730664	-518.9338039019542	329.64387121626584	376.54294357769936	186.09219843754965	121.74641997821362	75.86150451001106	26	19	9	26	1	0.19006369847748572	0.3069305211032225	0.3115854536503657	0.19142032676892565	
67600000	-10399.395538402725	-9832.301095028693	-567.0944433740308	-9832.301095028693	116.9052888435629	2.591720944336915	5.769588616779518E-4	0.6610596768040631	5.913235798644065E-4	1.2289172588453268E-7	0.6621088094452323	-537.0184837514443	711.6742103113748	892.8452951425598	671.5003840221468	91.78434501652418	54.18124286950874	10	28	9	30	4	0.18517506916878712	0.2986930102984718	0.31275487157663967	0.20337704895610106	
67800000	-10389.78304178644	-9844.496569561672	-545.2864722247682	-9844.496569561672	157.54925655508993	2.445293706982924	6.299218975994473E-4	0.46123135008108285	6.454089038592464E-4	8.813937009703535E-8	0.46263437988910106	-517.4679957998678	293.82901633518026	667.647244326978	166.1258210361839	37.19308658279391	101.94047746519853	22	24	5	11	19	0.19578446040568961	0.30590439125084046	0.3079964046236368	0.19031474371983292	
68000000	-10383.546090918146	-9842.69486483649	-540.8512260816553	-9842.69486483649	112.41892720451474	2.7006085521755603	6.287844013413326E-4	0.5215961102183648	6.938939729807234E-4	1.3245795180643187E-7	0.538731387004021	-512.7821099848314	329.1599438243813	496.5215396980073	528.8985709728935	52.30331250235907	69.34130824050112	7	16	22	21	15	0.1818244058303876	0.3327230002825446	0.2931996333965017	0.19225296049056595	
68200000	-10381.983283960455	-9848.825272601609	-533.1580113588469	-9848.825272601609	85.72684539134747	2.317394002525239	6.927263875924007E-4	0.39485367795371024	7.507182864717867E-4	8.735960546924677E-8	0.40877325431122946	-505.93915658958565	282.9354494324565	666.7086254573576	138.42561615563645	169.1500272149288	0.3769958725014213	29	13	23	13	3	0.183966901596287	0.2984581153432507	0.30413843585854755	0.2134365472019146	
68400000	-10406.992971654545	-9859.0794612065	-547.9135104480443	-9859.0794612065	105.99210751010192	2.681960793155646	6.528307276223772E-4	0.5393323810294457	6.853169124122665E-4	1.2662027863671907E-7	0.5448000347921957	-519.181784907049	500.71718409157137	817.2524491970771	64.40120734140373	113.88958309256347	121.53764510755416	41	1	4	15	20	0.19133914226294968	0.3119798752719459	0.3016773519881101	0.19500363047699398	
68600000	-10360.012422913655	-9838.469352159967	-521.5430707536866	-9838.469352159967	75.58001366213986	2.6673348033940676	6.743346963630841E-4	0.5044908340887138	7.667103880262485E-4	1.6900699736411396E-7	0.5879456291636461	-499.1191562985765	469.04886860921266	72.1019360924689	32.62097867511233	53.205040872995724	4.332114062972586	46	7	10	15	3	0.18981048270546833	0.3140713316772503	0.29031610683173403	0.20580207878554713	
68800000	-10391.252725328453	-9845.539444197757	-545.7132811306961	-9845.539444197757	118.91343827409081	2.537682123647219	6.341956231310176E-4	0.4710075561575267	6.769111116107051E-4	1.1465965582005017E-7	0.5126294645594821	-518.0553845755854	571.8198392542292	393.48900563768115	495.1684897803958	92.24869201069068	28.603380850564264	8	12	25	33	3	0.18713898471234003	0.3052385233220976	0.2960164670946235	0.21160602487093877	
69000000	-10356.406852955242	-9829.927296245938	-526.4795567093037	-9829.927296245938	90.82757583739985	2.4542562577335367	7.478171240649575E-4	0.6377881807981377	7.7331606095014E-4	2.1268430908761215E-7	0.6221147310584588	-489.858142310689	464.1976188305804	724.2594040454536	100.57547035450007	806.0404098405418	93.75458329278523	4	3	18	16	40	0.19043300415621348	0.3039254238572729	0.3034447233524122	0.20219684863410145	
69200000	-10369.471827293728	-9829.290103386054	-540.1817239076736	-9829.290103386054	89.45218587466019	2.726141074555695	7.364176326348819E-4	0.5586282684019143	7.194392143141245E-4	2.177701352596908E-7	0.6443856962359046	-511.0482440706803	288.90883932386413	1103.0510661931885	281.95554666049105	73.23841172274412	7.293709930027185	30	5	38	4	4	0.18135539765535053	0.3056111592610232	0.3136480113209656	0.19938543176266066	
69400000	-10373.898946795123	-9836.803811334268	-537.0951354608543	-9836.803811334268	79.53116244933615	2.576372991767633	6.217818922990522E-4	0.5721287886755788	7.072235324419943E-4	1.6099411585337888E-7	0.6339725617252236	-509.5362336945233	487.61181345621304	583.772506795788	328.58535345399633	113.078583286107	2.9420872226039787	10	3	40	24	4	0.18993463485577886	0.3141671603979594	0.3008594277605429	0.19503877698571892	
69600000	-10414.290483328032	-9838.125139559354	-576.1653437686778	-9838.125139559354	224.98353720349635	2.475616541992388	5.379296569166833E-4	0.5814805511759609	5.228437322730035E-4	1.3582285233107487E-7	0.6625045789522106	-542.5511256123093	417.21215845321274	337.7010737245539	1569.4110863822834	570.4524760930515	103.02565978701807	34	12	2	7	26	0.18901712673648163	0.30890120763566176	0.3055656460008269	0.1965160196270297	
69800000	-10417.621233179212	-9841.093230386328	-576.528002792883	-9841.093230386328	230.24858421429212	2.8243386178857754	4.8581925200703613E-4	0.5313796619711122	4.789367312911323E-4	6.949865629693002E-8	0.5595040849590293	-543.4339427149338	1200.3588337638907	466.6787472564691	1123.0375846629202	529.3644713385985	144.13125275800957	1	30	11	3	36	0.17585069499491934	0.31746051042722395	0.31819133618697665	0.18849745839087978	
70000000	-10392.744028026591	-9849.252954120304	-543.4910739062866	-9849.252954120304	128.86659417440808	2.7494688602048436	6.583122059232799E-4	0.5111479927668937	7.078095136938966E-4	1.0549565239495998E-7	0.4980570139411117	-512.8908952961001	709.7166218816702	1439.8008101255757	490.57060637123624	94.49469970246925	76.26781434097585	2	4	39	22	14	0.18434866291542967	0.31154252261772714	0.31216172839840783	0.191947086068435	
70200000	-10409.121148652071	-9835.140825831015	-573.9803228210559	-9835.140825831015	143.37935771789412	2.6298991897304465	4.923383333362978E-4	0.6214919362096417	4.7997206095107714E-4	7.257967179917641E-8	0.5948435868359987	-543.884519644002	525.0822943566691	686.7141501847174	859.2584435612524	93.4758704597695	84.31189439611896	37	4	7	19	14	0.19838931392536918	0.3068731453891397	0.3025772443588106	0.19216029632668025	
70400000	-10397.932182532886	-9846.323498451698	-551.6086840811885	-9846.323498451698	110.49898441357456	2.5970148281480596	5.906565836445477E-4	0.5901477151202732	6.758537721198276E-4	1.5688038951267897E-7	0.6399563779151279	-523.0090784345067	447.9740470204993	455.3934803748702	733.7168242771153	105.97914251040207	6.9331179866580275	2	33	11	32	3	0.1950834458660368	0.2905114000152952	0.31318146786344875	0.20122368625521894	
70600000	-10363.173040636657	-9839.434274893649	-523.7387657430077	-9839.434274893649	104.67170370153448	2.9607363320320634	6.778792610935137E-4	0.5653036617147508	7.635163614559342E-4	1.7329509559977812E-7	0.5851651433687668	-498.5682166062206	248.46307741542176	392.0662535086348	51.65227808062885	77.19621476332648	21.64543838951239	30	15	19	14	3	0.18210071493549934	0.3060826313346068	0.29712500119208446	0.21469165253780897	
70800000	-10402.78353417484	-9837.394938105124	-565.3885960697147	-9837.394938105124	195.97972807941488	2.665724450960423	6.056180935158634E-4	0.5618445540656816	5.709115594804757E-4	1.0978286267435079E-7	0.585168643584183	-530.0935467229232	2162.117862336039	1437.4276095984399	245.68734878629476	832.2949987161547	75.02003457439923	4	2	14	26	35	0.18567551968895313	0.31183220446556387	0.30449479763509674	0.19799747821038577	
71000000	-10371.012407515627	-9838.907716817994	-532.104690697633	-9838.907716817994	149.33549651334792	2.4055559156632773	7.233009187602454E-4	0.4771168487804429	6.815414631079023E-4	1.0406832416744134E-7	0.44867690936608273	-504.83302116576607	264.4013046525649	736.7481582603602	181.87269279702502	91.63538089157926	24.619062444361997	30	15	1	32	3	0.1947808768921948	0.29847574782834746	0.3033091910648211	0.203434184214636	
71200000	-10377.254496550153	-9849.334596270355	-527.9199002797975	-9849.334596270355	98.24567930012606	2.3783941084233082	6.139936291582204E-4	0.5995181329225782	7.43364964001274E-4	2.026794222558454E-7	0.6581490047700985	-499.4173107574582	344.5799922396995	728.7503612685266	467.64991245299797	67.53206215881296	54.347578336094784	27	14	5	34	1	0.18507901807227983	0.3084158664150173	0.3093685836731217	0.19713653183958046	
71400000	-10378.792579135523	-9851.496657841926	-527.295921293596	-9851.496657841926	90.67296633114324	2.3651352396992746	7.510753484350689E-4	0.46111159544360214	8.462039444282592E-4	1.4377522987785527E-7	0.48997575016116107	-499.90800741135587	332.8001741084579	317.42185848504414	611.4024222167554	61.3288241662961	31.588689678812393	11	17	19	33	1	0.19121907665236565	0.31205852468949086	0.29402735163505606	0.20269504702308677	
71600000	-10361.789969675361	-9836.78460838134	-525.0053612940203	-9836.78460838134	70.39890236723707	2.4216164876931883	7.081508610488484E-4	0.5480298442722831	7.445110843491995E-4	1.312801806897064E-7	0.5261742883354936	-499.322392022782	604.516293085983	65.91684784496167	197.76483152482663	46.570996779963046	0.3308847399393953	45	26	1	6	3	0.1911561525411095	0.3098766819498382	0.3080252927456488	0.1909418727634029	
71800000	-10358.47299670937	-9845.08980643134	-513.3831902780286	-9845.08980643134	96.30838536171723	2.5291853854757678	7.722420349838634E-4	0.509378148530962	8.08795854325266E-4	1.6912010195208665E-7	0.5412610151598617	-487.85070414675175	234.82516610782827	476.7471581799045	21.515353621823525	36.510576205674774	63.27990049420233	27	20	11	7	16	0.1897977140691581	0.3121878587720883	0.29564362091359336	0.20237080624515977	
72000000	-10381.40515247299	-9844.006078836732	-537.3990736362575	-9844.006078836732	104.22757026924204	2.440355030078915	7.519000793627565E-4	0.65795344554741	7.25131198890272E-4	2.0837221920719377E-7	0.6421436653997663	-511.40432003614717	362.3140245316111	452.4316645163242	79.96644985361195	79.11649482029841	18.384038112353423	30	15	25	7	4	0.19145724988421442	0.30800880476611486	0.29645056135530434	0.20408338399436574	
72200000	-10354.742031294245	-9843.926252887615	-510.81577840662965	-9843.926252887615	104.8797888304508	2.550459980476862	7.548345610851168E-4	0.582692291231446	7.770707445311985E-4	1.8275684218880643E-7	0.5594188828296329	-479.7969940108435	743.6952540465807	249.04261069719922	687.1075354504048	36.60699789179392	91.74779959029016	5	22	14	20	20	0.186074548416692	0.3127924387002412	0.31399389933336	0.1871391135497062	
72400000	-10383.959755202195	-9835.67732544686	-548.2824297553344	-9835.67732544686	96.00251986568497	2.4785506580683174	6.054869845753233E-4	0.6037386653546065	6.384822330749861E-4	1.3603226971695966E-7	0.6221176243771364	-523.8068151641861	475.0737808395711	626.1819573062443	127.52760083606185	14.891760275935864	4.825028094572751	35	11	32	1	2	0.18856874132822463	0.3080169310484631	0.31496409558600946	0.18845023203730224	
72600000	-10401.67140134229	-9830.044204198084	-571.6271971442052	-9830.044204198084	116.03981366518092	2.4452352660468204	4.5692097425940935E-4	0.6055681172567253	5.221255086897352E-4	1.1214684907085052E-7	0.6724010343815842	-541.8371744095158	463.10350777007744	452.53320043503834	941.3954496105948	178.80716252326786	13.780629613983114	37	2	4	34	4	0.19552350079741465	0.29056203783860535	0.3147982568087652	0.19911620455521387	
72800000	-10352.674433197422	-9845.121254800068	-507.5531783973552	-9845.121254800068	74.69376730475828	2.395192703519023	8.070221070197375E-4	0.5142492786174643	8.737457062515096E-4	2.3294975346702788E-7	0.5839745381093873	-486.26740176688924	290.3767775026299	368.96009200320736	73.09945733861458	1.1557281148082927	2.0508630912079897	37	9	32	2	1	0.1874809200773314	0.3015452291063272	0.30754451826603585	0.20342933255030465	
73000000	-10399.243515281536	-9846.508034339447	-552.735480942089	-9846.508034339447	128.443703040734	2.4785533763592684	6.229925856971322E-4	0.5603661123786414	6.310545425891732E-4	1.2460449400440395E-7	0.5624844917992645	-525.3027078094003	355.3565625897941	504.1376473491861	111.68133190877587	142.8317669102246	112.1097364811672	15	31	18	15	2	0.1922711806183844	0.2902205411747389	0.3191943922698952	0.1983138859369807	
73200000	-10385.129335464764	-9844.459203085644	-540.67013237912	-9844.459203085644	103.35961440979867	2.494194204535315	6.653905030641978E-4	0.5500724037794796	6.522685920990665E-4	1.3954816774745596E-7	0.605153405849031	-515.0569715032539	223.84871438757838	496.35526403976513	173.62538711835933	71.05201964509894	3.281469884918502	6	41	1	30	3	0.2008491463394416	0.30187702213661655	0.30487648655565475	0.19239734496828623	
73400000	-10447.15174213732	-9853.878654451986	-593.2730876853324	-9853.878654451986	127.19547892104373	2.543573444677351	4.6021968881328836E-4	0.5257698176591804	4.4922530547456793E-4	5.9199970409819485E-8	0.5477981266549236	-564.4634347230009	779.0981329712042	780.8419786253539	123.15209202453237	205.64714432572916	12.205397330681375	45	12	13	7	4	0.18332850908849455	0.3204838044598294	0.30520756170500235	0.19098012474667286	
73600000	-10399.412908155242	-9824.623119770109	-574.7897883851324	-9824.623119770109	239.3967740122118	2.6185966475272355	4.592944799783151E-4	0.6125896845297613	4.4154962073466355E-4	7.906556892735709E-8	0.6081232440806665	-544.3573102998523	526.6295676266935	772.2467927679572	732.2292251756102	75.00003022254856	126.71436474647098	31	7	11	19	13	0.17927386323128938	0.31148424237786054	0.3073005173280313	0.20194137706281792	
73800000	-10433.00734125876	-9862.067939197728	-570.9394020610325	-9862.067939197728	130.44316614516384	2.475939800605712	4.728598795456971E-4	0.34933146061845743	5.033557537097791E-4	3.161255818582381E-8	0.37058899561116915	-545.9162740380253	772.2437843232368	333.75206291101813	108.65909224656296	89.27292154987269	2.233485139867359	46	5	26	1	3	0.18304143449146693	0.31103095489947	0.29993457803949064	0.20599303256957166	
74000000	-10404.672965304977	-9848.017296835724	-556.6556684692533	-9848.017296835724	106.59977885119712	2.6554881937479777	5.371366996320249E-4	0.540171762208837	5.893143225834577E-4	1.0069620639416466E-7	0.5918128753549596	-530.0283985630808	572.6422642430897	551.3980239795225	130.44499928502054	107.80844757007196	10.069180267259012	23	23	3	29	3	0.19190980125153811	0.3149666319154512	0.30058803876705914	0.19253552806595087	
74200000	-10389.580596890944	-9831.41449885058	-558.1660980403657	-9831.41449885058	103.69309766940812	2.5806674245944783	5.502807738150116E-4	0.4547994733907308	6.060035066892764E-4	8.984423259655084E-8	0.543870102708213	-531.9416996959309	484.66812352704954	553.4514395812957	135.52061058992123	96.08270184509806	32.87249753720865	26	20	30	2	3	0.20014560847121768	0.31118470518879904	0.2948113999886302	0.19385828635135233	
74400000	-10413.117199764032	-9844.296853742439	-568.8203460215937	-9844.296853742439	86.78063454432029	2.5067594053262368	5.963906439175927E-4	0.48081449514135605	6.547224393673658E-4	8.674940120670894E-8	0.4801608562271498	-540.9746062349776	489.67734643889804	354.1390661451476	240.01675523129407	275.1272578166925	49.003333047998304	35	14	17	5	10	0.20001832601423622	0.2987380329742157	0.3027165375070327	0.1985271035045147	
74600000	-10394.572669764513	-9842.355923541878	-552.2167462226355	-9842.355923541878	102.83332435086723	2.6888048572755645	5.402706198469484E-4	0.5208314474584868	5.433293915775709E-4	8.276638677444806E-8	0.5591097547970799	-522.3732620814328	299.13811270971036	1383.845720481247	96.66755316405593	118.65557960432656	5.44945580571149	30	13	10	25	3	0.1960626006747236	0.29216570097952593	0.31567977169275446	0.19609192665299502	
74800000	-10433.041098749238	-9853.279899133171	-579.7611996160666	-9853.279899133171	210.98186506210294	2.6121107157960632	4.4545043566868083E-4	0.41303898062608	4.432736686966167E-4	3.075415207216235E-8	0.40174197290044716	-548.9678566877815	396.6991377174694	499.5850193167462	599.8141898443783	876.9152266062292	80.99852360448097	11	1	6	32	31	0.20792105043488235	0.305926225654655	0.294347221841405	0.19180550206905683	
75000000	-10418.430849304683	-9845.439614129908	-572.9912351747753	-9845.439614129908	102.34948797790359	2.7800318078368194	5.819312082645275E-4	0.625214592241286	5.590863437993235E-4	1.1792646006568982E-7	0.6358859434621755	-544.740333876365	327.051405738161	408.76902337750226	616.6701527293385	128.77702988635505	8.52253716115782	26	25	4	24	2	0.17465332934589703	0.31572620368386334	0.31194190658229604	0.19767856038794288	
75200000	-10357.053331173362	-9842.92208213764	-514.1312490357217	-9842.92208213764	71.71028281578927	2.642183296291993	8.577601265173311E-4	0.5048877861567623	8.941903284958248E-4	1.8166623898415998E-7	0.4912020470841521	-490.1077572526744	332.5210390352302	49.818128235922714	42.82111376841725	101.86703363942235	19.46267675843465	50	1	15	12	3	0.1959901680798112	0.29175825168886427	0.3128722761032262	0.19937930412809757	
75400000	-10365.51429977053	-9845.106969154891	-520.4073306156394	-9845.106969154891	61.68637489019195	2.3068942182573915	8.27889058004421E-4	0.5439474044863204	8.445147009410499E-4	2.4380681840191963E-7	0.6019580239878365	-492.416042447723	324.9230906965884	694.8913539966352	589.6473930982471	50.813331448110574	1.7315729702491187	18	7	21	32	3	0.20261169958509834	0.3063377378600179	0.30517875942390604	0.18587180313097698	
75600000	-10335.435525699399	-9825.82903219997	-509.6064934994275	-9825.82903219997	84.69816723183257	2.7589948473116337	9.436700727849713E-4	0.676752812903852	9.817826759924199E-4	3.3107671403347386E-7	0.6444258748884105	-482.8778353347607	198.7837765392622	128.07201602371322	272.2368763570259	72.60989344301296	68.09486853091089	13	16	20	31	1	0.19337496259654766	0.3023061548171191	0.3081016439378798	0.19621723864845256	
75800000	-10367.617952667812	-9853.552327272433	-514.0656253953782	-9853.552327272433	63.18817205855028	2.7552255304427913	8.817703780870087E-4	0.38503263620103156	9.335820404059008E-4	1.3465217621592552E-7	0.41335171676624166	-486.64355002826477	273.9378935078846	662.3324278745049	458.4624171380651	54.495708728268404	7.1195531123465825	33	11	2	32	3	0.2030018792168377	0.2852306333616303	0.30539764373760003	0.20636984368393102	
76000000	-10376.579615283166	-9847.198048234635	-529.3815670485313	-9847.198048234635	65.74049527707663	2.4775838826183247	6.526737625352534E-4	0.5851501641999478	7.454473494782225E-4	1.8480200151741557E-7	0.6440256441026413	-503.92811092049897	509.06350013597927	235.6967002863116	80.67919370510818	110.76291222875848	2.473248291109394	41	3	31	4	2	0.19310511923749976	0.3231166529226505	0.27628440098304596	0.20749382685680276	
76200000	-10356.217650515786	-9832.613473926469	-523.6041765893177	-9832.613473926469	64.91097928152574	2.645265524826316	7.058149425997596E-4	0.6260941847677188	7.6199867216601E-4	1.8654226950243027E-7	0.6312726533785197	-503.6699131495803	349.08685755432805	90.90702228457903	61.41295386256821	2.822278956650216	2.8971358059385883	43	29	6	2	1	0.19685456987182154	0.29331850986399965	0.3131214234208476	0.19670549684333027	
76400000	-10357.537132651129	-9841.126058997239	-516.41107365389	-9841.126058997239	69.74228704215892	2.3823006054714355	7.138274501407242E-4	0.5587700865001108	8.048707051725569E-4	1.9640049466552133E-7	0.5841463964209491	-490.9608936151731	336.5281870248748	572.1834790506005	97.11857593468035	62.02606971684914	0.5921711427397031	31	17	16	14	3	0.19026900787771	0.30525155631814926	0.3120772545197993	0.19240218128434058	
76600000	-10393.661894470672	-9862.141477917192	-531.5204165534799	-9862.141477917192	81.37891405649998	2.6151147770978187	6.716281360795657E-4	0.45870609669464785	7.091451169657822E-4	1.0729200053021893E-7	0.5041696477354762	-505.51987912444343	400.4641476817951	669.1302443611121	52.6825407169602	78.33183096391154	5.487525004713285	44	5	12	16	4	0.19725397379043666	0.30479468104392893	0.30436519107573906	0.19358615408989446	
76800000	-10356.28792265883	-9850.45901057271	-505.82891208612057	-9850.45901057271	63.09687879689479	2.513578261859146	8.167767588014706E-4	0.5358078295691726	9.197017476782961E-4	2.0968844387287382E-7	0.5535548153991178	-474.63416328021543	319.8692495219583	121.31722992263288	202.24766617306977	848.6961900056353	67.75879826646882	17	12	7	10	35	0.1848562589033111	0.3012387469259772	0.31853710893179926	0.19536788523891177	
77000000	-10357.855917978271	-9845.661654581225	-512.1942633970458	-9845.661654581225	71.36921487392097	2.5671734968748794	0.00102244949869007	0.6259910196244965	0.001001529114945334	2.774191784597425E-7	0.565659348956848	-482.8780719351603	315.1878080600843	874.2710603872426	142.5349672436935	84.22531882259982	57.87678180402724	32	12	2	26	9	0.20572371861576172	0.28520247942724886	0.3028327863042213	0.20624101565276748	
77200000	-10338.601637825488	-9836.21966148418	-502.38197634130773	-9836.21966148418	57.741672851497434	2.449441685102081	9.656134285109741E-4	0.694585960737642	9.80249499504431E-4	4.962906378639349E-7	0.7487362479294352	-473.5379870363511	378.98031907990355	167.2661445204135	532.81561368972	71.95433942352955	7.0446286383019965	11	24	13	30	3	0.19714607262235098	0.3142029528472767	0.28622393173461325	0.20242704279575843	
77400000	-10367.173895079392	-9856.577260471166	-510.59663460822674	-9856.577260471166	59.109108610757474	2.484840900549458	9.366477839192171E-4	0.506372193936862	9.71435491858354E-4	2.2848333238415727E-7	0.5115752535888618	-484.5669465716621	298.5968232739907	612.3044899604475	43.93364798727904	61.05100264442188	5.22956806250029	16	30	2	29	4	0.19751008309208057	0.3067886371515813	0.29825009008614684	0.1974511896701908	
77600000	-10376.678147084765	-9834.151224177982	-542.5269229067839	-9834.151224177982	77.79300212139097	2.6697287463510753	6.243009508398009E-4	0.5827446815582346	6.819971004112999E-4	1.8699565263894358E-7	0.6694734129236891	-516.3098971947893	385.0348158853653	551.4798862491426	86.48087316391032	95.40593086796424	5.1721050848467005	31	14	30	2	4	0.2110270246828449	0.29026943458081556	0.30418219870086294	0.1945213420354762	
77800000	-10382.682410635542	-9842.272522050413	-540.4098885851287	-9842.272522050413	66.76351017498415	2.667949286489285	7.020019047677507E-4	0.5220429518008664	7.050681385545869E-4	1.235231815142971E-7	0.5517575356220118	-512.5497346009628	546.3295416860818	207.54579723731644	481.8360335434972	101.51461112594603	1.536537767268455	31	4	12	31	3	0.18960698898373546	0.31118954675995353	0.2882138465606006	0.21098961769571012	
78000000	-10374.74434595144	-9820.332124183213	-554.4122217682265	-9820.332124183213	109.36910079329547	2.6175850772986817	4.887298242351204E-4	0.49629341756794154	5.086588597881043E-4	6.308163084646783E-8	0.49604839518198773	-526.3031276172462	406.01624058746734	975.3942293043172	32.73524386010335	86.13174367476483	40.20099215633911	25	23	20	9	4	0.19475077473504943	0.3028707959380291	0.3065290937330479	0.19584933559387335	
78200000	-10431.612853124894	-9852.891286926302	-578.7215661985915	-9852.891286926302	199.16206744787112	2.246501684313033	4.417422511802323E-4	0.5363299383545903	4.896557675502457E-4	7.376381483482454E-8	0.5705199141193515	-549.5813679442607	615.5970471460776	367.0516652244602	659.0366429228267	110.95798311797374	99.74468014813111	29	4	20	22	6	0.18771749223241965	0.2805744775138878	0.3287418093371425	0.20296622091654995	
78400000	-10421.839524456722	-9838.677622791292	-583.1619016654288	-9838.677622791292	170.58126931079622	2.5518327695194998	4.394537272696898E-4	0.4344880437629317	4.6157359472170906E-4	3.939406999585292E-8	0.45029491385073733	-551.3984125825034	1206.5647205422479	756.2070499124749	1173.7804992087858	123.58710542610974	159.4315546970268	4	27	16	20	14	0.19346199448546317	0.3014651778953806	0.30767640436556465	0.19739642325359164	
78600000	-10454.374728118948	-9846.636415489826	-607.7383126291222	-9846.636415489826	351.25440977723673	2.365615324514451	3.442025807545707E-4	0.42690687761498824	3.3594014059960234E-4	2.453579083248783E-8	0.46611890931359706	-577.137655966446	1577.2104955005775	791.7779814291356	293.1143110200931	140.02613842270688	234.6971273248932	3	38	10	12	18	0.1937117205053863	0.2921527624542152	0.3095654212430129	0.20457009579738555	
78800000	-10411.573453005876	-9855.651468759397	-555.9219842464789	-9855.651468759397	127.58950992874557	2.6100497359071144	7.424895033393612E-4	0.4106018784210397	7.047598519575637E-4	1.1849614756721753E-7	0.4762500828457688	-528.9014240479875	431.6704507436741	507.3338341015061	138.19985050838335	130.30065356271024	77.75892867055083	32	13	11	24	1	0.19186902269919862	0.3144226006896765	0.3037105669666708	0.189997809644454	
79000000	-10383.090892103593	-9839.18599188746	-543.9049002161331	-9839.18599188746	162.65455585127495	2.4251937188269532	6.984370914207278E-4	0.6112470529827637	6.602731095251093E-4	2.285787457194275E-7	0.6892185405061877	-517.0751289107434	278.11421598219886	455.4535758194674	72.14560281522459	106.90686431982121	88.12498068706033	20	32	11	11	7	0.18129406953770336	0.31222200433250746	0.30079641806936763	0.20568750806042155	
79200000	-10405.894409391125	-9849.037223822972	-556.8571855681522	-9849.037223822972	147.02461017584048	2.6349408232359943	6.201729682268132E-4	0.5477942417863209	6.33763085364741E-4	9.54557728624001E-8	0.5127815120675863	-532.1532230400553	372.57606825207307	82.91870119045484	106.75327480108348	124.70504757401099	22.23547183115629	54	12	9	2	4	0.19448687194330308	0.30640673750182645	0.30799246831358357	0.19111392224128687	
79400000	-10416.931553569802	-9857.557765372532	-559.3737881972709	-9857.557765372532	102.13901417275281	2.7012814151654783	5.012508756867865E-4	0.36350367596890676	5.378075417891337E-4	3.734552522856295E-8	0.38717870235252727	-532.4233840433432	524.059433256735	681.3398545959626	392.7276309650783	86.92756770524068	7.3440380663034155	21	25	8	23	4	0.1904847014408133	0.2953688674130047	0.32161057479953836	0.19253585634664355	
79600000	-10430.740687184358	-9854.854665622875	-575.8860215614824	-9854.854665622875	131.72274085291565	2.529228630286325	4.396921027367113E-4	0.44071923256650103	4.3376491061203007E-4	3.9651153344028104E-8	0.4667024176884603	-547.8709222293718	634.5430393369479	1276.4043419799627	130.0580219257608	105.66125570497313	0.44904887561892487	32	16	22	9	2	0.20303675427407003	0.3270070626621199	0.2827921782501889	0.1871640048136213	
79800000	-10382.430169512732	-9838.632095711908	-543.7980738008249	-9838.632095711908	112.92779569553258	2.6207413588250787	5.383306237717802E-4	0.508885186367324	5.696574478798625E-4	9.123173512165297E-8	0.5413105303410007	-516.4652121505197	358.85197058288134	865.4917723830482	162.6579263772203	104.24899700792606	0.20022506372290386	27	18	7	27	2	0.18171523412189639	0.3028897447462301	0.3018614083053895	0.21353361282648423	
80000000	-10411.890673776772	-9847.153212604851	-564.73746117192	-9847.153212604851	156.83913855208635	2.6503463113260985	5.510127501979945E-4	0.3714296177265242	5.706187660573926E-4	3.6294563975145044E-8	0.3568687894295817	-538.2491433465151	473.23863206732176	418.962738959394	236.84091584677088	103.38470096643178	82.0768836132231	38	6	8	25	4	0.19601082736390402	0.3026084628982245	0.29387466200007434	0.20750604773779735	
80200000	-10412.215608342385	-9836.58564359024	-575.6299647521453	-9836.58564359024	274.97337105223176	2.565749266140119	4.4468088986898685E-4	0.45509846043485847	4.395945810248374E-4	3.8483473533693904E-8	0.4404683770610525	-547.1416786786867	803.2976331142764	759.5131889130864	79.1085659055493	124.25546400984281	136.8217483653213	27	19	2	29	4	0.191543061136693	0.30488315062443094	0.29716981147103266	0.20640397676784358	
80400000	-10415.05350517227	-9845.85287675582	-569.2006284164512	-9845.85287675582	156.14771379214457	2.7875125098497757	5.658259596245396E-4	0.5236916305137571	5.604818254119847E-4	9.294493241811895E-8	0.5214486142067286	-539.0204173115329	442.04115128206803	548.2159007009028	475.7796999849393	503.97397476741764	82.49959424864477	24	6	13	10	28	0.1864435457659447	0.29884784848505014	0.3106292649300995	0.20407934081890586	
80600000	-10395.852247533352	-9852.368603392973	-543.4836441403786	-9852.368603392973	99.647231479229	2.7145619546505038	5.636418446759316E-4	0.4726042029979148	6.067506691160173E-4	7.508018407150403E-8	0.4708898832134651	-514.3100609420616	310.84640199677153	645.4807135133684	1091.278583541731	71.6575057049969	26.0705301694985	2	29	11	36	3	0.18776995440222083	0.30091783700078756	0.3195055973871404	0.19180661120985146	
80800000	-10391.273046242377	-9845.04293926962	-546.2301069727563	-9845.04293926962	104.14434691311484	2.497224263949596	6.402597226351011E-4	0.5522179793096599	6.771340607739757E-4	1.3709852450696534E-7	0.5887309159933448	-517.6997843741109	301.9709058870643	852.1636216857189	245.41270454168227	78.56249716730568	76.13161899166265	23	22	4	28	4	0.1846839256653142	0.32120627589050044	0.2935247180546154	0.20058508038957046	
81000000	-10429.264023504753	-9854.286078410962	-574.9779450937916	-9854.286078410962	143.1448056183174	2.4108207903209027	4.228770388442192E-4	0.6661211453283377	5.043231886063742E-4	1.0552962199826205E-7	0.6764488983025597	-543.4134065467467	565.5768697974166	1160.14039976174	1289.3162786975256	104.46404468162596	55.72231123561906	42	1	9	27	2	0.19686279807472723	0.2961968195227246	0.31388761990267394	0.19305276249987466	
81200000	-10430.085495362266	-9840.01710153166	-590.0683938306072	-9840.01710153166	321.310065047098	2.776575522388409	4.190656249289078E-4	0.49793025938658797	3.959789174034941E-4	5.602852225991345E-8	0.5481872352059028	-561.3495597680025	737.323193114263	181.4527413803727	330.35313830832155	271.82289081967684	56.1299037526706	46	24	3	5	3	0.19059543423795788	0.3001582066311146	0.30554475300719125	0.20370160612373694	
81400000	-10398.143790789703	-9837.239051754075	-560.9047390356282	-9837.239051754075	135.48671832907073	2.673641392112185	6.005254452109533E-4	0.48455133372483145	6.217676429798044E-4	1.1696960505259629E-7	0.5389017227927867	-534.4354302417719	383.2656700227524	118.97093338970461	67.86271598827628	193.6902425336065	140.6106863371335	51	4	3	5	18	0.18553488300867194	0.31029319843265085	0.3140424987011702	0.1901294198575078	
81600000	-10384.490832168307	-9840.936040331153	-543.5547918371531	-9840.936040331153	77.13768080243133	2.5884906604846787	6.971381371710624E-4	0.46968498032912087	7.594828405044392E-4	1.4181053557513329E-7	0.5257983439449825	-513.9702780002813	404.1476178904947	168.31942042962248	456.5391166699913	429.93255525185776	99.29925956921849	14	10	5	10	42	0.19874589030276976	0.29965750274795216	0.30146194828924944	0.20013465866002955	
81800000	-10388.342391033586	-9858.710994608091	-529.6313964254946	-9858.710994608091	87.64474051849646	2.636024984144402	7.402983525449115E-4	0.4013606943498737	7.544406585014408E-4	8.196041387893068E-8	0.38702768323694764	-501.3353613175935	833.2970885211256	292.4064621342007	558.031937463387	91.94861292955099	5.312719294246891	12	20	11	35	3	0.1952746624940528	0.3208957336612026	0.29054271040141433	0.19328689344333122	
82000000	-10406.918169476312	-9862.412998562415	-544.505170913897	-9862.412998562415	99.71486550538926	2.7346939379209094	6.775760301572484E-4	0.5608278439953432	6.579627042498391E-4	1.267337904048188E-7	0.5631514319976751	-516.5045826803976	363.4748543717012	215.84145932860181	487.9757483889086	85.23514615831681	74.53382396508029	22	5	17	34	3	0.18818591790405162	0.30155826623250886	0.3112873988303492	0.1989684170330913	
82200000	-10352.71149092285	-9824.750784831218	-527.9607060916313	-9824.750784831218	85.54104733553521	2.6740042532879493	7.613961474979939E-4	0.6694667648202438	7.892641951814338E-4	2.9789722703637746E-7	0.7055897257797712	-501.40296349442224	315.150979996265	194.79512720685878	399.33028900859887	60.57121554817488	1.216525735841606	9	22	19	28	3	0.1873914902167469	0.311006892057741	0.30520486474170805	0.1963967529838048	
82400000	-10364.31618554563	-9849.200734525191	-515.115451020437	-9849.200734525191	81.86125492784682	2.3796643028689477	8.878624074803858E-4	0.5701670116748321	8.637116566847092E-4	2.6209261662591563E-7	0.5756309056782578	-488.6993681006175	227.50062506586548	211.23027769594995	341.1891792171265	111.12746981481006	4.302702209735699	8	15	21	34	3	0.18883863991929323	0.3208295963733026	0.2994509127789976	0.1908808509284072	
82600000	-10374.853983985247	-9834.205728669074	-540.6482553161733	-9834.205728669074	76.13942669147808	2.3940748378995695	6.540999017971287E-4	0.4993013953142506	6.766021212186385E-4	1.2597649054282188E-7	0.5550559986131325	-514.4929723198729	590.3843937251092	685.1327873112039	124.89775853384414	65.70969496345307	5.3731343698529095	37	5	27	9	3	0.19614146946064792	0.2976572609906443	0.30823081069330943	0.19797045885539913	
82800000	-10362.969299203527	-9843.229304864508	-519.7399943390199	-9843.229304864508	68.55117495041446	2.7942942879232278	7.944241341119844E-4	0.5041100577669891	8.329646247457307E-4	1.4451182383156026E-7	0.4756888845098913	-493.2874591980696	409.8551534935365	271.0370100432406	339.23504830397206	82.65004394930486	0.41384652323152654	10	12	29	27	3	0.1847426378235197	0.30131797189293563	0.3066951951157362	0.2072441951678091	
83000000	-10350.37197462489	-9841.989559678723	-508.38241494616716	-9841.989559678723	73.77818955292494	2.722605919295683	8.91478663325033E-4	0.5628204981557996	8.582669169608429E-4	1.7864079949111407E-7	0.49761720329897763	-482.5658065427724	224.0105222669899	432.75488503614616	58.56511879911203	85.36008089822907	0.7939921375751242	31	14	27	6	3	0.19027547729088526	0.2935801069471165	0.3225886532224201	0.19355576253957868	
83200000	-10410.63762188854	-9836.915301333454	-573.7223205550848	-9836.915301333454	105.63988191161339	2.603570706269317	5.756450735327064E-4	0.6178958886407545	5.865348123452649E-4	1.3848133918233196E-7	0.6592833036814447	-543.8844999273632	467.49386155231974	537.9264387970945	483.93723952577903	294.17210809706035	143.87212720516334	26	17	9	2	27	0.1999195436212994	0.2953102093257199	0.30341440471986936	0.20135584233311216	
83400000	-10410.323184033117	-9836.588094548608	-573.7350894845102	-9836.588094548608	122.69220109000078	2.6187024682409445	4.923486377853975E-4	0.5456421968897398	5.122564614777526E-4	8.589708066392674E-8	0.5767493278761501	-543.0016938883126	894.8264142737912	924.2468678984	1112.6408790381797	109.61614498319601	38.80209745018523	36	8	2	32	3	0.1740023776980512	0.3113784571557407	0.31143241408241185	0.20318675106379708	
83600000	-10387.324337005852	-9833.059259586758	-554.2650774190931	-9833.059259586758	132.68507874300337	2.4791757297617742	6.291588859258074E-4	0.6143733545482728	5.974767614762895E-4	1.5917914605941195E-7	0.6744450921700009	-526.55583686712	350.47327894537233	542.1083552135984	263.8621162950702	121.6801678020665	66.348437983123	34	12	4	12	19	0.1875292134096485	0.2970441641785807	0.31667707436540543	0.19874954804636633	
83800000	-10370.89951150802	-9836.02022213919	-534.8792893688295	-9836.02022213919	139.3602503145542	2.4447894066223306	7.399263115892331E-4	0.4314189446804486	6.969242853679651E-4	1.0213714626144455E-7	0.4502755795627683	-507.49672556871883	364.0708594734612	957.5935450595559	58.3437825789265	62.986725011832824	54.473320017454014	40	4	23	7	7	0.18697989974230025	0.2983693076846663	0.3087564703484147	0.20589432222461962	
84000000	-10408.644259168708	-9860.50205994285	-548.1421992258588	-9860.50205994285	130.77700942679488	2.540055646750871	7.075439636909532E-4	0.4740317071350405	6.964446408462561E-4	8.824789367722302E-8	0.41953893714377266	-519.4896636951487	339.37855273333224	619.4538679373637	414.9128338792836	144.7411913050701	106.21090693875827	5	6	32	20	18	0.19393185231861287	0.2938702261370446	0.30629063785422994	0.20590728369011357	
84200000	-10406.511272265532	-9846.07812999758	-560.4331422679509	-9846.07812999758	98.11221224649022	2.8335561194392427	5.428152490611939E-4	0.4584560012649184	5.840019790993976E-4	5.4062045035153716E-8	0.43684090766185624	-533.8507951717202	661.4153079765028	632.9115548489746	102.95995168345749	99.45745181782169	9.695378924359835	10	38	26	4	3	0.20472012762188055	0.2872395838959968	0.31300207628242255	0.19503821219970124	
84400000	-10360.918597599348	-9831.5840048654	-529.3345927339474	-9831.5840048654	92.3232052439512	2.443412894966002	5.85365751743824E-4	0.47376233996982897	6.452255047132256E-4	1.0581877420785939E-7	0.5303720884544889	-502.54657966883764	540.3192769080348	127.12276990794416	355.4859249813404	89.51372896237314	0.8819902966417987	13	11	25	29	3	0.1875660004542459	0.3289404009003298	0.2861544345737257	0.1973391640716997	
84600000	-10425.647025714083	-9854.499996806855	-571.1470289072284	-9854.499996806855	177.9102353023842	2.597143908415236	5.517847716244945E-4	0.6298952012525859	4.935228158053504E-4	1.3067833236423834E-7	0.6738394335369686	-541.9750552084481	505.1624471793052	185.59825760792214	159.94754082465744	445.5985488529338	28.35692713567479	46	11	16	4	4	0.18531809644340677	0.31418501345023453	0.31417324614908354	0.1863236439572762	
84800000	-10379.530136349937	-9834.069084677054	-545.4610516728821	-9834.069084677054	185.27402363568302	2.6199716653291496	7.36498283008469E-4	0.5079466470199672	6.641173884342579E-4	1.494139202747082E-7	0.5312637930546209	-516.4646160626639	525.9615893024126	188.1222384869811	561.0019005865681	84.78322763152612	64.15761450276833	9	21	12	14	25	0.1918085402440486	0.2980490161877636	0.30699495684441425	0.20314748672377453	
85000000	-10369.722121428686	-9831.700101444396	-538.022019984289	-9831.700101444396	96.55967580045494	2.479225409004885	7.500795323485606E-4	0.6337624218182014	7.576113856890695E-4	2.5534904182940024E-7	0.6730840670561608	-506.16129564959664	300.2741191518139	301.95144520310356	1155.1882083016121	301.49715428706884	79.3406702958259	35	5	4	4	33	0.2054162928979736	0.30126679184906846	0.29274262126442413	0.20057429398853474	
85200000	-10407.296243027466	-9834.859343172184	-572.4368998552818	-9834.859343172184	195.7214527402255	2.8539093676178453	5.920599566236623E-4	0.6029514605094886	5.394555382258008E-4	9.298877156134705E-8	0.5661594956136234	-541.4640456849074	520.648688784501	347.28382078374307	537.5867825128214	629.9564752021389	115.1464830659222	10	20	11	17	23	0.19133451698071302	0.3006270532420697	0.30694644587304387	0.20109198390417446	
85400000	-10415.367964612873	-9851.993793351046	-563.3741712618272	-9851.993793351046	202.99164462620223	2.3631347804569254	5.378984392483199E-4	0.3800293287495382	5.128966923226E-4	4.305954390883722E-8	0.38413811687687893	-532.062060769248	641.4584804944927	722.078092380499	1410.0774644309565	325.9162582213816	65.85888283039534	34	9	4	3	31	0.19364332606107376	0.3174389171522727	0.2960084905984193	0.19290926618823517	
85600000	-10419.705743330052	-9844.127093660649	-575.5786496694043	-9844.127093660649	142.35750362514509	2.6106769223585973	4.989426700706171E-4	0.48939276699129597	5.411060926429932E-4	7.686430115080068E-8	0.5436881120929841	-547.688886090341	503.9778558497303	669.6287400285205	205.4358160528567	139.47130265512465	90.18100916829053	36	9	14	19	3	0.19158771152361234	0.3109434573370069	0.31340212742060575	0.184066703718776	
85800000	-10419.370656773657	-9856.76386402496	-562.606792748697	-9856.76386402496	116.10775885426926	2.552553148581803	5.032700850074234E-4	0.41008208232689347	5.259596787193352E-4	6.658803062261855E-8	0.5016562918226315	-534.699769877111	1076.2698739118632	543.2409694012638	366.13763105429297	120.47771267788696	4.652749483264243	3	6	45	24	3	0.1895445207748106	0.29067908943174475	0.3198611358452158	0.19991525394822968	
86000000	-10502.33166795994	-9857.974489756016	-644.357178203923	-9857.974489756016	348.3139188493362	2.8541732477861697	2.491242871747787E-4	0.470363436485127	2.5609374006891684E-4	1.6493261206824576E-8	0.5120982396456134	-610.6287708666327	1751.3582730429907	2214.1635345406157	352.43492610991217	127.09951391843641	269.2385543050687	8	36	14	8	15	0.18041611200392707	0.30833196001425156	0.31267399455251954	0.19857793342930277	
86200000	-10452.372422737724	-9849.981404718783	-602.391018018941	-9849.981404718783	230.86224701001183	2.632471785881954	4.5095157374900084E-4	0.5937001938254375	4.277518142530603E-4	9.381735598080219E-8	0.6805230507137247	-569.4773800588581	739.9868306018943	824.3479336054271	1299.2052218536523	480.7939339504121	244.48601983568312	10	7	4	37	23	0.19344426608377735	0.31540244645035254	0.30018736707820426	0.19096592038766702	
86400000	-10431.456183804663	-9847.24802684908	-584.2081569555837	-9847.24802684908	190.28242297983456	2.5965916415653116	4.278905448601228E-4	0.5437781956032355	4.2813112563315145E-4	5.937482525560992E-8	0.5651931316426818	-555.8037671117594	542.3525266162434	940.6573755112382	122.45427263209093	141.10760136934638	41.51761960875654	14	32	20	12	3	0.19316002101645682	0.3095139553401383	0.2935150464320962	0.20381097721130986	
86600000	-10446.742853613234	-9838.607206772373	-608.1356468408608	-9838.607206772373	292.46131726497214	2.7748004308001883	3.652605169339967E-4	0.5065618253669165	3.531475814479271E-4	3.924798602304264E-8	0.5386542545038167	-575.6157950346637	959.9723690679841	1798.626218616545	558.8175150531673	252.290113663397	219.2859187351194	18	15	15	29	4	0.20174570233317915	0.3096512532490744	0.29989919512934393	0.18870384928840378	
86800000	-10404.902461841604	-9840.589920401299	-564.3125414403062	-9840.589920401299	164.07346135269725	2.49898941075023	5.649538871056716E-4	0.5281849142629952	5.287143830915161E-4	9.511230798712439E-8	0.5763247666442403	-533.3563234572819	275.99965383706774	402.7282028795333	1266.234258343884	248.30702876933125	94.31130883327127	1	25	13	14	28	0.18978976859203836	0.29493078481257856	0.3174488776625048	0.19783056893287954	
87000000	-10404.132020182533	-9836.55858067141	-567.5734395111231	-9836.55858067141	128.02259394907236	2.512886852457283	5.423150989701955E-4	0.49096016092822714	5.774445088301137E-4	6.853172653382749E-8	0.46784769369859536	-537.1135817417763	642.3662779271871	1332.9500959532002	749.1002579651021	95.85082116027884	63.665836515922365	33	4	13	29	2	0.1950712458718038	0.32018901371240605	0.30191926768150934	0.1828204727342819	
87200000	-10410.727781062902	-9839.32527572587	-571.4025053370316	-9839.32527572587	172.88636661944946	2.6371906144482646	5.488802557548991E-4	0.5515253663994631	4.893590879433972E-4	7.950116413387964E-8	0.5343549346448675	-536.8023519509042	285.3738060591709	478.824304428564	706.9267660862001	2495.847813636812	156.42123988475672	17	4	14	7	39	0.19931482096821157	0.31714867354280074	0.29579647627648603	0.1877400292125028	
87400000	-10377.866936185495	-9832.26944250743	-545.5974936780667	-9832.26944250743	124.0987373676234	2.3618467137290287	6.666665205245897E-4	0.6486489625130175	6.088648564199236E-4	1.8676687684093915E-7	0.6875147788270949	-515.1259699953257	287.08281784278	867.044519021989	928.9130838834234	116.13821999179832	17.910200766075928	26	19	2	31	3	0.18765213557340088	0.3034092490566001	0.30676172187236556	0.20217689349763457	
87600000	-10444.270877940033	-9837.986644723476	-606.2842332165557	-9837.986644723476	513.5510576200032	2.621971090365052	4.422165227575796E-4	0.49816223675043037	3.3010502340197954E-4	4.720159045592054E-8	0.5349313331072446	-574.6133861931442	757.8445810757432	1153.6685572669708	496.2823581348894	393.9636662177157	271.71924863948954	21	1	22	10	27	0.1891463726221513	0.30386794378476256	0.30699664629817	0.1999890372949171	
87800000	-10364.16328484597	-9833.338328145237	-530.8249567007341	-9833.338328145237	107.04921589982969	2.595056267102295	7.257368039544701E-4	0.5255515850710188	7.060305025763937E-4	1.650932730845708E-7	0.5532416032742339	-503.60049283672777	474.82787837335724	640.8552693955039	103.89003454197892	125.20788485530838	1.1004993795853564	17	28	29	4	3	0.18686496968096025	0.3077357859517571	0.3183757308524712	0.18702351351481253	
88000000	-10452.717418176218	-9860.46556047924	-592.2518576969771	-9860.46556047924	131.83893879816657	2.7110278787365703	3.4823502040756134E-4	0.5889832705315039	3.8352329861005946E-4	5.076375050715958E-8	0.6305324525389131	-561.6665577002093	1549.8362251337207	1135.2516337774562	137.20343860115997	204.22301719039777	7.322342534160062	7	39	4	28	3	0.1915673095266636	0.3036952497124643	0.311543869952461	0.19319357080841215	
88200000	-10434.680219217711	-9847.89312269126	-586.7870965264514	-9847.89312269126	180.0570900030589	2.6905279419566446	3.839912717746391E-4	0.48890624312811387	4.0518996454878294E-4	4.919289255492708E-8	0.5631145931863004	-557.2649898209906	739.6661135121168	932.3740560230084	180.5815673670269	254.63250618133986	19.515328244787035	36	7	17	18	3	0.2014771601940547	0.29089410984301184	0.3217764136115199	0.1858523163514147	
88400000	-10451.864771997632	-9852.288166315537	-599.5766056820952	-9852.288166315537	184.20041028573226	2.250882388607424	3.5685595116614866E-4	0.5075374257470221	3.871167813575081E-4	4.345117665462672E-8	0.5618675116995644	-574.6525759146679	930.1988670270636	212.03128143771463	125.92212097638193	45.78242833451158	13.439030269973141	49	29	1	1	1	0.19948553293241028	0.28569040428242387	0.3097769308493819	0.20504713193578514	
88600000	-10402.15722119811	-9829.915409872588	-572.2418113255206	-9829.915409872588	127.47018170130634	2.5555834788264273	5.277691344827947E-4	0.6322759772159323	4.8739426324480176E-4	1.4435521180934223E-7	0.7064575044910896	-539.2526505114556	372.0357887415658	440.26625535689334	1132.9337015210288	1056.8509957132253	178.4699631125549	6	26	8	2	39	0.2020109798796215	0.30499352887214004	0.293512656952866	0.19948283429537367	
88800000	-10436.294291897726	-9835.24548918302	-601.0488027147057	-9835.24548918302	176.6704888165412	2.4212577042546135	3.710869059646543E-4	0.6272760263939012	4.016439684407946E-4	5.465762303824561E-8	0.6282271977168551	-568.6659674653848	1184.5414216416364	746.5442180970123	1274.2610371356634	154.27333408678194	118.48823087169903	3	14	32	28	4	0.18185727813945893	0.3046071155589363	0.31292194850223704	0.20061365779936893	
89000000	-10428.144334943263	-9845.47822934736	-582.6661055959032	-9845.47822934736	146.2419633266436	2.36616303148565	4.1576506897090317E-4	0.4751022716161742	4.374436410005501E-4	3.72178279964077E-8	0.46685483791345467	-553.2280125778764	722.492145689763	854.136820214446	690.3682278905075	165.0600454015647	11.759638629699774	1	38	4	35	3	0.19351441862121266	0.3039220099044288	0.3179646123212992	0.1845989591530606	
89200000	-10367.968435272292	-9844.695386944612	-523.2730483276817	-9844.695386944612	73.25770404692929	2.5542144683137598	6.89868551343737E-4	0.49114865212542347	7.807997331089263E-4	1.3533866883951503E-7	0.5300796449356593	-496.588492209751	397.5898748266078	260.595471285536	415.54912324401533	100.86057189477707	0.16168558657956375	11	17	22	28	3	0.183011173494197	0.31705945472124547	0.2988846706056006	0.20104470117895837	
89400000	-10377.8469493589	-9850.950148557102	-526.8968008017976	-9850.950148557102	81.4812785229997	2.5489056874915437	6.491704815667422E-4	0.3961644891576158	6.701616292266418E-4	6.298758936646912E-8	0.38099960754464013	-498.43239919710726	722.4968579496395	545.1487346426276	24.42990172976699	114.2727152392133	1.6163392873781417	35	15	19	9	3	0.18482299263434068	0.3031196480473735	0.30586027991523257	0.20619707940305465	
89600000	-10382.503517188186	-9852.720502638584	-529.7830145496034	-9852.720502638584	86.37188001515429	2.5718289121938125	7.579023575521996E-4	0.507438810548548	7.978119931744999E-4	1.546484762181417E-7	0.5304950133763834	-504.94429777425955	306.49196699917127	406.14372072271533	78.14443231363244	66.8864805341101	13.343992061719021	33	11	33	1	3	0.203181858047607	0.3058870180043883	0.2933834806082249	0.19754764333978125	
89800000	-10387.85340698917	-9839.371535040586	-548.4818719485853	-9839.371535040586	136.2088028901422	2.610908372076907	6.087551061487614E-4	0.547652713251215	6.584077771487456E-4	1.0807508897022013E-7	0.5225332397760241	-518.4492397081276	445.72428787572636	462.2390380862251	207.18375562063588	500.68901000449284	92.2498587194034	22	5	2	16	36	0.19129844403603902	0.293862148998525	0.3193899114173398	0.19544949554809773	
90000000	-10379.042314288867	-9834.502938867121	-544.539375421745	-9834.502938867121	158.84570828409437	2.661523361252818	6.330622881191413E-4	0.48995700885902016	6.050634956580049E-4	9.170614136081071E-8	0.4839522783298592	-517.3090663180668	299.366075811834	677.9411021780751	193.3116061854826	49.264744353213686	69.81529570935844	21	22	6	19	13	0.19481732677837024	0.3012564751372639	0.309869739498009	0.1940564585863583	
90200000	-10367.88728357174	-9836.37541644624	-531.5118671254988	-9836.37541644624	198.9050624365217	2.4301628356344023	6.95532708019713E-4	0.5722361300855974	6.403146971109843E-4	1.734087746491043E-7	0.595498116513697	-497.423494949753	384.65946605855555	106.76022734462661	796.0680811561393	50.47543380702784	143.97071552960165	13	17	20	15	16	0.1958473163682508	0.3017173676454476	0.30954862163004265	0.19288669435625955	
90400000	-10403.425817440668	-9842.587009229976	-560.8388082106931	-9842.587009229976	165.5727782643422	2.7298109236188193	5.944057761730187E-4	0.43139767065509305	6.004610304587474E-4	7.723620883923195E-8	0.4747479377346273	-532.0622767240286	534.7092725012124	1025.4451111436467	311.7489546747323	101.1457009783034	71.76953799079504	32	2	19	24	4	0.19545728513002567	0.314054397410069	0.30750906240461995	0.18297925505528606	
90600000	-10401.730071707236	-9831.963198539257	-569.7668731679781	-9831.963198539257	190.5155253966722	2.939743333595137	4.363032276431629E-4	0.415238127802636	4.831687560587137E-4	3.590879012144597E-8	0.4212142272810523	-544.7498240094641	732.7171600005913	89.16322916504336	34.28391438435329	102.04246927834274	13.583283887936616	52	3	5	18	3	0.2015110066394551	0.3021426247963109	0.3071228581362756	0.18922351042795918	
90800000	-10404.73379073666	-9848.393651626353	-556.3401391103071	-9848.393651626353	121.34615035353042	2.7505687936470617	5.088747023089198E-4	0.5902645215098522	5.163311413667481E-4	1.1847524366286399E-7	0.6461167229537994	-524.4986574553285	438.6782015984974	1270.7091518934105	82.81174579817653	275.5189844455032	21.83480408999305	32	13	21	12	3	0.1968321133830441	0.28487989673467234	0.318215453564221	0.20007253631806343	
91000000	-10448.12439327634	-9844.339209303345	-603.7851839729938	-9844.339209303345	161.92544834566618	2.378725303782152	4.0576544932140277E-4	0.44334306216775143	4.148556867639916E-4	2.869814878713275E-8	0.4324630212499097	-574.4794054725438	873.9038407275967	601.6777417981168	447.257869523129	213.58222382614886	107.72592669853279	38	10	2	25	6	0.20465113082137812	0.3073172474847538	0.30627668650799506	0.18175493518587404	
91200000	-10425.145736844135	-9844.924855801912	-580.220881042223	-9844.924855801912	183.129638651078	2.7772077513836964	4.6908973741196375E-4	0.54239801501042	4.712158381228992E-4	7.035797477010835E-8	0.5619085758639364	-550.2470578248758	577.4904885722152	627.8823648099168	815.4180554733506	67.3520021391832	99.84855683006813	30	10	11	26	4	0.18136037346574485	0.2950776936178594	0.3232435512832575	0.2003183816331393	
91400000	-10454.076883607762	-9843.448384129231	-610.6284994785315	-9843.448384129231	186.35937955328382	2.294811294524796	3.506899738433872E-4	0.5711158626813165	3.629627238387329E-4	3.0584764997256374E-8	0.5259686280988313	-577.4187226057375	554.6681612962059	1060.6657480981326	1267.1667899227982	734.0122299930895	119.51213960320335	6	5	28	6	36	0.19378509378417064	0.29348175844456137	0.3012777715330591	0.21145537623820987	
91600000	-10384.029370395447	-9829.072012768504	-554.957357626943	-9829.072012768504	263.0965356284256	2.6078863162856774	5.242516439802546E-4	0.41267909264718244	4.945534083705593E-4	6.220646380181495E-8	0.4732913534861419	-525.1037486102065	1247.037932318241	655.2848256819366	640.5020428362079	161.48418256256772	57.3948865135943	1	6	38	2	34	0.19245761175842244	0.2880687498046913	0.3244731965224629	0.19500044191442434	
91800000	-10371.150545692397	-9849.37043828184	-521.7801074105574	-9849.37043828184	126.10694472966225	2.4342946813982707	6.965003998664769E-4	0.44075288180913963	6.934692551994398E-4	8.451142699965415E-8	0.4119397705222274	-493.50839952110994	252.13331158118208	183.90987738218917	627.3390260343141	61.01018978333533	85.75462927271003	12	15	19	24	11	0.19351338225557901	0.2974914538514793	0.30932693048363563	0.1996682334093071	
92000000	-10417.677314128367	-9833.15571511789	-584.5215990104774	-9833.15571511789	208.43771343335084	2.6333486268279205	4.2016218007626837E-4	0.47112825151891363	4.3156812147744227E-4	3.6086252143495584E-8	0.464595973974298	-553.3308431886339	547.6160665578723	842.3229930804287	964.6328394431741	330.31648769491295	160.1383681978991	14	15	8	6	38	0.19897909063883953	0.2817541952298911	0.3151446393511308	0.2041220747801395	
92200000	-10399.032438116696	-9835.5042773981	-563.5281607185957	-9835.5042773981	167.80242597095645	2.491556364919435	5.543596956991872E-4	0.5754526470091903	5.230707606962728E-4	1.0054692611692062E-7	0.5826558882104956	-534.2644530393053	251.37255793974745	688.4734201736763	181.70731784029255	235.22035621933568	162.3100662794709	25	21	2	13	20	0.19430869402072287	0.3077541974413417	0.2991050321039917	0.19883207643394457	
92400000	-10397.314111515303	-9822.802060320177	-574.5120511951261	-9822.802060320177	125.23946503351378	2.43583296982291	5.191626471137868E-4	0.5200989263782779	4.805012246109714E-4	7.542644903712233E-8	0.5878251529664819	-544.8235784506817	783.9093154287008	1473.595516272039	179.8202917385375	170.11240610986434	2.6914398793084016	39	5	21	13	3	0.20034875944201314	0.3038134340498649	0.30127049952167373	0.19456730698644903	
92600000	-10376.759822920892	-9830.464887605769	-546.294935315123	-9830.464887605769	141.18206073168562	2.4382543842721973	6.173052667759614E-4	0.49224641791653456	5.683609373215428E-4	9.573474319850541E-8	0.5152351376493776	-517.2821952876984	431.1484457963466	293.8682706413874	776.5775912269196	106.8457621718523	63.10471607144936	3	22	21	32	3	0.1980767636451586	0.30756729039644143	0.28312680515518274	0.2112291408032182	
92800000	-10383.144446967439	-9844.730516341539	-538.4139306258998	-9844.730516341539	112.80816844955108	2.5594774335017907	6.674313630493962E-4	0.578700926057115	6.690011407222284E-4	1.9399790956168846E-7	0.6601944637309554	-509.1849228617767	321.09656002322714	1197.7719554428259	163.5890257816539	86.2036215341198	32.83814534952534	30	13	3	33	2	0.1883981253804992	0.3032971036170286	0.3117500268980203	0.19655474410445287	
93000000	-10413.464360432836	-9846.525407685926	-566.9389527469102	-9846.525407685926	150.113555419107	2.7754985590424353	5.707855773031699E-4	0.4679816440616408	5.686066654687575E-4	8.468579475365614E-8	0.5333076855089977	-538.4119338300856	496.69059605452526	664.2895008466007	308.3975806221274	176.73064990402693	97.92036376057264	25	17	10	1	28	0.19086222473858147	0.3161111829108681	0.300449575236496	0.19257701711405545	
93200000	-10404.686184778113	-9853.924192180364	-550.7619925977485	-9853.924192180364	191.5555012508121	2.691043249281843	6.308434822556399E-4	0.5182007438841798	6.100895759286162E-4	1.0234468615693949E-7	0.521417728127761	-518.543998062771	384.3781919823205	425.41010323574153	224.8167675606362	951.6781357402984	84.61991384687424	2	7	22	15	35	0.20077286836218183	0.2884187816165941	0.31306381276130846	0.19774453725991664	
93400000	-10386.686106032477	-9836.648430575717	-550.0376754567602	-9836.648430575717	88.50439114253285	2.7548305614287503	7.397823247994456E-4	0.6610669896885911	7.443400612302888E-4	1.8358529751867237E-7	0.6201228646557044	-522.8235229035836	530.6499476692018	538.1510676722469	94.75430534443403	102.11334368286877	14.364963124193004	26	22	16	14	3	0.18699666510401833	0.30294207665635126	0.32382421493687885	0.18623704330275268	
93600000	-10384.351807968946	-9845.685680953211	-538.6661270157339	-9845.685680953211	95.25033189247924	2.6461282803220807	5.929235257418476E-4	0.4880506818323893	6.883607809238658E-4	1.0934942532935391E-7	0.5380485360528862	-511.61165590692764	143.8881864272435	345.46447407798905	641.3603018282231	95.4569539730789	0.5349661901531508	4	19	28	27	3	0.20151133516350428	0.3004399981506963	0.29042565360022743	0.20762301308557318	
93800000	-10388.158587046777	-9844.112990517711	-544.0455965290652	-9844.112990517711	232.1552426911932	2.9809647342102026	5.735161582345553E-4	0.40497608689273074	5.302957037239723E-4	6.381122383626872E-8	0.4240315406742982	-514.6792576309556	252.4447153853294	127.91218389496231	376.10302236595516	681.8653532344633	77.59081754107547	12	12	11	11	35	0.1870850045749311	0.31064815076642716	0.3067566887650387	0.1955101558936043	
94000000	-10408.206427947185	-9835.53689846917	-572.6695294780153	-9835.53689846917	125.83301103364077	2.250933795722808	5.13838530667483E-4	0.606318959613143	5.476300861337779E-4	8.846995083612462E-8	0.5838130568989247	-541.9488499563593	125.05193156186161	577.993318212169	603.5789397009422	344.6162033697683	78.75034105329216	1	30	6	14	30	0.1946230222675246	0.2924719505341947	0.3120928064785157	0.20081222071976626	
94200000	-10392.326802316864	-9839.527169192912	-552.7996331239525	-9839.527169192912	146.28885176161316	2.782385024170342	7.145090031131315E-4	0.5236572378577857	6.588895469080367E-4	1.3253047325340113E-7	0.5422590466057051	-522.3044298509554	380.2959875836192	179.32492971716255	674.7281851214116	278.31492000451055	101.04105126318612	26	2	17	7	29	0.1982645582081781	0.31309133366000497	0.293827071971332	0.19481703616048626	
94400000	-10384.35609203805	-9841.61044896811	-542.7456430699398	-9841.61044896811	85.47058316823191	2.53460787263157	6.454195559760728E-4	0.4994282022824073	6.565657956064821E-4	1.1473245533954557E-7	0.5059059649969619	-514.5750377646481	337.1060401584356	793.8482064605724	142.1641796819895	172.6780445095497	10.305169884925553	32	13	21	12	3	0.17850681510104383	0.32931332672684827	0.3038370207929556	0.1883428373791536	
94600000	-10401.440421749754	-9842.936235479823	-558.504186269931	-9842.936235479823	93.37344180777563	2.4957831039490808	5.391064943030657E-4	0.5320977981702614	5.679721923226124E-4	7.349902495585055E-8	0.5267813462690999	-532.580899675401	308.5120606189284	519.6544922280416	128.4047386399125	107.7883741739324	4.562842598542099	15	33	29	1	3	0.1856573934706298	0.29979303596963164	0.3242276647157224	0.19032190584401748	
94800000	-10387.524109899163	-9824.54052002502	-562.9835898741418	-9824.54052002502	87.00760948465643	2.7383324108800142	4.7786241930762916E-4	0.6994547949969983	5.75444061213547E-4	1.8074828503293452E-7	0.8407216978225281	-532.9867680159587	512.8230506422425	465.7953129194049	803.886709953378	183.26813628106558	26.592991433531484	17	10	17	28	9	0.19030132478571887	0.2956662028683102	0.31911134416254455	0.19492112818342783	
95000000	-10350.444836644743	-9826.116818701212	-524.3280179435309	-9826.116818701212	100.8734443630893	2.5702606150231038	7.300519378785866E-4	0.549623407438327	7.518371559950961E-4	1.857455870550744E-7	0.6198991677776984	-493.5497249629004	441.2652538778741	155.7657602020389	287.6652218317044	757.3724728782605	79.12733149459959	13	14	3	17	34	0.19010044158792713	0.2990657500164939	0.3124008567838008	0.1984329516117798	
95200000	-10398.19723641647	-9855.552017766946	-542.645218649524	-9855.552017766946	90.12439538237282	2.4834025352710163	7.12344588520484E-4	0.674391838862487	7.222541062377081E-4	3.0996281627502175E-7	0.7673393696022633	-511.74314019005027	299.86096114401295	604.3440953769286	1368.63027579724	94.6020709807912	28.84219268200748	25	1	15	33	7	0.1834203818879376	0.29568508893472467	0.31989431589554906	0.2010002132817904	
95400000	-10368.320844482974	-9841.086391758192	-527.2344527247822	-9841.086391758192	68.45216300582437	2.264520803160927	6.74525919662573E-4	0.6293067412695298	7.273029131058814E-4	2.3042821772181657E-7	0.6840710023365676	-496.5022409716152	192.90369998844116	1006.9567487605472	558.450821768579	97.93736310473267	8.918798235709904	31	7	6	31	6	0.19385990660494773	0.3015898702655279	0.3067665788189099	0.19778364431061618	
95600000	-10361.412888442463	-9849.55875446695	-511.8541339755112	-9849.55875446695	58.75822754966455	2.4702256771625417	9.424108837258702E-4	0.5693932288427817	0.001023586161898739	3.2899763966027733E-7	0.5851440685592403	-484.8019035764906	259.94303980129655	168.5084713082109	378.2050424962188	91.43055306601283	24.289308197217906	7	21	21	23	9	0.1901808506251223	0.3079627740296633	0.3058464843353195	0.19600989100989652	
95800000	-10354.166401962459	-9847.136255889796	-507.0301460726625	-9847.136255889796	63.983667864843866	2.7958383713212487	8.165415279415043E-4	0.7208437671318499	9.568581852691253E-4	5.473870969361473E-7	0.8352191329393889	-484.4580066269321	309.8903329388625	52.50358932882043	5.896849580144546	22.494367804882277	21.253080124226873	46	26	6	1	2	0.21140826048456568	0.2935930078458281	0.2951711968192089	0.19982753485039903	
96000000	-10339.532510772033	-9820.834935045721	-518.6975757263111	-9820.834935045721	67.85127656401481	2.834204379522701	8.25498979867677E-4	0.8023715101526097	8.525063980517838E-4	5.079870393119954E-7	0.8932695629579158	-486.5367139989124	408.87740365447183	201.91050561399325	1049.8091151305757	70.17591532709189	24.342406397919888	10	19	17	29	6	0.18197572079024188	0.3024197611941405	0.31855229125637885	0.19705222675924033	
96200000	-10351.574029716186	-9834.750966858961	-516.8230628572251	-9834.750966858961	67.00196122123435	2.4935182707294525	8.440157270251404E-4	0.7356728934132112	9.13497565530068E-4	4.124092789921962E-7	0.7785490718821972	-489.6080537565501	252.13917072180547	376.1847002098076	470.5989849188527	42.333615807042015	11.371665223966684	22	13	13	29	4	0.18574036157358947	0.3083791942147228	0.3116946229878045	0.19418582122388464	
96400000	-10368.05024026638	-9850.9576271216	-517.0926131447812	-9850.9576271216	60.51067213890713	2.561928721502399	9.167945142995603E-4	0.7598157681920333	9.278672031717795E-4	4.0488853635032203E-7	0.7543114368579095	-492.2958663854671	203.67252105384165	409.89246326365765	94.11181643928323	25.64659845253948	7.756250547769619	16	27	29	8	1	0.19340409176503803	0.3011792792853517	0.3136643300076832	0.1917522989419284	
96600000	-10352.821296679092	-9832.696841758687	-520.1244549204065	-9832.696841758687	62.86723913602001	2.3066655760924553	6.628377093330588E-4	0.7394306574878188	7.972916316547987E-4	3.059639667959107E-7	0.8483755556368605	-490.1259398931367	372.30512243305105	723.3102856410642	59.15206953907852	201.03566059877542	14.661184003076418	38	4	22	7	10	0.18893815285566518	0.2936550436601913	0.31201871073370435	0.20538809275044057	
96800000	-10402.890176833524	-9830.777167317858	-572.1130095156657	-9830.777167317858	106.03274204580393	2.7692659078090505	4.476935227953461E-4	0.583435321455965	5.35339742037147E-4	7.289830248080265E-8	0.5771343515462375	-539.5051453322266	564.4916367310777	220.19307167505193	461.5263716250906	1215.6176930768816	116.10548223892614	16	6	9	15	35	0.19609411492403359	0.29827012958135085	0.303513218205698	0.20212253728891907	
97000000	-10411.09725639664	-9832.823755856927	-578.2735005397136	-9832.823755856927	113.22384594934343	2.691916708756893	4.7831773171494457E-4	0.5529269167041077	5.265998522658059E-4	8.634259838594817E-8	0.6140660504214324	-548.5725553361094	457.45987970243186	611.7606602935331	560.3133383854818	65.4944716812453	143.82142639104976	25	7	22	17	10	0.19628461310922454	0.3004258572287244	0.3091361218343324	0.19415340782772003	
97200000	-10426.071206207485	-9830.716347967822	-595.3548582396636	-9830.716347967822	145.74105962149645	2.4419193104180046	4.357637972465615E-4	0.6558162332231005	4.759642110447318E-4	9.641339167162118E-8	0.7135285595958846	-560.6472169182097	834.1306679810787	1426.2165508046305	1562.362875709544	907.2342661592426	206.53743682233699	9	9	10	11	42	0.20012723097698734	0.30771039971042613	0.28632262127470987	0.20583974803787794	
97400000	-10381.923217857164	-9828.613168985234	-553.3100488719309	-9828.613168985234	70.61968004508672	2.7022881512773718	6.262426966916819E-4	0.6688510188367345	7.121104143887695E-4	2.011708140152847E-7	0.7098242201468472	-528.8879493300196	546.2838912035902	175.17779750551657	120.17979969127488	34.3026534768945	17.005393961768526	47	12	11	8	3	0.18396945944798096	0.31487584188860424	0.3054836965763676	0.19567100208704846	
97600000	-10417.843910092572	-9839.396782112079	-578.4471279804933	-9839.396782112079	129.0284316806067	2.545530600107824	4.105124294761224E-4	0.7377384601139758	4.307736054847456E-4	9.569268115449279E-8	0.7620681738318587	-547.1251273993832	322.87538742780316	632.304355014241	1331.5279656493062	184.75303973919378	29.502436556841662	14	11	14	34	8	0.1849944173138092	0.2915474416427662	0.3190013158923776	0.20445682515104827	
97800000	-10414.533133205834	-9841.033784438005	-573.4993487678289	-9841.033784438005	116.16747958447814	2.7440315275204807	4.832829081701436E-4	0.4548913285763811	5.473104830368665E-4	4.848880527330038E-8	0.44201687319671373	-545.4417160596604	594.9409021254485	668.2745310007645	78.96132013146257	135.14455315844515	123.8765312717467	14	37	21	7	2	0.19693787208570598	0.29852199694893444	0.3076742759186767	0.19686585504668427	
98000000	-10429.78364435235	-9840.279131890302	-589.5045124620477	-9840.279131890302	158.0609434921614	2.6056910729395204	4.2799129107929106E-4	0.7232319875695791	4.4341127046112057E-4	1.9037750375605606E-7	0.9463230709339308	-558.5607462332973	371.34093100716234	1127.4189737214017	296.8936946972665	242.61502835776045	67.51650663903267	17	20	24	8	12	0.1845618004848934	0.3065794816494126	0.3215623666558535	0.18729635120984192	
98200000	-10395.034688152233	-9828.356482378429	-566.6782057738038	-9828.356482378429	114.84417700047412	2.5908440430746222	4.4127969178305406E-4	0.5872391839223021	5.035575981876468E-4	7.453893608186611E-8	0.6174008742432703	-536.377083306315	439.13267092761157	1015.1616580203822	1010.5412105083755	123.78206164778238	0.5923409006293056	14	5	23	37	2	0.20320682643530014	0.2871180128967807	0.307103404901395	0.20257175576652559	
98400000	-10420.917095479947	-9864.429943690162	-556.4871517897852	-9864.429943690162	95.69772760264705	2.343930939943663	5.920992064530719E-4	0.5228736028470112	5.519995049674502E-4	6.992921004271534E-8	0.5074532483281199	-527.7339601915921	822.8297775713258	1353.738682971919	189.55663216241385	106.41086938419329	1.4957924201571442	33	9	10	26	3	0.18778185018390703	0.30383399070098	0.30110068164789094	0.20728347746722334	
98600000	-10376.012873869422	-9824.530433231363	-551.4824406380595	-9824.530433231363	95.63121989079723	2.4045400706318802	6.004102268518951E-4	0.6145027333291446	6.647038423166348E-4	1.2382679942862734E-7	0.573121764475764	-525.1191584451611	510.0297893895079	381.8996161004543	71.9737858013821	116.16962203160226	19.765331263673698	43	4	15	15	4	0.19277616279527662	0.30782314185805665	0.30270039810314986	0.19670029724351817	
98800000	-10377.302589068186	-9840.75890161303	-536.5436874551564	-9840.75890161303	83.8703245611124	2.5264545893532913	6.983988196461154E-4	0.5059596049830156	7.363081593228032E-4	1.2885121849205758E-7	0.5333834795314136	-509.2980021031608	548.804941474585	933.2371346007885	78.24156931909862	85.70579018714197	2.2178311346574557	32	15	9	22	3	0.20938815197724173	0.29018489640104744	0.3086593771477125	0.19176757447399972	
99000000	-10366.186947724033	-9844.262956610994	-521.9239911130398	-9844.262956610994	66.04153189198358	2.7313533242025936	7.426569679456418E-4	0.5555686907399325	8.145004344243654E-4	2.0524596691612637E-7	0.6192159740625035	-496.91205639504426	269.1899974129553	148.53173014581748	252.12421764327874	71.73087201232096	3.541010399754567	45	1	7	24	4	0.19570788282259827	0.3092587868025333	0.30764361100685983	0.18738971936801005	
99200000	-10368.130296116351	-9843.790800868708	-524.3394952476428	-9843.790800868708	69.44135884437809	2.80746084354914	8.681665492189373E-4	0.7270111411010904	8.537605622837604E-4	3.4446655221893647E-7	0.7194550521965901	-497.25627366913005	245.20439602996208	453.7383376591238	74.48876548481611	92.69062902411284	44.52932270254003	24	22	7	21	7	0.18795711596836107	0.31641482060617065	0.28918846056432973	0.20643960286113988	
99400000	-10377.08167431223	-9840.155669424686	-536.9260048875442	-9840.155669424686	77.09162863952173	2.782299607011782	6.810967502032232E-4	0.5505402172952157	7.271219977324237E-4	1.4208904660302724E-7	0.6125775442747649	-511.1417558743138	464.65275935957715	596.6534301097008	88.45230865902752	63.58065544078087	2.4927121694242844	16	32	22	8	3	0.18632431071451092	0.3010902787546226	0.30703467099402443	0.20555073953684364	
99600000	-10392.149508359533	-9848.105962847907	-544.0435455116257	-9848.105962847907	76.52999752223614	2.654801877084192	7.651250491532548E-4	0.6137507390676727	7.758915268655069E-4	2.1068908404606266E-7	0.6388764379628504	-515.2808703902454	314.13772893858265	124.18125014522671	422.7594265110686	70.13608088402182	106.28208935668158	15	4	35	20	7	0.1945816804778813	0.2953611399920804	0.312003705490593	0.19805347403944656	
99800000	-10374.64360115841	-9833.462189652759	-541.1814115056508	-9833.462189652759	72.79548230237536	2.5571156347308417	6.416775059786916E-4	0.45136678666482444	7.327425471681171E-4	8.555495031901614E-8	0.4477834169091303	-517.3751028058422	388.7083530081867	93.02611519958292	65.39019934209595	110.80637853496401	6.466670473439123	48	9	6	14	4	0.18519038661346046	0.30575157828578703	0.31430892413922884	0.19474911096152506	
100000000	-10373.094667498306	-9823.407212615219	-549.6874548830872	-9823.407212615219	126.51832562451838	2.5887377313828677	6.54452216543371E-4	0.8896982671231398	5.865068285551953E-4	2.635954714609887E-7	0.9206158450140413	-515.4900631161304	323.5337640242692	1116.2593740535494	1202.3784715178251	44.399902117620414	129.11518093787004	29	10	1	15	26	0.18821121812405536	0.30641933415601286	0.3105879577451219	0.19478148997481115	
100200000	-10403.805566593539	-9836.835908735116	-566.9696578584227	-9836.835908735116	126.8605001533662	2.481549532205652	5.696914294148833E-4	0.563090225214474	5.957399827089178E-4	1.3810043734344975E-7	0.6229072307944624	-537.8571936394629	565.6311276981139	359.8102986668605	103.52390815779823	312.007038133792	71.69321035144377	48	2	25	4	2	0.19391233637799882	0.3072815284345256	0.31024808406367543	0.1885580511238014	
100400000	-10438.431909376926	-9839.156087366817	-599.2758220101088	-9839.156087366817	159.7072465989933	2.6225997644954373	3.8981260598936255E-4	0.5513943597162888	3.9630884898802333E-4	4.383462262934031E-8	0.5378173110790367	-568.8936755178354	710.557158381502	1435.0028513519046	356.24620336726383	170.8796985215588	40.789246855098256	21	23	6	28	3	0.18080762284576207	0.3187112543316825	0.3009257152800646	0.19955540754249212	
100600000	-10392.951756446586	-9822.04521309851	-570.9065433480752	-9822.04521309851	127.29688937835616	2.6268010177856183	4.357049882567288E-4	0.56800135200203	4.6714989293915207E-4	7.497440464391024E-8	0.6207611680596983	-539.1995461977897	547.0162266494405	2381.5181637086243	280.42522058352006	117.53176127237253	4.856775183772126	40	3	3	32	3	0.18909165091854427	0.31177591971895297	0.30438165108621706	0.19475077827628684	
100800000	-10412.077569164494	-9834.250773691956	-577.8267954725385	-9834.250773691956	209.773346243836	2.7407067072019142	4.6729574018101333E-4	0.5837892712878845	4.7266824748920164E-4	5.527665899958674E-8	0.5273464590592242	-548.1140399596607	523.2282322385718	635.4058905918095	478.2291573998425	59.149207923341265	137.198437552309	5	20	26	15	15	0.19424200575552267	0.30632327880968946	0.3067396557459068	0.19269505968888226	
101000000	-10382.315948305824	-9830.853079118651	-551.4628691871733	-9830.853079118651	182.067223453632	2.732785417865468	5.655400505391818E-4	0.5109671719038545	5.735618003245082E-4	1.101474286756968E-7	0.5923435525497711	-522.6215972146721	375.7473438347348	658.9714100451408	48.781126462598024	140.76175120830385	146.0857221219645	22	23	18	5	13	0.18635906575220745	0.31125594385842376	0.30388188417660456	0.19850310621276543	
101200000	-10419.683324510468	-9849.726585863933	-569.956738646535	-9849.726585863933	123.85893111747427	2.8133741917474056	5.297757088875905E-4	0.5211733429427814	5.859330766441404E-4	8.476091848548512E-8	0.5455513054194149	-541.6661475387572	556.3002896832658	547.3587819571089	225.1367558393635	105.69395905637894	155.7561548578089	25	24	9	3	20	0.19911833043439564	0.29530309554266493	0.3125586912264715	0.19301988279646903	
101400000	-10412.897824505262	-9847.240976861563	-565.6568476436986	-9847.240976861563	197.74457878188664	2.729053965911952	5.863526944429747E-4	0.5863174345696515	5.494106560461544E-4	1.3533691545615432E-7	0.6282987334294744	-536.9670373518115	381.80825371224836	543.9402198927635	549.1625129126589	78.63931453758197	82.703780549144	16	32	3	4	26	0.1840904248476228	0.31262817331014797	0.309897752206505	0.1933836496357255	
101600000	-10392.218253415318	-9851.158916449927	-541.0593369653914	-9851.158916449927	205.5727415028677	2.652759548249238	6.328941853543906E-4	0.458366305955067	5.842406183527154E-4	1.1996378016059625E-7	0.5370744662631476	-511.7187235426471	211.23355875709422	218.7916432032921	301.4438956894454	764.9636118714845	106.52605965113624	4	21	6	15	35	0.18991819972450208	0.29738419894833423	0.30146285715032806	0.211234744176837	
101800000	-10371.853584844424	-9834.938424654727	-536.9151601896981	-9834.938424654727	102.10142077191432	2.8262054363023155	7.107080685742988E-4	0.5898848215346669	7.335908903277807E-4	1.74861000036476E-7	0.583606027971419	-509.5319465184835	249.77156241897075	563.6648241554416	113.58625040957371	100.05439835417366	82.44940129447275	28	21	3	23	6	0.1821248232643109	0.3029968380061262	0.31072380830142454	0.20415453042813989	
102000000	-10391.46543371146	-9865.513124192415	-525.9523095190447	-9865.513124192415	110.24601323358813	2.5050904702736108	7.741148488788032E-4	0.4199076025613311	8.237149275966137E-4	1.3202424152730423E-7	0.4450287535440696	-496.8651076437584	659.8128127486406	220.5249485833464	487.4086990999218	177.4903026472993	85.55080846237763	4	27	11	7	32	0.19458706781135937	0.30987048986976845	0.3007733528720805	0.19476908944679347	
102200000	-10394.580882207998	-9846.042426662685	-548.5384555453134	-9846.042426662685	155.54807722686547	2.7211348670526383	7.011128341010448E-4	0.41825862388027574	6.751030292168403E-4	9.082276312743962E-8	0.4422767639125169	-518.1907871198101	243.38610190995402	636.6079253799021	502.18224435933223	510.9570844726598	96.10313523016667	28	5	5	8	35	0.19002525765945458	0.3024722540092117	0.30822537737290334	0.19927711095843192	
102400000	-10393.139114951722	-9874.665729783934	-518.4733851677885	-9874.665729783934	118.5212626779922	2.652833552293398	8.95205666246931E-4	0.5649344557060783	8.9345775844937E-4	2.4581689694308657E-7	0.5670580273488202	-487.02687206253034	408.31008493730144	303.4178898466442	302.0266067700578	797.4146250455241	57.533579406454564	9	17	6	12	37	0.1852955512057137	0.3111842557294339	0.3052817207030104	0.19823847236184333	
102600000	-10326.88685032572	-9832.71059913952	-494.17625118619935	-9832.71059913952	106.71864776203442	2.7798276886591013	9.855280449551187E-4	0.7636670271347928	9.188979715179306E-4	5.722006288327482E-7	0.7634187797805893	-462.2817171137549	297.88149336088156	96.2092206831922	213.8324868970093	749.8747269085035	39.43436622523778	12	20	3	12	34	0.19799750269593713	0.3034148902352466	0.30820151770512927	0.1903860893636884	
102800000	-10358.490735167656	-9831.794621122677	-526.6961140449789	-9831.794621122677	70.47884306226979	2.629886729432444	7.264653954626373E-4	0.6185566486070315	7.854225535831909E-4	2.7994039810655147E-7	0.6569838644565297	-495.87550709166743	479.8251777351771	243.00868535940648	288.9154018712388	698.7919272712626	56.65813717564818	11	12	13	9	36	0.19101550487820218	0.3112813785886494	0.3035656268197482	0.19413748971340158	
103000000	-10328.602678420995	-9837.04855040511	-491.5541280158856	-9837.04855040511	54.949996630794914	2.397952351183193	9.812658473046458E-4	0.6155142585330717	0.0010847244491482173	3.3383815106814517E-7	0.6065943978721052	-464.48244358256466	210.69628955343734	686.5533338538042	63.815212601528515	59.017910581213016	7.542932030196049	36	8	15	20	2	0.18435857757175017	0.3122241905688364	0.31162092988362466	0.19179630197579006	
103200000	-10365.014430310908	-9821.288177952692	-543.7262523582164	-9821.288177952692	89.99382965388268	2.7353233069040046	6.64052607783339E-4	0.744259474910076	7.322899152917327E-4	3.1902842971158643E-7	0.8209273435007342	-513.7851248851135	467.973938458283	179.1401638046447	620.4535382497157	139.6665703807196	19.459894638895474	13	16	20	23	9	0.2006695763778371	0.29255761804744546	0.30611548466656907	0.20065732090814964	
103400000	-10311.64686946692	-9834.863769025	-476.7831004419207	-9834.863769025	54.97711224436729	2.7324364527658633	8.982504159690705E-4	0.633918195254211	0.0010495489931223573	4.1789985186497225E-7	0.6725553620408747	-447.4050526366806	133.64450684763898	611.857023645805	56.49263047192537	134.18948050456655	7.4094663405319645	34	9	24	6	8	0.2041932668124841	0.2981691423905912	0.30035391807841494	0.1972836727185109	
103600000	-10364.024603282096	-9841.674754949043	-522.3498483330533	-9841.674754949043	84.17232097285682	2.7381183663964412	7.712872740268728E-4	0.569509298494298	8.52447134865243E-4	2.370418592018439E-7	0.6381242207918237	-496.01004347426516	315.09919636092656	294.99393618238344	16.307721826251555	71.23536147272868	12.097655912403342	22	28	14	12	5	0.19262087486003535	0.3070154334010448	0.29004098377485227	0.21032270796406868	
103800000	-10404.445840706123	-9849.961362621178	-554.4844780849459	-9849.961362621178	96.7970524966047	2.4184860371655814	5.906334978697141E-4	0.5359018951314841	6.40150525951397E-4	1.0289241446116114E-7	0.5612354665502373	-524.2494242015173	486.23595181298845	510.00961506216464	1037.8150872198917	219.3469814759098	17.66733451330273	8	32	3	30	8	0.19014626417833652	0.30006533229115684	0.30441300110952685	0.20537540242098096	
104000000	-10363.78052656937	-9832.256064290881	-531.5244622784878	-9832.256064290881	59.999123151883126	2.7981248952228066	7.250488360087816E-4	0.6371857180341811	8.860149199563431E-4	2.419689246816232E-7	0.650109120074614	-503.7931610299743	258.6466792967328	445.9667849403685	49.551561763511835	143.16580861277376	34.02514970233636	23	24	16	7	11	0.18690185274341423	0.295212109190724	0.31873872287886634	0.19914731518699658	
104200000	-10341.237888377836	-9823.302800353196	-517.9350880246405	-9823.302800353196	56.40483065991602	2.6285842868753497	8.899893952164053E-4	0.6303468595434117	9.718719558633734E-4	4.224634673673834E-7	0.7202949520357477	-487.394261996814	189.9794231600399	403.70075260180505	1123.2911766612003	107.68772265982778	29.929657474768238	32	2	8	29	10	0.19323361174667775	0.30452401720614203	0.3033774648684804	0.19886490617870095	
104400000	-10333.778098902043	-9834.44652179334	-499.3315771087044	-9834.44652179334	59.30689386884065	2.365061604882079	8.059748847433089E-4	0.5695338025189058	9.373139276139186E-4	2.891118431264264E-7	0.6173632559897853	-473.6928188036565	237.31006220591325	495.9521650407326	46.654188759752635	24.818417661514083	54.821159586469946	33	12	8	12	16	0.20406904869429657	0.286528274244614	0.3084975027053072	0.20090517435578317	
104600000	-10374.839827459822	-9835.5196727673	-539.3201546925238	-9835.5196727673	100.66993569870912	2.567055965679066	7.310898111995318E-4	0.7529918147473184	7.314542727025902E-4	3.659428187280798E-7	0.818083480810479	-514.1721832971406	253.7615164280763	301.7516989712999	98.55836498208954	16.542058790864687	37.79282401667767	11	57	9	2	2	0.19592994269616099	0.2949225888611092	0.31084411137287415	0.19830335706985658	
104800000	-10370.876405596417	-9832.46089735532	-538.4155082410971	-9832.46089735532	97.19494193839212	2.522901361253626	7.804885325073933E-4	0.5579252525339803	7.799154444559898E-4	1.50339504926696E-7	0.5367789954438353	-507.93322489918734	299.68657796341853	217.70150574594345	726.4204503729487	358.5376620210413	72.40565161143145	8	13	17	14	29	0.19013881320704565	0.3120328492013834	0.306922091186826	0.19090624640474596	
105000000	-10375.82447788413	-9836.379313872681	-539.4451640114495	-9836.379313872681	84.08967563489993	2.6310721472879166	7.638087602497731E-4	0.6097479755169417	7.471610535679542E-4	2.8368004120173477E-7	0.701954418229902	-505.96049405838625	239.16243174797748	482.71102447996617	1843.3073333549871	363.46377672707365	96.14307593593469	31	8	1	5	36	0.19869430648904787	0.3042490859647802	0.3049358685654153	0.19212073898075768	
105200000	-10386.588880417856	-9851.66805305867	-534.9208273591868	-9851.66805305867	89.89220869732799	2.441118011789706	6.702496113256512E-4	0.6315450247797423	7.111632776438837E-4	1.9818235227218644E-7	0.6770052333350381	-509.5736308737204	339.07728779133214	607.759427740485	67.35466537438226	32.51988876998501	25.96719869680339	28	18	33	1	1	0.17774705467021554	0.3250861985195076	0.30508648183922243	0.19208026497105546	
105400000	-10368.746348422153	-9844.121749810507	-524.6245986116461	-9844.121749810507	110.72693540055543	2.7118863564285447	6.73826294940478E-4	0.5455788511868719	7.467702707568486E-4	1.8520960658517825E-7	0.5913190372583098	-494.09628517282897	774.7091317939146	193.1052816151367	589.1911802778734	39.08337740915665	90.80035928523138	8	24	16	20	13	0.19236247979992083	0.3008045681827389	0.30814618785275333	0.19868676416458797	
105600000	-10399.746252261353	-9837.036370513692	-562.7098817476615	-9837.036370513692	187.21031764957394	2.7663372889800755	4.993023729780846E-4	0.4954334293226351	5.455799322236855E-4	8.219653877437855E-8	0.5488057313700625	-534.673742227634	499.12153907357526	366.2890752353871	426.90744644602574	106.21951592856215	110.84774740088098	2	9	35	6	29	0.19909394664666982	0.2896887840753778	0.3079827965431216	0.2032344727348318	
105800000	-10377.133035963912	-9851.209560821677	-525.9234751422347	-9851.209560821677	107.09551708447498	2.503642228301665	6.756180288698312E-4	0.5877873839700868	7.172890693611959E-4	2.0826203563437022E-7	0.657744887192005	-494.133436422749	455.69619247548445	169.35527202811755	984.8866669827913	89.15897083563046	40.74029108341778	5	28	12	33	3	0.1866960041985864	0.3172839006596389	0.30463730207922546	0.19138279306255007	
106000000	-10411.815645320543	-9856.017999451964	-555.7976458685797	-9856.017999451964	98.94502636108366	2.626153566170917	5.088055989431696E-4	0.440646567659965	5.325431406072542E-4	5.4865009785850594E-8	0.46344625040029647	-524.7104776492494	302.9553513326627	1718.2383165019799	116.08419996845207	138.31624814084782	6.298979290900025	27	17	7	27	3	0.19286884259194426	0.2963095046563357	0.30367578292237835	0.2071458698293424	
106200000	-10378.123712298164	-9845.910163523586	-532.2135487745776	-9845.910163523586	114.03364248526269	2.491605949468283	5.617553929831135E-4	0.7426372871496674	5.805186274941927E-4	1.5034478211909878E-7	0.7248158385078126	-512.6576749312012	480.24806739626575	534.6838152571937	85.22280876934877	0.12479853894670287	0.08694152549703245	14	30	34	2	1	0.18039679938360725	0.30063723532229203	0.29592128274500595	0.22304468254909537	
106400000	-10403.411708259946	-9820.214559552573	-583.1971487073737	-9820.214559552573	143.0133183975813	2.6976377988373064	5.069107294392497E-4	0.7251557014535319	4.795188692651958E-4	1.3080973335276567E-7	0.781742798460834	-556.6876156662013	609.4818028850044	329.94820306346844	140.40183769266176	32.33037308315339	55.52639566536684	44	13	21	2	1	0.20627780481290822	0.3027943228702322	0.2986393060341181	0.19228856628274202	
106600000	-10406.509222201135	-9845.581316535992	-560.9279056651432	-9845.581316535992	71.75975002703841	2.436605999408433	5.982165437126355E-4	0.9186417181023989	6.675389992923427E-4	4.0963344551356354E-7	1.0244053318096766	-534.7655429186209	538.9336590839447	402.3333413342191	126.77366136053936	47.31460599934753	12.562894929257718	43	8	25	4	1	0.19808933418736133	0.3032470971331909	0.30699932148099457	0.19166424719845382	
106800000	-10390.747712909475	-9849.889400460097	-540.8583124493778	-9849.889400460097	72.8128162680317	2.425685590475006	6.838568206359311E-4	0.7525706581474018	7.332768772879324E-4	2.7146167029550814E-7	0.7379113879918312	-511.1559855692423	379.7232176031724	1043.3413118391495	246.81894903928847	132.22746618955102	17.03498406564104	35	10	3	27	6	0.1937684962949886	0.29320022347641406	0.31981453656735265	0.1932167436612454	
107000000	-10376.693779180932	-9825.190210707384	-551.5035684735493	-9825.190210707384	79.31927204752164	2.5614529707014864	5.789102173990263E-4	0.5940379317455813	6.699430207616976E-4	1.3182747160264506E-7	0.6187956601313926	-521.9190197226388	261.6228784467011	625.5350010515436	658.6350815449214	243.6210517051368	15.071286591698021	3	21	15	33	9	0.19065205983959105	0.307070486599246	0.3063562597204793	0.19592119384068452	
107200000	-10381.124039032811	-9831.896709624716	-549.2273294080948	-9831.896709624716	96.97456085040496	2.69321637071803	5.91302571911396E-4	0.6371446905673572	7.092056206002937E-4	1.8770366860680862E-7	0.7058750367519067	-520.9274671602931	387.43762864940294	575.373360839217	155.043711636582	203.18995726328282	48.28494664799055	32	15	2	25	7	0.18449784150201443	0.30791380154055004	0.3042523687737349	0.20333598818370174	
107400000	-10407.651970206105	-9842.978310665869	-564.6736595402355	-9842.978310665869	109.61266864466248	2.762372016710764	4.994101643538745E-4	0.6297417757877453	5.540256084054469E-4	1.197420746571878E-7	0.7046409990412202	-536.1212401426802	450.88210830054993	777.7336798199855	149.19337278602512	181.3244128680582	14.875659530653644	32	8	1	31	9	0.18641065812865526	0.30688288473331987	0.30213319563927754	0.20457326149874838	
107600000	-10452.147590971046	-9856.79045873715	-595.3571322338959	-9856.79045873715	145.4066613591348	2.8984785853569104	3.821324012920651E-4	0.508782632815331	4.2644624352357227E-4	3.581253830648628E-8	0.5002010155340824	-567.1404825441512	719.6969383294833	738.4833391907425	180.76201091020206	139.35152919010045	46.49787336857337	2	45	1	32	1	0.19098591250575128	0.32124435182119443	0.2998398936176132	0.18792984205544203	
107800000	-10448.610018099262	-9867.341262662643	-581.2687554366177	-9867.341262662643	139.8712251615576	2.5008148205866254	4.6382978612232644E-4	0.4917063320627557	4.662829143155163E-4	7.226725998297118E-8	0.5870590023002052	-549.1708416660061	856.8374560072739	2190.0367469145394	784.3720468410664	120.9253127446533	85.0377801333026	26	12	1	38	4	0.1868830578235359	0.3122067315636853	0.29693219420799793	0.2039780164047818	
108000000	-10401.810465985065	-9845.935515887	-555.8749500980655	-9845.935515887	101.84689775301032	2.3528652163333956	5.779608977271395E-4	0.6312218321934525	6.063850499087262E-4	1.0302398926307783E-7	0.5785372455597391	-528.9085676942875	612.7568979687504	740.679737255927	157.83012841499166	72.53193292504136	7.310971133884781	7	39	11	21	3	0.1845617175240513	0.2975705948398917	0.300775514426489	0.217092173209569	
108200000	-10399.374335588327	-9848.068546353536	-551.3057892347912	-9848.068546353536	115.23308014722552	2.5144125929978194	4.923931565083773E-4	0.46735535670598666	4.992626456775692E-4	5.353122843775973E-8	0.4572915524988468	-525.3564200039622	803.576475654314	78.00359863254232	165.32650156688402	105.1246548197133	0.41448810431367916	46	15	5	12	3	0.1978057832745823	0.30638323290374286	0.3000813833016808	0.19572960051999488	
108400000	-10405.43329950533	-9838.35721548755	-567.0760840177809	-9838.35721548755	106.98773863456664	2.4782223052134382	4.500875962862367E-4	0.5618610084887692	5.132215067055299E-4	7.799260500550603E-8	0.5880238497125239	-539.9702812837938	307.17180062727215	567.8451919124997	340.7361874519138	118.40259264211986	0.25007755490740136	9	36	17	16	3	0.19804777897214348	0.29387928159262033	0.3040659513740837	0.20400698806115328	
108600000	-10381.302300099489	-9837.872925939446	-543.429374160043	-9837.872925939446	82.22366771399105	2.6545464206422453	5.970168610917854E-4	0.5853835957555278	6.536115445299331E-4	1.3152452851910196E-7	0.6348917257931983	-516.3987538673064	545.9340899636346	670.3387071970641	248.65702478876148	66.62882973247629	9.976333042180183	29	17	4	27	4	0.19885465635979338	0.3032255281836638	0.31063722635549534	0.1872825891010482	
108800000	-10399.352583801367	-9848.57960071251	-550.7729830888564	-9848.57960071251	84.00983650857505	2.6311782385869384	4.933299348938719E-4	0.46033050327317837	5.971655495966098E-4	8.04415149200542E-8	0.5412867443899002	-525.8294206561409	676.2022496168328	167.3349704176341	37.1567016195232	94.0873814364848	1.4613528543269136	48	3	9	18	3	0.2082623053499786	0.30233325087141744	0.29611644269195864	0.19328800108664598	
109000000	-10396.039246964427	-9833.030846367092	-563.0084005973351	-9833.030846367092	98.0080519340682	2.550770735101167	4.926694407750905E-4	0.5521545207644387	5.287551718476941E-4	7.178949968615237E-8	0.5587335975987756	-537.1810583089773	626.1544755162805	358.9685987554255	159.71338312237256	88.5696652028443	2.413812139101123	43	1	24	9	4	0.1911020422558979	0.2870005932715241	0.3158065341031616	0.20609083036941678	
109200000	-10410.560333080706	-9843.19331301237	-567.3670200683346	-9843.19331301237	126.55552797279464	2.4182967946837435	6.047930831787962E-4	0.49136790609764786	5.644054404882866E-4	9.802759815494162E-8	0.5586669858141764	-539.0192505881394	440.07053139878786	637.4924913196268	383.2365378220655	208.18353793463646	10.862481626474324	15	31	2	30	3	0.20174405759234926	0.2963551911295994	0.2956191657782446	0.20628158549980705	
109400000	-10368.948704852437	-9845.103376017034	-523.8453288354028	-9845.103376017034	68.99252515682991	2.8631396870402934	7.309965508876221E-4	0.6123156858231372	8.3480259283301E-4	2.8678888435184263E-7	0.6596322707860095	-499.16742502039074	122.50672381944929	327.5941558385759	93.519777422982	71.29783872064031	6.905122443580304	4	43	25	5	4	0.18304809018964538	0.3168327432544265	0.3133185084004248	0.18680065815550378	
109600000	-10327.010616301319	-9832.8422836561	-494.168332645218	-9832.8422836561	88.23317634322768	2.5114673471128737	8.40601175780497E-4	0.5733847518771026	9.259602473748185E-4	2.4170138207454275E-7	0.5644841769734008	-464.37693458557624	211.7449434965361	102.18899596751393	582.7427184126536	36.82320724394166	57.09020398057548	23	10	12	23	13	0.19252038509483616	0.30235302967662575	0.3030560897867954	0.20207049544174327	
109800000	-10365.360963126172	-9851.127192185353	-514.2337709408188	-9851.127192185353	68.24508457151458	2.2251591988408985	7.97657683767671E-4	0.7257458902063141	8.763091032967836E-4	3.427880283035774E-7	0.7366238958170102	-482.27468073960114	384.4170783449014	157.83306642649404	556.7092651813426	659.5589999836371	66.16015305995269	7	23	8	7	36	0.1851555281970819	0.3110174743635762	0.30585886523916656	0.19796813220017603	
110000000	-10394.450734724373	-9847.396567326012	-547.0541673983603	-9847.396567326012	131.751120911961	2.565752361747118	5.717834104002614E-4	0.4457803245199817	6.20846862561504E-4	7.378039961235603E-8	0.47451019611258444	-518.3731790871785	430.3575013707533	702.7987841545689	50.03966886821654	140.0079488235807	142.68022303874173	37	8	9	3	24	0.1917808323803037	0.30377308320468877	0.30024117641210313	0.20420490800290514	
110200000	-10384.734592032206	-9841.97236617355	-542.762225858657	-9841.97236617355	123.54206205078354	2.704306902229715	5.937099190566178E-4	0.4721388483472036	6.267049898739447E-4	7.400144969848238E-8	0.43756787981317613	-514.8014665065512	447.90105187049267	1290.0889307164352	33.29519795327221	21.79990631183032	57.50094588713877	35	11	9	6	20	0.1970001463422195	0.30109599489030414	0.3109481683683379	0.19095569039913945	
110400000	-10368.843999170815	-9834.984621315501	-533.8593778553139	-9834.984621315501	96.66965581053965	2.679439799806388	6.363415196362195E-4	0.5086800300178045	6.450996769086727E-4	1.2611433139083378E-7	0.5622118826883109	-506.61145056521246	413.2311420974027	825.8875848665307	123.06024771602198	105.52661627443302	0.2587254050712517	25	16	6	31	3	0.18602280534287946	0.29795805407848563	0.3145675726886634	0.20145156788997254	
110600000	-10425.118794894805	-9841.780704203651	-583.3380906911528	-9841.780704203651	142.17697886223573	2.445449180490171	4.115350141488594E-4	0.5296505089967274	4.518021810693023E-4	6.977516453886686E-8	0.6134122492446789	-554.9982756862252	753.2155109304806	886.939178521235	317.199382805989	118.73701193316487	6.115682174223308	25	21	6	27	2	0.18577222039308042	0.3097744214967359	0.30073138289721757	0.20372197521296706	
110800000	-10381.119610774289	-9831.320096688927	-549.7995140853626	-9831.320096688927	136.32273252587623	2.8219164760924866	5.133294999509308E-4	0.44133154000146385	5.224936628845311E-4	6.263328024796626E-8	0.48175239650414525	-518.3491137880932	291.23890158398865	506.4050004872991	1986.7391906973824	134.53446946151288	2.681447779425728	16	15	9	38	3	0.18705819216365155	0.3091646577207016	0.3110530845151104	0.19272406560053754	
111000000	-10417.031725485527	-9854.76717966626	-562.2645458192669	-9854.76717966626	126.2978714090932	2.5584966777088782	4.732691350990927E-4	0.4220172322384823	4.974324115073999E-4	3.705285728783806E-8	0.41155150172335414	-535.3826693221993	377.88645092541975	762.8048054909311	177.96630129791012	122.92023059097329	0.17971643948359464	15	31	21	11	3	0.2005660856737465	0.30651719875612016	0.2998282205423332	0.1930884950278012	
111200000	-10376.339301183909	-9826.596115138314	-549.7431860455947	-9826.596115138314	91.23525349209827	2.5087892964918637	6.110386097198529E-4	0.495239932278963	6.870066156184192E-4	9.696761381756211E-8	0.5042135984550836	-522.9715495051531	793.1808533489905	552.3330528844841	75.15776456052194	46.56619354728425	76.79801588458017	25	20	16	4	16	0.2005980699618923	0.28635504906548787	0.3115289353134036	0.20151794565921743	
111400000	-10400.16125287175	-9839.137399747728	-561.0238531240232	-9839.137399747728	87.3892748601567	2.387673992766746	6.013312562282628E-4	0.4801855478681448	5.669482262895277E-4	9.692151140919726E-8	0.557975448729587	-533.15654578075	199.8704567286779	424.4910155211479	664.9009147668714	155.16186015784845	4.210510223002507	1	2	43	32	3	0.1915328316175516	0.3054610979614304	0.30515809226919344	0.1978479781518257	
111600000	-10393.733779172104	-9852.292269471165	-541.4415097009387	-9852.292269471165	86.77051912663498	2.452323119079596	6.493866470076172E-4	0.6702297583007921	6.850200536838553E-4	1.886164898409365E-7	0.6936912927484431	-514.4927199776971	270.9329788460649	669.4941201396617	120.46395355128938	86.78333865750668	10.091797276483497	25	15	1	36	4	0.200086866588486	0.3115833443472403	0.28888651451389247	0.19944327455038244	
111800000	-10424.164576809888	-9848.297211335568	-575.8673654743193	-9848.297211335568	182.1170942553568	2.6787186024658425	4.558870934418326E-4	0.4422210348515421	4.8295414542408565E-4	5.583296257538274E-8	0.513909269476627	-544.1311712376273	420.60758371699495	784.780016533919	564.300150827569	902.7378447223612	95.06643943328875	23	10	9	8	31	0.1845532373898284	0.29774895118363115	0.31900047368066736	0.19869733774587445	
112000000	-10415.305227855775	-9844.857914246648	-570.4473136091274	-9844.857914246648	190.17822782606171	2.7027799815905054	4.8580276460809355E-4	0.4939151895644323	4.920618509445967E-4	6.473902400983474E-8	0.5145668463560412	-541.4207582869974	260.6676943044043	665.618244935836	566.5186988694068	152.1762859254031	91.98198941724084	22	9	13	27	10	0.19448894801456285	0.30931467106106303	0.3075689381688309	0.1886274427555445	
112200000	-10415.977133494058	-9851.407412049102	-564.5697214449564	-9851.407412049102	160.9250551759285	2.5520489220660085	5.38684993982561E-4	0.43217955209119574	5.370463540877335E-4	6.42932669144707E-8	0.4798250739470397	-537.9663471099815	481.8272518937891	443.15893331020123	238.2276860783547	142.46151743443644	20.702719215995682	28	18	1	31	3	0.18109266193569898	0.31635709218432206	0.2973883069426586	0.20516193893732165	
112400000	-10392.825441453253	-9830.678572583556	-562.1468688696965	-9830.678572583556	199.8366402408353	2.335101338918519	5.094966030134365E-4	0.47335644582833003	4.867713978945387E-4	6.978026124854862E-8	0.533743724619459	-531.8695083880909	544.2278682372842	1376.8034211563381	26.52099548755675	45.56819348262589	160.72311488014344	22	23	13	3	20	0.18869972517882433	0.3122727221355827	0.3046538614686889	0.1943736912169054	
112600000	-10383.338457548245	-9820.499276095887	-562.8391814523582	-9820.499276095887	129.36521550599184	2.2966823131532306	4.190721216069052E-4	0.4783186418926912	4.458147848891215E-4	4.8890591701964714E-8	0.5196916997031935	-535.779223127248	555.9077235717805	842.0795886698025	65.95751881634197	108.80710360150167	0.1891354472453958	12	35	18	13	3	0.19680212331084568	0.3092797511129548	0.3014731329152549	0.1924449926609459	
112800000	-10408.118007904033	-9842.220007658792	-565.8980002452408	-9842.220007658792	122.07481797614109	2.5582693029774854	4.901396053922792E-4	0.4024421866431917	5.23058231526035E-4	4.050134978755545E-8	0.4142568016104199	-535.0636402459587	477.86405790655357	1190.0684713867101	652.0879211389562	55.81980040384056	134.8678823351004	33	14	2	16	16	0.18443115438329424	0.3046862043203673	0.3187961364630078	0.19208650483333192	
113000000	-10362.67665862674	-9842.439967352753	-520.2366912739877	-9842.439967352753	68.35012700062137	2.5212471546979454	8.144739125889548E-4	0.43272325086269725	8.421251194772625E-4	1.5204007861519103E-7	0.46887961334663764	-493.449296242317	242.2141715461073	422.5442531237327	438.8090895902147	87.76527195104606	9.372341777858344	24	7	12	34	4	0.19584949592854609	0.29030776757158483	0.3046470937144531	0.20919564278541725	
113200000	-10382.696158338422	-9853.047883444908	-529.6482748935133	-9853.047883444908	77.35764092714146	2.496693000658674	6.480602612832203E-4	0.5383935626185291	7.583728928023288E-4	1.7334794904598343E-7	0.592913576019351	-499.1162768927441	516.1072590932265	82.47954158209056	468.3083449607318	132.62507514274677	53.74288406347476	11	14	23	23	10	0.1937238075354632	0.3251464658545223	0.2880407185717537	0.193089008038262	
113400000	-10400.540728230955	-9840.329796714099	-560.210931516856	-9840.329796714099	96.75083396021489	2.532250471721656	5.989535713038585E-4	0.5688709284099754	6.221204334103017E-4	9.283440718493613E-8	0.5359444914032312	-532.5837321466785	726.5550751074818	758.1559541590369	102.90847373727466	110.96342115377777	14.62234487683532	12	39	5	22	3	0.1950144207172828	0.30510136740845323	0.30231190881294	0.1975723030613253	
113600000	-10401.007713070196	-9843.256205093408	-557.7515079767873	-9843.256205093408	129.19774495406386	2.3266577706448404	5.181952294558141E-4	0.6143519928192354	4.8479224863587014E-4	8.585546798984932E-8	0.6286197292532597	-531.8875265685554	617.6243974864243	33.15516239780546	59.75994355115878	148.73640600443724	3.0533710716053966	55	10	4	9	3	0.17999873004753741	0.300455739110169	0.3074206899063221	0.21212484093597272	
113800000	-10406.412172386206	-9841.762490625051	-564.649681761155	-9841.762490625051	110.28633220132842	2.5664410396694106	5.177103739727599E-4	0.4377036775652876	5.413924031407431E-4	5.758019709892545E-8	0.49025577866578857	-535.6828978718993	635.0089840586032	474.70496845426953	774.6853384934673	167.6061280746929	0.26941460186745475	5	26	12	36	2	0.19408058461499886	0.2984840835156184	0.30821796842063054	0.19921736344875346	
114000000	-10387.090082976965	-9828.744619807345	-558.3454631696212	-9828.744619807345	104.2880642175719	2.706218699730649	5.009821005579998E-4	0.435087490358697	5.302762658251611E-4	5.779529157852804E-8	0.47556142124284784	-536.3641140143511	582.0975344262473	140.53311505179866	142.48314124715085	4.9374756405879205	4.454434908223211	49	9	20	1	2	0.19262145806909095	0.3051840817225871	0.3110901470826961	0.19110431312562695	
114200000	-10402.836123473753	-9842.089136792962	-560.7469866807919	-9842.089136792962	202.13491487372445	2.7467011307783404	5.467422039573308E-4	0.42694813404037213	5.180656202680276E-4	5.504507037113E-8	0.43278296105706987	-531.6782542744124	320.4134970971443	865.710624564602	154.95464274675305	245.88546801098474	40.87630515222486	31	10	35	1	4	0.1833824507645478	0.2963372135213783	0.3267792264195062	0.19350110929456885	
114400000	-10424.91806483654	-9853.033664985114	-571.8843998514251	-9853.033664985114	208.17387067950128	2.7459698885587667	5.692387408762212E-4	0.6110832422976303	4.940909993785427E-4	1.1376444655390449E-7	0.6675797685522673	-542.3390793627185	546.5299070895932	602.3061152787292	507.9497638236242	182.55308219912828	97.33662359832594	26	10	12	15	18	0.18934269255896524	0.29449261895608103	0.31206152847271657	0.20410316001223813	
114600000	-10383.816625771282	-9836.092174767075	-547.7244510042066	-9836.092174767075	105.36579863805481	2.649168953697405	5.444689660986572E-4	0.5298808428228522	5.617589333690444E-4	7.205474314326133E-8	0.4982190481447399	-521.375910772211	597.1493899273296	397.9998360207815	92.23878768032449	127.94284281221502	0.28607781959386613	18	33	23	4	3	0.1969299871022363	0.3070127522938181	0.29094844875605036	0.20510881184789612	
114800000	-10365.056950142865	-9831.664335795527	-533.3926143473385	-9831.664335795527	83.41875162796175	2.590921056888049	7.655440481805561E-4	0.5903775281861462	8.374725716551177E-4	2.3241159126155507E-7	0.6110355452549446	-504.656303852432	510.1577905230604	255.89017622198088	373.24423920602186	183.81716421071974	105.1339955665046	12	21	10	9	29	0.19140109960735957	0.30793447460355927	0.30632948496330575	0.19433494082577626	
115000000	-10388.046093556013	-9845.215481766354	-542.8306117896589	-9845.215481766354	109.40916480402677	2.5838726639881706	7.750343211408801E-4	0.5910554491933032	7.691482727882593E-4	2.2800095836427135E-7	0.6586748185503597	-513.0942651873643	537.4868205461984	281.9745616476462	569.7903829899544	83.62161649066402	122.98463771206545	9	32	6	3	31	0.187647607853932	0.30878899336098814	0.31305351701209433	0.19050988177298647	
115200000	-10423.05677148579	-9843.09624377117	-579.9605277146206	-9843.09624377117	232.91702310976586	2.706323527731675	4.341894968486619E-4	0.3824396291679854	4.369855998922575E-4	3.416099239269977E-8	0.4119759105436599	-547.5952468197733	519.7877976463274	558.7155612269685	1079.503128355664	1123.599062679027	142.09246394100944	21	6	12	5	37	0.18400842276000473	0.3026057884861396	0.3147621838830248	0.19862360487083158	
115400000	-10424.720796134427	-9832.48961192467	-592.2311842097567	-9832.48961192467	201.15702541012922	2.7515130227307187	4.0976338243672075E-4	0.4516537692848009	4.3955317357318016E-4	4.287365934740147E-8	0.5045947651116975	-561.7512920907612	410.2084866144464	962.6038235084453	766.2907268754269	219.87890563098284	102.89932133448313	20	25	8	10	18	0.1922066431884981	0.3029994396905509	0.3061329374850232	0.1986609796359287	
115600000	-10430.680024203	-9848.651213676736	-582.0288105262644	-9848.651213676736	216.47757168337634	2.5024145893464422	5.003970650281815E-4	0.4154986513921573	4.96458924826234E-4	3.6079256404429166E-8	0.39227203068370653	-548.2857072650593	536.9928697140872	814.3320260384227	114.74624344054162	692.9513818590061	57.718445310069356	35	12	24	1	9	0.19344631386919037	0.31787786475415375	0.2945339358218984	0.1941418855547584	
115800000	-10398.662548123842	-9845.123674189423	-553.5388739344193	-9845.123674189423	152.1341642361893	2.6755856690249145	6.771931399001039E-4	0.5472154592414777	6.191362855516841E-4	1.0121920057182384E-7	0.4961187560266493	-524.8739281686688	457.3185807352402	512.8521551479967	482.3192244596727	115.17120498373426	83.25840201793423	12	2	28	1	38	0.18958680696496824	0.30176870675474954	0.31583137761708374	0.19281310866319917	
116000000	-10393.826686902783	-9842.97699014127	-550.849696761513	-9842.97699014127	104.02282769223083	2.542112839656482	5.256890226223168E-4	0.5070279764635984	5.606326407262836E-4	7.973255107290038E-8	0.5238928800997741	-523.5512588566638	388.118900355459	970.9354552551775	117.80172542494344	90.05511902569704	6.096703599552062	29	16	10	23	3	0.19841801366081724	0.28998128677586305	0.32313951571181804	0.1884611838515024	
116200000	-10367.923158033325	-9841.966684944455	-525.9564730888715	-9841.966684944455	76.70004586176258	2.5266316439998415	7.326471776378599E-4	0.4540392211379397	7.840170677125154E-4	1.2152992086856156E-7	0.4747161426223689	-502.4470423539211	331.5734837431103	234.19499971233714	71.13002737547204	67.85518841786919	1.755754538504927	41	7	23	7	3	0.18664179806881678	0.3063591145410022	0.3116692374369848	0.195329849953197	
116400000	-10393.671793596868	-9837.639415508054	-556.0323780888134	-9837.639415508054	142.9434859573243	2.791059131052867	5.71116973574129E-4	0.4781306415262405	6.305270538700818E-4	8.483507526636731E-8	0.48212046572629297	-523.5750113298607	2338.0858843228093	636.3583346996618	1034.6500382818588	79.16253581294814	109.19409702540344	1	34	7	4	35	0.19407155731675774	0.30620447646989335	0.2953586590130572	0.20436530720029247	
116600000	-10420.844847861823	-9848.617120640285	-572.227727221537	-9848.617120640285	203.6394743198522	2.4830941677246714	5.250935044332912E-4	0.5033938751464454	4.920173731325688E-4	5.7488376037698054E-8	0.4750306455815927	-540.1136893609275	548.6527879706675	253.54930667921244	353.51538425613813	1178.6778773519882	112.74008323254728	33	1	3	6	38	0.20778494432431707	0.2890155586473788	0.2982843030681097	0.20491519396019522	
116800000	-10387.747090127928	-9839.87256313685	-547.8745269910776	-9839.87256313685	129.2329909320509	2.5826169278887194	7.08350765019671E-4	0.6097610592436138	6.517612352976995E-4	1.8931637351882907E-7	0.6472872196350006	-522.8338537337155	523.9898409846993	51.53629669238656	34.21974880967472	63.06720611783159	114.47139106495877	45	10	3	9	14	0.1993551927272453	0.30696294346282427	0.30621352854482353	0.18746833526510776	
117000000	-10459.93362659823	-9855.712321356525	-604.2213052417044	-9855.712321356525	240.06222786730766	2.7079723579583685	3.917566356188028E-4	0.4020225775519274	3.864625449165002E-4	2.976904430228026E-8	0.43320913456166754	-573.3056683294332	496.2727862019835	1144.1231243749605	421.1350717516784	358.917140749807	192.7454902355292	22	27	1	13	18	0.19242510510107377	0.3121206872525822	0.31058417363167684	0.184870034014668	
117200000	-10404.961285529831	-9844.144733206676	-560.8165523231554	-9844.144733206676	118.05251905600723	2.525648802272342	5.706307407117356E-4	0.5934188900442217	6.02411755433866E-4	1.1189980116706163E-7	0.5824394167696045	-531.2512350738689	312.28765119396115	159.6180484915183	603.2352651506809	123.6101051612639	144.3287554979665	14	10	24	19	14	0.2148199714501195	0.3123977949312046	0.28719318334053834	0.1855890502781384	
117400000	-10397.452663647198	-9846.188891436123	-551.2637722110762	-9846.188891436123	95.11590061594642	2.5418778028607756	7.128718039954518E-4	0.4620350774320249	6.947265281963982E-4	8.650931784548224E-8	0.44574893058924897	-522.9723063269171	538.8332189873439	281.8515680951203	558.2570083413372	147.71002105660918	3.4924144998877846	13	11	27	27	3	0.1896488645012689	0.3007965941853899	0.30410598208674716	0.20544855922659477	
117600000	-10370.388403292098	-9842.418020718187	-527.9703825739098	-9842.418020718187	74.92561123538606	2.58550822827534	6.979880689611784E-4	0.5642619775551468	7.562368875902547E-4	1.92456328437025E-7	0.6300780659314201	-498.1974299000725	357.9171294645341	364.4415680965163	742.2570874901274	256.72736026227983	65.76584727603222	24	5	10	5	37	0.18571767657009747	0.30599058673534085	0.31355144337651686	0.19474029331804577	
117800000	-10383.913480972662	-9839.532788199585	-544.3806927730773	-9839.532788199585	54.09017903175641	2.5793919007560717	7.483122303903495E-4	0.6644378306071702	7.869289610950144E-4	3.35862545311958E-7	0.7749133686302602	-514.3313663814567	381.21596440393967	860.1287953308183	493.2141074242747	169.49235219383684	23.447209589796078	5	1	41	24	10	0.1855769975415814	0.30389079929588264	0.3131145452212657	0.1974176579412712	
118000000	-10382.753936342842	-9836.651366831595	-546.1025695112469	-9836.651366831595	62.70095198588206	2.681503582634219	6.223911580970863E-4	0.7518566553508241	7.660719123463776E-4	3.4615181616221653E-7	0.8618762470471759	-514.6585346977442	396.3273938603592	578.904369996808	1001.3831027252343	289.4021649523152	77.5751637017955	7	22	15	5	32	0.20523785494302066	0.3037705412083305	0.2962580953935898	0.19473350845505996	
118200000	-10360.321687054115	-9865.820327284438	-494.5013597696762	-9865.820327284438	59.30403742446345	2.6018942494358783	0.0010037322131289746	0.6996744530825922	0.0010389225826570683	5.034643393965753E-7	0.716663725489799	-466.86171721403105	147.10983862611792	513.4244396118706	40.76619314987843	79.1968221433381	15.58922832268315	25	20	21	9	6	0.19606309824248336	0.29031369964196446	0.3161162433530105	0.19750695876254265	
118400000	-10350.275753697671	-9843.00790661674	-507.26784708093186	-9843.00790661674	55.6018004602458	2.7468593666880468	8.570709582725925E-4	0.6172047853552272	9.119795860050877E-4	3.489544706963751E-7	0.6659712273771727	-480.0534595477204	335.0830670785226	219.41069736704495	467.8788302235646	57.49949602406464	6.881859765268178	11	23	17	21	9	0.19174207270989713	0.30257423518423626	0.30019990846466865	0.2054837836411989	
118600000	-10391.866276877498	-9840.095703848268	-551.7705730292294	-9840.095703848268	116.25830778492515	2.4311174069951553	6.284016008747585E-4	0.5880028951504799	6.057581147466941E-4	1.5371640882516724E-7	0.6353288638034239	-522.423971049059	320.4647978262041	238.70221320413282	684.6023995505382	225.69358124991018	61.361447281028255	16	14	16	26	9	0.20434082254669833	0.29867821827694563	0.29134024479888126	0.20564071437747566	
118800000	-10417.485822928891	-9838.29628044051	-579.1895424883804	-9838.29628044051	96.4962467822078	2.239775831671225	4.92331986022025E-4	0.795870249655326	5.42330146381816E-4	1.5032900920791268E-7	0.8154370771356351	-548.9401518490514	784.3875453676196	473.3764636898626	613.8551323214729	222.07781137893068	17.801986912531607	18	8	21	28	6	0.18042493433138407	0.29614892410880567	0.3209486242159581	0.20247751734385305	
119000000	-10451.930475988771	-9837.832726274595	-614.0977497141764	-9837.832726274595	136.25257318932904	2.5977631627408146	3.565723561785431E-4	0.681116575349635	3.8035340680048327E-4	5.027937721127754E-8	0.6769810415168463	-583.2539791820491	934.8409268813722	1577.5673813772626	322.2014633489383	155.89969729760983	18.39963014207329	21	25	22	11	2	0.19226169324357992	0.30768829559670907	0.3043217626588042	0.1957282485009079	
119200000	-10430.85831497202	-9831.518043513284	-599.3402714587359	-9831.518043513284	105.81678084072578	2.6226016630921434	4.2736088973799395E-4	0.6951459000575472	4.4938426745782536E-4	9.979071852507077E-8	0.778065680978958	-572.2723449867191	956.6840353912248	415.56565294380516	246.73745370291775	44.81236650459204	16.747139533887392	39	17	17	3	5	0.1962202049083979	0.3165510708751227	0.29388592610503617	0.19334279811144428	
119400000	-10366.905168049803	-9828.239419142696	-538.6657489071082	-9828.239419142696	92.93274588856718	2.4695323328297314	5.891566907862718E-4	0.738417867618859	6.061131368526501E-4	1.9019824616498432E-7	0.747886837985478	-504.64103573290737	338.3915820702792	307.8119114495455	894.8528235566557	1731.2833279993386	53.9728762821547	8	14	2	16	41	0.18258276856610933	0.3098446070411458	0.30974413525760264	0.19782848913514328	
119600000	-10420.677734434223	-9855.02037754976	-565.6573568844632	-9855.02037754976	111.02630282218117	2.768052279187351	5.111631962464496E-4	0.4993991249295715	5.400013204230976E-4	7.555663254507946E-8	0.5195288075112005	-537.9619542044495	343.3346771818701	442.24944360831483	667.1169529056267	102.38877408091614	2.841300004027916	6	2	45	25	3	0.1784033094043403	0.3183259045313959	0.3090475341095218	0.19422325195474316	
119800000	-10419.605781267674	-9845.645920674207	-573.9598605934669	-9845.645920674207	121.3017082826838	2.6536166573412663	4.861225089742623E-4	0.5755187070987917	4.964585253361363E-4	9.633465148839026E-8	0.647161795143066	-545.2012845755233	696.9345091752408	473.6059604656724	573.9100800497603	129.96996030603026	18.727407972881085	36	11	3	28	3	0.19412675271474583	0.310868512913897	0.3017279178356172	0.19327681653574125	
120000000	-10423.54040946403	-9829.143417173118	-594.3969922909127	-9829.143417173118	206.13233528555915	2.404023975832778	4.3226971023793334E-4	0.47394389787800456	4.1799206771686077E-4	4.6828833687058134E-8	0.509402138104892	-564.4160509885571	1430.1232313904648	1064.3239304785227	221.6596830417536	158.5776704656541	121.9107802558388	27	14	3	18	19	0.18361191250664968	0.3072716589094004	0.31358097743027163	0.19553545115367957	
120200000	-10415.080185636905	-9844.431243692254	-570.6489419446509	-9844.431243692254	233.95921806516282	2.7563541901705313	3.999658679024346E-4	0.5247942585519587	4.1766793314666994E-4	4.092397833032031E-8	0.4967041491834846	-540.3486293007207	515.1056079674718	1237.3835436390323	341.0710672095536	43.48410242772142	102.68617397990313	33	14	1	13	20	0.20185245424830064	0.2992511155681576	0.2996109149189209	0.19928551526462232	
120400000	-10382.414074494927	-9841.476185730804	-540.9378887641238	-9841.476185730804	112.95329230638895	2.9580503604437176	6.659416564203095E-4	0.5681050696857166	6.296215756783107E-4	1.1372217815348511E-7	0.5485897259323061	-512.0770049560076	484.2440386839537	756.2747398384302	50.57716822961057	128.56884308031474	69.66563184253557	35	10	20	10	6	0.18419841276569066	0.308835672162464	0.30362649797936714	0.20333941709247946	
120600000	-10367.208753609797	-9829.135632153173	-538.0731214566238	-9829.135632153173	81.18293047835826	2.638280667135569	6.746779060074463E-4	0.5822746983931618	7.557506444367396E-4	2.09658951075309E-7	0.6442759177873917	-510.73040577480685	604.8110494736034	335.19979809014546	327.80942541223743	99.46645831244065	16.30045981708327	3	13	35	27	3	0.19187588242860218	0.31059259421139557	0.29053264862378164	0.20699887473622172	
120800000	-10334.01985041857	-9829.711291855414	-504.3085585631568	-9829.711291855414	80.30190105207852	2.499868043218326	8.777515926664322E-4	0.7103611255593167	9.1479757637482E-4	3.799225722563528E-7	0.7046748984665074	-475.9699181404241	286.84714716953744	153.2575826185064	498.74160978097757	64.70053839564197	28.893147497017377	12	22	11	34	2	0.17796090317559018	0.3079931040495175	0.30672328481295447	0.20732270796193908	
121000000	-10349.56805803779	-9830.200345729694	-519.3677123080963	-9830.200345729694	111.56179792588209	2.6832076875858535	7.646432141259254E-4	0.535544474334523	7.979673647883236E-4	1.9260067214868318E-7	0.5819330775395508	-488.6615226188842	272.79123172041045	660.140112357533	142.37539192747545	409.10364290565997	45.03123026529114	3	6	19	14	39	0.19024283118399143	0.28846334201815277	0.3142117752089011	0.20708205158895596	
121200000	-10374.983172579641	-9835.282191995184	-539.7009805844565	-9835.282191995184	136.27610085597004	2.7534857563913158	6.943333361431938E-4	0.5202313849846677	6.876698079887076E-4	1.6322853790880735E-7	0.5658830233575958	-509.7156931049355	271.2275707118328	355.8872291843892	329.1236843323407	678.9317877924386	59.67914398559711	23	7	3	11	37	0.19028402230698946	0.29788918935320596	0.30570279413318663	0.2061239942066191	
121400000	-10385.16724075128	-9843.588608228512	-541.5786325227671	-9843.588608228512	98.11568611901839	2.5406120448269234	5.642000079006462E-4	0.4876430653094221	6.079865896786872E-4	7.98924630317627E-8	0.5008742743312448	-510.90130071072485	376.7052358100351	1372.527554157454	87.90588641111776	203.87503565070264	3.7223731767759536	38	6	25	9	3	0.20146553117086774	0.30382349585741747	0.31361622425474545	0.1810947487169705	
121600000	-10391.304657250252	-9837.83503944173	-553.4696178085214	-9837.83503944173	193.4698552198258	2.77317337130531	5.608024705871649E-4	0.47680438233211475	5.055532772509503E-4	7.908734814388744E-8	0.4925852411331464	-520.1295043906267	589.2613784628338	226.2112202512902	423.5091357525917	1537.3321588214687	145.44227085038648	10	15	4	12	40	0.17725709288925204	0.3125972213043335	0.31526825706360134	0.19487742874281422	
121800000	-10406.466888069644	-9859.585213708784	-546.8816743608602	-9859.585213708784	129.9325153733113	2.5698441647289783	6.286436614869928E-4	0.49530034606840057	6.616519426636219E-4	8.528824912939308E-8	0.46866919178999733	-514.7901559459766	650.8864515243615	267.36772391362405	785.4622732650514	736.0923367038589	67.91108636944786	11	11	8	15	36	0.18833787465942095	0.3157297529121754	0.2920660836447967	0.2038662887836081	
122000000	-10390.446495549382	-9843.412449149972	-547.0340463994116	-9843.412449149972	119.17086524804344	2.7288178890340427	6.272957420023951E-4	0.5304243449026033	6.121785866319056E-4	1.32439074930317E-7	0.5931949181765774	-522.6249418981814	492.56609502127196	61.71270309213615	124.72073566282948	16.159721388449757	31.065238917125125	47	14	17	2	1	0.1981497468433778	0.31458534665796567	0.292196833173464	0.19506807332519358	
122200000	-10430.583184107008	-9855.1429669697	-575.4402171373084	-9855.1429669697	125.51771617150756	2.5856436490187513	4.352836725992584E-4	0.4521183631017114	4.988859068374538E-4	6.768518998541629E-8	0.5569288251620546	-545.6409269109685	842.802426794639	402.50801660829643	988.2790565614938	98.44558549892042	24.227358533392305	2	24	18	36	1	0.18989257155028563	0.302919314574092	0.2977756000755631	0.20941251380006043	
122400000	-10405.292306869984	-9847.070501573218	-558.2218052967663	-9847.070501573218	94.0016917066937	2.628551739155418	5.537109027245063E-4	0.4798448113276463	6.133164106209949E-4	6.923937851488131E-8	0.487037607263677	-533.1156975371316	702.7034062811796	68.79110812103188	136.63875742184942	67.30130863819117	21.550047430560703	46	6	25	3	1	0.19131194461594603	0.29014671773756934	0.30514079638508407	0.2134005412614015	
122600000	-10372.921204842121	-9828.01450411682	-544.9067007253013	-9828.01450411682	106.98873799201561	2.5905135837270836	6.869809715381059E-4	0.6491641089500801	6.767453704771796E-4	2.3554351812893152E-7	0.7160680136706646	-517.615165158847	268.49762033347895	385.47656929188133	338.97729476384495	121.50030886076925	35.22936566751093	20	28	1	29	3	0.18740011138026988	0.3093728736923422	0.3069090558287024	0.19631795909868646	
122800000	-10379.960261515553	-9828.046045562527	-551.9142159530255	-9828.046045562527	114.2040739953558	2.645118221999683	5.43703395552256E-4	0.5869327849428295	5.967060042754104E-4	1.1686420491313102E-7	0.6020568696660277	-516.5235700058188	418.99851072245815	725.3518233334606	1597.0357072830814	2397.3103128635485	67.14909901033595	25	9	4	3	40	0.18865103816295434	0.3086073080044681	0.29406218639721665	0.208679467435362	
123000000	-10389.231433619401	-9850.909777295641	-538.3216563237603	-9850.909777295641	85.92222549868276	2.5403058641715535	6.94058865965137E-4	0.49631187222518347	7.122172615228671E-4	1.2283917852353843E-7	0.49727791318428377	-511.3567128354934	384.07746835600875	568.7348239177438	79.04049734849812	133.6736451798791	14.372180067484704	40	9	18	11	3	0.1852421395945524	0.3019908403037274	0.3119753574290571	0.2007916626726641	
123200000	-10402.663142904032	-9846.647082409783	-556.0160604942482	-9846.647082409783	101.8406477702545	2.9731076377194605	5.392342182395049E-4	0.5753254095717648	5.942190421085362E-4	9.32461935787418E-8	0.5534903820574876	-525.5686447666686	594.913639825307	564.4315435411072	99.98536132460812	352.94688952222145	8.825518848379142	30	20	26	2	3	0.19148649360753206	0.29913713935531827	0.3109673218017126	0.198409045235438	
123400000	-10410.06920598518	-9847.45589840947	-562.6133075757119	-9847.45589840947	148.89256850000405	2.690054415658429	4.953192327992322E-4	0.3877613413790619	5.407696767223761E-4	3.606348129594672E-8	0.3682754352428365	-535.2127342673963	572.0533160143617	667.9573437154763	108.00452166026251	124.44629114213785	104.82252393013277	34	10	3	20	14	0.18866542068768166	0.3020595336799423	0.3095216766088985	0.19975336902347826	
123600000	-10372.629334463823	-9826.391087143389	-546.2382473204339	-9826.391087143389	119.12384495333914	2.7087588882421505	6.629961314655006E-4	0.4577954634635585	6.762262845650056E-4	9.310315244261939E-8	0.48504354271932226	-518.596834971692	496.80275379365605	644.1746271015702	64.29899989254491	108.01980636819214	102.08238111466372	42	2	14	14	9	0.1917735775120136	0.30482994999052243	0.3011515099679302	0.2022449625295346	
123800000	-10387.374783031788	-9843.834751967115	-543.540031064673	-9843.834751967115	161.376769424391	2.7052507395439007	6.413017674282002E-4	0.5521757670490776	5.957442941366005E-4	9.808401120990454E-8	0.5060374912608931	-511.94321805494087	298.30582699286333	274.92672688972976	861.9846979525632	748.0169762884157	80.09395339867886	17	11	7	13	33	0.19120521993259207	0.2849033957576631	0.32026535639564546	0.20362602791410028	
124000000	-10390.309405337486	-9836.649881789206	-553.6595235482794	-9836.649881789206	130.2854935222106	2.4228678604996388	5.834117050927308E-4	0.457184456735898	6.015575999775119E-4	6.869413786332001E-8	0.46895698116566503	-526.6724415141757	304.6543102724746	770.4558726231033	102.32270408254422	114.63970939098166	14.123054653071454	15	32	26	6	2	0.19180193663547335	0.30735859015564004	0.29767742861756696	0.20316204459132065	
124200000	-10415.852803821695	-9841.589060163711	-574.2637436579836	-9841.589060163711	115.35065660233464	2.5413548212875576	5.244781251322479E-4	0.6132588541607971	5.070044082255843E-4	7.065650463802476E-8	0.5454612225583882	-550.2493975590362	850.8330230861217	156.79002856431384	136.53356438081792	9.271123918180512	9.858034438913082	45	27	6	1	2	0.20034799429388855	0.3136917132300314	0.29140457204732023	0.19455572042876065	
124400000	-10397.664688524208	-9836.240859997793	-561.4238285264149	-9836.240859997793	104.31700131051991	2.750241965850724	4.89777495646849E-4	0.5299309862715254	5.252089980909781E-4	8.459597628561033E-8	0.583271844855623	-536.9511058565643	670.2212845223918	62.9504131157281	48.46813949133682	99.74958353974074	0.6525703558195526	53	2	8	15	3	0.1937990071092785	0.30476019837530055	0.30345619095008325	0.19798460356533867	
124600000	-10400.052386181102	-9832.579177545853	-567.4732086352494	-9832.579177545853	126.09352871563881	2.4566228724182966	4.820030350156781E-4	0.5699305727697499	5.611157364194798E-4	9.62219839851012E-8	0.6128954380664172	-537.1386162668961	910.2954217652108	759.5465390643373	715.1498832193258	78.20221515198695	103.92854232611508	29	5	12	11	24	0.20151027133843152	0.3140055401123283	0.28079809896734215	0.20368608958189915	
124800000	-10419.741778656535	-9844.074073935752	-575.6677047207829	-9844.074073935752	125.65262734097203	2.88879484579305	5.014732537565657E-4	0.4787236965176633	5.141248923556178E-4	6.743976464190461E-8	0.5127140922665122	-547.501882655581	867.1365848984802	839.3764528487092	174.08071077064776	139.01318590347677	7.681268215942343	42	4	14	18	3	0.1905890734794412	0.3061615651455058	0.31485796197627974	0.18839139939877428	
125000000	-10428.637591892993	-9858.682286785655	-569.9553051073373	-9858.682286785655	135.1879506784167	2.5033592832697393	5.043112752385776E-4	0.6281504190219321	4.81870838287669E-4	9.345018250786119E-8	0.6272202702170175	-537.90421853827	435.02545023939143	1575.1081300540695	516.8231873778645	82.16985970447368	132.97306322335112	32	11	3	24	11	0.1724320745654218	0.30607697697751374	0.3254430958767282	0.19604785258033727	
125200000	-10459.308403716637	-9849.733777976464	-609.5746257401742	-9849.733777976464	221.2117506992859	2.7996938265978666	3.382798733800015E-4	0.4468156068548145	3.3417940874600914E-4	2.3816580328685066E-8	0.46391923317323097	-577.6476742334333	710.2506063886707	943.2372154176858	1438.6665021269157	295.4699682872301	35.47771995352029	12	14	18	34	3	0.1925108879762437	0.30634345593310736	0.2936235912495768	0.20752206484107322	
125400000	-10410.480988350178	-9827.010398793158	-583.47058955702	-9827.010398793158	148.36011600406374	2.3450413279264635	4.4252014337917644E-4	0.654928169355019	4.58937426485851E-4	6.872752705579538E-8	0.6067674652963191	-555.3542349236594	818.2013554866656	658.976570467585	158.2815711594088	144.51326653992473	6.365150747649945	20	30	10	18	3	0.19098191771052594	0.29765161142306806	0.3153562071413428	0.19601026372506422	
125600000	-10431.53081820327	-9832.762453254594	-598.7683649486753	-9832.762453254594	168.49829943881485	2.5009320484188464	3.515205456079213E-4	0.5184319586406958	3.9023816992874794E-4	4.513773301039031E-8	0.5715716311287287	-571.2472663566767	770.0672134457144	229.18102190446615	66.28252089911747	176.96874213737644	45.78292411122486	50	4	8	16	3	0.17949223568606387	0.3069761364908011	0.2969190569959492	0.2166125708271867	
125800000	-10490.20988683729	-9849.585651270549	-640.6242355667415	-9849.585651270549	349.24536302339675	2.8464330332835086	2.782422233376883E-4	0.41204458085666557	2.739447982775642E-4	1.5868957461940834E-8	0.44832679926917113	-608.0778654721385	538.3670501866405	1324.9356495444613	1118.746726266064	268.7672804719437	163.16856911220918	19	23	16	19	4	0.19802171834012383	0.3013764700614714	0.29735524799743485	0.20324656360097076	
126000000	-10436.116223563546	-9846.235736417415	-589.8804871461303	-9846.235736417415	276.7620042362161	2.5818404669338584	3.659750640538936E-4	0.31777194819405197	3.73003640318536E-4	1.3657521549423173E-8	0.32187211247645275	-560.4641578366794	519.5795343565632	1015.2984415515939	814.8627075366089	142.68008102783145	34.85311084040754	12	8	23	35	3	0.18167594795518152	0.30453701780895015	0.30827275119741865	0.20551428303845035	
126200000	-10436.383110759549	-9844.743933725085	-591.6391770344637	-9844.743933725085	204.28820307131105	2.845058192457305	4.394604567848853E-4	0.44513843812021325	4.304383841187189E-4	2.8795337632626448E-8	0.4050880509309702	-563.6948090935435	455.5686850266059	579.9068341354044	250.40498770747763	118.90880068640013	145.69475309217364	5	45	7	10	14	0.19540188040828507	0.3241954351661163	0.290333800825894	0.19006888359970545	
126400000	-10418.8246088431	-9832.18058710639	-586.6440217367115	-9832.18058710639	234.59873346164485	2.8056118743537666	4.6933719338018633E-4	0.5606459922457085	4.450266771596447E-4	7.139832478510183E-8	0.5519525470939812	-555.3457420590856	199.12460740912644	242.26555714893206	947.6843101595666	546.2796507807926	183.30535044359917	2	17	11	23	28	0.19709120038692768	0.2915956977480835	0.30340672229560345	0.20790637956938596	
126600000	-10441.311636845112	-9848.227836014654	-593.0838008304578	-9848.227836014654	186.02209764350792	2.810844984020875	3.9249820267792774E-4	0.4322798896497132	4.0399486701879565E-4	3.1649694927709676E-8	0.4472483009637912	-563.0341242928348	834.0587310266083	1251.6868390302973	582.3867746933047	175.62551449084583	7.475061573228194	39	9	3	27	3	0.1852364190646357	0.31315165584024557	0.3112186394550912	0.19039328564002814	
126800000	-10366.867793183712	-9832.167725224404	-534.7000679593073	-9832.167725224404	112.3765018634298	2.5249036654422983	6.226131631666188E-4	0.4865187302105805	6.13831718821023E-4	1.070046095380145E-7	0.5325110940268596	-507.62909728829374	233.93085312726885	527.3068584728481	38.46788526159253	62.48653584904156	144.7322058692231	15	31	11	18	6	0.19403763224636247	0.29486146979919753	0.3179720028502599	0.1931288951041806	
127000000	-10449.700326858207	-9845.28516944752	-604.4151574106871	-9845.28516944752	163.06906678123613	2.734164017035233	3.2512873419170406E-4	0.6614977949713068	3.4645624211771816E-4	4.221690692538375E-8	0.6263615044158427	-577.2890129603774	771.0552506449333	788.5377297572765	185.33295218224276	33.88839512765146	13.424357613586256	21	29	28	1	2	0.19358805506334806	0.29360481908845726	0.31965680929431856	0.1931503165538765	
127200000	-10421.832965174453	-9833.170200672757	-588.6627645016954	-9833.170200672757	152.62872483496412	2.4694722542170853	3.9525832549192503E-4	0.512830674371965	4.2083213846812574E-4	4.728791014484525E-8	0.5395172256612562	-557.3036095740573	893.8560112552635	2189.637083094649	195.38193331158453	163.5026253186274	90.1782359223582	32	6	23	15	5	0.18803984825121878	0.3112089223753533	0.3217526840339695	0.17899854533945883	
127400000	-10423.423973191584	-9846.92116013301	-576.5028130585733	-9846.92116013301	122.13682152434035	2.5055290566411252	4.665736429818268E-4	0.4982180185089691	5.048281574161559E-4	6.305811169884735E-8	0.5257330601624565	-548.082040537452	409.1947304498211	398.25992547021696	620.620465608687	136.77744146753952	83.55703723964075	4	9	34	33	1	0.18705227432791804	0.3080864904120214	0.30362513170931776	0.20123610355074312	
127600000	-10344.181710531424	-9828.866659856587	-515.3150506748362	-9828.866659856587	69.33961035789086	2.645892979564994	7.576557888894814E-4	0.5339178224253532	8.213786237477985E-4	1.7778820785645385E-7	0.5772578274347022	-488.59450091478976	207.2325037086394	491.42763486512007	59.35446227499921	123.8589942915448	0.8806428029779358	29	17	25	7	3	0.19352561662946796	0.29900842145371553	0.31762520365356123	0.1898407582632556	
127800000	-10364.850408594764	-9842.457099271694	-522.3933093230695	-9842.457099271694	89.4026517307359	2.6120651092759437	7.000807409999395E-4	0.45906507930642226	7.281612474256333E-4	1.0751946597437251E-7	0.4755427635653203	-492.1372975535681	1072.6774068707289	329.1021783444285	975.1991551913876	74.64527839054763	1.3505031659077955	2	33	9	34	3	0.18215966259324937	0.3164031783433517	0.305657849649374	0.19577930941402533	
128000000	-10393.822772419211	-9852.357506834327	-541.4652655848835	-9852.357506834327	84.81329322015496	2.3788994944647732	5.867947024541769E-4	0.5622460492825448	6.744105577738646E-4	1.4418493449051081E-7	0.5877302574492326	-514.7917654572759	403.53806177259634	643.7980452524137	107.50625578702235	85.60597712392148	45.72226837912089	38	6	29	4	4	0.1870721439898479	0.3054318253497601	0.3235134467287001	0.18398258393169215	
128200000	-10375.829840766328	-9842.093925206875	-533.7359155594523	-9842.093925206875	83.65829582171152	2.6752003146773053	5.908162483649987E-4	0.5230837376386421	7.007126825663417E-4	1.2777666734799467E-7	0.5546092937441519	-504.9214081971004	699.9453380106365	359.3475629793828	649.2592622109693	128.0248907003433	1.8677695243368904	5	27	13	33	3	0.1983645022146374	0.3045915794650775	0.2991634391732173	0.19788047914706808	
128400000	-10407.80288096895	-9838.782566678103	-569.0203142908459	-9838.782566678103	155.20894521653491	2.631437725661571	5.405430760897923E-4	0.4362444308627622	5.427415004513235E-4	6.479160798314527E-8	0.4696743229257384	-541.7193897147669	314.46513434492385	557.0136834998459	145.72283151404494	187.3617322876193	70.26271340579511	24	28	1	23	5	0.19005873035185353	0.32024909748545277	0.2985038622241964	0.1911883099384976	
128600000	-10427.676297029831	-9845.509767021269	-582.166530008562	-9845.509767021269	135.81460942142616	2.7456813555480504	5.313857588772878E-4	0.5055951256092395	5.384115568138889E-4	6.830964475645991E-8	0.5095810813580486	-552.1967295388088	416.084586927969	487.55556697846106	853.7996056823036	263.6952784729364	82.48766248682202	7	16	7	23	28	0.1893261119442096	0.304325848832312	0.3117002514263784	0.19464778779710026	
128800000	-10353.555559761822	-9819.821113065986	-533.7344466958366	-9819.821113065986	76.96710484171003	2.4027855913581124	6.402401280164285E-4	0.6931287741113697	6.884256851832539E-4	1.8635600287271108E-7	0.7204626285430187	-505.8901620404711	540.0598153555009	532.8263468147188	66.1193100797987	143.20648745518528	2.4266799983996523	4	42	19	12	4	0.18127155574665318	0.30557665538778117	0.3118608352375101	0.20129095362805582	
129000000	-10401.185019070836	-9845.245961869132	-555.9390572017031	-9845.245961869132	94.23013981354404	2.6565038934688827	5.682636577309702E-4	0.4698771742571529	6.158280347083796E-4	6.224085061124957E-8	0.45807994515456335	-528.0215985216036	571.818418582204	282.93327267796013	111.3840720653216	282.26993369258736	16.730097246824002	44	8	17	8	4	0.19984096124504713	0.29470039435606166	0.32436852402168537	0.18109012037720607	
129200000	-10380.198082033889	-9839.89287692843	-540.3052051054591	-9839.89287692843	106.40379358443381	2.6521570072668323	6.57751950039526E-4	0.5424196824906344	6.965118356370813E-4	1.0828053157066813E-7	0.509945768422633	-513.1221341414476	486.6342185348065	317.5927477579809	459.3743947212224	54.85240647235925	29.469652983843375	1	17	27	28	8	0.19329635302143536	0.2958949126687931	0.3095204951338037	0.2012882391759681	
129400000	-10416.994190588353	-9855.092039447047	-561.9021511413067	-9855.092039447047	162.92490898753277	2.560704601312422	5.552659515707809E-4	0.5211077620520994	5.528819492117668E-4	1.1548716743731259E-7	0.5952451595404196	-534.8842700781959	414.91445242228116	558.3888412627913	83.01309802083418	131.96416348430125	51.01245943195908	27	26	16	10	2	0.2099336907043389	0.304020826956028	0.3100428501557085	0.1760026321839249	
129600000	-10402.90092632066	-9839.256086836245	-563.6448394844163	-9839.256086836245	114.9552243333853	2.558811746813685	5.325449599157931E-4	0.5063265643914695	5.340301902198758E-4	7.754896249096212E-8	0.5447060591313806	-536.4252996558145	482.48992316606143	630.6318072826756	189.29603623131374	143.70807614942777	7.677626748283746	27	19	31	1	3	0.20222711329920454	0.30725219065285053	0.29627503906972485	0.1942456569782204	
129800000	-10429.857827339054	-9853.734010332097	-576.1238170069573	-9853.734010332097	155.61782247708882	2.534498618705899	5.20485631310812E-4	0.4300814254736153	4.942284157566361E-4	4.265580506987229E-8	0.4183999053455432	-546.8161002406184	374.91711545323943	638.9428807354187	853.4710518889518	151.18439186341644	78.8830824566351	3	20	21	17	20	0.1832592297429076	0.3217977857172291	0.295798775276983	0.19914420926288062	
130000000	-10500.951022712201	-9857.954895435396	-642.9961272768055	-9857.954895435396	295.35774083098596	2.7367911545601697	2.3282857067657785E-4	0.4670198086350572	2.3827977876169357E-4	1.273355604778871E-8	0.5059468403663427	-607.871402626045	917.2071641045342	869.3846149267296	2643.6641505912676	350.9404882800907	89.28531185530304	15	7	21	35	3	0.20511887948959917	0.303916835089867	0.29992186955670913	0.19104241586382506	
130200000	-10460.793843271078	-9835.759873034873	-625.0339702362053	-9835.759873034873	375.958601513012	2.696450154236892	3.301435794848232E-4	0.52008248525697	2.981427887891725E-4	2.746379942279702E-8	0.5404434485820484	-592.8662699963165	1189.257706473023	882.6284959154648	391.8890829394477	479.4579710104554	290.8363445378358	3	38	34	3	3	0.19467175268129727	0.30909720372235866	0.3068688411361274	0.18936220246021704	
130400000	-10434.6796386625	-9842.988684146698	-591.6909545158022	-9842.988684146698	157.3545822454016	2.659436375551925	4.6293493640542393E-4	0.5303835476156425	4.4374354655192267E-4	4.990194123514467E-8	0.5133548353185646	-560.7375451072027	1006.8489218861104	596.364795923209	971.3466670134512	189.2344877392077	62.84885961104043	1	25	20	32	3	0.19251023406363182	0.29446940830580953	0.31638690353167376	0.19663345409888533	
130600000	-10430.972922545821	-9846.512864024118	-584.4600585217032	-9846.512864024118	145.53863453857593	2.708025448523553	4.5638274589794223E-4	0.45359970570569297	4.5042394271040896E-4	4.362893753608007E-8	0.48728450065649587	-553.0178106707091	681.0763933740683	1343.9669987706009	1284.1811522360833	185.17076797069228	24.193121381543556	27	20	2	28	4	0.18398925681966316	0.30865075693034	0.31384694096971455	0.19351304528028276	
130800000	-10431.022560840835	-9836.81046139293	-594.2120994479042	-9836.81046139293	220.12249762174523	2.683008833479736	3.847263930258483E-4	0.6202449252714525	4.023464594608927E-4	7.409146841117736E-8	0.6757675122439618	-562.7377356393492	460.987545335406	347.81731128231297	1001.5782107892481	184.0704891496874	215.18812336237028	27	2	18	26	8	0.1837431427464225	0.3175517779346492	0.30544420734485356	0.19326087197407507	
131000000	-10418.564719238577	-9848.076605504419	-570.488113734158	-9848.076605504419	122.02101584984291	2.5526844513397275	4.4116900122978135E-4	0.41194655129507785	4.7864673344957175E-4	4.5517208918570945E-8	0.47645350901131217	-543.6974724939001	595.2245861202258	282.3197913659765	128.38512473247812	225.2960332341403	2.7900952472319704	43	8	25	2	3	0.19530804704827667	0.2961724430497155	0.30725660172556835	0.2012629081764399	
131200000	-10380.847563976133	-9824.585387780578	-556.262176195555	-9824.585387780578	114.4589809619973	2.6655711161683846	5.455698082690267E-4	0.6158411874709022	5.935297728005478E-4	2.0992962625774312E-7	0.7645541348392461	-530.7545870101806	406.6735860829334	75.71393959150922	121.07604555920351	156.63764891970365	3.0189848201678307	48	6	12	12	3	0.19055928172123934	0.3094417120674087	0.30571316807826676	0.19428583813308564	
131400000	-10399.597255091921	-9835.390011801346	-564.2072432905757	-9835.390011801346	131.48158475519594	2.358556952617186	5.565853979444649E-4	0.5035824350631944	5.719074301044109E-4	8.256304466652002E-8	0.5292280259608493	-538.4483677000285	395.58883347436836	430.77331405568367	96.95111063700504	80.69935938891939	72.10923466079666	27	26	1	23	4	0.20258192148049772	0.29528256825588833	0.3072304072708584	0.19490510299275596	
131600000	-10374.506667648184	-9837.039627802154	-537.4670398460286	-9837.039627802154	90.82553223290515	2.5048174645349763	6.481721731005124E-4	0.4850815781855443	7.032357255658419E-4	1.357518900981214E-7	0.5496968536602177	-504.1585619858747	281.52472379817596	1235.6210655713949	1907.612421209073	131.71416303173135	78.07670446251564	34	9	1	5	32	0.1961289299552457	0.3103256311660075	0.2971622981882032	0.1963831406905439	
131800000	-10399.251403043378	-9849.379814994963	-549.8715880484144	-9849.379814994963	100.65483943130764	2.6530171178886377	6.614760017021746E-4	0.4312266405314131	7.375785599636317E-4	9.937276551560862E-8	0.4639656838942438	-525.2212761509952	354.2288631625322	131.0014004055288	125.82436203604422	103.77585908542531	65.82730056238915	62	3	5	9	2	0.19310835999859993	0.3052450455977208	0.2994137834256865	0.20223281097799317	
132000000	-10384.761342276868	-9835.35702888093	-549.4043133959381	-9835.35702888093	86.62232864694742	2.4330968114585474	6.280999409468404E-4	0.5566090426286269	7.449179852238376E-4	1.5309575931313872E-7	0.5943222650405013	-520.310600748119	321.5553878877628	959.1452180208175	472.3458843113855	110.95854248517364	4.679281375374154	22	4	28	24	3	0.20019790049447736	0.31308831398420733	0.2882888305854527	0.198424954935863	
132200000	-10349.497507655838	-9831.104141685664	-518.3933659701744	-9831.104141685664	69.47710777278067	2.553945294922989	7.622244676369497E-4	0.5369756166279455	8.358425464805514E-4	1.9205124782271767E-7	0.546945289360905	-497.8090281864775	254.7438862704045	353.2880171683367	125.64755070281589	1.4164160511506587	0.49007985357176426	17	30	31	1	2	0.18730597354530767	0.3223873196049183	0.28988620841223106	0.2004204984375434	
132400000	-10375.64418135525	-9838.250097518	-537.3940838372514	-9838.250097518	84.2861456330568	2.6076197281345843	7.753553440585897E-4	0.6523361361822273	7.494892775751917E-4	2.2341729149988324E-7	0.6443656465159251	-510.27002837925926	212.50380388617597	315.12636064030653	367.2011332556341	135.4401733931026	2.6751788003044714	9	18	23	28	3	0.18993350568160494	0.30857628953617644	0.30469190233141313	0.1967983024508059	
132600000	-10377.320117875859	-9839.124298025241	-538.1958198506178	-9839.124298025241	107.34546103712938	2.6159368816965913	6.413497476228317E-4	0.4670413603980249	7.293092264520416E-4	1.155153713499935E-7	0.49532666531015934	-508.7967716311453	527.1238360400246	243.86674668337847	479.9399243540278	22.69610300900119	85.13681268508527	10	21	20	2	28	0.18397884542519644	0.3098201238386512	0.3029116268815713	0.20328940385458133	
132800000	-10382.371790686308	-9851.18877055624	-531.1830201300669	-9851.18877055624	94.44849509737783	2.5447709102853344	7.680899025735223E-4	0.5552303296654876	7.883358355240568E-4	1.903252774474555E-7	0.5811325447029033	-502.0837519675132	303.2314063170052	211.398470346542	631.7317037449056	105.77134958125048	97.66732266463634	13	18	13	12	25	0.1905780570732017	0.31115815233163685	0.30028234241058765	0.19798144818457403	
133000000	-10375.549705698604	-9840.738139971852	-534.811565726752	-9840.738139971852	131.451956048265	2.5075212462611782	8.402252303524368E-4	0.6627962718053196	7.593835665596306E-4	3.5891717404085193E-7	0.7276262963625112	-507.8355715843053	110.65570430580918	175.40981417452016	384.0142223066515	83.37606319773951	87.62904586719195	1	17	30	28	5	0.1876220585738079	0.31043781916296254	0.3097356318060153	0.19220449045721447	
133200000	-10382.802466477833	-9837.796227659272	-545.0062388185621	-9837.796227659272	95.98175617461128	2.50512658493628	7.238121505155257E-4	0.5961446567055692	7.619997106940408E-4	1.2824094427993663E-7	0.5253774810032311	-517.4802719082652	368.4105310430771	215.07341481497454	365.07143014375407	140.42513311749215	54.0685987326454	41	4	5	18	13	0.194705595025584	0.29453964280432393	0.31859561794858643	0.19215914422150585	
133400000	-10325.888153232081	-9824.122644701405	-501.76550853067675	-9824.122644701405	130.9486854188401	2.5988316314894324	9.391558406342664E-4	0.6049541779959485	9.205790051827977E-4	4.285918982700059E-7	0.66876651008931	-470.026115354316	240.29631057622586	84.23035461909885	248.2688785314171	884.2441757026774	62.2295658915153	7	19	11	7	37	0.19165433279958793	0.29476994592086825	0.3100435337071588	0.20353218757238514	
133600000	-10356.601970582118	-9840.730887485211	-515.871083096907	-9840.730887485211	111.66989319161861	2.6666195127163395	8.135505882685852E-4	0.6872104779595706	9.026065151243879E-4	3.873037042802844E-7	0.6677619364715943	-484.3517652985504	648.946956993012	260.28660268532184	502.46707047730206	65.1285741385583	202.27360467321802	5	26	17	31	2	0.18510607303040416	0.3212383595978873	0.2949702781362898	0.1986852892354189	
133800000	-10390.187359812728	-9855.71276660205	-534.4745932106784	-9855.71276660205	82.03136741420575	2.531831370434462	6.606010146969863E-4	0.5228253450772504	6.558301350322273E-4	1.3131337810557106E-7	0.5796250682516145	-505.5276809967132	320.5821655933086	958.4516170699783	565.8703289636749	82.37453571312649	1.3170119265565072	31	12	5	30	3	0.19518002740610246	0.29280515822762454	0.30486184247407594	0.20715297189219706	
134000000	-10395.280093311885	-9847.34280195985	-547.9372913520347	-9847.34280195985	152.35320039103752	2.5306913973917626	6.954717182448109E-4	0.5178918193659324	6.824506153447011E-4	1.450725194127953E-7	0.5532470256427449	-521.5150768617592	181.7039612188971	133.69190964398373	358.6474783400864	114.68052578304456	74.24833172883787	4	1	37	19	20	0.19099712920226372	0.2987333321815043	0.30682188701579655	0.20344765160043538	
134200000	-10395.919922322864	-9834.884747011647	-561.0351753112169	-9834.884747011647	140.10010003059486	2.594222657018869	6.066656335780745E-4	0.43328419231250676	6.077385429462724E-4	6.712260999864119E-8	0.45098507432454377	-526.6761695688215	421.21647292730654	955.1604644171128	2614.5557561461283	629.202976171228	130.8267866968226	32	9	3	3	34	0.18766619137130822	0.29210939572909256	0.3121342477711984	0.20809016512840048	
134400000	-10390.596547848872	-9840.546391248221	-550.0501566006511	-9840.546391248221	163.5187698771944	2.694330608867231	5.192079072797817E-4	0.6375816440448496	5.596890842344995E-4	1.1589805828186123E-7	0.6434711967101419	-520.9890874413137	684.542500928575	726.2877349735203	13.919128621544989	51.2525562200975	92.8935382798223	7	36	5	14	19	0.1916848934143665	0.3009293906454408	0.3061615253309616	0.2012241906092308	
134600000	-10426.397229123491	-9846.197532901064	-580.1996962224283	-9846.197532901064	140.45789575706087	2.5171213535331183	4.8667671656187176E-4	0.4792691386476302	4.818617258365929E-4	5.626444042267618E-8	0.5024621003018036	-550.2109028544663	628.0509624588838	358.0313458322584	796.3602467611832	228.22569516470458	90.288263622099	6	7	28	19	21	0.19082703730700928	0.3092469001783567	0.2969927690168245	0.2029332934978092	
134800000	-10423.484128815078	-9853.577891774974	-569.9062370401044	-9853.577891774974	176.12853222249836	2.3061448495114742	5.627498889871259E-4	0.38793799689170183	5.50021927032554E-4	4.548551783583277E-8	0.3933577982457145	-539.8778632847155	461.0166964607665	779.6189538046696	964.1532203350024	133.35147326595163	130.5913154210217	31	5	8	6	31	0.18992544275743653	0.30109797847019026	0.30520511950701323	0.2037714592653597	
135000000	-10411.52600654388	-9827.393984923008	-584.1320216208717	-9827.393984923008	269.4311770959461	2.637432755075939	4.7361247600857803E-4	0.6005566390825267	4.445248692146611E-4	8.173836742181917E-8	0.600609588713546	-551.9975036453068	389.6833085472602	717.1971823055013	164.8081627673445	624.8987425993338	78.85484668402071	20	27	29	1	4	0.19038995574197054	0.29127342307791004	0.3174539173266492	0.20088270385346993	
135200000	-10414.516022451431	-9846.55603509223	-567.9599873592011	-9846.55603509223	108.11416506499529	2.8263604456829476	4.7131015745518324E-4	0.6096333974398468	5.530708405742714E-4	9.981859532650357E-8	0.6350201399816015	-540.358225818258	250.86515142698653	736.3621284888635	217.58431452392904	102.7616746639465	3.5543899118371693	1	38	16	22	4	0.21128592869578863	0.29818754218953103	0.2882324740854321	0.20229405502924777	
135400000	-10388.4786091975	-9816.130054414863	-572.348554782636	-9816.130054414863	140.22859807343102	2.3761352202696204	3.8629081420738605E-4	0.6263831520236067	4.2888514804876855E-4	7.345533286146884E-8	0.6766568237207601	-541.750897326358	520.4660748340988	1316.4403258697746	697.6684495696586	138.5311064759319	3.1120325964987696	32	5	13	28	3	0.19184042615199468	0.3050175740621015	0.3092658113089419	0.1938761884769615	
135600000	-10448.71265729802	-9832.004864522609	-616.707792775411	-9832.004864522609	250.64617092440557	2.4037655864910543	3.6358372047796934E-4	0.5392015269913951	3.449853194001522E-4	3.649328214022358E-8	0.5544127994586545	-586.5950463791216	1269.4651452749488	576.0847279286086	131.23857389850494	202.04907804632688	231.8548838504662	38	14	3	5	21	0.19428259107783857	0.3115297931770827	0.30621647325941326	0.18797114248566513	
135800000	-10445.488973345391	-9846.955007847831	-598.5339654975589	-9846.955007847831	240.71402165142666	2.526615544934583	4.2812689168001875E-4	0.4894514408126044	4.054400636444082E-4	3.317256519091109E-8	0.4589222776891872	-566.5006344148958	797.4852559438506	842.4912812977509	1159.3079417753604	411.76606074054024	160.55421964358464	16	20	8	10	27	0.1880354170980938	0.2982030443259561	0.30580971179919825	0.20795182677675147	
136000000	-10443.521780275545	-9854.152296639853	-589.3694836356925	-9854.152296639853	223.75584103088053	2.526825747007617	4.3050705220435765E-4	0.4925234857964861	4.446177467726924E-4	4.993919257099382E-8	0.5095493967039352	-560.1213040899895	621.6162014052476	608.4325774728973	299.4699472246388	237.99644818125788	200.58004180061857	7	39	3	5	27	0.17635000040965443	0.3089463056922904	0.3081167033043461	0.2065869905937086	
136200000	-10440.552923642477	-9843.811708043486	-596.741215598992	-9843.811708043486	167.66680643784224	2.4122021715151445	4.2316515427404653E-4	0.47386949414514046	4.0080829206521414E-4	5.0950799735586906E-8	0.5540872693277209	-566.6004502211812	741.1248343288065	1616.2725353051487	360.58992488713614	160.64506322850514	21.72786181701291	28	16	25	9	3	0.17575150013341018	0.2938390602611558	0.3270655696446995	0.2033438699607341	
136400000	-10409.154428075628	-9836.975645206516	-572.1787828691125	-9836.975645206516	132.94935348109317	2.577727551183807	4.4563699163887135E-4	0.5183537731748143	4.988381820232508E-4	5.4123243447467563E-8	0.5014949819506559	-544.9721975970353	586.7272379755846	502.39070076121806	97.49503704769171	163.70526129176824	6.140836944302804	38	11	21	9	2	0.196058354999182	0.30852025465420235	0.30056441373654863	0.19485697661006676	
136600000	-10440.846138277338	-9841.69248733459	-599.1536509427481	-9841.69248733459	205.65232165275353	2.757041469505741	3.0860956467250146E-4	0.5206260799723169	3.1908750184520625E-4	2.643661115650013E-8	0.5254263029777987	-567.9678667279549	1382.0000305481858	355.3129645109494	41.147374006369596	214.0580538864109	1.2518602951350726	46	8	14	11	2	0.19114742665309523	0.3258094033960239	0.29399993195981045	0.18904323799107003	
136800000	-10454.580015225809	-9839.677536304811	-614.9024789209973	-9839.677536304811	199.5044102710319	2.6378036651459436	3.0108351283162147E-4	0.4947971735394918	3.0147195497344986E-4	2.448617859772263E-8	0.5346982210380578	-583.0225750791574	1149.2457176432813	629.2862024960858	1197.6803085946851	232.3377156074743	16.020948028872272	37	5	4	31	4	0.20015127851331715	0.30381424786405975	0.29701220196202427	0.19902227166059838	
137000000	-10467.036647391382	-9858.78048575232	-608.2561616390617	-9858.78048575232	213.69824068421414	2.689237020053742	3.457624629550737E-4	0.3560525736070176	3.468794456234306E-4	1.6878268810586926E-8	0.39038562135089416	-581.0403043195129	962.3490953547341	224.66542226313157	196.7309857602788	177.7163391377851	33.60607748078083	43	19	12	6	1	0.18511385623596288	0.3089000562172751	0.3118506652186633	0.1941354223280983	
137200000	-10437.83555047661	-9850.146346945161	-587.6892035314481	-9850.146346945161	237.01393271691214	2.392288729422499	4.0550232973661325E-4	0.5072734345500849	3.8779934188431494E-4	4.118545947388735E-8	0.5139658850444262	-555.5725544616057	754.1813912215564	1532.623627840415	1104.042248301662	155.7811567594059	135.16703999486165	35	6	5	6	29	0.19237237178961633	0.31639332240438267	0.30414700072778666	0.1870873050782139	
137400000	-10402.0501777188	-9839.77266489919	-562.27751281961	-9839.77266489919	205.66597785315528	2.750685839897743	5.313420802948001E-4	0.6662200951715183	4.92322777364472E-4	2.1480369034027726E-7	0.8105863259692474	-529.1812680782555	495.89642125650664	182.2029672411374	988.2394929007379	193.64280657534005	180.15236625704958	4	23	11	16	27	0.17491076888570833	0.3058719350065524	0.31946351118404565	0.1997537849236932	
137600000	-10383.184192735453	-9824.357585609416	-558.8266071260368	-9824.357585609416	147.98057667276706	2.387283788452605	6.01623163885451E-4	0.5557913115459748	6.15590301689596E-4	1.3628100609568327E-7	0.6178873661411867	-531.3742205948532	215.93644267859014	484.7188004636285	381.57493079561254	78.89163806284144	76.98410567651274	21	30	5	16	9	0.19228889618849684	0.3041584860414638	0.29912219919643485	0.20443041857360428	
137800000	-10380.858506027167	-9838.939430158942	-541.9190758682256	-9838.939430158942	103.77011351580661	2.6646775397398357	5.776768545245782E-4	0.4929809409221188	5.875888679454209E-4	7.560708338046325E-8	0.4739261866155809	-515.8428840645078	356.2365079858912	561.6043257435313	120.40478740925337	107.74666873860362	0.108566990564674	26	20	21	11	3	0.1834010327525829	0.3261051048868892	0.29857522406155973	0.191918638298968	
138000000	-10410.99083614837	-9844.18015372341	-566.8106824249606	-9844.18015372341	113.82233396670544	2.80572693073088	6.101462662953603E-4	0.5391052818889024	5.987143486249185E-4	9.482809424520737E-8	0.5190469921249107	-537.0247969958687	362.8722042825604	890.4332466611766	228.91714220812645	76.61063112141748	174.84691489021952	16	28	18	14	5	0.1891598372323906	0.29502703965448107	0.3222826395012769	0.19353048361185118	
138200000	-10404.6608315324	-9835.945908412155	-568.7149231202443	-9835.945908412155	129.43040552618226	2.600530805925425	5.078858018995706E-4	0.44581352549213477	5.170583095083912E-4	5.234560962265027E-8	0.46979210753680134	-539.5412084585022	394.95391980318715	1000.4264461751297	103.77193351255349	189.7965891939503	74.89726616280441	12	33	19	6	11	0.18827641112204568	0.3113841343445573	0.29470320096185837	0.20563625357153845	
138400000	-10425.576926439167	-9831.075521222729	-594.5014052164389	-9831.075521222729	152.0146720801252	2.460146691169877	4.60509499998638E-4	0.521247592118458	4.6172505644614676E-4	7.60029160643509E-8	0.6201685744934444	-562.4268365533328	408.1699052456462	1071.588666536137	318.6449181949634	626.0630057584277	141.76667566149703	4	37	8	3	29	0.1890499826661296	0.32199725407792273	0.29194255389676543	0.197010209359182	
138600000	-10406.783663874907	-9830.900347014156	-575.8833168607516	-9830.900347014156	168.1554645506816	2.4837628549944157	4.998113854362944E-4	0.48781050222177086	5.049843639194755E-4	4.822549487489179E-8	0.45999911438428887	-546.4343661441953	576.2380994421885	1017.5989961902062	187.03198369010641	205.96516575353078	111.13296240167779	15	32	15	2	17	0.19833369714574686	0.3008556670188454	0.3039119705148068	0.19689866532060085	
138800000	-10394.806051926647	-9840.268272400375	-554.5377795262726	-9840.268272400375	115.06253734458112	2.910829904711348	6.606220249270336E-4	0.547626571831259	6.453035905231027E-4	1.5270911611466517E-7	0.5978598304197985	-523.2217556147682	301.65693790047044	314.57273670399	682.801536658041	853.1388781220784	113.08565478637728	6	26	13	3	33	0.1840671330884301	0.31741276383524364	0.3031337842496191	0.1953863188267071	
139000000	-10428.862283060313	-9847.077946970438	-581.7843360898756	-9847.077946970438	122.95030990016996	2.303143226517176	4.074290809170376E-4	0.5208825239383018	4.4100687242419135E-4	6.10791871910586E-8	0.5974902714129005	-550.601394674396	1399.9834094990058	702.9559456096025	135.18935642315807	385.8751692509693	1.1786356742388784	3	46	22	7	3	0.18594680829638768	0.3102143032758863	0.30806728826831903	0.1957716001594069	
139200000	-10412.823232356775	-9842.466373847585	-570.3568585091908	-9842.466373847585	102.41223987716363	2.6316493799056597	5.653030788191191E-4	0.4792740995168802	5.666728736812449E-4	7.765306790802389E-8	0.5171920031643306	-538.3768872193455	3529.422145201553	564.5190968354428	787.0722110525354	161.18422954168213	6.353708796829493	1	26	19	32	3	0.19292746597060864	0.32311820157986926	0.28630683337125573	0.19764749907826618	
139400000	-10395.305837910419	-9831.155136013189	-564.1507018972288	-9831.155136013189	112.75015412948294	2.7452730257430282	5.575060660744473E-4	0.4798975657394275	6.096680989198821E-4	9.585240818525942E-8	0.5372025167756496	-534.4392507240046	749.5105748029567	288.3054556129009	296.5308318347912	473.98268311515886	72.75832476986064	15	2	13	18	33	0.19231343623463157	0.3032808078672235	0.3026180865465908	0.201787669351554	
139600000	-10403.500724380066	-9851.81205913623	-551.6886652438368	-9851.81205913623	102.08003449441696	2.379961907790668	5.580634367133043E-4	0.4977117604090098	6.1118712784164E-4	8.691915410356859E-8	0.4973568178550937	-523.5799060781079	484.549374421312	300.58786636481904	697.6016189934755	76.88176289459341	29.072866696492625	20	14	13	31	3	0.1940909900611746	0.2921979340148141	0.3065316601559252	0.2071794157680859	
139800000	-10435.839769987146	-9849.531233004194	-586.3085369829515	-9849.531233004194	149.88629728475723	2.630266377095977	3.8549671992249785E-4	0.5879427023287561	4.197601937426514E-4	4.873281887642415E-8	0.576178445759869	-555.8916055086579	420.5962687006903	580.9846494111225	1079.3129967041962	202.62035097085345	26.84780065328828	7	13	28	30	3	0.18484269654897162	0.32929236465281164	0.29401225066154363	0.19185268813667292	
140000000	-10393.386615448942	-9845.965766372157	-547.4208490767852	-9845.965766372157	115.62642009153808	2.810948771161739	6.27946881296126E-4	0.41073287080817855	6.531438462168735E-4	8.976453444734096E-8	0.4706156520272363	-520.1186175366631	556.1467224411413	663.3107604392407	87.43430891317206	141.93956580284362	15.340099947412167	32	14	22	10	3	0.19197005691486096	0.3068742024882697	0.30517252053755595	0.19598322005931307	
140200000	-10403.046605428754	-9862.395488953505	-540.6511164752485	-9862.395488953505	99.41686224589633	2.806018738126995	6.388374848955028E-4	0.5625285354509532	6.080552879374186E-4	1.210806656074219E-7	0.5761896282520831	-510.99402088160053	377.71206644355556	313.97536859613376	1007.8993444787694	111.85668068453633	1.2577723741544402	24	10	13	31	3	0.18875459937412337	0.30279374016604266	0.3213327597978425	0.18711890066199105	
140400000	-10412.572509208374	-9844.960650225155	-567.611858983218	-9844.960650225155	121.68146844312251	2.6033295715762534	3.9324709507273955E-4	0.49582275019707583	4.449706608745517E-4	4.0435529430881436E-8	0.4971713212637237	-542.1786425744793	748.476891080162	46.69912250241828	121.26684625385855	83.59383595929899	0.8256385663089069	51	12	10	6	2	0.20153482784302648	0.307882589991578	0.2997261866452868	0.19085639552010827	
140600000	-10419.65941534392	-9851.727217007574	-567.9321983363458	-9851.727217007574	122.97841846032279	2.5384938560518955	5.075334047073544E-4	0.422060618481162	5.172190788323071E-4	5.38766224665049E-8	0.4672189055951769	-540.3654383924204	524.2925769233678	805.2001016079543	138.74386243431462	156.3015149066725	13.123060286324494	33	14	15	16	3	0.18504733142654106	0.3144599017273758	0.28963990764651926	0.21085285919956354	
140800000	-10403.321048777676	-9839.76237236432	-563.5586764133567	-9839.76237236432	104.09685777808895	2.375466069961936	5.676528052200585E-4	0.5595201625756114	5.934223288464717E-4	1.2048591352974837E-7	0.6008041455841139	-535.1785322824046	371.3352203710789	449.44385886482513	567.306291568156	201.76979622995702	3.387922154705448	21	6	23	28	3	0.201094686735122	0.293239329460724	0.31054823856883074	0.19511774523532305	
141000000	-10401.806811934113	-9843.443692215706	-558.363119718408	-9843.443692215706	112.65528938495079	2.468868344543809	5.678418809721286E-4	0.607938757578646	6.282698518967462E-4	1.7327042552455376E-7	0.6821941020877358	-525.0831260165928	321.85153572770776	626.3904528658394	1463.7107359432073	909.9542121501705	126.70796930421722	22	5	5	9	40	0.19958033837386055	0.3019976169705156	0.29942520548129503	0.1989968391743286	
141200000	-10415.836473358033	-9854.345486700344	-561.4909866576893	-9854.345486700344	113.13146386954475	2.532116787859205	6.587409282996627E-4	0.6453412635159347	5.978455825346096E-4	1.943174785915869E-7	0.7111615888296778	-531.2453818469996	855.605633307449	396.19473578977056	598.7154212495103	243.96544751531545	5.558122002246214	8	13	26	30	4	0.1863056516322602	0.31616904864048695	0.29743462375614227	0.2000906759711103	
141400000	-10398.77710235158	-9838.201238015265	-560.5758643363154	-9838.201238015265	107.54882472548957	2.4904790619219397	6.821209475037881E-4	0.7107054879316911	6.920023708784343E-4	1.920033581335923E-7	0.6583608720209632	-532.1967189269114	165.0251058958285	521.7831482751064	149.64885273669339	133.82352141226403	126.59596138200274	1	41	12	8	19	0.18641821130413364	0.3077776974004163	0.307999237482501	0.19780485381294868	
141600000	-10401.933936459935	-9839.375642807132	-562.5582936528023	-9839.375642807132	122.77905525137233	2.83429363219137	6.213529234417997E-4	0.6462579489014317	5.883789514028759E-4	1.640948183887653E-7	0.6837422758483455	-535.1862023441015	528.0071577581414	499.20425966023885	107.43479074461919	128.1356771828211	30.22394393481962	15	35	21	7	3	0.19119268169876794	0.30308516531657437	0.3043925321980298	0.20132962078662758	
141800000	-10390.1906198408	-9839.828187161964	-550.3624326788361	-9839.828187161964	143.16662091898303	2.589904056493783	5.788628679164216E-4	0.3860924300546828	6.123698856419465E-4	6.00847945951182E-8	0.40447288462037395	-522.1655511822871	337.3476478977301	862.3176839903095	382.77850947435746	139.66413210647505	17.455023303324175	26	12	4	36	3	0.1926219886026384	0.31110765738544294	0.2889061764402138	0.2073641775717044	
142000000	-10408.15813077588	-9837.541723034494	-570.6164077413861	-9837.541723034494	207.37756119677192	2.8501028970554896	5.181497349020554E-4	0.5600737656044622	4.754307207561473E-4	9.187990890602645E-8	0.6091478513429709	-541.175572903437	477.62158396656844	1159.621267681756	139.00904314863647	109.80843736049842	111.15273520091841	20	25	21	5	10	0.19529775816010372	0.3002126356193022	0.3069402974956777	0.197549308724916	
142200000	-10393.235737963065	-9842.043497193452	-551.1922407696122	-9842.043497193452	233.02647269858085	2.6800316699477467	5.52571732657107E-4	0.5632901622004797	5.464642788830638E-4	1.0401148536023098E-7	0.5890582973268407	-522.2097235415878	508.9871296785729	871.4519763324658	298.2978058525326	32.91498152071905	76.99146002257982	23	22	6	6	24	0.186812925841791	0.2945808732586031	0.32734286451747396	0.1912633363821317	
142400000	-10366.923942816278	-9838.048579988124	-528.8753628281542	-9838.048579988124	113.09155575483885	2.6871384918891645	6.375296759024985E-4	0.5054451303624536	7.083518331842675E-4	1.0019694744714842E-7	0.45912143478417616	-501.7400841142546	359.8937951785979	516.9240130806539	383.13755563857274	32.99087968891872	46.498358638401534	14	25	10	11	21	0.1893270116682174	0.28650367658302905	0.32474936991777353	0.19941994183097977	
142600000	-10422.57365217997	-9842.008393505941	-580.5652586740289	-9842.008393505941	219.95245153675182	2.4841577130528156	4.423902600160969E-4	0.5263519502465438	4.6371671598304995E-4	6.703258607518312E-8	0.5694378043523078	-554.9203228406693	727.5661569705042	160.48398733594192	67.45255874608145	118.63316364536519	25.289560830410796	46	23	7	3	2	0.18075268216853274	0.32222088151423095	0.29445802025832957	0.2025684160589065	
142800000	-10403.986020340024	-9845.99158331899	-557.9944370210344	-9845.99158331899	101.65508393131176	2.8011836580415603	6.535986999627888E-4	0.49033168923604514	6.758851665235811E-4	1.2279099889993637E-7	0.5435969545438211	-527.1074792256146	349.7478480447984	425.4916752610866	320.6577971223716	804.2832888891113	129.13956653539822	20	12	3	6	40	0.1830426176307812	0.3057915352968826	0.3162059622117193	0.19495988486061666	
143000000	-10388.891137510063	-9829.605049535427	-559.2860879746364	-9829.605049535427	126.91497913179577	2.5367766759626784	6.125746013549287E-4	0.4595957213179154	6.207713101847051E-4	7.797063334178778E-8	0.47192505820705843	-532.3897502121729	613.5801724557543	391.43535271293126	94.13290729786081	159.9013718214315	25.925487371362784	28	27	20	3	3	0.18301256604050983	0.3109482736991813	0.30692509279078967	0.19911406746951896	
143200000	-10380.504219004602	-9836.402134895894	-544.1020841087086	-9836.402134895894	100.71957544037093	2.746493598025031	6.881399792544942E-4	0.5267083819250885	7.126210650873555E-4	1.3790814907829753E-7	0.546633147926724	-513.60291406523	362.2865085054439	178.96179955378275	767.6385214165006	152.84285474359683	101.83209853293896	11	19	17	12	22	0.21089663316925555	0.30396435982134323	0.2985722579242552	0.18656674908514576	
143400000	-10424.833208384502	-9836.948760649782	-587.8844477347191	-9836.948760649782	109.8909944915784	2.7140046679067953	4.459160176933279E-4	0.583163751111446	5.188460563598997E-4	7.12646221163107E-8	0.5609938687760723	-554.8865678215562	529.5275840592624	463.0500108922211	951.6650080862149	1205.9462080095739	118.45667246976055	3	18	14	14	32	0.193709799887722	0.3055511136468333	0.29298272443794976	0.20775636202749478	
143600000	-10391.533985793909	-9825.439193731725	-566.094792062183	-9825.439193731725	151.97081213543515	2.5101188716551066	4.832976404080036E-4	0.6191408006600516	4.997619789885519E-4	1.1717067662846678E-7	0.668911142930209	-533.7386466346388	412.2672000418512	847.9373325312649	152.56874014891358	577.7146069538784	25.394840912861667	22	21	33	1	4	0.19739249709514553	0.3027855356777813	0.2976166517362189	0.20220531549085424	
143800000	-10412.893251038664	-9851.03710806069	-561.8561429779745	-9851.03710806069	157.53194685879396	2.562904116803476	5.66431548692356E-4	0.46080884600280003	5.567067196936856E-4	5.621410284560877E-8	0.42779898322729887	-534.7466266908625	632.8768698126989	422.8946196108961	150.65499237188638	181.40538589824132	9.266018132314686	42	5	20	11	3	0.1900059388396212	0.3016532469514689	0.31599295620133233	0.19234785800757756	
144000000	-10362.81270351198	-9845.420451306465	-517.3922522055145	-9845.420451306465	95.16650029087147	2.515456140143664	7.765667599156118E-4	0.5248718511781588	7.905372936010419E-4	2.1053038858617462E-7	0.5669321521311338	-490.5511497112846	313.26726621138107	481.18173400313765	77.98760966756822	141.02550253629505	3.119164647862355	33	13	29	3	3	0.19120883308211678	0.3014078943575313	0.3146844481665713	0.1926988243937805	
144200000	-10406.352039045574	-9848.457420047527	-557.8946189980478	-9848.457420047527	125.49057160533083	2.608409302940924	5.682206417711109E-4	0.5419620570240443	5.722448537716283E-4	1.0786545305359607E-7	0.5750385909696176	-529.1450029459595	354.7555675498596	383.7306010031625	735.0711938947397	180.42198159858754	8.212613955223441	21	15	7	35	3	0.20711433699832238	0.3017252273255085	0.29769778977584244	0.1934626459003267	
144400000	-10434.424426044885	-9866.373564334577	-568.0508617103073	-9866.373564334577	126.01294409953005	2.5081756686923766	5.376937391239696E-4	0.5198895238997692	5.780681507193847E-4	7.474671154363E-8	0.5008862242962691	-533.7033219521389	3510.3327591666384	643.9077073621543	400.64288204236004	839.6472313971532	90.03774469674997	1	32	4	10	34	0.19714533288523528	0.2964131070373824	0.3029479223373752	0.20349363774000703	
144600000	-10398.97121902075	-9858.031574974168	-540.939644046582	-9858.031574974168	129.6020071665766	2.903358529714722	7.061026159517521E-4	0.43032324149649476	7.263139116475904E-4	8.974533113160872E-8	0.4257974042583192	-513.8427270402143	491.8099914774393	353.04056786894756	284.061915872309	71.02067698051117	84.49026225374702	12	25	13	14	17	0.1927082083271489	0.29897511820989864	0.3203134667856424	0.18800320667731016	
144800000	-10414.243301984576	-9851.786625489398	-562.4566764951782	-9851.786625489398	158.12742300463086	2.713848152120243	5.505553695340918E-4	0.3404510887785063	5.427853581859479E-4	3.4023146505289286E-8	0.3501383730533816	-538.611927917943	516.4991633793966	158.6279866404682	62.06793413553373	77.63557730130674	47.23625572149044	50	5	10	6	10	0.1844166565545582	0.295395855673485	0.3162489404443664	0.20393854732759054	
145000000	-10392.097478709366	-9839.494736338595	-552.6027423707701	-9839.494736338595	130.1657236153701	2.8164420370771968	4.944660034730763E-4	0.4642139775203809	5.067857144809871E-4	6.437155745963362E-8	0.496039281888438	-524.1388013657063	509.9148656309021	1235.4488476819965	82.14498868070945	118.38736992731856	7.872268866556361	33	12	28	5	3	0.17823776154543922	0.3180089244907116	0.303796915875388	0.19995639808846147	
145200000	-10435.014462734352	-9854.5639940253	-580.4504687090522	-9854.5639940253	125.27359072852393	2.546026554459096	4.934069702285076E-4	0.43403928508406114	5.092572337429805E-4	5.259340950065879E-8	0.4665537996461217	-552.4521205865765	897.1429116786895	541.1482622633603	198.6456074255636	200.12592663327513	10.363126750571068	2	45	30	1	3	0.17969928733302348	0.3021921995323942	0.32332098682378413	0.19478752631079835	
145400000	-10391.75366594675	-9833.623565871416	-558.1301000753334	-9833.623565871416	76.65357081167645	2.3714357919884645	6.14644717188205E-4	0.46627349817719627	6.777710041552756E-4	1.1168317529012011E-7	0.5231445219776293	-532.6154344713646	556.9595736812702	204.1807356989318	356.2612665541674	39.027193536072346	3.7212891242500654	39	32	1	7	2	0.191360565804684	0.3023277529064737	0.30433475430772233	0.20197692698112016	
145600000	-10371.584671166309	-9826.129928474662	-545.4547426916475	-9826.129928474662	99.08758706129775	2.256217297692294	5.236496653571547E-4	0.5077010028624953	5.806723395297448E-4	1.2200429917132119E-7	0.6253340466573504	-517.1250561244925	411.6509691999597	1222.46630644204	129.5183687891914	111.56701995766554	0.1721563112233112	24	18	6	30	3	0.183996788137389	0.30935524496572503	0.3070573676817863	0.1995905992150999	
145800000	-10373.023801496724	-9838.541298527132	-534.4825029695919	-9838.541298527132	85.62038741641928	2.6255431100347173	7.418102842394237E-4	0.544788218099845	7.822373450819233E-4	1.8698213143617871E-7	0.5819323152166019	-504.4742719205615	256.2191690702918	932.048472982213	354.2988225004321	99.63108903230761	94.88052129575246	20	3	19	10	29	0.1819682695696671	0.30653413627278314	0.3121033532267991	0.1993942409307509	
146000000	-10384.561220549256	-9840.381211128624	-544.1800094206322	-9840.381211128624	95.53437293332004	2.683762804040198	6.881677784759086E-4	0.5168735607843515	7.038604825369409E-4	1.392235193756408E-7	0.5540495332062617	-517.2137323148957	297.4594251591131	306.0928069620022	104.65009392871498	228.71844652315505	14.648186591068153	31	24	21	2	3	0.17635101842163373	0.3204140174111563	0.3141467410042946	0.18908822316291568	
146200000	-10355.771520252229	-9832.222897977557	-523.5486222746714	-9832.222897977557	77.73965414217292	2.5906849485444248	6.834916624702612E-4	0.486504462425152	7.775257787014435E-4	1.0613313728105616E-7	0.4777443353753064	-494.3191067061798	450.1705096121933	411.9073228068374	1054.859116681957	87.5740195033389	0.13558817344229201	1	29	16	32	3	0.19342915224259663	0.2917050273692978	0.31786103988317527	0.19700478050493053	
146400000	-10392.961041254055	-9833.461791395339	-559.4992498587169	-9833.461791395339	109.45629902580792	2.7544381183347064	5.727417905255516E-4	0.4276239915973479	5.810557391770173E-4	6.758628053267335E-8	0.46138017021874156	-533.156294023623	496.7319055369896	561.2655141548316	102.25784435568043	113.01904847809827	22.452108444058737	37	11	28	2	3	0.18299028336011772	0.30329565591170926	0.30499596707316584	0.20871809365500746	
146600000	-10411.429682172897	-9831.945424779635	-579.484257393262	-9831.945424779635	99.91102175890083	2.7055969952992935	4.5616853434656083E-4	0.6367055350100684	5.415132946703207E-4	1.3746731349543176E-7	0.7683478860119682	-548.4674845325352	1406.4616755047193	731.570091862255	769.9869191935586	142.4091062545606	45.26079417032214	25	2	18	29	7	0.1827801971609171	0.2886417639878544	0.3272044348324832	0.2013736040187457	
146800000	-10409.187876437814	-9841.495330745038	-567.6925456927772	-9841.495330745038	106.61887922720433	2.5207554460637533	3.930348657619775E-4	0.6024570241729311	5.081665925274748E-4	8.402233648080104E-8	0.6809585373985186	-538.9728999030672	645.2784530801614	1226.3135312924774	105.5195462491388	116.01812535117381	7.0285414554430306	34	10	6	27	4	0.19989517229689016	0.29864109324712357	0.30753707582734907	0.1939266586286376	
147000000	-10395.311910335226	-9852.495863347676	-542.8160469875488	-9852.495863347676	113.04191407527617	2.824474372477631	6.539004490026787E-4	0.48434931580749274	6.936082357760635E-4	1.1880205291369221E-7	0.5115007764824328	-514.3062454148852	409.984441542652	629.4982869903735	468.2749906538197	95.06468235640928	79.75311257049555	31	11	6	9	24	0.20095366431140507	0.30106049504258475	0.29304845458802403	0.20493738605798664	
147200000	-10407.91264503817	-9840.593242555844	-567.3194024823265	-9840.593242555844	117.58410014109923	2.7381882551280046	5.559431022454374E-4	0.5696610513511254	5.752857237426361E-4	7.419148241923838E-8	0.5254713331330305	-539.5629982926217	592.2627080528965	723.4265125635858	79.44242649458036	71.36893082375569	102.23970506777493	25	26	15	1	14	0.19934907888053663	0.31911605756843925	0.30199489063654683	0.1795399729144777	
147400000	-10361.872082039656	-9843.038540738744	-518.8335413009127	-9843.038540738744	75.59389585283049	2.7534356977137984	8.212380597301454E-4	0.45248730011012817	8.405269117487274E-4	1.5025217034893284E-7	0.4897524267135954	-492.70410958960053	230.04635662684228	489.6845189268991	42.08524539601652	77.57916784290002	48.065724355217675	34	12	14	17	4	0.19466123948325767	0.31933918653311155	0.2888959867845406	0.19710358719909066	
147600000	-10359.140766172068	-9835.730176460322	-523.4105897117465	-9835.730176460322	66.276315527029	2.8229194373965387	6.421947571754647E-4	0.6033739502134116	7.981403277800336E-4	2.753955249343271E-7	0.7441337381929606	-499.22594321072734	492.22223710309584	190.77423188033245	50.32575173887529	67.98015339359256	0.02928482799310095	42	11	10	15	3	0.19556728757177252	0.31687356248426896	0.3095389275750128	0.1780202223689462	
147800000	-10390.273708989833	-9840.220908664896	-550.0528003249372	-9840.220908664896	85.29998055019087	2.5777709683567727	5.699229150453821E-4	0.45540659925636484	6.639304329938779E-4	8.131762565313342E-8	0.4769237713891257	-523.2236999803974	238.15318344646045	651.6726972993094	210.83364191461712	107.36513180438635	16.068589563722966	20	29	10	18	4	0.18723368071191152	0.31592482006064404	0.3046643581035832	0.19217714112386158	
148000000	-10356.107061436458	-9829.018758276687	-527.088303159772	-9829.018758276687	70.18336968947011	2.3224602603119644	6.121445309153294E-4	0.6536509952588333	6.741362897730235E-4	1.5872642420055767E-7	0.6393278864193075	-490.04429902960453	1571.560771083798	135.77675988261876	848.160991434742	936.7688232590685	68.59691083779515	5	23	4	10	39	0.19189872505598063	0.3002241227266744	0.31539073841322984	0.19248641380411538	
148200000	-10405.013935505154	-9834.68401547193	-570.3299200332243	-9834.68401547193	167.5812669339926	2.8067071389177713	4.785432660700543E-4	0.5584108436822215	4.8453038957438604E-4	7.993503199420811E-8	0.5848781617545177	-539.4028398291492	321.36205573829716	352.54940916966956	1097.0104864754794	88.58172363364486	152.8269486995183	15	13	17	17	19	0.20003399591618534	0.29941372034082314	0.3095600570836489	0.190992226659343	
148400000	-10409.279754291374	-9829.939284773222	-579.3404695181517	-9829.939284773222	150.0210116987625	2.5556455452893214	4.5875032961360346E-4	0.5388527143481558	4.94486143468586E-4	7.267520669080002E-8	0.5913459085665412	-552.0016085305989	322.11934334822337	675.8761253853397	100.31023364317618	116.34318455161105	75.31279439773331	7	40	4	14	16	0.19526803771639534	0.29941525380884904	0.29621526545337545	0.20910144302138062	
148600000	-10413.546723739995	-9835.659237811537	-577.8874859284582	-9835.659237811537	235.74626495734842	2.5169972361037076	5.218259560740731E-4	0.5128844189004462	5.007771278554607E-4	7.213306330468858E-8	0.5174152756031686	-540.7261424433208	378.4580842640275	1582.5892795851664	4659.152835147241	502.66836457294505	121.58445455022877	23	5	1	17	35	0.1907765138458501	0.2986447768219811	0.30705172025884314	0.20352698907332603	
148800000	-10369.447904601539	-9840.450190497331	-528.997714104208	-9840.450190497331	90.12275199197042	2.510660550268813	8.818119610305009E-4	0.7904943102267379	8.325752826962557E-4	3.8850857870215967E-7	0.7784049422934783	-499.4132189465664	212.58679734119386	316.6502946958793	636.7200093283948	86.84646416092357	89.78460457784026	23	7	21	27	3	0.20936731362643657	0.29818698529550414	0.3007832619288275	0.19166243914923217	
149000000	-10403.880395924145	-9840.161112859216	-563.7192830649287	-9840.161112859216	176.7914087198676	2.563235376367178	5.148622750048307E-4	0.5106862165930826	5.376664433989169E-4	8.416693699647711E-8	0.5393948414435938	-534.590956240572	534.5263085599726	1005.8026532733105	207.46695194369252	174.02333655205086	77.86743307412002	29	10	26	5	11	0.19225127576181222	0.29865505862286357	0.3165519907776594	0.19254167483766516	
149200000	-10431.26870920729	-9874.759914495018	-556.5087947122724	-9874.759914495018	187.850196769395	2.3331169431395042	5.247654083605673E-4	0.4884850097508281	5.341532279222888E-4	8.413469638005597E-8	0.5232349840316923	-529.2899591424748	517.5280738531409	781.9748363212958	208.65385134555316	66.6506234294425	52.98047625907112	20	23	8	5	25	0.19547230245036257	0.3035999805066568	0.30993222724765696	0.19099548979532396	
149400000	-10405.0366520768	-9831.114307409467	-573.9223446673337	-9831.114307409467	141.57250326001582	2.7061148505505632	5.388010236951947E-4	0.5839154069687338	5.362448140750515E-4	9.49493233439399E-8	0.5963657177999431	-545.923352500514	510.7332772399557	678.8693809122547	312.82429286503486	88.32928615025564	52.38879429417776	40	2	16	19	4	0.18376433144057536	0.31541038633132373	0.28650376371624575	0.21432151851185546	
149600000	-10389.166558539551	-9836.879784478635	-552.2867740609158	-9836.879784478635	103.91314389728467	2.6601900439480444	5.264167504700249E-4	0.5325114491417996	6.100174673561743E-4	7.939103324808238E-8	0.52335269668654	-523.1686481552007	440.50766777313623	349.6274300970047	594.1680711916366	257.058761696913	81.23673260443432	11	8	25	5	32	0.20733455632059666	0.299079597635428	0.299600889205236	0.19398495683873984	
149800000	-10402.681049945179	-9852.04697868775	-550.6340712574292	-9852.04697868775	188.7636576035857	2.3788814779136036	6.199407933720375E-4	0.5811993232292937	6.004246547312685E-4	1.4606093477980225E-7	0.5988512700941357	-518.2714286548254	532.5391307640635	930.5608972301421	535.1076549142698	78.33360136846142	293.71626272363943	10	2	33	30	6	0.1818643787093435	0.3108252343229794	0.2997368700868843	0.2075735168807935	
150000000	-10380.650612491578	-9832.651913910668	-547.9986985809109	-9832.651913910668	92.51581999249662	2.5853246569091692	5.930585906812585E-4	0.5630140846170744	6.229344639572992E-4	1.1832861239721577E-7	0.6045005133673124	-521.4590699272753	307.55576029060325	561.0322005518644	164.46583873641922	113.57708394757562	3.6870783205817483	20	22	25	11	3	0.19953672377196519	0.3057226055222759	0.317052623030642	0.1776880476751177	
150200000	-10389.759364991902	-9834.317314409056	-555.4420505828456	-9834.317314409056	93.28363482987974	2.3780876398008095	5.126850238496871E-4	0.5353252669761707	5.477064656049279E-4	9.235039586432008E-8	0.5791934196325139	-527.1040294978402	558.6422659643524	1006.4305914369486	219.70214685236482	136.3103444976061	3.771609566012232	33	10	16	18	4	0.18805531548435936	0.29864684462123625	0.30223403019317757	0.2110638097012277	
150400000	-10403.208312099148	-9850.851146821507	-552.3571652776412	-9850.851146821507	103.17312786459102	2.5457981008893795	5.845004728300863E-4	0.4984668996896153	6.151813808696801E-4	8.286773882453021E-8	0.48070414013735535	-526.6631527895868	546.0999563161063	309.9966297048083	76.67209617917705	114.03639283116794	17.18362076114554	44	1	20	14	2	0.19126317279072508	0.3077118992511866	0.2977980209380996	0.20322690701998972	
150600000	-10383.464170055926	-9844.4618087701	-539.0023612858255	-9844.4618087701	82.64181199410416	2.6964748832763723	6.968449517508451E-4	0.4521577502911786	7.338270250470845E-4	1.1172363175347449E-7	0.47120367125396856	-512.9681532330947	446.0874333615864	373.32668082921117	58.072029815859125	47.204209190712746	106.0654891257065	7	42	3	10	19	0.1897510186741189	0.2998108877390846	0.32078915416262166	0.18964893942417588	
150800000	-10376.027292263221	-9853.265220921383	-522.762071341839	-9853.265220921383	91.05253992402986	2.8775254700836497	7.430514353660042E-4	0.5538047053602905	7.939173524028354E-4	1.5295702172336477E-7	0.5360267383867879	-495.95194368562375	303.693961501196	578.7267544155018	142.4276796879838	44.53599605089941	58.5753282973095	29	17	2	16	17	0.17956108942162863	0.30011528718975394	0.3134592266625633	0.20686439672605525	
151000000	-10359.203388555516	-9836.018935527794	-523.1844530277216	-9836.018935527794	117.09299958667468	2.400573712953947	7.021731545237478E-4	0.5867752917138581	7.881075991577731E-4	1.5339339067383736E-7	0.5341393723885139	-493.7806685369767	762.2563244253971	331.591345078356	552.2290928211542	49.55818579655858	79.48385751877848	10	10	27	29	5	0.18738002852663319	0.30982126809662125	0.30379322309653306	0.1990054802802137	
151200000	-10394.739907418905	-9851.082708260683	-543.6571991582216	-9851.082708260683	157.98994383559733	2.6236678220059217	6.441919519127447E-4	0.59964054616107	6.549653507725363E-4	1.80884870465787E-7	0.6324241713004518	-513.7519313985765	314.6070825750827	122.91016283401515	565.5580427699341	178.5433404298489	79.83326579274397	17	14	16	24	10	0.18332652308822425	0.30348890915581145	0.29572491440821963	0.2174596533477459	
151400000	-10377.374121685432	-9843.42017565858	-533.9539460268508	-9843.42017565858	71.34908249010893	2.5590036960509317	7.346345916451024E-4	0.5030050754411115	7.709798280745833E-4	1.538669099736045E-7	0.5362840157404634	-505.69682739451355	418.4012372877778	232.76128570884626	553.440320680655	78.54809775824535	63.779402401016604	7	13	29	1	31	0.20359084881475725	0.3128856400752315	0.30290652298701454	0.18061698812299798	
151600000	-10391.602367122647	-9859.558389356038	-532.0439777666096	-9859.558389356038	73.28036019320741	2.59662247789302	6.036432847934025E-4	0.4694753200735566	6.851002924360762E-4	1.1677639834914279E-7	0.5470079778705063	-503.8150436785546	1142.750759466589	414.86914357820194	544.050145101625	68.16080248921563	1.8263615363830086	7	14	19	38	3	0.19231505613820501	0.3074756710650871	0.31687129567179445	0.18333797712491462	
151800000	-10404.155490866027	-9831.45489703822	-572.7005938278079	-9831.45489703822	99.25296086455685	2.4816027602404147	4.436751876348755E-4	0.6236261061577586	4.619566733165721E-4	5.8199924538848097E-8	0.5948209008468885	-547.4634439524533	622.6345936937333	718.1936773940739	86.44410480736717	29.70559844418151	6.112289523307537	3	48	26	1	3	0.19698948315549047	0.291048196270095	0.3053286475451601	0.20663367302925564	
152000000	-10389.027284640375	-9839.726444738117	-549.3008399022577	-9839.726444738117	95.42582053820176	2.7173050362140185	5.420429899499748E-4	0.603109094220442	5.587706209661856E-4	8.804267250223322E-8	0.5840444296025746	-520.3387442500238	359.7928231978972	685.3213641993361	117.19271875593346	248.31313299552662	0.05872539581337876	30	19	26	3	3	0.20294428105587448	0.30251001099330843	0.2999244795487347	0.19462122840208357	
152200000	-10405.492367152874	-9838.166328533633	-567.3260386192412	-9838.166328533633	118.07217291221487	2.500778753899908	4.4765051586246403E-4	0.4198613789336953	4.763556744198055E-4	3.726832940559531E-8	0.43769218661194137	-538.8532960633258	698.4887096574557	1304.9001706763588	88.71020569188146	126.79206388653604	12.53224001524241	28	14	9	27	3	0.20179903203164334	0.30714756387492304	0.3008310677995051	0.19022233629392968	
152400000	-10418.239616100123	-9841.346774949787	-576.8928411503374	-9841.346774949787	136.74245605749329	2.4430654235967424	4.4928832795134013E-4	0.5027865280523749	4.91551353070483E-4	6.118828126922511E-8	0.5566652624612086	-549.7299554116594	620.6652734048383	661.4539314320364	162.1897372236177	121.0588555026534	21.533064914924754	38	6	30	4	3	0.18251422120419028	0.3162918316730738	0.3106359135006392	0.19055803362209783	
152600000	-10385.33995409933	-9829.703209186584	-555.636744912747	-9829.703209186584	102.20983625953119	2.5956335015785603	5.149346887527275E-4	0.3931693750707796	6.047593180739069E-4	4.775109569834815E-8	0.4090214538350297	-533.0589980430155	544.7321301888903	346.54393926877793	115.30273071259761	7.656577869914706	7.219944234874007	43	6	29	2	1	0.18822412173305722	0.305740960561412	0.30178086271128274	0.2042540549942492	
152800000	-10434.980222821803	-9857.405882775514	-577.574340046288	-9857.405882775514	214.62119631214532	2.7979796671513997	4.7676418975665735E-4	0.3621563081661873	4.759604554599991E-4	3.638189467668373E-8	0.3968829585581659	-549.5678320419332	746.9931402498859	581.0395817129752	201.74893776900055	153.11641990545473	135.74549314789698	23	25	13	5	15	0.1982204786394946	0.3193401017994445	0.29082850489293066	0.19161091466813146	
153000000	-10397.066926625064	-9848.251631606261	-548.8152950188037	-9848.251631606261	206.53055180197052	2.5907833365821396	6.802501712102802E-4	0.5055347994504609	6.151601977266349E-4	1.1480578619310818E-7	0.5105232366129646	-516.698790300326	282.97475000695994	284.1622078459658	541.8309207021906	89.67591731456557	471.0871615495788	10	19	18	28	6	0.19972548295035192	0.32012654230761267	0.2956285636032329	0.18451941113880377	
153200000	-10428.243105144618	-9847.677065550863	-580.5660395937552	-9847.677065550863	257.30610629662385	2.5802861346850228	4.7925106645986125E-4	0.6385631398508824	4.622726369492129E-4	9.592838483819106E-8	0.6558249638071908	-550.5894921137266	429.6838855549709	972.2372748037824	294.88148218158	224.64943412060788	75.45065641015216	21	20	14	12	14	0.18187026998303316	0.3055923906691925	0.3122571172709116	0.2002802220768639	
153400000	-10415.326128739523	-9849.11545299604	-566.2106757434827	-9849.11545299604	137.2593615563785	2.6725704750037766	5.596928263159978E-4	0.4749603429590958	5.694840833309465E-4	7.157914667069152E-8	0.48444876056442826	-533.8143909906199	462.45924359620153	534.9798424774449	1485.396774860694	518.0320918349294	132.95130672289127	21	13	2	10	35	0.20546113729550972	0.2933569013475449	0.3099898509809314	0.1911921103760153	
153600000	-10407.311888395665	-9838.137010932893	-569.1748774627714	-9838.137010932893	102.66424672514226	2.411585294469031	5.104294805985207E-4	0.5966884894846392	5.244472849994234E-4	6.932452098707898E-8	0.5423612663636722	-540.3545801556965	537.323866662778	740.1165793234541	602.5009540603809	118.16308667746404	7.11722344902971	1	33	11	32	4	0.18975279049566082	0.3139605526381583	0.28580275771445884	0.21048389915172333	
153800000	-10362.614685223198	-9821.065133767777	-541.5495514554214	-9821.065133767777	111.47670471821121	2.7736359744674743	6.706534164836039E-4	0.5993432368727571	6.316492561330917E-4	1.5422965747108923E-7	0.611945693062717	-513.4684324084424	180.34830255642242	601.8254331971359	262.4622795721985	66.82933074971596	71.24975076668233	25	16	8	7	25	0.18311324987667546	0.31756476636532505	0.3123833053022907	0.18693867845571013	
154000000	-10406.06079680398	-9839.621505888585	-566.439290915395	-9839.621505888585	147.7151468907819	2.537937055796117	4.4945528805192733E-4	0.5408064951252377	5.027654274143258E-4	7.838015867390437E-8	0.5813416624144249	-535.7618909167443	378.90387372130226	1186.2604167635966	323.9092976157008	89.59267626216064	171.342117266184	33	11	6	5	26	0.1897385833963524	0.2960137379626748	0.3024586569233285	0.2117890217176454	
154200000	-10421.30444377444	-9857.85983060409	-563.4446131703503	-9857.85983060409	119.74454090387236	2.892919636629742	4.7270359113747907E-4	0.37715088869022384	4.890214272299436E-4	3.049305869790827E-8	0.38367652202388813	-536.4612189801321	495.42441894864606	599.70715943376	392.90698822305615	106.80330990860435	0.21741092627651518	16	25	15	22	3	0.19878231321518477	0.29730689456956727	0.3108912987271569	0.1930194934880924	
154400000	-10414.947925130573	-9844.500105946378	-570.447819184196	-9844.500105946378	127.48211320269563	2.362635110615801	4.281422861866288E-4	0.6108370506103934	4.88916932709184E-4	8.210411358284346E-8	0.6262850637243298	-541.6343084937387	486.7694569815355	775.609292060715	183.25709523067584	228.63602749883668	5.99919026454314	30	16	24	8	3	0.1984106282049605	0.3001912531801468	0.3022503552165833	0.1991477633983108	
154600000	-10417.089767364736	-9848.151476141571	-568.9382912231655	-9848.151476141571	115.08931692397846	2.6332010104710393	4.1252097881463794E-4	0.4071244948688471	4.532746003234127E-4	3.5370156952749033E-8	0.4421329355285858	-541.4762020630877	924.2107237450405	623.8939819044023	65.5972652357561	134.61103490850613	2.2141977819199625	39	11	19	9	3	0.19008075056221002	0.3043716238603221	0.31160248206482244	0.193945143512647	
154800000	-10456.888863670587	-9837.64359002772	-619.2452736428678	-9837.64359002772	173.32721432595724	2.6830921997461523	3.1033657543770116E-4	0.4419076019735742	3.374451168665536E-4	2.02580240692216E-8	0.43989815123470366	-587.6877858385028	1158.1591598162663	918.665301297205	984.6332004793891	119.85183478542893	130.87460938925952	33	6	9	28	5	0.1870223405882473	0.30987177598875504	0.31046467663485827	0.19264120678814092	
155000000	-10455.21847154373	-9853.842233206933	-601.3762383367978	-9853.842233206933	184.57820877356622	2.7228783310163585	3.085375184242837E-4	0.6325520911882624	3.3413501557029397E-4	4.3339216862290014E-8	0.6374570560651285	-571.2759269948002	465.58130360686994	873.4860372789246	101.20151290483793	241.1321957718517	1.8619391067494988	12	31	31	5	2	0.18010127767356937	0.3074228694135907	0.31267857758753814	0.19979727532530345	
155200000	-10440.744922485766	-9851.531143533175	-589.2137789525915	-9851.531143533175	141.67723264282645	2.468926759040071	4.55383706230963E-4	0.6401668204673165	4.803587015828444E-4	8.577802576945079E-8	0.6422365983247887	-560.5947163353931	406.5983594826683	652.3570010217102	233.5774620245774	202.91391319349574	72.82051342458549	30	21	1	21	8	0.18191869726164075	0.29753314183216395	0.3156647748246534	0.20488338608154352	
155400000	-10407.720888698886	-9830.502814192023	-577.2180745068642	-9830.502814192023	114.42997318887656	2.578498890751804	4.1565317291146763E-4	0.388112182559923	4.921220961105405E-4	3.092469070624199E-8	0.40281775684761834	-546.2356381434759	492.23470386654515	1755.351397041621	626.3214260244772	167.79740982881822	3.7824238828302392	23	5	19	31	3	0.20165162814181462	0.30828666888756673	0.30222992243953145	0.18783178053108884	
155600000	-10411.158199923364	-9848.646179511172	-562.5120204121924	-9848.646179511172	122.30750067668605	2.669774834970698	4.760554628757451E-4	0.5337964467216373	5.035703698600185E-4	6.780034959672629E-8	0.5425544428981682	-532.7857577253677	367.43131463469496	332.5871441417549	1022.7013894429217	168.87851388674528	3.385155012247361	5	22	19	31	4	0.18963184784429793	0.2958971935442414	0.3205104774352724	0.19396048117619	
155800000	-10400.811861037051	-9849.265556056605	-551.5463049804463	-9849.265556056605	168.93565300738754	2.5955320260684394	5.696258696525321E-4	0.4022847972992017	5.797375816971472E-4	5.1238923228079376E-8	0.3908685014399157	-520.561405344702	131.3247518018329	372.44737091892074	1065.5269574499298	633.9663314708869	80.29998092969223	1	29	6	8	37	0.18477094691789245	0.32054811807835326	0.30246069847845053	0.19222023652530543	
156000000	-10366.41115367927	-9832.763048586801	-533.6481050924693	-9832.763048586801	115.41542330199398	2.6370537193892054	7.724285567256121E-4	0.4843196529278425	7.573952886491147E-4	1.7080910385018095E-7	0.568296265716704	-507.2162451685402	190.75630358136013	414.84258468293604	61.29033127804101	101.90840517706306	96.71941579969963	29	17	2	27	6	0.19052460104320254	0.2988343724089311	0.3180976331769655	0.19254339337090248	
156200000	-10356.23535563051	-9838.031603717727	-518.2037519127822	-9838.031603717727	80.8486116413482	2.484443962567576	7.865801158247251E-4	0.4285122816088432	8.167982944374354E-4	1.521854228225895E-7	0.49353383583600235	-495.82209838192716	295.10607337942076	183.47226093125624	40.1427636977971	51.75982274474011	1.0117293799728448	51	4	7	16	3	0.19318053237927338	0.29627188498668466	0.3003515216823386	0.21019606095170495	
156400000	-10358.07366175773	-9835.33207155428	-522.7415902034494	-9835.33207155428	76.45181461395407	2.7614613385877327	6.475343941977985E-4	0.5922124544645492	6.84677689947515E-4	1.443274451027842E-7	0.5831271187357819	-505.8499479973259	369.5450309110376	142.9273271506266	69.38685788034584	0.07171114766914485	0.0918337986129971	52	21	5	2	1	0.20004590866105737	0.29447596391383246	0.3176738524030716	0.1878042750220402	
156600000	-10414.331281054703	-9855.396151914916	-558.9351291397878	-9855.396151914916	91.20286097874026	2.3515791235526926	6.088790993602264E-4	0.5248624425749491	6.34727674371649E-4	9.656071651290646E-8	0.510401564783905	-532.4408399756144	683.9750671711126	428.4481228402292	177.3185460742431	93.31022010969096	19.96157211664507	22	22	11	20	6	0.1852573360588798	0.3117720480418677	0.3048572560129063	0.19811335988634785	
156800000	-10391.998322902366	-9841.135022496755	-550.8633004056095	-9841.135022496755	75.9096500339341	2.6890766507905823	6.113292640113848E-4	0.522092145624861	6.836145070572832E-4	1.323846552961433E-7	0.5970070785727929	-526.3709141630061	440.43977311634376	76.07700048504911	177.9069391854256	33.369925620107786	19.72621961944862	49	14	11	1	6	0.19195746513440207	0.2975506382597071	0.305718453062124	0.20477344354376853	
157000000	-10405.164409341125	-9840.092390316244	-565.0720190248817	-9840.092390316244	87.03186080084474	2.553590871597265	5.780913786199908E-4	0.5604535267390321	5.798324946354143E-4	1.4274851425884685E-7	0.6683219434033227	-535.0483205160091	576.7411706999391	906.088299193296	603.3406484983662	223.30011280974384	11.170294873829997	31	7	9	26	8	0.18950726962276437	0.2905181698249888	0.33585019856684745	0.18412436198540105	
157200000	-10380.627582385527	-9841.489409663862	-539.1381727216649	-9841.489409663862	61.516332471015666	2.6781076844979244	7.117947043150612E-4	0.7347659193926247	7.671344821822025E-4	2.415456975782648E-7	0.7108741603167473	-513.5940673232896	415.0323865540805	435.2269815520487	169.9972834404668	31.06248985744312	8.77909760586068	45	7	18	6	5	0.18531248598638844	0.30713718586564975	0.2927310101352492	0.21481931801271426	
157400000	-10337.84167539862	-9834.308630517655	-503.5330448809659	-9834.308630517655	43.991627202732175	2.3199194384114548	8.560092669934744E-4	0.7542162891752993	0.001034116594261266	5.93037831643204E-7	0.8158769418816185	-472.8126245176721	773.986735672194	183.3231596856808	753.2506167067378	40.08317088348606	9.6126078415034	4	25	19	27	6	0.19209678923010523	0.3068284664714966	0.3146070156472093	0.18646772865119038	
157600000	-10363.927244164961	-9837.809002716867	-526.118241448093	-9837.809002716867	70.33702380027857	2.8817501065130955	6.985663081401325E-4	0.6050443207970797	7.571362554671859E-4	2.1681677168491782E-7	0.6488784359775083	-498.0778569365035	366.35979012434905	873.2291661119841	44.60897044502797	82.48575513106987	34.50648827403997	32	11	22	8	8	0.20228608133870093	0.298994308189137	0.3066781344551764	0.19204147601698715	
157800000	-10350.356566116066	-9820.626708259566	-529.7298578565012	-9820.626708259566	72.63573138072302	2.550007055117003	8.336805580237114E-4	0.6355974397823649	8.570072379000791E-4	2.443790063749009E-7	0.6181873894381416	-501.4976831496877	292.73426804920564	206.6064838418558	529.9750803989963	96.11664659545416	35.168925810633624	16	16	14	26	9	0.1867546471517045	0.3134766168161029	0.3074449349957635	0.19232380103643046	
158000000	-10354.214118983415	-9815.335546161492	-538.8785728219223	-9815.335546161492	66.41545036075001	2.380656479085197	6.245161923638539E-4	0.5938948218424107	7.106580427138533E-4	2.1245378149322737E-7	0.7101579606401554	-510.9937752258471	362.15581391751465	368.39105084838883	506.8103927734834	152.46765535014273	12.22485965720147	6	31	8	28	8	0.19283897225448213	0.30161545798227785	0.3151624021786025	0.1903831675846389	
158200000	-10397.012857270047	-9838.865912223118	-558.1469450469278	-9838.865912223118	98.67047466115893	2.4093860951836086	5.248044598115051E-4	0.6400301999835765	5.462066013101392E-4	1.5766276028155767E-7	0.7550381002253224	-528.9890888505491	268.3320575568225	220.71684129394424	768.7230187464406	126.46046226798185	56.24217971028069	7	20	21	3	30	0.18699518130924953	0.3137741113094813	0.29880535362398136	0.2004253537572891	
158400000	-10412.23366984511	-9840.5898262487	-571.6438435964094	-9840.5898262487	106.01330447780973	2.7271836756575976	4.1332510899619703E-4	0.6417813605068992	4.7405327427285437E-4	6.410047499467423E-8	0.6123542957790358	-544.7999136056021	858.8442357076561	189.49649295225927	86.84647031879476	144.09176039582485	3.491651788910339	45	3	8	22	3	0.1835200859010521	0.30512973538368904	0.3159733735432047	0.19537680517205544	
158600000	-10442.613081967434	-9850.197177072649	-592.4159048947863	-9850.197177072649	123.01263170957868	2.633834075782034	4.0172066439392225E-4	0.4620326649712428	4.687395982961548E-4	3.680202586241757E-8	0.466697471640032	-559.7940788437597	489.1574724899668	458.6370990129516	891.0026310012636	1337.7578030006134	115.65328427779863	4	13	23	4	37	0.19241799686198843	0.2999423437855503	0.33586071819748503	0.17177894115497752	
158800000	-10409.877497687865	-9839.399956467665	-570.4775412202005	-9839.399956467665	144.87314505682363	2.5494565558531006	5.29040850873493E-4	0.41167259325911276	5.26456383928473E-4	5.6647078998023045E-8	0.4663956262999197	-538.3507977823997	608.9649949922187	384.4071446276237	730.8146695491063	1168.7518947375004	150.10143564012452	14	17	3	9	38	0.1946431634397232	0.29119298310119335	0.3175620467880983	0.19660180667098628	
159000000	-10402.398431938918	-9852.1519099328	-550.2465220061189	-9852.1519099328	87.47832599131324	2.6799242078256063	6.421069574367345E-4	0.454032188104451	6.89916183827838E-4	9.811258737450341E-8	0.48493239283787537	-522.6182819000383	486.23716143957284	364.55219950545506	585.7717126551838	63.47459721406318	34.71142871593741	12	10	26	30	3	0.1820456857911872	0.3262561812246995	0.30584712675327697	0.18585100623083753	
159200000	-10415.788207283878	-9855.713518123763	-560.0746891601158	-9855.713518123763	107.4085036261028	2.5227092291222575	5.67678459240149E-4	0.5986722837095289	5.531539331383456E-4	1.0457190053695805E-7	0.5834898015606662	-532.9552518202835	369.1610602788842	157.76405744988864	412.2075157678342	114.581365781679	2.3213395031035065	61	8	3	6	3	0.1923392064823714	0.30483215439008204	0.30297707289232156	0.1998515662352263	
159400000	-10432.752426145682	-9859.008521603751	-573.7439045419306	-9859.008521603751	150.5828019867683	2.6357503665654582	5.466952171949345E-4	0.5137179291646473	5.255917852005893E-4	9.923992190111498E-8	0.5707444026909806	-546.9309737125099	404.51498114577106	423.6054144013417	190.5740656920303	162.0147568774129	35.38244759148902	45	5	9	20	2	0.18689778235031537	0.2947801322213633	0.3122688330671431	0.20605325236117958	
159600000	-10411.029358180738	-9834.8303321203	-576.1990260604385	-9834.8303321203	137.39564611994206	2.324699641559709	5.111013635597518E-4	0.628377611871205	5.188105828289509E-4	1.1639880015229438E-7	0.6582204875196184	-547.0230943013432	470.23193667210796	720.0091828641811	76.89426713406652	118.5042493715199	225.22063107301287	28	23	5	24	1	0.18192655350708173	0.3040667255082202	0.30989995731655284	0.20410676366814653	
159800000	-10424.526681060914	-9851.450301872728	-573.0763791881855	-9851.450301872728	116.89002639878217	2.5641138705764006	5.216652363288128E-4	0.5644794877364478	5.404775053470156E-4	9.932144646972817E-8	0.6159423628725315	-543.8340434657517	1152.4123713926522	409.9420078776572	647.0897293885336	94.01794831299419	5.118957238895442	1	2	46	29	3	0.1982218865281186	0.31820913786012445	0.27840352744947017	0.20516544816228816	
160000000	-10388.087762446248	-9827.261226933671	-560.8265355125776	-9827.261226933671	109.16795965559808	2.538293278841249	4.945646251484851E-4	0.556385196272565	5.346222023045422E-4	1.0012029696508098E-7	0.6198761228031029	-532.6096123022926	433.8580422985924	802.7766452479722	140.10134242141214	181.27035714563044	0.666666393224286	31	14	12	21	3	0.19621417885936882	0.30922291430987414	0.29162903291080533	0.2029338739199529	
160200000	-10424.681116181122	-9858.621461028195	-566.0596551529263	-9858.621461028195	138.68095243322574	2.8882993293202044	4.889997713349345E-4	0.4780205159205813	4.995631135702683E-4	6.090032826378731E-8	0.5003786923853141	-538.4294306906518	557.4079742563699	774.9569486268844	232.01171152015448	126.65433075098083	4.753451218211233	17	27	14	20	3	0.18340717171923862	0.32110682418389164	0.3049444357092361	0.19054156838763506	
160400000	-10422.864059196538	-9839.467846433274	-583.396212763264	-9839.467846433274	139.05760577996165	2.406534794997082	4.7650638763216256E-4	0.6001543186517091	4.796139295630034E-4	1.0985918411315971E-7	0.7066380439830908	-554.9652788088002	1087.2232755551158	469.9983184984337	188.37789368585675	180.44158345723514	10.893441272802043	44	7	10	17	3	0.1924920219115008	0.3109995241653845	0.2978653254881474	0.19864312843496887	
160600000	-10383.261135171722	-9829.515405134827	-553.7457300368958	-9829.515405134827	133.5861837161017	2.4576777602660576	6.597431816207981E-4	0.6043399522938089	6.347038428114422E-4	1.2681924201377548E-7	0.559919170092071	-526.2742240504089	295.12930838740897	523.1416912323288	77.11347221512037	116.41440968523989	116.94659557842726	17	32	19	7	6	0.19630976477427592	0.3099215269676289	0.29699057691356673	0.19677813134453026	
160800000	-10366.067339784577	-9830.866134454207	-535.2012053303691	-9830.866134454207	110.2096134024596	2.7478874358239684	7.523316078914868E-4	0.5701624743918243	7.34677975617086E-4	1.5303753573094722E-7	0.54751491376225	-507.7523749499608	294.12827704718893	709.6395978113358	59.47242103993721	51.30303423897944	83.00738439521594	25	18	20	4	14	0.19032413331340278	0.29327970254269187	0.31570959283185435	0.2006865713120529	
161000000	-10386.910880396377	-9833.266826738805	-553.6440536575716	-9833.266826738805	105.89968473537304	2.767949884601468	5.776628768576339E-4	0.7030782964618103	5.838819068839894E-4	1.8203154150721556E-7	0.7284610836854708	-524.1600434420357	596.2672546533756	331.9500547050188	728.2157319026011	119.21429360189389	2.8135372255495166	2	30	11	35	3	0.2045974712172551	0.2896965095274483	0.29943698879416153	0.20626903046113682	
161200000	-10352.522106434111	-9823.30147821424	-529.2206282198705	-9823.30147821424	87.54106420812316	2.413585201446291	6.812212570952817E-4	0.675159959837937	7.49826914548562E-4	2.5575471209514455E-7	0.7042006491295026	-501.7780786922365	347.34646562057424	544.0888596421498	392.65157515920623	78.35895215272488	4.151607453432954	37	11	1	29	3	0.18288367589410898	0.29680452791993656	0.32175703771905345	0.19855475846690265	
161400000	-10346.112283083423	-9831.145372247805	-514.9669108356178	-9831.145372247805	117.37830382981484	2.61234281961345	7.878867084136866E-4	0.6608906593393149	8.045987344601523E-4	2.896603728865689E-7	0.7018033276159888	-484.15064325247687	379.6333968356152	179.80832484452358	297.54861195424405	714.6980102088133	58.66339564420648	14	13	4	15	35	0.1854965227682165	0.3105469075912967	0.3045236403635925	0.1994329292768961	
161600000	-10367.704815969024	-9833.76588271321	-533.9389332558122	-9833.76588271321	107.1802239065646	2.6810561491907547	7.439618765003436E-4	0.6039294093592352	7.150314132024413E-4	1.772255748374576E-7	0.580858016431529	-503.0039525815431	220.26294786868388	774.5504894479378	1044.5157752154003	99.21075061879199	39.7072547376753	30	2	7	38	4	0.19563638790906882	0.3113173511917468	0.30780553056856563	0.1852407303306205	
161800000	-10370.21181277464	-9846.346287053022	-523.8655257216185	-9846.346287053022	102.98461785533142	2.5324253054055217	7.662991418197379E-4	0.5052224450433591	8.1681681814057E-4	1.7157697806541236E-7	0.517485832467451	-493.7589774113436	308.46795076181394	349.98905671307335	794.4490036185351	332.3012932428635	77.17729955884343	16	16	11	1	37	0.18790586475395607	0.30514975171458497	0.3029407547367082	0.20400362879475256	
162000000	-10358.902614967168	-9852.608395585756	-506.29421938141195	-9852.608395585756	88.70457932273743	2.258204245252851	8.702595874199455E-4	0.4984670928750714	8.969829387934273E-4	2.875369620225474E-7	0.5781152792528246	-475.9211679327463	279.66852655233924	89.55470663100441	579.4701509176325	60.56083352054976	50.92124787141536	17	12	17	3	32	0.19822826301069343	0.3121306130920409	0.29987958284395877	0.18976154105330878	
162200000	-10392.411747432036	-9843.812687525739	-548.5990599062975	-9843.812687525739	140.4445526890636	2.610105722627803	6.214102167370662E-4	0.44058462356778433	6.522480460423641E-4	8.376439473296305E-8	0.4631004682914809	-517.3273270747275	871.5451297938375	502.6622228382638	570.4882643716339	655.2964767166234	75.32497791965321	9	8	1	27	36	0.19858502501545058	0.2950475781165017	0.30195147196233063	0.20441592490571897	
162400000	-10402.359477884758	-9834.907272745446	-567.4522051393119	-9834.907272745446	176.2416954885832	2.735621069824494	4.445172440940766E-4	0.4456690989490063	4.907989562884832E-4	5.372025397334369E-8	0.49389421341024775	-537.1872886324545	336.53991228111164	732.7188165641896	1003.5585941306656	119.16107643264897	128.8198720305707	27	15	2	1	36	0.17730665393218725	0.3194035281348513	0.3016748894365677	0.20161492849639565	
162600000	-10427.807832686198	-9857.85803800998	-569.9497946762194	-9857.85803800998	113.12130017265002	2.4625832601803443	4.968195808344126E-4	0.5564516481244051	5.091141586955898E-4	5.404966306246505E-8	0.4840355333442577	-539.1027166075261	950.6893638100353	523.7152101448243	1049.147911894547	188.72024033824653	9.459223147233574	1	18	22	37	3	0.19215240829551056	0.2885580617341274	0.32603335547870677	0.19325617449165708	
162800000	-10449.706442351473	-9833.254030814738	-616.4524115367353	-9833.254030814738	153.21901393707768	2.624251587242116	3.9466564321656675E-4	0.7607971233575526	3.727222196482717E-4	7.485047225587011E-8	0.7543421162500473	-585.2669861188441	1051.0822100828943	1240.196116301844	606.9328069426152	91.04427901240959	67.4266818463264	33	8	19	15	6	0.19941954741254547	0.2906090561789857	0.3129547767004523	0.19701661970801823	
163000000	-10364.814825004558	-9832.528974095887	-532.2858509086715	-9832.528974095887	99.87951367137525	2.738292258180135	5.818142664794801E-4	0.39908269353638537	6.510458651549609E-4	8.278579327359475E-8	0.4621231020718762	-505.42215176587683	311.7523543211363	666.8964425512561	37.47295777398103	24.955861915290342	91.01933391638654	21	30	4	12	14	0.18403263373692488	0.29620866282107955	0.3130908941107707	0.2066678093312266	
163200000	-10346.079551280018	-9852.99414510414	-493.0854061758779	-9852.99414510414	56.466401281747835	2.558789159779608	8.637766806053605E-4	0.5818155826558384	9.486067792199684E-4	2.7161861766967214E-7	0.5939422889201496	-468.3014471373061	224.50828025521625	503.5356229243252	44.078255395830624	44.83382010664852	0.1477085741348194	22	21	20	15	3	0.20258932040484676	0.2966706570593434	0.30050623342065413	0.2002337891151574	
163400000	-10421.296307046627	-9852.99809930559	-568.2982077410363	-9852.99809930559	107.10916328408351	2.8673531943325976	4.937648354613814E-4	0.5747109067859292	5.465246422024019E-4	1.1020590820858321E-7	0.6596493790370227	-535.5628246814125	1901.017751821717	149.64031312460946	731.0200597625701	87.57741948987646	32.73251059486441	6	11	35	24	5	0.19141976839725985	0.3121521494508375	0.30475632784211976	0.1916717543097847	
163600000	-10391.434967298264	-9845.257583996985	-546.1773833012786	-9845.257583996985	101.94114790801616	2.658040240805947	6.176787640855811E-4	0.5611916444782887	6.805154674680075E-4	1.323714830795071E-7	0.5877078282489168	-520.927093505518	337.8721614911737	461.9866359016352	97.66332696071147	66.99457802540248	18.508361983745747	25	25	22	8	1	0.19037311450859742	0.3203456142092321	0.2983340056737683	0.19094726560840403	
163800000	-10402.063898449142	-9861.65749012185	-540.4064083272913	-9861.65749012185	83.71618952237353	2.3207897775958073	6.227199668960955E-4	0.39933416185305187	7.070940407692694E-4	8.80282180477723E-8	0.45942886738328126	-515.4259247229917	249.3410924979183	418.72278366855073	124.6350498681672	113.19603800481083	2.5209404616664406	31	21	15	10	4	0.19039133640361433	0.3064055066665234	0.3018480018523383	0.20135515507752583	
164000000	-10403.69092512766	-9832.641247092804	-571.049678034854	-9832.641247092804	139.7715605013679	2.6067720439261772	5.030759803842544E-4	0.6990123879480364	5.185814719391594E-4	1.0545742237024154E-7	0.7041649923308968	-542.7169404614882	568.2920871300608	565.0663586767524	84.57356667794667	162.75113376640968	46.21428899303777	27	19	20	11	4	0.18488499803719682	0.30986616206848133	0.3180364766772468	0.18721236321707693	
164200000	-10414.681392439401	-9853.628461732953	-561.0529307064487	-9853.628461732953	164.40028168133387	2.451978775528955	6.052354322931284E-4	0.4862049201695811	6.00504751472865E-4	8.969276323895473E-8	0.5095525662001225	-532.0267188746981	455.4927126999391	829.1011329103851	344.9037310338894	80.11499155037379	127.26217623958857	28	5	14	6	28	0.19174346353894545	0.30899269772997806	0.30667024087916767	0.1925935978519108	
164400000	-10433.598489175401	-9860.836573773991	-572.7619154014104	-9860.836573773991	175.37114465883118	2.463565446977573	5.106859812063703E-4	0.40142331376796786	5.052443512016954E-4	4.350619193946334E-8	0.4129708148770736	-545.4835788043852	468.2009905255708	563.427953150455	73.21405154372744	151.79595255052143	87.79420945666027	34	19	13	5	10	0.19672414213745268	0.3021367981302205	0.3028504531939509	0.19828860653837793	
164600000	-10385.038341149217	-9827.0645562399	-557.9737849093169	-9827.0645562399	149.487625782003	2.4755591063817155	6.68703245673581E-4	0.5291969148391297	6.496989125393984E-4	1.2440222808589434E-7	0.5528823409263016	-528.6889711349113	479.78816496923446	988.714454718871	278.58507295748956	146.27502873819623	71.68826188070348	25	10	12	12	22	0.19648908776300283	0.29441351999957616	0.3106878627068842	0.1984095295305386	
164800000	-10363.675115236802	-9832.766698237516	-530.9084169992857	-9832.766698237516	162.98703951915795	2.518279070530898	6.880833120693969E-4	0.5795597490532284	6.830409159649203E-4	1.6399208480537395E-7	0.5881306749988127	-501.36838751063794	393.8493570458782	139.4593932675373	374.9055836493429	429.90167600743564	72.22224399506634	10	12	12	17	30	0.19197926692666123	0.30991211036703653	0.31063221495217874	0.18747640775412538	
165000000	-10410.544441411377	-9832.500651897906	-578.0437895134701	-9832.500651897906	125.31866422585982	2.624688932300825	4.611866586925695E-4	0.5442149788688497	4.648138543908015E-4	7.729596074288062E-8	0.6132469179372596	-548.1165470372956	871.6264438503484	1262.4846930768224	332.4103152168546	189.4523516784576	2.7874310325423823	30	7	11	30	3	0.19510304726626693	0.2964675239518607	0.3285196370405184	0.17990979174135585	
165200000	-10469.987170756911	-9844.495275331894	-625.4918954250177	-9844.495275331894	158.03279391767668	2.568017489673799	3.0159686682553155E-4	0.7284339258382867	3.122208666264583E-4	3.672131139630641E-8	0.6672739386234864	-594.2227821622652	1606.2039672676415	377.90967647435764	254.0324682587445	347.15757925560496	19.95918572084478	44	7	3	19	8	0.1887115020298191	0.2904015249242289	0.3202567011104649	0.20063027193548885	
165400000	-10391.77520579936	-9836.646239848662	-555.1289659506986	-9836.646239848662	95.58841344489117	2.6523344157764597	5.93899901109385E-4	0.5958141808446499	5.889854783436119E-4	1.802064611761616E-7	0.755976688380615	-524.1132639618993	214.4020945839973	370.9820974051256	1516.6372708693852	133.86784549607773	2.761103943818959	2	33	9	30	7	0.1930634716734293	0.2995818915067683	0.30900166441720434	0.1983529724025998	
165600000	-10359.6006055149	-9826.869056224192	-532.7315492907072	-9826.869056224192	85.30197742048726	2.73767977278771	6.429709090385046E-4	0.7586050442404703	7.74563587126969E-4	3.6491364096582596E-7	0.8680217650426685	-506.6226264873446	535.7194073982309	77.7088539633885	200.5297707551994	17.835914636734795	23.441573882325635	46	19	8	2	6	0.19492424412165055	0.2966289560229598	0.30112409757828273	0.2073227022771086	
165800000	-10394.052206651117	-9845.61984729981	-548.4323593513071	-9845.61984729981	97.88403155331021	2.38863666368484	5.762143505937712E-4	0.6249869378419115	6.520011626032722E-4	1.8478089460178584E-7	0.737363791391826	-519.9797903111983	386.89847682807607	979.7128374311793	225.00616178728214	104.4147711508335	18.093319296463275	32	8	16	21	4	0.19249144017801065	0.2897210874833031	0.31700533677210474	0.20078213556658314	
166000000	-10390.612134060166	-9826.754253620167	-563.857880439999	-9826.754253620167	110.91261925455676	2.5364235384049323	4.7773331408909446E-4	0.5734536800420188	5.652091003265947E-4	1.0539931920186677E-7	0.6397367926883134	-534.4330490045787	518.0103545090644	1272.2383727858346	161.1552477106166	123.84817782665185	68.68697176465949	27	16	28	6	4	0.18954246967362948	0.3039475487123076	0.30976878581948264	0.19674119579458188	
166200000	-10399.624440331592	-9835.694221203425	-563.9302191281682	-9835.694221203425	142.43963454304736	2.4149467613006577	4.4393272950016033E-4	0.5434393743757705	4.55967561130703E-4	7.761415147532755E-8	0.6241308136601355	-533.5795129749547	639.8721462509102	1513.6511729965487	91.41428542722463	187.05632794718971	12.58682935763664	24	17	35	2	3	0.18192559306372116	0.31971391132978033	0.3025855228529589	0.19577497275354136	
166400000	-10417.13594341152	-9846.9512600821	-570.1846833294209	-9846.9512600821	161.18096424210532	2.731381455396768	4.7111367252271737E-4	0.5482730367121161	4.4446836169695586E-4	6.235211817055476E-8	0.5481341498679829	-539.6364357957236	281.018233096423	586.0206801060997	1263.7998727559143	218.05004826707957	0.7938533642919563	1	25	8	44	3	0.19503137964642986	0.31773639198036835	0.30032331943141805	0.18690890894178555	
166600000	-10408.083385138367	-9823.424859905994	-584.6585252323729	-9823.424859905994	206.60645152220738	2.4630358643590404	4.3038920980464256E-4	0.5637145549944075	4.481293279341375E-4	5.994061570723679E-8	0.5666071370841689	-554.5841255454003	389.7212854671808	854.944740536684	380.9683081663319	246.89433144940824	182.469216700798	17	14	19	23	8	0.2089337050250592	0.29282745989396625	0.30959964836829196	0.18863918671268448	
166800000	-10408.993293644284	-9837.958538649704	-571.0347549945798	-9837.958538649704	123.03263600824634	2.725461659174298	4.609296181533282E-4	0.4645637565857742	4.84391464042882E-4	5.885750911710546E-8	0.5320430195794478	-547.4342973346497	557.8990583548551	564.300846678836	144.08573786306005	4.5817783235437695	5.364091161596229	33	18	27	1	2	0.19635214353045113	0.29943471236626856	0.31128408707688565	0.19292905702639648	
167000000	-10391.966575968872	-9829.961941767478	-562.0046342013937	-9829.961941767478	182.85867254232852	2.5943967034128614	5.557942056429538E-4	0.7013415256596206	5.455272354472539E-4	1.2671851960856812E-7	0.6603121173046524	-532.0367728448431	226.62282731879893	561.2557687334998	777.9945132055715	134.3894713083445	95.63789153943232	20	4	21	7	29	0.19196750804183393	0.29411045616392173	0.3121601033677562	0.20176193242648993	
167200000	-10409.907718352224	-9843.334438067386	-566.5732802848376	-9843.334438067386	174.91104042433685	2.667633140284558	5.70958917502302E-4	0.5187340094375349	5.845127148963956E-4	9.786945095404418E-8	0.5652781952985562	-538.1667959279157	458.860247036744	598.4988323961917	420.8692719624586	109.2861733536373	90.99706319544273	17	22	9	6	27	0.1777389687614537	0.30978352267408416	0.31867745896522814	0.19380004959923583	
167400000	-10368.671572005536	-9838.321731128677	-530.3498408768594	-9838.321731128677	100.00588845600154	2.5139476647272407	7.364131798405647E-4	0.5621198111404188	7.250525406003598E-4	1.927988103536403E-7	0.5967077176792994	-501.2371977803544	262.85634139159333	215.75469991065498	695.2036720652978	57.04207849428934	86.8357696007382	13	16	21	11	20	0.17899567446465692	0.3091370131796284	0.3120579617980533	0.19980935055766338	
167600000	-10321.178859391075	-9832.797548712431	-488.3813106786429	-9832.797548712431	102.57644500294975	2.456259036416335	9.479346612085028E-4	0.605162485336519	8.781646853242717E-4	2.720733221255979E-7	0.5885479318531616	-455.1120870055811	573.0545114915512	46.747455473283686	106.61860807007197	642.9150951354327	69.72263416602877	12	19	4	6	40	0.19533412282082266	0.29572729126989594	0.3134316379704809	0.19550694793880263	
167800000	-10364.392709366475	-9838.185421946617	-526.207287419858	-9838.185421946617	88.45708416387775	2.4847998434887093	7.903090539872856E-4	0.6690621321169337	7.617975335819832E-4	2.514639921298844E-7	0.6601978698467355	-499.42984831352334	248.6966287031006	200.74234381263554	382.9880394768073	102.70765864969562	2.8876595256911313	13	19	16	30	3	0.20299763978716634	0.2823735606529624	0.3060936664006039	0.20853513315926964	
168000000	-10401.55984689876	-9838.618012840669	-562.9418340580899	-9838.618012840669	110.76786656179863	2.3888687748340613	5.653900043232032E-4	0.545172262376886	5.992057516603309E-4	1.3597058770137698E-7	0.629555680820676	-534.0155404835796	1045.5538427133813	451.40614118103	270.61866420309025	234.95711239735706	12.353992788189196	11	29	6	32	3	0.19542649257628614	0.30966332829464144	0.2950781306979673	0.19983204843110738	
168200000	-10440.521319922462	-9846.914776904572	-593.6065430178894	-9846.914776904572	176.77986340482659	2.7812127279318473	4.3321649534266895E-4	0.3731170846412738	4.449698655741321E-4	3.2802232104619414E-8	0.42492771392148443	-563.324877696539	619.5137269679018	1200.0330270744248	509.69075643529357	144.68077978505536	164.5823678736686	21	6	26	1	27	0.18555149266131238	0.3269528083786767	0.2894195990354611	0.19807609992455227	
168400000	-10432.650383203974	-9832.11057615607	-600.5398070479039	-9832.11057615607	292.7214867001297	2.6533779757739393	3.720684392548783E-4	0.42482059649284554	3.674793271911927E-4	2.8827834852436798E-8	0.43396248162962603	-569.9083580236177	682.4461628727452	539.5831791730191	1006.783158364753	194.87657006692856	132.24609013935498	5	13	29	19	15	0.19679817287723306	0.29616537671307874	0.3018439622051303	0.20519248820456043	
168600000	-10418.484298928248	-9851.215780435248	-567.2685184929996	-9851.215780435248	190.62219614394618	2.5791318546048414	5.307545386868159E-4	0.5725257950748867	5.548296228224308E-4	1.3398671866266977E-7	0.6540244654095057	-539.2928384738784	315.25661588912936	530.319818467363	179.46394096460824	129.6400782927832	178.65984235554822	13	32	1	14	21	0.19103690260282483	0.30397566234980256	0.3088141190349726	0.19617331601240262	
168800000	-10427.277290868531	-9849.60619161832	-577.6710992502104	-9849.60619161832	197.896165119518	2.42310238554404	4.188773650665756E-4	0.6708698856624677	4.121680758082888E-4	1.0384220807098203E-7	0.722253971778867	-546.2268306373999	337.26320202452285	541.0853448627672	1416.7501682337527	110.40509414912817	108.1347339072311	5	18	18	35	5	0.19512383557235918	0.2972561146824346	0.295325450075873	0.21229459966933575	
169000000	-10402.4737056448	-9831.282087283103	-571.1916183616956	-9831.282087283103	142.98641311123652	2.494996452073257	4.194035827337222E-4	0.5825782652217931	3.8805307188085773E-4	5.0034943536506814E-8	0.5787837989167194	-542.0682450147032	463.475587088844	1148.4393043548605	88.60511687328561	153.04092910821456	0.4876778306975672	16	29	24	9	3	0.1928420108543864	0.2932763541254977	0.30228675429970797	0.21159488072041055	
169200000	-10404.44211161076	-9849.48113849915	-554.9609731116113	-9849.48113849915	121.27855522305781	2.7104548459509497	7.369605144431532E-4	0.5817432551570795	6.205469380329851E-4	2.07087533542373E-7	0.6777351117089233	-526.337353063741	185.08993406115636	572.3791413208011	170.4308818277944	131.95355030090738	151.1009957589086	29	20	9	9	14	0.19178455057558827	0.3185605507895431	0.29878997393986717	0.19086492469500405	
169400000	-10382.654908227965	-9849.743395935182	-532.9115122927832	-9849.743395935182	109.74032542821371	2.554005395712118	7.079224322338725E-4	0.5705231717260921	6.767187093949062E-4	1.8927335135316208E-7	0.6371485850959899	-503.9446093200716	283.16925507414265	792.0729668332676	639.7500148027895	85.8303049973993	1.271454858529434	29	9	8	32	3	0.20260178253666597	0.2979532752211587	0.29079207207510205	0.2086528701670758	
169600000	-10389.723935924587	-9845.46361747578	-544.2603184488064	-9845.46361747578	103.80286121890646	2.858773935186185	6.483472091616213E-4	0.4729964613344259	6.784958299919842E-4	1.1448705555817315E-7	0.5054952753092402	-517.3493504761061	366.23510650980086	463.80118365764105	343.2698456296985	115.32343859052149	7.8995289215388365	23	24	2	29	3	0.19266552956525246	0.2875236715338078	0.32283171360203833	0.19697908529890398	
169800000	-10371.57010629819	-9832.835158155542	-538.7349481426478	-9832.835158155542	100.19089922221627	2.801719612768508	5.741015270327299E-4	0.4011564468749082	6.187244693419275E-4	5.892712168324476E-8	0.4259090071258262	-512.1313015111525	467.6049972102341	43.697620996548316	162.43270560642995	161.6702215659073	0.502465032598521	48	14	12	4	3	0.19801527841570477	0.2972409851794342	0.3020676671455864	0.20267606925927725	
170000000	-10405.450098899077	-9866.374965722449	-539.0751331766279	-9866.374965722449	84.93456793450767	2.6783126832886643	7.626361442911349E-4	0.5186457865886538	7.294331107767897E-4	1.1517049471305245E-7	0.4754012889019727	-513.0246205280582	303.29495016171546	468.4675019126825	102.91528922881957	102.91447293248142	10.385912601778045	1	49	2	25	4	0.1859422802122915	0.3019692922126098	0.3056452663499031	0.20644316122519824	
170200000	-10392.793380996474	-9848.400426201666	-544.392954794809	-9848.400426201666	329.1282896166617	3.001733510962697	7.530800425615401E-4	0.6807726809846407	5.905764479015211E-4	2.61530225578641E-7	0.6924387408662838	-513.5152013294157	572.1774279615024	416.21173887919514	381.91005959233604	76.93010217226289	233.31261803023747	16	24	15	25	1	0.20659022113576556	0.2932369402636014	0.3021743164791376	0.19799852212149827	
170400000	-10376.572631740917	-9832.700369307899	-543.8722624330186	-9832.700369307899	125.42507847011038	2.452930601677015	7.082952256455696E-4	0.544927665593131	6.498061552542562E-4	1.4612037175644922E-7	0.5894831116251743	-514.0484720916892	281.7413662542564	174.54287657037256	734.0524775588318	149.2879353534653	80.51775304427038	13	12	18	30	8	0.1863435995812439	0.3040787230958749	0.30980982106477545	0.1997678562581087	
170600000	-10365.851259513332	-9842.101713864335	-523.7495456489976	-9842.101713864335	153.6168139546203	2.5277090942824736	8.101893497099404E-4	0.6071341451895762	6.877133978683295E-4	2.0556203028687177E-7	0.6124443031583028	-492.21446389232347	531.5955050557578	95.78373347657245	123.17865272648612	602.7385623667449	78.78236781941223	10	16	1	18	36	0.19006483392108273	0.29511872848614856	0.3076358346548109	0.20718060293796065	
170800000	-10373.633746273481	-9842.038782642785	-531.594963630695	-9842.038782642785	183.89889190347765	2.612359770777004	7.306188183330824E-4	0.4595830769180408	7.292791715430493E-4	1.3353580548847815E-7	0.4862385768609603	-503.9976589584594	343.03602806466137	299.508252645068	446.84160575948226	71.89522240939557	93.11870295185793	17	11	18	30	5	0.20179396012187426	0.3039145909659266	0.30221763524632045	0.1920738136658816	
171000000	-10385.251963353347	-9837.788183668164	-547.463779685182	-9837.788183668164	150.60694971116413	2.8375878676635016	6.151586680579217E-4	0.5211634834790992	6.18779244365183E-4	1.1018885006418435E-7	0.5262660545412136	-518.0500433375323	512.9763435781097	1370.8090177252593	143.0652647923162	84.3889597187534	74.29989956997224	33	8	17	7	16	0.20082786620594809	0.30612123786502915	0.293816336401433	0.19923455952759261	
171200000	-10390.793699903872	-9828.77664586175	-562.0170540421228	-9828.77664586175	116.00265881701029	2.5182912292499005	4.8397436137197507E-4	0.45646392655999224	5.074051754314522E-4	5.7348490495869104E-8	0.4821137389494645	-531.8059452279143	475.84521438826414	1351.3106392591417	53.338160534295746	166.88672112575415	2.8177425944799466	25	21	19	13	3	0.19052568995872843	0.29644954963697795	0.3114889105651395	0.20153584983915687	
171400000	-10392.606893058202	-9833.902740997792	-558.7041520604109	-9833.902740997792	129.22348541047015	2.728824382409365	5.930900201721848E-4	0.49104116406159815	5.875768731966345E-4	9.971916052111574E-8	0.5485678004648591	-529.2014677091427	279.2521616822574	344.1979333696522	806.135487273717	241.87964679198947	111.99516158861722	15	3	26	8	29	0.1832606976036454	0.30323976408721715	0.3059374800165447	0.20756205829259564	
171600000	-10398.001642429474	-9845.588397149091	-552.4132452803817	-9845.588397149091	119.17789079844017	2.5560738866651813	6.468698571096764E-4	0.450463502400764	6.331214439270936E-4	8.558874635751107E-8	0.465930599717362	-526.0620456845131	1120.3052617184849	398.1720017645627	93.06084057465088	73.37623778899328	25.20647856966343	2	50	26	1	2	0.19246556523542582	0.3141048629771139	0.3058157417320583	0.1876138300554048	
171800000	-10417.918747248457	-9858.788005591976	-559.1307416564816	-9858.788005591976	100.48555636271733	2.488392636230868	4.861545157195403E-4	0.37773434828677077	5.369862254123418E-4	4.1454466775914775E-8	0.40649388652692625	-539.0830132123693	700.2058665147596	286.94789610775206	118.2244151859934	0.5178240385047336	0.5673279104930699	51	4	23	2	1	0.18629200260595277	0.2890881061447097	0.3297990036021265	0.19482088764721373	
172000000	-10371.258348508652	-9848.956923886866	-522.3014246217869	-9848.956923886866	59.478061873564336	2.757085679065114	6.934151200421061E-4	0.5777772486131211	7.704955237759365E-4	1.872325176917917E-7	0.6020121423064774	-494.6755596514251	319.25343707821077	731.0913647072689	53.62882184576503	108.39087303977504	5.2875243644979495	31	17	12	17	4	0.18940306541862587	0.3169838256634475	0.29193640244608227	0.20167670647184704	
172200000	-10378.854697984678	-9829.761766199297	-549.0929317853804	-9829.761766199297	82.38379954686012	2.5376806992235217	6.053778575926922E-4	0.4999541032657745	6.48881918698851E-4	8.798075123404542E-8	0.5070778439053457	-521.3614367380494	918.9790224008339	351.2622167954252	419.12315289391967	80.68869099967803	13.377234661793047	3	13	30	31	4	0.18460823168064017	0.3152611346270363	0.3067629857347683	0.19336764795755787	
172400000	-10396.875603587527	-9836.535550112141	-560.3400534753855	-9836.535550112141	81.57922766858586	2.5331616888877044	4.816084020647204E-4	0.6533065683611059	5.431777929372843E-4	1.4219427850142366E-7	0.7351965955157235	-531.7003316600526	334.90329132015705	671.5973944224453	88.02488339488987	203.42210531338776	4.8414461536446725	2	43	31	1	4	0.19455595001045703	0.2998001998196699	0.3025825159219806	0.20306133424789516	
172600000	-10383.256997800023	-9838.142817483988	-545.1141803160358	-9838.142817483988	80.03980027019786	2.6209215942961337	6.816642787270107E-4	0.5577356710085679	6.966344648049944E-4	1.587675385127176E-7	0.6054212422925502	-515.5444481521715	245.67503452720055	296.5699168842853	939.3039990039673	85.68935369811824	73.3596584510901	23	1	26	5	26	0.191948999275545	0.2970224533273864	0.3017475074667531	0.20928103993031816	
172800000	-10427.775527381864	-9857.117381246433	-570.6581461354302	-9857.117381246433	112.28759838843666	2.4473081315198786	4.795376609538805E-4	0.43318533953512356	5.43704241928972E-4	5.821627718101288E-8	0.47564086732720423	-544.9986318593245	434.0199511549784	382.62831355117385	113.07405988824856	135.81782664879088	14.830374912247073	33	21	9	14	4	0.19134684993871656	0.30409338708068584	0.30336093486126786	0.2011988281193324	
173000000	-10392.585428643368	-9851.64176172694	-540.9436669164287	-9851.64176172694	89.69955413992831	2.7480465266936234	7.153861284267997E-4	0.5486536793480326	7.002837505906402E-4	1.4719747404404727E-7	0.5501250713252505	-512.5835718347098	226.81515232602473	302.94163709537105	745.0177174378106	125.92448789754265	4.705295009495429	4	30	11	32	4	0.2085329712508961	0.30584408954413433	0.2894023867194849	0.19622055248548742	
173200000	-10437.121228988546	-9842.164898339724	-594.9563306488222	-9842.164898339724	131.25904747415248	2.728351218244733	3.854490503714041E-4	0.6695258403543608	4.449780507001927E-4	8.523780434536003E-8	0.7461320675720031	-564.0404014914901	730.2879684686399	754.805319181712	208.62947374761808	396.09890361138446	58.569123664679566	4	49	13	5	10	0.19200512762338384	0.3090463895516718	0.3032806966579378	0.19566778616700947	
173400000	-10412.621536773335	-9848.53319391049	-564.0883428628442	-9848.53319391049	104.36823531734868	2.528732388392256	5.712514109276653E-4	0.6332837435247468	6.453959995335616E-4	1.5213738332059892E-7	0.6664122546139009	-535.4999398547625	411.9145250570096	460.4062103270984	492.81277503445	201.330689793682	10.906119903417784	13	7	22	30	9	0.19690956384852787	0.3082754292107122	0.2853418887905384	0.20947311815022435	
173600000	-10409.422220153563	-9845.644048736007	-563.7781714175563	-9845.644048736007	120.60769138373753	2.5900413950340817	4.4779055991202944E-4	0.5069527116757699	5.296150479346404E-4	6.985637728014646E-8	0.5609047205072951	-534.194078155917	370.163924122994	460.086878545305	957.7933158344779	58.12720162435889	90.38398469834213	1	31	15	12	22	0.19026198627970828	0.3088704481372451	0.30521296872487874	0.19565459685817058	
173800000	-10385.041290724359	-9848.48456489132	-536.5567258330396	-9848.48456489132	109.3724154278432	2.8575752321505816	7.025294585835058E-4	0.5173029018017956	7.921468022112744E-4	1.2151161162264468E-7	0.49355812493524015	-506.9137975666424	326.06591549230427	962.1948963862297	390.1456070939543	63.763915440410386	83.57621439129785	29	11	2	19	20	0.18891182613046928	0.30147214526661226	0.29758959753079445	0.21202643107212663	
174000000	-10372.251526130305	-9829.434389774011	-542.8171363562933	-9829.434389774011	121.75817971486933	2.6789964453271065	6.004144735275957E-4	0.53507250080028	6.349767090207096E-4	1.0972860166435637E-7	0.5581156860681901	-512.7476715923757	911.2606762065625	216.2713180828115	630.6461161034706	78.09882236220821	74.45611618248095	4	17	25	6	29	0.18110511701425547	0.3244413353616212	0.3085276016427373	0.18592594598138862	
174200000	-10412.56216648159	-9841.548647435984	-571.0135190456065	-9841.548647435984	137.49761635342045	2.6883537093858636	4.3610987517825014E-4	0.543202464066637	4.3782373856529415E-4	6.475552865395791E-8	0.5896336918487821	-545.0159047246369	607.4800945161621	124.67302156734344	67.5462334636992	160.91061766740984	0.8936298219807782	47	10	1	20	3	0.18324242060263848	0.301310417833853	0.3133448977301189	0.2021022638333922	
174400000	-10383.057616688113	-9850.667542098563	-532.3900745895498	-9850.667542098563	100.24350963911982	2.5991968531571827	5.097519827162049E-4	0.39392101785432193	5.485330988799054E-4	4.7005941044311836E-8	0.4092591402978299	-506.116960722116	387.079359036169	730.4428671916269	47.22967910611257	95.60945487359388	0.30825073380192713	25	22	20	11	3	0.19415406313844333	0.3008083439623602	0.3176243013559879	0.1874132915432112	
174600000	-10407.880073856371	-9851.428829085808	-556.4512447705636	-9851.428829085808	107.33037820382275	2.3669052901791146	5.487644373703365E-4	0.48881340807932655	6.231867993336535E-4	1.0801775453231538E-7	0.5423083521314963	-529.812717785806	443.5691096610472	547.1903213556852	120.26867182850941	63.06542823433495	98.64471219453816	6	40	22	9	4	0.1937699305824971	0.3002270116142499	0.2979923903378146	0.20801066746544092	
174800000	-10395.579299990142	-9835.042307968999	-560.5369920211431	-9835.042307968999	122.36466955281834	2.3762464909806487	4.576027874615509E-4	0.5105080953781032	5.088535829871481E-4	5.103864724900034E-8	0.49226688156898607	-532.9181586844738	772.906665925395	79.59315370933373	171.19530290586832	228.9698676928899	19.85670355887922	46	23	3	5	4	0.19912869394391908	0.3011796746580464	0.30035525379095956	0.19933637760707745	
175000000	-10420.469180044842	-9843.257777429262	-577.2114026155797	-9843.257777429262	189.7996359167387	2.405174734977515	4.5835199899837335E-4	0.5106182379476955	4.5592994301810327E-4	6.239248466691953E-8	0.554186492896636	-545.4574894012844	357.02331251862535	950.0169342039404	1098.892895580724	418.19924237937863	86.5717932075781	25	11	10	6	29	0.1999228829361765	0.3040390211417498	0.2957745905147301	0.20026350540734608	
175200000	-10399.38274155452	-9838.468794914967	-560.9139466395543	-9838.468794914967	94.46470850385764	2.3513024515853607	5.324975001070779E-4	0.4171986810174879	5.807473750348935E-4	5.253126944409022E-8	0.4356107533128085	-533.0769577034314	899.3572092106663	720.1664247372372	335.72936754985847	118.31162970925268	7.425643946559527	30	13	9	26	3	0.19601411759970938	0.2954285346378397	0.3059619913599319	0.20259535640252144	
175400000	-10374.325728856324	-9842.89010875674	-531.4356200995838	-9842.89010875674	77.09657563762498	2.6581914017350248	8.236624224432744E-4	0.5607672703073636	8.20050080896603E-4	2.2346977673252318E-7	0.598635419710294	-503.82198871728116	277.21327180841826	448.17231810574503	127.78170397443165	191.57133676319424	20.619244285394778	27	17	24	9	4	0.18812453885156755	0.31367879179668273	0.3119615102746473	0.18623515907710492	
175600000	-10401.392843198186	-9848.880158401516	-552.5126847966696	-9848.880158401516	97.60998571068394	2.519284714572567	5.520282510218648E-4	0.4408318860265661	5.9565230907018E-4	7.646276493864105E-8	0.5112250260397326	-525.3639098914217	480.1774467642798	622.602850150297	406.9834016561793	92.1771600306056	9.214999908888025	21	19	11	27	3	0.2005638968284945	0.31689028386779894	0.28462913172138493	0.1979166875823241	
175800000	-10395.445513659106	-9851.002930237197	-544.4425834219088	-9851.002930237197	99.33864252780634	2.832349147320158	8.346471164405364E-4	0.5168031279819768	7.729422762059316E-4	1.303281516108622E-7	0.4867679211485975	-515.6025851503057	364.1280438930409	307.0396952897306	490.4207841599138	159.9890579352238	111.03361208686233	17	16	4	27	17	0.18827635048252578	0.2938255302032691	0.31951792078379476	0.1983801985304129	
176000000	-10387.913468071025	-9841.703786355285	-546.2096817157395	-9841.703786355285	161.21971411677399	2.355350292630935	6.484546080744312E-4	0.42273056425384686	6.289827050968309E-4	7.471616700758664E-8	0.43491581103341226	-518.3688564208925	339.88698329796745	756.8074845589379	151.7052812412166	141.69859043765143	88.00226748429523	33	8	6	3	31	0.20474992858721192	0.29089445156451327	0.3146289329065476	0.1897266869417299	
176200000	-10356.932962440416	-9825.867013261972	-531.0659491784446	-9825.867013261972	154.24253181949248	2.6503439607967336	6.320954836977064E-4	0.6965919221506357	5.715763159194044E-4	1.8553963798866132E-7	0.7043168604358375	-496.66140684013095	494.71848045145225	129.62440534789593	220.18341137905765	1297.6331346196996	121.24755465545556	7	14	9	12	39	0.19164057733642922	0.30273804676453603	0.31178147667574335	0.19383989922329398	
176400000	-10375.918072391063	-9839.127985616808	-536.7900867742562	-9839.127985616808	73.65040320921169	2.6669559312952926	8.293386254413509E-4	0.7889385723707858	7.618705980618153E-4	3.10432274239946E-7	0.7220267998697788	-508.42582824971225	339.73767935664046	630.6286656985862	213.7355685016634	109.68856592192579	7.884385036800682	29	14	6	24	8	0.1970446922500724	0.31545830596096064	0.29831474390755514	0.18918225788141432	
176600000	-10398.687260720162	-9844.03882702512	-554.6484336950411	-9844.03882702512	85.79505071256419	3.0353605684166736	5.69615790465607E-4	0.5942185409568727	6.443558414129498E-4	1.1500409785348113E-7	0.5828586925520038	-525.8301123888873	259.4391142757106	869.6956336691717	235.03973890566368	109.68571039641768	41.36000366954446	32	10	23	5	11	0.19408988592772625	0.308349078410954	0.30863152065607363	0.18892951500524868	
176800000	-10372.879565924673	-9847.706494472035	-525.1730714526376	-9847.706494472035	72.71737627744272	2.521592109468297	7.769770085586577E-4	0.680608441302076	8.160161230394126E-4	2.75722302808308E-7	0.6954584096029114	-496.20086925674474	358.45683264754086	640.82753482813	68.96451481324188	174.5920863841825	9.63998604632672	27	14	24	8	8	0.1706683602537618	0.30032688783637096	0.328494011354341	0.20051074055552887	
177000000	-10412.470705277161	-9857.100912032782	-555.3697932443788	-9857.100912032782	79.62544337579044	2.78548290868533	7.470356768623891E-4	0.5676054082264267	6.895643327520654E-4	2.1852818603261037E-7	0.6671768707025862	-523.916925925252	811.668238553095	736.2140345711659	496.8051810718788	447.75684171257944	67.48632148740384	3	4	31	20	23	0.19004637813846043	0.30713888438101083	0.3031758780249471	0.19963885945558418	
177200000	-10387.252711491681	-9840.54339837571	-546.70931311597	-9840.54339837571	108.95377017392	2.65295926477444	6.999204940449184E-4	0.4596681346381663	6.632848812102794E-4	9.679703052414137E-8	0.48795861778406746	-519.8793376257368	261.1752557920286	571.0652052008417	85.30253646122155	127.45097717540864	34.07518845106083	35	17	12	14	3	0.20060521879520685	0.30057143230706074	0.30309903744805156	0.19572431144968347	
177400000	-10387.03696988655	-9845.676452829619	-541.3605170569322	-9845.676452829619	168.1886358900502	2.5500459575790972	6.692303718058704E-4	0.4375786965960715	6.442567392506813E-4	9.91375170973735E-8	0.48459542654947857	-513.6174386697993	324.1490295145508	612.1452900371958	295.04925721396074	109.32417014004263	95.1661109163745	28	13	6	2	32	0.19991707379393608	0.3031721878066068	0.3138817768426021	0.18302896155685747	
177600000	-10378.451024925253	-9840.746790390966	-537.7042345342868	-9840.746790390966	98.3398225546716	2.7048961869627743	6.235952262778784E-4	0.5543750733667615	7.031237655678389E-4	1.6324712322589217E-7	0.6453657560338177	-512.5402289568578	599.7257578564057	193.4018563035371	37.01038496154895	83.54130310714518	12.626118620125856	47	5	8	18	3	0.19345989166467356	0.3159920914914963	0.29876933130829236	0.19177868553554017	
177800000	-10379.86759810781	-9842.91975503587	-536.9478430719408	-9842.91975503587	105.10888129858827	2.486506941202478	6.80223698835118E-4	0.57699511236923	6.967417547979404E-4	1.5422406817186052E-7	0.5766834616286274	-506.6068525758404	520.3580869449888	235.4179579588934	422.4962628190912	570.2804897869352	66.9300314262666	8	16	8	14	35	0.1914337091339898	0.3108069882020412	0.303805944918132	0.19395335774583963	
178000000	-10400.166191239214	-9829.941862170796	-570.2243290684182	-9829.941862170796	228.82097600840692	2.5249267774532917	5.176220950210138E-4	0.5783368182970064	4.6605872911097406E-4	7.457794425492763E-8	0.5347544060070554	-539.2183490442983	490.3092280798864	282.0683971311374	506.77498066476176	790.8762807321325	105.9059438116208	8	6	19	14	34	0.185105627121783	0.3101348835987208	0.30845387393983686	0.19630561533966187	
178200000	-10407.103751755345	-9859.100315994705	-548.0034357606409	-9859.100315994705	114.05358199277217	2.5760686540319386	6.138857913825825E-4	0.4711654019981234	6.251332434329597E-4	6.567300807121227E-8	0.43478936267160995	-518.0316207691769	465.0468448228098	1033.7475193163484	53.60598814981221	179.16372355898298	30.692683508633323	25	20	25	9	2	0.1827605649920937	0.31556091593557495	0.304919220048375	0.19675929902395883	
178400000	-10347.415235512479	-9833.475244326855	-513.9399911856226	-9833.475244326855	76.10050119995677	2.3896734057241265	9.216174745001545E-4	0.588522270449621	8.981111409805034E-4	2.2882444885307814E-7	0.5376862938783727	-485.08657079933715	150.27207133073503	672.9770420564682	90.3982399874312	63.566115955944895	90.25010013612557	33	10	14	9	15	0.19310069037993738	0.3051378283164032	0.2922135654795531	0.2095479158241088	
178600000	-10411.056195533243	-9856.718022394756	-554.3381731384877	-9856.718022394756	110.11496843520919	2.465233114600978	5.87509446955676E-4	0.38806860596865267	6.750238554547692E-4	6.427903779888036E-8	0.41280359900103664	-522.8693643890697	554.6303502298091	1829.343050886976	93.21371810951408	216.30474206171067	74.88335566082414	40	4	32	3	2	0.18927411603108082	0.3047177179748933	0.3010959008172581	0.20491226517677025	
178800000	-10368.233312879298	-9825.393692421867	-542.8396204574318	-9825.393692421867	183.36402215371055	2.5781621312378524	7.090023100852684E-4	0.5627694232973361	6.597590022082737E-4	1.8109850392953364E-7	0.5871949738395996	-512.56110987754	499.3096700375186	303.34653405608	450.97702961897875	528.1643057735319	91.39102313093224	2	15	24	5	35	0.18404226499398268	0.32261408111373346	0.3049458747773426	0.1883977791149437	
179000000	-10373.073123561919	-9829.33563091714	-543.7374926447793	-9829.33563091714	112.73429031269586	2.6228520500474874	6.733648217495915E-4	0.7032445152678966	6.564707182937928E-4	1.8204189027753824E-7	0.6611407071610448	-518.26787061896	426.51724008474423	102.71727834212872	138.4911218303733	101.247242298985	13.811346328027513	51	18	4	5	3	0.1890327520728422	0.30394862601567363	0.31038718346124766	0.1966314384502391	
179200000	-10374.148011120136	-9838.37910539453	-535.7689057256059	-9838.37910539453	91.983785102681	2.627697368096925	8.08949001691531E-4	0.6464601773557463	7.304236746391599E-4	2.345549457838829E-7	0.6424744554297935	-512.4464665212548	378.0601893528617	317.6602256315689	142.54573597491702	8.871297463060987	2.801318913678467	8	41	29	1	2	0.1867211669185248	0.29838028225598573	0.31209021049858543	0.20280834032690648	
179400000	-10354.08126836855	-9849.783658869936	-504.2976094986157	-9849.783658869936	77.22879921174533	2.367218287860799	7.328968557236804E-4	0.5149783366980011	7.818045585469505E-4	1.8390058582774095E-7	0.5594127727330994	-481.1011313684854	304.24210910826747	19.338514409313404	25.694739485108965	89.67286649156033	3.8431397555679285	48	12	7	11	3	0.1952351239370051	0.29196507914722614	0.30819392912060756	0.20460586779516382	
179600000	-10367.84420405079	-9840.423431572059	-527.4207724787327	-9840.423431572059	114.9530607675928	2.3664438016406444	8.034334312852431E-4	0.7604246103055065	7.610436693718281E-4	2.668650888826136E-7	0.7148987518524466	-497.7068324994574	141.76086903777716	223.58403762935993	757.8417404991005	109.86371701982839	89.39506118403482	24	3	17	13	24	0.20156077614398596	0.2921955577651074	0.30691542775448977	0.19932823833641955	
179800000	-10382.603823114508	-9851.87045648568	-530.733366628828	-9851.87045648568	87.40482212525204	3.057155549327809	7.305110413342755E-4	0.4420995909935644	7.489161294087298E-4	1.3807986708852592E-7	0.4989862101587267	-503.2613033527191	382.4756379994071	322.41429829713235	554.934260143776	71.61660092538875	28.741733738366847	17	14	15	33	2	0.19078905360104434	0.315648924207298	0.3004622362405248	0.19309978595113547	
180000000	-10369.925649712948	-9833.342750929203	-536.5828987837449	-9833.342750929203	83.7921825950503	2.4802275124940896	7.66605413518077E-4	0.6366488853480906	7.96638320587334E-4	1.7893989463455407E-7	0.5755412216183001	-503.79378428409416	367.82789429826073	375.1432058502339	1059.9939403771941	826.2136921847541	49.962583303568486	7	23	5	9	37	0.19422817120072822	0.29909260984015024	0.312473181488396	0.19420603747072812	
180200000	-10405.475160088688	-9850.109469497364	-555.3656905913241	-9850.109469497364	108.35382478678457	2.7069212646475855	6.069794549517307E-4	0.4873204998678609	6.023534391604696E-4	8.66193943514243E-8	0.5106087216804183	-528.3888716006269	399.273345652647	606.3831291735357	150.3499156668278	135.09331385120714	16.73216869682572	15	29	16	17	4	0.19088899214504823	0.30881258783439075	0.29422580084936667	0.20607261917119682	
180400000	-10406.271485670082	-9843.625281023098	-562.646204646984	-9843.625281023098	148.3748444416364	2.4165557357477323	5.776980035654903E-4	0.5959190248434716	5.585819040945201E-4	1.0244109366981946E-7	0.5871680894038792	-529.8914954812615	369.3467155969193	474.0431971766395	987.9014659605832	1211.690670389579	97.36762025560543	10	7	14	12	38	0.18270425732947254	0.29099095725237184	0.3208163074994202	0.20548847791873437	
180600000	-10419.385042530886	-9842.379573079439	-577.0054694514479	-9842.379573079439	179.4881644516753	2.5690312680589438	4.971870979534153E-4	0.4250046577942544	4.998772745572153E-4	6.862921146404082E-8	0.5219254135053809	-548.1353863952338	467.2424153971697	752.9587525618235	492.24745040610236	100.24499727866879	121.60812620070311	6	34	12	14	15	0.188194763868357	0.3074514806060489	0.30636663841071	0.1979871171148833	
180800000	-10391.129851569223	-9850.065907458227	-541.0639441109965	-9850.065907458227	130.90497994708164	2.556253708931894	6.546987613720979E-4	0.4617419239403099	6.177301903901615E-4	1.241502952504759E-7	0.547290117676525	-513.6812393379903	326.64018103852794	670.7333409439058	65.18098180308421	132.6895176114919	28.643822898764803	29	14	16	20	2	0.1973346385011545	0.3096145536491036	0.2974014380045972	0.19564936984514386	
181000000	-10408.347956946327	-9842.542927920556	-565.8050290257709	-9842.542927920556	185.80377065989853	2.7017647916170704	5.076705561429878E-4	0.5527627460630853	5.033990855311769E-4	7.14877049683232E-8	0.5334179392088788	-538.2115310948336	519.2038084873464	642.4472610506425	54.919862180820274	113.7131696198407	58.53133528411068	11	38	19	9	4	0.19431196356542269	0.3032994983309514	0.30996075703413817	0.19242778106948688	
181200000	-10448.309043447916	-9826.618733205592	-621.6903102423239	-9826.618733205592	358.35558313697715	2.694074052711363	2.651084032055218E-4	0.48234343847249944	2.954730181437567E-4	2.3394534163218202E-8	0.5322426073367328	-589.5635945319124	351.22828866803565	805.2693008026529	1492.4117567752912	260.3375323511003	53.47360623432335	8	1	37	32	3	0.1876298230228735	0.30688836262866825	0.2991680810279109	0.20631373332054617	
181400000	-10444.036428757423	-9861.686265179113	-582.3501635783098	-9861.686265179113	269.3804741780243	2.5683194796246993	4.1856525849962836E-4	0.45975246706707423	4.064338907279965E-4	4.317439260207484E-8	0.4906809540199498	-553.638320374833	350.79894303154833	990.5046316535154	74.48294768762506	40.41413526130483	123.05934382055399	15	37	2	14	13	0.18426885679807342	0.31247836768273607	0.3182922998454301	0.18496047567375926	
181600000	-10406.898851830316	-9844.19402128055	-562.7048305497664	-9844.19402128055	162.76485455269943	2.6246144849175828	5.308694728307967E-4	0.5797992163745805	4.836473509415933E-4	1.1047314407983601E-7	0.6523411150431346	-534.3781804467266	681.1161801565255	411.9588798124935	74.93559907170663	206.11815445986323	2.942288073523627	4	48	13	13	3	0.1869386399491809	0.3133800765899716	0.30057087564336976	0.19911040781747666	
181800000	-10493.202298728265	-9847.100353522179	-646.1019452060863	-9847.100353522179	298.1777035418391	2.719200424069631	2.4060128003696948E-4	0.5352564421588306	2.411402562356469E-4	2.6870768779879098E-8	0.6859179618411211	-614.3604596025291	1288.689584231524	635.1164043792169	542.2459185974728	352.70563698574955	21.534539223329016	35	1	8	36	1	0.1940307268653215	0.3044257217696859	0.2865753528832508	0.21496819848174062	
182000000	-10414.520127798236	-9835.11305697074	-579.4070708274957	-9835.11305697074	181.8650679391739	2.9566435238052033	3.9869678554786865E-4	0.6125916712349601	4.1104916937332225E-4	5.947806300002805E-8	0.6205172340187882	-550.1756841907403	793.0199448509584	667.9752596813089	100.04079705549144	210.5043782978841	6.1620479895449165	40	9	10	19	3	0.19018843666171487	0.30138452192480547	0.30913751917145793	0.19928952224202062	
182200000	-10404.985010884833	-9843.275895289406	-561.7091155954281	-9843.275895289406	163.5223724556779	2.6479246354776675	4.680784950662445E-4	0.7156598622707621	4.2512586026004825E-4	1.0270349999336343E-7	0.7204431975311294	-530.8031154028467	302.31811429055756	996.3933244722703	84.6879584937872	234.51504692716065	11.587933304764041	21	25	19	12	4	0.18398662413619507	0.29667738403403676	0.3170585920084304	0.20227739982133686	
182400000	-10439.675239845163	-9828.47871417992	-611.1965256652427	-9828.47871417992	286.72263247393084	2.4818600031554388	3.390369263763272E-4	0.5949066494190771	3.1773459571838653E-4	4.262701194150774E-8	0.6447402162477943	-580.8032930380195	415.75720090393907	901.0234190829567	335.263817897239	184.94057163801324	221.4330964843279	17	27	7	19	11	0.1916376699728543	0.291110449264842	0.31872675875262285	0.19852512200967992	
182600000	-10441.14841777218	-9846.595020490218	-594.5533972819609	-9846.595020490218	240.79199044487612	2.7963530076175593	4.760795151282297E-4	0.5149070491288207	4.3442646770387245E-4	5.137231964993601E-8	0.5096175619267023	-563.8093849021824	347.7108850085925	958.777405412854	717.2266646492496	199.7909020318293	131.24618770229927	20	22	4	14	21	0.19258540873213037	0.31621195824743425	0.2928680981189117	0.1983345349015228	
182800000	-10407.410265459626	-9847.28733797012	-560.1229274895061	-9847.28733797012	94.55133047129107	2.8624354263026377	5.303673625815204E-4	0.47739832686405326	5.618209165943953E-4	8.590120143042862E-8	0.5381365817513486	-532.8731680727896	613.4761602757485	612.6064872731357	245.11569597777304	121.38590663764123	1.0313621540622155	2	42	5	29	3	0.19270906039506608	0.3043599783389135	0.2974276673669701	0.20550329389904942	
183000000	-10404.708251910612	-9849.767216963432	-554.9410349471799	-9849.767216963432	95.741817844817	2.653206775662359	6.249577015863056E-4	0.6048613568338002	7.106789026411698E-4	1.5494959788091394E-7	0.5918355391262785	-524.9650301578517	714.5142981254239	549.6892881911906	591.7892910262804	120.84249385885535	119.91292793445659	3	35	6	21	16	0.20271557682197158	0.29814695464603186	0.2898338653846392	0.20930360314735666
[truncated: 572,674 more chars]
