# Supplementary material for: Dissemination of Mycobacterium abscessus via global transmission networks
Source: Nat Microbiol. 2021 Sep 20;6(10):1279–88. doi: 10.1038/s41564-021-00963-3 (PMC8478660; doi:10.1038/s41564-021-00963-3)
Supplement: Source Data Extended Data Fig. 8 — Ancestor data and substitution rate distributions for Extended Data Fig. 8. [file 41564_2021_963_MOESM14_ESM.zip › figureS8/DCC2_date_randomisation1.log]

#
#model:
#
#<?xml version="1.0" encoding="UTF-8" standalone="no"?><input id="posterior" spec="beast.core.util.CompoundDistribution">
#    <distribution id="prior" spec="beast.core.util.CompoundDistribution">
#        <distribution id="BayesianSkyline.t:dcc2" spec="beast.evolution.tree.coalescent.BayesianSkyline">
#            <parameter dimension="5" id="bPopSizes.t:dcc2" lower="0.0" name="popSizes" upper="380000.0">380.0</parameter>
#            <groupSizes dimension="5" id="bGroupSizes.t:dcc2" spec="beast.core.parameter.IntegerParameter">1</groupSizes>
#            <treeIntervals id="BSPTreeIntervals.t:dcc2" spec="beast.evolution.tree.coalescent.TreeIntervals">
#                <tree id="Tree.t:dcc2">
#                    <trait id="dateTrait.t:dcc2" spec="beast.evolution.tree.TraitSet" traitname="date">
#                10208_3#75_Europe_UK_2012.412568=2011.69589,
#ERR3198505_Europe_UK_2009.819178=2001.334247,
#12082_5#89_Europe_UK_2013.616438=2012.808743,
#12045_8#39_Europe_UK_2013.843836=2011.457534,
#SRR7800669_NorthAmerica_USA_2015.983562=2013.682192,
#10625_5#78_Europe_UK_2001.331507=2003.591781,
#ERR3198407_Europe_UK_2009.010959=2011.164384,
#10665_4#8_Europe_UK_2005.063014=2009.169863,
#7396_6#51_Europe_UK_2007.835616=2015.950685,
#SRR6871401_Oceania_Australia_2015.043836=2013.786301,
#10625_5#77_Europe_UK_2001.331507=2015.230137,
#10665_4#75_Europe_UK_2007.594521=2006.035616,
#10625_4#22_Europe_UK_2011.591781=2010.123288,
#ERR3198507_Europe_UK_2009.876712=2008.035519,
#ERR3198408_Europe_UK_2009.824658=2007.920548,
#SRR7800622_NorthAmerica_USA_2016.054645=2009.876712,
#10625_4#21_Europe_UK_2011.668493=2008.229508,
#12082_5#90_Europe_UK_2013.621918=2012.243169,
#10625_5#74_Europe_UK_2001.334247=2013.616438,
#12163_2#46_Europe_UK_2012.724044=2016.374317,
#10625_4#23_Europe_UK_2011.69589=2015.043836,
#11861_7#68_Oceania_Australia_2009.5=2010.764384,
#10665_3#51_Europe_UK_2004.092896=2005.063014,
#10625_5#75_Europe_UK_2001.326027=2011.016438,
#10208_3#38_Europe_UK_2011.876712=2015.156164,
#7396_8#58_Europe_UK_2010.969863=2014.958904,
#10250_1#27_Europe_UK_2009.169863=2011.254795,
#SRR7800515_NorthAmerica_USA_2015.950685=2001.306849,
#10665_3#35_Europe_UK_2003.591781=2015.416438,
#10625_5#59_Europe_UK_2012.5=2001.331507,
#10250_1#5_Europe_UK_2008.229508=2011.821918,
#12163_1#55_Europe_UK_2011.016438=2001.846575,
#10665_2#59_Europe_UK_2011.457534=2011.093151,
#SRR6871402_Oceania_Australia_2016.043716=2011.928767,
#12163_1#61_Europe_UK_2011.254795=2001.331507,
#12163_2#27_Europe_UK_2012.472678=2011.509589,
#10702_1#7_NorthAmerica_USA_2013.043836=2013.621918,
#10702_1#30_NorthAmerica_USA_2006.035616=2016.300546,
#7396_8#82_Europe_UK_2007.920548=2009.819178,
#12163_1#57_Europe_UK_2011.128767=2012.5,
#10665_4#56_Europe_UK_2006.830137=2011.876712,
#12163_1#59_Europe_UK_2011.164384=2009.010959,
#10625_4#38_Europe_UK_2011.509589=2016.043716,
#SRR7800629_NorthAmerica_USA_2015.156164=2009.824658,
#10071_6#76_Europe_UK_2001.331507=2011.128767,
#ERR3198474_Europe_UK_2015.416438=2015.124658,
#10625_5#17_Europe_UK_2011.093151=2007.835616,
#10702_1#56_NorthAmerica_USA_2008.423497=2011.756164,
#11893_6#62_Europe_UK_2008.005464=2012.412568,
#12163_1#32_Europe_UK_2010.169863=2006.830137,
#10208_3#73_Europe_UK_2012.377049=2013.043836,
#10208_3#78_Europe_UK_2012.808743=2012.778689,
#7396_6#60_Europe_UK_2008.035519=2014.205479,
#10702_1#73_NorthAmerica_USA_2010.764384=2012.724044,
#ERR3198462_Europe_UK_2015.230137=2004.092896,
#12045_8#36_Europe_UK_2013.786301=2012.472678,
#10625_5#32_Europe_UK_2012.243169=2016.054645,
#12163_1#87_Europe_UK_2011.928767=2011.668493,
#10660_1#46_NorthAmerica_USA_2005.769863=2001.326027,
#10071_6#72_Europe_UK_2001.306849=2013.843836,
#10208_3#29_Europe_UK_2011.821918=2011.591781,
#SRR7800600_NorthAmerica_USA_2014.953425=2015.983562,
#10665_3#3_Europe_UK_2001.846575=2008.423497,
#10660_1#14_NorthAmerica_USA_2007.772603=2005.769863,
#7396_7#19_Europe_UK_2009.882192=2016.60929,
#12082_5#88_Europe_UK_2013.682192=2009.882192,
#10625_5#11_Europe_UK_2011.756164=2007.772603,
#SRR6871403_Oceania_Australia_2016.374317=2009.5,
#10208_3#81_Europe_UK_2012.849727=2008.344262,
#SRR6871395_Oceania_Australia_2014.205479=2008.005464,
#SRR7800549_NorthAmerica_USA_2016.300546=2010.969863,
#12163_1#53_Europe_UK_2010.958904=2012.849727,
#SRR7800407_NorthAmerica_USA_2016.60929=2010.958904,
#12163_2#50_Europe_UK_2012.778689=2014.953425,
#10250_1#8_Europe_UK_2008.344262=2010.169863,
#SRR6871397_Oceania_Australia_2014.958904=2001.331507,
#7396_7#27_Europe_UK_2010.123288=2007.594521,
#SRR6871400_Oceania_Australia_2015.124658=2012.377049                
#                                    <taxa id="TaxonSet.dcc2" spec="beast.evolution.alignment.TaxonSet">
#                        </taxa>
#                    </trait>
#                    <taxonset idref="TaxonSet.dcc2"/>
#                </tree>
#            </treeIntervals>
#        </distribution>
#        <distribution id="MarkovChainedPopSizes.t:dcc2" jeffreys="true" parameter="@bPopSizes.t:dcc2" spec="beast.math.distributions.MarkovChainDistribution"/>
#        <prior id="KappaPrior.s:dcc2" name="distribution">
#            <parameter id="kappa.s:dcc2" lower="0.0" name="x">2.0</parameter>
#            <LogNormal id="LogNormalDistributionModel.0" name="distr">
#                <parameter estimate="false" id="RealParameter.1" name="M">1.0</parameter>
#                <parameter estimate="false" id="RealParameter.2" name="S">1.25</parameter>
#            </LogNormal>
#        </prior>
#        <prior id="MeanRatePrior.c:dcc2" name="distribution">
#            <parameter id="ucldMean.c:dcc2" name="x">4.3E-4</parameter>
#            <Uniform id="Uniform.4" lower="4.3E-6" name="distr" upper="0.043"/>
#        </prior>
#        <prior id="ucldStdevPrior.c:dcc2" name="distribution">
#            <parameter id="ucldStdev.c:dcc2" lower="0.0" name="x">0.1</parameter>
#            <Gamma id="Gamma.0" name="distr">
#                <parameter estimate="false" id="RealParameter.4" name="alpha">0.5396</parameter>
#                <parameter estimate="false" id="RealParameter.5" name="beta">0.3819</parameter>
#            </Gamma>
#        </prior>
#    </distribution>
#    <distribution id="likelihood" spec="beast.core.util.CompoundDistribution" useThreads="true">
#        <distribution data="@dcc2" id="treeLikelihood.dcc2" spec="beast.evolution.likelihood.ThreadedTreeLikelihood" tree="@Tree.t:dcc2">
#            <siteModel id="SiteModel.s:dcc2" spec="beast.evolution.sitemodel.SiteModel">
#                <parameter estimate="false" id="mutationRate.s:dcc2" name="mutationRate">1.0</parameter>
#                <parameter estimate="false" id="gammaShape.s:dcc2" name="shape">1.0</parameter>
#                <parameter estimate="false" id="proportionInvariant.s:dcc2" lower="0.0" name="proportionInvariant" upper="1.0">0.0</parameter>
#                <substModel id="hky.s:dcc2" kappa="@kappa.s:dcc2" spec="beast.evolution.substitutionmodel.HKY">
#                    <frequencies id="estimatedFreqs.s:dcc2" spec="beast.evolution.substitutionmodel.Frequencies">
#                        <parameter dimension="4" id="freqParameter.s:dcc2" lower="0.0" name="frequencies" upper="1.0">0.25</parameter>
#                    </frequencies>
#                </substModel>
#            </siteModel>
#            <branchRateModel clock.rate="@ucldMean.c:dcc2" id="RelaxedClock.c:dcc2" spec="beast.evolution.branchratemodel.UCRelaxedClockModel" tree="@Tree.t:dcc2">
#                <LogNormal S="@ucldStdev.c:dcc2" id="LogNormalDistributionModel.c:dcc2" meanInRealSpace="true" name="distr">
#                    <parameter estimate="false" id="RealParameter.3" lower="0.0" name="M" upper="1.0">1.0</parameter>
#                </LogNormal>
#                <rateCategories dimension="154" id="rateCategories.c:dcc2" spec="beast.core.parameter.IntegerParameter">1</rateCategories>
#            </branchRateModel>
#        </distribution>
#    </distribution>
#</input>
#
Sample	posterior	likelihood	prior	treeLikelihood	TreeHeight	kappa	ucldMean	ucldStdev	rate.mean	rate.variance	rate.coefficientOfVariation	BayesianSkyline	bPopSizes.1	bPopSizes.2	bPopSizes.3	bPopSizes.4	bPopSizes.5	bGroupSizes.1	bGroupSizes.2	bGroupSizes.3	bGroupSizes.4	bGroupSizes.5	freqParameter.1	freqParameter.2	freqParameter.3	freqParameter.4	
0	-10003.12440669761	-9249.70076324903	-753.4236434485802	-9249.70076324903	1599.830893783019	3.728514981713954	3.202335230438373E-5	0.6510004292821384	3.234820976894083E-5	3.8925803056427834E-10	0.6404219134439162	-703.5132218389182	73378.43411000709	4937.589749666406	5331.58514085735	307.49704489122627	816.4317626072151	8	51	2	12	4	0.1914448743826379	0.3248016933888544	0.3102247421243635	0.17352869010414435	
10000	-10081.419884887653	-9257.948647789686	-823.4712370979661	-9257.948647789686	2717.963974249094	4.1483860146103435	1.7003577325565988E-5	0.6697505943117396	1.7710863544699328E-5	1.408372111053611E-10	0.7102050756708941	-771.9126965602075	78584.392183028	13032.534091080133	14922.084625182382	950.2976567523252	640.6790743828435	13	48	1	1	14	0.18118875014326596	0.3424950737412695	0.30517640530999773	0.171139770805467	
20000	-10096.57066783702	-9269.499549329328	-827.0711185076924	-9269.499549329328	2448.717768880102	3.4253074707434528	1.4401959473116388E-5	0.5611939737864567	1.637661158387226E-5	6.327148789104567E-11	0.5336010488626117	-775.5965393665741	129198.08758114735	16049.538157935138	1520.8010882146425	3008.2098143458747	883.4886848331735	11	41	6	5	14	0.1938267624943897	0.32985706139014576	0.3017521263931099	0.17456404972235487	
30000	-10016.852923072629	-9257.471353132072	-759.3815699405563	-9257.471353132072	1076.7828679406407	3.6195301717850716	2.8341794062250166E-5	0.5941803966761081	3.2785181049434815E-5	3.4639667593194297E-10	0.6137604674343172	-709.6964181418679	61761.694267089115	5639.4441515599065	7945.542880519057	1719.2868678455407	405.4039497253306	10	28	6	20	13	0.1938267624943897	0.3425290668047583	0.3013340827645017	0.16231008793635054	
40000	-10055.18532912546	-9264.597781116343	-790.5875480091171	-9264.597781116343	2156.7241917938886	3.5788966605401797	2.2329487651678572E-5	0.6041981778189551	2.2986321473341365E-5	1.8090665691433296E-10	0.5680950875765074	-740.3154134035137	103396.45435013196	9967.977416857377	4171.425814051282	2143.6026682964716	672.2944476165552	11	32	4	22	8	0.17681575228234575	0.352566904886779	0.3013340827645017	0.16928326006637384	
50000	-10133.195021049592	-9261.473437714669	-871.7215833349233	-9261.473437714669	4552.69901779105	3.5788966605401797	1.019715449411825E-5	0.6213246476882729	1.0090445299750949E-5	4.1893868653436825E-11	0.6381549969122157	-818.6057553504307	132010.08263475096	21059.50588778122	9417.420332207308	4336.450246724035	1325.7826534969095	11	34	16	1	15	0.17681575228234575	0.33366775518646297	0.3202332324648177	0.16928326006637384	
60000	-10005.271678505405	-9248.437896851352	-756.8337816540529	-9248.437896851352	1132.8058799484058	4.118186290116427	3.457100883315231E-5	0.7067888562877883	3.257193326136321E-5	6.63205742308487E-10	0.7607370502401655	-709.0664170165711	45144.375091800684	7533.132713523837	1840.7221714373795	1593.4881772259018	160.38761265202996	7	42	5	9	14	0.17681575228234575	0.3368095039667466	0.30894691732330987	0.17742782642759808	
70000	-10088.283495801461	-9238.158993541503	-850.1245022599577	-9238.158993541503	2817.4342668475506	3.8344721468009735	1.2823084242646735E-5	0.6988229563121068	1.232110322545478E-5	7.582838105511064E-11	0.7352177307868869	-796.3246114326996	188663.64316733007	21398.026662465767	10615.810817491218	3037.7371920574355	995.2931567508557	11	25	18	15	8	0.18737405167888205	0.343154215544081	0.29838861792677357	0.17108311485026365	
80000	-9985.240023493388	-9268.763098965283	-716.4769245281065	-9268.763098965283	1101.379474110394	3.4312383076087793	6.109863059724458E-5	0.7055772706200784	5.555158415069955E-5	1.876537192284909E-9	0.7515730349392893	-671.5111295162895	27024.6671184154	3270.501982170269	1262.5751899035797	916.6966067599898	327.8907824629891	8	32	13	7	17	0.18737405167888205	0.343154215544081	0.29838861792677357	0.17108311485026365	
90000	-9998.155789265129	-9271.263274011104	-726.8925152540247	-9271.263274011104	915.0230349492163	3.794833211049664	4.93398977714328E-5	0.7273270888498433	4.772857940848867E-5	1.6452408712897852E-9	0.8410563775386426	-681.3574534424129	36515.45317984691	4194.093295931144	1355.2276249302238	162.38054953134576	360.7570288601325	10	33	27	4	3	0.18737405167888205	0.343154215544081	0.29838861792677357	0.17108311485026365	
100000	-9958.205323010645	-9256.10015078073	-702.1051722299143	-9256.10015078073	650.6388426181054	3.8135633987490727	6.907643843272475E-5	0.5969058669585368	6.87456786995897E-5	1.9271269790063823E-9	0.6442699570698814	-658.1647598916928	17893.135504020414	3054.1883872679255	1984.3990154321484	837.1595003260609	76.53888274260623	12	29	21	1	14	0.18737405167888205	0.343154215544081	0.29466903902907227	0.17480269374796498	
110000	-10066.442500115272	-9253.873053144709	-812.5694469705629	-9253.873053144709	2406.6196775396797	3.8135633987490727	1.9805900125202918E-5	0.5978128303060375	2.005413938495446E-5	1.577408501884673E-10	0.6326363639567345	-761.8214263389856	44696.019008724994	14849.192609539801	10070.07558082589	4000.9067395186307	518.851594557335	12	4	31	16	14	0.18737405167888205	0.3358206525508364	0.3020026020223169	0.17480269374796498	
120000	-10127.77671304486	-9266.507539285938	-861.2691737589212	-9266.507539285938	4770.403174469939	3.8135633987490727	8.602948248929275E-6	0.6007359457715884	9.006133708289659E-6	3.320208913509338E-11	0.6445521038217972	-807.3284428472643	271614.6091353564	9957.619613785722	16878.456954741763	870.5746427035567	640.895189635764	13	15	34	14	1	0.18737405167888205	0.3358206525508364	0.2977774514862632	0.17902784428401866	
130000	-10028.797809982332	-9268.144551454381	-760.6532585279512	-9268.144551454381	1130.560182219071	3.8135633987490727	3.43900644304206E-5	0.585360585510736	3.1946490900602315E-5	3.294378161287872E-10	0.5781063897114432	-712.815053349575	101406.68907729328	4551.811925318096	3518.9991877918387	560.1991530798862	142.26986737064243	12	6	44	14	1	0.18737405167888205	0.33272713773076357	0.3154769729780949	0.16442183761225976	
140000	-10051.54201362105	-9266.553718117551	-784.9882955034983	-9266.553718117551	1856.8705551714118	3.9406047092820944	2.6291595341792794E-5	0.5803768518173761	2.4864208591848737E-5	1.825968714504299E-10	0.5453173211345322	-736.1656258505423	72708.31908903795	3555.0751123692585	4202.074137185908	1599.2834347398807	426.99430170293067	15	7	41	1	13	0.18737405167888205	0.33264916551539636	0.3155549451934621	0.16442183761225976	
150000	-10109.503149069558	-9257.10614492251	-852.3970041470478	-9257.10614492251	4729.90882652835	3.9406047092820944	1.2642117892734529E-5	0.7102631911764539	1.0810115545332044E-5	7.962264286849791E-11	0.7730728926969417	-799.9259718385224	146092.16915683876	5394.930009772663	9020.689278094584	926.5622492148061	1159.386101361196	15	4	46	6	6	0.18797143417329182	0.33264916551539636	0.3155549451934621	0.16382445511785	
160000	-10058.531139061946	-9253.792731192565	-804.7384078693821	-9253.792731192565	2989.043305415049	3.704660475959886	1.924365816812567E-5	0.5878341747730973	1.6989757122130032E-5	1.2114079995641139E-10	0.6255739219951055	-754.5692508812432	86129.35529177132	3999.610074800382	7208.166916800385	1168.3701388982663	679.648833961726	14	20	28	6	9	0.18749425699294736	0.34973761936218895	0.2984664913466695	0.16430163229819444	
170000	-10125.058918387516	-9268.71785381814	-856.3410645693758	-9268.71785381814	4357.774741150884	3.7006743747514146	1.0914772451066284E-5	0.5529112067277016	1.0453417961618186E-5	3.6505417470456604E-11	0.5651037926976534	-804.5079730262628	97820.6312667987	11524.629193381326	9419.068915865073	1834.3835080786632	2230.561861931812	14	24	26	3	10	0.19401767585738405	0.34973761936218895	0.2984664913466695	0.15777821343375775	
180000	-10033.386919191613	-9262.054129620055	-771.3327895715584	-9262.054129620055	1765.670688086184	3.896019791379587	3.0539317956254994E-5	0.5932908355056824	2.917409046077966E-5	3.33937227408221E-10	0.6319958907208185	-720.1090632160461	66874.12958014825	7977.70697012521	1519.997549865647	4779.141023718411	367.0329751283185	12	21	19	13	12	0.17291569924772748	0.34973761936218895	0.3018088955297893	0.17553778586029456	
190000	-9975.277006944158	-9250.085882020592	-725.1911249235654	-9250.085882020592	868.6780861443698	3.646622829992084	4.8269060966940604E-5	0.5556714749004267	4.678339571283603E-5	1.0620699060240415E-9	0.6688222772492368	-677.4101320486712	38273.300603474345	6158.915328300957	1450.9168762952713	2688.7238535265046	117.45211553006723	11	17	21	16	12	0.17291569924772748	0.3376346311110086	0.3139118837809696	0.17553778586029456	
200000	-9903.370884886263	-9274.995729365159	-628.3751555211043	-9274.995729365159	266.26178076067913	3.9413991804260897	1.7314220702365063E-4	0.6065959914531585	1.698208583075916E-4	1.4215760253012599E-8	0.7002975979755169	-587.7277942569676	8163.527115636169	2316.424364695677	309.2899896262191	503.38488746587234	68.46785089028549	13	14	10	27	13	0.17291569924772748	0.33170766906930127	0.3174845383074727	0.17789209337549886	
210000	-9825.54011740113	-9242.978766167926	-582.5613512332031	-9242.978766167926	161.37745742066667	3.8097655783702846	2.65558984043112E-4	0.5982628888271395	2.713087870244951E-4	2.5642075630039557E-8	0.6159041753491253	-544.0225653985719	4140.040961832186	337.34728863634325	620.7586457155039	483.97957587404017	32.97124983422338	15	9	11	28	14	0.17291569924772748	0.35453743375599095	0.30455699845513146	0.1679898685411504	
220000	-9901.804574166543	-9251.887743480529	-649.9168306860146	-9251.887743480529	240.21940927398566	3.7183823024772913	1.589701214457453E-4	0.7094862959385443	1.5503828175717928E-4	1.826596557458123E-8	0.8362175371904782	-606.8825874885143	7407.679141504339	2032.2952514923802	1010.6329926145459	1503.0348966460053	128.6002277697195	16	11	18	15	17	0.17291569924772748	0.35552174520819363	0.30455699845513146	0.1670055570889477	
230000	-9939.047222083183	-9256.008710916085	-683.0385111670988	-9256.008710916085	368.0935110376416	3.9443722703454136	1.0289359653893085E-4	0.5717968520212147	9.640137016503208E-5	2.7952630071000434E-9	0.584271071141117	-639.1707305856584	16521.847313831877	4123.628423517427	1072.5443836774962	997.8361606487537	163.79439077404118	11	11	27	17	11	0.17291569924772748	0.3299199531858873	0.3259828545348881	0.17118149303149738	
240000	-9959.56664705193	-9256.577734185861	-702.9889128660691	-9256.577734185861	622.7842096445498	3.284623290731603	8.885368190642008E-5	0.5244917565761805	8.055533155698802E-5	2.0373872245591294E-9	0.538051427759738	-660.0181253587896	13943.170608012799	3205.4618706709093	1091.4056804343843	1012.2827804738697	150.13680404115584	16	22	18	8	13	0.1865922322551918	0.33424886355268424	0.3079774111606269	0.17118149303149738	
250000	-10049.819914293332	-9261.10915189645	-788.7107623968826	-9261.10915189645	1939.2703939072271	3.8872525590516824	2.7091311656964903E-5	0.5769181579880411	2.6843954956725933E-5	3.194044744380805E-10	0.6664843767648666	-740.3374390655625	52655.860237338806	13227.171176766995	2651.128114187819	1589.272440321288	325.76526305071314	11	27	23	3	13	0.1865922322551918	0.33424886355268424	0.3079774111606269	0.17118149303149738	
260000	-9929.990795854312	-9262.749886716958	-667.2409091373543	-9262.749886716958	399.5079230400265	3.7287138628764316	9.595307517350873E-5	0.5187875169834449	9.955355091633313E-5	2.8710713318146043E-9	0.5631369299298449	-623.8601835587535	17996.069592025626	4013.983815908881	852.1100977779846	32.51873622608221	143.26749742368463	10	24	30	8	5	0.1865922322551918	0.32193562554323174	0.3099692343306346	0.18150290787094214	
270000	-9894.432370717708	-9267.943385270039	-626.4889854476702	-9267.943385270039	187.98901159587248	3.7287138628764316	1.8988744699032344E-4	0.6477647986576401	1.74079073198308E-4	1.6141251683809033E-8	0.7293019592050781	-588.9599699026282	8707.779931379231	1757.4331653174725	466.28980805775865	36.36807038497285	29.502559229504513	13	29	21	12	2	0.1865922322551918	0.32193562554323174	0.3099692343306346	0.18150290787094214	
280000	-9897.791710815722	-9275.491318108998	-622.3003927067246	-9275.491318108998	212.71805741631744	4.066718867025597	1.8608539533035694E-4	0.6370138601140605	1.8976560982728017E-4	1.8942883078852857E-8	0.6863715845375876	-583.6900494582474	11170.840891839496	1329.4892788021155	772.4696101083534	71.6947884654852	12.283185304096822	8	34	19	15	1	0.17919523150305544	0.3530376368823156	0.2949958815111083	0.17277125010352098	
290000	-10004.85907556834	-9267.465557978725	-737.3935175896156	-9267.465557978725	754.0689659696593	4.456818246700418	4.8051846658766375E-5	0.6496601628439098	4.932925122272057E-5	1.2497914315017795E-9	0.7379004822881283	-691.6191143528673	28568.65468300021	4202.228274761859	1931.3205174257223	1067.6586029669236	173.68515326513847	8	33	19	6	11	0.18343078856324468	0.31315533250685207	0.32250687231260605	0.1809070066172975	
300000	-10070.279469980342	-9270.496943802382	-799.7825261779595	-9270.496943802382	1341.0893572697876	3.916075432714016	2.4207262582222957E-5	0.5943502480850859	2.4695615532616793E-5	2.6393903281610123E-10	0.6394116618620047	-749.3361245671575	60337.94108577319	14975.454001869919	2305.097095682819	3761.6096080496504	408.17691249909547	11	45	2	4	15	0.18343078856324468	0.32623081762998707	0.32250687231260605	0.16783152149416247	
310000	-10126.00913660447	-9254.595613246216	-871.413523358254	-9254.595613246216	4650.12019665379	3.559428528618678	8.61344782715734E-6	0.6132621514639124	9.09364187983363E-6	3.449819431945883E-11	0.6623770618707298	-818.4569845277329	197734.67583191875	17135.116777812313	10398.656377809599	1870.573318116255	960.6698693797733	6	47	13	1	10	0.18740010897108747	0.34248860391014463	0.3062490860324485	0.1638622010863197	
320000	-10010.105242525151	-9280.455592316855	-729.6496502082949	-9280.455592316855	787.8459637467537	3.3970298722883636	4.974325095092652E-5	0.5011433948740467	5.235619422431643E-5	7.879466777622086E-10	0.5654914354266832	-684.5396815940273	43514.10928064934	5859.417845077567	1367.55501097039	211.67968541272657	373.93264704751294	5	35	29	5	3	0.18740010897108747	0.34248860391014463	0.3025436404106809	0.1675676467080873	
330000	-10015.99486311279	-9254.703651029522	-761.2912120832674	-9254.703651029522	1493.9219569940467	3.6182658406673727	3.325898581019409E-5	0.5519907491802658	3.295475951297983E-5	3.417955705077944E-10	0.5749201857196083	-714.1364658406409	69561.10081839439	6852.968667253923	2323.6281101118466	120.83395255972134	305.61373178376044	6	38	20	9	4	0.1762983462635379	0.34248860391014463	0.3069623922466369	0.17425065757968086	
340000	-10047.620934021192	-9261.523243544218	-786.0976904769739	-9261.523243544218	1698.7597100371129	3.6182658406673727	3.052394374989682E-5	0.602035455677014	2.7509362953274305E-5	2.7951436587060925E-10	0.6085767341574835	-735.4836148665315	47513.51554590151	8247.591051104435	6913.927313269227	5802.053259331299	413.37342616663756	7	53	2	2	13	0.1762983462635379	0.32874933991224997	0.32070165624453156	0.17425065757968086	
350000	-9999.837182745146	-9261.107336753286	-738.7298459918607	-9261.107336753286	1017.5106750505987	3.8166240522929593	6.139869482011687E-5	0.5850407956470614	5.7274624903820836E-5	1.2777544158434475E-9	0.6258322514485251	-694.044207841009	27032.767394898263	4145.682815337504	1350.9313821573144	436.95973939179765	532.8653110042646	14	25	26	11	1	0.1762983462635379	0.3315268914111406	0.3096969076934696	0.18247785463185218	
360000	-9953.961727618307	-9252.636067070434	-701.3256605478729	-9252.636067070434	566.1887176988621	3.466699691074282	9.099393858050989E-5	0.5760589359618675	8.373966974235786E-5	2.9477344987779386E-9	0.6292478662609821	-656.3811529114759	77276.30545670372	2584.467428044236	879.7667317882259	413.4764821397708	181.07387449024472	7	45	18	1	6	0.1806866603947253	0.3315268914111406	0.31626005618882674	0.17152639200530762	
370000	-9918.874005493906	-9275.265302459888	-643.608703034018	-9275.265302459888	253.67969907996905	3.634098023101098	1.656774736608029E-4	0.46359919251393	1.6380481769840416E-4	5.325059365013279E-9	0.4294956072455707	-604.4203359423402	6296.251768202031	1315.5793465478644	320.10637233840094	546.7243587392844	69.12675715715905	15	35	15	6	6	0.1806866603947253	0.3238153837638719	0.3294895747998261	0.16600838104157695	
380000	-9876.654487972248	-9256.418287409439	-620.2362005628098	-9256.418287409439	262.0736143533844	3.634098023101098	2.0498974002236566E-4	0.4955232955267258	2.0439190300405196E-4	1.0195149137488609E-8	0.503601391386014	-582.6639532215927	6321.697186705134	1006.4936136336879	223.77413668239853	284.3727602409498	49.86335741982175	8	43	4	15	7	0.1806866603947253	0.3238153837638719	0.30981991178499946	0.1856780440564036	
390000	-9873.719853646839	-9292.519756849013	-581.2000967978263	-9292.519756849013	147.34691218942095	3.634098023101098	3.633059607070614E-4	0.42001127852448433	3.7222078518680624E-4	2.1144656396181223E-8	0.3889604698498134	-546.3815391742172	2616.330930014936	801.7229512903164	417.53850618054776	130.0784161097709	46.74791262107931	11	26	16	18	6	0.1647716836381586	0.3397303605204386	0.30981991178499946	0.1856780440564036	
400000	-9881.291547990906	-9271.094338698882	-610.1972092920249	-9271.094338698882	254.3207199234952	3.895089391639412	2.1429615639777838E-4	0.43182485156116285	2.3029892428150288E-4	9.868498154832732E-9	0.4450696758083563	-571.9415577637218	6586.04032769753	1027.100152412282	738.1164639123522	280.5502462579471	33.84680955904983	7	31	7	27	5	0.18107647850577968	0.3429925490063046	0.30655772329913344	0.16937324918878252	
410000	-9892.356245338922	-9269.59456799053	-622.761677348391	-9269.59456799053	236.6360850776099	3.423759027833196	1.9923012694950581E-4	0.42242070104043594	2.1160141342439455E-4	8.462706603388867E-9	0.44679246439881753	-584.5497364849676	5988.828272102083	1082.9224602595857	843.8389931491653	262.5998880096216	83.48855606282164	8	27	14	21	7	0.18107647850577968	0.3429925490063046	0.30655772329913344	0.16937324918878252	
420000	-9952.932343428482	-9253.079214756424	-699.853128672057	-9253.079214756424	676.3987134790478	3.5612867957457057	8.353113550835929E-5	0.45728247776146114	8.106509543983362E-5	1.4457018559105186E-9	0.46836210691485525	-656.6185199827494	12817.266119794172	4846.814473128147	753.8499339009848	1000.2209280334457	332.8978850093946	9	28	11	22	7	0.18107647850577968	0.3429925490063046	0.30655772329913344	0.16937324918878252	
430000	-9931.4949660251	-9244.817091905272	-686.6778741198295	-9244.817091905272	505.22660966189613	3.5612867957457057	9.422452365811512E-5	0.4602335379544315	8.967617861930709E-5	1.5165137458166918E-9	0.4315971219388663	-644.0889720181955	17177.939757034892	2195.2719949588945	756.578397621497	868.1031062522737	226.99907891576817	6	36	4	22	9	0.18107647850577968	0.3429925490063046	0.30655772329913344	0.16937324918878252	
440000	-9967.61593375211	-9260.54082809044	-707.0751056616702	-9260.54082809044	792.5934791705289	3.5612867957457057	7.888330609199562E-5	0.5752417386446869	7.271594388155145E-5	1.6477983978977868E-9	0.5303019980688233	-663.4961136480322	19135.147177081963	2381.0692219513817	889.0547446164851	813.2835114056179	538.2465333402532	12	39	15	7	4	0.18107647850577968	0.33583928645710365	0.3137109858483344	0.16937324918878252	
450000	-9952.910446339569	-9261.095921509675	-691.8145248298941	-9261.095921509675	491.2731962869636	3.8873412519513915	1.0518585763417931E-4	0.4174831018865361	1.0185715227012295E-4	1.4690866999842355E-9	0.39247613377512114	-649.5449196958238	11819.406727877655	1908.9231849534867	851.0275262480136	775.1995043793194	758.5478464529975	9	43	13	2	10	0.191198414614972	0.33583928645710365	0.2932374609034667	0.17972483802445788	
460000	-9956.218973807072	-9267.219697875496	-688.9992759315762	-9267.219697875496	539.8504999082038	3.9306980665492275	8.607483691884128E-5	0.4851399377038032	8.601060358242033E-5	1.1937555220995839E-9	0.4236106474770058	-643.5612357841541	22619.775935054928	1843.6184173034464	3235.6206573508607	1080.0215512821824	328.7177253106761	9	18	8	33	9	0.17659826747141788	0.3585378047276096	0.2932374609034667	0.17162646689750605	
470000	-10052.367068319078	-9276.526805046979	-775.840263272099	-9276.526805046979	1726.5426977250186	3.687909987401616	2.491049449317928E-5	0.41856443640141877	2.4565546535971105E-5	8.520757590782313E-11	0.38879424116248695	-723.4794440334682	113871.850996632	5250.956161401234	1234.0982397220612	5489.67938698606	255.87564170030643	7	13	7	43	7	0.18230392667090864	0.3620956434567137	0.2895009563636584	0.1660994735087195	
480000	-10042.670035534235	-9265.924360151477	-776.7456753827577	-9265.924360151477	1545.9998007104884	3.687909987401616	2.828909302645412E-5	0.5097088296993428	2.9032646258584E-5	2.4776838325387286E-10	0.5577756856368451	-725.3728999079805	102897.32292657562	3384.500438879042	7613.151240908344	3354.6294000301205	169.76954521928045	8	4	21	37	7	0.18230392667090864	0.3456535993074764	0.3004403621667425	0.17160211185487267	
490000	-10091.857180767784	-9279.85537358408	-812.0018071837032	-9279.85537358408	2641.669173863956	3.70096471613676	1.8625575556718285E-5	0.5540806163348918	1.8451520320916754E-5	8.538102112010058E-11	0.5374291993493188	-759.4173418834258	76702.72868774108	25464.146316652612	8635.861854974728	6670.323024543035	927.3546772425273	10	3	1	53	10	0.17763876315239083	0.3456535993074764	0.3004403621667425	0.1762672753733905	
500000	-9984.626998432264	-9269.998168966626	-714.628829465638	-9269.998168966626	627.8653726760473	3.5005747006426855	6.88404603765288E-5	0.4890446982044039	6.520706930263717E-5	9.496546024763469E-10	0.4786100605222035	-667.7870357601895	19059.730918447363	8477.504214843186	4995.084053609867	2483.4434041759105	55.15885261283571	12	2	1	53	9	0.17763876315239083	0.3456535993074764	0.3004403621667425	0.1762672753733905	
510000	-10005.774306605015	-9266.51684227011	-739.2574643349054	-9266.51684227011	762.4763119645424	3.5005747006426855	5.635478182484224E-5	0.3947250380571048	5.523654041469649E-5	4.067764535121648E-10	0.37536852677230015	-693.9618030608442	15938.70981200151	4212.906834639397	4360.807497815453	1948.0138518988376	82.39163987484916	13	14	13	30	7	0.18380849852724315	0.336851109560793	0.30696235978361613	0.17237803212834799	
520000	-9967.583825705351	-9269.466665547598	-698.1171601577535	-9269.466665547598	456.5802076565686	3.682899986250338	9.662841357644978E-5	0.47553448502588974	9.316657367264629E-5	1.707087708536142E-9	0.4503362948190575	-653.3010879940676	26778.15515679163	4963.473105976819	1585.2830523547152	1046.9786464840943	227.89206684503333	7	21	11	31	7	0.18377767721766225	0.3368819308703739	0.30696235978361613	0.17237803212834799	
530000	-10032.44673050462	-9263.164081999572	-769.2826485050487	-9263.164081999572	1117.672755215333	4.022983221406014	3.5632188333148644E-5	0.47881162680500466	3.561726508062272E-5	2.7478301247990043E-10	0.4756522944626959	-717.4715530005675	36673.62100200625	56950.28438215257	3338.7179872970232	4470.846069572926	187.87393152685655	12	1	12	45	7	0.18377767721766225	0.33955561531392103	0.304288675340069	0.17237803212834799	
540000	-10028.20608310196	-9276.993909220228	-751.2121738817331	-9276.993909220228	920.7427830592873	3.6222645579710218	4.5432378914711803E-5	0.4846821924094625	4.64363049281856E-5	4.512070189320876E-10	0.4812226437524596	-704.3049754101801	31770.87662734657	9868.957703252005	2418.502300297505	1866.36177556722	193.93843901047072	14	7	23	26	7	0.18377767721766225	0.33955561531392103	0.304288675340069	0.17237803212834799	
550000	-10041.18694978634	-9270.163792654505	-771.0231571318357	-9270.163792654505	1141.3902323641223	3.5896482866375115	3.074544811166849E-5	0.43975062622781275	3.029297188854629E-5	1.9476315679676998E-10	0.45940053538564063	-723.6381638037427	31899.766161611202	17147.001890964235	2290.0593467731182	1927.4820845043182	60.30869831940408	15	7	35	12	8	0.20101594321461602	0.3409759643711051	0.28563006028593113	0.17237803212834799	
560000	-9943.148375492125	-9241.762532036468	-701.3858434556564	-9241.762532036468	474.47884745641227	3.7719147093344554	6.740382348152546E-5	0.4325040838047512	7.416959875480221E-5	1.0545137586714736E-9	0.45165364967620597	-654.8764010400519	22866.385700249928	15347.179550514562	1628.4136735930167	1734.7097640304232	28.694316509861082	5	11	38	16	7	0.17190887091320833	0.3409759643711051	0.3147371325873388	0.17237803212834799	
570000	-10019.960252627365	-9274.990518787768	-744.9697338395961	-9274.990518787768	790.987586772899	3.877863035694907	4.5171304268781033E-5	0.38387968595913935	4.888195777055129E-5	5.028904660953245E-10	0.4618551842842082	-697.9827823275914	23211.270599241172	10622.789632685914	2991.89112483111	2764.732619144504	235.78146422898186	9	12	44	5	7	0.17190887091320833	0.3409759643711051	0.3147371325873388	0.17237803212834799	
580000	-9997.71449469497	-9261.704897644777	-736.0095970501925	-9261.704897644777	984.0521232682343	3.877863035694907	4.05244994628169E-5	0.39717342398743527	4.3560321249364705E-5	3.1550083479471584E-10	0.4286022182447583	-687.5107109900605	78533.85755207947	2486.3985897545545	4185.032338921204	1953.6478065149986	106.44323156790125	7	19	14	29	8	0.19006343202442114	0.32713091390092164	0.3105175397780585	0.17228811429659893	
590000	-9996.014322105617	-9268.179480988552	-727.8348411170655	-9268.179480988552	916.5814063259766	3.9039412272400114	5.730166128951847E-5	0.3785558109116148	5.945204119367907E-5	4.778177676306878E-10	0.375084273115654	-682.8709595575486	15986.222605443269	8037.711014127206	1396.455359317499	1725.6002841968664	144.10428765997014	9	28	8	24	8	0.17806523184066642	0.34535545424847863	0.2914451461495892	0.18513416776126596	
600000	-9943.682736937903	-9272.277266276655	-671.4054706612476	-9272.277266276655	529.091695433618	3.5461233732146247	9.837552119349722E-5	0.4204222487986516	1.074903191843374E-4	2.114158520617466E-9	0.44020790589298103	-629.7578935850594	10295.049538612106	1442.0738043134972	1659.46752510253	750.1841117826962	114.56189201790714	7	22	10	30	8	0.190560272179836	0.3289750590647005	0.2953305009941978	0.18513416776126596	
610000	-9897.953413673979	-9254.36180246664	-643.59161120734	-9254.36180246664	444.95139814447236	3.8294710543102344	1.3891014990875057E-4	0.4393925552702059	1.371167161078449E-4	4.139888724229016E-9	0.48260617442844544	-601.6876953897516	26142.83028776957	1027.9422986051397	932.6447138170129	432.34576627395404	78.66167949327249	5	34	13	19	6	0.1878967322839295	0.331638598960607	0.2953305009941978	0.18513416776126596	
620000	-9894.56781040619	-9262.72481666975	-631.8429937364402	-9262.72481666975	283.4548192748173	3.9577574467380745	1.3398848337839152E-4	0.44297095358894156	1.346464626871685E-4	4.30751384492532E-9	0.4837939487492294	-587.6629279420986	19758.10226972264	911.400263568263	692.3027895290255	1766.7919323129674	48.626533748639304	4	50	12	4	7	0.1878967322839295	0.331638598960607	0.2953305009941978	0.18513416776126596	
630000	-9853.708514828944	-9269.766773143483	-583.9417416854604	-9269.766773143483	155.58128444346897	3.3968188308267284	2.55479110235278E-4	0.5147408194809252	2.565429111675916E-4	2.3131899445635378E-8	0.5782718460846161	-546.6820380015588	12572.413412744294	637.5417711087908	387.8125282498604	104.54184103126332	13.56270996072709	5	45	19	1	7	0.18439116483909984	0.331638598960607	0.29883606843902744	0.18513416776126596	
640000	-9854.815380532233	-9256.313551629175	-598.5018289030581	-9256.313551629175	211.09533084953827	3.781911265005689	2.326732823603887E-4	0.4210515659723463	2.3494075732033716E-4	1.1703785404275754E-8	0.4584170979035726	-560.1814252403527	10570.624964340393	480.2064234308229	710.8213623768072	144.53184594252872	43.6306399789551	5	60	5	1	6	0.19649959289665342	0.32735523635375074	0.30234792268333327	0.17379724806626282	
650000	-9889.280970904967	-9262.14259167606	-627.1383792289068	-9262.14259167606	271.88217244334584	3.781911265005689	1.6175376385414505E-4	0.4343813644608857	1.6017682066222735E-4	4.079201674075589E-9	0.41240785111449735	-592.1690461173112	10499.54458218106	636.9753421681139	78.57146166622482	47.91272100874635	41.88754414509522	6	64	2	1	4	0.1907766660271991	0.3230094274809445	0.3103432344082634	0.17587067208359325	
660000	-9894.911467376036	-9260.004531537452	-634.9069358385835	-9260.004531537452	311.4455343170931	3.647561991409025	1.3968086861711526E-4	0.49670856718603934	1.33727791631204E-4	4.121291233286951E-9	0.4767441296480634	-598.9850285902509	18191.4637035908	780.9561937985727	104.43200786420073	21.92629778670179	27.333897081837968	8	61	1	5	2	0.19558292999954116	0.3195077282433723	0.30974047192859844	0.17516886982848837	
670000	-9909.867981159223	-9256.071791329354	-653.7961898298695	-9256.071791329354	453.906797989808	3.6666720122035734	1.2244791743436736E-4	0.4978452034754792	1.1203113664563585E-4	3.332795225452897E-9	0.494151343508181	-612.3509635049543	27210.17508125809	821.2191383585084	1110.6530230803821	163.27197118672527	63.550973105072515	9	40	19	8	1	0.18833292916419012	0.32675772907872336	0.30974047192859844	0.17516886982848837	
680000	-10012.36853466289	-9276.252106753434	-736.1164279094553	-9276.252106753434	923.661728581367	3.5726923164194133	4.5457486902702004E-5	0.3878903054529088	4.433629635912459E-5	2.698146920416204E-10	0.37169966685710526	-689.1608784405433	47913.13443320728	3188.525280840047	3230.171037366034	1916.81656505838	327.76484626177034	8	37	8	16	8	0.18833292916419012	0.32675772907872336	0.30974047192859844	0.17516886982848837	
690000	-9956.132270144135	-9270.48527947661	-685.6469906675252	-9270.48527947661	690.5362422867033	3.5726923164194133	8.567624232032635E-5	0.5157827453537984	8.118283573617784E-5	1.8192544220555382E-9	0.5090632682306456	-640.944921824165	25905.87944160196	2623.5835808624574	1266.1234442220186	1432.275265662433	89.0725028944231	7	21	14	27	8	0.1890418385341257	0.3392218129969465	0.2919880666055607	0.1797482818633674	
700000	-9900.894443869332	-9266.466920033892	-634.427523835441	-9266.466920033892	277.9060822038927	3.7456530558618395	1.3131572907428937E-4	0.40029894271589883	1.4365159516862718E-4	3.0624424504085825E-9	0.3971946399380925	-591.3549722933353	5048.73149501189	12169.019266719823	1218.4080517017846	643.2643235216889	30.490682661434164	5	2	36	28	6	0.1837350298975377	0.34533277792444395	0.30311282131533046	0.1678193708626882	
710000	-9959.829824601424	-9260.831334867946	-698.9984897334773	-9260.831334867946	612.0095040051128	3.97758904372149	8.133420823927576E-5	0.3846216776708743	8.150720889717461E-5	9.124002601580746E-10	0.36803741154038966	-655.5738831233294	3840.47193566878	10479.515655007734	2314.105077433787	660.1662768411829	143.95723259806087	3	12	29	25	8	0.1837350298975377	0.3337581929923127	0.3146874062474617	0.1678193708626882	
720000	-9986.771557546677	-9270.859970664096	-715.9115868825811	-9270.859970664096	655.6415038962367	3.97758904372149	7.772890854174445E-5	0.40854162801937527	7.832510519092859E-5	1.0384383489727706E-9	0.4094540568311646	-669.0059220530526	18287.625551675323	19653.73148944404	4535.057557387337	1037.2694218777876	450.766093159763	9	1	29	30	8	0.1803160399994927	0.3362526132332174	0.3116359932924226	0.17179535347486763	
730000	-9928.36879003858	-9261.194923769552	-667.1738662690274	-9261.194923769552	347.43553130005756	3.7761192508476675	1.3779394599754174E-4	0.49041463974853045	1.338929648295541E-4	5.044664664241446E-9	0.5215399168914391	-623.1145539881738	4251.020301431256	10886.457593984911	1822.2981362700202	875.1541660052646	236.0377427445973	5	5	30	30	7	0.18590992191237254	0.3412575338139876	0.3006284283862191	0.17220411588742107	
740000	-9941.728944837752	-9256.254254356067	-685.4746904816857	-9256.254254356067	512.4208413510797	3.4493818971256482	8.859711654701743E-5	0.4222988939218336	8.587545264734746E-5	1.7388063855694994E-9	0.4765743076206199	-641.271005987006	30962.6897972516	2980.899901230595	721.201317250401	1122.0195397338887	95.67385269195329	4	22	9	35	7	0.18590992191237254	0.3429343829068444	0.30399905789439985	0.16715663728638352	
750000	-9993.344331238104	-9277.13405562775	-716.2102756103543	-9277.13405562775	815.3612514504931	3.8405004859412344	6.678630612228287E-5	0.42820374393881006	6.618230035919857E-5	1.093178286941948E-9	0.49793327663383463	-669.4521933311015	39962.44294906085	7539.357963751946	1755.7980049614223	1838.2264724147901	173.10461608597953	5	12	9	44	7	0.18590992191237254	0.3429343829068444	0.2990040913159602	0.1721516038648232	
760000	-9995.672860807968	-9265.604179929862	-730.0686808781057	-9265.604179929862	864.02201413118	3.9965253106986682	5.583459108995932E-5	0.3430093589937698	5.482050849023163E-5	3.684729343288447E-10	0.3558404592234985	-682.1814098820398	23073.29532871985	9828.016276419146	12229.965680796262	1613.8809282016693	303.8013373549241	10	6	1	52	8	0.18318309017219564	0.34385092616932367	0.3008143797936578	0.1721516038648232	
770000	-10026.900048004216	-9264.928572853887	-761.9714751503284	-9264.928572853887	1529.8639573687417	3.4375931190071016	2.9695940154147593E-5	0.42406926323193644	3.047847343870894E-5	1.7276817171346946E-10	0.45060217024653626	-710.4815858821449	38719.30055352884	74580.33070236497	4595.721799824395	3004.9487273748823	352.53935412072957	4	4	20	41	8	0.16525861025747468	0.3435527858657345	0.31325271930433063	0.17793588457246048	
780000	-10068.724630177894	-9266.240984587055	-802.4836455908398	-9266.240984587055	2820.9322184940133	3.826618017507877	2.0059204624376805E-5	0.4418990161416757	2.0582803330454296E-5	7.641299011928025E-11	0.4475893077411283	-751.2455196313789	86496.62036943652	12885.755671345178	4988.487179052908	5294.0399043411535	1149.359496873758	10	14	31	12	10	0.18766591699247567	0.3211454791307335	0.31325271930433063	0.17793588457246048	
790000	-10071.113567857656	-9250.645299731597	-820.4682681260578	-9250.645299731597	3584.608485799431	4.0852871088632075	1.5994823130698943E-5	0.5487081578303858	1.606934543506748E-5	7.490275754412202E-11	0.5529400058119371	-765.7840893966228	309989.5869247744	11499.873694795177	6832.640649975038	6964.164970139451	847.6745200355181	6	8	15	41	7	0.18769932336449818	0.32901335546598354	0.3026793044812176	0.18060801668830098	
800000	-10161.070358588895	-9264.130195265028	-896.9401633238665	-9264.130195265028	9645.71671240955	3.6279737775563894	6.025970232068825E-6	0.5686396946597477	6.567790374125475E-6	1.5880473185034044E-11	0.6242828207505308	-839.8298571283814	297734.81554401846	42280.75459972767	25215.3777360045	8429.487460159744	4081.3332736822017	6	3	40	23	5	0.18455240000144313	0.3288182821924257	0.32022237841939893	0.16640693938673254	
810000	-10072.034074780602	-9263.54107638227	-808.4929983983327	-9263.54107638227	2282.900927993292	3.6478080760506306	1.957921818536323E-5	0.45006956345976407	2.1562268295346685E-5	9.662916717700195E-11	0.4667601784484105	-754.9007255780514	257943.175678748	50262.07201848856	6804.757388776928	3069.5580703717096	316.7949350823405	7	1	40	22	7	0.17582188903175341	0.33055974858460996	0.32022237841939893	0.17339598396423794	
820000	-10136.625599102645	-9254.23940428325	-882.3861948193953	-9254.23940428325	6128.417008893141	3.5708011867582723	7.592188767977148E-6	0.40691784056122576	8.072287704178542E-6	1.1419809560490314E-11	0.4303832614383377	-826.1408263974067	273845.7180228057	14232.180886477412	27022.608207417026	8215.605862229202	2021.7052476441766	8	14	21	26	8	0.17582188903175341	0.3346171930161633	0.32022237841939893	0.16933853953268463	
830000	-10160.031035563085	-9261.887191709759	-898.1438438533262	-9261.887191709759	7228.600507434269	3.5708011867582723	6.363454994850377E-6	0.42666115548261624	6.904085927317434E-6	8.646348578661919E-12	0.45334501648089887	-841.7225986754758	345385.12519043474	41548.52711416901	32031.738763983132	5443.776374767899	1349.5787843316502	5	31	8	25	8	0.19011957103298466	0.31913203808863866	0.30990477463391897	0.18084361624445794	
840000	-10084.127425262554	-9268.461997580576	-815.6654276819772	-9268.461997580576	2019.5331474356767	3.666707144208573	1.9405560022612964E-5	0.3884490071412468	1.9087433402014894E-5	6.770707957592073E-11	0.43235203097885894	-765.4529126986963	95869.70090572242	17542.87304107517	5557.326611937449	2719.989069870234	255.87351046510432	5	31	4	34	3	0.1865084942651333	0.3248630186658274	0.30417379405673023	0.1844546930123093	
850000	-10087.615698155305	-9274.67300395619	-812.9426941991144	-9274.67300395619	2149.8439832369636	3.666707144208573	2.025635608115858E-5	0.3571285459349417	2.0628798878967447E-5	6.641991701497237E-11	0.40532943856791037	-763.2446174234369	91850.46983864848	11040.787931237508	2498.6790299570466	3406.39046084245	350.20005438649207	10	28	7	26	6	0.19075733464712308	0.3332228228030089	0.31243936541697254	0.1635804771328957	
860000	-10068.460406991828	-9280.169247930702	-788.2911590611258	-9280.169247930702	1755.0905749702567	3.666707144208573	2.8407193884746333E-5	0.43381288088379844	2.7408968255479747E-5	1.5799232384753457E-10	0.454931685464583	-738.628176031118	54482.99135657202	20581.079661168973	8172.750177966068	2038.3853852997704	434.4046227829118	8	19	9	33	8	0.17939570831676177	0.3268001436731035	0.33022367087723925	0.1635804771328957	
870000	-10117.07254746865	-9261.144215451652	-855.9283320169988	-9261.144215451652	3358.985790468542	3.5962769149131164	1.0843392875788042E-5	0.470549879236114	1.0969553685313165E-5	2.9896333093803546E-11	0.5105905771775329	-800.7031518300364	317462.7993128812	42375.29317081218	14105.26747683845	5481.1660754678105	284.8372742161653	3	35	2	30	7	0.201277049298039	0.3245829940343005	0.3116306067537531	0.16250934991390764	
880000	-10136.271146937033	-9267.510319865858	-868.7608270711746	-9267.510319865858	3632.5409207817556	3.5962769149131164	1.1881048170333838E-5	0.4020571449923052	1.2000392461684243E-5	2.9677831749098934E-11	0.4398997553106738	-814.196875761844	167468.9414042129	27560.570896664427	27370.135060495602	4982.7022431050245	1492.2282198734044	6	26	15	24	6	0.2031002608398577	0.3245829940343005	0.3116306067537531	0.16068613837208895	
890000	-10075.268114107796	-9262.174148979926	-813.0939651278704	-9262.174148979926	2174.707293432685	3.5962769149131164	1.93855931934473E-5	0.36496677505742325	2.040945652775494E-5	7.902431841589227E-11	0.43827850106344074	-761.7681037520115	49154.96904351247	47477.76514415568	11175.930503932628	3823.529566124904	258.63502357310574	9	11	24	26	7	0.2031002608398577	0.3298697859998572	0.3063438147881964	0.16068613837208895	
900000	-10009.625358525103	-9273.871916505408	-735.7534420196955	-9273.871916505408	747.217542171163	3.397204550285993	5.1480705142632356E-5	0.4269877976018624	5.157617896480823E-5	5.634710766414866E-10	0.4729486211836571	-689.0276472040193	27901.070772325314	15903.111231737474	5027.531787439875	990.6612284329001	133.75643893880272	5	17	25	24	6	0.2031002608398577	0.3298697859998572	0.3063438147881964	0.16068613837208895	
910000	-10025.168701917417	-9260.135396368101	-765.0333055493157	-9260.135396368101	1233.4387849459044	3.5775401571149263	3.752804020585423E-5	0.5806509218123567	3.691514729640478E-5	5.199125730864405E-10	0.6178350847145785	-714.7171473496923	60197.33712961308	8937.080341717508	12802.289325549717	1591.7807654793987	205.1105345148908	5	21	16	29	6	0.2031002608398577	0.3285426554352014	0.2955784486944848	0.1727786350304564	
920000	-9975.846845424076	-9273.780225054637	-702.0666203694378	-9273.780225054637	532.7676730796678	3.5920853792945326	7.064166478626727E-5	0.42421225883203	7.350502349925453E-5	8.208961803632695E-10	0.4070395847865278	-657.9134919109179	29181.002063154127	4907.464100264587	2435.247757241206	550.6252269092984	54.3953155003695	6	26	11	28	6	0.17901272254147405	0.35069337472836326	0.2955784486944848	0.1747154540356782	
930000	-9974.148299474353	-9265.424035472519	-708.7242640018336	-9265.424035472519	666.898978460546	3.5920853792945326	7.169645223522244E-5	0.4578503502984069	7.436682813319152E-5	9.020119009081453E-10	0.4226981963823745	-663.9744820307716	31998.335371913832	3553.277033367939	2715.959112898565	615.997108837525	171.12811057336623	4	34	4	28	7	0.18890088672265293	0.35069337472836326	0.2856902845133059	0.1747154540356782	
940000	-10071.879761293616	-9253.615994104352	-818.2637671892644	-9253.615994104352	3114.708308859796	3.564300044867134	1.8998860960049835E-5	0.4989570680983503	1.8817670192400707E-5	7.518813655726376E-11	0.47052718654235803	-766.6452661009371	82122.06173589802	17490.083943549555	10866.316598189254	3484.475598009441	1245.8728956530695	4	24	15	25	9	0.1767193521547782	0.3305772240496309	0.317987969759913	0.1747154540356782	
950000	-10069.81799979966	-9269.102164274977	-800.7158355246834	-9269.102164274977	1669.7654564547727	3.823208212916581	2.522104787839867E-5	0.5349609428323228	2.5101344237265282E-5	1.6396460342937645E-10	0.5215713728519312	-750.8499678650736	66392.44192819067	13829.48640113909	4649.012082324389	2724.7032205753903	474.46990256875006	8	36	7	20	6	0.1893805937795052	0.32362711974081326	0.317987969759913	0.1690043167197689	
960000	-9976.615191453408	-9271.558099204785	-705.0570922486219	-9271.558099204785	579.2454181201582	3.6707868228512526	6.854314021674004E-5	0.41742933971237645	7.22969459658741E-5	9.253072150642788E-10	0.4266856110279186	-658.4905714189043	95776.01513920016	5693.09639498806	922.3629775422268	944.9778738927747	58.10073865655355	3	37	4	26	7	0.16524018130500626	0.3436868443712325	0.317987969759913	0.1730850045638486	
970000	-9951.111982141201	-9264.89377027261	-686.2182118685905	-9264.89377027261	429.3149274392612	3.6707868228512526	9.199707785853031E-5	0.3822122019727128	9.410316257125689E-5	1.5519019587965426E-9	0.43596615789765353	-642.8487711549974	15931.719490691437	4214.195995701056	2883.435213722108	702.6780520782931	67.03721236955067	3	28	11	28	7	0.16524018130500626	0.3436868443712325	0.317987969759913	0.1730850045638486	
980000	-9974.8299291207	-9261.465760562125	-713.3641685585759	-9261.465760562125	594.1967267025398	3.994893766609713	7.07109409257057E-5	0.4351096333945793	7.392020525161513E-5	1.149756821143552E-9	0.4742669172966837	-664.6917366471116	42580.637286193596	29150.04078476388	8409.551751630199	743.3696196870322	149.52171138960898	3	2	34	33	5	0.17760942075635228	0.3436868443712325	0.317987969759913	0.16071576511250257	
990000	-10121.064250057176	-9271.4165823604	-849.6476676967765	-9271.4165823604	2909.406026381103	3.8684276908660435	1.3382344882479254E-5	0.41991468340756966	1.393249795524639E-5	3.56219479567589E-11	0.4391819106175184	-796.1166569917156	61995.00120706053	74723.8423248732	21058.894948922523	4047.4622926355005	941.0779217697756	6	3	33	28	7	0.187853176143794	0.3436868443712325	0.2952080228646911	0.17325195662028275	
1000000	-10080.811873547842	-9269.015702462018	-811.796171085824	-9269.015702462018	1762.9328297608556	3.8684276908660435	1.8454305663583704E-5	0.489258840673896	1.831490334186538E-5	7.032464548339827E-11	0.45215788825926	-762.0135620263183	47641.282512533304	24863.778833543296	1712.8087587707512	2948.012727771241	155.67735212907493	14	22	3	32	6	0.187853176143794	0.3436868443712325	0.2952080228646911	0.17325195662028275	
1010000	-10161.004475905096	-9267.081717497736	-893.9227584073591	-9267.081717497736	4581.010120929327	3.8684276908660435	7.528605894764037E-6	0.43185113688601806	7.872611946614389E-6	1.2951960106055894E-11	0.459481532278956	-837.2298198062153	238909.39679165787	81978.95963078017	30998.1513348083	9049.156421577278	312.38726966172715	7	20	11	34	5	0.1662188932774125	0.34441597006728913	0.31270142296020853	0.17666371369509015	
1020000	-10130.048434147722	-9263.983512108372	-866.0649220393498	-9263.983512108372	3478.3395206827377	3.6136524805111163	9.678230432558578E-6	0.37420880015917884	1.0231250641942415E-5	1.611946306737588E-11	0.40242378796570644	-811.9806879079706	142123.27833851005	42833.440902056	16963.865773795256	7719.934668305073	270.60629825170986	4	33	4	29	7	0.1662188932774125	0.34441597006728913	0.31270142296020853	0.17666371369509015	
1030000	-10050.909204610303	-9267.2335442373	-783.6756603730037	-9267.2335442373	1443.0003632953442	3.6576960574077333	2.840821190334356E-5	0.4572942258198109	2.8439633079844024E-5	1.8419526303771872E-10	0.4793465198491257	-732.1390171884059	73762.04193466724	15627.708628902534	992.6155500271841	3814.8664657333384	230.6754208199725	10	30	24	5	8	0.17543414778586885	0.3245537033768775	0.3168091532405581	0.18320299559669584	
1040000	-10000.629189375226	-9262.964186672925	-737.6650027023012	-9262.964186672925	860.9685195959993	3.8642823766987955	4.8168867933274103E-5	0.43783074943436956	4.708240771247079E-5	4.198372709674494E-10	0.4323582479202391	-689.7509196654923	58019.728405920076	6371.18795960645	809.8546506913311	2027.6713800182158	67.72175393644831	6	38	22	5	6	0.1871417492076407	0.3245537033768775	0.32345917536664626	0.1648453720488358	
1050000	-9952.011195681265	-9271.207636005913	-680.8035596753524	-9271.207636005913	408.21362027981235	3.2712447283438797	9.326085552553186E-5	0.4471986049778645	9.595299637722542E-5	1.5491077981397175E-9	0.4396392353981402	-639.2930634667961	8192.07849021983	4679.930084519559	432.83076067385576	731.8242357341489	33.835489055956465	8	31	24	7	7	0.1871417492076407	0.3313448435219705	0.31666803522155323	0.1648453720488358	
1060000	-9932.280368153768	-9263.816499187189	-668.4638689665783	-9263.816499187189	302.0338420551584	4.225958519321705	1.4842391089902064E-4	0.47415522865534826	1.4339124814467198E-4	5.9636732632398435E-9	0.5324494196672536	-628.7815355601807	8622.199606396558	3372.982855147123	886.9370702126887	203.7661090764981	14.277422026643917	9	29	32	2	5	0.1871417492076407	0.3313448435219705	0.31024555579229535	0.17126785147809365	
1070000	-9880.300727139716	-9261.68698430471	-618.6137428350065	-9261.68698430471	187.2030245079615	4.114428847367584	2.1862472718164834E-4	0.5459983091993393	2.1589595554098205E-4	1.398171474701348E-8	0.5443080054001674	-577.3828850029247	13699.4909795349	1127.4770620690772	464.61634924380985	649.6430948082223	31.01996874192772	4	38	21	6	8	0.189446710180583	0.3290398825490282	0.31024555579229535	0.17126785147809365	
1080000	-9851.928046213588	-9268.043330005508	-583.8847162080799	-9268.043330005508	121.95325850933975	3.963877229214348	3.230725632073702E-4	0.5488841921003658	3.319822196458137E-4	3.840496245266274E-8	0.5792441080019489	-548.6632921051206	2223.423180366073	721.967557640161	173.68245545755693	243.82231339923842	10.9482393003116	19	31	4	17	6	0.189446710180583	0.3290398825490282	0.31024555579229535	0.17126785147809365	
1090000	-9857.534560680944	-9258.373589886298	-599.1609707946456	-9258.373589886298	157.9393693748052	3.97952484417896	2.512527745345593E-4	0.4229425651558622	2.483966869833558E-4	1.3219349512283319E-8	0.4467970505481724	-561.4983799120423	4150.446331563265	676.8470203870717	168.05376521394842	455.1279962096913	2.4943320800935638	16	42	2	12	5	0.18306322751109766	0.324932470520324	0.3143529678209996	0.177651334147579	
1100000	-9859.666927576038	-9255.438517578246	-604.2284099977918	-9255.438517578246	164.48487943255256	3.3240182241815686	2.453757933999623E-4	0.46669768883550233	2.3486432837497865E-4	1.453341546438565E-8	0.4916165633479901	-566.8657406360164	3980.1944082940736	651.3899716349229	502.8247695496103	468.59396961494554	3.8759922364515513	17	19	23	12	6	0.18306322751109766	0.3347226302449579	0.3143529678209996	0.16786117442294507	
1110000	-9872.748387044252	-9271.895987587599	-600.8523994566527	-9271.895987587599	184.26555333421476	3.850569657072732	2.0269646187152647E-4	0.4713272719979809	2.0785620328145745E-4	1.0532479655650267E-8	0.4741110294741153	-566.7245280103327	4990.6819850914635	934.6394780170245	538.7168103194514	15.224412696339789	3.1033329468800015	17	8	45	2	5	0.18306322751109766	0.3347226302449579	0.3143529678209996	0.16786117442294507	
1120000	-9834.740745332037	-9268.488733535714	-566.2520117963236	-9268.488733535714	127.60021027869345	3.850569657072732	3.285978404400347E-4	0.46673701949355806	3.1628863993138346E-4	2.4031058439235328E-8	0.49404562692300213	-532.4212781421245	1856.5858913301004	3768.7046435189773	426.28579374614867	3.3869270658154	2.9960206844416266	1	15	53	2	6	0.18306322751109766	0.3303751223332878	0.3036360565947888	0.18292559356082597	
1130000	-9833.315412498687	-9276.738974961498	-556.5764375371895	-9276.738974961498	114.48486275417994	3.470445530335244	3.382214558825245E-4	0.45941737749216943	3.495310639914193E-4	2.910382602002459E-8	0.4826254472308186	-523.3142996337272	3596.8588410994257	2439.6178786140667	355.0876170585077	8.060016168320802	1.600172627931411	8	5	57	1	6	0.1872606691709478	0.32271819369850574	0.3058387182942336	0.18418241883631314	
1140000	-9828.496588694225	-9266.284759440388	-562.2118292538354	-9266.284759440388	139.78791326508713	3.8218751458569815	2.8579468332802006E-4	0.5367336780892578	2.727600494194425E-4	2.096208211046359E-8	0.5178493627778364	-528.6573447230944	3911.8010456911434	401.9778564319694	459.42827317509517	22.054823862639562	0.5782549533766501	14	15	41	1	6	0.187800313570716	0.32271819369850574	0.3058387182942336	0.18364277443654495	
1150000	-9791.490266899555	-9254.941738828818	-536.5485280707359	-9254.941738828818	102.22997409821696	3.8218751458569815	3.687297431601921E-4	0.5274391149106188	3.735470768706254E-4	3.293652770850461E-8	0.49792988758702084	-504.9242329794826	2746.012720477974	94.83231276532086	414.9309649930532	0.7615317080540864	0.47985266122728026	14	11	45	3	4	0.187800313570716	0.3289364699480772	0.31798071407886763	0.1652825024023395	
1160000	-9821.27690451635	-9251.839243937844	-569.437660578506	-9251.839243937844	147.9190859200317	4.19833457551305	2.4261378556780222E-4	0.5102927023606607	2.4509071481171356E-4	1.4781820215093272E-8	0.5057783596784328	-539.1965805966865	4319.69954950042	551.609218605803	512.5583639886671	0.28646539576540136	0.18439545177131955	15	11	44	4	3	0.187800313570716	0.3301015187308198	0.31798071407886763	0.1641174536195969	
1170000	-9866.002829827488	-9275.981966313606	-590.0208635138815	-9275.981966313606	173.59324871293606	4.19833457551305	2.4422630742859436E-4	0.47500373902808324	2.225446084191445E-4	1.1021256413954473E-8	0.46996408855352445	-557.3158934026471	6271.239163628352	514.8941652136407	324.4800577837735	5.422213936552004	2.175869839947611	15	39	16	5	2	0.187800313570716	0.3301015187308198	0.31798071407886763	0.1641174536195969	
1180000	-9874.398070834884	-9266.178768132522	-608.2193027023629	-9266.178768132522	205.25752480357005	3.4111031333695414	1.7989359950370832E-4	0.487064792103306	1.6777148207220989E-4	6.4930765765791935E-9	0.476664820307913	-574.660497879734	6812.446466959765	1097.021700025129	563.297885060159	3.621863282729482	1.599648875214116	15	25	30	6	1	0.187800313570716	0.3301015187308198	0.31798071407886763	0.1641174536195969	
1190000	-9895.363085304465	-9264.145456779557	-631.2176285249072	-9264.145456779557	272.4206486978259	3.4111031333695414	1.3772555281048033E-4	0.5111596524724492	1.3290965155822432E-4	5.7082704845294444E-9	0.5431890191830624	-595.207594602527	18269.267669902907	985.0570773577517	595.4283113188768	5.050411330827902	2.8707244905538656	12	25	33	4	3	0.19364672538939837	0.3570044270202842	0.2880013893431462	0.1613474582471716	
1200000	-9984.686410863213	-9283.460267774359	-701.2261430888535	-9283.460267774359	577.3877643826546	3.5700515910168233	5.883054477804928E-5	0.4024214934511486	6.116927608857978E-5	6.221061108903695E-10	0.4053894797065475	-660.3739721659665	25263.915333788296	2921.877900897819	1921.2237546736608	54.49516127344923	18.103906591312857	15	5	50	4	3	0.19364672538939837	0.3570044270202842	0.2880013893431462	0.1613474582471716	
1210000	-9966.989530442068	-9267.822234084479	-699.1672963575884	-9267.822234084479	512.3158307692095	3.6225752938092026	7.432294101440352E-5	0.3602142150873613	7.927173040228528E-5	7.686689423251855E-10	0.36110998127371186	-655.9999953546961	19450.870970293883	901.5277367018352	1091.1889378862402	1422.736098496632	49.74677341990277	15	7	22	28	5	0.19364672538939837	0.3398819461452928	0.30080247046973696	0.16566885799557213	
1220000	-9924.268296337754	-9274.339557567015	-649.9287387707398	-9274.339557567015	373.1475806608925	3.6225752938092026	1.466927270515162E-4	0.40347752993728725	1.545993089930759E-4	4.231998386985024E-9	0.4292871053774171	-611.3485886216407	6620.230329618061	1170.0701252603603	675.1658478236535	396.48722666701815	61.22354995116163	13	35	5	23	1	0.19364672538939837	0.3398819461452928	0.30080247046973696	0.16566885799557213	
1230000	-9955.700791894604	-9279.43504935682	-676.2657425377845	-9279.43504935682	454.362323522843	3.809112036024782	1.1795932271213779E-4	0.34755606855990134	1.2110709857836093E-4	1.6288270109516907E-9	0.34411057163910685	-634.803633873119	13265.330877398175	1799.490078841077	1088.9459773556569	693.0195078883481	206.6204245404169	10	32	9	19	7	0.18324805053188517	0.34273473440062396	0.30080247046973696	0.17321474459775416	
1240000	-9889.797073758498	-9266.773160958268	-623.0239128002302	-9266.773160958268	254.86353873728697	3.7064237781138982	2.0860191165716273E-4	0.4523414517176821	1.9476435670746036E-4	8.182895324098821E-9	0.45600448918236813	-583.1654554734868	10853.05645673549	1275.0373071958184	624.3383358015456	435.7938973877452	74.06025778623732	8	26	3	32	8	0.1940347046806708	0.34199940677185137	0.29075114394972396	0.17321474459775416	
1250000	-9885.91764700665	-9276.365392124328	-609.5522548823233	-9276.365392124328	207.0019058062261	4.102795806388379	2.8719479900286816E-4	0.46945817635002896	2.604686441660231E-4	1.4857812050977258E-8	0.4552828589840581	-565.32283748209	12685.988903138521	749.920658316958	2823.5490282678957	582.012965466599	28.505710080087397	7	25	2	34	9	0.192480957909051	0.319356821632649	0.3120503149072106	0.17611190555108971	
1260000	-9899.920168464687	-9267.957261264535	-631.9629072001517	-9267.957261264535	256.6437299954206	3.491138390994593	1.8678417144558668E-4	0.4662528846513183	1.9047032324271714E-4	6.9632754304943054E-9	0.44443082023358904	-591.4232481511675	7372.883132299533	636.033651787425	1616.05955089494	281.4755624901163	92.8980485100098	12	10	16	31	8	0.192480957909051	0.3334969486869061	0.2979101878529535	0.17611190555108971	
1270000	-9893.270427467647	-9251.537542910046	-641.7328845576009	-9251.537542910046	326.5041168005167	3.491138390994593	1.7236910370736723E-4	0.5221149570026302	1.651824911037195E-4	7.62031313764344E-9	0.5284757558720766	-602.6390663983879	6640.704830332156	492.53822113573676	890.6683993658821	290.29724665235807	89.54399475312634	21	15	4	30	7	0.192480957909051	0.33886987074749814	0.299342391952133	0.1693067793913181	
1280000	-9903.749449759745	-9268.040932535056	-635.7085172246904	-9268.040932535056	292.6566261101321	3.491138390994593	1.4765103839850115E-4	0.41259409988195117	1.506905807310653E-4	3.087783146973074E-9	0.38315867624467703	-595.4465052398949	9789.982360528844	549.1344216929382	806.0729897052291	602.197591862037	177.19155882916823	15	19	13	20	10	0.19340026599720256	0.33886987074749814	0.2987151577006386	0.16901470555466097	
1290000	-9872.880433536433	-9279.625253004366	-593.2551805320663	-9279.625253004366	176.97648133245406	3.842444567734654	2.49090553783401E-4	0.5033306097766406	2.491038998904564E-4	1.4578740874978625E-8	0.47993831557004646	-555.0347651260676	7250.22101528426	488.5290104294191	477.4085682754097	357.0700826102651	18.540100023765817	15	8	10	37	7	0.19340026599720256	0.33886987074749814	0.2987151577006386	0.16901470555466097	
1300000	-9845.589485905439	-9261.480636222312	-584.1088496831267	-9261.480636222312	140.96336319950984	3.8458027266912524	2.452599198873759E-4	0.4846034936336451	2.587251283392138E-4	1.5861581158729258E-8	0.5015835458255172	-547.1461848556503	4948.992042918309	609.5642245694443	268.6768063313266	327.56958806549665	23.736457886183334	12	7	5	45	8	0.19504694959120766	0.33886987074749814	0.29996670507148593	0.16611647458980858	
1310000	-9918.216305287984	-9262.308241421044	-655.9080638669411	-9262.308241421044	340.0981239452278	3.8458027266912524	1.0201894020039231E-4	0.6283178247311507	1.0287617202525611E-4	4.374768776714694E-9	0.6454305526497565	-614.2788741144375	9117.729164201948	552.5331037962609	621.8607723843162	1048.9963022764948	27.64798365926255	14	1	1	53	8	0.1887288029549885	0.3451880173837173	0.29996670507148593	0.16611647458980858	
1320000	-9956.157995953043	-9260.93132510648	-695.2266708465633	-9260.93132510648	564.7212313456869	3.3395394537013483	7.683758217438369E-5	0.6250119076554748	7.69419491290871E-5	2.0820357616597872E-9	0.596846837774601	-652.6054771702545	12499.069822410998	892.4583109970652	1275.5908850030924	353.7677145602783	547.8559744318281	16	31	22	6	2	0.1887288029549885	0.3451880173837173	0.29996670507148593	0.16611647458980858	
1330000	-9871.923838586017	-9253.047934119377	-618.8759044666399	-9253.047934119377	327.6822527646252	3.856418282649257	1.8586978104667627E-4	0.6453904566491888	1.7887293912997797E-4	1.5849980035864526E-8	0.6929182691496353	-580.9962755345044	5864.11401408615	591.1937051268662	483.6310055993604	179.85404901368446	113.03923177199626	15	15	39	4	4	0.1887288029549885	0.3372798660276917	0.3078748564275115	0.16611647458980858	
1340000	-9990.867653694118	-9264.496349734402	-726.3713039597172	-9264.496349734402	1018.8415884193689	3.856418282649257	5.045226142714909E-5	0.4602977189025803	4.8523356013041526E-5	6.962579070653939E-10	0.52405219900158	-681.7456176244403	21476.574560589	1085.877078615281	2040.4433744024561	1319.3317129994978	122.44207309114388	16	15	37	3	6	0.1887288029549885	0.33064754727453977	0.31450717518066346	0.16611647458980858	
1350000	-9904.309288849992	-9266.187785829863	-638.1215030201294	-9266.187785829863	273.05559829780185	3.2846219068717413	1.6341479522225376E-4	0.5220303925294826	1.7066030741843557E-4	8.529032107657504E-9	0.5431947638954706	-599.1044899066242	10128.613383733173	1884.2401031021825	585.8013213019917	159.95863590755948	91.00345658011176	11	18	40	5	3	0.1887288029549885	0.33064754727453977	0.31450717518066346	0.16611647458980858	
1360000	-9965.525454323533	-9269.247645891646	-696.2778084318863	-9269.247645891646	579.0666307716857	3.6384359648854665	7.695057568070355E-5	0.3468395404874976	8.021897601973547E-5	9.62438282929919E-10	0.3936264641292007	-654.7191926247855	20020.652846070177	1970.485277212807	1217.6363688407516	215.57060201029927	232.47698125620457	13	28	26	4	6	0.1887288029549885	0.33064754727453977	0.31450717518066346	0.16611647458980858	
1370000	-9900.770582929095	-9258.767272641704	-642.0033102873914	-9258.767272641704	306.7851125428543	3.650995438651854	1.506022122971121E-4	0.4187837293594942	1.522037658332642E-4	4.1614347542193875E-9	0.4336347755732169	-601.205308793093	16457.56928998595	1779.0026812098668	449.1313475684342	498.10252168988166	57.96775084968126	6	38	19	7	7	0.1772769290951553	0.33064754727453977	0.31450717518066346	0.17756834844964178	
1380000	-9940.037047827163	-9261.877709641225	-678.1593381859385	-9261.877709641225	439.8398389731112	3.4856759848288816	1.0320759066913134E-4	0.47727273021817457	9.691642824216474E-5	2.8755811451900044E-9	0.5255438921595478	-636.6011961411903	13203.351935738541	1673.1383999070265	463.0196569007583	764.6578287423871	133.9350226401643	12	35	19	7	4	0.1772769290951553	0.3473506920925028	0.30678250905925064	0.16858986975309156	
1390000	-9893.878401079088	-9273.420892851242	-620.4575082278467	-9273.420892851242	226.4752392644214	3.9696215135739306	2.0769128868233422E-4	0.463809280283625	1.949255063457891E-4	9.333396302422437E-9	0.478117652451029	-582.337615536675	6130.322043801179	1062.6023078933943	236.50270227244243	356.92280751789355	71.81842098219657	11	36	18	4	8	0.17744863206847908	0.36200011369059143	0.2912872144250171	0.16926403981591273	
1400000	-9866.787521797622	-9266.89589844639	-599.891623351231	-9266.89589844639	199.40343064796642	3.5459643117931803	2.2011558842253352E-4	0.5537009337240698	2.2576209143004524E-4	1.5898651833986883E-8	0.5607307851132758	-560.6740096469784	5508.771894434356	990.2608141160848	113.02884504178066	402.1307893960187	30.124578519173717	12	36	16	4	9	0.17744863206847908	0.32910598013627645	0.32418134797933207	0.16926403981591273	
1410000	-9858.724823282453	-9256.44108333316	-602.2837399492923	-9256.44108333316	187.59318445374382	3.634933486310914	2.2911059539601418E-4	0.5762101676394715	2.3423573659440167E-4	1.8826881639023187E-8	0.5772600739128277	-563.9920281385247	4188.926551151619	1099.6641318118702	131.607336596015	371.2440639671795	22.98078676553767	13	32	17	9	6	0.17759970308053966	0.32910598013627645	0.32418134797933207	0.16911296880385215	
1420000	-9872.332877867768	-9253.781711680787	-618.5511661869804	-9253.781711680787	237.81417962368025	3.9851090809837753	1.893085667778343E-4	0.5348229582832964	1.829084874856021E-4	7.771824500358014E-9	0.48754589451463076	-575.5085320940173	4975.825134171114	785.7473513330993	62.52777083625402	510.5492160879196	31.41711633223643	13	39	11	8	6	0.17759970308053966	0.32910598013627645	0.32418134797933207	0.16911296880385215	
1430000	-9939.46628947929	-9265.675388158079	-673.7909013212111	-9265.675388158079	419.9705322519456	4.084177653683136	8.627809910567823E-5	0.45880257975435323	8.932876221358157E-5	2.0211280926809714E-9	0.5013940669815359	-631.406806684823	13353.197339121316	2076.544162158898	219.51302123157475	710.9193071029804	8.291616817069462	11	41	12	6	7	0.17759970308053966	0.32910598013627645	0.32418134797933207	0.16911296880385215	
1440000	-9905.700226348756	-9263.236177693914	-642.4640486548423	-9263.236177693914	303.0525815751947	3.989889442411332	1.3060403610238802E-4	0.4997315425787145	1.3171585665980873E-4	5.2221540679514206E-9	0.5401924101666796	-600.2941976746383	12247.805544048382	1338.0440654308632	400.95557970332084	981.587159397111	10.063627741503991	11	36	20	3	7	0.18536074516249665	0.35183116943989934	0.29369511659375214	0.16911296880385215	
1450000	-9927.275917236588	-9264.182698128157	-663.0932191084306	-9264.182698128157	385.06251109909516	3.7243917098979646	8.730294281905235E-5	0.4755539768572697	9.892992465053364E-5	2.34366852967595E-9	0.5076373691615822	-621.6370260804595	13930.16574589403	2043.4143080785345	450.4234155428839	682.0414558869094	6.537542746484782	11	33	18	9	6	0.18212636313652936	0.3400408577534804	0.30348344931602594	0.17434932979396456	
1460000	-9911.646299317199	-9261.387496461666	-650.2588028555331	-9261.387496461666	297.50397785810645	3.578534333047796	1.3262547475188113E-4	0.5630493376158545	1.4165574565495455E-4	6.087751164095132E-9	0.5688749390300591	-611.9565069115425	10675.923447112667	1007.6865628569038	763.4116112909874	97.51408268808935	15.06853345312527	15	35	19	4	4	0.18212636313652936	0.34305204205464135	0.29972656908263334	0.17509502572619626	
1470000	-9921.791908349474	-9275.481575525502	-646.3103328239723	-9275.481575525502	329.94113406335237	3.578534333047796	1.2962204558250777E-4	0.503566577427245	1.3115853112241396E-4	4.6798384787089585E-9	0.5228553141532936	-608.7379662211731	9391.617931710998	979.3347832249909	762.0104279671879	63.0836368946924	23.25094765967827	13	27	31	5	1	0.18212636313652936	0.34305204205464135	0.30100432261492643	0.1738172721939032	
1480000	-10009.494905308497	-9280.662547975691	-728.8323573328045	-9280.662547975691	750.1707915437446	3.6860608328860107	5.6203729236012684E-5	0.4002716863476184	5.548892178717848E-5	6.608832642619492E-10	0.44386458830525627	-685.8425996488838	25173.56019678633	5376.058756053819	1962.849092073032	43.894847725759135	98.01033937471126	11	18	40	7	1	0.18212636313652936	0.34305204205464135	0.30100432261492643	0.1738172721939032	
1490000	-9962.213319906015	-9276.475574656866	-685.7377452491496	-9276.475574656866	503.0432370456652	3.7655132671023193	8.93238913784702E-5	0.4099141640561956	8.845129462566035E-5	1.8615655433030157E-9	0.46377942708932623	-643.1920519223953	16694.120443544725	6890.192867827157	1652.0377247592987	41.45284170895976	101.69810696766972	12	5	52	7	1	0.18212636313652936	0.34305204205464135	0.30100432261492643	0.1738172721939032	
1500000	-10032.496369134333	-9259.35089491821	-773.145474216123	-9259.35089491821	1804.2827752022874	3.688200020851935	3.006349816498963E-5	0.4835106373417711	2.98563169674391E-5	3.0403650045898545E-10	0.5840949641945635	-725.4836982250298	30598.46286147956	5518.689588212944	3419.3646284065862	3421.5210298291254	246.6021124903849	15	3	43	9	7	0.18212636313652936	0.34305204205464135	0.30100432261492643	0.1738172721939032	
1510000	-9981.786072217355	-9278.479626820352	-703.3064453970044	-9278.479626820352	717.2308108794931	3.688200020851935	8.22817906368323E-5	0.575106326032187	7.725067226326683E-5	3.0896215860449035E-9	0.6686633503252397	-657.869366076857	19407.005719841018	4352.190458033687	1480.5908964955843	1882.364083584958	141.36533287921102	12	5	50	3	7	0.18212636313652936	0.3367254557677577	0.3073309089018101	0.1738172721939032	
1520000	-9935.57641365537	-9252.652387819711	-682.9240258356591	-9252.652387819711	560.374602722166	3.688200020851935	1.0760915332641013E-4	0.5015424116071832	9.984358700914748E-5	3.692687944656134E-9	0.5805762381782583	-638.2500151821407	14512.37207654007	7914.91380674204	1623.0766782128624	1318.1377049057178	116.69031411578209	7	5	36	22	7	0.18212636313652936	0.3367254557677577	0.3073309089018101	0.1738172721939032	
1530000	-9958.407992822595	-9268.073629257195	-690.3343635653993	-9268.073629257195	654.2837706628885	3.688200020851935	1.0277336041213071E-4	0.6003306923326664	8.577982016676456E-5	2.441074139987747E-9	0.5439920885618765	-646.2920356935222	11097.222048083411	5736.297942944762	1352.6921728643042	1258.9178176724158	102.36484947645064	13	7	2	48	7	0.18212636313652936	0.3367254557677577	0.3073309089018101	0.1738172721939032	
1540000	-9955.633018895867	-9276.473183865	-679.159835030867	-9276.473183865	497.48094116791043	3.6185741175378836	1.1458256718007836E-4	0.515766041593402	1.0693766154061536E-4	2.8676314596477073E-9	0.4929237765170393	-630.8524448916872	27083.499303424698	17296.257726541982	11061.21637535991	1061.1253745936463	160.37495816154967	3	6	6	56	6	0.18820629898260335	0.34647687986374076	0.29715901957553054	0.16815780157812565	
1550000	-9982.585039302809	-9272.995308138403	-709.5897311644054	-9272.995308138403	745.4858074275138	3.7561873783224655	7.947816977334038E-5	0.4559049784498123	7.679658218788826E-5	1.4680381523295518E-9	0.4979910933643049	-664.1289899329184	15708.763619975725	4814.941900917857	4682.033036589219	1452.5775570153005	250.1754968876104	12	3	5	50	7	0.19180771538641492	0.3370052693698044	0.3087210881435147	0.1624659271002663	
1560000	-10025.383353836718	-9271.112845953663	-754.2705078830552	-9271.112845953663	1361.6228727702328	3.9750223324096057	4.6554628256124636E-5	0.4521402194737605	4.241914658838782E-5	3.9844640891691766E-10	0.4354774546385022	-701.379116003614	77152.54461036657	75963.29788148442	1095.333228784858	3008.117436505652	523.6225149780743	3	6	7	52	9	0.1833941108124729	0.3370052693698044	0.3171346927174567	0.1624659271002663	
1570000	-9964.996057997145	-9263.771612446155	-701.2244455509891	-9263.771612446155	569.0979674530886	3.631677266942345	8.118666744558734E-5	0.3835004967447583	8.133330296951937E-5	7.82819705216618E-10	0.34106305901623213	-652.6502905353556	5005.178723177131	7671.164337512172	25342.447731356777	2058.3164884296903	105.63176987166163	3	2	5	62	5	0.1833941108124729	0.3370052693698044	0.3171346927174567	0.1624659271002663	
1580000	-10048.029161192493	-9256.681940073062	-791.3472211194305	-9256.681940073062	1687.0700114944561	3.842786693418919	2.8473647183271936E-5	0.43611453633239905	2.8542865989666897E-5	1.7491174139609555E-10	0.4621080342988397	-737.1884932509247	33298.07932691708	115861.09584023194	11928.522038379975	3562.8562020142776	381.7285016000646	3	3	9	55	7	0.19815621921072732	0.3370052693698044	0.3023725843192023	0.1624659271002663	
1590000	-10056.178051433275	-9270.742000371463	-785.4360510618117	-9270.742000371463	2196.2839498828835	3.842786693418919	2.8567668384724482E-5	0.4870503662342228	2.7317281615070306E-5	1.8541015888392436E-10	0.48513951512748443	-734.7868548981329	33963.90889851794	16980.796434082902	15995.364354630696	3936.7829292757233	370.1332121503469	8	1	8	53	7	0.19815621921072732	0.3370052693698044	0.28991133393003876	0.1749271774894298	
1600000	-9975.972055481243	-9259.379616194496	-716.5924392867474	-9259.379616194496	711.9295450343382	3.842786693418919	7.694668755665085E-5	0.49611025795784536	7.435781466504764E-5	1.4300408191700865E-9	0.5016713283620493	-671.3846899884041	21043.82728438923	5490.908618020074	3078.0663395174793	1057.9670070059058	202.6933184300801	11	15	11	34	6	0.18549234201167286	0.3496691465688589	0.28991133393003876	0.1749271774894298	
1610000	-9951.317222197435	-9272.332774760616	-678.9844474368174	-9272.332774760616	364.03609788319096	3.842786693418919	1.2269111845472424E-4	0.3575050204619139	1.1611263365085561E-4	1.9865745191915815E-9	0.37306527547407714	-635.4077662569201	14097.672568859389	8059.237077671106	1826.268742543318	907.1055497478856	34.36573884930991	8	10	27	26	6	0.18549234201167286	0.3352975684103074	0.30428291208859026	0.1749271774894298	
1620000	-9931.252426127898	-9270.020822488947	-661.2316036389503	-9270.020822488947	367.9753549359387	3.7575209204449274	1.224992424293391E-4	0.3251312384226885	1.2875959123112386E-4	2.069384300723622E-9	0.36468875264375994	-619.9275389957788	8220.275074184483	2164.680156162623	1878.0569760871017	829.7598293473743	81.10045786231682	15	26	1	28	7	0.192543675826359	0.34420301734855996	0.2953774631503377	0.16787584367474365	
1630000	-9902.436411620683	-9268.007355426626	-634.4290561940575	-9268.007355426626	236.0242234975637	3.7575209204449274	2.1339271328691824E-4	0.3608223446518286	2.0056670335671267E-4	8.22113532627879E-9	0.4298233088695017	-596.2157483655317	3398.232447193904	1447.773595672181	340.19814860485263	638.7465925344903	24.75886109424298	13	29	13	15	7	0.192543675826359	0.32925815654730467	0.310322323951593	0.16787584367474365	
1640000	-9914.29015095365	-9259.713599555238	-654.5765513984121	-9259.713599555238	320.4268093696157	3.4684042477734565	1.324654915989788E-4	0.49298737098792766	1.2314728947035564E-4	4.094111160049831E-9	0.4842205165267282	-614.0673456785328	11202.32108490837	2024.4019137742796	670.5098326201417	509.7040698789765	16.4016925114195	3	37	2	28	7	0.18109427995771954	0.3388627101428916	0.31045786614390325	0.16958514375548592	
1650000	-9939.512040587979	-9279.461460647899	-660.05057994008	-9279.461460647899	357.3924243982033	3.9499378872315525	1.1870858147044803E-4	0.4445978042740188	1.1355879111355036E-4	2.4111655338052233E-9	0.4168367773303764	-616.7964859686496	12591.487727661868	1702.3370558120127	2610.599046813495	935.3792390742651	12.87839596649184	7	29	5	29	7	0.18109427995771954	0.3410463050787682	0.31045786614390325	0.1674015488196093	
1660000	-9898.114319501046	-9263.288816374847	-634.8255031262004	-9263.288816374847	287.97565282924086	3.4477994028239785	1.620302773222779E-4	0.4648063754518846	1.4964597338730718E-4	6.261687491553092E-9	0.4970459749891241	-594.7548780267263	4338.636965303342	1519.2209796427585	2020.0168330982524	558.5686929631393	3.8973438096581448	14	5	20	31	7	0.18109427995771954	0.3410463050787682	0.31045786614390325	0.1674015488196093	
1670000	-9888.279569547363	-9265.769072026238	-622.510497521126	-9265.769072026238	259.9704121115082	3.780615636955046	1.9346046637503877E-4	0.6382842824550352	1.6016552375713994E-4	1.1686210059771312E-8	0.6343513182885236	-580.3725659632175	8882.524084007813	2600.825197305355	1989.4111324569672	570.4146347514601	0.34062229360106555	5	2	31	33	6	0.18109427995771954	0.34149122997378883	0.3098837910028095	0.1675306990656824	
1680000	-9877.707788873553	-9258.223747185297	-619.4840416882557	-9258.223747185297	223.86552688578115	3.8551354960008606	2.1461468426520514E-4	0.638493605753278	1.897724535286078E-4	1.338395384232486E-8	0.5664789760197736	-576.0629394958595	20696.50522939679	4147.498042631312	1512.610344433982	482.3652435399629	1.4386365439086268	1	10	25	35	6	0.18109427995771954	0.3365890915442267	0.3147859294323716	0.1675306990656824	
1690000	-9890.177184985996	-9254.886169492767	-635.2910154932283	-9254.886169492767	276.4773990360181	3.4956081109724146	1.677666261500785E-4	0.5295735827691433	1.4962830062646004E-4	6.937170115657016E-9	0.5135002953338047	-593.1588566196887	6432.110492668472	2945.080329849717	245.0547951350055	851.7994245002554	0.16833726304974544	17	27	11	17	5	0.1782590391304733	0.3368967043541425	0.29345548460335114	0.1913887719120333	
1700000	-9920.475483353503	-9262.199554815465	-658.2759285380378	-9262.199554815465	349.8697905269567	3.4956081109724146	1.1231101128419419E-4	0.3272079854019427	1.1477074746708024E-4	1.7504149185346768E-9	0.36583553238537464	-616.7301255010404	6546.4311319689905	3997.459449026711	2595.8432499725077	785.2142609666723	0.3120869798882443	10	25	9	28	5	0.17469292555488963	0.32035238651919556	0.31356591601388173	0.1913887719120333	
1710000	-9920.687485119677	-9262.523153178136	-658.1643319415414	-9262.523153178136	382.96989121001695	4.1622596013318605	1.0608025532899944E-4	0.39721229708936706	1.059578269133241E-4	2.3860523296442452E-9	0.4312117174473952	-616.429581006311	6956.865759281297	3266.2901348326145	1049.0317696402433	1141.6300215148783	0.12107496443836319	13	17	1	41	5	0.17469292555488963	0.34989541382892214	0.31053725662472115	0.1648744039914673	
1720000	-10077.83104450701	-9274.545564734697	-803.2854797723116	-9274.545564734697	2198.264458806196	3.9576471297079383	1.9251694589001752E-5	0.4588948413217552	1.8457539307578094E-5	8.785255081532723E-11	0.4908129995640575	-753.2691524688125	49304.566326292246	17422.748164855675	3218.4220601347038	4454.895231610029	1.9871397962011417	9	25	4	34	5	0.18351609495773727	0.3328870753404978	0.3055674251301687	0.1780294045715965	
1730000	-10053.653985552406	-9271.192145067758	-782.4618404846473	-9271.192145067758	1782.24913718922	3.753794969576881	2.3940970537640168E-5	0.34574807865199014	2.307996714206219E-5	6.892739540711165E-11	0.3365418853008027	-731.2148312108438	60383.47094056193	9646.846129465228	14981.675073818262	5492.983194901901	20.06275466837969	6	30	3	32	6	0.19825568144042802	0.3328870753404978	0.29082783864747797	0.1780294045715965	
1740000	-10098.507350544623	-9277.916507758908	-820.5908427857161	-9277.916507758908	2810.5084655763235	3.753794969576881	1.6031511849582537E-5	0.4773824248315816	1.4835640707368195E-5	6.418612362991389E-11	0.49081593733654016	-768.8458831897342	53985.11422586613	20847.404550306856	10144.221499181827	7528.897701175683	6.953359268495481	8	36	1	26	6	0.18915286782965232	0.3328870753404978	0.29993065225825366	0.1780294045715965	
1750000	-10034.32411033844	-9289.436117971258	-744.8879923671831	-9289.436117971258	1268.640895361132	4.014745152772763	3.480027965491599E-5	0.3621960682411051	3.326141821697984E-5	1.4498766208971737E-10	0.35138703266897514	-696.7537661698158	32416.385634442413	4899.191922027249	6932.230578019518	3261.2605446385096	1.3002721658698313	10	28	4	29	6	0.19414563898406478	0.3328870753404978	0.2949378811038412	0.1780294045715965	
1760000	-10042.109607073908	-9269.206027187229	-772.9035798866794	-9269.206027187229	1644.3628287132653	3.84644342198201	2.4859508324923282E-5	0.5781778867072833	2.538791340717291E-5	1.86107967736008E-10	0.5245048510038205	-719.4086517566265	77172.6441721015	88993.66960941623	6060.422192115385	4204.62978871338	3.0388570340599848	7	4	21	39	6	0.1784511295777507	0.33938141529187876	0.30413805055877435	0.1780294045715965	
1770000	-10001.651533344497	-9262.823519657308	-738.8280136871888	-9262.823519657308	1020.2105210914134	3.84644342198201	3.889997567375865E-5	0.4337761737923991	3.978791447946561E-5	3.4219182868354326E-10	0.46437374051990166	-688.9550959812983	41300.29025933346	36679.04730767488	5184.4870852934555	2673.1367205046236	13.046428455766808	5	3	29	33	7	0.1784511295777507	0.3365832101575194	0.32403497576639945	0.1609306844983307	
1780000	-9954.157082772768	-9259.96222581566	-694.1948569571088	-9259.96222581566	654.6161795817479	3.624786116569511	6.861637216420795E-5	0.49414268594289734	7.136460139164314E-5	1.3015759751077115E-9	0.5022027032189396	-648.1127705938823	27434.950787943937	4030.2373924164817	2198.6969464734434	2194.4623539782974	7.771992468124546	6	8	8	48	7	0.19573540922086685	0.32134382279883134	0.3067506961232833	0.1761700718570188	
1790000	-10055.012148226435	-9266.262793857864	-788.7493543685711	-9266.262793857864	2072.056702240641	3.624786116569511	2.2636450334016197E-5	0.5303305183415047	2.23424852848779E-5	1.254590801551397E-10	0.49557705900541416	-734.3816464037142	180007.10024387817	67693.04382212368	4026.3203914960445	5351.443487977599	41.7846675132786	5	3	2	60	7	0.19573540922086685	0.32134382279883134	0.3067506961232833	0.1761700718570188	
1800000	-10055.83500699552	-9275.780633830582	-780.0543731649384	-9275.780633830582	1996.703018183517	4.214784707171407	2.3016596443252634E-5	0.503281441700592	2.256804440561029E-5	1.402057592198416E-10	0.5166471573700891	-725.1775755342925	128609.36051167992	102556.8825754619	6448.017325739735	6211.231127135704	25.651237587408072	1	4	12	53	7	0.19115338580830665	0.325243013412164	0.3067506961232833	0.17685290465624637	
1810000	-10036.352347831547	-9272.070649638637	-764.2816981929096	-9272.070649638637	1477.5234917702182	4.027552999074298	3.1496442908310537E-5	0.5034125137058574	3.0415146085739093E-5	3.0944811354240884E-10	0.5442396155531851	-708.0689242780493	103564.39592163297	163883.10080660458	33609.95246898707	4203.213925536176	50.784217038842854	4	1	1	64	7	0.19621061828429714	0.3254699003126192	0.3223796310980597	0.15593985030502427	
1820000	-9927.393895005258	-9257.392528557073	-670.001366448184	-9257.392528557073	449.9145059732315	3.4987612845671414	1.0723655164361821E-4	0.5239169462689794	1.0092828321525201E-4	3.925461906695701E-9	0.5845621497100304	-625.4890061447992	14095.277416819832	5820.212556111832	828.6848226192284	1502.8930446817535	16.269682996723326	6	2	5	57	7	0.19621061828429714	0.34096005681423286	0.29795622265362626	0.16487310224784407	
1830000	-9930.531672945132	-9269.22743412865	-661.3042388164807	-9269.22743412865	372.72675612494555	3.9532903492739035	1.3064552543124987E-4	0.489039258739694	1.2195473458318946E-4	4.5727325861051125E-9	0.5217054253516621	-612.6531484918133	25735.002628811595	23866.07860593819	11354.752127937747	1160.5302388727143	17.76444470683307	2	4	8	56	7	0.19621061828429714	0.34096005681423286	0.29795622265362626	0.16487310224784407	
1840000	-9939.729150796835	-9264.791084824577	-674.9380659722567	-9264.791084824577	447.96125051309747	3.812161576899657	9.554883634113502E-5	0.47394998857613607	9.291767249214364E-5	2.556388789836575E-9	0.5138932383205023	-629.7779441011468	11003.3526935857	11181.665374213979	1167.2646001468404	1629.6531099244648	7.365899207503863	5	8	14	43	7	0.18073809724379303	0.3331823144527133	0.3002368614349546	0.1858427268685394	
1850000	-9926.527404983917	-9282.44591660833	-644.0814883755869	-9282.44591660833	295.89952752976353	3.673914671611513	1.32282293492466E-4	0.4083141678113203	1.4371672907056917E-4	3.494925270197632E-9	0.407605263597841	-600.1526968970092	16013.676211911421	9904.775112425463	1713.1003062435884	805.8944587191481	3.46692850708724	3	5	12	50	7	0.18073809724379303	0.33243076439559943	0.3002368614349546	0.18659427692565325	
1860000	-9965.095135972773	-9292.396343379096	-672.6987925936781	-9292.396343379096	466.91680701082885	3.01669238779728	7.970175236981711E-5	0.5784281555111502	8.873674017351418E-5	2.521090150178457E-9	0.5545946257780319	-624.5513992530744	34993.91614911562	23229.868104385412	3817.1874068413304	1539.5120359277028	9.036524457293767	2	4	2	63	6	0.18073809724379303	0.333103845963543	0.29956377986701105	0.18659427692565325	
1870000	-9992.055855533954	-9291.818592535792	-700.2372629981625	-9291.818592535792	679.7632075794378	4.005171821088276	5.371902779175819E-5	0.46234899343244534	5.65164183739885E-5	7.932717380896027E-10	0.4829524571360461	-654.0380589841352	38454.981305153975	1731.9647819774336	1439.103638160947	2184.8777189775033	15.246451348719553	5	7	12	47	6	0.18073809724379303	0.33343645899079283	0.32046658880548184	0.1653588549599326	
1880000	-9958.243779715876	-9269.738545384025	-688.5052343318507	-9269.738545384025	539.2684857730565	4.053871821010444	7.590027818525603E-5	0.5136446329367845	7.669200879285267E-5	1.8134403566790833E-9	0.5543070898159594	-642.3100499024627	21668.354518243854	8033.034905411071	901.8771682890902	1793.9967487766478	7.960612892069253	8	1	6	56	6	0.20035172638563228	0.31382282984895354	0.32046658880548184	0.1653588549599326	
1890000	-9923.525723663852	-9254.269220054988	-669.2565036088631	-9254.269220054988	356.4305769345561	3.3992528350027245	1.0641562315375104E-4	0.432102340542072	1.1769986784361655E-4	2.5781782010611285E-9	0.4535766246277796	-625.480100612187	12628.743449968899	3607.619082603463	2454.2197068018118	1519.7721029555207	33.50513920615101	8	5	2	54	8	0.19123649177206883	0.31362157694631854	0.32046658880548184	0.17467534247613106	
1900000	-9936.912760365783	-9265.05726849931	-671.855491866474	-9265.05726849931	347.69598814663834	3.931427084274673	1.0741712481414775E-4	0.5249064627023676	1.1347659220580537E-4	3.2713005414090294E-9	0.5222252834178581	-627.2850067051637	28796.236007225205	1316.9890817737682	1239.0610980987503	1332.3354244161621	10.827808597297603	9	4	1	57	6	0.1911850612511283	0.32288997846223	0.3085877268245361	0.1773372334621059	
1910000	-9954.356083915594	-9260.694965973393	-693.6611179422013	-9260.694965973393	646.5453751442178	3.6614835529625975	7.438681514591805E-5	0.5544100145655204	8.141627413751039E-5	1.7457007953757387E-9	0.5337879628574654	-647.4069814254042	33613.297301120816	1199.1596217033548	626.3845249611776	1987.2233517315408	146.37460257366098	7	6	4	53	7	0.1911850612511283	0.32288997846223	0.3170303277295725	0.1688946325570695	
1920000	-9975.745149152186	-9253.676210656708	-722.0689384954776	-9253.676210656708	748.3790780205159	3.9992499675448014	5.33210828105532E-5	0.4564712842171468	5.91236484108422E-5	6.521012556606925E-10	0.4449428972497697	-676.0233273065819	32683.956673509638	3859.8021351261186	2510.5151385733025	1631.4214046984373	182.41541259117295	6	4	44	17	6	0.1842047810865501	0.33215955106768846	0.3021909728869834	0.18144469495877835	
1930000	-9975.379966456454	-9247.859504930984	-727.5204615254704	-9247.859504930984	836.4231589137607	3.8162100992790213	4.961219860563596E-5	0.47691698222817097	4.8944462353341185E-5	6.051934235260636E-10	0.5068503931700924	-677.9089341868838	116872.87924933984	2415.8846284590095	4710.734902147907	1683.6767084851392	19.153663954214377	5	20	24	23	5	0.17748261228508427	0.3276723744101251	0.3228416298213793	0.17200338348341163	
1940000	-10005.95151591372	-9275.646607379778	-730.3049085339422	-9275.646607379778	774.4061236331372	3.621705876027926	6.194974474036328E-5	0.43538901820780423	5.764883950514681E-5	7.45481937188245E-10	0.46227855460237693	-682.065301591224	36853.14739621725	21305.545287966048	3782.753065615458	1997.4208004953744	154.04648346236226	1	6	39	25	6	0.19335535472931006	0.31179963196589927	0.3228416298213793	0.17200338348341163	
1950000	-9976.39381873995	-9273.210301158351	-703.1835175816003	-9273.210301158351	531.9974190713443	3.621705876027926	7.170352044638414E-5	0.4213044976476453	7.076263050372242E-5	9.351834222388965E-10	0.43892275903838757	-654.3545145508481	37219.71588939931	30567.376507480272	2168.974268427519	2376.057928058958	38.94332233123488	6	2	36	25	8	0.18730124278628058	0.3404527328109079	0.3048079360793139	0.1674380883234979	
1960000	-9982.59482777235	-9253.672936579762	-728.9218911925876	-9253.672936579762	671.9830291043895	3.621705876027926	5.441637406791994E-5	0.44707304595948144	5.610779216237172E-5	6.39351613003834E-10	0.44604654130779753	-679.1182488423447	39561.68535108146	53449.51638322739	3832.4588807940977	1793.1732485920656	44.187271842888464	1	6	50	13	7	0.18730124278628058	0.3404527328109079	0.3048079360793139	0.1674380883234979	
1970000	-9989.648710579875	-9270.525361677594	-719.1233489022809	-9270.525361677594	648.5517091943643	3.8719581445829414	5.279916900288087E-5	0.34018267024072135	5.5070228270498884E-5	4.6242082078699915E-10	0.37742739659373864	-672.0888323058103	53749.254246752134	7504.912142377757	4856.752028161415	1139.9835835239112	18.453874192839894	6	13	21	29	8	0.18730124278628058	0.33434867644829236	0.3109119924419294	0.1674380883234979	
1980000	-10047.058429284978	-9276.756443963572	-770.3019853214058	-9276.756443963572	1201.0142038709903	3.532407959518897	3.292074861588312E-5	0.3260421125298589	3.349733558034224E-5	1.25988712027828E-10	0.3345832466160914	-721.3233890438414	65807.64277073988	14189.5461257595	6425.787010911389	2409.128299646754	83.95173883441971	7	14	19	29	8	0.18119783328337127	0.33434867644829236	0.3170154019448387	0.1674380883234979	
1990000	-9998.742411036244	-9269.29958128335	-729.4428297528937	-9269.29958128335	770.4042250657454	3.970810423568356	5.0023528011730054E-5	0.32156266069963924	5.180529987479667E-5	3.3799996990148056E-10	0.35864546071584213	-682.7465953561871	28864.438156381162	2312.7269490423796	6067.847232334595	1171.4251411407151	19.707149514856642	10	15	20	28	4	0.18119783328337127	0.33434867644829236	0.3170154019448387	0.1674380883234979	
2000000	-9902.250449716383	-9256.194479813104	-646.055969903279	-9256.194479813104	280.76298156115064	3.524194941021329	1.2863217008334454E-4	0.4879067979392407	1.3407293733236486E-4	4.084465825396418E-9	0.48438241786660197	-603.0749333915221	17478.35366184918	1972.4671945044888	2314.642976807731	579.9804822039599	4.0164872766643365	6	9	21	36	5	0.18119783328337127	0.33823048412800105	0.3128128821707241	0.1677588004179038	
2010000	-9944.537403603159	-9256.134455099067	-688.4029485040919	-9256.134455099067	465.4424869452579	3.7532291832679245	8.397529545773983E-5	0.48572251606046524	7.987820693406713E-5	1.5444941043768227E-9	0.4890948897802938	-641.9120618205518	17012.941006831516	23364.507787921233	3418.079033086509	857.159413110169	15.387027490265192	2	6	26	38	5	0.18053892159870485	0.33823048412800105	0.31347179385539053	0.1677588004179038	
2020000	-9984.06148394411	-9253.560396824847	-730.5010871192618	-9253.560396824847	675.171248154542	4.030592251403651	5.627648415400721E-5	0.5876433770020986	5.328558473006905E-5	8.948981951986708E-10	0.55719642648491	-682.914722842457	28649.48997064143	11768.371356848196	7294.110692565228	954.2378405658905	55.74015567326992	8	7	21	36	5	0.1800986343784557	0.3325412365159585	0.31347179385539053	0.17388833525019548	
2030000	-9928.146026118739	-9268.645565922005	-659.5004601967336	-9268.645565922005	319.6420937503319	4.030592251403651	1.2397942163363808E-4	0.4602505065617676	1.1570069844762736E-4	2.7914495054015466E-9	0.44364669157038955	-616.581963777499	12631.946326593876	10073.707937114597	1922.7624508488552	330.9674381995224	7.6249422888546246	1	8	29	37	2	0.18536481569894614	0.31388146968047437	0.3242830723414148	0.17647064227916492	
2040000	-9926.535170231222	-9270.025445610141	-656.5097246210817	-9270.025445610141	259.3207574041768	3.7546227560386276	1.4106343436764507E-4	0.4714610617621714	1.3567354535699475E-4	4.370932305713994E-9	0.5001777933405943	-615.3061899775759	6377.782902901988	2063.6644333419745	3043.937922490511	357.6863685238541	5.1722157202888965	10	10	17	37	3	0.18536481569894614	0.3222088704323607	0.3159556715895284	0.17647064227916492	
2050000	-9896.707023504885	-9268.739353007013	-627.9676704978712	-9268.739353007013	188.32470032744888	4.042918623029631	1.9590593436201182E-4	0.5715858304120308	1.8511333278837117E-4	8.825843309197294E-9	0.513136867458439	-588.6778918503643	5831.8455695309785	2110.877168499957	1021.605140825171	266.0747402262106	3.3448444661994703	9	27	1	37	3	0.18173036148308233	0.3433815864508702	0.31881806473902696	0.15606998732702068	
2060000	-9847.519919260183	-9265.30671808709	-582.2132011730936	-9265.30671808709	122.49240680323808	3.994748342196496	3.388153467810368E-4	0.52982776230256	3.2721326822963905E-4	3.0254772307881496E-8	0.5079973155746123	-546.2355310892128	2993.807834604231	1070.370437854366	469.4601854362314	169.97160051203164	7.86618508562554	8	26	9	28	6	0.19277433207522673	0.33230686737057524	0.3188488132271775	0.15606998732702068	
2070000	-9889.149977345198	-9263.623821398034	-625.5261559471645	-9263.623821398034	210.32105021765526	3.669316003031548	1.8645147441591212E-4	0.5809302270589529	1.7635055058533191E-4	6.754602629606534E-9	0.49119968418573456	-584.6433870557543	12170.447342409547	1593.745725570529	236.38838017540806	499.5397299675922	24.73057480298913	7	35	18	10	7	0.18206840753096162	0.33230686737057524	0.31225263524845037	0.1733720898500129	
2080000	-9887.076805526141	-9270.474450308646	-616.602355217496	-9270.474450308646	210.26544980823542	3.669316003031548	1.8815722975536002E-4	0.5070863474850161	1.7967003156092563E-4	8.977223676186304E-9	0.5098376703415914	-577.7772739142922	6944.422484796261	1481.469541265774	280.1658020029787	406.4277222143041	7.607368623612858	9	34	17	10	7	0.1877793574538819	0.33230686737057524	0.3065416853255301	0.1733720898500129	
2090000	-9886.088185251181	-9265.980041767867	-620.1081434833145	-9265.980041767867	201.42191318396019	3.6711419829044147	1.9457397645336038E-4	0.5197368902884879	1.7748484564529023E-4	8.440238655941164E-9	0.4821923928751569	-581.8810978002531	5973.547279692671	2396.0161307729277	426.7186284039734	237.12684590680033	7.665291385615772	7	30	32	1	7	0.17481418477401744	0.35254884651840074	0.2992648788575691	0.1733720898500129	
2100000	-9960.95017671168	-9271.817352401922	-689.1328243097573	-9271.817352401922	448.869640441732	3.6489656127389214	8.754399020438021E-5	0.4100517192015444	8.291030052704818E-5	1.1222690445167649E-9	0.38948319333440157	-648.9981762155745	14795.152098614275	3468.5839670675764	945.4271262407611	169.78041866097865	24.874833393534935	10	28	31	2	6	0.16791681959744417	0.33338247099148394	0.31557015149532025	0.18313055791575178	
2110000	-9907.129058475548	-9272.595027846735	-634.5340306288124	-9272.595027846735	257.6602031715712	3.398602673856736	1.414608553047175E-4	0.5216643964099851	1.3569768627986386E-4	5.086480965755625E-9	0.5140237593882682	-597.6235416015991	15056.024065832231	1837.2120150601554	448.4959828826047	25.669732869216134	2.5874755649335746	7	32	33	1	4	0.18649271248533372	0.3362100228177486	0.3085849760595804	0.1687122886373374	
2120000	-9988.475376857681	-9261.921083533378	-726.5542933243024	-9261.921083533378	757.555931756761	3.7246359828094158	5.221836542035427E-5	0.41060811197538294	5.296710744624583E-5	5.22742102424728E-10	0.4437392747073902	-682.8367957007147	43546.000867411974	6594.738006379989	1457.5470810828551	131.4368812095127	124.63488709848652	9	27	34	2	5	0.18649271248533372	0.34012808169276487	0.30762337263508793	0.1657558331868136	
2130000	-10010.128259615682	-9287.440395701258	-722.6878639144231	-9287.440395701258	663.228168314751	3.404494093378796	5.65453115472872E-5	0.28876296471625873	5.9564092783504574E-5	2.432439440926871E-10	0.26793393680564515	-681.1069941310828	25779.59731979759	3940.623807953078	1724.5436677899163	127.42359979176382	79.3356846940114	7	31	32	2	5	0.18770567112572178	0.34012808169276487	0.30641041399469987	0.1657558331868136	
2140000	-10015.76654877346	-9260.684202848439	-755.082345925021	-9260.684202848439	1004.9043862264143	3.877649466502516	3.506443920067979E-5	0.4543873972145872	3.7522631018758165E-5	2.99844583195005E-10	0.4707578577532705	-711.1395853463379	58557.55522531412	6445.31200985489	2538.4583280384827	51.4995953702029	36.7943466947217	8	34	27	1	7	0.18770567112572178	0.34012808169276487	0.30641041399469987	0.1657558331868136	
2150000	-9924.549740739745	-9270.123747331434	-654.4259934083117	-9270.123747331434	278.31197522360395	4.146849188786301	1.241789043013309E-4	0.5094737293940551	1.359691188024418E-4	3.6909005180564134E-9	0.49588043224379097	-614.2687402042203	12760.075285623676	2088.2472590334405	801.3610230409571	228.2637212175874	40.77648268668902	9	34	26	1	7	0.1804151636402624	0.34253937662451384	0.3112896265484103	0.1657558331868136	
2160000	-9934.54224241697	-9248.226446363604	-686.315796053367	-9248.226446363604	398.7366601215097	4.146849188786301	8.525061450696948E-5	0.5277611763252068	9.106737950175783E-5	2.3944140299768834E-9	0.5581529764343186	-647.760772790883	11156.284499648	2908.0749883713975	1037.7389168975767	14.44963031986587	16.644679928674165	9	35	26	3	4	0.19745055189503152	0.34253937662451384	0.29425423829364117	0.1657558331868136	
2170000	-9941.78416013227	-9263.126530351456	-678.6576297808152	-9263.126530351456	384.6346004387094	3.717489168839643	9.560962527511523E-5	0.5794963864924068	9.298935265796614E-5	2.2813656713772213E-9	0.5525452272018645	-638.3029245763372	21317.031044276235	2662.652173745025	802.3029397767907	7.198938403494731	20.52808335599368	10	35	27	4	1	0.1886100507120659	0.34253937662451384	0.29425423829364117	0.17459633436977923	
2180000	-9948.609848455268	-9267.457978481176	-681.1518699740924	-9267.457978481176	416.4401546304346	4.0493830265609745	8.653266006968908E-5	0.5066924591896155	8.735226583268804E-5	2.0031274472848283E-9	0.5293923080881918	-643.1299338873595	10366.910109306453	3695.3270955860876	773.0189570750756	34.08038417306515	3.0032307963614606	11	28	32	2	4	0.1875596757963251	0.3295420397733401	0.3083019500605557	0.17459633436977923	
2190000	-10011.946729069818	-9262.457748192555	-749.4889808772631	-9262.457748192555	806.2480215193892	4.243182286396079	4.471805986444955E-5	0.3717115102911661	4.397608092993858E-5	3.343884788545485E-10	0.4049871355185377	-707.010827057725	35701.3422160563	5331.626605751687	1269.2603355364352	156.77400249118432	34.20090894546816	8	47	17	1	4	0.18752787382712108	0.3283770296835782	0.3103213801343714	0.1737737163549295	
2200000	-10027.877997545362	-9262.571326541754	-765.3066710036077	-9262.571326541754	1231.5154599467917	4.06893182559511	3.59229631333083E-5	0.38327546601081885	3.631250631571294E-5	2.1413139545958824E-10	0.40471885022260373	-719.3790899042306	28640.042761277862	5192.080352752277	1977.2391386496065	2020.825169455829	143.17590769680208	12	49	1	8	7	0.18492610955560845	0.3281770837624314	0.312923144405884	0.1739736622760763	
2210000	-10097.0770575971	-9272.904991693882	-824.1720659032171	-9272.904991693882	2208.0685086516455	4.321867540151334	1.5467296798301013E-5	0.4401560030067782	1.593187434475889E-5	6.190011374581527E-11	0.5079385785405623	-772.7863023806176	96492.43427636176	14778.43435111394	2649.042069661748	4865.509170853231	38.2779717856955	10	41	9	11	6	0.18104170707122894	0.35214125033163185	0.2984370444633561	0.16837999813378324	
2220000	-10043.225695623194	-9273.861091340586	-769.3646042826077	-9273.861091340586	1141.063640580909	4.321867540151334	2.841328242153937E-5	0.4615976995303617	3.0628865714980326E-5	2.2634784943546325E-10	0.519180248842043	-721.063754599657	47923.48183863265	6327.435934428424	1548.2527834877021	2959.1737254664076	24.63937393461311	14	37	14	7	5	0.19168883899857925	0.3312464462776116	0.30868471659002605	0.16837999813378324	
2230000	-9966.889028677007	-9270.239141529053	-696.6498871479544	-9270.239141529053	423.744127172406	3.7652972889124445	7.765413087402448E-5	0.475561242435857	8.09657941971947E-5	1.4162127275567628E-9	0.4817642155026823	-653.7217071416345	15986.229643389735	3595.8442991931074	1156.3148440305065	878.8680736025287	5.5468533694529665	9	31	10	23	4	0.19168883899857925	0.32927424021582086	0.3130811140697498	0.16595580671585022	
2240000	-9988.731939044917	-9256.404641213054	-732.3272978318639	-9256.404641213054	694.2620371728943	3.7652972889124445	4.83879493065762E-5	0.485116881849491	4.58388885124392E-5	5.006492117557126E-10	0.4785962041302074	-687.2202151858578	25064.869771629743	4188.593657437471	1273.23798043464	1585.5259647754904	4.457073538050258	13	27	15	17	5	0.19282713231276413	0.322489222405742	0.31194282075556495	0.17274082452592907	
2250000	-9874.60710667759	-9254.650510712661	-619.9565959649282	-9254.650510712661	188.52395679940335	4.038094205542987	1.9732561270477883E-4	0.5328928581375235	1.7857902177603665E-4	9.618680917335832E-9	0.5414746789205834	-581.6047105194008	4629.336633058188	1941.086249445302	369.15835980836573	358.3258997523122	0.6935788078434975	15	27	14	16	5	0.17764567628878986	0.3477296697534531	0.3018838294318281	0.17274082452592907	
2260000	-9881.958422293648	-9278.3359904225	-603.6224318711488	-9278.3359904225	161.54375467208828	4.07030050746851	2.208560197248176E-4	0.3985782799956435	2.2012071413649958E-4	7.276762653121676E-9	0.3891963009928352	-565.2522493996388	4835.409913049126	1028.1083023539682	176.39207049277056	475.13031278876775	1.3317106021391252	16	31	8	17	5	0.18941356223434416	0.3370846550129354	0.3180885506760151	0.15541323207670546	
2270000	-9840.713524693345	-9260.269223888017	-580.4443008053273	-9260.269223888017	122.98560289020608	3.5647280129631893	3.0269804525499686E-4	0.5049606024803942	2.8732213772646E-4	2.2340580400665963E-8	0.5109652979912817	-544.9449000497368	3006.1128636480894	971.237915052277	366.00191488998723	183.82940480485107	1.5815505500106464	11	32	1	28	5	0.18941356223434416	0.3370846550129354	0.3180885506760151	0.15541323207670546	
2280000	-9966.899021593923	-9254.128233945778	-712.7707876481445	-9254.128233945778	485.937054739967	3.810064840647653	7.210743818512804E-5	0.4613942354380277	7.089850020559473E-5	1.0196902770095552E-9	0.45127215565868933	-666.3614471415056	84736.08974562028	4005.766309058289	1857.980966383988	812.828865904456	34.48382283263821	8	30	7	26	6	0.17563502859406926	0.337472057747456	0.3263020640273336	0.16059084963114126	
2290000	-9923.33878921049	-9267.227292860613	-656.1114963498766	-9267.227292860613	278.29174397990477	4.287247712355682	1.2036970503035307E-4	0.48413428755267873	1.2333790221571986E-4	3.55301906075869E-9	0.4902848460279282	-613.5268780808602	25695.698960383037	3024.295018244373	801.5565187669624	464.67611965414704	19.30485121832076	5	36	15	14	7	0.16394181069512365	0.337472057747456	0.3263020640273336	0.17228406753008688	
2300000	-9944.443141844971	-9263.473131819523	-680.9700100254491	-9263.473131819523	376.99082682221524	3.935822169244958	9.736680794205129E-5	0.5303275146846566	9.653139214065621E-5	3.1529353628806574E-9	0.5763928798202143	-639.2730689192122	27473.73531819285	3120.4139993518475	1637.706386723888	29.30653809310163	37.780653910306725	5	27	37	1	7	0.20377567069489505	0.3208982702582468	0.2999087928877786	0.1754172661590796	
2310000	-9870.423574251881	-9266.802136037935	-603.621438213946	-9266.802136037935	155.19633271064436	3.5462442849280507	2.3799891218537108E-4	0.49471160363137306	2.3798712717173432E-4	1.654847019970346E-8	0.5297294113398914	-564.6505586250455	3846.9148187474475	1884.875661722678	261.3875980656659	553.5601488187737	31.110284249342044	6	31	28	4	8	0.20377567069489505	0.32634274644068556	0.2929653963738326	0.17691618649058682	
2320000	-9895.471617341196	-9258.75005868121	-636.7215586599875	-9258.75005868121	230.16370874474754	3.5462442849280507	1.5009403177646045E-4	0.47119261829840475	1.6115535155735472E-4	5.7587812871878394E-9	0.5038606690884305	-597.1696470477692	5326.028350646337	4105.36869395224	341.2842717609706	404.0036466229122	19.827851081205047	5	31	33	1	7	0.20176786579143022	0.32634274644068556	0.29972725362724034	0.17216213414064396	
2330000	-9922.020541957814	-9283.748403063304	-638.2721388945105	-9283.748403063304	288.3816461067873	3.450767046633198	1.2321635889595665E-4	0.43421433833323303	1.3040438176469067E-4	3.5061467745408434E-9	0.4511768872425636	-594.395107201972	10373.092749686377	2185.764188751297	170.48883783035305	919.3586437431788	60.470552821803004	15	25	25	3	9	0.20176786579143022	0.32634274644068556	0.29972725362724034	0.17216213414064396	
2340000	-9868.85426446038	-9271.995567995404	-596.8586964649764	-9271.995567995404	169.09522961833105	3.683329779652477	1.9206892926696946E-4	0.4266603982422792	2.1435465408156722E-4	8.727865718927567E-9	0.4501416831569936	-558.3871789980652	5804.051777002466	1913.9927533450652	173.45906509156816	359.19678036704653	6.545765384414506	4	33	25	10	5	0.19602908552841386	0.3320815267037019	0.29972725362724034	0.17216213414064396	
2350000	-9823.860654487806	-9246.490207957564	-577.3704465302408	-9246.490207957564	160.79501598543993	3.6489290102184	2.732429481696827E-4	0.5391137752122979	2.7541329715792653E-4	2.9429988041906878E-8	0.5833988933848169	-536.817559202255	8899.149719852434	1805.0276428905154	93.44592546138101	349.6931196690792	18.24813860892468	3	34	25	8	7	0.19181448760351152	0.3391596339342492	0.2962253619965274	0.17280051646571198	
2360000	-9834.183146203992	-9272.997938963199	-561.185207240793	-9272.997938963199	102.52779288936308	3.805058660788065	3.4642636188761026E-4	0.46722549364196525	3.650311929833974E-4	3.4300633232402504E-8	0.500160777666448	-522.6545446178033	5821.979226267403	1347.8330417735747	91.59124057245586	295.6077495245719	9.571876527231815	3	32	28	8	6	0.1949456171178178	0.3389423136385993	0.293311552777871	0.17280051646571198	
2370000	-9846.813692927006	-9265.144935492459	-581.6687574345465	-9265.144935492459	150.86943362612985	3.9114377916690177	2.9324955920101897E-4	0.39134807057891324	2.9173858325987057E-4	1.46834134888271E-8	0.41128439784436577	-546.5556672645554	2024.9923755965606	1287.9581266347434	114.07778913393814	202.4626214112215	41.58587475831538	19	16	28	8	6	0.1949456171178178	0.3389423136385993	0.293311552777871	0.17280051646571198	
2380000	-9818.29734950553	-9244.498383126738	-573.7989663787928	-9244.498383126738	121.50249740722899	3.528385809158092	3.1173715834688283E-4	0.5291371014957864	3.209126442441744E-4	3.122034336307844E-8	0.5511928308993619	-537.5471994955346	2587.8817393511317	1427.2521104994382	132.03791308480928	227.54965671529632	55.47531893346013	19	15	28	8	7	0.19386583281456146	0.34236362749608534	0.28989023892038496	0.17388030076896832	
2390000	-9823.00406436709	-9258.784553169671	-564.2195111974202	-9258.784553169671	102.7358613782982	3.842301760791479	3.2239892531823805E-4	0.4761605351975386	3.5758207004730477E-4	2.541558581472877E-8	0.4600317698205427	-527.7443330869489	1583.4722445574112	1612.22502435398	130.63159674860304	310.262547829365	2.188459581366035	34	2	23	12	6	0.1934027139338239	0.3525689995395472	0.2857217216552621	0.16830656487136691	
2400000	-9859.891698796497	-9263.688924085447	-596.2027747110501	-9263.688924085447	152.6940025515583	4.043904763132226	2.589052020106512E-4	0.45240691367173014	2.575325655267489E-4	1.3085329675473718E-8	0.44814041930367593	-561.483218667341	1882.6415244550114	78.66399853114818	185.3910795550717	302.792004139529	19.6014335313412	38	8	16	10	5	0.17649554777539003	0.3525689995395472	0.302628887813696	0.16830656487136691	
2410000	-9850.247981052229	-9263.286523014463	-586.9614580377663	-9263.286523014463	133.55187083759094	3.9184774747214415	3.035911278435505E-4	0.43240921853749614	3.025875528327554E-4	1.933594222039352E-8	0.44800090688299293	-552.4387666657952	2119.272497408975	149.62384724032043	96.03903364794763	291.91465685673813	21.774249732286684	41	18	6	5	7	0.18797783614743768	0.35624249555256143	0.29454901478716683	0.1612306535128342	
2420000	-9849.33696784579	-9272.78843932618	-576.5485285196108	-9272.78843932618	115.52964866359605	3.9862564552114037	3.3565046783204806E-4	0.4362691207156248	3.2044632862074005E-4	2.0582112443118128E-8	0.44676406728189	-536.3069861424914	2620.1443647718015	598.1556614440225	155.7087643609069	876.0434333073138	2.6285385390881384	38	2	26	4	7	0.1860262154916235	0.33224696954397337	0.3204961614515691	0.1612306535128342	
2430000	-9814.768699626016	-9261.3527416223	-553.4159580037164	-9261.3527416223	100.64752298964305	4.35126513723312	3.4880168277818293E-4	0.43272086500465246	3.534828079865989E-4	3.686012845493896E-8	0.5177423027792953	-518.3195669464317	1321.9540591485177	351.6738920091431	115.77333832845889	382.17745517434656	1.1792921628178994	36	6	23	5	7	0.18608471674450028	0.3268953877376518	0.3216791966557845	0.1653406988620636	
2440000	-9828.67210218747	-9254.482403782387	-574.1896984050815	-9254.482403782387	124.55547484726884	3.5107925998434064	3.404796265893786E-4	0.4599327220487872	3.396445332488215E-4	3.09985124739185E-8	0.5177374504928819	-538.3358806674181	1818.4226705086298	1068.9130567592897	124.92004855150392	306.74147309832597	17.251206914728048	14	25	23	8	7	0.1871495367339181	0.32625052120866266	0.3092547652408935	0.17734517681652587	
2450000	-9934.729359915065	-9264.492782925437	-670.2365769896281	-9264.492782925437	376.0427165334045	3.5337765849895066	1.1363565149948833E-4	0.37796002012062335	1.1364127475963115E-4	2.5244623090273013E-9	0.4440874701335054	-630.1623673218652	11455.166910502945	2220.517609466043	512.6172052303388	486.6264092447317	36.4241674309267	11	30	14	16	6	0.19659495517579456	0.32625052120866266	0.29980934679901705	0.17734517681652587	
2460000	-9948.840355127484	-9263.359361406128	-685.4809937213566	-9263.359361406128	344.2354179721834	3.7858779818365718	8.686115186927602E-5	0.5012620260549119	9.646606193245875E-5	3.0800631669249433E-9	0.5747021908864671	-644.3974307040055	10178.540826147595	2628.813197115917	576.3172076638393	592.048103287113	102.338236599611	9	37	8	18	5	0.17999241237572766	0.34285306400872956	0.29980934679901705	0.17734517681652587	
2470000	-9947.826551631519	-9252.0662456627	-695.7603059688183	-9252.0662456627	556.3085310419988	3.7941690784205377	7.573613256146413E-5	0.434744498602982	8.080884699797267E-5	1.47847237682337E-9	0.48693775039075293	-651.8293817195348	20687.118582171082	3182.2022825884524	1542.215003003889	1079.954320576474	246.72024399278786	7	32	5	25	8	0.17999241237572766	0.34285306400872956	0.29980934679901705	0.17734517681652587	
2480000	-9930.231367809747	-9264.090522004946	-666.1408458048013	-9264.090522004946	418.52237142667894	3.434196687138914	1.2720503054005413E-4	0.4934156704601608	1.2538926696142858E-4	4.383341974971583E-9	0.5179129775089656	-620.2426486534599	10414.556738186482	1315.1645981017116	5669.281757515206	811.8204142201178	81.11189218617449	9	18	7	37	6	0.19011829294958266	0.3402572010266379	0.2922793292072537	0.17734517681652587	
2490000	-9967.764308760725	-9274.752887054277	-693.011421706447	-9274.752887054277	396.7161675174238	3.528517837627806	9.019117491399846E-5	0.3759334480409705	8.852117071847233E-5	1.2147145284260853E-9	0.3990225956494555	-647.881205907702	14228.154718533322	16687.25685344648	1628.8694466595546	1149.0398152501966	83.58225914806867	2	9	32	27	7	0.19011829294958266	0.3402572010266379	0.28904253878338804	0.18058196724039152	
2500000	-9957.575272339835	-9265.092509535489	-692.4827628043461	-9265.092509535489	584.883284105268	4.136147294676214	8.088572879905741E-5	0.37871398759593233	8.050858418113875E-5	9.302661684234765E-10	0.3925419878752006	-646.6198217744851	14006.339540994413	24934.338862169778	1301.4766236698895	930.4969717165446	88.37085478511821	2	9	40	20	6	0.1860203057050854	0.3402572010266379	0.30538550929185504	0.1683369839764218	
2510000	-9960.608083489728	-9266.081489874237	-694.5265936154894	-9266.081489874237	499.48109329667903	4.073597080309155	7.723415385047537E-5	0.362256724009905	8.188203316840159E-5	8.674785330304599E-10	0.3660528309864089	-646.9873169501175	45032.67898510171	41536.1467081326	2401.1543765795423	622.8639715158567	65.26450211048913	5	2	45	18	7	0.17636204474985276	0.3402572010266379	0.30538550929185504	0.17799524493165444	
2520000	-9909.490714260142	-9262.865269499714	-646.6254447604281	-9262.865269499714	297.53649350397114	3.7062727828432305	1.4726914376187404E-4	0.44310373226612076	1.5078648199566439E-4	4.255673681631278E-9	0.43978413009845674	-603.9179222216455	16550.68393958669	6107.24683018871	1197.8584662567819	538.8869950978069	36.90714589690651	5	1	45	18	8	0.17636204474985276	0.34104010086774494	0.304602609450748	0.17799524493165444	
2530000	-9934.483462607024	-9273.335039879263	-661.1484227277607	-9273.335039879263	361.4936596138907	4.227593801952935	1.1027667354503131E-4	0.3929985175362732	1.169205637139543E-4	2.2783137535999245E-9	0.41467038684122565	-616.6828959297338	53419.167581257054	3469.2909762874865	994.9306796575414	621.2879887794246	95.60524049634256	3	16	32	18	8	0.18763250453676578	0.3297696410808319	0.304602609450748	0.17799524493165444	
2540000	-9947.93737986013	-9271.56504621329	-676.3723336468383	-9271.56504621329	444.69928736555397	3.404706014863068	1.021648275257442E-4	0.46709951722791637	1.0820826731323155E-4	2.685388032009649E-9	0.48031339037755816	-632.2527410418655	23504.517303649867	1854.4866986353065	2224.065295393439	814.6355254115234	262.06288032963886	3	2	47	18	7	0.19377755204261005	0.31993641696421293	0.3110953063697408	0.17519072462343627	
2550000	-9891.353940826182	-9262.501419835618	-628.8525209905647	-9262.501419835618	280.9174478047427	3.8101844574747594	1.8531021014971154E-4	0.4457612855113692	1.966951357062248E-4	8.676842365135575E-9	0.4693711850559181	-586.6478151908144	9092.164431825679	6493.758292090826	1766.7575157862207	461.6008588035843	89.04083965831181	3	4	25	36	9	0.1786385786867487	0.3350753903200743	0.3110953063697408	0.17519072462343627	
2560000	-9896.245073716249	-9266.678714528523	-629.5663591877257	-9266.678714528523	250.59756807049263	3.8101844574747594	1.6288116877745181E-4	0.38123598309322815	1.64408957064228E-4	3.554720166787335E-9	0.35956949088927975	-588.1085488266941	11373.797206780398	2632.380174734612	1788.9071044356606	504.03525333830146	48.62835071686032	5	12	13	39	8	0.17503151781802523	0.34442799852258615	0.30670628064902067	0.17383420301036798	
2570000	-9932.781600189197	-9258.306664053398	-674.4749361357985	-9258.306664053398	411.3595074762989	3.8101844574747594	9.864335648489966E-5	0.4642713681103502	9.93256775309784E-5	2.047738199771483E-9	0.45405407962303185	-631.1376982596037	12864.48534227013	3631.9930586218657	2911.356428414111	744.6461939450699	56.116116426823	12	1	19	37	8	0.1934175181188259	0.3260419982217855	0.30670628064902067	0.17383420301036798	
2580000	-9999.427560917014	-9268.326085470895	-731.1014754461196	-9268.326085470895	927.185466578887	3.834067107319537	5.1391281651129526E-5	0.423080786846624	5.335595988552886E-5	5.12988676999581E-10	0.42720606023757823	-680.3429929388329	24092.222058806638	62497.276110655635	7241.3548436385045	1906.0358356596114	104.64757442102884	4	2	22	42	7	0.1934175181188259	0.3260419982217855	0.30670628064902067	0.17383420301036798	
2590000	-9927.382634717398	-9260.701711568416	-666.6809231489831	-9260.701711568416	331.9498252668346	4.0019180128727205	1.2727048936083006E-4	0.5055092955865981	1.269909384891828E-4	3.536624780947244E-9	0.4744694887823188	-623.7564605317132	11440.914965525555	4481.449623895112	2116.200645373432	638.5838069974259	80.4573119120506	13	11	13	32	8	0.18676551153675036	0.332694004803861	0.30670628064902067	0.17383420301036798	
2600000	-9870.442768656572	-9255.329384260343	-615.1133843962297	-9255.329384260343	214.3443195294838	3.7717708935294514	2.1528401188944876E-4	0.46212621686806094	2.2076866879757126E-4	7.871047528563432E-9	0.42259475054896506	-574.2575473799235	6082.680759733644	4390.31230972509	1624.6956717420994	409.9618725273655	40.213606231374136	5	8	22	33	9	0.17961677229162956	0.33984274404898185	0.30539491892027615	0.17514556473911252	
2610000	-9857.583842038368	-9254.300412406437	-603.2834296319302	-9254.300412406437	169.76958600248494	3.7717708935294514	2.67532318171396E-4	0.47569948844839516	2.659528321362333E-4	1.386720745027683E-8	0.45447868044515627	-564.626548658161	4483.05351005317	2644.3574150437535	1009.7286398616969	230.32439462195816	37.795834947602145	3	14	20	31	9	0.17961677229162956	0.33645811355420935	0.3125650709738507	0.17136004318031048	
2620000	-9884.543478351708	-9255.851867947662	-628.6916104040474	-9255.851867947662	315.2444033129274	3.7235607329180613	1.6621293272398344E-4	0.5236132885075182	1.7427354922005178E-4	8.390826664513396E-9	0.5312928245770042	-586.2537603711246	11083.47602289194	7497.863899008335	1144.992504405383	438.62650191678154	68.4629539087943	5	3	30	31	8	0.19226352447095124	0.3241212107074149	0.3125650709738507	0.17105019384778328	
2630000	-9920.162194146533	-9269.045762112111	-651.1164320344209	-9269.045762112111	417.5813620143444	3.8740063770749478	1.3269918868117999E-4	0.5205182109498766	1.3418626947056287E-4	6.768588501324142E-9	0.5998543619296627	-607.0494118488754	15790.207132016894	6434.644274627121	2659.265757387981	608.482553325024	113.03518066834155	5	1	22	39	10	0.1733921799702786	0.349749779294961	0.30580784688697726	0.17105019384778328	
2640000	-9896.520663174239	-9250.646810880397	-645.8738522938424	-9250.646810880397	366.1549448783428	3.833108494555628	1.6449926726215219E-4	0.4862132436285729	1.6341589599518425E-4	7.571125957472925E-9	0.530743718407824	-601.7599203110702	13132.980676273331	6737.93729958564	2323.001568807631	1018.1743042694523	64.36434686571494	6	1	22	38	10	0.1784701533784994	0.3360729730721388	0.30112223973408725	0.18433463381527468	
2650000	-9905.947737890578	-9256.26627569695	-649.6814621936285	-9256.26627569695	360.5636546390822	3.961332997435941	1.3267147730914789E-4	0.5177984867464411	1.495044562318113E-4	7.491504969537896E-9	0.5920321201314248	-607.6564046643101	18542.70852904361	1347.266404596569	1108.0923430279088	465.37471220188854	114.52872566209325	7	25	15	21	9	0.1981284273258005	0.33295075941358715	0.30112223973408725	0.16779857352652522	
2660000	-9933.503412138154	-9258.873528920638	-674.6298832175155	-9258.873528920638	343.4524042243106	3.4789823055191604	1.2686225154092922E-4	0.5382908965281834	1.383861254819888E-4	5.939280367537161E-9	0.5871541551580297	-632.6310529435857	5688.293561999441	2432.6709071672053	1555.2431090762789	1349.0742849839446	72.68435954004299	10	8	38	10	11	0.1981284273258005	0.33295075941358715	0.30112223973408725	0.16779857352652522	
2670000	-9997.39002135149	-9260.44353430903	-736.9464870424608	-9260.44353430903	1014.3451897060874	3.4789823055191604	5.138912219735876E-5	0.5784486726798592	5.7553003540996485E-5	1.3476260295981115E-9	0.6545112936532398	-688.0960129788123	101918.52071832308	3735.91726586047	1148.8810334629104	301.9629380028106	1115.3990792654963	7	46	16	7	1	0.17624109312442326	0.3428743070286246	0.30112223973408725	0.17976236011286498	
2680000	-9907.71731204932	-9273.665880520985	-634.0514315283372	-9273.665880520985	308.0001106637239	4.042987019297227	1.8475972963537268E-4	0.5077750476438257	1.9715616376161257E-4	1.0519938954122784E-8	0.5291422818870243	-595.4721702946716	6863.303071623659	1548.7902028901865	477.2158321045343	106.49858664298695	163.34457295856774	7	35	30	4	1	0.17624109312442326	0.3428743070286246	0.2992122042140233	0.18167239563292895	
2690000	-9963.665720282177	-9284.782061568045	-678.8836587141315	-9284.782061568045	487.21305260762847	4.087893482656485	9.262997947341139E-5	0.5186229330000616	9.991444774056113E-5	1.9375241834410715E-9	0.4730134714339686	-639.5610864015283	14588.815877423422	1830.469990133599	478.5386588850923	106.83554916396997	73.79054069174327	8	39	23	2	5	0.1941112964938111	0.3428743070286246	0.2992122042140233	0.16380219226354112	
2700000	-9897.887175954109	-9282.590632831727	-615.296543122382	-9282.590632831727	219.0765578116	3.7891040340914777	1.9126348754021306E-4	0.3636383443306936	1.989502199462702E-4	5.35280982292355E-9	0.375511316081154	-574.9125024655618	14402.136036360598	1004.8332675225328	252.7348860265198	567.4621282453593	30.026314060667097	7	36	23	3	8	0.1941112964938111	0.3321908963631229	0.2992122042140233	0.17448560292904283	
2710000	-9832.35137971726	-9257.678267087284	-574.673112629977	-9257.678267087284	196.36785703192203	3.751853164400186	3.282791735486512E-4	0.49959636593040513	3.435508398207634E-4	2.866702841189024E-8	0.5086859622036805	-538.5504825426382	3473.6749575126432	1015.7782316273386	85.21322181409269	189.51765840372482	53.97427510222556	7	32	17	15	6	0.19723692544301152	0.3321908963631229	0.297191309386803	0.1733808688070627	
2720000	-9866.783599035307	-9270.226732205807	-596.5568668295002	-9270.226732205807	172.00887292500266	3.7228039129785193	2.775783017361224E-4	0.43053511475520084	2.78370210755245E-4	1.6967167912226975E-8	0.47156211015469623	-558.4114672674655	4480.5200999093595	1073.890709131146	166.26813844486364	406.05912975211186	135.9312173901799	4	36	15	16	6	0.19249610080249802	0.3321908963631229	0.297191309386803	0.1781216934475762	
2730000	-9873.223135143371	-9264.867206744686	-608.3559283986856	-9264.867206744686	249.39829124944302	3.405804297207337	2.185246265798066E-4	0.45781756021402703	2.2349480643464478E-4	1.0457236207969834E-8	0.48035838626928323	-570.9567941798249	4058.9033649998732	1637.8120404656868	191.33927529143708	311.0664877529074	57.67063529982265	5	33	6	24	9	0.19346518570523635	0.3277808771236875	0.3145225738432154	0.16423136332786087	
2740000	-10004.229916446688	-9244.55859956711	-759.6713168795776	-9244.55859956711	1365.4409891168073	3.9417732514743107	3.092178838332548E-5	0.5135965290673735	3.110720948469547E-5	3.1224876540089465E-10	0.577411739863428	-710.8474891291875	64333.097613175385	9246.167492608009	1014.5944682062491	2168.118134380682	272.6118736032783	8	29	11	22	7	0.18678328962088098	0.3292533205759142	0.31317765152976407	0.17078573827344085	
2750000	-10023.074010874858	-9276.206988190941	-746.8670226839175	-9276.206988190941	849.5956950998183	3.8335843625709067	4.721801296240008E-5	0.5304871901922887	4.8028746049954434E-5	5.300441358004005E-10	0.49168904665967766	-702.7406650703755	14549.799895549688	4217.239174977729	999.3435294726171	1150.0794955635201	601.8079560045494	15	27	3	24	8	0.20170339445287483	0.3322201606275123	0.2997180862076229	0.16635835871199003	
2760000	-10106.797315193779	-9279.621587134827	-827.1757280589511	-9279.621587134827	2819.603222499287	3.7440677826935644	1.4852823765885565E-5	0.3687531282347466	1.468739082117306E-5	2.6019731020311556E-11	0.35116171984995315	-774.9123092905722	156760.9154853797	16440.76691441534	11165.368320209953	3787.3750585084	432.38493639856966	7	32	10	20	8	0.20170339445287483	0.32467844995196726	0.30017598075001317	0.17344217484514482	
2770000	-10097.586791232337	-9264.785751142925	-832.8010400894127	-9264.785751142925	3195.006029846221	3.5642152195409613	1.50173655575539E-5	0.46787726187655987	1.4865952672412848E-5	3.8309417092221236E-11	0.42907016275900944	-781.1939862846064	102925.03131839537	19850.635077765382	7004.324601147294	3696.748944674613	1258.2528755882295	7	34	1	26	9	0.20067941673630815	0.3237232479528791	0.30215516046566804	0.17344217484514482	
2780000	-10102.481296835154	-9261.192151341364	-841.2891454937903	-9261.192151341364	2620.2159182798114	3.5642152195409613	1.352482811550184E-5	0.5163673345357065	1.3757828326717729E-5	4.907720741992414E-11	0.5282954013497936	-788.7758004528806	112061.8264964917	26023.824295386956	4107.5509803980085	5657.095595353592	270.65560842782844	14	23	13	22	5	0.18329659213570942	0.32693404120330255	0.298902954439316	0.19086641222167205	
2790000	-10066.778446502474	-9257.992914222097	-808.7855322803775	-9257.992914222097	2282.471818063069	3.5642152195409613	1.899834529442153E-5	0.45499565057956565	1.9814494838376845E-5	8.488842592570955E-11	0.4799030931944912	-757.8980856342954	73042.4402679952	17712.009701034756	1564.615163416706	3982.6494536403584	353.95295985055594	16	19	10	24	8	0.2051596665387269	0.32693404120330255	0.298902954439316	0.1690033378186546	
2800000	-10154.727844052559	-9245.231567103985	-909.4962769485729	-9245.231567103985	9791.29791365116	3.562838219857058	6.4415185252007886E-6	0.5739988628338833	6.527013860677329E-6	1.4556200074627178E-11	0.5769402076397266	-851.4789498036886	259574.511681031	36005.90962020776	53308.515004962166	8512.327707505396	3102.6939610816657	9	27	6	27	8	0.18728187225115625	0.3448118354908732	0.298902954439316	0.1690033378186546	
2810000	-10187.576507885115	-9258.613881949565	-928.9626259355497	-9258.613881949565	9596.572652407185	3.562838219857058	4.996259647704611E-6	0.5082666679234542	5.217467428034836E-6	7.748071531675178E-12	0.5582663668489569	-871.9765628412105	276842.74016876484	36347.38309784984	20885.335919889592	12634.572811080083	5474.751292385291	14	24	1	32	6	0.19583373263811768	0.33625997510391176	0.298902954439316	0.1690033378186546	
2820000	-10165.464502207182	-9268.909187854317	-896.5553143528642	-9268.909187854317	6748.419619110354	3.6613234712218348	6.15669179584699E-6	0.44131409689462087	6.37571498465901E-6	8.158379509725532E-12	0.45990571412581066	-840.1542983012221	243021.2347940153	23788.896022978668	27321.533986618986	12176.68940712008	1558.0621207485253	11	2	24	31	9	0.1822010674301353	0.33625997510391176	0.301238522639998	0.18030043482595495	
2830000	-10144.793385476158	-9292.16561719586	-852.6277682802984	-9292.16561719586	2802.4826748578753	3.6545049372896723	1.4928106929715098E-5	0.41429085199582993	1.535076865062111E-5	4.5181545263872385E-11	0.451986101870255	-796.7802997215056	41457.051212591425	105775.14573500905	28809.407724381657	10833.416331154156	3005.7399066815974	2	6	13	33	23	0.1822010674301353	0.3468901052432497	0.29714718361975867	0.17376164370685634	
2840000	-10102.84525528848	-9267.934103619764	-834.9111516687153	-9267.934103619764	2653.0641116542756	3.9517367591289863	1.625858899052902E-5	0.3631181723436231	1.6551611817735175E-5	3.835425372574679E-11	0.39190237395582966	-780.766436303271	109567.36743878966	84972.52187749384	5320.668259039794	6500.960326439067	1880.7808661188465	3	8	5	41	20	0.1750168524940934	0.356446345371922	0.2956736912200654	0.1728631109139192	
2850000	-10067.08136580299	-9280.476748186304	-786.6046176166851	-9280.476748186304	1560.5222526173989	4.151302380301248	2.8316465278736513E-5	0.48243832241023027	3.10391152925345E-5	2.2978099106818607E-10	0.5126319297891193	-734.360895059204	169750.31737541565	7098.958708659526	8008.3127742347315	3624.3425492617944	372.976395638768	5	12	14	38	8	0.18663942097910716	0.356446345371922	0.30216882884429064	0.15474540480468024	
2860000	-10114.438240929303	-9273.997407217028	-840.4408337122746	-9273.997407217028	3148.4548548432995	4.01564110027185	1.4512701283536727E-5	0.4352105421907539	1.5305500532665737E-5	4.461048986548117E-11	0.44683448833417255	-788.0834980978927	98767.98096961151	11180.872179572174	7665.619506552688	7341.614468375232	1924.599658477454	7	20	12	30	8	0.173371967675347	0.34792386929131547	0.31679893371391227	0.16190522931942533	
2870000	-9988.67328189968	-9266.112485362733	-722.5607965369478	-9266.112485362733	661.930842820691	3.6599757132366073	5.6253255650059016E-5	0.41560157193724456	5.7692178947787756E-5	6.435473135179626E-10	0.4535994744784032	-676.6870426672626	57123.66644884744	5283.989879888859	1413.5960560452802	1036.4750177791261	124.95248159837293	4	35	22	10	6	0.1758393878975662	0.35152895554832264	0.30619269109467045	0.16643896545944079	
2880000	-10102.131399049344	-9272.154410029212	-829.9769890201309	-9272.154410029212	3065.337538105697	3.4578074081050074	1.560249494960453E-5	0.3641014264145429	1.409726591955382E-5	3.089336905004971E-11	0.3861756231191992	-776.6178918412778	202020.04545762256	22092.795255814966	4077.119029030699	6980.423817538606	224.0906077267064	4	35	19	11	8	0.2001757199043186	0.32719262354157025	0.30619269109467045	0.16643896545944079	
2890000	-10162.977699091365	-9259.077721763466	-903.8999773278994	-9259.077721763466	6299.5172966480695	3.92036395443653	6.120399159967601E-6	0.41544392083483733	6.047268383381648E-6	6.561845968457971E-12	0.42231428965468093	-848.0823231896848	150887.5278415892	32676.577712075115	10130.155495250676	18991.708347173593	597.3340765278913	17	25	21	6	8	0.2001757199043186	0.32795921471329137	0.30619269109467045	0.16567237428771966	
2900000	-10107.202799795416	-9246.14278635777	-861.0600134376459	-9246.14278635777	4196.770287787015	3.92036395443653	8.847145555234165E-6	0.5967588729827501	8.993293712112862E-6	2.1919424082486138E-11	0.531535800510961	-805.5643805196511	194678.6327791533	24023.94027368022	8335.693042948276	11934.607792708683	294.1423289800118	6	32	28	3	8	0.1806881285774129	0.3299490133064964	0.3156597105964328	0.17370314751965804	
2910000	-10135.542594239707	-9275.599636922167	-859.9429573175403	-9275.599636922167	3686.0096593321223	3.287858339578469	1.1402077754958076E-5	0.5869309360648411	1.1040242000240474E-5	4.103351117747131E-11	0.5939472771455259	-803.5631110686904	250645.3313224436	48120.57099089661	7020.693081016718	11651.65185116901	580.0561268675333	7	26	27	10	7	0.18818328848460808	0.3326568901685324	0.3156597105964328	0.16350011075042686	
2920000	-10051.236400639105	-9262.365714268473	-788.8706863706325	-9262.365714268473	1586.7152008334685	3.5442602563302574	2.7387823148165522E-5	0.5718708832970172	2.649332527771759E-5	2.083789939384718E-10	0.549455479779068	-739.4999933687373	40257.479399684315	11317.381387319123	4214.662795602191	4015.348798095106	312.0888220483469	13	20	34	3	7	0.18307705432069454	0.325176911950168	0.3200976070327205	0.17164842669641706	
2930000	-10111.278385684198	-9264.172178611252	-847.1062070729461	-9264.172178611252	3556.0997689320075	4.107448549011738	1.3498229068975804E-5	0.48431946100831824	1.345281212457561E-5	3.348390549892443E-11	0.4329113504692718	-793.2930822868938	98565.37442125344	13374.933261031898	22988.646706881293	6011.88948939638	473.3983346697791	14	15	18	23	7	0.18307705432069454	0.325176911950168	0.3160499756563277	0.17569605807280983	
2940000	-9980.621588232874	-9250.166266481992	-730.4553217508826	-9250.166266481992	959.4117402922307	4.107448549011738	4.2836663708164E-5	0.5507899031000674	3.994180746695968E-5	3.8980195176003126E-10	0.49100272220057856	-681.0633816349168	41879.42198139254	1277.3267347934307	4992.638997506202	1802.515756229268	57.95335013709615	11	13	20	27	6	0.18729075527594516	0.32210484838737335	0.3209911748983328	0.16961322143834873	
2950000	-9949.178645362177	-9256.008128670548	-693.1705166916296	-9256.008128670548	645.6466538841172	3.3972358203894597	5.8163551271966666E-5	0.4780638886837814	5.7384463030913157E-5	6.700902123693806E-10	0.47280490384517254	-648.5956724944394	35624.85798411508	1105.4134666898087	2235.9775967809956	618.9376420134528	5.58610253417298	9	24	36	1	7	0.17719863159780835	0.32210484838737335	0.32223277506233505	0.17846374495248327	
2960000	-10043.244438479729	-9253.191487558855	-790.0529509208731	-9253.191487558855	2174.7707682560763	3.72574153084634	1.6345581718997015E-5	0.49398225599286255	1.7600607561735152E-5	7.481335733822035E-11	0.5019395749291672	-738.4424745329259	110269.67844490187	3134.354029393231	6788.387840856072	4264.977724836516	192.2878667752885	8	17	20	25	7	0.17719863159780835	0.33329573464103623	0.32223277506233505	0.1672728586988204	
2970000	-9997.959661734902	-9272.371738716865	-725.5879230180371	-9272.371738716865	999.7143197431219	3.7047990290497186	3.6124166495061175E-5	0.3734723356563787	3.777378304690848E-5	2.2278234901089768E-10	0.40593113579820955	-677.2412818658435	86186.50378972953	2094.2224308457653	3346.8194530000283	2179.314804573528	121.9204106382142	7	22	20	20	8	0.17719863159780835	0.3258931367735598	0.3236755203020177	0.17323271132661422	
2980000	-10001.160498516534	-9271.414729583501	-729.7457689330329	-9271.414729583501	1062.5625226128873	3.7047990290497186	3.9667940082427286E-5	0.3790367950421654	4.248258407403787E-5	3.1747777276212617E-10	0.43000764962589794	-681.4757026804386	67668.50290677446	17537.358044344237	3283.020585142925	1369.7378585547822	287.9944617374327	6	1	34	29	7	0.17719863159780835	0.35157308766878836	0.2979955694067891	0.17323271132661422	
2990000	-9929.735220193166	-9251.56322654832	-678.1719936448462	-9251.56322654832	444.86214752475564	3.6918010706976307	8.687170785101031E-5	0.4398541784415489	9.232751209364747E-5	1.8265404928384578E-9	0.472838506429604	-635.7732068762125	12357.331365023094	1662.4256694056885	1679.5300608440114	928.5065041144383	90.24819890056997	13	14	13	31	6	0.17719863159780835	0.35157308766878836	0.3007307536182394	0.1704975271151639	
3000000	-9878.930019663238	-9269.232228602325	-609.6977910609138	-9269.232228602325	204.20814628960417	3.6918010706976307	2.3732070018877012E-4	0.36113367163897914	2.2971496650661818E-4	9.527705264344596E-9	0.4196106615244411	-571.4945042961293	5624.286807341554	2007.0118405430774	760.2115376322839	281.8276219577627	45.32292133696826	8	6	34	22	7	0.18360794901980867	0.3457186237804124	0.2943214361962391	0.17635199100353985	
3010000	-9912.003271018362	-9277.163008206397	-634.8402628119647	-9277.163008206397	334.1609333288773	3.224980661691916	1.8078744534295575E-4	0.4171753347373452	1.6999096752168624E-4	5.151356908781586E-9	0.41185910294041445	-595.0548877756262	13159.024655261392	726.844078456519	905.392873290675	309.2200872329103	61.112460429503884	9	17	19	25	7	0.18360794901980867	0.3457186237804124	0.2943214361962391	0.17635199100353985	
3020000	-9932.905020407718	-9285.540828346107	-647.3641920616092	-9285.540828346107	294.72259264301437	3.4643171190545474	1.6468121695466912E-4	0.30155925929149	1.5722212386117264E-4	2.0050787539351226E-9	0.281763686326972	-608.4805307997134	7527.334194954058	1025.4707115991719	1186.1403107112912	336.1762567196269	51.222313626229884	19	22	12	18	6	0.19065898522377706	0.33866758757644405	0.2943214361962391	0.17635199100353985	
3030000	-9927.457273145534	-9254.870112401366	-672.5871607441682	-9254.870112401366	379.9745393470497	3.4643171190545474	1.1534287375188048E-4	0.4723162122233154	1.1656970808748004E-4	2.7068143578263783E-9	0.47010350797339917	-628.5889234614903	11270.695904778884	3285.660423781719	4618.392306540629	850.955747315305	41.15900181811326	12	20	2	35	8	0.19183820791940137	0.33834234907227156	0.29346745200478724	0.17635199100353985	
3040000	-10096.32470023899	-9276.740754187962	-819.5839460510288	-9276.740754187962	2032.4842111282524	3.7398802141540295	1.695458068031466E-5	0.5309820637510447	1.6816872359190733E-5	5.748352814039563E-11	0.4695837846089483	-764.9204571620454	82937.81660380785	122187.30844070036	13850.94532735461	4485.7818102843	82.41886240957116	1	8	31	32	5	0.19183820791940137	0.32591960017229643	0.3058902009047624	0.17635199100353985	
3050000	-10114.626990917142	-9263.795101790607	-850.8318891265354	-9263.795101790607	3518.5178024315082	3.7398802141540295	1.2842700737141945E-5	0.3387719954994373	1.3349779111555326E-5	1.9510965392298093E-11	0.33600854036631933	-794.7177392980021	350490.6616365387	100461.25195916077	18118.672828302377	5785.385542481351	542.0468665637188	1	14	26	28	8	0.19617767079262277	0.3252334332788357	0.3160171836219853	0.16257171230655626	
3060000	-10096.477123467803	-9262.442703285948	-834.0344201818551	-9262.442703285948	2751.3171879699144	3.7398802141540295	1.4913377284464866E-5	0.35730891780723556	1.548621590412007E-5	3.0156017922084405E-11	0.35376727224343113	-781.6418267086294	89216.58831646945	15622.677212231853	12545.38021588776	8366.213519049568	306.6904539644607	11	3	29	26	8	0.19617767079262277	0.32761278692837836	0.3076041138141592	0.16860542846483967	
3070000	-10036.466746814458	-9259.648312521585	-776.8184342928726	-9259.648312521585	1270.3210890616756	3.9871288951629573	2.9474235528726333E-5	0.40495613581976453	3.0482755806299E-5	1.691498313520606E-10	0.4323758348009439	-726.678491701374	105566.61752852306	6460.9749051231065	1081.6275241792625	3124.342612750862	104.06159178067225	10	21	3	36	7	0.19617767079262277	0.32761278692837836	0.3098625697146937	0.1663469725643051	
3080000	-10080.766416129083	-9274.737348302477	-806.0290678266058	-9274.737348302477	1718.8206003591022	3.6553379186712838	2.3570084252213428E-5	0.3355830028570382	2.2849607278005376E-5	8.060873965907894E-11	0.3871547579882288	-756.1653819599072	43730.670555070305	11331.259310958407	12320.440082793257	4239.745925135253	86.2644820596626	12	15	11	33	6	0.18397827462077432	0.32761278692837836	0.3116354373447447	0.1767735011061026	
3090000	-10142.62062477024	-9301.246227980178	-841.3743967900608	-9301.246227980178	3088.8899097896897	3.6553379186712838	1.2657053481917848E-5	0.3638999396061037	1.24112091472617E-5	1.845702299474705E-11	0.35190102244725463	-788.9888039900384	98396.0772715958	22492.005010773282	11586.258193622562	6945.071601087018	268.21761071353956	9	20	15	25	8	0.18049766729630995	0.3576759314066904	0.2733038518641031	0.18852254943289654	
3100000	-10100.425307966678	-9267.978736981544	-832.4465709851335	-9267.978736981544	2086.622878083815	3.6553379186712838	1.8809845264038527E-5	0.6076945381960258	1.8444803719509784E-5	1.0774146823936615E-10	0.5759727753091138	-779.0087760909189	143403.81042391068	17443.98716805161	12677.022379966575	4994.295492568298	288.49352595534833	8	13	20	29	7	0.19160375336138533	0.3576759314066904	0.2733038518641031	0.17741646336782116	
3110000	-10024.962008242668	-9282.402945727163	-742.5590625155054	-9282.402945727163	801.3059743372047	3.9194720292673364	4.740829516491346E-5	0.3840159623149736	4.621011643849717E-5	2.768606269144957E-10	0.36425595228498076	-694.6859922594671	32300.586826357012	14345.79496810098	5601.151163711927	2220.525214353506	46.39691134995568	9	10	19	32	7	0.19160375336138533	0.3576759314066904	0.30284795280794347	0.14787236242398077	
3120000	-9944.675616615821	-9265.081441846582	-679.59417476924	-9265.081441846582	372.60521936392615	3.5934376695138113	1.2525231773010892E-4	0.43374938488138864	1.1240204752219221E-4	3.253190388893796E-9	0.4684734998546247	-635.9047611750995	6136.027175741471	8765.90265134088	2923.051105334145	1096.7005585142074	21.575470496523653	4	11	27	28	7	0.1825271190327598	0.3576759314066904	0.30284795280794347	0.1569489967526063	
3130000	-9930.539062971291	-9282.39428711802	-648.144775853271	-9282.39428711802	247.4745390383199	3.2193002768820675	1.6762594569632403E-4	0.4331318391522116	1.6540925219267052E-4	5.618803622041383E-9	0.44441708856157247	-604.1576899645125	5431.825546084255	13293.996777664855	1479.7403993071391	962.3867244268367	11.774338554824373	2	7	33	29	6	0.17939750499654156	0.3458755759394957	0.3039118124481113	0.17081510661585142	
3140000	-9911.865040447112	-9268.965809641459	-642.8992308056523	-9268.965809641459	285.28009990817543	3.941644349402974	1.6195940783117984E-4	0.4831925412859782	1.6042400038786823E-4	6.924450527175094E-9	0.5202038729637843	-600.9693535975508	7833.220227801918	6067.563779132803	1304.8983548112099	502.00986033995986	100.18327722695757	7	2	18	42	8	0.17939750499654156	0.3458755759394957	0.3039118124481113	0.17081510661585142	
3150000	-9892.696711961935	-9265.587399866767	-627.109312095169	-9265.587399866767	219.2168008195287	3.807594744166736	1.7137748573972392E-4	0.6505937641157467	1.871224432380243E-4	1.1405836665399118E-8	0.5975101156138539	-582.7071387351989	23230.863093540098	9463.364990967219	1368.3404444354505	463.6295843998738	16.677859268059276	2	3	25	42	5	0.18942295869768905	0.3458755759394957	0.3034762852709424	0.1612251800918728	
3160000	-10029.216460379166	-9275.589967740287	-753.6264926388798	-9275.589967740287	1100.9727214716722	3.5302341850697903	3.785996875583324E-5	0.4939594171846884	3.980579006572286E-5	3.9365703799342166E-10	0.5288276360241454	-703.6215004823413	50224.94204843681	13412.167638069328	8439.432142924514	3678.7426791831226	158.5994251784051	4	9	16	41	7	0.18942295869768905	0.3458755759394957	0.3034762852709424	0.1612251800918728	
3170000	-10062.267912659614	-9279.918910854594	-782.3490018050196	-9279.918910854594	1598.1043801296241	3.6333437004016087	2.503545404888429E-5	0.3616258421084425	2.5689706158414872E-5	8.58062860800287E-11	0.3566022211782668	-732.883895039915	89881.30721669819	3328.390284881782	2660.1926354937505	4346.243865279525	169.64390497139655	7	2	22	40	6	0.19858929009156148	0.3367092445456233	0.3034762852709424	0.1612251800918728	
3180000	-10054.182900669755	-9259.649342916186	-794.5335577535707	-9259.649342916186	2052.468631208895	3.6333437004016087	2.12803002557475E-5	0.3762069106663871	2.0717716839140494E-5	7.790742460705155E-11	0.4235906355513319	-743.6743979005178	114363.62711774044	2899.868806625903	3372.5871305359715	5892.815864207059	150.16257416656103	9	10	9	44	5	0.1959983239847409	0.3367092445456233	0.29465683532623815	0.17263559614339766	
3190000	-9984.105483329457	-9250.950140691688	-733.1553426377683	-9250.950140691688	893.0173778153645	3.6333437004016087	3.96781811831926E-5	0.5267515751226656	4.060615037616696E-5	5.869978730712461E-10	0.5681861481043248	-684.840797054387	45718.28657670949	9581.798652300906	1568.0792606271834	2649.905034002678	20.695559331750914	9	4	2	56	6	0.1959983239847409	0.3367092445456233	0.29465683532623815	0.17263559614339766	
3200000	-9941.207683577786	-9254.998838548474	-686.208845029313	-9254.998838548474	430.797685060791	3.6333437004016087	9.338962860319108E-5	0.41643148391385215	9.406854954676158E-5	1.5862795109250354E-9	0.42450246715794493	-640.1075702341564	43724.01115998569	4960.347003747904	3758.8077180789173	956.5523071587568	20.40566034931865	9	17	4	41	6	0.18680251059808103	0.3362777594763022	0.3027645377372994	0.1741551921883174	
3210000	-9984.018566603345	-9268.813439542719	-715.2051270606262	-9268.813439542719	698.0896524812985	3.3911188684168816	7.429070929174044E-5	0.4935055722287401	7.239533377747272E-5	1.3777484771204633E-9	0.5170594424570633	-671.809900693739	14278.759143332227	1799.0255785545016	1941.7357913068893	1197.2941642134294	129.13179605396223	18	10	28	16	5	0.18680251059808103	0.3362777594763022	0.3027645377372994	0.1741551921883174	
3220000	-9925.5625816439	-9249.36294504342	-676.1996366004813	-9249.36294504342	435.8888305905998	3.83468105329755	1.0877403233046721E-4	0.6963833602319828	9.76811125043337E-5	6.682443519601233E-9	0.7903606287911826	-631.9878347451225	12739.216895590112	5070.8652269523445	1381.1926143459739	1131.5155605318064	12.229866124123896	8	8	23	32	6	0.18680251059808103	0.3250081191966642	0.31403417801693734	0.1741551921883174	
3230000	-9929.071448978635	-9253.466595893395	-675.6048530852398	-9253.466595893395	359.1325657566668	3.5812266163091024	1.0996287518788024E-4	0.5018146998706384	1.0582300542964016E-4	3.019121934414304E-9	0.5156872214691369	-632.0950349533673	11751.779951479408	2801.2036391042625	3740.960670144385	697.7259528118341	15.573399259124173	11	14	14	32	6	0.18878549267219352	0.3356413997314014	0.30667859891401256	0.16889450868239256	
3240000	-9966.574707321915	-9284.492551552123	-682.082155769793	-9284.492551552123	362.089829533258	3.517512178585587	1.2127122383035769E-4	0.5237478330467861	1.1528864963375762E-4	3.794327298281872E-9	0.5138086288127283	-636.0528680229302	53394.32937819255	3567.660064028363	2804.3522019254187	781.6435859334853	15.462724017138358	4	10	22	35	6	0.18200553765205235	0.3085566391929535	0.3405433144726016	0.16889450868239256	
3250000	-9965.284801609754	-9295.275831214683	-670.0089703950699	-9295.275831214683	293.37966599835624	3.352599365362228	1.443843797225351E-4	0.47889146821886686	1.325068335604052E-4	4.423470339156854E-9	0.4763930802962425	-627.013184945182	8323.621839562951	7999.0102145565015	2145.951659317928	717.0187433031397	22.97197159811534	6	4	21	41	5	0.18200553765205235	0.3085566391929535	0.3405433144726016	0.16889450868239256	
3260000	-9952.643554443504	-9268.380232358795	-684.2633220847089	-9268.380232358795	417.89090101814685	3.7032254485885874	9.671621811210408E-5	0.4371314867394748	9.625853307327068E-5	1.3088513623426513E-9	0.38141901233339787	-639.1057411463111	13912.167367110964	2716.1222436427606	5295.649904339952	1246.1838267306769	11.314957940562811	5	14	7	44	7	0.18200553765205235	0.3085566391929535	0.32365187901926307	0.1857859441357311	
3270000	-9977.315280109005	-9264.819340380405	-712.4959397285996	-9264.819340380405	707.8941015486777	3.6522751206812547	5.5354436683383985E-5	0.48697608966108197	5.852875286938946E-5	8.575403763698993E-10	0.5165821781148863	-664.9358338449688	52157.594389519516	6377.547238406479	3845.4957376441257	1649.9133076076055	27.436013359555055	5	2	33	30	7	0.18066058618828057	0.33052710203339114	0.3030263676425972	0.1857859441357311	
3280000	-10043.996553137289	-9278.203542877261	-765.7930102600271	-9278.203542877261	1151.8408889170246	3.6522751206812547	3.5638492522039354E-5	0.4822027658670388	3.562294830688188E-5	3.3119390256276376E-10	0.5146607635644391	-714.3312702860945	123290.17459376388	23603.81071869142	5232.41649569951	3221.6415687875747	175.44014750556374	3	10	32	24	8	0.18231824955205028	0.33052710203339114	0.31352676170698085	0.17362788670757778	
3290000	-10118.269395053478	-9270.330345480465	-847.9390495730134	-9270.330345480465	3553.348644596567	3.530081959154911	1.1110282314837754E-5	0.41651248246430855	1.1220546793472651E-5	2.5831043562005405E-11	0.4536230661423415	-793.8706327021983	250086.73012957655	9049.172317250526	13384.367592416778	5026.337110690317	1200.7208618094899	5	16	25	24	7	0.1935049235255588	0.3226621962149718	0.3102049935518917	0.17362788670757778	
3300000	-10049.773773455638	-9258.859394871755	-790.9143785838822	-9258.859394871755	1843.5230101927555	3.9924717785453563	2.2982219195783094E-5	0.5987603042451344	2.2874340467138154E-5	2.2016450993994038E-10	0.625758895918497	-736.9805747954701	145779.66415893807	43710.000621243926	7504.938272086769	4920.6033482194725	882.5154392908943	3	3	34	28	9	0.1935049235255588	0.3226621962149718	0.3102049935518917	0.17362788670757778	
3310000	-10046.074864045435	-9250.783929297904	-795.2909347475312	-9250.783929297904	1830.2161359788604	3.9924717785453563	2.7243895028612988E-5	0.6920234478944666	2.5550305816610534E-5	2.290846646763279E-10	0.5970042176462272	-742.9011098639285	115562.81776365015	14525.140182826777	9242.994195041092	2895.1126975401885	766.6417653419063	4	7	32	29	5	0.1935049235255588	0.3226621962149718	0.3102049935518917	0.17362788670757778	
3320000	-10048.764967362593	-9263.013215080753	-785.7517522818398	-9263.013215080753	1668.9080594988911	3.682476216373625	2.9283094642670004E-5	0.5687765473531399	2.8507638178375844E-5	2.312133633174257E-10	0.5302372735925946	-735.5672228493966	58160.21532193778	14701.128162048126	6089.627170021799	3370.370073903837	176.64216682044798	5	9	33	23	7	0.1824999910036443	0.32753428330860523	0.32120992607380616	0.16875579961394432	
3330000	-10011.87467845142	-9257.690180816917	-754.1844976345034	-9257.690180816917	1194.6748625019043	3.882988752834028	3.9213863618432456E-5	0.6239323995381777	3.454651657955919E-5	4.3929267229077413E-10	0.5792564088337324	-702.9683433027013	59282.24133709926	29901.914162051897	3799.9970992687245	3805.2040625475006	85.2733681168131	7	3	39	20	8	0.1824999910036443	0.32424319388301315	0.32450101549939825	0.16875579961394432	
3340000	-10055.514624943866	-9259.77825951438	-795.7363654294859	-9259.77825951438	1962.4064853017032	3.6146497769532173	2.3353355233092387E-5	0.6395290834366979	2.1633307595462476E-5	2.204051451284587E-10	0.6837551429217467	-739.5817440576936	223307.88466530258	120302.55970965151	6602.871912046371	6104.8212757958	243.3610062719209	4	3	24	39	7	0.1824999910036443	0.32424319388301315	0.32450101549939825	0.16875579961394432	
3350000	-10093.420950393638	-9261.28786458052	-832.1330858131179	-9261.28786458052	3292.8060464943687	3.7457998628068534	1.253799023773132E-5	0.5079100062799048	1.1954797221289195E-5	2.6383028108687998E-11	0.4322726949395113	-779.2448131956207	159093.26684743603	9841.761831138834	10067.569919822989	5065.208779448531	295.42345283170835	6	13	29	21	8	0.19490788156266678	0.32424319388301315	0.31684524600023406	0.164003678554086	
3360000	-10075.317206293248	-9262.593108290323	-812.7240980029262	-9262.593108290323	2208.945182633485	3.7457998628068534	1.8042502608815327E-5	0.4937661190905392	1.9522529410052232E-5	9.892326904994043E-11	0.532290182466721	-760.2139943528861	106335.50954583283	23374.9776088284	11261.05747846817	4604.686786539484	606.3340745507202	9	1	35	24	8	0.18817004582179006	0.3248673205276204	0.3229589550965035	0.164003678554086	
3370000	-10073.543642415363	-9285.000642757634	-788.5429996577291	-9285.000642757634	1560.7783035159764	3.7457998628068534	2.5021492533227277E-5	0.4231513161708767	2.5896407287832577E-5	1.3581351983508395E-10	0.46941002769507484	-735.3461400973853	105941.9258751752	87623.76585506882	4963.3161729768435	3986.579495167703	587.5352602360538	2	7	33	28	7	0.1795750359707221	0.31322407986432954	0.3251233476368734	0.18207753652807498	
3380000	-9971.382747521087	-9271.68870778924	-699.6940397318461	-9271.68870778924	526.5639253382873	3.749029107042173	7.54536435153589E-5	0.3466871267608682	7.516565110940797E-5	8.900842234757812E-10	0.39481064292990126	-654.0665326171726	21516.134791986784	5444.172133285664	5031.2289972691315	1474.4016124935356	49.33352329386885	8	2	32	27	8	0.1795750359707221	0.31322407986432954	0.3251233476368734	0.18207753652807498	
3390000	-10006.384038555325	-9277.70990261361	-728.6741359417157	-9277.70990261361	661.7127907212521	3.9968823685551045	6.0473675764668556E-5	0.4585055169920984	6.0987456584123195E-5	9.495035459916968E-10	0.5088146603573767	-681.7581869474511	19304.424061768812	14033.723126767653	3635.6976076794317	2020.2398239432198	61.29735060044761	8	5	31	26	7	0.1795750359707221	0.32716578854964773	0.3251233476368734	0.1681358278427568	
3400000	-9973.833577111267	-9269.483321956743	-704.3502551545236	-9269.483321956743	595.8386102897535	4.139385135413592	8.466456202930176E-5	0.4400595459248926	8.47130532842454E-5	1.6534612221428377E-9	0.47383983514122696	-660.2377621964998	13080.069227427368	4309.677588054785	2526.463544614206	1358.788802856743	78.65119746586369	8	13	19	31	6	0.1795750359707221	0.32716578854964773	0.3251233476368734	0.1681358278427568	
3410000	-9982.188280288121	-9251.379907623816	-730.808372664305	-9251.379907623816	675.0184074107297	3.430862614095778	6.0771183726251875E-5	0.4346441368508436	5.9956505506989966E-5	7.291745302647781E-10	0.4527923588557151	-684.8303857116031	20356.463554464706	6750.4185641412205	5375.53878063387	1461.7508165473	91.32938411746267	8	23	2	38	6	0.17016911985706373	0.3254508228832069	0.33661552569812314	0.16776453156160617	
3420000	-9971.80380151909	-9251.825108977238	-719.9786925418514	-9251.825108977238	623.6575615237092	3.7636027501796567	6.451983537075908E-5	0.4227957387701177	6.355213597839707E-5	9.22205966631617E-10	0.459930627880094	-674.7020657847522	23882.055483979973	5197.187122812523	3201.6584951848395	1300.9508361925132	42.150711627822126	9	21	6	35	6	0.1847404624007273	0.3254508228832069	0.33661552569812314	0.15319318901794257	
3430000	-10012.375610761152	-9288.192169599963	-724.1834411611892	-9288.192169599963	842.6768162077916	3.8781614575949583	4.631459278366252E-5	0.2820459455419218	4.6454508248826346E-5	1.8129126295420572E-10	0.28885150326310916	-678.1875779509534	40669.14361714721	5642.316465270962	1266.4469530813133	1926.255463537112	26.90583256865542	7	26	11	26	7	0.1847404624007273	0.3512325058084168	0.31083384277291326	0.15319318901794257	
3440000	-10092.957137938085	-9278.8554640331	-814.1016739049846	-9278.8554640331	1922.5534034463833	3.949705345366808	1.8747177722613395E-5	0.4411194824605516	1.915230638016871E-5	8.008774110630067E-11	0.4573222504682432	-762.4951233063357	49999.79873319324	18383.479265411996	17347.81003466275	5258.810482371001	176.39786691119167	9	8	13	41	6	0.17348510593576966	0.3311788627081557	0.31083384277291326	0.18450218858316128	
3450000	-9979.57847679227	-9254.643404106331	-724.9350726859395	-9254.643404106331	840.9843525218514	3.594565303880865	4.8385301260083996E-5	0.582231235117116	4.754021521521834E-5	6.129691819357011E-10	0.5162169475827678	-677.5311960068166	22836.911181501997	3154.582069991128	6702.444973742451	1619.226179242477	26.5598963764102	9	16	7	39	6	0.1989819319596207	0.3187530766737159	0.29776280278350203	0.18450218858316128	
3460000	-10040.249414950578	-9273.395742173929	-766.8536727766493	-9273.395742173929	1357.2188031075539	3.6478982321324716	3.296907808070637E-5	0.4530990774813239	3.387979335829187E-5	2.37986774788841E-10	0.4591121323368068	-714.9797322894881	31717.18385497873	5649.27554436676	21737.380172490306	3495.4142155823597	190.76856165879414	10	17	3	40	7	0.1722654198518865	0.32508410344948163	0.32278692939278814	0.17986354730584364	
3470000	-10048.62935065794	-9277.24926559763	-771.3800850603119	-9277.24926559763	1179.11727481487	3.716727661133967	3.2065627052842713E-5	0.35545306386726533	3.2186410295485094E-5	1.356128251532949E-10	0.37049154367548365	-722.6921004424809	60152.63570570735	7645.580964556081	7001.880013816294	2275.158612521419	27.802734850430234	8	19	11	34	5	0.17644425372907746	0.3209052695722907	0.3270053093314845	0.1756451673671473	
3480000	-10059.923638720718	-9263.732112876876	-796.191525843842	-9263.732112876876	1772.621873105253	3.725726486941003	2.41961451535059E-5	0.4324427929008011	2.3482169099293063E-5	1.1207968441760522E-10	0.45314157116586856	-744.2421931718192	133081.20291675953	8035.588449477661	10206.163470917058	4058.9948277107983	100.85528999469774	6	21	16	28	6	0.1792846889195021	0.33722955358828177	0.30784059012506876	0.1756451673671473	
3490000	-10077.211524121085	-9281.610017518902	-795.6015066021833	-9281.610017518902	1519.6934317321004	3.822338102511861	2.5620561923067683E-5	0.487180632163387	2.563264272371694E-5	1.5154456232694933E-10	0.48294893563781527	-745.6299710766856	33844.02287602592	13162.030848838149	12465.686241398924	3719.763550256612	163.30312137106733	9	25	3	33	7	0.1792846889195021	0.34440921640157	0.3039442976805588	0.172361796998369	
3500000	-9942.452311924424	-9263.963232596963	-678.489079327461	-9263.963232596963	380.9166949246725	3.6272732708522106	9.650225190414341E-5	0.3652285347158151	9.79223951457233E-5	1.3117034827169722E-9	0.38497009143683614	-636.6082648794554	10412.682644817454	2828.637841429431	2029.2735904814404	761.8095794473513	25.94379594829808	9	18	19	24	7	0.1792846889195021	0.3195521402701904	0.3288013738119384	0.172361796998369	
3510000	-9895.380254657977	-9252.863052383154	-642.5172022748235	-9252.863052383154	251.78472914482884	3.49867642052056	1.5384949067308334E-4	0.3765197696388643	1.5430587585248817E-4	3.402848259282502E-9	0.3798561246112361	-601.4788817426588	8422.791845656324	1376.9491491220138	2067.295539686058	561.9684706116456	26.9131917800684	8	8	18	37	6	0.17234565547767536	0.3528857861230785	0.3024067614008771	0.172361796998369	
3520000	-9940.720317000692	-9263.34948253355	-677.3708344671438	-9263.34948253355	446.09965425354017	3.9082884949341894	1.0186777800019845E-4	0.29024028601512253	1.0004667219648502E-4	1.046001334618559E-9	0.3186968855584258	-634.4569030653249	13477.362222465707	2748.8864603907155	3561.63233188418	658.1912584944504	36.51802394978075	10	6	20	35	6	0.18022740707238785	0.3404935374865493	0.3101513556925954	0.16912769974846736	
3530000	-9988.422520482713	-9273.462789536012	-714.9597309467001	-9273.462789536012	582.5617512626466	3.9082884949341894	6.999159190023582E-5	0.3775460892639219	7.21569288502334E-5	7.034265190604457E-10	0.3616214458034547	-668.7393026425943	22329.246847884977	7507.159087842291	6789.119179676103	1168.4764064467072	59.076395083801295	5	19	14	31	8	0.18022740707238785	0.3130064848691335	0.3268751235891857	0.17989098446929283	
3540000	-9967.441602469222	-9260.994110111224	-706.4474923579983	-9260.994110111224	651.3640598297917	3.9082884949341894	7.71977816716331E-5	0.45246933227249175	7.593935254745438E-5	8.72715297076802E-10	0.38915932195821656	-661.5931555211241	20220.203823068037	3489.5279552840157	3149.558449129485	1173.9085325056365	114.6574927931008	11	18	5	36	7	0.18920639503957967	0.3327681091325576	0.2981345113585698	0.17989098446929283	
3550000	-9998.162326210551	-9275.518778950103	-722.6435472604477	-9275.518778950103	766.5032103810416	3.1235025875668425	5.8668027294925646E-5	0.4166629215593031	5.766665397969998E-5	6.336910961167803E-10	0.4492087806550522	-677.2573675142692	36231.06294580031	4023.1081079903092	1649.0324767037423	1576.0865878915642	57.16784273803616	8	25	1	37	6	0.18921143079241895	0.33276307337971833	0.3123076007290615	0.16571789509880105	
3560000	-10031.15375679971	-9270.467855863544	-760.6859009361657	-9270.467855863544	999.3256240715656	3.398045988611698	4.856705090620852E-5	0.4564548749026226	4.6311126680580445E-5	3.9219188255524815E-10	0.4359318730498568	-713.0661629661519	23664.621424707024	9719.894813010027	2733.9486048741483	2770.1564116390455	1942.7364353832136	9	15	5	16	32	0.18921143079241895	0.33832700770675567	0.3123076007290615	0.16015396077176372	
3570000	-9988.366905226301	-9266.039474232768	-722.3274309935324	-9266.039474232768	671.1238977822038	4.077987156701021	8.33859753008657E-5	0.42488334545401385	8.035717628281331E-5	1.151316503886954E-9	0.4297543278658119	-671.919039246597	139006.26263022277	17425.279693802044	1734.7942542153285	2025.1421272685527	694.2156262094883	1	16	5	31	24	0.18921143079241895	0.3435945102887844	0.29899367079099204	0.16820038812780444	
3580000	-10107.041153177364	-9278.41041095571	-828.6307422216547	-9278.41041095571	2986.2918825643733	4.224189157320075	1.828436589055871E-5	0.4308886304501462	1.829017513853456E-5	6.864744969479219E-11	0.45899417722634356	-773.4789716696982	79446.8919837887	99310.42427637297	16043.704454817074	6932.171820191334	3406.6252812833754	1	9	1	38	28	0.18921143079241895	0.3435945102887844	0.2971828887782662	0.1700111701405303	
3590000	-9973.430403078195	-9271.86663389816	-701.563769180035	-9271.86663389816	818.9792596616165	3.9412097783128726	9.07293694734252E-5	0.5351054800659868	8.487515450050057E-5	3.02763151457752E-9	0.6187717486922848	-651.1299148021004	29382.914735285314	36429.63210902841	9540.008040196039	1441.340451662542	1097.960019191415	2	4	4	50	17	0.18927403279965496	0.34743110702253394	0.2971202867710302	0.16617457340678077	
3600000	-9915.625669343324	-9271.101062755559	-644.5246065877661	-9271.101062755559	397.3242195731273	3.371090836906023	1.4719657261689467E-4	0.40366053982749184	1.4654778861126217E-4	3.6470019264239667E-9	0.4054523963599792	-601.5424600801177	10569.020463414628	2006.4923817098982	3180.705528504823	838.2039344739914	141.01830569719738	8	4	1	55	9	0.18927403279965496	0.34040952170017935	0.2971202867710302	0.17319615872913535	
3610000	-9930.797688631472	-9267.738326957538	-663.0593616739333	-9267.738326957538	422.7667025997424	3.85988638736005	1.1476212987354671E-4	0.47331030170677724	1.1805231027146351E-4	3.5706859704762292E-9	0.49665756420965257	-620.0025119136718	16073.748604090002	1277.6443861470616	1316.2950114106868	1144.7242848750755	80.15460258086101	8	5	10	45	9	0.18927403279965496	0.34040952170017935	0.2971202867710302	0.17319615872913535	
3620000	-9923.127803301439	-9266.092380259555	-657.035423041884	-9266.092380259555	373.71751618450287	3.6284008115696387	1.219919948752984E-4	0.514644363274843	1.2964750140326856E-4	4.297304270379305E-9	0.5142077666580468	-614.9244650483531	14366.2728439303	1511.7666720048758	496.6578128419234	887.0732520492005	86.4136165562172	10	33	8	20	6	0.18927403279965496	0.34157226362467186	0.2959575448465377	0.17319615872913535	
3630000	-9914.175370527284	-9263.163167945815	-651.0122025814691	-9263.163167945815	378.2987693364002	3.6284008115696387	1.1127781348128483E-4	0.44850499479046574	1.1698986918943126E-4	3.179451426292605E-9	0.4788517798954297	-609.3922691322839	16201.89986210734	1127.087597583851	461.0424508295504	803.1454567890634	55.46655175207242	7	45	2	15	8	0.19715219464150785	0.34157226362467186	0.28807938300468483	0.17319615872913535	
3640000	-9939.617826733891	-9256.533950598274	-683.0838761356168	-9256.533950598274	483.70354879182054	3.634458527657852	8.944686101512336E-5	0.4365834652891568	8.676081635800622E-5	1.6718859101944398E-9	0.46332836842384456	-637.14916547107	36758.14214004037	1654.802876501201	433.97489182656335	1573.808737043589	122.18066194117496	7	36	5	22	7	0.20158131972323282	0.3392449922921915	0.2871947080356128	0.17197897994896275	
3650000	-9956.497577271844	-9257.556783671846	-698.9407935999994	-9257.556783671846	602.9198956985938	3.634458527657852	8.075208337291529E-5	0.4448560648089425	7.641983665638473E-5	1.0973912290460765E-9	0.43552116309730055	-652.6353688479687	52002.42564685133	3976.9002186655034	3627.944421303401	767.1767903394808	135.05263970296437	7	27	3	33	7	0.19237426522591758	0.35466446201170887	0.2809822928134107	0.17197897994896275	
3660000	-9950.242692120226	-9266.088204430112	-684.1544876901139	-9266.088204430112	428.1513611664771	3.634458527657852	9.676741621479377E-5	0.5090350709232794	9.073088647696365E-5	1.684088297699361E-9	0.4633664153024979	-640.0551945175437	15546.783654779985	3314.902159586692	2696.097725990352	1023.8053511667277	142.270087426214	10	15	11	35	6	0.17850073412554232	0.35466446201170887	0.29485582391378595	0.17197897994896275	
3670000	-9965.044753766299	-9257.315707129095	-707.7290466372029	-9257.315707129095	534.4007384763524	3.7554593510620116	7.517234040600313E-5	0.5205676256752865	6.793913857048056E-5	1.0609544613886476E-9	0.4737285250801183	-662.1744912359552	20195.847273717478	10163.8133931767	3153.1262135276197	919.6830585235158	112.80730469236548	9	9	16	38	5	0.1940333202428261	0.33034816943721973	0.3141710453764804	0.16144746494347367	
3680000	-9978.64054578675	-9280.321570875116	-698.318974911634	-9280.321570875116	559.3979550141415	3.395604054655646	7.344895316275443E-5	0.39258336447483955	7.216696094345656E-5	8.58356716325752E-10	0.40451435928289237	-654.4481340906809	30467.98294171957	2095.88289716064	1966.4319884282818	744.1994304421308	135.69927766626597	14	27	3	26	7	0.1940333202428261	0.33034816943721973	0.3141710453764804	0.16144746494347367	
3690000	-9889.358650560127	-9252.219806309284	-637.1388442508425	-9252.219806309284	247.22957027600538	3.849187338291816	1.535532156649739E-4	0.4006958656727075	1.5016531033318958E-4	3.340749391843335E-9	0.3820250832445402	-596.6655366394153	10385.891073048315	1918.8611316775693	930.4334852852575	542.0685977826893	24.426602193345357	14	15	6	34	8	0.1940333202428261	0.33034816943721973	0.3141710453764804	0.16144746494347367	
3700000	-9904.33659023063	-9259.013538394276	-645.3230518363546	-9259.013538394276	295.1743540929353	3.3608395273264384	1.2399298944364864E-4	0.4841808961559501	1.2023512632222243E-4	2.875233534400885E-9	0.4536633322414209	-602.9584596376579	14188.459569266279	1529.2611757409481	1710.9572720771628	761.870752534052	18.587140938135732	9	10	15	36	7	0.1940333202428261	0.33034816943721973	0.3141710453764804	0.16144746494347367	
3710000	-9884.621799955738	-9262.86135723583	-621.7604427199076	-9262.86135723583	254.87230951521317	4.00685077058164	1.7654189657306528E-4	0.5565474508788093	1.839366430499988E-4	1.1601479579014254E-8	0.5877824777831923	-577.8991367487238	14109.550626208487	12756.709975099995	592.5332192274437	567.0663918295749	38.43913791001878	3	8	15	43	8	0.1940333202428261	0.33034816943721973	0.3141710453764804	0.16144746494347367	
3720000	-9881.35727548589	-9283.733085214257	-597.6241902716338	-9283.733085214257	162.07055593351896	4.00685077058164	2.994676207822933E-4	0.3927731339944069	2.7526256910820725E-4	1.2773427070275218E-8	0.4029650177820408	-556.3277486249723	5291.560755145251	8937.387334957544	836.5410179010347	395.3949832368722	30.67453797445903	7	1	21	42	6	0.1800357265541751	0.33034816943721973	0.3132670683671556	0.17634903564144946	
3730000	-9853.729863861226	-9275.963948870363	-577.7659149908626	-9275.963948870363	125.00360946824284	4.00685077058164	3.968369415083469E-4	0.3835274108261141	3.784946181739849E-4	2.5342311907145125E-8	0.41353002076599354	-540.7953185056239	3921.7202711336095	742.5262847042063	933.2468319145459	198.598382884597	9.825316261240733	10	7	23	31	6	0.17386110346099753	0.3365227925303973	0.3132670683671556	0.17634903564144946	
3740000	-9905.728530426688	-9253.34173626592	-652.3867941607668	-9253.34173626592	326.53667566286174	3.7314232894790584	1.546569862188397E-4	0.5220438392882444	1.4003560512176834E-4	5.716112160501345E-9	0.5277210170111466	-611.1318521601241	9277.170870171705	2513.870170351746	1147.1725743668792	580.007951791381	71.22629798321454	13	1	33	24	6	0.18241578088244575	0.33911156151112565	0.3132670683671556	0.1652055892392729	
3750000	-9905.286904046352	-9274.715021993177	-630.5718820531754	-9274.715021993177	216.45070463954332	3.7314232894790584	1.9986335396355884E-4	0.47049362375930925	1.8576917375464591E-4	7.1550517997288495E-9	0.4455734735478477	-590.8324428946032	7222.913634623488	1717.4488079733921	495.2000841190399	556.4634918246933	75.87163709246572	10	16	14	28	9	0.18221352240203526	0.33911156151112565	0.3134693268475661	0.1652055892392729	
3760000	-9864.956560641866	-9282.432403368886	-582.5241572729788	-9282.432403368886	129.27621863182094	3.557652004515982	2.7148451028344425E-4	0.4238225719877685	2.71960001132085E-4	1.562715156681852E-8	0.4549912917049563	-542.7597476139175	7990.7606226954495	4159.486623821143	516.7779533262373	352.87975975748384	12.94013295012815	2	9	45	14	7	0.1888862519169058	0.3183778316359896	0.32581234118931757	0.1669235752577869	
3770000	-9807.773107250867	-9251.320506635031	-556.4526006158352	-9251.320506635031	89.77470690909546	3.557652004515982	3.899191031401498E-4	0.6109832927634598	3.9467174251225294E-4	5.3275575320774534E-8	0.6144366190100333	-518.9617420201655	2817.263211714439	2353.060151786182	436.72134665417275	247.38524579766553	5.739008881549956	12	1	44	12	8	0.1813689570984415	0.3254395590069687	0.32581234118931757	0.1673791427052721	
3780000	-9810.918952936292	-9250.80575204682	-560.1132008894724	-9250.80575204682	96.33854365203567	3.883381709021602	4.462442922082751E-4	0.6601679406650574	4.062613662322975E-4	7.418895479987248E-8	0.6852056703764711	-522.9947737917101	3490.879998600801	179.9726743929884	373.32676599707935	317.12574879506695	13.789545820631004	14	1	35	18	9	0.1813689570984415	0.3488583131906838	0.30506658504933754	0.16470614466153707	
3790000	-9840.665182697117	-9259.634772139578	-581.0304105575406	-9259.634772139578	107.9863236945226	3.883381709021602	3.5171159519211954E-4	0.48248121626510937	3.299312678842484E-4	2.7121725322995958E-8	0.5029856025222539	-545.1237750305779	3252.426463514168	658.2963782919878	429.4687687198707	222.43891557263512	22.946309629927285	13	10	17	31	6	0.17612825823833264	0.3488583131906838	0.30506658504933754	0.16994684352164593	
3800000	-9834.057765855823	-9269.688860052536	-564.3689058032876	-9269.688860052536	117.11912328374518	3.883381709021602	4.2227313899408824E-4	0.45745381429855164	4.114714989355127E-4	2.9127766154953755E-8	0.4244618448076844	-529.7000364640977	3163.842518571694	334.53579047656075	145.55601142916456	220.07664342666857	22.04751927095091	14	37	5	14	7	0.17605812274256286	0.3342239493339632	0.3197710844018279	0.16994684352164593	
3810000	-9850.651928090068	-9259.077557955768	-591.5743701342998	-9259.077557955768	149.3468590117415	3.883381709021602	3.0453965481960955E-4	0.4062715807112048	3.058794115763713E-4	1.2297984397511098E-8	0.3676286045405563	-553.8797449499367	3736.1540963467246	883.295020622862	1372.168508785615	183.63292004141215	14.264323372607059	13	29	2	28	5	0.17605812274256286	0.3548392730854494	0.2991557606503417	0.16994684352164593	
3820000	-9874.181458193892	-9288.784953748718	-585.3965044451744	-9288.784953748718	156.79381186250694	3.601301520314815	2.9604406858136246E-4	0.2698506080074673	2.866168886004825E-4	5.594034187793807E-9	0.25928886478585644	-547.237040091187	8321.08793949761	538.0356615197013	171.20295471759908	458.6247172226843	46.41126570970249	8	37	17	9	6	0.20347283242129577	0.3273367585697058	0.29060748668199443	0.1785829223270039	
3830000	-9858.385911491234	-9255.1153841244	-603.2705273668334	-9255.1153841244	163.39653976793514	3.601301520314815	2.608492981848208E-4	0.46405496573328875	2.54055652100304E-4	1.4560343017120496E-8	0.48407236477135585	-564.9027505305282	10177.566357782945	791.6809786177015	133.39844564787595	287.16959463383506	40.98653333807606	9	39	10	11	8	0.20347283242129577	0.3149580360512703	0.3029862092004299	0.1785829223270039	
3840000	-9888.76865237576	-9250.536938933385	-638.2317134423758	-9250.536938933385	269.8816560285942	3.9403862901331026	1.6404077926582066E-4	0.5550489292645051	1.5740215407329488E-4	8.699156955722202E-9	0.5912270513582026	-597.7528295289126	21352.233761674594	1089.4173928917041	328.7958982081802	274.1110558639351	104.19361748353273	9	45	15	2	6	0.19913623413836823	0.3407168503951105	0.29269063855525224	0.16745627691126888	
3850000	-9939.19410035877	-9258.539070190276	-680.6550301684956	-9258.539070190276	499.8620101189289	3.9403862901331026	8.532566424657742E-5	0.5497228072277065	9.148898707805467E-5	2.6133761002433705E-9	0.5718898313519916	-636.0710693775754	15111.765857811313	980.428949869091	1733.4299290128024	1490.354798533557	653.5551444358125	10	25	1	18	23	0.1940040564485478	0.33882142798828585	0.2832306179731151	0.18394389759005111	
3860000	-9944.369820452099	-9259.727692254599	-684.6421281975005	-9259.727692254599	467.2666019651474	3.9403862901331026	8.736391320991571E-5	0.5377207869212753	9.5997591174608E-5	2.2595466421028805E-9	0.5172042359288271	-640.4305717911949	26534.08096773386	1570.4875487231495	1088.232751700599	922.9730328798175	505.59627898455375	11	4	19	28	15	0.1940040564485478	0.33882142798828585	0.2832306179731151	0.18394389759005111	
3870000	-9946.820066750151	-9269.010805194483	-677.809261555668	-9269.010805194483	350.1860223779355	3.66040919580629	1.1205442955781167E-4	0.5113054253661341	1.1639177048436926E-4	3.6958205876210527E-9	0.5104985840814315	-632.3415865330799	14045.121431681122	13607.737198583365	1784.0455400767694	1095.5290616819207	349.80671653650876	8	2	11	34	22	0.20169497987769244	0.33113050455914117	0.2832306179731151	0.18394389759005111	
3880000	-9874.383159543755	-9255.640152798402	-618.7430067453535	-9255.640152798402	223.1364637827369	3.2036094696028754	2.499933692441037E-4	0.5099185677142893	2.467558728240856E-4	1.2916100352087553E-8	0.47783584784933736	-576.3063481755422	5637.151369770039	1462.7643061621468	2969.6785114358513	881.2028345517627	297.87821615603883	8	16	2	14	37	0.20169497987769244	0.31640149642975185	0.2979596261025044	0.18394389759005111	
3890000	-9857.039345478028	-9257.055968374825	-599.983377103203	-9257.055968374825	155.20871045948724	3.4216648120519624	3.14099415073547E-4	0.5755398345150632	3.0496334944518644E-4	2.7369135536324866E-8	0.5600480442832384	-560.4415216777393	2917.1925868027206	1199.9304960935422	465.041338232992	929.633236685964	228.82927153799454	10	23	10	4	30	0.20169497987769244	0.33522365338199744	0.3056309349131517	0.15745043182715823	
3900000	-9896.504381343395	-9284.754200174379	-611.7501811690163	-9284.754200174379	202.76295439410944	4.094473486020905	2.5423073445434064E-4	0.4357435645010154	2.6680556961291343E-4	1.2686449573631254E-8	0.4267828114816325	-571.7060792312352	5996.338545182803	1049.6757635681863	1113.011251529551	626.847310754933	150.2839009744521	8	17	6	21	25	0.17198347071664263	0.316448798256546	0.32440579003860315	0.18716194098820804	
3910000	-9882.472670271105	-9264.379223985175	-618.09344628593	-9264.379223985175	341.0278115979152	3.5785139436262408	2.1546633370750224E-4	0.4983392889329748	1.9767129520110066E-4	1.0663062286941074E-8	0.49309361287895787	-578.073925800558	4775.246237913164	417.9211276223987	1157.040781672024	337.20421872616316	257.0501535140339	11	4	24	12	26	0.18383885379090414	0.30814705413783705	0.32440579003860315	0.1836083020326555	
3920000	-9942.19601985598	-9282.275396246208	-659.9206236097698	-9282.275396246208	278.27749759070366	3.7945335087733865	1.6345738362105955E-4	0.498031622272819	1.5895846579708862E-4	6.844595268285518E-9	0.5076955444745169	-615.995719224851	6854.075774353654	6313.526876017839	1659.5204919832145	1630.7089342410532	334.1975914061886	8	12	14	13	30	0.19089009720010688	0.3309542245643252	0.30857119567014435	0.16958448256542344	
3930000	-9930.29023077753	-9288.967799282322	-641.3224314952075	-9288.967799282322	336.37557146569856	3.6933410575268293	1.5106409442290395E-4	0.45297719705094613	1.4331802821420704E-4	4.573143978652123E-9	0.4656725523183233	-600.1866266666408	15523.033730296676	1497.4313490475529	767.485471085942	558.9219175616669	47.68539342943477	10	6	36	19	6	0.18719778758966693	0.3309542245643252	0.31060153374025956	0.17124645410574818	
3940000	-9946.208757394905	-9287.121074346076	-659.0876830488284	-9287.121074346076	477.8105911755797	3.9657751260367595	1.276552336827573E-4	0.4945793061150427	1.1599142374963246E-4	3.642675410941924E-9	0.4920640674905946	-617.9808574062547	13124.861345985943	1157.0088936243424	891.6432952796068	498.1398412978999	148.79484783791307	12	34	20	3	8	0.18719778758966693	0.3506475284009979	0.31060153374025956	0.1515531502690755	
3950000	-9947.749879567478	-9270.802258815705	-676.9476207517725	-9270.802258815705	419.99032574281375	4.222378197630673	1.1626313648785851E-4	0.4668800439312971	1.1247794270757213E-4	2.8374283170834407E-9	0.45885849986066635	-635.1525806186781	10794.153347480384	1103.119359117842	1254.3594143425307	837.1536812797724	80.2949218798824	12	16	18	25	6	0.18719778758966693	0.34725323021537136	0.30882334582132376	0.15672563637363782	
3960000	-10032.386475421477	-9267.512755922473	-764.8737194990044	-9267.512755922473	1361.665726898985	3.6604500746552713	3.5392598353573275E-5	0.5230492283150385	3.402539371335089E-5	3.6548620970085434E-10	0.5470743041443356	-715.9949898880225	73831.58912646095	9484.800028819825	4347.628106112373	1676.1835292555659	262.63376999366983	7	14	23	28	5	0.18719778758966693	0.3579201699104796	0.2981564061262155	0.15672563637363782	
3970000	-10005.477531140563	-9276.540498284363	-728.9370328561992	-9276.540498284363	847.4227913325465	3.6505554925621713	5.735690310749103E-5	0.5018671309419923	5.9300972528581204E-5	8.316067880322123E-10	0.49965999941167627	-684.3755571012797	19764.393294527785	3068.396335887	2292.166650691228	1285.8491129041151	123.26512606310115	12	7	32	20	6	0.18719778758966693	0.34387016446295876	0.31220641157373635	0.15672563637363782	
3980000	-9995.783425034151	-9267.407175721979	-728.376249312172	-9267.407175721979	733.9377406678594	3.6042843421228152	5.494439979555945E-5	0.43599406546700187	5.436555337290566E-5	6.376470431461106E-10	0.4477290098939211	-682.0282389440702	28838.742422706036	4373.559931824504	5530.949829443703	1161.899250408496	95.35550890069254	8	12	26	23	8	0.18509277001324725	0.32535369940079595	0.31301102779106493	0.1765425027948917	
3990000	-9996.678761876234	-9276.384187232981	-720.2945746432528	-9276.384187232981	774.1063980545255	3.7873839271079692	6.639793828444836E-5	0.41622158330859516	6.494515020230362E-5	7.447477549381827E-10	0.42679991959226243	-673.6154819197042	24384.789968305435	10501.007045534012	5174.989014813232	1515.4626953703628	147.85248438661196	5	3	34	26	9	0.18509277001324725	0.32535369940079595	0.32106052905622645	0.16849300152973015	
4000000	-10021.737402559134	-9261.43293691604	-760.3044656430931	-9261.43293691604	1680.5531994739804	3.8877956731871857	3.6559857066293695E-5	0.5059802137919612	3.672190084492521E-5	3.1937932975359923E-10	0.48729684502598997	-710.9959265645734	41937.772635208865	2919.4192606553006	7562.726814142558	1634.710400721712	736.6912664325512	9	12	21	27	8	0.18509277001324725	0.32535369940079595	0.319933054096919	0.16962047648903758	
4010000	-9971.026018058841	-9245.475745986485	-725.5502720723564	-9245.475745986485	883.0592202096645	3.8877956731871857	6.192121200700507E-5	0.7080887995209381	5.3708636166876524E-5	1.5530494997913265E-9	0.6879836831347872	-677.0609178918289	44268.27284456377	1501.7596048634282	4182.752593446955	1270.9088823998488	128.8166992359666	8	11	22	28	8	0.19000535191119233	0.33095567409804094	0.29849993665537106	0.18053903733539547	
4020000	-10007.078195651202	-9270.826014562119	-736.2521810890838	-9270.826014562119	980.5305620278474	4.010561980120408	5.200519421192277E-5	0.536819496930196	5.089091833042348E-5	7.732332323562171E-10	0.5493052134658046	-689.1420225866973	24703.95098385382	3787.932706043188	7064.843687685612	1062.6812450602092	116.85415106950485	6	21	14	31	5	0.19000535191119233	0.34943543334443794	0.29748093127165176	0.16307828347271772	
4030000	-9957.349961284952	-9270.689501138424	-686.6604601465275	-9270.689501138424	539.0189771542947	3.6510977524289645	8.83875963486382E-5	0.4514783731311908	9.208984288870746E-5	2.144883897543282E-9	0.5004580451415409	-643.0525224510617	9606.110500031842	3259.0814488025067	3844.380585668993	1018.059743315153	103.28610191507975	10	17	11	31	8	0.17888070697475666	0.34943543334443794	0.3087106031852304	0.16297325649557473	
4040000	-10029.11553010572	-9275.40210633937	-753.7134237663506	-9275.40210633937	1273.12382349054	3.803755423577567	4.393724664315253E-5	0.39944554155762635	4.355382342401826E-5	2.6734600620047647E-10	0.3728557464813295	-706.0306143390753	37718.71530341057	6420.016740841931	6803.001804168221	1568.866297252133	354.9160754176721	4	36	4	24	9	0.17888070697475666	0.33858498652824986	0.31904982266032	0.16348448383667324	
4050000	-10014.177286152577	-9250.228604997723	-763.9486811548549	-9250.228604997723	1500.3102734291306	3.803755423577567	3.068007822656408E-5	0.5055195772092692	3.316767923181988E-5	3.126757984494695E-10	0.553616040505998	-709.4775698177533	233807.90492642025	7318.624974884258	2316.6159968808306	7832.758491368499	387.4671874524366	4	37	25	2	9	0.1765234601151481	0.33858498652824986	0.31904982266032	0.1658417306962818	
4060000	-10034.275204568155	-9264.202564148343	-770.0726404198119	-9264.202564148343	1977.6445727372422	3.557597945028521	2.9442932146986403E-5	0.5098153998252913	3.110381603469381E-5	2.7923668621166613E-10	0.5263229381912155	-723.336634173566	64842.971567285276	5631.77305625561	2132.186192203553	436.10978492126145	539.137736741388	6	39	25	6	1	0.18931258501389003	0.33711526600225755	0.30626069776157805	0.16731145122227414	
4070000	-10065.857910533014	-9274.933614077236	-790.924296455778	-9274.933614077236	2191.4209248090206	3.8592299097515474	2.2304429387407163E-5	0.4456961601234222	2.3100931606150596E-5	1.1425968724871228E-10	0.4596630174266334	-744.2859623774499	44257.493652058074	5400.8125917195375	3020.0824868360546	266.4051565429313	565.2823748939633	10	35	25	4	3	0.19654251139160447	0.3292952612026109	0.30685077618351025	0.16731145122227414	
4080000	-9948.216895555135	-9254.033848724752	-694.1830468303831	-9254.033848724752	558.7495597460401	3.788719749371527	8.157426468701756E-5	0.48084647635416977	8.580981859433269E-5	1.6927574767787455E-9	0.5050574462210922	-651.783063681542	17172.53492333148	2452.409972491708	1126.6603261245652	618.5331891272683	138.44698978523175	11	37	21	2	6	0.1795124743679531	0.3292952612026109	0.3238808132071616	0.16731145122227414	
4090000	-10036.283063970212	-9262.393740835081	-773.8893231351307	-9262.393740835081	1399.2967168826092	3.6997052915451776	3.4702858176590474E-5	0.49657283549876546	3.627593977438916E-5	3.988924665013541E-10	0.5533546691574198	-726.4110932491305	45267.763496433385	3269.5169446999103	2251.887514695701	2438.7150470782913	710.8267147791129	18	34	19	1	5	0.1795124743679531	0.33345489502648745	0.31972117938328504	0.16731145122227414	
4100000	-9995.712508093966	-9257.680853590744	-738.0316545032216	-9257.680853590744	944.0650650345879	3.975453945685032	5.180379435988453E-5	0.45905726798255225	5.136231322801959E-5	7.456078487048788E-10	0.5207152066225182	-691.8312918634218	23832.195345750395	5707.460246625256	4642.409773010704	1163.2534902597522	399.6373120655416	15	4	19	32	7	0.18553016688743285	0.3339465552892799	0.31321182660101277	0.16731145122227414	
4110000	-10021.516555538343	-9271.937211189397	-749.5793443489458	-9271.937211189397	1181.1203168849536	3.975453945685032	3.4593910453405605E-5	0.4753028610968981	3.742268031942957E-5	2.396497234685362E-10	0.43655121163759086	-701.3012979914648	68942.93282527429	5054.087442986777	2375.183141013907	2159.645131974512	566.1475355667143	11	15	27	16	8	0.18553016688743285	0.3339465552892799	0.31321182660101277	0.16731145122227414	
4120000	-9968.516022480238	-9263.731913112715	-704.784109367523	-9263.731913112715	794.5587558660884	3.8330457813447776	5.5567033243575974E-5	0.4753424546886778	5.977757465696926E-5	9.118224672510478E-10	0.5075563040772024	-658.9209805620043	39428.68190059147	6618.268936761717	2033.2342240998014	991.133343605218	162.7719637658092	10	6	26	28	7	0.18553016688743285	0.34148246387932085	0.3056759180109718	0.16731145122227414	
4130000	-9935.353581624686	-9283.130753156685	-652.2228284680002	-9283.130753156685	267.2844645966736	3.7352725268291342	1.1591512352147951E-4	0.5232506220438928	1.346476671470783E-4	5.568225841625821E-9	0.5931216279426341	-608.1553877749142	30964.036956118383	3528.1282070027382	2112.490963169099	443.7984124475516	65.49756333136307	5	19	8	39	6	0.1838599726307494	0.3330950437836102	0.3056759180109718	0.17736906557466822	
4140000	-9926.03429038764	-9264.499288082248	-661.5350023053923	-9264.499288082248	324.2429432585259	3.566686436074484	1.253229498532303E-4	0.4982725064651138	1.3575328097099437E-4	4.183295788198872E-9	0.5116870220030912	-619.7075963293848	11196.185583300346	2293.6185365977453	1309.9591923501498	636.556294075742	186.85429912286105	8	22	21	17	9	0.1866801078274128	0.3330950437836102	0.3028557828143084	0.17736906557466822	
4150000	-9914.764539926502	-9259.605583207092	-655.1589567194105	-9259.605583207092	351.7238725623759	3.6788380408075674	1.1183401356970009E-4	0.4725968691185098	1.1829855522863564E-4	2.507550090095143E-9	0.459703795562061	-613.3364732247023	10788.771249537105	2277.8339753206437	504.12989949846275	903.3663540811402	60.52746227200752	11	27	28	3	8	0.1866801078274128	0.3330950437836102	0.3113244283830291	0.16890042000594752	
4160000	-9912.211706588292	-9267.881594225964	-644.3301123623271	-9267.881594225964	312.13991835723425	3.7896061020851746	1.6971797137732943E-4	0.46157939411828725	1.6969050632755536E-4	5.432377854208233E-9	0.4547985429255529	-604.3523706423189	11633.171859041302	1274.7875814004403	609.9396730347421	236.6326680637284	249.28822721475987	9	33	8	9	18	0.1785734740763245	0.3469965540718147	0.3055295518459129	0.16890042000594752	
4170000	-9938.243335639547	-9275.842478673116	-662.4008569664308	-9275.842478673116	446.718465073336	3.7896061020851746	1.3442097808434372E-4	0.5069982506965027	1.2676912649821915E-4	4.725813097952758E-9	0.5316212664021244	-617.6250974659673	26803.69267477311	1517.8233421571279	3024.9128587308505	448.88244596110195	171.48724657711242	6	25	7	35	4	0.18957986251871317	0.335990165629426	0.3055295518459129	0.16890042000594752	
4180000	-9924.255767635348	-9269.905313073337	-654.35045456201	-9269.905313073337	316.48982732240097	3.7216814341078286	1.3744382484081775E-4	0.3917876639638725	1.4246838176140084E-4	3.2285990710730116E-9	0.4109877077654959	-609.5688037584671	16766.969001148602	15809.415615769758	2765.9237040765447	567.758101178881	87.69200999612337	3	6	27	32	9	0.1820709005846163	0.34349912756352285	0.3055295518459129	0.16890042000594752	
4190000	-9946.316889121867	-9262.94938897771	-683.3675001441566	-9262.94938897771	435.1298148503468	3.8843678154700303	9.37144186642687E-5	0.43207389711543165	9.590409337605356E-5	1.7930958129293699E-9	0.46087601128284617	-638.2810063208184	20565.123047885027	9273.399764453714	3347.6618586680665	841.7579781805865	47.907326631018535	7	3	27	32	8	0.18121926085496937	0.3443925817213213	0.3055295518459129	0.168858605577796	
4200000	-9983.806846702777	-9259.798866915376	-724.0079797874001	-9259.798866915376	768.9994191693343	3.8843678154700303	5.935726510980196E-5	0.4211477216203179	5.9036286420711586E-5	6.432716981284749E-10	0.43950862650353956	-676.3387386313152	65111.74944258109	3989.4169267114457	3312.4817623449676	1057.8454266809822	902.3960179658566	6	10	28	23	10	0.18569517875904865	0.3332048187210506	0.31224139694210434	0.168858605577796	
4210000	-9959.938485958304	-9275.1909590816	-684.7475268767041	-9275.1909590816	429.582285678067	3.8843678154700303	1.0463242788781357E-4	0.4777775167503119	1.0645603703836856E-4	2.9046644304074186E-9	0.5344071750956523	-638.6576755982065	50819.975387615894	2340.0469759351577	2824.167065326278	584.9480729930463	350.52057601769314	7	23	12	30	5	0.18390750277632226	0.3267701987475035	0.31867601691565145	0.1706462815605224	
4220000	-9961.448543305012	-9263.625241255595	-697.823302049418	-9263.625241255595	669.0185129707477	3.7551524769928406	6.543472872768994E-5	0.5364227815536265	6.980551305266102E-5	1.3640207071950538E-9	0.5667433667204412	-650.5095653536371	42933.82048038659	1896.2897083485684	4609.353307903848	882.2113596160565	86.42396974551869	6	23	10	30	8	0.16510138359342863	0.3455763179303971	0.3249084398825774	0.16441385859359642	
4230000	-9944.172824831174	-9261.014027438205	-683.1587973929696	-9261.014027438205	410.9014371324077	4.094828336391924	9.230113874179337E-5	0.5119940700859971	9.44938888221682E-5	2.771886562836677E-9	0.560098518340926	-636.5217243689359	27681.969026329756	1917.1619146629753	5141.289516106524	587.9995379978308	214.06846634591403	8	16	16	31	6	0.17413956276334103	0.34574630964756753	0.3157002689954946	0.16441385859359642	
4240000	-9947.606884328618	-9255.296897078204	-692.3099872504138	-9255.296897078204	470.2937363180499	3.450640920198762	8.21752321574046E-5	0.5556355748582842	8.464116125539478E-5	1.9682751520228E-9	0.5612974042915978	-645.7401133792577	51064.967298225565	1391.227044142532	3553.2786957697354	452.64137573304623	106.52317807165592	7	15	18	30	7	0.17413956276334103	0.34574630964756753	0.30677389591127585	0.17334023167781512	
4250000	-9979.711948262891	-9247.359642047766	-732.3523062151248	-9247.359642047766	800.5353420342775	3.450640920198762	4.743323279629609E-5	0.5813597150280605	4.980827884155962E-5	8.043885507899241E-10	0.5802888998545253	-684.3505914061936	29619.552679827266	1515.7081122836305	4857.768377170611	1007.5327008012842	720.2950130643015	8	18	15	33	3	0.17413956276334103	0.34580673163587644	0.3135567357795369	0.1664969698212452	
4260000	-9962.22074250037	-9271.572553335644	-690.6481891647273	-9271.572553335644	480.3280820632497	3.8162434818207993	7.695768429157172E-5	0.5003010989419546	7.75980452506493E-5	1.3958117116167821E-9	0.4944783692247497	-645.9034374289726	17252.33672647509	1157.106154918207	3052.991748270127	822.6598225554127	104.18144291585612	9	15	25	24	4	0.18596006694988862	0.3339862274493288	0.3135567357795369	0.1664969698212452	
4270000	-9925.796710794928	-9258.618996732408	-667.1777140625206	-9258.618996732408	366.99336201929486	3.8162434818207993	1.0724400750969967E-4	0.45386936634874914	1.0912549531678902E-4	2.4477027399674297E-9	0.49179843985746075	-623.0176128960682	40613.0666222354	1709.5335700110447	1804.9620543592412	448.6925440212831	164.27362821454082	7	22	10	33	5	0.19053705638406587	0.32940923801515154	0.31165342338085894	0.16840028221992318	
4280000	-10004.137204913985	-9259.84216662067	-744.2950382933147	-9259.84216662067	1050.6660497631574	4.053102913369621	4.776143510311988E-5	0.45445132065207805	4.86036337831443E-5	5.906295003138173E-10	0.5032087793337213	-698.3949923843801	36081.70817126774	3636.6965947799476	1466.9705089455747	892.72845196692	1128.7872228829199	10	35	3	5	24	0.18678397574933495	0.3229654137838081	0.3218503282469333	0.16840028221992318	
4290000	-9973.155174854523	-9266.405285904566	-706.7498889499567	-9266.405285904566	900.3940029585137	3.648869111917022	6.43680200454536E-5	0.5425754046550362	6.217444353861124E-5	1.1288774769219287E-9	0.5329940307671364	-660.4607135045342	47716.12031845541	4324.515549897426	712.242181902437	1143.2018484987032	531.539399620929	7	26	14	8	22	0.19231983216241177	0.3422192416848824	0.29706064393278225	0.16840028221992318	
4300000	-9922.543016495998	-9265.284707712804	-657.2583087831939	-9265.284707712804	354.8755325160167	3.648869111917022	1.4238728200173634E-4	0.5722865311198202	1.4216592536106173E-4	6.586098607541726E-9	0.5781569895404499	-614.1505156086881	15187.898640039195	3436.177923490684	1313.7171717329225	657.3953738162833	258.51929381496495	8	20	9	26	14	0.19231983216241177	0.3422192416848824	0.29706064393278225	0.16840028221992318	
4310000	-9888.206512826886	-9278.431640893787	-609.7748719330995	-9278.431640893787	275.8402720309888	3.5783048090560845	2.3187736325170518E-4	0.6795144435736375	2.0777144120263187E-4	1.6322083656295688E-8	0.6151787622736671	-568.2918827934277	8100.164066830118	1327.4274491909448	1042.5465633576362	755.4021205931565	126.45067461456603	10	6	1	38	22	0.19684132190270628	0.3376977519445879	0.29706064393278225	0.16840028221992318	
4320000	-9846.478776263815	-9253.180085692964	-593.2986905708516	-9253.180085692964	170.52331110942413	3.5137005724799875	3.006070996409786E-4	0.6290586974204219	2.8509686503297313E-4	2.708380278675966E-8	0.5747811748508223	-552.7673382188782	9360.492470210062	2358.7515471366596	462.2093407932244	429.9455985778328	91.7040050859064	9	11	25	14	18	0.18430061732241568	0.3502384565248785	0.29706064393278225	0.16840028221992318	
4330000	-9882.356617555872	-9262.601081168943	-619.7555363869295	-9262.601081168943	291.7036598425294	3.5137005724799875	2.0246177058961807E-4	0.6417363041025154	1.9644575610966298E-4	1.3153504199065826E-8	0.6042435354751001	-581.1961432164298	5804.30817696655	1290.480589038437	552.2236069134264	193.93392755372196	145.9879086146066	12	29	4	29	3	0.18430061732241568	0.3436017400758009	0.29706064393278225	0.17503699866900077	
4340000	-9883.972948577513	-9272.64740764165	-611.3255409358619	-9272.64740764165	223.03973821718267	3.5137005724799875	2.30042572750292E-4	0.6195063348426106	2.3510520508673613E-4	1.9500000703169565E-8	0.6302530733279436	-572.2105333573954	5952.181112161458	465.7387260789621	1018.7339660215629	194.84396841312986	54.39913360735192	13	2	25	30	7	0.18509784320407316	0.3376905434417466	0.3199179052014974	0.1572937081526825	
4350000	-9872.196050569823	-9271.271337041244	-600.9247135285781	-9271.271337041244	250.72873987890873	4.004196153871414	2.937928883040934E-4	0.7726506206183978	2.6506307325235086E-4	5.230546215811184E-8	0.8063173991905906	-559.258601078974	8851.571951539572	3095.7467882971573	1368.4182613156318	186.78546226819364	141.5616697658617	2	17	13	39	6	0.20222277032618174	0.321724373319895	0.3066859573370551	0.16936689901686774	
4360000	-9892.556920886265	-9268.00456940671	-624.5523514795541	-9268.00456940671	409.9848064728127	3.7225620854920676	1.6710602516391843E-4	0.5205066912135493	1.659341637346318E-4	6.317280964875169E-9	0.5052108825463894	-584.2549404720867	11355.872830695353	835.1483826277448	909.862716296605	283.0247071535623	163.93748419630316	8	18	15	26	10	0.20222277032618174	0.32830672008321166	0.3109888310568886	0.15848167853371758	
4370000	-9941.516581797401	-9280.493630443467	-661.022951353935	-9280.493630443467	464.2647338019174	3.69140739254999	1.1679501411464864E-4	0.5104356068619005	1.1435421390963864E-4	2.88718272829113E-9	0.4925059940426421	-616.2531516620361	51070.48509562806	2601.7588755231536	1805.4838778576473	437.4033516122728	140.00676671390002	4	17	16	31	9	0.1988912879408339	0.32350659519864433	0.3191429964017605	0.15845912045876082	
4380000	-9925.502123746373	-9255.591949313031	-669.910174433343	-9255.591949313031	452.60656310723687	3.7231791237847274	9.980409922964389E-5	0.5628937143955532	1.1019293854120682E-4	3.2763633056528306E-9	0.5539665303280431	-627.4257157059409	12385.1361791065	4961.0155629891	1426.2268163614674	466.2166826525223	81.2568127155444	8	29	3	30	7	0.1988912879408339	0.32350659519864433	0.3191429964017605	0.15845912045876082	
4390000	-9911.069852428891	-9267.047588009033	-644.0222644198585	-9267.047588009033	307.48967662321564	3.7231791237847274	1.6457209183695637E-4	0.5887546258132144	1.7543583535825446E-4	9.245546237806784E-9	0.5729004320165659	-602.3716647297365	16749.631151245052	2420.566852195922	765.9114737882935	307.81018022061164	170.80054654583432	8	27	6	25	11	0.17530364491829997	0.3491108069091216	0.3067155152427183	0.16887003292985972	
4400000	-9932.48602921588	-9250.263091167079	-682.2229380487998	-9250.263091167079	418.1705288123795	4.018673330617352	9.426023815173135E-5	0.6325675092978718	1.0203126037153091E-4	4.5760163242535875E-9	0.6658106811996333	-638.2936038823103	21427.29560143208	4470.597371904408	664.0639055289829	753.9334844495637	77.89063559494944	10	27	7	27	6	0.1705533111863725	0.3491108069091216	0.30822505932479	0.17211082257971547	
4410000	-9970.212189285256	-9272.47180376305	-697.7403855222063	-9272.47180376305	612.0240132770373	3.6425027591061756	6.186207279164738E-5	0.5073580816057992	6.609189456942849E-5	1.0320087177223798E-9	0.5179001204815551	-652.344976641039	18871.076755167156	3698.7717689143096	5701.625589811759	592.3174893550931	180.32271072618863	10	20	7	32	8	0.1705533111863725	0.3491108069091216	0.315364472510914	0.16497140939359148	
4420000	-9905.528050602981	-9275.908011862954	-629.6200387400279	-9275.908011862954	246.76620873096473	3.6425027591061756	1.7343531228119192E-4	0.4105699540410596	1.8204177179604144E-4	6.299358111130216E-9	0.4410562459797489	-587.6637351915261	11815.600584753074	2102.775672664236	2455.972961847266	336.6614355937863	162.58897821777416	7	22	9	33	6	0.19995810077727857	0.3197060173182156	0.315364472510914	0.16497140939359148	
4430000	-9929.365067043193	-9264.414351564255	-664.9507154789364	-9264.414351564255	398.56919213464255	3.9995337217282465	9.551021866276777E-5	0.5827940168113851	1.0267193431894795E-4	3.5327077184094864E-9	0.6411157467472773	-619.2011872345345	30053.14946546992	1422.7674439228167	3382.5829548589663	559.5760450983887	77.34939854421764	7	9	19	35	7	0.17835999884556175	0.34398513455029245	0.30864634110436745	0.16900852549977793	
4440000	-9948.367805210135	-9266.81652178427	-681.5512834258636	-9266.81652178427	416.86390236770006	3.778726082404142	9.259655869034471E-5	0.5523227370852142	9.716633830616245E-5	3.1374667923090882E-9	0.5909548318985334	-634.8687398247242	22182.571935545267	30029.362339332034	2489.805883061222	476.7886498968989	110.5834435953761	7	5	29	29	7	0.16917037369899082	0.35004533990597037	0.30429067863983245	0.17649360775520595	
4450000	-9917.355543049247	-9266.135321608846	-651.2202214404002	-9266.135321608846	287.672949700508	3.778726082404142	1.220067689025989E-4	0.6482607879682274	1.1333493012196057E-4	4.566470610776726E-9	0.6018979300124793	-608.5572601985459	15792.064545288178	2059.3512693771886	2111.536475669003	315.99152886166473	46.03423318242296	7	3	34	26	7	0.16917037369899082	0.3658090703031489	0.2885269482426539	0.17649360775520595	
4460000	-9845.480320860168	-9265.153613478622	-580.326707381546	-9265.153613478622	121.24593561006465	3.778726082404142	3.352596086471403E-4	0.6617224322770083	3.192737006661208E-4	4.403624625023261E-8	0.6755915718009017	-539.0873568903368	21276.969537206875	1773.7131971921683	740.2383627693464	214.26677038502393	39.07568869865379	3	5	35	28	6	0.16917037369899082	0.3658090703031489	0.2934821317571834	0.17153842424067645	
4470000	-9847.358466222198	-9274.035559180566	-573.3229070416328	-9274.035559180566	114.91164054669076	3.830629430138127	3.250784726032943E-4	0.5947268252619583	3.2613616646942547E-4	3.1877153669754736E-8	0.5575270603309702	-533.6771054184874	11736.67252592309	2630.757311310886	643.5512226388845	161.71306700222132	13.56806232002818	2	12	24	32	7	0.16917037369899082	0.34886401801549877	0.3046283230090451	0.1773372852764649	
4480000	-9853.16639224218	-9268.57462179892	-584.5917704432597	-9268.57462179892	138.2390875316087	3.830629430138127	2.9725011241561104E-4	0.5175454019038435	3.014665071205986E-4	2.5272843653046756E-8	0.5236313521069277	-545.1311538096409	11605.896001546698	929.0251932947283	791.6368125887642	229.81640965101658	38.412579865632	3	19	16	32	7	0.16917037369899082	0.34886401801549877	0.3046283230090451	0.1773372852764649	
4490000	-9853.098254964983	-9267.603440362822	-585.494814602161	-9267.603440362822	184.12430099478934	3.7352990629584575	2.5657470639696314E-4	0.5719761616713618	2.3963449372521755E-4	1.7177919382635935E-8	0.5425683223542184	-542.481995874146	16521.262247624625	429.13672340628597	1604.864765877014	248.83089760198266	35.56067509012967	3	14	19	34	7	0.17274748790463454	0.34528690380985505	0.3046283230090451	0.1773372852764649	
4500000	-9834.429751701824	-9260.36108496985	-574.0686667319727	-9260.36108496985	109.20632258840175	3.6423375619887657	4.233860029237019E-4	0.6135238557808925	3.8315061135678466E-4	4.49818835630567E-8	0.555581577425114	-536.2339545415788	2592.4194996062097	870.8014381750402	1007.9787118413066	325.4702961671432	49.266632299475674	6	22	10	31	8	0.17900680125370486	0.34528690380985505	0.29836900965997476	0.1773372852764649	
4510000	-9814.436729279578	-9259.19810808652	-555.2386211930567	-9259.19810808652	122.56438095842735	3.445736160680168	4.6211671416658247E-4	0.470899288155341	4.5247450187055387E-4	3.9412755010080766E-8	0.44115561891880745	-519.3333408658467	2140.2451990372365	1285.6862502015017	913.6743108822021	114.61969940285759	34.06495995858861	14	7	13	37	6	0.18808286743514813	0.3438134494399914	0.2907663978483951	0.1773372852764649	
4520000	-9857.887998242926	-9275.72045099115	-582.1675472517762	-9275.72045099115	124.72983480842116	3.7236531822548122	3.111488486764523E-4	0.5150445158898368	3.1045693360182163E-4	2.2544820119371748E-8	0.49242456466937634	-544.6467505941622	4599.760033695771	1366.381183737351	844.5104288123462	154.950717458558	29.287427959241437	16	19	1	35	6	0.18808286743514813	0.3438134494399914	0.2907663978483951	0.1773372852764649	
4530000	-9842.203899378901	-9261.284025395089	-580.9198739838122	-9261.284025395089	179.03290021651586	3.548635437861061	2.9677024718747846E-4	0.4925210991119368	2.9895592257449586E-4	1.7998415792293225E-8	0.4564522476155211	-545.9292299519833	3499.3211968833198	600.6536893732874	173.9448718164784	173.11206481339568	47.713878961456665	9	32	4	26	6	0.1908891635314373	0.34100715334370224	0.2907663978483951	0.1773372852764649	
4540000	-9951.83514773281	-9276.748489946376	-675.0866577864338	-9276.748489946376	1003.4445231531449	3.457690281394663	9.378678814119333E-5	0.553873436900356	8.695381498450084E-5	2.4192566727346554E-9	0.5455533736900625	-629.3466401770313	41772.94514185957	1478.436968288511	2598.7984635032844	670.791897219452	219.31466772442403	5	9	25	32	6	0.17923687505199093	0.34677797841214925	0.29664786125939446	0.1773372852764649	
4550000	-10016.434458401804	-9270.369922318858	-746.064536082946	-9270.369922318858	1211.7800872855785	4.143644521509591	3.628644846978242E-5	0.48013477752149786	3.558700288552583E-5	3.0560162765364494E-10	0.48877893587460797	-696.0369639283559	81116.40997328145	4009.632707176265	7963.70599020747	1646.3155976698108	198.18541187656407	7	27	7	30	6	0.17923687505199093	0.33824956301771614	0.30517627665382757	0.1773372852764649	
4560000	-9925.787022273276	-9265.051737531103	-660.735284742174	-9265.051737531103	446.55732176507297	4.143644521509591	9.722436541865778E-5	0.4201426620654813	1.0452621938953624E-4	1.4773398102319817E-9	0.3811034106120242	-616.265461120235	21495.762001955765	767.8702460110067	2330.9943827136203	482.3014213778227	246.16668065007727	8	19	14	30	6	0.17923687505199093	0.33824956301771614	0.30517627665382757	0.1773372852764649	
4570000	-9942.765836193925	-9259.180648230144	-683.5851879637803	-9259.180648230144	516.5273258524746	3.50090710794211	7.78145056772415E-5	0.4784881547542256	8.347272982469779E-5	1.6476846413848092E-9	0.5000961821510925	-638.4112340699089	38845.98991942518	2335.05669990084	2606.739233853704	764.7760888512267	112.25659227932343	8	28	5	30	6	0.19684396311822971	0.33990326429599327	0.30352257537555044	0.1597301972102261	
4580000	-9979.563544806955	-9264.570469840493	-714.9930749664618	-9264.570469840493	838.2395764232198	3.434346629533158	5.950787833591483E-5	0.45362266842629034	5.695168332981323E-5	7.622321978906587E-10	0.4987562869960712	-665.8236496210569	41659.66638323982	1401.9078611719274	5928.859205977823	1018.1467681008764	561.9221857720173	10	27	8	25	7	0.18346321630846957	0.33783294674499825	0.3205739043596102	0.15812993258692148	
4590000	-10015.591866187533	-9249.637111880798	-765.9547543067345	-9249.637111880798	1564.0223456435047	3.434346629533158	2.6249950121252774E-5	0.5618395772872821	2.558365408578094E-5	1.7355142323034815E-10	0.5502048864454442	-710.6683756637127	236529.2516631925	5919.707021532457	22498.86037079419	1409.6933033872394	367.3689434380229	6	30	5	29	7	0.18977078135750447	0.31372735342113384	0.3205739043596102	0.17592796086175103	
4600000	-10084.380146091333	-9246.72632319024	-837.6538229010938	-9246.72632319024	3032.3401485451427	3.5953645219178174	1.3531226223135327E-5	0.5946329431073177	1.2646601134626844E-5	7.146744366534856E-11	0.6553258325049147	-782.57642704629	234155.2866778991	19242.081633607126	23376.366018700155	3438.673524784002	831.7963238603211	6	10	26	31	4	0.17696265494979138	0.32653547982884695	0.32264356178237164	0.17385830343898961	
4610000	-9997.506801819038	-9261.8067825709	-735.7000192481376	-9261.8067825709	742.913482144867	3.513724240038902	5.00283036784771E-5	0.5736143154681959	5.197416988580047E-5	9.646233012811627E-10	0.5995525943256628	-686.8483860324034	86771.02602044039	6158.997803276876	5565.754632743551	847.0382404642284	332.65972474554644	5	4	32	30	6	0.17350615200626845	0.3268811732085826	0.32575437134615887	0.17385830343898961	
4620000	-9926.762219769478	-9274.73740755273	-652.0248122167486	-9274.73740755273	411.4656086125244	3.6906469713720336	1.4796890923182918E-4	0.6020048216382624	1.314368810176483E-4	5.860084177933637E-9	0.5751155165320997	-607.938258649426	19370.234672207753	12791.826465884857	1427.833852481327	222.76665387428025	141.72410415747748	7	3	36	26	5	0.18333656866950498	0.3170507565453461	0.3265662087019524	0.1730464660831961	
4630000	-9886.51141387626	-9253.84927751039	-632.6621363658702	-9253.84927751039	361.6094813412988	3.6906469713720336	1.5214307604185875E-4	0.6125385199643844	1.5553142654498018E-4	7.860081804923654E-9	0.5868741620880668	-587.1905600964252	8890.058354334084	24897.30358588471	1272.7648660879208	346.50141874276596	122.8678296665455	2	6	37	24	8	0.18333656866950498	0.3549310691257013	0.2886858961215972	0.1730464660831961	
4640000	-9885.298220775307	-9267.08092668566	-618.2172940896464	-9267.08092668566	306.91792258985294	3.883404849666597	1.9573682561518417E-4	0.4909714100600582	1.9275831528934112E-4	9.636886564685642E-9	0.5005582514543883	-576.0619322375949	13999.113719171659	11821.682075508363	931.1505605215658	181.87559949896644	35.65442746604554	3	7	34	26	7	0.18950184226891087	0.3307460517201372	0.3132591110187024	0.16649299499224912	
4650000	-9879.354524919758	-9283.12174333238	-596.232781587378	-9283.12174333238	227.55525060685665	3.6258837287296046	2.1103926127387525E-4	0.4271222199519591	2.291993225297839E-4	1.0098203481073233E-8	0.47298527205931995	-558.2530501057169	8718.295504234664	586.0026844186075	587.1503795457127	223.49407816454288	46.89498872133234	6	5	49	11	6	0.19213180329678645	0.3307460517201372	0.3119158241264286	0.1652063208566474	
4660000	-9914.305755297319	-9276.162147071169	-638.1436082261505	-9276.162147071169	426.1054595265046	4.232574814809519	1.43282447157919E-4	0.4734097924012718	1.5612969640437137E-4	6.495573410414267E-9	0.5334048312167758	-597.6704126029371	11649.326323787764	876.9408720232627	840.6663961847246	407.75967707373854	135.25610485212252	12	5	45	9	6	0.18716166144660318	0.33808368598944927	0.3085153827473544	0.16623926981659284	
4670000	-9873.47726777467	-9259.748424753134	-613.7288430215353	-9259.748424753134	274.9018071214089	3.643519720451737	2.1036302332222052E-4	0.45918303144989936	2.330254288935888E-4	1.120783006194838E-8	0.47628611736541543	-576.2220704390728	4402.111275764206	852.0193560492402	767.1279325171821	266.9653960809398	45.12351043701939	14	8	27	21	7	0.18716166144660318	0.33808368598944927	0.3085153827473544	0.16623926981659284	
4680000	-9850.396542871382	-9280.199930111581	-570.1966127597999	-9280.199930111581	126.41454229432064	4.055580100312891	3.8845241244933604E-4	0.47936379528690887	4.2028671771235485E-4	4.129012157010498E-8	0.5012943157851475	-534.0081935119797	2436.6897147279783	413.923012867753	579.6396924057257	304.71587237511955	13.99121850696064	13	3	19	35	7	0.18701511995921719	0.32213914786238884	0.3216213835701219	0.16922434860827174	
4690000	-9875.163444280797	-9253.974735165082	-621.1887091157154	-9253.974735165082	217.72702092080416	4.055580100312891	2.021383894222744E-4	0.43708243698185567	2.1293288155575126E-4	9.282833669929332E-9	0.4688983346348548	-582.1693810750091	9839.403969224108	1109.7725802835203	292.79372379827913	354.25474397723474	104.15266955466701	10	30	17	16	4	0.18701511995921719	0.32446840872523075	0.31573069156720135	0.17278577974835035	
4700000	-9897.834942179616	-9256.817801850571	-641.0171403290435	-9256.817801850571	343.13381406567265	3.9506694147501715	1.4993119644955257E-4	0.41427060412584676	1.484091466399374E-4	4.0678757914838684E-9	0.4377741778647568	-599.842940517051	17892.577763396774	863.0149900320449	702.8340853853483	573.4474966308688	98.73651246750288	8	27	19	15	8	0.18522401886752984	0.3420568830708313	0.29599201000846814	0.1767270880531703	
4710000	-9966.77207728438	-9260.468975623358	-706.3031016610216	-9260.468975623358	666.5397895330098	3.993099942457417	6.523716174161378E-5	0.3744065798584356	6.578841460533889E-5	6.555850677387565E-10	0.39659453366510755	-661.3752608489136	42274.07247482367	3106.4367230134376	1203.5747604209344	1113.396110777175	171.7221639658802	8	32	14	16	7	0.19235154495099913	0.3378240334345549	0.30022485964474455	0.16959956196970102	
4720000	-10077.483399020382	-9286.6876413069	-790.7957577134827	-9286.6876413069	1727.606559222412	3.6562079865010078	2.6467428532120006E-5	0.325049101728717	2.5771051530527113E-5	6.392357505466064E-11	0.31776161371028405	-740.0783358480334	94846.22621969054	13214.559246235363	1805.9665126782088	4405.320830637918	312.6895067781071	8	30	19	12	8	0.18728997350205712	0.3285581499121442	0.31053367611670146	0.1736182004690968	
4730000	-10037.100475849524	-9272.865223834191	-764.2352520153324	-9272.865223834191	1107.839001934372	3.550347447950417	3.7493164941177505E-5	0.38659733778547306	3.981703766385758E-5	2.2019847007706486E-10	0.3844470331121125	-714.5018953338639	69773.34592011636	6218.922453749162	1816.164991685689	4456.949338037335	495.3266504025278	7	33	19	11	7	0.18728997350205712	0.3285581499121442	0.30900632481611956	0.17514555176967866	
4740000	-9973.642698016065	-9262.73521782308	-710.9074801929861	-9262.73521782308	722.0457347175116	3.2327083648447603	6.392362009859672E-5	0.4284568884765931	6.419368975562215E-5	6.372381078437611E-10	0.4019041309787153	-664.1051200912779	49435.00811724142	4006.6011694236126	1070.5595362287834	2101.5051468531265	133.01844894419517	6	37	21	7	6	0.18658156933354786	0.321358991447747	0.3162054832805168	0.17585395593818792	
4750000	-9959.657526650295	-9276.831713663472	-682.825812986822	-9276.831713663472	418.90723511317185	3.5162608632864036	1.037203786419701E-4	0.42501923431180233	9.619123386163416E-5	1.4701599740723198E-9	0.3847514341460766	-639.9161220471872	14202.460015159199	2562.5391236009305	2345.4590066681935	825.6471952111057	35.13407355272601	6	36	1	27	7	0.18781850406451836	0.3475194182814844	0.3108624549649716	0.15379962268902517	
4760000	-10006.128789864604	-9283.326418615052	-722.8023712495523	-9283.326418615052	655.4720075091285	3.5162608632864036	5.8342808449756594E-5	0.3543600367794433	6.05775736517485E-5	3.4658199470852104E-10	0.31558109988948957	-674.9031634369519	39983.58130930763	4593.118977740588	8555.293815034855	1461.8557340000468	118.59387975209835	3	34	2	31	7	0.18395085346631235	0.3513870688796904	0.2852107683202635	0.17945130933373327	
4770000	-9952.042400962198	-9272.214834606146	-679.8275663560527	-9272.214834606146	383.2976970541183	3.7331050722164085	1.1424392353893605E-4	0.4167469071551467	1.1211198784090522E-4	2.0400181462359547E-9	0.40908336359930864	-637.2449837777169	8919.658897036617	2641.6136452894	3394.2843354361567	659.2516952474518	67.97547894950917	7	17	20	27	6	0.19463219282149677	0.34070572952450595	0.2852107683202635	0.17945130933373327	
4780000	-9941.340341401423	-9253.74555540217	-687.5947859992523	-9253.74555540217	414.00146339773676	3.7331050722164085	1.0587009604077119E-4	0.5181687507418934	1.0625560868242733E-4	3.473229266514726E-9	0.5663955495921978	-643.7206012176122	14455.272220811366	3428.0210832267862	2640.6475207743547	975.1175347498454	59.338533674770794	7	17	20	25	8	0.19463219282149677	0.3300791403426188	0.30247967275946086	0.17280899407642306	
4790000	-9962.651361105236	-9269.605477117764	-693.0458839874718	-9269.605477117764	458.9255176929878	3.391754355748905	8.775079419276168E-5	0.39669665174498375	9.319954166146946E-5	1.2579468402121606E-9	0.3900360685572447	-645.9985789160543	23362.76091484687	29242.359772185515	3191.8816225286155	1099.1967006328114	50.3719984347528	5	5	23	36	8	0.18108451065368653	0.3435540421689826	0.3025524531009073	0.17280899407642306	
4800000	-10033.575426483116	-9273.217185564885	-760.3582409182309	-9273.217185564885	1596.1196717966357	3.391754355748905	3.6944360585926505E-5	0.3676167225276921	3.747454207673438E-5	2.3624756717300114E-10	0.4098388341334177	-711.6295998148063	47424.662943994255	9160.332845235855	8678.45190680832	2278.843433373284	355.11008922056754	7	21	14	27	8	0.18108451065368653	0.34443262270185215	0.3025524531009073	0.17193041354355348	
4810000	-9962.150575989785	-9266.72293489831	-695.4276410914755	-9266.72293489831	482.2597126939812	4.176543430910282	8.960359617996159E-5	0.42726791245142204	8.542939284938055E-5	1.2754045917880751E-9	0.4059983377680008	-648.2839872145555	38134.89809714723	20739.059522598232	1580.044429100121	1190.8219157672404	112.75469474694353	4	6	22	37	8	0.18108451065368653	0.34443262270185215	0.3025524531009073	0.17193041354355348	
4820000	-9911.080360037673	-9267.61497636941	-643.4653836682627	-9267.61497636941	274.58386982294104	3.607122018605744	1.4329647369107378E-4	0.6118652247180169	1.3566069356900674E-4	6.198092317642891E-9	0.6093875975652264	-601.0201657610888	12437.857436317996	3850.327549252236	816.3396187137685	702.7103725018106	21.99474293520999	10	1	10	51	5	0.1841367487892051	0.34443262270185215	0.2995002149653887	0.17193041354355348	
4830000	-9849.233397685393	-9256.143858593403	-593.0895390919906	-9256.143858593403	188.77187857542464	3.607122018605744	2.367650830907654E-4	0.5788848779477513	2.1893648601799612E-4	2.8133689353950845E-8	0.7171114347900713	-552.9757686237729	7430.049949459747	2940.8046644051838	431.30076808363617	437.6238494868198	21.224822679604415	5	6	24	36	6	0.1841367487892051	0.3556067024207733	0.29443140388321287	0.1658251449068082	
4840000	-9974.915222099045	-9269.231324375814	-705.683897723231	-9269.231324375814	655.5162525636525	3.656856125177958	6.66325158043388E-5	0.5165106619221959	6.525096891819439E-5	1.3755605817408887E-9	0.542980446166186	-657.551202156734	127667.77028406346	6995.321146439689	1241.3011694328234	1180.4229625307332	43.90818134787073	7	6	3	55	6	0.1841367487892051	0.3332975682116388	0.31674053809234737	0.1658251449068082	
4850000	-9883.707879899683	-9259.911769604421	-623.7961102952614	-9259.911769604421	332.51870957716653	3.656856125177958	1.5767279059412256E-4	0.554803749874189	1.514675036678097E-4	8.724359991716153E-9	0.5961381348701204	-578.5428950519694	34319.27478356364	11466.052112938352	1198.1927290072947	616.2641970065796	45.22570608175834	1	6	9	54	7	0.1841367487892051	0.3332975682116388	0.31674053809234737	0.1658251449068082	
4860000	-9930.046120780005	-9247.433435782092	-682.6126849979131	-9247.433435782092	485.2562705566641	3.6210196900323437	8.836239422009982E-5	0.5837035779138319	8.635800985836833E-5	3.8642583971436704E-9	0.6638797955316218	-636.5531042194202	16968.53261628839	19504.09039071422	556.3995447460626	949.1698021482231	70.3102013246672	5	8	8	51	5	0.17536713651036093	0.3443450079671071	0.30631725891540307	0.17397059660712838	
4870000	-9924.227045425927	-9259.582990235403	-664.6440551905237	-9259.582990235403	377.09003574720595	3.4530036013315653	9.940609434430262E-5	0.5820414810741055	1.0416689733509068E-4	3.4370455153111086E-9	0.5896866191779011	-620.2589220138781	24172.170331845526	1487.4290892891863	2198.1423196844526	823.8615003794284	52.825167134662536	6	10	5	48	8	0.19078651784195028	0.3443450079671071	0.3022930172149051	0.162575456976037	
4880000	-9984.37900444766	-9261.11316299939	-723.2658414482687	-9261.11316299939	775.493921484563	3.696867177975882	5.1941055653220825E-5	0.6059491731643107	4.9995005224589057E-5	8.315016121918072E-10	0.5956963960195649	-673.4456851538413	70613.68448611592	22998.668571863	2762.5097194219734	1923.4278463515072	290.5907442550137	6	2	1	60	8	0.179129600853996	0.3443450079671071	0.30351118638102526	0.17301420479787114	
4890000	-9965.577201084196	-9272.114366983118	-693.4628341010778	-9272.114366983118	417.61440611572374	3.7691578183224506	9.152238767709085E-5	0.48448097924892064	8.644769565029878E-5	2.704836792546115E-9	0.5928448081891785	-646.10797574553	59409.36571515515	7358.121551871945	2243.7914159013358	1494.4558890729409	113.99826079325942	4	5	9	53	6	0.18711125962402328	0.3443450079671071	0.30351118638102526	0.16503254602784387	
4900000	-9950.740452558624	-9263.272456441562	-687.4679961170631	-9263.272456441562	469.33571909102625	3.6517344950045536	9.549390287576928E-5	0.5596783224695131	8.348968215131083E-5	3.2790731783340893E-9	0.631970919168519	-641.3903429706197	38617.15009692194	2788.79159323009	2724.1597306097037	1194.3625374052506	51.26045185134857	7	2	25	36	7	0.17879411216504562	0.3250809887472965	0.32336209960963846	0.17276279947801895	
4910000	-9953.928326883175	-9264.950519376665	-688.9778075065096	-9264.950519376665	410.0431429528441	3.711240230100838	8.308855611849941E-5	0.5519679174314593	7.924553657133498E-5	2.40038858899265E-9	0.6152967042167821	-640.6355472570197	45661.50069155033	35023.87464152226	1851.969470831209	1085.0809475766634	13.874973965743338	1	9	29	34	4	0.17879411216504562	0.3443347118397616	0.3077995689985528	0.16907160699663948	
4920000	-9964.90961926672	-9261.90195629482	-703.007662971901	-9261.90195629482	572.0955896121613	3.9445152102022116	6.000999716592256E-5	0.5407797572245622	5.5232010272876715E-5	1.2211396930643936E-9	0.6012357767096116	-654.9924240530418	54902.09172866304	9123.989768875043	3652.94612575239	1539.462973457688	23.85075373943508	4	6	18	44	5	0.17879411216504562	0.3445776732884367	0.30755660754987774	0.16907160699663948	
4930000	-9906.038548400607	-9253.601090327278	-652.4374580733285	-9253.601090327278	298.54542990581206	4.027355471602589	1.1296055450210164E-4	0.5580019334582764	1.1555973914971245E-4	4.666376060131304E-9	0.5776470720121851	-608.1277015477609	43590.4284807277	2756.892922940632	1075.7607546475183	604.664859585708	7.4417439454870395	5	22	2	44	4	0.1841863190923686	0.3445776732884367	0.30216440062255473	0.16907160699663948	
4940000	-9927.070043287256	-9256.930017282919	-670.1400260043372	-9256.930017282919	418.0600109070451	3.780588521377852	7.524198842297577E-5	0.5420661120264196	7.766137786413579E-5	1.7721856223165464E-9	0.5367283465162909	-624.7411194241871	23513.39988044168	2313.8033248311062	3747.508872690633	932.1303834533917	11.21716978368646	8	20	6	36	7	0.18486519469660587	0.3438987976841994	0.30216440062255473	0.16907160699663948	
4950000	-9898.744789132696	-9268.396344912195	-630.3484442205017	-9268.396344912195	279.1182402382259	3.780588521377852	1.1944860107750264E-4	0.5062118901576708	1.237094000005923E-4	4.341140563888953E-9	0.5234521920213929	-585.7214540491199	29255.28919531971	8543.894890881335	898.3638356665593	746.8764606663733	7.654867542140924	6	2	30	32	7	0.18245864231943895	0.3463053500613663	0.30216440062255473	0.16907160699663948	
4960000	-9939.343534725203	-9272.71469652872	-666.6288381964833	-9272.71469652872	355.3842375351864	3.5710306979976045	9.658541961705891E-5	0.40906235044288103	1.002654304125924E-4	1.5666260909573732E-9	0.41079604317687507	-621.5167731910848	31234.17434503508	970.3387618623256	2282.7308975998058	1064.5459354773789	55.301088738526026	8	22	20	22	5	0.18245864231943895	0.3388031176703194	0.30966663301360164	0.16907160699663948	
4970000	-9911.351265093384	-9267.552892215848	-643.7983728775366	-9267.552892215848	282.22822293654474	3.5710306979976045	1.3780626544227808E-4	0.3842808674584249	1.4159921720210692E-4	3.55393535209572E-9	0.4379304940445787	-603.6842540286989	14635.021291544304	1558.0031887488144	237.6411247431748	436.97783317825986	41.622163540653446	11	33	9	18	6	0.19707592805241764	0.33190801156614613	0.3094554323719893	0.16156062800944637	
4980000	-10034.830019766816	-9260.304074134621	-774.5259456321944	-9260.304074134621	1354.0091207326634	3.6034255653103244	3.102494328416675E-5	0.4452963004633178	3.1903306469586616E-5	1.997856458682374E-10	0.4430308999646637	-726.5953357882053	63862.5866167114	6657.853756339002	3297.46857870229	1838.2180866791705	272.898339958913	10	32	8	21	6	0.17436869201687388	0.317069883661062	0.32429356027707346	0.18426786404499013	
4990000	-10008.884784148306	-9266.846969427761	-742.0378147205444	-9266.846969427761	1459.2273627586512	3.688567006283961	3.397269555250666E-5	0.5206566928676266	3.623909926636759E-5	3.64327267374138E-10	0.552310433865214	-690.9819644329447	84087.56497299288	1615.4308680603876	5885.174262635896	2353.4149705544332	261.2984395384394	6	25	12	28	6	0.19458879955529867	0.325796111110122	0.2953472252895886	0.18426786404499013	
5000000	-9934.761240660822	-9256.707153938381	-678.0540867224408	-9256.707153938381	497.04754751249493	3.7282942292561807	9.558991098598239E-5	0.5649190912295717	1.0024687873166243E-4	4.126271076233821E-9	0.6452910132212977	-635.2894361359009	18082.373224089657	1716.239742644158	1393.0958350928117	570.6965568718379	154.32504378515358	7	32	18	14	6	0.19370182229779365	0.3181712949947111	0.2953472252895886	0.19277965741790615	
5010000	-9933.752571696052	-9272.17110027513	-661.5814714209212	-9272.17110027513	403.63267218671115	3.3363117970666902	1.099035941886231E-4	0.47142810826783504	1.2091613812307437E-4	3.4690363791957044E-9	0.48357315106108684	-619.9592190679443	16031.111449592205	1672.4170693011686	1168.6941183487756	419.6795206546204	205.41517898772136	8	17	34	10	8	0.1923421698756858	0.3181712949947111	0.30283452878894135	0.1866520063406613	
5020000	-9928.942817527663	-9263.887960713677	-665.0548568139856	-9263.887960713677	432.84482669129454	3.5038460680085506	1.1370721150420914E-4	0.49216018691081087	1.1708712455831318E-4	3.3057664409194854E-9	0.5164202830878473	-624.2742566841849	11147.132412338096	1448.4691341719422	891.8753384098732	317.67870309108207	316.7588512414834	8	49	3	7	10	0.19329531045334902	0.3181712949947111	0.30188138821127813	0.1866520063406613	
5030000	-9856.300856974185	-9258.522776868138	-597.7780801060476	-9258.522776868138	163.26679643201626	3.940650215362981	2.481245140031611E-4	0.5485488104614173	2.575748200818608E-4	2.2018387106372105E-8	0.5994682555606363	-558.8425289946177	5830.280358952932	605.1863769825022	753.5979004143713	418.4908154436068	30.465520897254482	8	34	5	22	8	0.1869016741329366	0.3509955468523013	0.29465205162084634	0.16745072739391534	
5040000	-9897.338683217014	-9257.558731787589	-639.7799514294262	-9257.558731787589	286.7473913489496	3.940650215362981	1.4463222167907848E-4	0.4812821370569738	1.543186169160433E-4	4.540530036274395E-9	0.4617931222035261	-597.8431574493414	12641.306369636237	1235.8058297205262	1245.3733051443692	705.1209446481276	181.4099865201629	8	31	2	27	9	0.17705589645877393	0.34389973953708075	0.3056928306450935	0.17335153335905135	
5050000	-9919.436089762856	-9272.455486434625	-646.9806033282314	-9272.455486434625	381.766869213933	3.8249220151942196	1.4517374979082547E-4	0.3846346046022873	1.4159585300040135E-4	4.0014460090692716E-9	0.42584393507511725	-606.4491275968239	13313.112376211455	1156.500325291972	534.6232083130463	604.8488350138564	119.64785906496851	10	28	19	10	10	0.17705589645877393	0.34389973953708075	0.3056928306450935	0.17335153335905135	
5060000	-9919.027882685124	-9254.145391343727	-664.8824913413974	-9254.145391343727	375.9189993511692	3.9223771268060212	1.3005638415084677E-4	0.49565588884297457	1.2595605897390772E-4	3.78359266475996E-9	0.49682004246256384	-624.0459292912221	18169.529292882125	1561.2908343188683	777.7074470930365	272.99386020689195	84.257629125865	8	23	38	3	5	0.192012277915324	0.33564277485493	0.3121406722253734	0.16020427500437215	
5070000	-9929.326520183677	-9270.051990223194	-659.2745299604834	-9270.051990223194	433.91335820605696	3.2796335507187324	1.1615231006102791E-4	0.33585137273396604	1.1792542336740058E-4	1.9613771195539314E-9	0.37765318332303643	-616.1499030781674	16770.761667214774	2139.931019649537	506.5432370544757	1313.1262788582303	113.56016975406452	9	30	27	3	8	0.17943459399205727	0.3387679010846386	0.3090155459956648	0.17278195892763887	
5080000	-9932.655843962077	-9274.149735315652	-658.5061086464249	-9274.149735315652	319.8557127492077	3.2796335507187324	1.2166917832569318E-4	0.4958286943079918	1.28002907180376E-4	4.106969643408046E-9	0.5399137526545429	-621.0179572855916	7366.4460109362235	1898.5803720732822	385.8688882873622	76.74206891945569	78.69381998744933	10	29	30	5	3	0.1735255889559768	0.3387679010846386	0.3090155459956648	0.17869096396371933	
5090000	-9945.954844078109	-9252.223652500139	-693.7311915779704	-9252.223652500139	506.1727972205591	3.3738418336264937	7.807475868744385E-5	0.49162536088809444	8.329590068358997E-5	2.021601576160422E-9	0.5658614119696248	-650.6443720033647	19780.946783088904	5086.763328258427	709.5655052376047	702.8865954329809	66.53835061561243	7	33	26	5	6	0.18810609219069044	0.3387679010846386	0.297925299915264	0.17520070680940647	
5100000	-9995.185616510762	-9257.946146133387	-737.2394703773756	-9257.946146133387	887.9182837354933	3.3461348900676544	5.432794802644178E-5	0.5149289776300984	5.3508340291091546E-5	7.80050290013032E-10	0.519394490446115	-693.5174971613677	13678.70234020187	5108.365218915118	1596.9387060032147	1013.855839382809	283.01094902535243	19	20	11	18	9	0.19285547074990678	0.3393461752342437	0.2974380465997675	0.17036030741608155	
5110000	-10007.890056706961	-9263.103583266404	-744.7864734405567	-9263.103583266404	953.0021390701999	4.131945446788594	5.33095364779384E-5	0.4853630097322388	5.123075526677611E-5	6.613662823812164E-10	0.4994287374671955	-701.6557118293317	10225.27233900273	9005.936730268431	1199.2765453550574	569.8127001882234	141.74667137626102	35	3	23	11	5	0.19285547074990678	0.3393461752342437	0.2974380465997675	0.17036030741608155	
5120000	-10063.410253172757	-9278.090316241936	-785.3199369308203	-9278.090316241936	1466.8567556708967	3.8584507793815885	3.1426817740450556E-5	0.49799068186008905	2.9795767820724216E-5	2.2519456232014765E-10	0.5134389826893171	-738.4079361343992	26340.074466925915	10702.333859139004	2749.1664827499767	1275.7442521932667	933.4143613786215	32	6	12	20	7	0.19953973042566192	0.3317665579069159	0.2983334042513402	0.17036030741608155	
5130000	-10075.873775953665	-9278.265217772325	-797.6085581813402	-9278.265217772325	1555.826277707897	3.811427635112942	2.8038816628903095E-5	0.4275239941020528	2.8533988820391947E-5	1.419733398923707E-10	0.4208546575016108	-746.6597508108854	63427.275950658965	13592.488944068991	13374.058018542839	2229.2769992269846	1479.5356938478076	7	20	13	28	9	0.19953973042566192	0.31929177077036797	0.3108081913878881	0.17036030741608155	
5140000	-9992.14056748066	-9275.531408723753	-716.6091587569065	-9275.531408723753	672.647015664303	3.836738949412291	8.532849939667409E-5	0.3633471495208966	8.485012877354642E-5	9.680664722367176E-10	0.3673266728621574	-671.0713414574325	12499.817077331665	10578.28176430699	6028.419370354418	860.0793096035584	466.1281457839773	9	9	17	29	13	0.17660963267988503	0.3370001305485052	0.3220683739102514	0.16432186286135791	
5150000	-9954.076226578043	-9263.81179291088	-690.2644336671632	-9263.81179291088	537.4072596224372	3.404970802332658	8.090076298463962E-5	0.41023795210611613	8.259314417263387E-5	1.13788856227605E-9	0.40357151522038376	-643.7045756664512	15501.871461927138	16345.618848093827	7694.298498974465	1113.9682985480988	52.45310378549634	3	6	22	37	9	0.19100116801341807	0.3314548860023961	0.310708338353386	0.16683560763079935	
5160000	-9995.73334540705	-9275.438176000283	-720.2951694067679	-9275.438176000283	777.6035590897548	3.5528437177471717	6.54676951723436E-5	0.5089174912134092	6.643872350598273E-5	8.229143807430976E-10	0.4472581170330042	-669.9134122502011	23939.997418674386	74903.03565906483	4996.436243101606	822.2454081684151	95.38219696103313	3	2	35	31	6	0.19100116801341807	0.3314548860023961	0.310708338353386	0.16683560763079935	
5170000	-9967.782468753228	-9279.685407728248	-688.0970610249798	-9279.685407728248	432.21672488543663	3.5528437177471717	9.687947460133622E-5	0.518563218898945	9.586083098197616E-5	1.6723021551253322E-9	0.4403083907500985	-643.4339950439437	19455.46003163039	4563.202252478626	3899.863184064827	690.463633257484	64.01312985624234	7	8	27	26	9	0.19100116801341807	0.3314548860023961	0.310708338353386	0.16683560763079935	
5180000	-9965.874110222745	-9272.22877017201	-693.645340050735	-9272.22877017201	414.0482810698785	3.848206251044918	1.0109689968638044E-4	0.39068235318194483	9.977213927290014E-5	1.662418004491189E-9	0.4026120664419276	-649.8309250346432	9570.021494264258	7102.544325370776	3522.5215307569265	975.6069287143646	95.09279376196726	14	18	10	28	7	0.19100116801341807	0.3314548860023961	0.310708338353386	0.16683560763079935	
5190000	-9976.191888759427	-9263.095914448271	-713.0959743111563	-9263.095914448271	641.1431519321396	3.848206251044918	6.399856448103298E-5	0.4175593626963089	6.431104371606109E-5	7.812014698963098E-10	0.43487019469114435	-665.3181355160609	31909.192944333867	3957.895886124689	9351.204582902008	999.7866622797452	56.74510525099821	13	25	4	26	9	0.1860417928711682	0.34143466255499555	0.3056879369430364	0.16683560763079935	
5200000	-9972.173269081111	-9270.408305174062	-701.7649639070505	-9270.408305174062	541.743014083437	4.114370326320512	6.25094099917243E-5	0.49758106202139163	6.227654273784578E-5	9.962838136380175E-10	0.5216807053383278	-656.5780757132366	23720.122044764885	2159.0595159216914	3548.592727604005	803.3094049988224	89.92219941760976	12	23	9	24	9	0.18881789976856442	0.34143466255499555	0.3029118300456402	0.16683560763079935	
5210000	-10005.650621262637	-9270.994872486855	-734.6557487757816	-9270.994872486855	784.9207480183119	3.4633235868733507	3.878541352005054E-5	0.40550663343885873	4.053379326001981E-5	2.924605913521787E-10	0.4363800829962192	-689.0609421298884	45457.72276099694	5427.518763581793	1362.9502546036392	1226.955272745372	79.11707964844389	12	30	8	20	7	0.18881789976856442	0.34263661186510624	0.3029118300456402	0.1656336583206887	
5220000	-9980.246996038253	-9254.213912807061	-726.0330832311923	-9254.213912807061	717.0643875469633	3.4633235868733507	4.2992885983551164E-5	0.4592757296178775	4.704705876227371E-5	5.216298354001682E-10	0.49588014629687416	-680.7534169476849	25279.62159093354	5220.746605581078	688.1361457284811	1476.043739548765	73.274762517941	12	29	18	11	7	0.18881789976856442	0.34263661186510624	0.3029118300456402	0.1656336583206887	
5230000	-9900.66011872721	-9263.947414284017	-636.7127044431929	-9263.947414284017	225.57734861082972	3.8454952479799793	1.3745248833531827E-4	0.4521704412347034	1.4233611688046805E-4	4.458032726064509E-9	0.48627975995724876	-597.0518865411265	11068.393534347799	1711.7861352591724	524.8996527992338	376.6680969932728	15.082325129119551	10	31	8	21	7	0.1866807302565139	0.3484010573895828	0.29404359744519204	0.17087461490871078	
5240000	-9874.66391945446	-9252.362079899416	-622.3018395550448	-9252.362079899416	201.33711257757057	3.5320303437053733	1.7600071358635518E-4	0.5883488204856813	1.919480529514616E-4	1.241724763739936E-8	0.6164037240918823	-582.6749564854208	16738.72983433174	1231.2571230237188	306.85806529359456	248.7326947236705	32.20947103570582	9	39	16	5	8	0.1866807302565139	0.3484010573895828	0.2931798326216622	0.17173837973224063	
5250000	-9872.131034635651	-9259.77735598618	-612.3536786494708	-9259.77735598618	154.8825100939129	3.656886717947237	1.997687242738646E-4	0.5229275840479871	2.2403917505446895E-4	1.44603951096759E-8	0.5554612767059445	-573.5627985167293	4884.708130671565	877.1389306790408	363.4171597778713	624.4412022752413	7.5260937537143	12	40	12	5	8	0.20303482014182228	0.3484010573895828	0.28953756930697067	0.1590265531616238	
5260000	-9911.512056054364	-9260.855266077011	-650.6567899773532	-9260.855266077011	248.07779432438903	3.8538087723999586	1.1471907471143295E-4	0.5105133588158751	1.29791765036099E-4	3.983847583295713E-9	0.5150774276042108	-613.9158234849853	10509.82674281643	1596.2913031942494	461.6806665373002	3.98411966007353	9.915941146482133	15	27	28	1	6	0.20303482014182228	0.3484010573895828	0.28953756930697067	0.1590265531616238	
5270000	-9931.55409641729	-9273.495197373739	-658.0588990435526	-9273.495197373739	294.58838457953635	4.258070862767718	1.2051299243705318E-4	0.3060298799246418	1.239610504846834E-4	1.618609494202773E-9	0.33982111484135646	-620.5675204599955	11031.158684113969	2134.7866993439025	499.4089142904197	53.52426783634435	39.41059302497946	6	36	27	4	4	0.20303482014182228	0.3437849147090544	0.29415371198749907	0.1590265531616238	
5280000	-9900.337275362237	-9261.764913730054	-638.5723616321836	-9261.764913730054	228.2601380507694	3.4506575381192293	1.6354932567761942E-4	0.4084571459256727	1.660814759782005E-4	5.3657306742497774E-9	0.46159792349982914	-597.1938892455138	16836.474130559993	1757.711044681371	443.11415045742615	685.473327928061	19.40376580247515	6	38	26	1	6	0.19276159991492212	0.3315865971354497	0.28970015285736483	0.18595165009226297	
5290000	-9877.16271910287	-9262.170107794334	-614.9926113085343	-9262.170107794334	183.20234514988368	3.6601585193343045	2.1576408196018646E-4	0.3966259254540349	2.203095060211043E-4	7.113786735891499E-9	0.401806522604087	-577.961691392654	11067.540544122196	1263.1343956141811	332.708531091784	36.50566573592567	53.33790414270831	6	35	28	5	3	0.1902770410202534	0.33407115603011844	0.3052940685755946	0.1703577343740332	
5300000	-9933.74515738157	-9277.309309413738	-656.435847967832	-9277.309309413738	280.8517749697633	3.6601585193343045	1.2162799985046672E-4	0.3760228844600255	1.326649266748499E-4	2.6923023152223523E-9	0.40046341623269566	-615.7833836606329	13407.81921439847	2341.226353773634	691.9840967686437	499.1139972087489	54.17580165678528	7	33	27	3	7	0.1970271664164159	0.33407115603011844	0.3004367709392121	0.16846490661425317	
5310000	-9912.503451038281	-9264.17759782499	-648.3258532132918	-9264.17759782499	226.49106178563298	3.941864683624704	1.491193889627366E-4	0.4137770143584633	1.6145217890742788E-4	5.5428544447932516E-9	0.4602742849592211	-608.26541414823	8254.170982713113	2278.0052477569507	754.2575766698177	494.70868413140124	65.48926271738029	9	27	20	14	7	0.18673042758154224	0.3377630765383128	0.3004367709392121	0.1750697249409325	
5320000	-9910.70475938122	-9274.580197530504	-636.1245618507161	-9274.580197530504	233.05191894304278	3.4258149437579446	1.8915374843592775E-4	0.4093803428021162	2.1056122829410306E-4	7.2214625009017766E-9	0.42881485386192	-596.8161035077313	4676.1648406149825	2248.7046186124767	332.6070204125709	607.4677524777584	81.93694423096376	12	29	27	2	7	0.18673042758154224	0.3377630765383128	0.3004367709392121	0.1750697249409325	
5330000	-9900.513037395085	-9266.691287343276	-633.8217500518091	-9266.691287343276	251.44145034340985	4.204511563129656	1.5908358722825088E-4	0.3784470924717764	1.7161961339291662E-4	4.024245938476531E-9	0.3874083024672134	-597.6405731416206	8375.651571510924	1565.428841851398	331.97990851159216	42.76031451876394	28.036991703844926	6	37	27	5	2	0.18673042758154224	0.3377630765383128	0.3004367709392121	0.1750697249409325	
5340000	-9882.66843573822	-9255.628286298825	-627.0401494393958	-9255.628286298825	240.77367438904352	3.4701242801452126	1.6658264700142276E-4	0.39178896176556494	1.734385823108135E-4	5.1012187753921576E-9	0.4133749072664738	-588.1295014301867	7871.887229988659	2569.5392476233515	202.7768758140299	317.23505998370973	77.22797693869903	6	34	23	6	8	0.19285430660987932	0.3377630765383128	0.29431289191087506	0.1750697249409325	
5350000	-9880.880922344175	-9271.094206111951	-609.7867162322234	-9271.094206111951	253.620479997975	3.8141373368694143	2.116451719086046E-4	0.447097361355318	2.1275904471782593E-4	8.76592770768409E-9	0.4471322298237084	-572.7427334672169	4144.760462343486	1735.2071363768023	145.0063944973983	229.42305991581011	64.08259676877839	18	21	14	16	8	0.18070517861154786	0.3377630765383128	0.30122671192932404	0.18030503292081498	
5360000	-9841.650312654185	-9247.439310511545	-594.2110021426405	-9247.439310511545	158.5785052126822	3.8141373368694143	2.709785794512818E-4	0.4750617891697133	2.897447479200132E-4	1.9181240687415238E-8	0.498388020184217	-557.129005060905	4295.0071832645	1257.5761399950557	410.8637853018571	267.5716329989853	22.80337854899007	9	29	8	23	8	0.18070517861154786	0.3377630765383128	0.30122671192932404	0.18030503292081498	
5370000	-9870.576172324765	-9264.13399145066	-606.4421808741045	-9264.13399145066	177.75722970687573	3.8384425283700105	2.502944782941384E-4	0.363685919319787	2.5222239153825264E-4	8.969438957514712E-9	0.3792175164061301	-571.779132530141	3787.6082133132436	780.1262135875833	295.3984516116292	94.46236439697846	50.96827212116782	18	23	27	6	3	0.18070517861154786	0.33825836836476514	0.30122671192932404	0.17980974109436262	
5380000	-9880.62715574423	-9265.568619576814	-615.0585361674163	-9265.568619576814	238.52740343727314	4.200653452706369	2.1487715547395978E-4	0.43732976445458166	2.133510785505676E-4	1.0844751949742515E-8	0.49053968358056205	-579.5405139659379	5318.30592316846	945.9969517970363	454.9433006448498	30.34867532304509	30.803759779836813	18	21	29	5	4	0.18070517861154786	0.32564288051688156	0.3138421997772076	0.17980974109436262	
5390000	-9847.869766193162	-9277.467692171216	-570.4020740219454	-9277.467692171216	138.64203528906955	3.8783828322157023	3.7391835522385103E-4	0.48967910747638327	3.700365448895526E-4	3.1278912517509E-8	0.4841453204064594	-536.9174706853909	2266.5518242362436	370.7113961377524	187.40985569733317	11.19459476002549	38.239984819526356	24	22	25	4	2	0.18070517861154786	0.32541470312449433	0.31407037716959485	0.17980974109436262	
5400000	-9830.543184555743	-9270.299529031541	-560.2436555242012	-9270.299529031541	114.71081132104025	3.938159586062621	4.6955000936018846E-4	0.5816294228554268	4.331483269457888E-4	6.93626958269712E-8	0.5821697121267879	-530.0285512795729	1039.8070234017089	508.73331695690507	100.03132301954474	7.329409006633032	15.175991947350091	25	19	25	2	6	0.16897146251126885	0.33680850545574975	0.3210544771159077	0.17316555491707333	
5410000	-9787.310742230828	-9250.857458863658	-536.4532833671692	-9250.857458863658	82.79326168564005	3.5259400601214455	5.226912471837197E-4	0.48274965175711126	4.902535249153136E-4	5.047443081471787E-8	0.46916504154008626	-503.1056091477334	2346.528196507738	345.46758261492954	125.02045732690982	164.55060895710517	6.49673292707717	18	25	16	12	6	0.17344986992140796	0.34344583738795925	0.30993873777355907	0.17316555491707333	
5420000	-9872.524421578946	-9276.987243020392	-595.537178558553	-9276.987243020392	132.91342157180637	3.500764823329321	2.5377811666605537E-4	0.5908756292045257	2.4164699046987383E-4	2.2028801832695344E-8	0.6054948240687912	-561.6310983759668	3860.957168481135	601.0974884209488	379.2273174548149	4.976503655245207	10.42414426982456	22	21	26	5	3	0.17698349885786618	0.34344583738795925	0.30716105174251623	0.17240961201165791	
5430000	-9834.591659735022	-9252.20841145449	-582.3832482805312	-9252.20841145449	103.47424578692797	3.5913834657045793	3.166622676670081E-4	0.5127155442389258	3.016330459935274E-4	2.5466707384137718E-8	0.5183452816747782	-551.2552219440212	1961.4130772253293	831.8030725514673	151.642191049197	16.296914694675465	6.560606948615386	19	27	24	1	6	0.17698349885786618	0.35076430956847293	0.3090678178551308	0.16318437371852962	
5440000	-9819.005425371817	-9250.381230906964	-568.6241944648534	-9250.381230906964	96.39176639413964	4.123293745954026	3.362643940437267E-4	0.5481383338621995	3.462016043761544E-4	3.6305038895697404E-8	0.5567363455759752	-533.1408230093333	4547.079882411286	534.8581795411255	401.76417091424923	102.22739653642434	0.5698795164510364	14	26	29	3	5	0.18156033039512176	0.33362499102401094	0.32038735177315836	0.1644273268077085	
5450000	-9852.149649503584	-9263.020169457464	-589.1294800461203	-9263.020169457464	113.78325091323946	3.6516908371926124	2.868740192395502E-4	0.5749936550777087	2.9264865384161963E-4	3.342448202127404E-8	0.6141783785029317	-551.7745508218096	3542.895766972077	962.8672096398126	213.0032092517479	380.98678587755063	2.163728762827609	21	18	19	13	6	0.18156033039512176	0.33362499102401094	0.30417439885460085	0.18064027972626603	
5460000	-9911.601830732632	-9258.737663241753	-652.8641674908797	-9258.737663241753	299.124659578742	3.682466323940652	1.0406834645490466E-4	0.472251105229862	1.0653544722705951E-4	2.5032451181559847E-9	0.4864881014578045	-610.5637842958744	7736.085136873289	1470.6396479001796	339.4925829596803	1202.95956893529	20.106062306268473	19	25	23	2	8	0.1788627890138052	0.34220950578285664	0.3066066379279556	0.17232106727538213	
5470000	-9956.234842224712	-9270.197476756499	-686.0373654682131	-9270.197476756499	369.2456265028235	3.5749699336363463	8.312328737649834E-5	0.5139595592493011	8.47486823420181E-5	1.9734971248515316E-9	0.5326306402608867	-643.8323312665786	11487.794472980462	1641.9081344841336	2079.8990141138815	619.109803713569	9.898346711836222	21	31	8	10	7	0.1788627890138052	0.34220950578285664	0.3066066379279556	0.17232106727538213	
5480000	-9994.60234946455	-9252.618082059318	-741.9842674052317	-9252.618082059318	786.3114148467379	3.5749699336363463	4.12223157453138E-5	0.5982241345900486	4.229153193287715E-5	5.745834973551244E-10	0.6013242110204636	-696.7763426813657	26240.664970160604	3691.045739261041	1536.1149631797484	1385.2795482857011	17.491619694658024	24	22	19	5	7	0.1797662999347836	0.34380912113453965	0.3057031270069772	0.17072145192369914	
5490000	-9945.6241560263	-9261.801842206978	-683.8223138193233	-9261.801842206978	357.55882541753346	3.612211541797915	8.866892516373663E-5	0.5847820425946555	9.21007454920548E-5	3.1336001599209483E-9	0.6121356564028878	-641.6635698694297	10218.607596505604	3038.30131423085	1206.8973384081733	775.7472897460649	15.561337782673526	24	9	12	25	7	0.17813556616653467	0.33280890134557584	0.3171366430010555	0.1719188894868336	
5500000	-9939.588316953348	-9268.690764566609	-670.8975523867396	-9268.690764566609	354.32617536616647	3.612211541797915	8.165719247766199E-5	0.44272845656581816	8.75468266394398E-5	1.6895586271822841E-9	0.4903073170923288	-624.8118930401746	19698.239024807495	9075.540085772294	6084.616172641066	1192.1673527844237	3.512146265741526	8	1	20	41	7	0.18093222186661018	0.3300122456455003	0.3171366430010555	0.1719188894868336	
5510000	-9866.479397725741	-9255.312276955188	-611.1671207705534	-9255.312276955188	171.59134826811948	3.8773144915798348	1.635321648899968E-4	0.47009521255354003	1.881449473445066E-4	7.127783076570491E-9	0.4874351852639277	-569.7689718856866	8678.057602907884	2935.590725177085	1982.7446496755279	479.5508015468773	1.1940608280857616	5	13	15	37	7	0.18093222186661018	0.3300122456455003	0.3128609257684571	0.17619460671943196	
5520000	-9907.02047822688	-9248.578828834365	-658.4416493925152	-9248.578828834365	282.11356424505004	3.751553830518716	1.1278066568517174E-4	0.5467491991095793	1.137061270526172E-4	4.978126294419749E-9	0.6158898312772627	-614.862310375076	13602.015200309877	3296.0193151053795	3441.936719973231	576.0502365751308	3.2233025437606684	12	14	7	37	7	0.18093222186661018	0.3300122456455003	0.3128609257684571	0.17619460671943196	
5530000	-9883.414560003193	-9265.624222337385	-617.7903376658086	-9265.624222337385	173.94558071292758	3.785322665779517	2.3216465283341437E-4	0.4204079830259197	2.3320069490827454E-4	9.066593779197239E-9	0.4023105418879816	-579.9270999544159	3889.6453656641206	882.808104332164	750.2126203111625	457.1017846880664	33.93198960058447	14	30	11	14	8	0.1890473623713247	0.3218971051407858	0.3128609257684571	0.17619460671943196	
5540000	-9864.153771058023	-9262.725117836471	-601.4286532215511	-9262.725117836471	190.06033928453283	3.343730454634553	2.1932279159853172E-4	0.48213094715993626	2.3173562882169657E-4	1.1455516207816383E-8	0.4789755591507393	-562.7477039308201	10105.743585073431	682.8525820748768	602.088852103328	282.3240005878477	36.5833344351059	9	12	26	22	8	0.1890473623713247	0.3218971051407858	0.3128609257684571	0.17619460671943196	
5550000	-9843.475060543351	-9253.388964617217	-590.0860959261342	-9253.388964617217	167.99610771993656	3.6146379775303092	2.5509154438280185E-4	0.4387402703204134	2.6302272313549703E-4	1.4020923856715793E-8	0.4452690892131069	-552.1754445808783	9341.193523809743	483.72708312897674	480.79606749684103	233.7692303179611	53.344690107321625	7	7	32	23	8	0.19155220404126683	0.32196108032146686	0.3128609257684571	0.17362578986880875	
5560000	-9833.887509497561	-9263.074535996184	-570.8129735013764	-9263.074535996184	126.26305251593035	3.6526004227727653	3.1124669927260563E-4	0.4412399057397698	3.1501253720390103E-4	1.764027252263587E-8	0.4391097702190782	-534.7623247262626	3470.9050411614676	347.2949277161325	516.0446649919663	240.86762401498757	8.81263128667625	14	2	21	33	7	0.19155220404126683	0.33226735603055413	0.3025546500593698	0.17362578986880875	
5570000	-9886.008324386197	-9279.185356122369	-606.8229682638278	-9279.185356122369	187.20530286419404	3.455718212735436	2.2016925338685676E-4	0.4786864204228013	2.342875884595103E-4	1.0127955118805925E-8	0.46835335670512435	-566.1932277271208	2834.5989754065295	7082.754194914844	892.2567470572955	347.3240245793886	20.85148048032841	2	7	27	34	7	0.19750543819007815	0.3231334122760123	0.30573535966510035	0.17362578986880875	
5580000	-9868.904264897892	-9253.850421565108	-615.053843332784	-9253.850421565108	204.16892215392585	3.5421708232754288	2.1950790104539105E-4	0.40508536782961146	2.2706365881641373E-4	9.677607988246943E-9	0.4421663366308435	-573.3916762806458	9408.600413600452	7741.444573028726	971.9025246342537	453.31259857883566	41.84081795959532	6	3	24	38	6	0.19750543819007815	0.3328127387316803	0.2960560332094323	0.17362578986880875	
5590000	-9885.034235814943	-9259.720906825845	-625.3133289890975	-9259.720906825845	214.05513055398998	3.5421708232754288	2.2858608588491091E-4	0.5218903168408868	2.0986455830239534E-4	1.1061675784862468E-8	0.49809682025743957	-584.6471505666419	12929.239606321276	579.6424677398412	987.3449498539918	356.457418309686	57.08834949897414	7	11	29	25	5	0.19750543819007815	0.3283708753245702	0.3004978966165424	0.17362578986880875	
5600000	-9882.183297197511	-9259.49878591175	-622.6845112857615	-9259.49878591175	199.06233351050295	3.9429902570690496	2.0516668679256925E-4	0.43653025552271113	2.0758304004487113E-4	8.061832686059617E-9	0.43727006676005914	-583.6221527889718	6768.838977560215	1154.1381937008114	990.4514195257512	341.64212864442135	38.80418076704938	10	17	16	28	6	0.1782633462869823	0.33729618002365774	0.3108146838205507	0.17362578986880875	
5610000	-9870.751461021602	-9244.101165322056	-626.650295699547	-9244.101165322056	234.2058836498497	4.093597350359363	2.1642897167963412E-4	0.49241645950670837	2.0906448909086E-4	1.3195215361113243E-8	0.5485264427817076	-584.2686269304817	9187.688966220212	5862.434465432279	927.9620754331067	739.4503667544232	15.80839714573862	4	6	45	14	8	0.1764488633462512	0.3407962993612862	0.303657026431155	0.17909781086130705	
5620000	-9909.543023337843	-9265.733119864259	-643.8099034735847	-9265.733119864259	298.65062514503455	3.5387598028161116	1.7545999393675833E-4	0.33118016469765355	1.7480470137694437E-4	3.64199067439006E-9	0.3508254655619615	-600.4221736271213	13677.51676909775	14577.640335257674	1242.5935403079584	539.7811607147388	71.85995117376511	3	3	43	22	6	0.1861601328386243	0.3548783169215767	0.2929832957246851	0.16597825451511342	
5630000	-9986.458835688396	-9272.002719960157	-714.4561157282379	-9272.002719960157	718.8962650932301	3.5387598028161116	7.73970891333529E-5	0.3895696229320628	7.379177095748432E-5	8.569430327047703E-10	0.3842972309410355	-669.4248348483734	16224.652176603131	18218.836628301597	2540.265003725281	638.4416370779728	110.67241174249345	2	8	50	10	7	0.19760056224641684	0.3434378875137841	0.2929832957246851	0.16597825451511342	
5640000	-10039.296989149312	-9270.476082742383	-768.8209064069288	-9270.476082742383	1323.799152685925	3.8472029691104748	3.436930546531065E-5	0.31820916592401305	3.412846861877697E-5	1.4984739983344352E-10	0.34422893683295736	-720.9635966770712	53294.76905146208	7596.2673211895035	4470.281015767569	2322.718025122399	190.64178964357765	7	27	6	30	7	0.19760056224641684	0.3434378875137841	0.2929832957246851	0.16597825451511342	
5650000	-10046.983168512425	-9254.49079829355	-792.492370218876	-9254.49079829355	1745.950619067075	3.8472029691104748	2.5171201729347396E-5	0.4038897270963359	2.6494331924676168E-5	1.195634921600581E-10	0.4297315675478102	-743.2208275553695	71411.8573411311	11060.30934795808	3207.184741509035	2895.6508057738306	624.597035715284	7	38	1	24	7	0.17373970058241617	0.3434378875137841	0.31684415738868577	0.16597825451511342	
5660000	-10089.58304612643	-9265.618433009495	-823.964613116936	-9265.618433009495	2812.7349947090015	3.8472029691104748	1.749888646064837E-5	0.35566674575310714	1.787218767900059E-5	4.73351440127762E-11	0.3803244535469493	-772.100048320975	52138.675654395396	27987.988893859234	4259.714795669491	8331.916920822203	468.9430213263115	11	21	31	8	6	0.17373970058241617	0.3386239396415351	0.31684415738868577	0.17079220238736242	
5670000	-10137.319124951624	-9260.685937787024	-876.633187164599	-9260.685937787024	5252.1037787443765	3.428307655013744	8.488186311196564E-6	0.360603212461012	8.31126314674313E-6	1.0081217709563882E-11	0.38825750731423436	-818.8160589237076	162261.34531347099	42333.23863920665	8102.279451599254	29959.402607481883	424.61056075066807	14	23	29	3	8	0.19340034974314158	0.33243414427876977	0.3033733035907257	0.17079220238736242	
5680000	-10020.063769805054	-9253.371187624076	-766.6925821809782	-9253.371187624076	1233.6310782763446	3.428307655013744	3.344473440218343E-5	0.46714669322911256	3.428467182133325E-5	1.934308220735744E-10	0.4230144893322509	-719.9118145953428	36327.6455119364	6053.110059875911	1394.8680930049945	2181.916937482446	186.6007486423747	11	36	15	8	7	0.19340034974314158	0.32342624594476616	0.3061453087892546	0.1770280955228371	
5690000	-9966.886969595507	-9256.725066275889	-710.1619033196188	-9256.725066275889	494.4289362688918	3.916130945269649	7.238588457502196E-5	0.3779901550370316	7.483788808697072E-5	6.361797904590286E-10	0.3446840944342326	-665.4940345345341	18699.4674628195	2444.872931913116	1163.270491605534	2203.537417553604	26.60532292491755	13	31	2	24	7	0.19340034974314158	0.3315449759393544	0.29484367074516366	0.1802110035723398	
5700000	-9988.819768980908	-9270.220331913282	-718.5994370676259	-9270.220331913282	679.1131388783493	3.435899475476674	5.7611030107975196E-5	0.39812333556606033	5.7095005284277764E-5	6.215615170284757E-10	0.43174737264109	-672.1142481758599	32186.227894776886	9568.283281464797	2150.7881917499058	1962.0157500334303	51.32584260717761	11	1	31	26	8	0.18313294782619832	0.34181237785629764	0.29484367074516366	0.1802110035723398	
5710000	-9951.360373974321	-9255.639249477344	-695.7211244969764	-9255.639249477344	560.7932700089348	3.7564965530675036	6.94100919309126E-5	0.5021585545228753	7.306376426198387E-5	1.5305625948360146E-9	0.5264748193251684	-648.3490818811272	3031.737007057915	14621.061895007912	1872.8300798132302	2230.160474082352	72.2574390660146	2	8	53	6	8	0.1811403142361818	0.34181237785629764	0.2968363043351802	0.1802110035723398	
5720000	-10095.897957141633	-9265.943685925844	-829.9542712157894	-9265.943685925844	2780.5645739866254	3.7516055060842906	1.637877782430207E-5	0.40994168876396797	1.6635678911649757E-5	5.548037632182053E-11	0.43872026553944565	-771.2476981898583	125141.26293232464	232734.0226049832	8162.574622101471	17791.480917495646	242.96518008363026	4	7	56	3	7	0.19130134734710044	0.3396283536751234	0.2968363043351802	0.17223399464259542	
5730000	-10028.07583617652	-9257.748526800524	-770.3273093759964	-9257.748526800524	1363.922623487672	3.703938031290821	2.8657762965223183E-5	0.4017674135493747	2.9442713431997514E-5	1.6271225082515352E-10	0.4294026814689624	-723.6988629305636	59138.5436244816	7771.591959278357	5821.570025682566	438.71149481797556	17.27243501937125	10	14	45	3	5	0.19130134734710044	0.3396283536751234	0.286991451768053	0.18207884720972262	
5740000	-10159.086528362606	-9265.679599611252	-893.4069287513532	-9265.679599611252	6553.087803904871	3.3018264928674714	5.456333758437172E-6	0.46637342233039447	5.7436721022342025E-6	6.888981154764852E-12	0.4828901963322127	-839.8720598930075	185023.5882367371	8822.139767946428	20502.219639649633	2115.7535013194365	173.85618344646542	14	7	49	1	6	0.18568741603099395	0.3396283536751234	0.286991451768053	0.1876927785258291	
5750000	-10068.431148053494	-9276.118279291175	-792.3128687623193	-9276.118279291175	1959.754182571013	3.492546788073001	2.0842800327710162E-5	0.6214266527812157	1.934536400750376E-5	2.223082252603006E-10	0.706717934333478	-739.9661924729731	73980.60327684248	12700.823338250646	5322.604784356913	8490.031165915745	73.90084619784385	15	3	47	4	8	0.18579107868248632	0.31480942852279487	0.31181037692038155	0.18758911587433674	
5760000	-10068.1108634377	-9267.882219767425	-800.2286436702738	-9267.882219767425	2182.704770564205	3.492546788073001	2.043365637867299E-5	0.4555512026778112	2.1678625428359714E-5	1.0500107717456811E-10	0.4878867027801179	-748.7608641691294	62577.68134640793	13870.443320324004	4851.3870455159085	8136.913789484309	212.9943299658631	10	13	41	5	8	0.18130396433211346	0.3480417174087087	0.30865385366253073	0.1620004645966466	
5770000	-9996.074770207186	-9266.379134018782	-729.6956361884035	-9266.379134018782	966.1916895506523	3.492546788073001	4.983848611749811E-5	0.5067162027065211	4.854853950691744E-5	7.538901793200834E-10	0.543792179066459	-680.7850496540544	66636.84279817308	1240.2565805503402	3647.8717273698194	1642.5381096524677	490.42428677408554	8	13	19	30	7	0.17727470359967987	0.32506549625173065	0.31331542218646485	0.18434437796212416	
5780000	-9963.008335044122	-9266.009274103355	-696.9990609407677	-9266.009274103355	699.4885413468676	3.492546788073001	9.00445451759289E-5	0.5531587483206393	8.571085858051427E-5	2.6316800530575286E-9	0.5732429602633381	-651.5812811124442	26166.2061753001	2954.30020028819	3365.6275885989485	911.1335293914877	184.5184070849745	8	21	13	29	6	0.17727470359967987	0.32506549625173065	0.31606719538684225	0.18159260476174677	
5790000	-10005.620386722545	-9248.057094007683	-757.5632927148611	-9248.057094007683	1143.1197790318263	3.492546788073001	4.216042883276666E-5	0.49170658076277396	4.030308874630794E-5	4.003893901933494E-10	0.498415854347724	-709.6509545582159	53304.18267526627	5462.019273491092	3829.683249681525	1874.8114274445343	475.26693828627725	5	27	11	27	7	0.18264059738229552	0.33256049626310574	0.31606719538684225	0.16873171096775602	
5800000	-10052.790685672997	-9284.240722872017	-768.5499628009807	-9284.240722872017	1392.5926453741217	3.257495562788548	3.2071468892544236E-5	0.30713063641495203	3.2217169446556944E-5	1.198663858045932E-10	0.34193957971471167	-719.4797342068854	60044.25665315505	7622.0900025034125	8785.389270393778	2792.250833806391	241.31288770511773	9	29	1	30	8	0.18264059738229552	0.33256049626310574	0.31606719538684225	0.16873171096775602	
5810000	-10038.61256295346	-9254.627077203648	-783.9854857498127	-9254.627077203648	1563.6421010669878	3.4540416939302645	3.19627960407124E-5	0.4502589660295411	3.160735578776234E-5	2.516879944655492E-10	0.4941272886478412	-736.5624968020194	50202.69130175577	6045.730518634978	2841.2872998638404	2153.012135869565	106.75850103771188	11	30	6	26	4	0.19240011559140083	0.33602897813467425	0.3008647007756596	0.17070620549826487	
5820000	-10139.548818403691	-9266.189977118334	-873.358841285356	-9266.189977118334	4124.0079841852075	3.8723777778925905	1.214771860094554E-5	0.5311374702203534	1.1266612640411138E-5	4.082048811206511E-11	0.5447800600377861	-819.8249530740318	80992.38270363376	29740.161579168493	7233.669987206375	7860.456637712895	4783.148267210455	13	21	9	26	8	0.18125091596562892	0.3471781777604461	0.3008647007756596	0.17070620549826487	
5830000	-10135.672285234856	-9269.324979321773	-866.3473059130822	-9269.324979321773	4399.836596613333	3.9622523540302925	1.0578704607440534E-5	0.34014466237266094	1.0643352905229258E-5	1.2092327282374175E-11	0.33256096050139705	-812.5636687544218	129105.24772683658	46608.06327461271	9735.650462410958	8324.354926049746	592.4621184414099	6	27	3	35	6	0.18210265463024333	0.3463264390958317	0.3008647007756596	0.17070620549826487	
5840000	-10034.171214135551	-9263.089280474978	-771.0819336605729	-9263.089280474978	1477.4364572004995	3.784696139682076	3.99876776098715E-5	0.50679169710586	3.480650885492315E-5	3.644730823220543E-10	0.527790706042294	-721.507654131796	61194.986972475155	15053.339644586218	4928.883369985752	2655.970854910831	151.70297921875226	2	20	17	32	6	0.18210265463024333	0.3463264390958317	0.30361107303336854	0.1679598332405559	
5850000	-10130.75342352142	-9258.075060086176	-872.6783634352444	-9258.075060086176	5412.983344360693	4.026994209137864	1.1477912392169495E-5	0.6475724500942194	9.762969050250653E-6	5.4606715784689666E-11	0.7097128026100042	-815.9922196736178	98027.42087596086	74623.70148955249	11860.140502027263	17396.22036207504	619.902765133248	7	19	40	4	7	0.18210265463024333	0.3382288013145553	0.31170871081464496	0.1679598332405559	
5860000	-10190.161777640167	-9254.447601890746	-935.7141757494204	-9254.447601890746	12675.01363341365	4.026994209137864	4.34251635121223E-6	0.5227749486734762	4.0326431490348485E-6	5.210704865438846E-12	0.5375180976710251	-873.549608218369	307471.3092450588	189885.36965276263	17278.62814674449	50127.78922023192	3098.6946778376805	2	16	47	3	9	0.18232990034587065	0.3382288013145553	0.31170871081464496	0.1677325875249286	
5870000	-10094.637428467036	-9266.818392011179	-827.819036455857	-9266.818392011179	2769.9016877592258	4.026994209137864	1.9025793369755666E-5	0.4327946458227137	1.7690227109401636E-5	6.746876020357811E-11	0.45749057587241876	-777.7729352114661	65647.58393479594	5987.506571184903	6169.748970597436	4184.842974099537	558.8180287898157	17	7	44	4	5	0.176069575855212	0.34448912580521396	0.31170871081464496	0.1677325875249286	
5880000	-10165.028223239342	-9254.891921095168	-910.1363021441742	-9254.891921095168	7551.676500972389	3.5136915594498617	6.789050468659158E-6	0.47086628999880165	6.430097434006375E-6	1.0773471491408965E-11	0.4828361253613454	-851.8783741767282	164237.1556940845	254761.5532104392	26161.2753324424	9820.547678624127	2552.5900837309555	12	2	34	22	7	0.18613619256857766	0.34448912580521396	0.3016420941012793	0.1677325875249286	
5890000	-10143.649576513977	-9249.49232273295	-894.1572537810272	-9249.49232273295	5744.395734139439	3.697490021582894	9.108324156980646E-6	0.465322892401667	8.565120224086778E-6	1.5129958467723153E-11	0.4462555458036221	-836.5472205138036	104791.4083880696	145000.12856754218	61939.74024744591	10662.947198206524	1451.5164472979877	8	8	17	37	7	0.18480356175373006	0.34448912580521396	0.29504500974063913	0.17566230270041636	
5900000	-10154.18580572119	-9254.56724879367	-899.6185569275204	-9254.56724879367	7152.740895594304	3.697490021582894	7.875267090928859E-6	0.4854909979381367	7.75559201386622E-6	1.3444060572423119E-11	0.476413811919522	-843.6659849117494	122913.94245909931	31250.016745227247	39318.188012784034	11946.500321583793	1548.0185741085588	18	3	12	35	9	0.18819239506285482	0.3411002924960892	0.29504500974063913	0.17566230270041636	
5910000	-10182.022637723843	-9276.986125673593	-905.0365120502503	-9276.986125673593	6233.46948213688	3.697490021582894	8.127011396023817E-6	0.4070331640567874	7.837549905670126E-6	1.0666132286093253E-11	0.40726666463571426	-849.7412577199888	87735.51089396844	23709.596816780828	15013.949725804547	25997.044756272822	1968.7719970669687	16	33	6	14	8	0.173437322421743	0.3371783813442169	0.3137219935336233	0.17566230270041636	
5920000	-10200.805604270203	-9270.641027864142	-930.1645764060613	-9270.641027864142	8674.830190262588	3.660204220058394	5.804809089800043E-6	0.6284367013636498	4.899508730719178E-6	1.007004778784421E-11	0.6042731829443059	-871.2659608309576	158393.32302288266	26594.179741572956	16687.17971286907	46165.23040493968	386.6908420336421	19	22	25	4	7	0.17770630996415784	0.3371783813442169	0.30945300599120845	0.17566230270041636	
5930000	-10128.950491622694	-9253.577941837166	-875.3725497855283	-9253.577941837166	4477.94303714041	3.6984793363389152	9.445786461231709E-6	0.4315949082418386	9.13687799301366E-6	1.7139743400239888E-11	0.4312626144785856	-823.0001082901032	243913.31090368665	22503.927224936953	12521.848147003771	1252.6915817864924	211.69846382679543	8	29	33	1	6	0.18052083705611285	0.34067351643371707	0.3031433438097533	0.17566230270041636	
5940000	-10108.28458302666	-9265.696474858465	-842.5881081681938	-9265.696474858465	3406.1518211680263	3.5657011951371773	1.2675973856569554E-5	0.5257606143282109	1.2447006173528134E-5	3.306359918801995E-11	0.468490484248191	-790.6681723632877	185246.40026519602	13589.38657551467	11541.208432084766	1240.7349920455526	355.8106546647997	7	18	43	5	4	0.18052083705611285	0.34067351643371707	0.3031433438097533	0.17566230270041636	
5950000	-10057.854339236485	-9268.651577925342	-789.2027613111414	-9268.651577925342	1692.216381284445	3.6989175237216267	2.935419038268151E-5	0.457065276204974	2.7534737209346528E-5	1.4745998529395123E-10	0.434350454346933	-741.0280302591033	46492.89433998649	13597.569316184705	4240.434927706661	1798.1261870824912	249.22963842363114	11	14	45	1	6	0.17316630494741295	0.33358236865803775	0.31914976770621145	0.17410155868833743	
5960000	-9992.459408879486	-9261.382542382347	-731.0768664971375	-9261.382542382347	944.0745932645275	3.3886056013994	4.819716134771949E-5	0.4629280795070721	4.6227073886612774E-5	4.869831434862838E-10	0.45986730705950096	-680.5139705992607	123863.85346811399	4795.75122324372	2435.4515627117485	4406.557196734875	92.70061789829239	4	18	46	3	6	0.17429225483223604	0.3324564187732147	0.31914976770621145	0.17410155868833743	
5970000	-10004.580068955695	-9277.206721717666	-727.3733472380289	-9277.206721717666	859.6102847577584	3.6924822241688453	5.522208037858716E-5	0.4786156523188864	5.1555458877970314E-5	6.399829631495314E-10	0.4805597928887174	-676.8989476342538	46136.3673695909	39707.71511941116	2009.0003275415977	3195.884781375783	14.99052188618686	3	5	35	28	6	0.17429225483223604	0.34481300236549517	0.306793184113931	0.17410155868833743	
5980000	-10058.160235296447	-9264.821985102144	-793.338250194304	-9264.821985102144	1917.2780589792428	3.8845241424715153	2.3026548910862906E-5	0.454297550810369	2.170758078558033E-5	1.167578330730134E-10	0.4799761136985172	-740.0435046811942	73255.17549766434	98813.0331225479	2753.5968406697984	4182.142583425081	155.32063462749562	7	2	9	52	7	0.17429225483223604	0.34481300236549517	0.306793184113931	0.17410155868833743	
5990000	-10026.124741944797	-9256.399214683142	-769.7255272616551	-9256.399214683142	1283.594005481063	3.8845241424715153	3.818846376607236E-5	0.665410355394906	3.58800838943047E-5	6.278297747930323E-10	0.663311799676184	-721.98221789314	25746.13935487661	8014.204975544842	1817.9274784727388	2687.467557237515	260.9248405880519	19	3	2	48	5	0.17607705249309594	0.34481300236549517	0.30500838645307105	0.17410155868833743	
6000000	-9976.191632919494	-9255.894657991777	-720.2969749277162	-9255.894657991777	778.5377464681554	3.9658668421554077	5.9298155821039516E-5	0.7421061801854819	5.567375846385437E-5	1.4083803212762152E-9	0.6835337889454832	-673.3209181530755	26242.155337308293	5160.9565253415485	1743.9735410731969	2103.7575507571646	35.90820729254312	8	17	11	35	6	0.17030087678733882	0.3383856068579426	0.31216409171231235	0.1791494246424058	
6010000	-10005.232066796594	-9267.26675349474	-737.9653133018544	-9267.26675349474	921.192929079012	3.993849463988836	4.144887738864172E-5	0.40906689225643506	4.16246824523993E-5	2.3936510612022096E-10	0.36397256578826964	-689.6996320228541	26138.389425113506	2395.5075396091065	7191.802849175426	2271.341180723047	130.52326032920655	9	13	20	28	7	0.18919745893216014	0.3176328409350016	0.31216409171231235	0.1810056084205255	
6020000	-9935.087086812078	-9264.666965641103	-670.4201211709748	-9264.666965641103	376.79721751676027	4.007745957023162	1.2304515951277878E-4	0.5099791274634985	1.0962570885511895E-4	2.2720768675854166E-9	0.43798118122015967	-627.5057931405895	12519.19408329334	2226.557095223664	1094.9236837468618	1198.9692974046259	57.14034676695619	9	15	5	42	6	0.1898841783949561	0.33198169343773876	0.315490922956864	0.1626432052104407	
6030000	-9930.913848653603	-9253.618698046635	-677.2951506069671	-9253.618698046635	463.7725920747703	4.007745957023162	9.962752364460347E-5	0.5566247530963225	9.042113295818111E-5	1.9004368018207233E-9	0.48428114594526167	-628.6849422294104	44147.54038714881	22763.18929649866	2213.095146333264	1758.73435348003	10.77445415819705	1	6	1	63	6	0.17997962692161304	0.34365777468740943	0.3137193931805364	0.1626432052104407	
6040000	-9995.359616110965	-9259.460174308946	-735.8994418020188	-9259.460174308946	921.6862524108622	4.016380712101383	4.7886563016713765E-5	0.6601515345921527	4.5260403626097846E-5	6.419948574139869E-10	0.55535370954238	-685.2448195762844	12749.256728194778	32006.74819387248	12244.504614409163	2644.323291343063	57.085968461270234	2	8	1	60	6	0.18013150799109665	0.3454436053441805	0.30894232323831466	0.16548256342640771	
6050000	-10058.511676783128	-9263.854061720293	-794.6576150628345	-9263.854061720293	2157.107396624386	4.113768758683497	2.033317810746875E-5	0.5568027124898338	1.956595219418846E-5	1.1661692377236312E-10	0.5483147944017471	-743.0068712591845	63458.780396483606	25717.82331160324	4599.908368482877	4867.300066068367	881.8144201125112	6	1	1	61	8	0.18013150799109665	0.33566583151348284	0.3047731745376575	0.17942948595776254	
6060000	-10063.174505009545	-9275.952343284987	-787.2221617245581	-9275.952343284987	2163.784907640774	4.195515212367118	2.1224956852159564E-5	0.5100328498585037	2.0876046071140424E-5	1.0190417998812505E-10	0.4909515763662288	-732.3434855603863	69795.16173499153	147187.15935208704	7987.732256730868	4516.838618640397	219.54304350270343	1	8	3	57	8	0.18916152639615522	0.3357441541403173	0.3046948519108231	0.17039946755270396	
6070000	-10107.83960168878	-9286.080209068283	-821.7593926204975	-9286.080209068283	3435.137208710592	3.3954778417451106	1.5225169259962143E-5	0.40416853297250765	1.552650201903592E-5	4.3083533746313696E-11	0.42636010989708595	-764.621325176793	94021.87662133401	184439.9776246983	65781.35090708097	5871.88545046146	452.04772825380815	2	4	6	58	7	0.2077000519677548	0.3179712527268959	0.3046948519108231	0.16963384339452572	
6080000	-10055.05478746078	-9261.959671284867	-793.0951161759137	-9261.959671284867	2532.304059699976	3.8478910470438517	1.5707935145819448E-5	0.5903825301922682	1.6969468683501446E-5	6.940823272489479E-11	0.502730300725697	-740.5176024421721	74535.59812713228	2838.114746958303	1202.9706535180821	6268.000742105669	104.26743772082936	9	2	9	51	6	0.2119543751096006	0.3129701279635111	0.3054416535323621	0.16963384339452572	
6090000	-9957.384223248575	-9262.097929749401	-695.2862934991729	-9262.097929749401	644.6219453784504	3.8478910470438517	5.481449601733464E-5	0.436041161516433	5.673598026255201E-5	6.333946334103168E-10	0.4455649357434657	-647.4975421550492	65138.807619712614	1500.3171561755405	3091.418570065686	1768.5515711798005	29.561724600865546	7	18	9	36	7	0.20131783950949297	0.3236066635636187	0.29430281920408913	0.18077267772279865	
6100000	-9935.21148057706	-9249.947279758624	-685.2642008184358	-9249.947279758624	502.2579220246705	3.2340591705365704	7.147008483965613E-5	0.40111660612994593	6.825648055314805E-5	7.486981895908196E-10	0.40631518209908596	-639.1868036546289	40572.806282317135	1033.7773435726413	3012.7864622247785	919.536116430765	43.88433017586413	8	16	14	32	7	0.17546618301842834	0.3236066635636187	0.32015447569515376	0.18077267772279865	
6110000	-9916.225779997052	-9271.252375450676	-644.9734045463754	-9271.252375450676	348.21368796583755	3.6503837086468556	1.1104353818000254E-4	0.4322767311837675	1.0852755689925537E-4	2.2595207415322297E-9	0.4389555170036309	-601.6886383638156	18330.329252292002	708.9465502981932	1622.8455777019649	873.3335825406086	13.480945425579025	8	20	13	30	6	0.17546618301842834	0.3485608993589812	0.2952002398997913	0.18077267772279865	
6120000	-9837.089712011471	-9254.206034636345	-582.8836773751258	-9254.206034636345	177.42890289230078	3.2670263351874747	2.1530858250398387E-4	0.49673579702985315	2.2234828005843503E-4	1.1520638264228928E-8	0.4966612349508479	-542.6196291919878	4448.757231050806	236.88667733383707	1077.7677723742943	369.86302895505224	2.2948619882667014	10	26	4	31	6	0.189579902920975	0.32440150679660135	0.30524591255962447	0.18077267772279865	
6130000	-9880.740051499859	-9262.999861095592	-617.740190404268	-9262.999861095592	266.1588055403601	4.056913527960455	1.625349160871029E-4	0.5714160062452787	1.5986225630805443E-4	7.352476696828944E-9	0.5310773363243717	-577.8463053999296	7883.280606153504	417.2243303225579	250.16810984190911	645.0504791970785	18.16677774582252	11	13	10	37	6	0.17992048619741036	0.34511183183072464	0.2941950042490658	0.18077267772279865	
6140000	-9890.08768176658	-9260.001534389077	-630.0861473775014	-9260.001534389077	368.04196270065955	3.4373419832020233	1.1086670071158936E-4	0.5800918792609824	1.0980650556603345E-4	3.514810608338472E-9	0.5661382722055177	-588.2872418291581	14357.22047559152	707.559036561444	703.0622703208586	861.8469785907929	12.822179071309664	8	19	3	41	6	0.18612483452510947	0.3218436581323201	0.3152145087622331	0.17681699858033684	
6150000	-9952.995449169322	-9260.82275641991	-692.1726927494127	-9260.82275641991	739.6365884969678	3.7649535883626846	5.867008190802559E-5	0.5133577004871853	5.5047251758678734E-5	8.350245168858648E-10	0.5156146342348475	-644.8909996019459	40393.43179224019	1033.1690542157323	2761.7406756184046	1778.1159433833395	13.861672101066297	10	26	16	19	6	0.18615567042073522	0.3218436581323201	0.31494497278186084	0.17705569866508333	
6160000	-9964.07935070718	-9264.746861389282	-699.3324893178971	-9264.746861389282	644.3698679107989	3.7565702143500412	6.752594796364266E-5	0.5472765647193699	6.181666897578198E-5	1.6333651334237571E-9	0.6065033777428286	-651.8791454624213	74782.54957269104	2214.796954955634	2758.12018058082	1279.5887902341176	4.421381087411707	12	25	8	26	6	0.18615567042073522	0.3218436581323201	0.32502228285545837	0.16697838859148578	
6170000	-9889.33789576806	-9263.345347190356	-625.9925485777035	-9263.345347190356	264.165783385916	3.7565702143500412	1.630071934231032E-4	0.5407303973208388	1.5468776172934315E-4	6.917335078922172E-9	0.5177136068304442	-582.3271103373395	28422.6792139967	2535.850968831682	1434.252907751829	649.3722187203329	0.744941734712114	8	11	17	35	6	0.18615567042073522	0.3218436581323201	0.3158582436250645	0.17614242782187967	
6180000	-9879.10411861053	-9269.876225813805	-609.2278927967253	-9269.876225813805	186.3651943885386	3.4383546980926094	2.357998698223971E-4	0.4932751566654397	2.1978981648095963E-4	1.2329982905097747E-8	0.48591816143727856	-570.7629537853478	4916.46876199714	1740.2777696029239	339.2925048994469	445.4174781521412	9.617707640236185	17	14	12	28	6	0.18603322270981146	0.3222642168534123	0.3158582436250645	0.17584431681171125	
6190000	-9887.370532000783	-9262.20802179081	-625.1625102099734	-9262.20802179081	207.91396166385437	3.4046507590724056	2.4299423239410533E-4	0.6234995837596041	2.1282733766882315E-4	1.5586053205221417E-8	0.5526761473029409	-582.3696569330449	6354.9681882409095	1660.7909844990072	3504.3902503014215	660.7669559098035	11.805250225755824	7	21	2	41	6	0.18603322270981146	0.3222642168534123	0.3158582436250645	0.17584431681171125	
6200000	-9930.277024531808	-9270.860272552873	-659.4167519789358	-9270.860272552873	334.01630169809596	3.51115867941711	1.2431404646365951E-4	0.3213987464202771	1.2343071795391185E-4	1.4708810611496158E-9	0.31414490917471144	-617.5822237620415	10298.637921553915	2979.8294941556182	2074.737651378273	840.1339263410753	19.70969522184252	7	3	30	31	6	0.18816506147984682	0.3201323780833769	0.3158582436250645	0.17584431681171125	
6210000	-9856.508432807957	-9262.057052498923	-594.4513803090348	-9262.057052498923	163.9221055033522	3.3683715162709706	2.5191170008841097E-4	0.4168502931917585	2.4255531180977885E-4	1.2529064128091771E-8	0.4433760909813501	-555.9887762286729	6331.64456823115	856.2897820307213	1139.5018001635922	257.942757580728	7.173885124184959	8	13	17	33	6	0.18816506147984682	0.31914878922185635	0.32194967179863626	0.17073647749966003	
6220000	-9872.686137665665	-9255.921871928767	-616.764265736898	-9255.921871928767	215.5726052033	3.7667016664324557	1.8481699061615993E-4	0.44086930028586047	1.8064319565342144E-4	7.707806611496487E-9	0.4792132904442355	-577.545942045195	5008.579459523159	1682.5116837174266	1276.747556132895	426.972354939916	1.1012944464469658	10	9	22	31	5	0.18816506147984682	0.31914878922185635	0.32194967179863626	0.17073647749966003	
6230000	-9844.180509944123	-9261.201037261908	-582.9794726822144	-9261.201037261908	151.09028462544381	3.7667016664324557	2.812390632683069E-4	0.5946399985907955	2.885101569075436E-4	3.445427359016707E-8	0.6383626149391969	-542.4452965670139	3408.4056976112356	6527.284304890801	645.5359708891677	336.004138107488	2.840262860235117	5	6	29	31	6	0.19379950657356504	0.3248096285887231	0.3066009264799316	0.17478993835777976	
6240000	-9878.797373084883	-9257.94247741425	-620.8548956706331	-9257.94247741425	227.89560260001443	3.7667016664324557	1.640190270203981E-4	0.5170822595012307	1.7227701560794398E-4	9.137287821287705E-9	0.5641147829934541	-579.2734524587305	12930.474903878645	1625.6050531738358	870.2507165966213	730.3049102651414	4.194716536818074	11	5	28	27	6	0.19379950657356504	0.32312302963189066	0.3066009264799316	0.17647653731461216	
6250000	-9960.314369630018	-9254.126258586652	-706.1881110433663	-9254.126258586652	611.5604998239596	3.549869794687399	7.231707430021754E-5	0.5196270160391249	7.595284626125627E-5	1.6474552579689233E-9	0.5453843868212135	-655.3149826860009	24516.722484996862	61998.94511061975	9185.4325594514	1503.736128752967	28.533159125614166	7	2	10	52	6	0.20487864782285864	0.3221915253571368	0.29645328950539185	0.17647653731461216	
6260000	-9974.025548089556	-9262.078006371006	-711.9475417185492	-9262.078006371006	699.0558440031764	3.536756901811727	5.590655971857168E-5	0.5078651010561639	5.525713359216103E-5	9.512693962915698E-10	0.5388833290326276	-662.0784473945372	18537.919316983753	37888.01842774706	14522.45197599095	1440.7832483098616	16.192963242271258	12	4	2	53	6	0.20487864782285864	0.3221915253571368	0.29645328950539185	0.17647653731461216	
6270000	-9986.40520885388	-9277.828480096614	-708.5767287572645	-9277.828480096614	678.8582407965301	3.6540063114643293	5.6122380951540125E-5	0.48427797972160086	5.2543384776650315E-5	8.789086205740247E-10	0.5513127285632878	-662.6708972845341	20084.303234642815	12411.854418780276	1822.408031722086	1516.2662488437697	4.3889807667511445	5	15	9	42	6	0.19012290834809614	0.34139511765144287	0.3072685091493344	0.16121346485112603	
6280000	-9956.145826290798	-9290.85483008651	-665.290996204288	-9290.85483008651	449.6206967405273	3.6540063114643293	8.817859983599298E-5	0.470801965204007	8.625433686479751E-5	1.4869115182802666E-9	0.42953437300884617	-618.4476301626476	33098.48446881092	16452.46627144527	2487.070582527209	1278.6855199396377	2.1882720406708374	2	13	5	51	6	0.1767607734627018	0.3393011156809022	0.32063064403472874	0.1633074668216667	
6290000	-10006.18522566141	-9268.739611623103	-737.4456140383062	-9268.739611623103	964.9058948088268	3.970500609670035	4.4745529804378306E-5	0.43099791031449297	4.111873594753942E-5	4.1369750582916464E-10	0.4549984114390339	-687.7724488801613	100074.9767258952	13523.182094156604	5209.401508063886	1891.5924384985303	12.44110506158484	3	21	1	46	6	0.1767607734627018	0.34038457754484097	0.32063064403472874	0.16222400495772793	
6300000	-9917.933468122059	-9265.15898308509	-652.7744850369693	-9265.15898308509	362.16010050918567	3.970500609670035	1.0621215305568922E-4	0.3482842853233804	1.1057059462747377E-4	1.391880227973996E-9	0.3329106507722976	-608.3921588999704	18553.920267214948	12997.636519351461	1477.9716650935648	845.7058155239931	1.9869367390674857	6	7	29	30	5	0.19430668781600438	0.34038457754484097	0.29219447921898806	0.17311425542016606	
6310000	-9861.185367788989	-9276.597113514266	-584.5882542747223	-9276.597113514266	167.84804014255198	3.8252894481794835	2.616511413032042E-4	0.49209273915112095	2.5469372445487815E-4	1.7073998795552198E-8	0.49603855227241833	-548.6351860247595	2327.75759003405	368.97109561806144	466.8288599515121	358.33383603824694	1.0396117003677967	17	4	26	25	5	0.19430668781600438	0.3324418273465067	0.30013722941732235	0.17311425542016606	
6320000	-9926.10685938968	-9284.8882115685	-641.2186478211803	-9284.8882115685	355.76362255216384	3.4435867345153155	1.1874333151049676E-4	0.41943574958702107	1.2087195846783056E-4	3.3242073801829744E-9	0.4536297519733575	-598.1712580789375	11452.738270920008	12440.00923822691	748.990609942928	611.5877647063796	1.2189644731544178	1	10	48	13	5	0.17665282907503466	0.34855653658729474	0.30013722941732235	0.17465340492034773	
6330000	-9996.183402382398	-9253.50543983278	-742.6779625496175	-9253.50543983278	1178.803511348328	3.6162525260570013	3.262879704811829E-5	0.44371795773225897	3.411322251040645E-5	2.935395495047495E-10	0.5045060375958567	-697.0460501559955	33452.01724515183	1496.32523291922	3803.766389440673	610.7960086646887	3.617371798971832	14	2	55	1	5	0.17763062702030852	0.33697674059072513	0.29862830669863216	0.18676432569033372	
6340000	-10002.41465688104	-9253.011233663843	-749.4034232171966	-9253.011233663843	1389.0631217595478	3.8783327615649066	3.228996871878877E-5	0.4778859774032589	3.070791052670963E-5	3.4132972431015573E-10	0.5645636576527524	-702.9626373013425	40625.6284415796	4037.4339839823206	3698.129669459582	1165.1721604253064	29.07941691175868	12	20	38	1	6	0.17763062702030852	0.33697674059072513	0.3086589037608844	0.17673372862808148	
6350000	-9941.564670566091	-9263.467353850252	-678.0973167158396	-9263.467353850252	488.9599026443117	3.912103794984002	9.014720504590298E-5	0.4564154709374817	8.298027478055848E-5	1.97453251179355E-9	0.4978065962012832	-637.5656917088753	21184.107255457307	3713.080301138415	1082.1312488572557	79.19085428297477	21.914763126122807	9	9	54	3	2	0.1841892153618729	0.3250984062685109	0.31798854486809536	0.17272383350152035	
6360000	-10004.892674874218	-9263.17033471397	-741.7223401602482	-9263.17033471397	1042.1480532330515	3.420445210308214	4.113302992046517E-5	0.5857334793738308	3.99150254341552E-5	7.24725273481605E-10	0.6554738661867551	-689.1526725564258	147087.0284927964	43296.75009021394	2435.279392002443	3173.3604274681957	234.08271390490006	2	8	55	4	8	0.19106669878804916	0.34093821198126106	0.28966812226438704	0.1783269669663022	
6370000	-9948.503988570448	-9266.48993883348	-682.0140497369684	-9266.48993883348	546.1326147734827	3.6142522006197475	8.382914559689337E-5	0.43720940067788205	8.459000004037038E-5	1.6864879694358393E-9	0.4768099290852825	-638.3096017541617	23123.84462861238	1798.000312929036	1256.5306628274502	1207.6028248683008	112.92562958112299	9	7	54	1	6	0.19006806553590788	0.34193684523340234	0.3053180015523409	0.16267708767834838	
6380000	-9981.515054202311	-9262.316378543544	-719.1986756587662	-9262.316378543544	808.7845986801779	3.461274163303711	5.492925371801699E-5	0.4833773172150534	5.338497107295998E-5	7.859074554778669E-10	0.5076357879797354	-673.5466209579123	67351.72221150008	5904.216922346017	2244.0754112641994	306.8744589737021	159.76351092056538	8	2	59	2	6	0.19200919212523038	0.34193684523340234	0.3038934993452983	0.16216046329606848	
6390000	-9916.16632976645	-9256.472959382098	-659.6933703843538	-9256.472959382098	414.62170677419294	3.461274163303711	9.82632652673219E-5	0.5920171633584568	1.0052394683451437E-4	2.957033805702383E-9	0.5390644133815772	-619.8235010450054	27239.942080985005	964.9575080334089	936.1139948025183	26.315420271566865	23.259814511490433	9	3	58	5	2	0.19579424438190843	0.34193684523340234	0.3038934993452983	0.15837541103939043	
6400000	-9914.262588465579	-9250.669468218191	-663.5931202473885	-9250.669468218191	395.5541482461328	3.461274163303711	9.95615764255011E-5	0.45721495903569204	9.747867759494202E-5	1.6401925473426865E-9	0.42524664186793404	-622.6265649721594	18690.162506569206	5386.742357752059	1257.7376916073592	120.76829043755488	10.041036770168626	6	3	60	5	3	0.17753177332981687	0.3310781259071079	0.306907285107478	0.1844828156555967	
6410000	-9931.399316426345	-9262.989748071124	-668.4095683552207	-9262.989748071124	403.8237814808936	3.461274163303711	9.89328642245322E-5	0.49195982977080255	8.965943964136905E-5	2.4756812523062766E-9	0.5222499178755138	-626.0021286375046	37851.55104283392	1077.5931041066583	1707.5155460614822	143.20291378080626	5.999667402324792	7	1	61	5	3	0.17753177332981687	0.3310781259071079	0.306907285107478	0.1844828156555967	
6420000	-9939.866431211964	-9254.58147760138	-685.2849536105841	-9254.58147760138	457.76630229036056	4.2532661821837205	8.719167285627594E-5	0.5141611579351943	8.183330761524686E-5	2.0133185620397708E-9	0.5373249897048877	-644.4369262609604	16774.22316203056	2561.4331131315093	1315.553509180589	55.562818106421325	61.68805383757925	9	6	55	1	6	0.19640890721239068	0.3310781259071079	0.306907285107478	0.1656056817730229	
6430000	-10072.579642155008	-9276.438210446182	-796.1414317088255	-9276.438210446182	1822.021135529458	4.2532661821837205	2.396206848705378E-5	0.583690788716943	2.265158514792152E-5	1.884295796481037E-10	0.6194251285703835	-746.9348638927407	132278.8217955741	10353.580487746663	8189.59188855213	214.65790802733719	71.7699647029034	8	5	56	3	5	0.18939754273637094	0.3310781259071079	0.31391864958349774	0.1656056817730229	
6440000	-10039.07325130942	-9274.708334471059	-764.3649168383618	-9274.708334471059	1354.4713334430874	3.5735101782836285	3.231683486041956E-5	0.4328614153424476	3.071870221608644E-5	1.9103397113910108E-10	0.44731137139847743	-717.6163652790572	84134.38408650173	17646.41777985202	4256.0992397771	145.02390822040434	65.57444397077022	9	3	57	4	4	0.18939754273637094	0.3310781259071079	0.31391864958349774	0.1656056817730229	
6450000	-10002.19846921156	-9262.839296457878	-739.3591727536822	-9262.839296457878	879.9922063621418	3.5735101782836285	4.772178969273957E-5	0.5146280897626399	4.731057612041167E-5	5.230525101731963E-10	0.4883733502878676	-690.6872640836668	78245.6095273935	54904.80814970924	3552.313660859154	89.13448725041106	129.49727195071924	1	6	62	4	4	0.18939754273637094	0.3310781259071079	0.29703690593111376	0.18248742542540686	
6460000	-10054.34914345586	-9269.826625892978	-784.5225175628823	-9269.826625892978	1554.129211418106	4.134970362198628	2.5968534423760338E-5	0.5709113132761701	2.3432425140272235E-5	1.6318033521843298E-10	0.5545261530985331	-734.1168340549511	60063.75420473541	85880.1944411052	5296.876969121896	461.5904387697883	29.306189709029244	2	6	61	4	4	0.18315420468140686	0.33732146396207197	0.3119416635934399	0.16758266776308076	
6470000	-10053.861585760433	-9258.770432664645	-795.0911530957869	-9258.770432664645	1687.5923065767865	3.150806859225967	2.3433582125872233E-5	0.6873655405551482	2.1830572742271368E-5	1.9615288944484194E-10	0.6206739509681035	-744.8620982946853	62034.38884620458	29831.647895385016	6180.337829928498	1611.4622989200743	57.68163419106279	7	5	58	2	5	0.19543242858884632	0.3350161102753833	0.29917642047923626	0.1703750406565336	
6480000	-10046.095565968542	-9262.924816773388	-783.1707491951552	-9262.924816773388	1584.2369238599003	4.0567121209054	3.080544513566078E-5	0.4736807115252339	2.8526773701281297E-5	2.880791136031005E-10	0.5554013271444775	-735.6431897478557	28304.540304456958	8481.371460376942	4535.540715774699	2239.822396312951	438.9542274896147	11	4	54	3	5	0.1877357976300875	0.3350161102753833	0.30407988871827196	0.1731682033762568	
6490000	-9960.528123369368	-9270.58077371816	-689.947349651208	-9270.58077371816	540.4643141401175	3.9348980012431545	8.721792677802175E-5	0.581497767225952	7.86628452866902E-5	2.9102221635223803E-9	0.6552469035209695	-647.5444800278757	24810.25671672605	4551.831240110957	1657.905362587464	97.6157500396237	46.81737348005394	7	3	60	2	5	0.18166746407182205	0.3350161102753833	0.30571322110050786	0.1776032045522864	
6500000	-9987.972460446492	-9267.541159894265	-720.431300552228	-9267.541159894265	933.8155472766391	3.6047742379036536	4.844246087811139E-5	0.4817206214613447	4.3729146809270105E-5	4.1560159933897607E-10	0.4590755676453224	-675.0054667298426	29935.724849049475	20510.243386103615	1702.5697470295443	402.46583919097765	94.30121014179186	8	1	61	2	5	0.18014992843130262	0.3350161102753833	0.3081366147336791	0.1766973465596346	
6510000	-10014.581729873238	-9268.801525654877	-745.7802042183614	-9268.801525654877	1183.289094905462	3.618423375625925	3.9473770932887576E-5	0.4471872848756828	3.6960105067815835E-5	2.9325288983529004E-10	0.4371016347774889	-692.7596808967503	25935.08290325946	49031.262421597574	2681.1365461835003	7913.519149328416	312.81655906271624	1	7	59	2	8	0.18014992843130262	0.3387867352541458	0.3081366147336791	0.17292672158087205	
6520000	-9961.8860143175	-9269.606236426369	-692.2797778911324	-9269.606236426369	603.4225927373427	3.618423375625925	7.11054694077661E-5	0.4095831706273262	6.435653639213193E-5	8.31457202541622E-10	0.4310814272145954	-649.3732097149689	19826.843174236725	5499.397207422031	1628.261654856834	504.1519192756292	27.87703994120267	9	1	59	2	6	0.18014992843130262	0.3387867352541458	0.3081366147336791	0.17292672158087205	
6530000	-10028.77260276729	-9254.09545997206	-774.6771427952302	-9254.09545997206	1674.1891643768608	3.618423375625925	2.696044160296906E-5	0.49205119045448037	2.4723429599374348E-5	2.2681194503291188E-10	0.5590398763847989	-725.4444164403626	47924.73517891692	92955.88841793676	5201.705084385918	199.3969288236696	20.667029266946347	1	7	62	4	3	0.17969878798982342	0.3376933925231138	0.3051822641817512	0.17742555530531115	
6540000	-10034.794684717284	-9269.663505027886	-765.1311796893989	-9269.663505027886	1473.9945275322348	3.6463873945123244	2.7860308907097534E-5	0.48871335356551876	2.741511332343096E-5	1.7457331310315916E-10	0.49680774395479643	-717.9602351183206	80495.64790942676	9291.212423654715	3978.188090363718	351.17591331874877	145.64793961684873	9	2	59	4	3	0.18710650914150528	0.3299278692097566	0.3051822641817512	0.1777833574669865	
6550000	-10018.74485506286	-9262.370672815992	-756.3741822468681	-9262.370672815992	1323.9912192306385	3.6463873945123244	2.84112692961437E-5	0.5077177628069273	2.911130324583387E-5	2.740117877148533E-10	0.559960672890478	-712.6841160437899	35243.72687639543	3266.3124606140427	3607.957439806366	114.169905504945	21.4650657356223	14	4	52	4	3	0.18233649713574113	0.33469788121552074	0.30232212231294703	0.18064349933579069	
6560000	-10097.39447600979	-9264.208098919988	-833.1863770898025	-9264.208098919988	2977.1818439559497	3.6463873945123244	1.2444231027098647E-5	0.498235803039701	1.3000108183797772E-5	3.701270502228039E-11	0.4780548023532217	-781.8051946225166	191582.64852073294	53837.74166622016	8316.683873588525	442.0596432851208	121.85417097128796	7	8	55	2	5	0.20763279301431198	0.31765048974351373	0.30232212231294703	0.17239459492922685	
6570000	-10027.961312647269	-9265.478798759723	-762.4825138875466	-9265.478798759723	1163.4010894409528	3.6326958203009077	3.7237016569719984E-5	0.44220745291765395	3.685657559569314E-5	3.247787270218004E-10	0.46805992221131076	-717.3693876910193	49100.780226174895	1708.6283545003353	3985.5832107519486	175.45728242337086	21.70348148265763	10	7	53	5	2	0.20503134104651746	0.31656366081559456	0.3124237081488863	0.16598128998900125	
6580000	-9939.341103810622	-9263.555780497703	-675.7853233129182	-9263.555780497703	418.105044322911	3.6211155447105146	1.0012700551445659E-4	0.4706099278833954	1.0159787170159865E-4	2.229502057113566E-9	0.4638397949151492	-632.2623222551247	15752.931071029177	2241.35576154845	1095.7340237525718	1443.0899236659689	121.25477037402747	7	11	47	4	8	0.1936267352691565	0.3277845027874059	0.30126307769961413	0.17732568424382306	
6590000	-9934.332599471423	-9275.657836551523	-658.6747629199	-9275.657836551523	327.8327753830298	3.4707796973980685	1.2754862427952958E-4	0.4955725413448498	1.2627129148226344E-4	4.55280743914982E-9	0.5303986153708299	-616.1861588086763	10263.03759427067	4761.653829495027	2228.0702243920136	609.0447432381774	5.716837632413768	5	11	28	27	6	0.1772460057259368	0.3561104092129376	0.30131539616620473	0.16532818889492049	
6600000	-10002.10045536469	-9253.777071355244	-748.3233840094473	-9253.777071355244	991.6794534791916	3.6812686991254937	4.452805449123191E-5	0.5338807177450868	4.160693895020968E-5	4.344461249445277E-10	0.5107256706734615	-697.1135460622895	44485.62147025062	55602.54672219078	8225.799981579135	2337.152151450263	19.393072792892635	7	4	25	34	7	0.19789785550153338	0.3403084263096018	0.2960064306908397	0.1657872874980248	
6610000	-10003.802189665976	-9261.804852059318	-741.9973376066579	-9261.804852059318	908.2204294103605	4.223767573250224	4.945976449980894E-5	0.5301627478254979	4.484289622722795E-5	5.172713436928668E-10	0.4994052832493359	-695.4953434470468	18806.44247946654	9058.451991576441	2909.596092427538	2075.628902593562	6.896084248171357	18	12	11	30	6	0.19789785550153338	0.3393911033177462	0.2960064306908397	0.16670461048988042	
6620000	-9960.49103328429	-9244.811772480207	-715.6792608040826	-9244.811772480207	649.7291459815729	4.223767573250224	7.434755254948356E-5	0.5843760846499643	6.130625926282811E-5	1.3893553249719232E-9	0.5519479638700261	-667.0759518406018	13715.91599382195	31584.37495809478	3480.94655269553	1625.0099274280167	3.388916074122346	2	13	20	36	6	0.1663708567970327	0.34480800976306375	0.313218908422113	0.17560222501779024	
6630000	-9961.740146457878	-9241.099528465766	-720.6406179921117	-9241.099528465766	699.6989270290702	3.7654470366274837	6.19663075055797E-5	0.49255073906171853	5.683491952448374E-5	8.597035059958531E-10	0.510199830256836	-674.9275598287275	16416.4877459744	7010.142576418448	3229.0355163966024	1946.0104515773617	8.1961499105899	21	2	20	27	7	0.18411909175477148	0.34480800976306375	0.29547067346437417	0.17560222501779024	
6640000	-10045.549710300662	-9277.000001996606	-768.5497083040559	-9277.000001996606	1237.8156969116417	3.762649982076325	3.2117631506703624E-5	0.40187447509912444	3.257829104462435E-5	1.9951285490007745E-10	0.42248777502152407	-721.9412259631124	22520.698040102983	8279.163934379761	4078.1481857266326	2431.2095270685254	26.340276160490376	10	26	22	12	7	0.18411909175477148	0.32494239314650186	0.31533629008093605	0.17560222501779024	
6650000	-10023.832237626619	-9262.59583930959	-761.2363983170295	-9262.59583930959	1104.733196941195	3.3436607660882527	3.129732096482934E-5	0.4107552590215435	3.264401298023234E-5	1.7571052615985044E-10	0.43514525210777605	-712.0723850142774	37789.41555274325	19563.388102087512	4361.001738537743	3998.357142208384	41.8020302581024	8	7	11	45	6	0.1837542524127527	0.32874799415329525	0.3136548809576393	0.17384287247631244	
6660000	-10039.55322814928	-9263.384376227688	-776.1688519215912	-9263.384376227688	1440.2332612255452	3.3436607660882527	2.73993078901546E-5	0.5027490792851127	2.7141199641336245E-5	1.7024537718424287E-10	0.49563722820227035	-725.2515407973025	61192.180620761625	5976.5527357819265	9582.814356688325	5218.550806335701	51.47916575007383	7	16	13	35	6	0.20862918689854879	0.34407115059642734	0.2888171017898278	0.15848256071519584	
6670000	-10043.156787872842	-9265.951331792006	-777.2054560808357	-9265.951331792006	1403.7280527863538	3.5244178267221065	2.9096704516407964E-5	0.4941436464037299	2.6836448352134036E-5	1.384586383776474E-10	0.44368052189010176	-726.6500772959845	55358.24060352195	6184.372107911209	1707.5831805698067	5619.373321109479	11.131444239060738	11	32	24	5	5	0.18953315767358617	0.33653858871611503	0.3119727005597339	0.1619555530505646	
6680000	-10010.549713098553	-9253.984048102733	-756.5656649958204	-9253.984048102733	1241.7569308713305	3.5244178267221065	3.298303999715476E-5	0.40543825377642656	3.0131462472528995E-5	1.2602269845364357E-10	0.3572417138234915	-708.9582087655673	46448.63608385681	9145.852757286646	2128.108180279286	2492.5583628096874	19.149496550452458	9	28	27	7	6	0.18953315767358617	0.33653858871611503	0.3119727005597339	0.1619555530505646	
6690000	-10011.32574742201	-9260.516168468868	-750.8095789531413	-9260.516168468868	976.3655035212605	3.5244178267221065	3.944984880169474E-5	0.47351820242632503	3.8944170469042065E-5	2.8291107669960024E-10	0.4059854372275373	-701.9253244105249	53749.21490648833	10095.425838048688	1708.3330382703057	3078.7730782141575	289.6815520072604	8	24	31	7	7	0.19300796700146305	0.334924358616572	0.3101056357658506	0.16196203861611405	
6700000	-10001.214404255721	-9281.428632431376	-719.785771824345	-9281.428632431376	632.4047949479136	3.6810793310478807	6.658390852752884E-5	0.5334736697947507	6.354616617194637E-5	9.272967786998796E-10	0.48263426633585255	-673.9170984866437	30770.235296243056	4645.109455258984	1920.05829775369	1482.2369218401486	213.79691316370736	5	34	29	1	8	0.1891424848264185	0.334924358616572	0.30715818463426253	0.16877497192274668	
6710000	-10025.257367219463	-9276.160580719108	-749.0967865003552	-9276.160580719108	863.9824189455613	3.6810793310478807	4.714924331017509E-5	0.39712896260839176	4.630488698805258E-5	3.608756533900662E-10	0.39904264673686274	-702.269558590846	45225.499136253384	8370.374336656112	2191.209349267058	1761.771325111076	30.1756134788202	15	22	28	6	6	0.1891424848264185	0.334924358616572	0.30715818463426253	0.16877497192274668	
6720000	-9945.27781201255	-9259.548708492499	-685.729103520051	-9259.548708492499	411.64041658380603	3.9552437029989735	9.51415121336534E-5	0.37822433293841473	9.354965397354915E-5	1.6713110731891997E-9	0.4276781553217518	-642.5262664411283	14697.140815923489	2153.1841736329143	2321.4236985820653	1036.365912682736	37.010545442498255	10	19	21	20	7	0.17207336184013075	0.35223588171982323	0.30441210924843	0.17127864719161576	
6730000	-9954.348901269725	-9279.60276714606	-674.7461341236642	-9279.60276714606	374.14943153979624	3.9346113289312017	1.1283168966940839E-4	0.4320931046416773	1.124036950980993E-4	2.7442816271047868E-9	0.45991120521665146	-631.6046446109717	11363.608794515563	2523.2734336178673	3550.833744418868	634.1892634375716	40.37448319697792	8	4	28	30	7	0.1822358017007751	0.35223588171982323	0.29799871076062073	0.16752960581878065	
6740000	-9982.220658922835	-9267.676441479363	-714.5442174434726	-9267.676441479363	642.475665500311	4.046569314560909	6.237438260537982E-5	0.5557521815139085	6.293219523539434E-5	1.3518220166643856E-9	0.5759066928658294	-666.2705273343395	42536.76809139932	3634.105720130521	7190.621500545708	1077.1521028264663	81.00820966471642	5	25	6	35	6	0.1888504680477968	0.33924028962087976	0.2962316956176863	0.1756775467136369	
6750000	-9924.584761308135	-9259.996263213197	-664.588498094938	-9259.996263213197	398.192900488773	4.046569314560909	9.852076741760011E-5	0.6275894552498316	9.538447541116903E-5	4.232417566926242E-9	0.6580366420583069	-618.389873320077	24304.90051873606	4935.2480093293325	4043.3209651942584	1136.1194781803963	2.715220789397256	4	6	25	35	7	0.1888504680477968	0.33924028962087976	0.2962316956176863	0.1756775467136369	
6760000	-9927.866634048154	-9268.409167739204	-659.4574663089488	-9268.409167739204	411.94371293654336	4.046569314560909	8.974975813160292E-5	0.4495411004585083	8.580896981368132E-5	1.6771609157711359E-9	0.46398355625842724	-613.2260645269521	40700.90265447656	1265.1603019478505	3061.905002813061	935.6204619707341	3.5045819806135627	8	16	10	36	7	0.1943680271547291	0.33372273051394746	0.2962316956176863	0.1756775467136369	
6770000	-9961.910747768641	-9277.832839672246	-684.077908096395	-9277.832839672246	580.7171228997983	3.3589728070226523	6.115144673172773E-5	0.35946397950992226	6.52580921638358E-5	4.618806874690494E-10	0.3453088671818571	-639.1312362705257	17775.065417838414	3692.122187570757	5035.244421615526	1264.8996262568169	1.838032870193802	11	11	17	31	7	0.16955718955498178	0.35319753523862407	0.2962316956176863	0.18101357958870762	
6780000	-9946.376569626917	-9273.69160300862	-672.6849666182977	-9273.69160300862	434.55675773845417	4.100748989276422	8.36167489520968E-5	0.43573817133636855	8.637481121829528E-5	1.4550794460187174E-9	0.4402792411842934	-628.5945545494693	14012.225108587412	1225.6690841989034	2905.5709058752527	995.0985166837257	7.875348614025009	14	9	18	29	7	0.18622367791568262	0.3526441017292506	0.2974406847194527	0.16369153563561392	
6790000	-9930.006752466079	-9264.237966453009	-665.7687860130707	-9264.237966453009	362.18569258217894	4.034710596553603	1.1458831050509159E-4	0.4163143729685896	1.1208383758890508E-4	2.359469530252748E-9	0.42284395646828105	-623.2641882855739	9860.189897212638	1633.6995305373785	2890.9199221929516	649.4351782838812	1.5099417954905563	6	9	30	25	7	0.18622367791568262	0.3526441017292506	0.2974406847194527	0.16369153563561392	
6800000	-9970.155055562123	-9256.942569855612	-713.2124857065121	-9256.942569855612	643.1963754817936	3.679656223523948	5.788273250846739E-5	0.46324614587451224	5.814507355841862E-5	7.922844293311832E-10	0.4843002785351791	-666.385559181728	42874.95710950211	4373.288057315553	3520.009184407119	1636.6236045899652	12.940978209174672	4	15	25	26	7	0.18622367791568262	0.3526441017292506	0.2974406847194527	0.16369153563561392	
6810000	-10118.24686502739	-9279.230341928527	-839.0165230988619	-9279.230341928527	3123.7108827849906	3.5117131970851814	1.2158742970260731E-5	0.5104104697859843	1.1985106970175091E-5	3.819842926907782E-11	0.5179888510588819	-783.785039244476	193323.65940777847	17256.313707775305	22538.214709345062	8515.657136265272	61.468950002492015	4	21	18	27	7	0.18222298886792088	0.3526441017292506	0.30526951450250134	0.15986339490032703	
6820000	-10087.989245255774	-9265.359068430822	-822.6301768249517	-9265.359068430822	2354.8292455644028	3.796454116908121	1.703059975528521E-5	0.5022130519225005	1.5347571274058292E-5	7.748974136287654E-11	0.5391619535802848	-771.7458643788993	63215.228157790596	16152.193617302597	2554.974397791583	4994.414020005168	67.44469830516302	5	35	7	23	7	0.18222298886792088	0.34783096189297014	0.3100826543387818	0.15986339490032703	
6830000	-9997.069212531882	-9277.284623984224	-719.7845885476582	-9277.284623984224	602.3463645233135	3.280000282933553	5.811116109093389E-5	0.4330698347299036	5.897152200695514E-5	8.046370304688664E-10	0.4842516997217667	-675.890773853508	10200.808086016641	4357.821734647252	3856.8854501080477	1347.2948101647855	8.67784759341518	15	31	2	22	7	0.18222298886792088	0.34783096189297014	0.28071788638999884	0.18922816284910995	
6840000	-9931.546516742392	-9273.241351207136	-658.305165535255	-9273.241351207136	321.10435798244646	3.3998617630790107	1.1305638105345536E-4	0.4755719862832608	1.1228066575259425E-4	3.26762770647098E-9	0.4968886927002173	-615.963374079067	27902.561448017343	2052.0487988486366	878.3107438306005	510.42019100733893	14.877164163139815	5	40	7	18	7	0.18683549022602175	0.3526320721825053	0.28939079093473435	0.1711416466567384	
6850000	-9975.07408878437	-9274.305061029654	-700.7690277547149	-9274.305061029654	613.2520173921279	3.8344206493590245	6.605938295911014E-5	0.38472121493910827	6.518873448922446E-5	6.809041412555179E-10	0.39574436644954397	-654.3448168054978	26292.339133458332	3878.8806277935946	6693.948694595979	1091.1862831672372	46.670540989677406	5	25	6	34	7	0.20089535793021812	0.35144508928731905	0.28317791200967296	0.16448164077278968	
6860000	-10015.10268665695	-9279.080623747355	-736.0220629095945	-9279.080623747355	830.3991277629615	3.8344206493590245	5.5920520206936636E-5	0.3229964966198336	5.561591205997247E-5	3.29615348328807E-10	0.3262324057734156	-691.3070235961522	25924.377687587938	5256.799517918824	1724.8833471591627	1430.5297778914207	87.61944529611793	13	29	2	25	8	0.20089535793021812	0.34390425069916264	0.29071875059782937	0.16448164077278968	
6870000	-9938.1830750182	-9269.592060781724	-668.5910142364753	-9269.592060781724	370.1402007896546	3.830919943635245	1.2616148431457598E-4	0.42016544311697884	1.1869332492303453E-4	2.9028398513759598E-9	0.4371169073869969	-627.9121397723424	9513.357544888131	2578.948081044835	654.8543962811291	579.9614402035251	109.45778060443877	12	30	4	24	7	0.20089535793021812	0.34390425069916264	0.29071875059782937	0.16448164077278968	
6880000	-9978.343633070112	-9278.50057616507	-699.8430569050413	-9278.50057616507	604.3996074922414	3.7523491231974684	8.56009601115124E-5	0.48161897741358367	7.849079645373463E-5	1.769852594135561E-9	0.505145224387555	-655.2601113834755	31533.676350735608	2403.710711229039	401.7016662051541	987.4346043891672	230.61823708176377	11	32	8	20	6	0.18623582192929614	0.3585637867000846	0.2897991780425536	0.16540121332806543	
6890000	-10041.23502995889	-9275.270729011161	-765.9643009477289	-9275.270729011161	1193.757393766826	4.058568092726571	3.387235008546528E-5	0.37325722992558275	3.2936650551577456E-5	1.2889329266232672E-10	0.3543638152079158	-716.9855200829484	65963.5477858613	8547.991713353695	1245.239530958564	2912.910868301467	183.23556926191483	6	37	14	12	8	0.19849926157060557	0.35822514044160986	0.2778743846597189	0.16540121332806543	
6900000	-10013.632850894783	-9278.894015974993	-734.7388349197906	-9278.894015974993	895.724037863844	4.058568092726571	4.2709579014347076E-5	0.36418099012929456	4.2711872961036884E-5	2.577566482428936E-10	0.3583041709090377	-687.6694140876724	54608.05506776665	4329.921828487755	1831.0895460925085	2225.027886887022	61.43645040385889	6	40	22	1	8	0.19229307023264997	0.34825497021155705	0.2778743846597189	0.18157757489607385	
6910000	-10061.346183559848	-9274.366401484383	-786.9797820754644	-9274.366401484383	1464.7749704043574	3.3532253554028237	3.2356308550980095E-5	0.3620002166171166	3.1790698022803646E-5	1.169071867658632E-10	0.3466504695383017	-737.0933330749765	44825.15080700496	6363.569336494587	3656.781277893152	7685.622161520668	452.17018272682895	14	19	34	2	8	0.2042879422149068	0.31227316823712403	0.3085174102868274	0.1749214792611416	
6920000	-10011.990081253438	-9269.927295356112	-742.0627858973249	-9269.927295356112	741.3462513210228	3.473425244921357	5.6037473988427784E-5	0.4485217463379407	5.1915792313692296E-5	4.664394195380519E-10	0.40737455562023284	-696.1481087791599	25563.17143218359	6738.7799311734925	4318.660304261915	1147.554732212356	196.16551982498916	10	26	15	18	8	0.17928830592355716	0.33727280452847364	0.3085174102868274	0.1749214792611416	
6930000	-10006.090774878896	-9262.49648194103	-743.5942929378652	-9262.49648194103	795.2203360426404	3.473425244921357	5.1287047875632E-5	0.4484659089173949	4.935398739576137E-5	4.3461455875053775E-10	0.43098689877243423	-693.8926209378617	74876.9922506344	19887.227799310633	4777.035020112544	2336.215574382921	210.54800714327692	5	2	34	30	6	0.18667534068958616	0.3183426070316078	0.3261901799642752	0.1687918723145306	
6940000	-9934.550234648334	-9272.37766129683	-662.1725733515025	-9272.37766129683	344.54355351394753	3.6302298671065842	1.3902662210523063E-4	0.3621725540883946	1.3540928229616804E-4	2.613232122392188E-9	0.38931700580658757	-618.3350554421766	3432.5902154777214	12345.94988223375	1827.905013145525	698.815627447703	122.84202388239848	1	6	30	34	6	0.18667534068958616	0.31895000457821104	0.3261901799642752	0.1681844747679274	
6950000	-9955.272212331343	-9269.013236586201	-686.2589757451426	-9269.013236586201	465.4851489306659	3.444657251887632	1.0370100049513021E-4	0.4462412764436141	1.0030444489494938E-4	2.650421832692037E-9	0.5049960557364407	-641.5901443605184	8841.876619514445	14011.16293028265	2804.2018091661894	884.7691861702554	85.06240927956397	1	8	27	33	8	0.18667534068958616	0.3474001984135241	0.28934176601051875	0.17658269488637077	
6960000	-9992.473550096483	-9268.587306682442	-723.8862434140407	-9268.587306682442	618.5129490505112	3.5516962954899065	6.143146687056128E-5	0.3939960677323387	6.347847223387355E-5	5.991532550200368E-10	0.40597644881871725	-678.2402825323965	19341.71942913958	6547.237371832191	4699.985709095142	1592.2009133254405	45.09480575953924	6	4	38	23	6	0.20073572034043718	0.3309170483274771	0.29176453644571476	0.17658269488637077	
6970000	-9959.142859550746	-9258.824143384163	-700.3187161665822	-9258.824143384163	487.8686453404579	3.811198124387822	8.132178649084457E-5	0.4570155866357035	8.706066229417359E-5	1.7354475724820826E-9	0.49037038817477396	-652.5391095562651	13348.194580408437	31313.26163819049	2964.033625071822	1472.918671944535	26.17237682179141	2	2	40	27	6	0.19048747270526897	0.331576651969237	0.29723092356712777	0.18070495175836598	
6980000	-9949.313143183395	-9260.58591392779	-688.727229255604	-9260.58591392779	442.7249267570462	3.811198124387822	9.057129391655113E-5	0.5412450701135239	9.413196222883918E-5	2.358224802888482E-9	0.5043850231187631	-640.0914607828367	186234.6354541278	3702.28035502553	2759.3031977862597	756.6553569855639	56.805941643671	3	10	32	26	6	0.19145876774397994	0.32624397440629505	0.29723092356712777	0.18506633428259697	
6990000	-10008.96425746206	-9283.81923215475	-725.1450253073095	-9283.81923215475	637.0529936127735	3.645789093239263	6.218850965167099E-5	0.34961878518598827	6.465137943568348E-5	5.123832909401962E-10	0.36254300645060666	-682.1609144822089	10375.601385143744	3116.414370609508	2081.4843538917607	1388.2006871192023	286.44254632883496	14	3	27	26	7	0.20434211998147173	0.32624397440629505	0.29723092356712777	0.17218298204510518	
7000000	-9967.232283376004	-9274.995571493706	-692.2367118822976	-9274.995571493706	421.20168530449337	3.813169021037918	8.200324623933413E-5	0.4138100732943412	8.808851809248966E-5	1.438505576143888E-9	0.43449258161838106	-649.8685011079857	14335.171223866497	2703.136620182448	1565.855087805494	726.5046194307234	88.7028313878013	12	12	18	29	6	0.18077400516371814	0.359905644006789	0.29853587522620195	0.1607844756032907	
7010000	-9948.215013151872	-9264.42571682821	-683.789296323663	-9264.42571682821	407.39674854799324	3.813169021037918	8.802694670867569E-5	0.4302228003767347	9.581419544029538E-5	1.9280152573493416E-9	0.479213127430906	-638.8721118548464	25130.426938176293	1504.4435498479947	3079.367921185031	896.4681227397618	18.74501410965834	9	8	19	35	6	0.18051464963616987	0.33180983730089963	0.32150098763979246	0.16617452542313785	
7020000	-9873.880387252186	-9252.637080783703	-621.2433064684822	-9252.637080783703	208.25764962722735	3.813169021037918	1.7857871891384828E-4	0.3832848498476409	1.760493005417076E-4	5.287735959578305E-9	0.40495701906506315	-578.3736750674924	18351.933946836623	1118.7478504804467	2499.0364727944134	392.66496218086604	21.45722837849329	5	23	5	38	6	0.18134736122658732	0.32499113261790663	0.31567413075922995	0.17798737539627593	
7030000	-9925.868750204307	-9277.662807938585	-648.2059422657227	-9277.662807938585	339.71832255373323	3.7913783030726296	1.15740410115773E-4	0.43764849927759675	1.1548526375169707E-4	2.525845290044452E-9	0.4506986362067188	-606.2110847741753	19610.65015496562	2710.979304174994	779.8450280040087	574.4779168855088	22.410341202133544	6	26	6	32	7	0.19002323300718676	0.32761184647847624	0.3188656419581136	0.16349927855622318	
7040000	-9904.200498027105	-9256.671433723868	-647.5290643032366	-9256.671433723868	318.2282859755624	3.5651899495186306	1.1358181447926072E-4	0.4483165087290847	1.060778516880708E-4	2.673673287951926E-9	0.48881476766409787	-601.0649566137234	32560.45007363899	4022.3737646185564	157.5657977235006	839.2965856724672	22.982595225558683	4	29	15	22	7	0.1767722434480109	0.3430509232850987	0.3174426032651173	0.16273423000177295	
7050000	-9947.461290964544	-9269.051334366137	-678.4099565984075	-9269.051334366137	419.4604490767468	3.777799845219764	8.452377831764009E-5	0.44363437330655886	8.771688094743457E-5	1.5516326446802217E-9	0.4568279831142895	-634.5704968018816	25689.924627462824	3662.5121842642175	701.6150718792677	980.9110799239152	25.68036777621203	7	31	22	9	8	0.18094317474774352	0.3430509232850987	0.3174426032651173	0.15856329870204033	
7060000	-9952.113640407832	-9272.693160391294	-679.4204800165367	-9272.693160391294	477.5811889064129	3.777799845219764	6.989213537397436E-5	0.4640406634915928	7.149014237508746E-5	1.2529804909288348E-9	0.5130855978257419	-634.2167253654331	35067.48457662474	3662.703897314396	907.6795430603102	1348.3411954268756	17.179440454229308	5	36	23	5	8	0.18094317474774352	0.3430509232850987	0.3174426032651173	0.15856329870204033	
7070000	-9899.157705251437	-9267.394465872261	-631.7632393791754	-9267.394465872261	288.2242634775589	3.7583942143078772	1.2281955400221504E-4	0.38805994872503197	1.255397145425248E-4	2.467707049614E-9	0.4069933013980774	-590.4740470291233	12493.90827187361	2700.5339493483584	347.9058187756541	662.0947152632649	9.512738965252208	4	34	23	8	8	0.18597766164148954	0.3297405704235522	0.3033404277606565	0.1809413401743016	
7080000	-9895.190041089509	-9250.697521048642	-644.4925200408678	-9250.697521048642	287.95981511037513	3.7583942143078772	1.1836894944922724E-4	0.45280400050753694	1.3144533091373066E-4	3.472875399995454E-9	0.4773488876106593	-601.5755057914287	11982.059263712224	3035.3546542492522	469.07265106747917	1115.3392497907175	11.730856315950204	4	30	30	5	8	0.18597766164148954	0.3272953825204115	0.31411881670379	0.17260813913430878	
7090000	-9969.594863496852	-9270.501701376088	-699.0931621207641	-9270.501701376088	477.73710834599154	3.7583942143078772	6.968995497409999E-5	0.4295258977823988	7.666444958081784E-5	1.0804929326206373E-9	0.44042741313011696	-652.2910235125997	31408.163497081918	4061.650580437908	656.0027886375143	2120.8737272186063	97.56287366603466	8	27	31	4	7	0.18597766164148954	0.3461935432728374	0.28977904779661573	0.17804974728905718	
7100000	-10033.406236980905	-9260.83933986085	-772.566897120055	-9260.83933986085	1413.4329109975629	3.8287014560661463	3.081439569832347E-5	0.4554140729810956	3.297071102019502E-5	2.425490778146932E-10	0.4877524458671306	-723.9120947113003	69321.08702635016	7734.742657099704	2183.616440856759	2321.5734827898837	760.8863948781304	7	32	30	2	6	0.18077372500338543	0.3161405974310581	0.32503593027649913	0.17804974728905718	
7110000	-10085.144213320686	-9270.981442368531	-814.1627709521551	-9270.981442368531	2424.5936635101943	3.8287014560661463	1.6614276324849694E-5	0.44908909090807797	1.7626311718303866E-5	8.109459652588605E-11	0.5271324347219012	-765.5565368787484	152502.41177213792	11386.99160905671	3892.672681268492	372.5963752547664	199.26070783852595	5	38	27	2	5	0.18077372500338543	0.33345038089362067	0.30772614681393656	0.17804974728905718	
7120000	-10015.460635506235	-9268.832806991499	-746.6278285147366	-9268.832806991499	841.2893848281159	3.8287014560661463	4.3424135270068235E-5	0.47630763021204797	4.57585579070517E-5	5.930275710275377E-10	0.5445188956673027	-701.4482186973213	39996.95287253198	6365.974752197618	1857.0502840445217	26.924643573135214	99.1495776120684	5	41	24	2	5	0.18077372500338543	0.33345038089362067	0.30772614681393656	0.17804974728905718	
7130000	-9943.590323516046	-9271.70468252633	-671.8856409897162	-9271.70468252633	320.8535348993605	4.180442256476793	1.0306009060197568E-4	0.4524213839640508	1.1223330194722118E-4	3.247240532595421E-9	0.5123623423460459	-629.9507865633343	34479.47749829602	2735.063282313588	984.7514860970432	193.4028407765487	9.331798681655233	3	39	28	3	4	0.18077372500338543	0.33345038089362067	0.3203913966138242	0.16538449748916953	
7140000	-9998.382368686776	-9275.260967497685	-723.1214011890914	-9275.260967497685	721.7847642762124	4.180442256476793	5.846812360169509E-5	0.4482023833695014	6.174859930231385E-5	7.264974201701023E-10	0.44307630441626716	-678.4795364124849	40204.40703680788	5437.8503814488595	1654.2694178655727	127.40073737049231	228.57820969453732	4	33	32	4	4	0.18103545992905798	0.3388064205550008	0.3154403127245886	0.16471780679135242	
7150000	-9984.540408803769	-9263.259618097516	-721.2807907062529	-9263.259618097516	810.043691872399	3.336595558217555	6.799466015859478E-5	0.44448960669837834	7.204697133952492E-5	1.0091309225530065E-9	0.4477762628710862	-676.878293660444	29040.554258665663	4556.9800664989325	1686.1016362997914	767.6290954992078	296.46715648561695	5	23	32	12	5	0.185055055270393	0.3388064205550008	0.31142071738325355	0.16471780679135242	
7160000	-10049.48903172273	-9279.452796278894	-770.0362354438345	-9279.452796278894	1198.285757941663	3.7427030165375905	3.6246823130118894E-5	0.4080288046788357	3.8704110920547386E-5	2.4730977349167537E-10	0.4291308491604506	-722.5138058089428	46919.48488159677	8625.015296604754	1952.0244448431429	1945.505863069399	794.4575062366567	7	33	26	4	7	0.185055055270393	0.3388064205550008	0.2961729379627077	0.1799655862118983	
7170000	-10098.063168118028	-9260.426972534035	-837.6361955839936	-9260.426972534035	3032.8708624563856	3.7427030165375905	1.3546404181534293E-5	0.3978496895575943	1.3685111428503687E-5	3.0703833196482005E-11	0.41311899629025123	-784.2770683397922	142476.47348686642	19942.900612942743	5381.8244449490285	8863.391733279559	382.337227728681	6	36	23	5	7	0.17372346448930212	0.3518112089570938	0.2971146522970284	0.17735067425657547	
7180000	-10185.34818628474	-9260.43523860351	-924.9129476812308	-9260.43523860351	7928.0198095115975	3.29478665152817	5.16423105797132E-6	0.39830286889786504	5.117273514073027E-6	5.221728141299706E-12	0.45010758597994105	-867.0562712621838	126497.55822020289	51496.34215419783	8768.312967974829	32032.141460250663	957.3558437573942	15	29	20	6	7	0.18796358212481426	0.33757109132158164	0.31595265865372085	0.158512667899883	
7190000	-10136.012415641222	-9267.96034898493	-868.052066656291	-9267.96034898493	4541.602917238638	3.766066816582349	9.187180961396132E-6	0.32916595794734826	9.112576025644967E-6	9.56757263233252E-12	0.3344965392506251	-814.2935480011975	135521.9106539803	22104.46647710496	4399.091397542466	10458.051518740464	552.0957933678405	9	35	20	6	7	0.18796358212481426	0.33757109132158164	0.3008847087729113	0.17358061778069253	
7200000	-10077.044479494749	-9259.720922054135	-817.3235574406135	-9259.720922054135	2182.1607206720264	3.766066816582349	1.713080192686821E-5	0.4128224699587218	1.7572611438530802E-5	5.1725689211875145E-11	0.41958485022861103	-765.75769100287	123781.92747386133	18722.354409062387	2105.644304650542	4107.7116209011665	329.86938605313134	8	33	15	14	7	0.1856676672297894	0.34014831643931703	0.2983074836551759	0.1758765326757174	
7210000	-10117.812236891812	-9265.739196775468	-852.0730401163429	-9265.739196775468	3027.16838036504	4.247542398427442	1.3707800352300335E-5	0.38896802082000326	1.3679648521800319E-5	2.930697469100344E-11	0.40380970856405657	-799.6104428524645	90834.6816579579	38455.73550678135	4026.0349738943028	5345.818540394546	1406.39474247484	11	30	17	11	8	0.17960620198266006	0.3268661881179329	0.31765107722368935	0.1758765326757174	
7220000	-10127.33872441938	-9273.381263006557	-853.9574614128232	-9273.381263006557	4447.578107465178	4.1872167275168755	1.0727539981786753E-5	0.4473980740986035	9.951058812599683E-6	2.1085451844964074E-11	0.4515049500097608	-799.0831617857052	171322.33136591958	16660.87702574439	3633.5922035984245	10456.51061253208	1438.3229259145335	11	33	21	7	5	0.18615088943738248	0.3180244587306061	0.32135673722302766	0.17446791460898348	
7230000	-10169.781336057726	-9274.170463171102	-895.610872886624	-9274.170463171102	7104.202339640301	4.322827136128178	7.009746058602831E-6	0.44213444936013596	6.679336440016087E-6	8.41358235191612E-12	0.4316889137653603	-837.1140175680124	232204.79070148902	44218.08548079502	6580.746750392526	23200.962144942896	2121.8753918081998	13	27	25	5	7	0.19490502889189493	0.3180244587306061	0.32135673722302766	0.16571377515447103	
7240000	-10139.376290499724	-9261.077794591942	-878.2984959077829	-9261.077794591942	6394.694235300118	3.7764639008903953	7.1001796634345125E-6	0.318356684026306	7.048124503425691E-6	5.897666991992553E-12	0.34313454057460724	-821.9553342365277	248428.6223372283	41820.48192272426	4959.448275400206	13981.315510030661	716.7345905783637	10	25	27	7	8	0.19490502889189493	0.32886837680789466	0.3117452702041041	0.16448132409610605	
7250000	-10092.57669099874	-9266.122891147677	-826.4537998510622	-9266.122891147677	3349.8945892449037	3.7764639008903953	1.6594282047084104E-5	0.49948996334199947	1.63247708356131E-5	6.715681701039689E-11	0.48725702234256746	-773.6718657645416	88046.60332931079	15037.803992010775	3819.35805060872	8299.921938050447	1631.8853095117693	7	33	24	7	6	0.1914315926521615	0.3323418130476281	0.3117452702041041	0.16448132409610605	
7260000	-10095.596710806156	-9246.825458067591	-848.7712527385647	-9246.825458067591	3748.158033928668	3.73312460141889	1.1796417487579253E-5	0.44821888889128425	1.1638754830068922E-5	2.5293971147035818E-11	0.4323446152040848	-793.9231925148946	131282.27544033722	23068.954000268026	7897.204685851892	15270.303738385657	672.2062777560743	5	34	26	3	9	0.1914315926521615	0.34737587557828165	0.29671120767345055	0.16448132409610605	
7270000	-10001.141206113447	-9246.465147269559	-754.6760588438889	-9246.465147269559	1282.9613864039886	3.747354529982663	4.121200578872273E-5	0.5138592266783908	4.0499782325618356E-5	4.4193656733848517E-10	0.5049369712040518	-706.9109633421622	29364.41943934595	4888.967537198658	2100.6184457199806	3600.588356898467	644.0306224960304	8	31	27	3	8	0.1914315926521615	0.34737587557828165	0.29671120767345055	0.16448132409610605	
7280000	-10059.245132491225	-9268.938552646838	-790.3065798443871	-9268.938552646838	1985.4084570967634	4.164432041935263	2.1784666015187913E-5	0.4701729620494391	2.191919407208195E-5	1.2239516557477964E-10	0.496532166357675	-738.9630914226036	54263.82470153363	11920.623336972363	3366.8360732077676	7445.707336133225	451.8068752944669	8	28	30	2	9	0.1914315926521615	0.34205096379705985	0.29671120767345055	0.16980623587732785	
7290000	-10035.353666310828	-9259.359905345893	-775.993760964935	-9259.359905345893	1573.5056806396938	4.040246729204264	3.489420876560142E-5	0.4598872708276945	3.371671493861355E-5	2.7736353621729645E-10	0.4822041173317844	-729.3414353955006	27425.038213071435	7804.185284273932	2924.230777063206	1886.2239730844399	295.38284793602554	14	20	27	12	4	0.17988444602403342	0.34205096379705985	0.3224825629654857	0.15558202721342076	
7300000	-10059.235195195222	-9273.541527559515	-785.6936676357079	-9273.541527559515	1463.0584881185368	3.653010607002305	3.360441905562227E-5	0.4277987095281971	3.157593600998082E-5	1.37460644794711E-10	0.37481282844983216	-735.3005746388478	34128.87232695885	19129.34996206431	16239.532724176792	3814.9784757570997	171.5967852545633	6	12	9	44	6	0.1855654103190045	0.3417443938180223	0.3093282237907339	0.16336197207223913	
7310000	-10006.746639941648	-9257.445392924383	-749.3012470172644	-9257.445392924383	1026.487271409136	4.002503397577467	4.31821420560562E-5	0.40618828683864144	4.058184704211655E-5	2.8858700061206243E-10	0.4219736809082362	-700.9900534386941	38394.61585725385	2033.482276734918	5859.338002038547	1787.608796180593	215.3711053344459	9	21	9	33	5	0.1855654103190045	0.3540841381737289	0.29698847943502726	0.16336197207223913	
7320000	-10039.615492026383	-9255.406893985288	-784.2085980410952	-9255.406893985288	2116.7992231424464	3.6919268380174364	2.434312119416378E-5	0.34774089172374456	2.390323308984658E-5	6.528857970173725E-11	0.34216667298766923	-729.3122141768062	54757.736967325734	4030.6762956671387	25558.608229603942	3553.769852028432	570.2965320327656	12	22	2	33	8	0.1855654103190045	0.34558744932907265	0.2941262802986531	0.17472086005326953	
7330000	-10146.34784129712	-9259.916405900301	-886.4314353968193	-9259.916405900301	5166.03772567663	3.508675263825456	7.805230489179987E-6	0.4027583707929383	8.115029906970517E-6	9.33884407938131E-12	0.3893679352225568	-827.4661860777397	285950.4146756582	14107.607509426687	57015.87410847418	8891.188577651707	948.0130620365122	10	7	25	28	7	0.1855654103190045	0.34558744932907265	0.2941262802986531	0.17472086005326953	
7340000	-10076.863193675736	-9272.867003256382	-803.9961904193527	-9272.867003256382	2602.366459725319	3.8928934898236047	2.0471558953725018E-5	0.42129667036627544	2.2309245682185783E-5	9.483892488827593E-11	0.45103892431341536	-753.14307872175	76971.67909997408	10689.218290679157	11382.523664856268	2900.3928578493965	646.2661935136988	8	6	27	27	9	0.18578678877873628	0.33838597506701734	0.3013277545607084	0.17449948159353776	
7350000	-10082.774485318898	-9260.593116823755	-822.1813684951428	-9260.593116823755	2333.6559577231183	3.8928934898236047	1.712083871942685E-5	0.47652761398438404	1.8537966054990234E-5	7.670645069768775E-11	0.507131616264408	-769.7475029341156	67022.02776363476	42250.2109167939	14193.420660002163	4188.584360496975	475.7608670797549	12	4	23	30	8	0.18578678877873628	0.33838597506701734	0.3013277545607084	0.17449948159353776	
7360000	-10087.94786260027	-9260.99885053367	-826.9490120666004	-9260.99885053367	2074.8702112859532	3.709801281093944	1.489468114264272E-5	0.5228065584806819	1.704198988456689E-5	6.698879348582026E-11	0.5118524004404424	-775.169205956828	99042.56934796034	10200.32883570899	8281.979458939108	4381.642699226049	1338.170337711573	12	23	6	27	9	0.1846948631273635	0.3421615824618282	0.29864407281727035	0.17449948159353776	
7370000	-10108.887061001293	-9271.034825028102	-837.8522359731909	-9271.034825028102	2409.4165552566824	3.709801281093944	1.3395933302509208E-5	0.5562821154609487	1.4653326534522552E-5	7.235968787311684E-11	0.5971930337537207	-783.6818032131049	109127.59043196676	50773.28628093227	10683.304234318952	7501.5294220892465	410.7839656052236	15	1	1	54	6	0.19646674651383583	0.3378118751268366	0.28975433276573426	0.17596704559359314	
7380000	-10097.702652167896	-9273.591435562867	-824.1112166050304	-9273.591435562867	2266.838217513989	3.709801281093944	1.3901513622027108E-5	0.47911588503633196	1.415335619670096E-5	5.397356461916161E-11	0.5316448872240191	-769.1432976974105	99820.45529462682	45403.584612165796	44457.538870865676	5716.301959597527	424.802525427501	6	5	9	49	8	0.17491316054646158	0.3378118751268366	0.31549383633022826	0.17178112799647335	
7390000	-10072.743487799087	-9275.321222008508	-797.422265790579	-9275.321222008508	1916.2235487787082	4.047899284263195	1.835251146815626E-5	0.516774603824624	1.798394724674416E-5	1.1345786145756923E-10	0.5926888869652289	-742.5534457517537	148713.9973326029	109882.45200262213	6740.199463314768	4983.006125817486	500.5008738068235	7	3	7	52	8	0.18989171801055488	0.33680390669886806	0.3165018047581968	0.15680257053238006	
7400000	-10052.276151135282	-9267.50653478421	-784.7696163510726	-9267.50653478421	1617.5819250286004	3.2819286703138135	2.387938695022664E-5	0.5679322294790515	2.1331741429280163E-5	2.0346396313108042E-10	0.6167824468422687	-733.3691078898522	135834.98444133243	8316.896677055951	7305.924604381615	3001.5768785898667	244.49996589748648	9	1	18	43	6	0.19040328987776434	0.3487330842835543	0.2994209929700684	0.16144263286861268	
7410000	-9957.523938435836	-9258.300344569398	-699.2235938664373	-9258.300344569398	595.4321657328522	3.743039999628868	6.802791926687114E-5	0.6276496194742409	6.217895713265761E-5	1.5484090197627117E-9	0.6330400418933221	-650.6489054504494	38140.34533175427	28323.76693662472	1604.522606820327	1443.7140802845715	165.38271596387503	5	4	11	49	8	0.19040328987776434	0.3487330842835543	0.28808878560808676	0.17277484023059436	
7420000	-9958.344881288815	-9270.90170435772	-687.4431769310947	-9270.90170435772	502.5239189093686	3.4457328336463062	7.889598785494835E-5	0.5772459248732297	7.29044735130151E-5	1.9652515827256E-9	0.5982122755972025	-639.3917911897047	19888.78132154471	38297.01263591652	1393.2460123642188	1224.228668695482	29.833580921095106	6	4	2	58	7	0.19040328987776434	0.3119105098142861	0.324911360077355	0.17277484023059436	
7430000	-9885.770740389642	-9285.80944887506	-599.9612915145832	-9285.80944887506	183.41133000905188	3.9501424153328104	1.9542257528490397E-4	0.5166376742563782	2.0253191840271173E-4	9.94324248837609E-9	0.48617557526931865	-558.3464977919418	3148.580143134062	6715.763072612533	1726.5628038875254	453.5955234627003	12.603381509403203	5	7	4	53	8	0.18376807531775483	0.33187973473693266	0.31157734971471795	0.17277484023059436	
7440000	-9892.224323623906	-9264.564941307824	-627.6593823160823	-9264.564941307824	274.22625953317623	3.9501424153328104	1.618555005316297E-4	0.4465316075933687	1.6948162351589356E-4	6.56913247531349E-9	0.4899647507016474	-585.4820467576499	7373.050864737117	9288.522596820383	734.1499727784147	500.1615685949626	102.55917939138824	6	8	29	26	8	0.1824016293592122	0.33187973473693266	0.2957805912177764	0.18993804468607856	
7450000	-9896.273662916074	-9262.543635592234	-633.7300273238395	-9262.543635592234	238.684599307169	3.89061336725899	1.6046925869840975E-4	0.4880868502077738	1.5591085557156706E-4	8.099130239172156E-9	0.5793604500216141	-589.0185203642559	12238.421915219922	17196.293083662982	1546.6757840924565	669.7147375822381	22.612479722253667	3	9	19	38	8	0.1824016293592122	0.33187973473693266	0.32236274364255224	0.1633558922613027	
7460000	-9916.803698385873	-9273.396097895284	-643.4076004905901	-9273.396097895284	273.4512021783392	3.6403858773920055	1.4040403362759526E-4	0.5440454832007013	1.3363630853730038E-4	6.366799721563404E-9	0.5695357151185007	-603.0213904136473	12612.968169778782	1070.1562868601172	640.9185664408833	473.7607755906503	19.476593241716394	12	11	20	29	5	0.19218404695517097	0.32611147654490996	0.3183485842386162	0.1633558922613027	
7470000	-9862.336276439119	-9265.27816090738	-597.0581155317369	-9265.27816090738	181.50320825817383	3.651100904717553	2.1441575516138793E-4	0.623539598844235	2.1216786614915948E-4	1.7473372365228983E-8	0.6319093473616877	-558.2597998693539	5290.1500847569005	400.80506912124525	419.513901991998	584.6526572266004	11.088912809318774	16	1	42	11	7	0.18695420670183027	0.32954170622427076	0.31104476900543315	0.17245931806846565	
7480000	-9820.356287330622	-9237.8663612822	-582.4899260484214	-9237.8663612822	148.0153244862653	3.651100904717553	3.09898782343455E-4	0.5937462177083911	2.9452717210728984E-4	3.716219740647901E-8	0.6218027473255849	-544.6766429669609	6586.856764897587	524.460704085319	363.929541941216	319.89828531598135	11.46048489933056	14	8	37	12	6	0.18695420670183027	0.32954170622427076	0.31104476900543315	0.17245931806846565	
7490000	-9892.414305680944	-9260.278800289747	-632.1355053911972	-9260.278800289747	264.9072522573478	3.9650839621499827	1.7793330101791607E-4	0.5635269398100305	1.7251285581303962E-4	9.124243975289284E-9	0.5632218854487818	-590.3341541445218	14593.426673527134	2464.815336070533	518.0847408972187	582.8248860412647	48.81694523814313	10	10	43	8	6	0.18695420670183027	0.32828618729902326	0.3062176146587168	0.17854199134042945	
7500000	-9868.737244523585	-9263.212559880323	-605.5246846432625	-9263.212559880323	197.9674177092476	3.9650839621499827	2.093861222099162E-4	0.41667270969562087	1.9962878665217982E-4	7.91222649489955E-9	0.429700461333271	-566.4623754662216	6176.6258421229295	296.47445905943573	525.2453503965604	653.9096876517618	10.729534230999684	19	10	37	3	8	0.18695420670183027	0.317269064477319	0.30971520498889005	0.18606152383196045	
7510000	-9856.871528150878	-9281.31092246322	-575.560605687657	-9281.31092246322	158.11606509102165	3.9650839621499827	2.7135462484360526E-4	0.43923505658229434	2.657405742278232E-4	1.3033894472974789E-8	0.4179368952493706	-538.0104931735966	2396.5852228105973	273.0361526454284	429.6638019467467	773.9449697513953	3.66426657910177	18	17	31	3	8	0.17760302689466612	0.33387354256533375	0.30971520498889005	0.17880822555110992	
7520000	-9866.901863939034	-9271.907120751008	-594.9947431880264	-9271.907120751008	189.10102804763036	3.8254420530217743	2.1973951091280693E-4	0.46014390242172887	2.2526743536741852E-4	1.0547335786651417E-8	0.4431093966204824	-557.5691743848257	5887.492423966496	475.1856856620379	258.2308051552934	391.8891207282806	13.033613955153642	14	4	13	38	8	0.17760302689466612	0.33387354256533375	0.30971520498889005	0.17880822555110992	
7530000	-9890.393895370806	-9278.317062228167	-612.0768331426387	-9278.317062228167	260.02002871049666	3.382575942268912	2.0923136419650432E-4	0.49994366148367825	2.0556466206335448E-4	8.593361955137036E-9	0.45356100288491014	-568.2045023412514	7474.200197536537	475.12231979834047	2437.0151545622757	599.893458090172	22.742033880745026	13	29	10	16	9	0.17952446807214706	0.33136848455901935	0.313554565748986	0.1755524816198474	
7540000	-9855.936429902184	-9259.481451411182	-596.4549784910023	-9259.481451411182	155.947866008462	3.437152614605509	3.044339643127634E-4	0.5101778554777011	2.893730690800459E-4	2.1366549937841057E-8	0.4913487197847195	-559.247004968273	2437.3949140018303	686.6898502612428	930.9539184431169	367.5593942970629	18.64616595540248	16	18	3	33	7	0.18459256133670024	0.3329498406797198	0.31197320962828556	0.17048438835529423	
7550000	-9867.391163669581	-9264.597064592663	-602.7940990769176	-9264.597064592663	251.95526829593524	3.5014633501162677	2.774022172391058E-4	0.48517755758508824	2.706089787253465E-4	1.9214751725147477E-8	0.49454211598259606	-566.7010931491405	3412.80758544959	910.6952053203063	159.29266236899502	251.71191189082438	50.78912389361847	13	24	6	27	7	0.18459256133670024	0.3329498406797198	0.31197320962828556	0.17048438835529423	
7560000	-9914.459720926037	-9262.407648361559	-652.0520725644783	-9262.407648361559	304.6230817676976	3.4455430038518475	1.6182442860615084E-4	0.4340267839283036	1.5631716480307817E-4	4.044979109058601E-9	0.4084975975990459	-612.4949903487206	4337.157171808383	2278.2210611620912	897.3137262900171	672.1625402169318	78.12918594906152	6	31	3	30	7	0.18885270145933852	0.32868970055708147	0.31197320962828556	0.17048438835529423	
7570000	-9929.048059763902	-9264.911438618068	-664.1366211458338	-9264.911438618068	406.6609363105908	3.744754930250397	1.309305538541111E-4	0.4925969754028359	1.250427913033214E-4	3.107488893540813E-9	0.456658467860255	-622.7231677793129	13577.285762680049	1812.7947072284533	765.4682679478476	629.0920967160207	78.48153754099332	7	29	18	15	8	0.18885270145933852	0.33787964872649595	0.3052708210530054	0.16799682876115987	
7580000	-9940.096690821712	-9263.738004005403	-676.3586868163089	-9263.738004005403	346.2449040509995	3.744918081416202	1.0851371880155011E-4	0.4505839691745178	1.0869372809170119E-4	2.284988256909458E-9	0.4589361352747401	-633.2187285127707	22208.454338616553	2543.3754647674004	724.6402283064374	932.1735538029808	30.61554285962142	9	30	4	28	6	0.18885270145933852	0.34146054806933324	0.3052708210530054	0.16441592941832253	
7590000	-9917.157367986796	-9256.85311642083	-660.3042515659648	-9256.85311642083	353.8767492796136	3.9080941791371524	1.230409247358604E-4	0.4741119304048711	1.2457487670283301E-4	3.1912784561945555E-9	0.4599412941764681	-616.4718887555999	28202.724854273172	2377.432143228387	337.914172149485	837.0346667707593	25.680968294301202	9	30	13	19	6	0.18885270145933852	0.34146054806933324	0.3008778942089796	0.16880885626234832	
7600000	-9988.018213245348	-9270.7819930321	-717.2362202132472	-9270.7819930321	661.3316592682584	4.025104493215987	6.477226838834772E-5	0.49825619977077	6.210483791458021E-5	8.170192829377691E-10	0.4474784245842791	-670.7807872250818	58824.705445751046	3172.855822151657	2625.4588465315865	920.1394295712603	90.96950843975625	6	38	12	15	6	0.18885270145933852	0.34146054806933324	0.3008778942089796	0.16880885626234832	
7610000	-9963.75105910752	-9262.275298339453	-701.4757607680673	-9262.275298339453	573.9804597236754	3.756038316733132	8.521247098822425E-5	0.5269983835045349	8.39919649876796E-5	1.6985127261163468E-9	0.493614405356482	-659.1036435646414	9868.72671703988	2435.1334620148614	1206.0817785619683	1040.6471791428917	121.06213395912062	8	32	15	16	6	0.18885270145933852	0.3553707739889346	0.28696766828937825	0.16880885626234832	
7620000	-9953.782708354727	-9277.257459049428	-676.5252493052986	-9277.257459049428	430.9765278692557	3.3303551074631477	1.174993313888368E-4	0.42241817557577827	1.1403751574638571E-4	2.2138234997901364E-9	0.42011280104453447	-635.2419400578132	13742.822456786342	1919.6995210404923	919.534633632273	678.2086438519012	45.66584250019869	7	28	26	10	6	0.18885270145933852	0.3524481029929993	0.28696766828937825	0.17173152725828358	
7630000	-9971.217459148378	-9260.490034711782	-710.7274244365964	-9260.490034711782	721.7647392132906	3.6604359709058474	7.49167932848243E-5	0.4010679299010222	6.707200229693141E-5	5.505550141740262E-10	0.3435935656107512	-663.5455569987985	27500.776157339547	3778.990204889963	602.7033605830192	2424.2631278649865	138.15467899712442	4	40	19	5	9	0.18885270145933852	0.3524481029929993	0.28696766828937825	0.17173152725828358	
7640000	-10000.583893227993	-9260.323739576734	-740.2601536512592	-9260.323739576734	954.8310856211693	3.355365632405735	4.865312209698015E-5	0.4171139793373898	4.734239400042568E-5	3.921058639745538E-10	0.4068545962173352	-692.8406306120339	63280.70781533877	5906.100239501416	1492.9190916015693	2057.672644218216	152.65316683826603	5	37	22	6	7	0.1960359620852831	0.35091323353665715	0.28696766828937825	0.1660831360886811	
7650000	-9949.832378916766	-9258.160788251203	-691.671590665562	-9258.160788251203	532.41995807258	3.8525995787111365	8.085185324625153E-5	0.4172511411977452	7.866191296845153E-5	1.2499499331186573E-9	0.4388691662442252	-646.5034523295141	33681.9367605926	4168.583020070111	331.7942623602115	963.1913540261862	144.60611884373552	6	35	21	7	8	0.1843538951940566	0.3492421239493603	0.28863877787667513	0.1777652029799076	
7660000	-9927.384368082694	-9256.939089815884	-670.445278266811	-9256.939089815884	371.22048410665957	3.7540155806986673	1.0242131994596412E-4	0.3760270094307365	1.0013025776072793E-4	1.1288599155612002E-9	0.33849472815260145	-626.8417078302325	14530.452021644087	2385.1935312203323	503.77332204974	1459.4389615375303	19.57911133142279	9	32	26	2	8	0.1827807579419321	0.33709159238477954	0.30236244669338036	0.1777652029799076	
7670000	-9938.500057706528	-9266.881510671288	-671.61854703524	-9266.881510671288	400.4871435430829	3.770757302590436	9.853139940680438E-5	0.41269790111520704	9.715138508559054E-5	1.7461088773022398E-9	0.41953428631924894	-628.3730074735078	24119.44499031199	2522.1770141087695	764.1756724141106	956.4410034732737	58.246931895292775	4	35	19	11	8	0.18120852177739416	0.3368029075188849	0.3055202697350061	0.17646830096871438	
7680000	-9901.666247508714	-9259.223831954609	-642.4424155541051	-9259.223831954609	241.95268956736908	3.770757302590436	1.676430540692323E-4	0.44427708463038373	1.6831342314122785E-4	5.296467313404426E-9	0.43341098836572406	-601.4316515006934	5726.181876603021	1555.4622377660633	273.81352572321316	908.2722215879763	37.383976321543216	4	41	22	3	7	0.18632143879134705	0.3378648460758326	0.3055202697350061	0.1702934453978138	
7690000	-9869.45415240788	-9275.025866699152	-594.428285708728	-9275.025866699152	154.89518810549228	3.770757302590436	2.533661067353381E-4	0.45822436077737483	2.4042623524707883E-4	1.5063450263477233E-8	0.5001121054872503	-557.1577431914587	21805.340337329188	1211.5594656701753	251.88292163058975	45.308118099189386	10.367989302762588	2	38	29	3	5	0.18632143879134705	0.3430800328848692	0.3003050829259695	0.1702934453978138	
7700000	-9927.741623753305	-9259.6112173833	-668.1304063700047	-9259.6112173833	357.37555375586027	3.358814288323497	9.913793684057086E-5	0.41249470917402264	1.0082110825993642E-4	2.1512090179103795E-9	0.4694200815799101	-621.6255838397493	195024.03869988394	2031.618640407645	563.4294413007912	769.0157306252025	16.950455405170764	2	42	17	11	5	0.18632143879134705	0.3430800328848692	0.307249160683579	0.16334936764020433	
7710000	-9943.19003726489	-9279.351225720062	-663.8388115448291	-9279.351225720062	320.33542475053537	3.4903649247714044	1.0828254583933973E-4	0.4304937388254306	1.1780270346981523E-4	3.2494109157087733E-9	0.4980339687642168	-619.5744213995276	33667.54075733928	2437.0597026084724	733.3924945111603	1148.6080919262993	57.73082699400711	4	39	20	6	8	0.18632143879134705	0.340132847560358	0.307249160683579	0.16629655296471554	
7720000	-10036.735165389173	-9270.264090642377	-766.4710747467957	-9270.264090642377	1207.5347221130169	3.740183489433551	2.704198050577145E-5	0.48258932175760844	3.0085576455832095E-5	2.2606349745704013E-10	0.5239603246825218	-716.49550940144	60555.70013793059	6584.4522370189225	9743.57618334174	2564.8907533159563	52.341753504566135	7	26	8	29	7	0.18664698447259614	0.3500901220678274	0.294021044856182	0.16924184860339403	
7730000	-10062.043003499877	-9273.034691341965	-789.0083121579124	-9273.034691341965	1459.8269669016188	3.333618916433618	2.371378823919379E-5	0.3993191654306165	2.549590830007732E-5	1.1752123614706978E-10	0.4357525144362624	-737.0167321638321	244445.76347695163	14712.689577045468	2999.2907680382746	3724.9019557404667	119.35397373418182	3	36	9	22	7	0.18664698447259614	0.34125018401668156	0.294021044856182	0.17808178665453991	
7740000	-9997.288786648935	-9274.364475075587	-722.9243115733476	-9274.364475075587	575.2915468702772	3.2910967293431748	6.215685437855408E-5	0.5157730446157988	6.865617931168974E-5	1.177241719924866E-9	0.5333533529126605	-675.0108042259989	46424.441448820835	6455.318159087629	5707.09125196624	1601.988655142618	151.24550003410872	4	22	11	33	7	0.18664698447259614	0.34125018401668156	0.294021044856182	0.17808178665453991	
7750000	-9992.052817025695	-9263.101797823974	-728.9510192017202	-9263.101797823974	862.4425304555161	3.5232696387252584	5.046773711112193E-5	0.5361875117379551	5.632785248533689E-5	9.965917131834695E-10	0.6074332447409775	-681.7640036723128	49834.979421767894	7225.975183934164	3690.1993080947213	1082.640991454967	158.8047368184596	3	27	19	20	8	0.18664698447259614	0.32703632977200486	0.31077255911341367	0.17554412664198496	
7760000	-10157.996564908322	-9250.89114677199	-907.1054181363332	-9250.89114677199	6103.9627934768505	3.494335095400376	5.6590496895832284E-6	0.48384454297244267	6.749912086965569E-6	1.2621822529125664E-11	0.5427926624099438	-849.9421566720849	345417.143527118	23843.26204171646	34890.11398456214	8416.90046060715	1086.6981771164742	7	19	19	30	2	0.18664698447259614	0.3263872801547629	0.3080380738237232	0.17892766154891734	
7770000	-10137.460451706449	-9261.436277533643	-876.0241741728065	-9261.436277533643	6302.516756472877	3.494335095400376	8.874547745037636E-6	0.39560041097616744	9.20413416395696E-6	1.5173954832709154E-11	0.4285303202220477	-820.4863265744907	167568.10809399444	30531.31666573146	42360.69879299357	6522.50780818251	899.1737765688689	7	16	17	32	5	0.18740700751121328	0.3471572032343448	0.2969250806981903	0.16851070855625125	
7780000	-10032.028261775878	-9258.267240886124	-773.7610208897559	-9258.267240886124	1091.9985671709885	3.711580657993193	3.490947978339992E-5	0.42707496799098593	3.7654290038603576E-5	2.9523041822046767E-10	0.4614942670164881	-724.1303650173111	38118.08087271975	31263.702188644573	8703.121073997787	1846.0215032885792	437.9751317749213	1	11	26	32	7	0.18740700751121328	0.3471572032343448	0.2969250806981903	0.16851070855625125	
7790000	-10017.632700906297	-9255.595710666063	-762.036990240234	-9255.595710666063	792.0042411013014	3.869684308709616	4.675275271255149E-5	0.5728305087387188	4.790208531207832E-5	8.805302280266089E-10	0.6386900273002883	-713.7564728468654	28203.73701047941	10527.497967000714	5965.059997664807	2302.1248692313748	350.9139006953315	9	19	17	23	9	0.1864992873671456	0.34994296297312905	0.2838893332096964	0.1796684164500286	
7800000	-9922.399558897821	-9259.575189475196	-662.8243694226258	-9259.575189475196	247.18429915305558	3.9102047001443854	1.537417803810242E-4	0.5136755223932754	1.535840947978042E-4	8.81189844131171E-9	0.5903991465432743	-620.7183094059757	8116.98474690335	1486.0339154638586	1910.0109630482314	890.9106566115142	87.54262948619731	9	18	7	37	6	0.1864992873671456	0.34994296297312905	0.2838893332096964	0.1796684164500286	
7810000	-9880.435214074114	-9263.620531751729	-616.8146823223851	-9263.620531751729	155.1032758582584	3.6475614611774527	2.676821110218482E-4	0.4854575741232637	2.609505856879905E-4	2.1609572184085414E-8	0.5521399432123234	-578.2630765963962	6033.870423947362	442.54910281851375	502.5418517358454	507.4681280395222	74.31428552064374	15	15	24	12	11	0.1864992873671456	0.34123565912024556	0.2925966370625799	0.1796684164500286	
7820000	-9911.540731575746	-9277.45548577602	-634.0852457997269	-9277.45548577602	257.334609826575	3.6475614611774527	1.8353163040384646E-4	0.3295468775485529	1.8816423576159769E-4	4.6626209948328245E-9	0.3754357171063695	-596.4011579481223	5556.299055028848	1302.885638437643	484.3015795677723	389.27265188363396	23.939158509799583	14	21	21	14	7	0.1864992873671456	0.34123565912024556	0.2925966370625799	0.1796684164500286	
7830000	-9910.825746451048	-9269.357399687342	-641.468346763706	-9269.357399687342	244.20674813377897	3.7028483885724413	1.4685127893264205E-4	0.48237603441802945	1.5457239161568293E-4	7.3877622702017424E-9	0.5575486737228981	-602.0781653624463	8414.559748589318	800.3105265450997	378.57340403925025	555.9481217811017	52.554444434458816	14	41	6	9	7	0.1864992873671456	0.34123565912024556	0.2925966370625799	0.1796684164500286	
7840000	-9882.251729413056	-9271.093854254668	-611.1578751583868	-9271.093854254668	158.29017287366798	3.416151793854258	2.1137117075063097E-4	0.5085329896939167	2.1360446644427285E-4	1.505032343406594E-8	0.5676936362346738	-574.3434736324898	3875.1299442666236	854.4703071525253	647.7848960653156	231.04495679201654	11.088978212737395	12	14	39	5	7	0.18556282028954899	0.3421721261978422	0.2925966370625799	0.1796684164500286	
7850000	-9824.115654663494	-9284.869594545591	-539.2460601179023	-9284.869594545591	82.88199357833663	3.416151793854258	4.5549031691263943E-4	0.5254516193928725	4.5395996037412255E-4	5.798864206402563E-8	0.5261073899596941	-504.0333206083207	2900.128282450393	338.2508988092242	331.0082350060161	244.187979866302	2.86868792331524	12	27	18	14	6	0.17564122708598043	0.3342372479024898	0.31747069853429194	0.1726508264772375	
7860000	-9816.489871173975	-9276.282549407515	-540.2073217664604	-9276.282549407515	88.89409696024208	3.6400100602331626	4.820213040135621E-4	0.5713128722834976	4.4729320994946783E-4	7.394848984146411E-8	0.5921166486231979	-506.0330842360705	2328.310694610899	263.8494242892989	102.50829718821922	212.2060450546434	0.37463141622692675	21	37	3	10	6	0.17564122708598043	0.3342372479024898	0.31031228674932826	0.1798092382622012	
7870000	-9820.710882356916	-9283.265460122519	-537.4454222343967	-9283.265460122519	93.21392949598486	3.6400100602331626	4.0548267757138326E-4	0.4344308932052734	4.024805213776606E-4	2.892091818005004E-8	0.4247796982662331	-502.08693578073996	3303.309455007952	258.08667676273257	293.4524543386179	289.4352474460151	0.40881407838902906	17	38	8	8	6	0.17564122708598043	0.34211374029461417	0.31031228674932826	0.1719327458700769	
7880000	-9870.955970838148	-9258.151155068621	-612.804815769526	-9258.151155068621	239.46312631703168	3.6400100602331626	1.4170951078628E-4	0.5734371867046367	1.4129457371385163E-4	6.907966572997352E-9	0.5747844692661724	-576.420310367434	9181.53369547622	624.5831639588412	572.1116524952299	41.75141287093705	0.8501608672975612	18	31	21	2	5	0.17564122708598043	0.34023655092090693	0.3121894761230355	0.1719327458700769	
7890000	-9890.058661853125	-9266.24656594119	-623.8120959119354	-9266.24656594119	251.1208099713126	4.029417292131053	1.360453333585786E-4	0.43872707513777154	1.294174269385952E-4	3.1420093872087704E-9	0.42665294459522585	-586.9666190571353	9117.700160108261	598.6092745055316	548.1854200551564	91.76498883348165	4.886252688351654	14	26	29	3	5	0.18949583214088497	0.33359969944278983	0.30497172254624805	0.1719327458700769	
7900000	-9891.959854695673	-9282.08871241285	-609.8711422828228	-9282.08871241285	220.1818738535094	4.029417292131053	1.6179735560698115E-4	0.4227756465577324	1.5652702500567063E-4	5.959423443950533E-9	0.4758024382265909	-571.2686735388011	7619.364119886381	229.07948615896993	719.55625842275	172.4422660347826	4.1074142810366805	16	13	42	1	5	0.1929719595702118	0.3333583444014088	0.29802476452371773	0.17564493150466143	
7910000	-9892.808954099304	-9255.831423487267	-636.977530612038	-9255.831423487267	244.65906613513934	3.7917579460469666	1.356997992725737E-4	0.5127566039378302	1.396674311696059E-4	4.4908375247988464E-9	0.4935996551704253	-594.437122687268	7638.683042921309	15687.982608363023	630.7428013401235	271.61761522848093	12.002532897366544	10	9	35	17	6	0.1852142740084001	0.3228173240448119	0.3163234704421264	0.17564493150466143	
7920000	-9900.118627152395	-9261.302529741622	-638.8160974107728	-9261.302529741622	262.42872231037796	3.716138855225657	1.512141875097643E-4	0.4897993619036468	1.4354631254450415E-4	4.699021318075316E-9	0.4768293230915176	-598.6887775227963	8631.779667096542	626.3667387536275	1073.7068304493903	380.78577503970024	86.15446929131889	15	9	10	36	7	0.19030914223768092	0.33265324271171487	0.3013926835459426	0.17564493150466143	
7930000	-9972.05999977161	-9257.872837243154	-714.1871625284558	-9257.872837243154	584.69575986594	3.640798437655276	6.20484358761228E-5	0.5545519018436568	6.825083227443326E-5	1.0987311792044802E-9	0.5252175656682981	-668.7490539221803	17051.384161418755	9522.978129436984	761.6838750200653	1294.4667769259725	226.33552437858316	12	18	25	16	6	0.19030914223768092	0.33189474219758297	0.3013926835459426	0.1764034320187933	
7940000	-10047.331627793626	-9263.722510451069	-783.6091173425583	-9263.722510451069	1470.8249122346274	3.439737327171754	2.5709964974429346E-5	0.5942140418583397	2.4065178402564437E-5	2.72736982500317E-10	0.6600237946473185	-733.7653366975459	61636.092854809365	29391.0531589509	2759.1832758308515	2030.513421101015	219.72371067253528	9	18	26	18	6	0.1787168616152518	0.35018504406043477	0.29469466230551994	0.1764034320187933	
7950000	-10046.934719797986	-9269.629934653285	-777.3047851447014	-9269.629934653285	1390.1908728919761	3.439737327171754	2.3838340563647247E-5	0.478848551743733	2.4043289177887003E-5	1.3787215348060515E-10	0.4944628069027082	-729.1910941963373	62671.201885447	3913.0693458567803	2483.9690120192886	2727.0281241811167	230.04402363350187	18	30	22	2	5	0.18823566754836013	0.34538651174043133	0.28997438869241504	0.1764034320187933	
7960000	-10002.707104110004	-9267.351259081239	-735.3558450287653	-9267.351259081239	785.8089234151596	3.805364189952464	4.2961778535505856E-5	0.42844459629431847	4.3053124918713715E-5	3.8785280740044665E-10	0.4510550686354288	-690.0468360841442	20557.491901069778	2450.217504601943	1440.3913807409397	2437.5761350404773	228.4932411380333	18	19	28	5	7	0.19410276975038968	0.3278596345985944	0.30163416363222245	0.1764034320187933	
7970000	-9942.87331004717	-9253.952760469858	-688.9205495773127	-9253.952760469858	468.68367202328534	3.5026907926918684	7.636905857648916E-5	0.6028083136616601	7.943883914253475E-5	2.0109115996038344E-9	0.5757440358015393	-647.2989780623467	25745.262466233344	2060.862671628839	812.0113326323111	154.09321174735805	105.39065962420504	12	23	35	4	3	0.19411254202963	0.3278498623193541	0.30163416363222245	0.1764034320187933	
7980000	-9986.243934796212	-9239.73919631989	-746.5047384763219	-9239.73919631989	955.6150711573665	3.5026907926918684	4.0603357047780675E-5	0.7073603155443272	4.087473598624156E-5	7.752784868751019E-10	0.6680515269006141	-699.8454545728166	39826.88555819953	4040.1717098951726	1528.7720642216789	1540.7844844648055	106.99953512249222	16	33	21	1	6	0.19411254202963	0.3278498623193541	0.3059880637465655	0.17204953190445024	
7990000	-10097.607094725301	-9269.519712758402	-828.0873819668988	-9269.519712758402	3516.434165955991	3.7547856699117874	1.378273629369405E-5	0.6883652133359005	1.3841638587127637E-5	7.761626915469138E-11	0.6398558297228206	-776.0126500861786	98217.3185660491	13932.926537212685	2235.864147192955	4332.364005256232	1106.0597168690178	16	27	16	12	6	0.19780593340635802	0.32415647094262606	0.3059880637465655	0.17204953190445024	
8000000	-10085.558584917646	-9270.808837471486	-814.7497474461601	-9270.808837471486	2236.7805743728622	3.7547856699117874	1.6216972640165286E-5	0.6657823937602655	1.5718260951984706E-5	9.141087906694216E-11	0.6263401040341138	-760.7780878673724	163887.09490870286	15226.77998151399	1689.4445025669165	4980.924946494502	1706.1164183056699	11	27	15	16	8	0.1878228662283178	0.32415647094262606	0.3136349236888374	0.1743857391402186	
8010000	-10100.720892869604	-9263.179935678698	-837.5409571909055	-9263.179935678698	3550.066742087827	3.516073656064147	1.1494931373513975E-5	0.794173176561942	1.0660836919332611E-5	8.94331875667077E-11	0.8391518021221847	-781.7873650137885	309297.8042425554	38373.980764251115	2927.82144051518	5060.692841459575	1254.6632071816327	6	24	4	36	7	0.1878228662283178	0.3333670774793951	0.310396035270156	0.1684140210221309	
8020000	-10077.274392330668	-9271.935361712067	-805.3390306186012	-9271.935361712067	2765.4369867351343	3.7672001991686948	1.655397254326481E-5	0.563140561606532	1.6626858539943446E-5	8.809710818959903E-11	0.5612370799518077	-752.6501663712082	215597.98928845502	16560.902211722303	1894.3969225426692	3390.6468872804976	713.1273381927239	7	27	5	30	8	0.18419789223327965	0.3333670774793951	0.30670767697993895	0.17572735330738615	
8030000	-10128.493486426536	-9285.214590474305	-843.2788959522311	-9285.214590474305	3499.479044672794	3.57449049998521	1.1722978675616366E-5	0.5351094911312664	1.1917811197116168E-5	4.2156517012756235E-11	0.5592656019522516	-789.0008379274061	245924.40662351463	16277.771351101172	4538.863348914016	7231.750685839116	900.4596440933461	13	24	17	15	8	0.18419789223327965	0.3327049277943878	0.30670767697993895	0.17638950299239345	
8040000	-10053.838757826565	-9262.940823561916	-790.897934264648	-9262.940823561916	2096.7652505155493	3.6228594691584335	2.107721835558391E-5	0.6182940165366411	2.0622594418801355E-5	1.4596510272358872E-10	0.6213743966117387	-741.6148253188006	54615.18218720485	9846.754474649737	912.4836548512071	2408.2461045795467	172.0392558843816	13	25	9	22	8	0.18419789223327965	0.3433263840142936	0.30670767697993895	0.16576804677248766	
8050000	-10034.842706520627	-9269.850247625767	-764.9924588948599	-9269.850247625767	1120.3357852062222	3.728670085621396	3.3864939709063737E-5	0.48865194169868903	3.1571679655688195E-5	3.2254711135869186E-10	0.5684373875220932	-714.0995629911648	130267.24926489724	7889.259685212644	7835.485348465832	2244.0486290540803	157.4891245344954	6	25	3	36	7	0.18771134346926038	0.3433263840142936	0.3031942257439582	0.16576804677248766	
8060000	-9997.491894583049	-9260.814355042925	-736.6775395401239	-9260.814355042925	949.1351334662219	4.050273011228449	4.453664417034285E-5	0.48128896038680563	4.4478210148788816E-5	4.716000307707867E-10	0.5079728828544351	-688.36130623109	80454.4999570923	7412.263606853076	1743.3197499388082	1905.5932521472369	57.899929785316665	5	26	4	35	7	0.18771134346926038	0.3433263840142936	0.3031942257439582	0.16576804677248766	
8070000	-10032.9517226709	-9256.680418804033	-776.2713038668669	-9256.680418804033	1614.2069315865303	3.8129527638573286	2.7545696001218537E-5	0.39977038812410487	2.8899129712750648E-5	1.281066505002878E-10	0.41400686964552796	-724.8871884940753	114576.00778612148	5501.333932047447	11067.617935650764	2305.8089110915994	406.31746149285743	7	9	17	39	5	0.18771134346926038	0.3433263840142936	0.3031942257439582	0.16576804677248766	
8080000	-10022.86392282654	-9250.589461567542	-772.2744612589978	-9250.589461567542	1649.5268120437179	4.039382573734447	3.177253007648836E-5	0.5957238217635087	3.01479653842149E-5	2.3274723763436005E-10	0.5071731071493545	-721.0000340843691	70490.92488032403	6426.827979126708	10866.145466809008	2454.6651628694754	811.7592167673043	8	17	10	33	9	0.18771134346926038	0.3255392647840088	0.3177612389594017	0.168988152787329	
8090000	-9928.532226275991	-9264.216103286548	-664.3161229894432	-9264.216103286548	337.3806333443729	3.9594036802545993	1.2771782145236849E-4	0.5144133758064983	1.16044193178772E-4	3.370788569790159E-9	0.472272282198912	-621.339161888201	12635.797674617146	2737.809785723719	2282.5820393445924	703.162925126325	63.10288317966633	5	6	23	34	9	0.18771134346926038	0.329882805385217	0.3177612389594017	0.16464461218612078	
8100000	-9990.14848818876	-9266.057511126786	-724.0909770619752	-9266.057511126786	766.7953439876309	3.821019056619098	7.352773875134873E-5	0.41848704175041407	7.040240633895481E-5	8.271682172856301E-10	0.3974011865576037	-678.141347291405	16466.056625475958	9572.205611450947	7434.055826807612	828.2092527112577	178.68534047333705	16	3	15	35	8	0.1881640563236407	0.329882805385217	0.3177612389594017	0.16419189933174047	
8110000	-9895.963767123329	-9266.410431367922	-629.553335755407	-9266.410431367922	250.4431689026353	3.9735712650342525	1.7587925093638602E-4	0.4320626806082739	1.7580918790736919E-4	4.982665674584108E-9	0.3996928468342023	-587.5398007547905	13240.136924958191	916.0806700688559	2078.8459952897583	347.0373718044411	24.951226677296837	6	2	28	34	7	0.19137852153861876	0.32666834017023894	0.2925561979853566	0.1893969403057856	
8120000	-9962.989968778456	-9274.489791744927	-688.5001770335298	-9274.489791744927	419.0320613417152	3.8638729575427466	1.0715196579893015E-4	0.39065577138796426	1.0491028568186728E-4	1.5299835868898125E-9	0.37787442824210316	-645.6659255220399	7380.706743927303	4009.713797035172	3695.4198865289327	841.9367135362838	105.6635635599219	7	10	23	31	6	0.19137852153861876	0.32666834017023894	0.2989881841747842	0.182964954116358	
8130000	-9985.457169111074	-9263.991653244462	-721.4655158666123	-9263.991653244462	737.8698792423297	3.659119103195085	6.21783085397559E-5	0.43601106117323524	6.150063818569603E-5	5.471871789269181E-10	0.3823900144246699	-675.0054589522657	18910.853105024817	7604.430206039497	6696.750365605756	1554.4392055027902	149.43029461409566	7	26	1	36	7	0.18424261052534419	0.3338042511835135	0.2989881841747842	0.182964954116358	
8140000	-10003.970242273943	-9278.031081818774	-725.9391604551686	-9278.031081818774	816.3731739615627	3.3554442346629605	6.249826108920112E-5	0.40073135930268805	6.101581287089065E-5	6.63423662722474E-10	0.4152470603967856	-681.0108412571154	19130.937528499784	4830.384819973269	1600.659272558646	2009.4245056139275	154.9522984592949	12	22	32	4	7	0.18424261052534419	0.3338042511835135	0.30626692957960844	0.1756862087115337	
8150000	-9956.724022130193	-9269.734986350355	-686.9890357798382	-9269.734986350355	483.30007635683427	3.6647237763808227	9.84725839572111E-5	0.4828111511098901	9.820313357320905E-5	2.377018896188023E-9	0.4842301705180311	-644.8975030216789	18294.56396471452	3936.4984105367926	794.8481155341028	183.35125948354823	259.77305827951943	4	26	40	6	1	0.18287736280048852	0.3338042511835135	0.30626692957960844	0.17705145643638937	
8160000	-9947.498912490726	-9267.46187446782	-680.0370380229076	-9267.46187446782	423.4917750170407	3.4751634963248974	1.0106024438515705E-4	0.5410303785134813	1.0046678626505404E-4	2.1472773906037473E-9	0.4746316560924503	-638.1867272454713	10106.479583002003	2367.804126856971	671.645013073257	888.3219818116701	111.90536912398842	13	22	31	3	8	0.18352272555057386	0.3338042511835135	0.30562156682952313	0.17705145643638937	
8170000	-9907.17993364151	-9275.152358030628	-632.0275756108819	-9275.152358030628	203.56468120658622	3.4751634963248974	2.0753845781067956E-4	0.5354962645087993	1.8889463809967404E-4	9.28855724753136E-9	0.511964606361462	-592.1525159685191	8179.717555418986	1866.5651866577084	442.46606322300426	482.6980947792165	68.8027170598705	6	27	28	9	7	0.1761338504081855	0.35422853733849613	0.2925861558169289	0.17705145643638937	
8180000	-9856.477814603508	-9254.261609745312	-602.2162048581955	-9254.261609745312	161.5853196620524	3.4855058090363324	2.6022788924567924E-4	0.6467303115642912	2.319718525807058E-4	2.0772205241656486E-8	0.6269475880148279	-565.5120388157948	8051.05374205404	1089.355639446896	338.219379610381	84.99113434825603	2.1143382830762327	6	37	27	4	3	0.17691557550715795	0.3534468122395237	0.2925861558169289	0.17705145643638937	
8190000	-9902.155130418472	-9253.069566431837	-649.085563986635	-9253.069566431837	329.97079256383194	4.135461135252103	1.1645572537000684E-4	0.5583231825930975	1.0914208131302942E-4	4.149293674036512E-9	0.5901412392142709	-608.8705155182208	46095.64392250381	2058.2211305981045	583.8469642524896	27.253106375753497	11.304747058531003	4	37	30	1	5	0.17608871122424102	0.3597275207106902	0.2925861558169289	0.17159761224813977	
8200000	-9880.845180376082	-9257.261139097089	-623.5840412789923	-9257.261139097089	261.91629040642795	3.6200028767850565	1.3603692046302153E-4	0.4916306000957109	1.4080404744154195E-4	4.677034025223066E-9	0.4938268675569439	-588.0531441082177	11883.950957186575	1267.596002601874	437.3313769235053	14.23722502495171	2.162069021654163	5	35	32	3	2	0.17608871122424102	0.3597275207106902	0.2925861558169289	0.17159761224813977	
8210000	-9843.51837172011	-9252.685340146192	-590.8330315739184	-9252.685340146192	179.29503229136307	3.6200028767850565	2.1140949164609422E-4	0.46748894213710707	2.172230361935513E-4	1.0215406965482233E-8	0.4790976695378076	-556.1736733241096	8563.01686669459	756.50230654612	323.6869760821158	19.191010955881044	8.624734507500916	6	35	30	3	3	0.17608871122424102	0.3395229824807023	0.3127906940469168	0.17159761224813977	
8220000	-9869.620748512069	-9273.664490680252	-595.9562578318156	-9273.664490680252	161.30882706942478	3.7210261216642304	2.3335297237714938E-4	0.4548655535233954	2.2474630431366995E-4	1.0299758269025759E-8	0.4376720056590988	-560.7178489364862	6632.520040228185	1209.4608475377352	402.870922642345	41.20208523407619	2.38632917320052	7	27	37	2	4	0.1750787540022527	0.3405329397026906	0.3127906940469168	0.17159761224813977	
8230000	-9851.919576156428	-9269.78126557847	-582.1383105779582	-9269.78126557847	142.72722389320842	3.5126255570515594	3.0196558477917453E-4	0.3835955276479796	2.992202264899632E-4	1.2407134469949299E-8	0.3777059183406962	-548.4765730227921	4453.252081885171	676.717076743712	283.95882704127195	35.36061614923564	21.787715475435146	8	30	31	4	4	0.1729358140744654	0.3426758796304779	0.3127906940469168	0.17159761224813977	
8240000	-9869.862470143185	-9266.288271300342	-603.5741988428438	-9266.288271300342	193.44160117020039	3.5158674311966753	2.0169790374957678E-4	0.4204148673451871	2.0021337992681364E-4	7.476042647420602E-9	0.42958904479441673	-565.8073322252596	16077.82900298326	1459.9116254052292	293.9984034421193	76.79973930720385	44.34852657858615	7	28	35	6	1	0.18087375048548235	0.33938703354601124	0.3064297699090847	0.17330944605942158	
8250000	-9849.384848530213	-9247.410345571401	-601.9745029588122	-9247.410345571401	179.6532264463218	3.5158674311966753	2.1828309723486154E-4	0.4986211808001103	2.3100270581437673E-4	1.5283231701607455E-8	0.5452642533529961	-563.1532510281774	12883.722551615732	577.2010094571766	210.69293815465545	345.3236330954755	18.61003633399231	9	32	23	9	4	0.18087375048548235	0.33938703354601124	0.3064297699090847	0.17330944605942158	
8260000	-9844.417250063165	-9259.86149696873	-584.5557530944353	-9259.86149696873	171.23188090395513	4.099236602353794	2.2045846505337838E-4	0.49406529677171496	2.2690796208787962E-4	1.4627461238287528E-8	0.51560194015008	-545.0328788905182	4286.853649533245	669.4570849572958	159.10185227487028	630.352788505337	6.297048211472669	10	35	15	11	6	0.17842390490456989	0.35572428340807377	0.301214896766958	0.1646369149203982	
8270000	-9862.706913373353	-9271.651959139577	-591.0549542337762	-9271.651959139577	183.83708093820488	4.134443729343419	2.090719821675438E-4	0.47858452517707706	2.1073748569485384E-4	9.533810765630529E-9	0.4581234598149325	-551.6962459308272	9865.878394114523	838.9587208770935	633.9615971294372	388.52195544396875	0.44969760371902795	9	33	3	27	5	0.18940268716929576	0.3447455011433479	0.301214896766958	0.1646369149203982	
8280000	-9850.835019926091	-9256.886124759574	-593.9488951665165	-9256.886124759574	186.99685310735697	4.019164537034337	2.0698394108797927E-4	0.5684341586924417	2.1105963243694303E-4	1.6000310572517332E-8	0.5938833634509859	-555.0403140752029	7508.967923712259	671.9875939517132	705.6924375623184	315.39181785803936	2.6353597467104044	13	7	18	33	6	0.18940268716929576	0.3447455011433479	0.301214896766958	0.1646369149203982	
8290000	-9899.571388410775	-9281.352552636483	-618.218835774292	-9281.352552636483	225.38896881326363	3.7457727228165187	1.9494649349785254E-4	0.5198849620154676	1.876117766342805E-4	1.0968963326039666E-8	0.5241933998131447	-578.1060149921842	7568.5442936787895	1009.4658487585908	989.6861426529828	559.0326797380287	23.42593314037024	10	9	10	42	6	0.18229234133334288	0.3447455011433479	0.301214896766958	0.17174726075635108	
8300000	-9923.729975325692	-9270.19628857823	-653.5336867474615	-9270.19628857823	290.5072933818799	3.855531990125647	1.3118600726128515E-4	0.41840016294556664	1.2941453542982296E-4	2.478639479543363E-9	0.3837442522680045	-610.6257924191274	14912.102064476157	4681.880505091834	1596.9959381376327	776.6219939118141	5.464715112514339	11	11	2	47	6	0.18646600085502824	0.3447455011433479	0.301214896766958	0.16757360123466572	
8310000	-9873.531984674699	-9268.45093146957	-605.0810532051295	-9268.45093146957	186.85771757402924	4.0967868090133015	2.112089338027028E-4	0.46398102755331416	2.0852984750110114E-4	1.078367860389984E-8	0.4853389879114116	-565.763437537637	6971.1220609847005	662.88817034266	827.1513596201321	471.60015101808466	16.521819223094358	11	15	22	23	6	0.18646600085502824	0.3447455011433479	0.301214896766958	0.16757360123466572	
8320000	-9928.40354293011	-9266.332811653188	-662.0707312769215	-9266.332811653188	403.40586617050315	3.9425224614774215	1.1151439630588481E-4	0.43542390804004805	1.1517835895254987E-4	2.5132130502208204E-9	0.4342531019863383	-618.670487837654	10004.874882500702	11350.933089415652	1048.0058063399438	724.5696848711241	25.590979976600554	6	9	28	27	7	0.18498152596401946	0.3462299760343567	0.301214896766958	0.16757360123466572	
8330000	-9898.857716311386	-9264.113079102426	-634.7446372089605	-9264.113079102426	243.7205976308831	3.5353683718289783	1.7874745019608545E-4	0.4470968529952088	1.7213500136592857E-4	6.580910010131875E-9	0.45801453926471253	-591.9759851508021	15552.132383183103	8337.689726220526	1200.1241792616804	486.89375325640896	6.268300776153398	1	15	22	33	6	0.18498152596401946	0.3325666571279951	0.301214896766958	0.1812369201410273	
8340000	-9914.437484685475	-9273.596438576371	-640.8410461091038	-9273.596438576371	280.72717047205117	3.769919345273763	1.699516683250467E-4	0.4131072618385121	1.5663749770224956E-4	4.5801133068461786E-9	0.43072407172133714	-597.2771684948565	8390.352785035077	13176.781447129759	2092.4735425895633	561.3050424728101	13.358778097954916	3	5	23	40	6	0.18498152596401946	0.3365169582248509	0.301214896766958	0.17728661904417153	
8350000	-9941.503356905656	-9269.550789177736	-671.9525677279197	-9269.550789177736	366.1745551724881	3.542692344354666	1.193139977636872E-4	0.3716928171952651	1.1511755185071767E-4	2.3992758805679896E-9	0.4213253218304594	-629.1747298283747	8818.86135648819	5425.700734323857	3107.7375674207005	816.7057609180597	26.632016465080028	8	12	12	39	6	0.1949119038894934	0.32674737258989595	0.3041189079454518	0.17422181557515867	
8360000	-9975.231439875686	-9269.363472176072	-705.867967699615	-9269.363472176072	521.065569100178	3.4982107660275865	9.06299561988989E-5	0.3306260684485027	9.056108143343755E-5	1.06268030114408E-9	0.3509517161606183	-662.3266867507067	12197.08065962904	4308.721576580811	1309.1325587056283	1820.9960066122535	35.53428342038467	12	17	25	16	7	0.1949119038894934	0.32505775228468414	0.3143291753909385	0.16570116843488378	
8370000	-9957.27224346026	-9264.384221767166	-692.8880216930938	-9264.384221767166	480.5686719250049	3.7196102292156272	8.145461136758818E-5	0.4710090054227715	8.534196274094596E-5	1.3458544437998452E-9	0.4480250958942027	-647.830282117297	12846.269959694913	5134.2314987985455	5346.27462307451	1237.1199406199564	11.445185455577093	4	25	4	38	6	0.1949119038894934	0.32505775228468414	0.3143291753909385	0.16570116843488378	
8380000	-9935.868104873465	-9252.035457432983	-683.8326474404821	-9252.035457432983	395.71221928365657	3.633782894079455	1.0611531935150764E-4	0.5053438608919512	1.0432179711220387E-4	3.043208620855954E-9	0.5260121869460809	-638.8205560488333	4300.245300571782	13072.067476135544	3332.4663123986143	898.6398084160288	21.254374302791682	5	12	16	39	5	0.19464936058325136	0.32505775228468414	0.3076164399462683	0.172676447185796	
8390000	-10099.363248846908	-9286.4287812424	-812.9344676045083	-9286.4287812424	2006.266361113839	3.411130096918306	1.9840693598656408E-5	0.4263862404985457	2.0355616241296318E-5	7.321870441556894E-11	0.4195479847669533	-761.7371867789493	35617.027740203746	17559.5311107259	23416.392573527108	4382.339782296155	265.7409031806703	15	4	17	34	7	0.1858471490538208	0.34214817562039535	0.30418458195289955	0.16782009337288406	
8400000	-10041.29045530932	-9271.532569034001	-769.7578862753181	-9271.532569034001	1379.5064552378947	3.306432497758242	2.8656822780268533E-5	0.524716367338303	2.8230699958655397E-5	1.903128086028931E-10	0.49109718225825494	-717.7960465874021	47554.952455181854	5452.674653321045	19028.662255436648	2813.4603315746435	30.952107385801582	8	16	12	35	6	0.1858471490538208	0.34214817562039535	0.30418458195289955	0.16782009337288406	
8410000	-10034.051884828647	-9244.281330171296	-789.7705546573505	-9244.281330171296	1456.254663445125	3.701331067384212	2.877163999129805E-5	0.5084863055631239	2.8595794473729564E-5	2.044971739594604E-10	0.496955686131474	-738.7801486504703	48985.17232761471	23199.75292150661	9809.417165178644	4415.383874501436	334.9872785257571	9	2	26	34	6	0.1876440554883776	0.3427672829362273	0.30418458195289955	0.1654040796224953	
8420000	-10009.405949143304	-9257.892757700287	-751.5131914430161	-9257.892757700287	935.1817080224915	4.232667205606202	4.428519613297401E-5	0.38193976947727315	4.616763553352245E-5	2.972540545972655E-10	0.378958783662972	-704.5120614188205	14929.068550337774	5911.149021460003	9538.524100843624	1880.392208579269	279.1575186748975	14	16	9	32	6	0.18624850646144733	0.3428556103279957	0.30418458195289955	0.16671130125765715	
8430000	-9948.798978070112	-9275.707699659952	-673.0912784101607	-9275.707699659952	378.5667723279569	3.976746067403409	1.299226051525539E-4	0.37991929492707394	1.2827049514157497E-4	2.5675366173206225E-9	0.3776768917487145	-629.6634890274569	23450.121478144756	3556.179061454519	981.6123712376599	923.1642548909355	83.63584660176502	6	30	18	15	8	0.18624850646144733	0.32322268777374596	0.31569179806681913	0.1748370076979873	
8440000	-9883.470686765417	-9258.402258154934	-625.0684286104829	-9258.402258154934	227.56410737010603	3.3407052541644524	1.991858155061398E-4	0.44678066918775683	1.9492680581775673E-4	8.622480756064443E-9	0.4569581825151946	-586.3449423685986	4611.634674359898	1712.7384770992203	256.0770455802227	524.2895546332688	18.916901400765788	9	28	21	11	8	0.18624850646144733	0.3404644397784396	0.2984500460621255	0.1748370076979873	
8450000	-9876.08395890289	-9276.213980963155	-599.8699779397338	-9276.213980963155	160.2177138496477	4.214481211508939	2.717758071475602E-4	0.3918021227527383	2.6876884829812365E-4	1.3563485945766705E-8	0.4159877583350513	-560.6902278661449	9006.94132405772	1223.1794383017925	239.82955796735592	439.8564602458227	25.435628537505664	6	30	24	10	7	0.17921797089476754	0.3402398818263731	0.3125648680859739	0.16797727919288521	
8460000	-9947.592909021678	-9271.112427685724	-676.4804813359528	-9271.112427685724	417.78305529925825	3.715671168727124	9.398344162303954E-5	0.532500198515007	9.133566609477621E-5	2.6509518609303853E-9	0.5743142751930627	-632.9770973010012	18071.27543470802	3124.974924413986	593.9518114986337	1019.9309256371803	35.91328397807395	12	28	18	12	7	0.17921797089476754	0.33231157448860443	0.31976291696467346	0.16870753765195426	
8470000	-9918.629527899997	-9264.530285269097	-654.0992426309008	-9264.530285269097	330.1704726106849	3.9433489694569257	1.2099743943530018E-4	0.5073845847531185	1.1457904498850744E-4	3.4172360224136288E-9	0.4960355218936098	-612.1111348734526	15470.64494117934	1497.2637575320591	626.8854455744728	818.6849161003083	5.384344283553199	7	40	18	5	7	0.17921797089476754	0.33914938485029344	0.3119551221233356	0.16967752213160311	
8480000	-9933.750506512015	-9264.163827251814	-669.5866792602014	-9264.163827251814	354.72002686378556	3.9515731184097374	1.1464142278804678E-4	0.3896931478720121	1.1221771005736333E-4	1.8217935604556486E-9	0.38715148628699314	-626.3607567671238	10311.699172662979	2193.8806336705798	414.9376023614994	1402.9037114221758	18.73752499863667	8	46	9	6	8	0.17921797089476754	0.3331352147954315	0.3179692921781975	0.16967752213160311	
8490000	-9905.698449959924	-9259.69417776174	-646.0042721981848	-9259.69417776174	253.29791678516182	3.7014909992251335	1.7040534382665987E-4	0.4169603132691989	1.6079042770003846E-4	5.458203823113523E-9	0.45088910761490875	-604.302661633085	9596.788998497763	1905.1240933974877	2241.854921911683	615.8831900355977	12.448103405822067	7	13	24	25	8	0.1760966129911708	0.339081446302896	0.32109065008179427	0.16373129062413863	
8500000	-9963.660451398304	-9270.655267911243	-693.0051834870613	-9270.655267911243	525.4013562891846	3.5175379911866873	9.086869680863954E-5	0.44641450500560464	9.280453558969209E-5	1.8524905137400739E-9	0.45240515666085196	-645.1873194767742	121322.23362062189	1149.5571729485819	1284.6532935639536	1859.4775425014864	86.67951960891364	4	8	18	41	6	0.1760966129911708	0.339081446302896	0.30426914623817664	0.18055279446775624	
8510000	-10011.053727791605	-9269.62168759044	-741.4320402011646	-9269.62168759044	1105.352838849556	3.6624749226354636	4.68311000136325E-5	0.5905638976954712	4.6286083007319256E-5	8.645940938096227E-10	0.6240496353006315	-691.3743961413647	107011.41248497057	4832.387909849788	3534.5506342326366	2868.182958895224	253.90615487369766	3	10	35	21	8	0.1760966129911708	0.339081446302896	0.30426914623817664	0.18055279446775624	
8520000	-9988.357784946074	-9268.49000191917	-719.8677830269042	-9268.49000191917	927.7273545189522	3.552513037803673	6.847849702796942E-5	0.4548462040449801	6.573786723697869E-5	1.1324329277969591E-9	0.5019993410088113	-674.2708059783782	15779.031068848344	5606.645602501956	4367.099313746091	1779.1198707896335	234.53398190512868	8	4	6	50	9	0.1857129956421591	0.3370971401288836	0.32406044153219565	0.15312942269676133	
8530000	-9983.054805668455	-9264.68302686712	-718.3717788013339	-9264.68302686712	912.3910932811158	3.8161680444448254	6.073465182640213E-5	0.45683352437420505	5.831966485709379E-5	7.922785289043885E-10	0.46432215066064964	-668.8559735001874	90602.16403105439	11148.997393446636	2430.6784978443197	2669.0004159790064	154.2984749278892	4	6	16	42	9	0.18393262319226375	0.3370971401288836	0.32584081398209097	0.15312942269676133	
8540000	-9964.149196858358	-9266.739942027598	-697.4092548307607	-9266.739942027598	743.6605734864784	4.004123730744831	5.981385450018775E-5	0.4635703912726732	6.3343647991685E-5	9.748276752897743E-10	0.49099182340524494	-650.4438473845374	36904.92334241484	1138.9856629296403	2456.0640987709808	2212.9155700987776	64.51408849663699	7	20	8	34	8	0.19201971475726504	0.3370971401288836	0.30539138140809863	0.16549176370575236	
8550000	-9893.339077739576	-9266.475774159659	-626.8633035799172	-9266.475774159659	268.94819295888783	4.076028705033807	1.5380113198506474E-4	0.510074159855839	1.6536437497300288E-4	7.816125944979983E-9	0.5478583123317393	-584.883480784926	14091.873237052308	718.6102911155925	1559.7283119391943	361.6302325458847	51.32639068541874	6	28	10	28	5	0.19201971475726504	0.3370971401288836	0.30539138140809863	0.16549176370575236	
8560000	-9899.048912661114	-9253.41853515244	-645.6303775086749	-9253.41853515244	308.45627290392923	3.29063603645662	1.4187259277769314E-4	0.5366718541054141	1.460377133954078E-4	5.869895471136804E-9	0.5687953393759934	-603.9957046299853	13572.778575265116	717.3819595424604	1179.7461049131289	425.9447223022891	232.48939141344292	11	17	18	25	6	0.1872116621412381	0.3428219806414185	0.3044745935115906	0.16549176370575236	
8570000	-9962.477170300248	-9265.093476289174	-697.3836940110733	-9265.093476289174	602.9650750809895	3.9321164066649996	8.373471939770434E-5	0.508620722228273	8.45072194681316E-5	1.7542442499499027E-9	0.5215631713047978	-653.1699061568379	19866.611217908343	3140.6834805870017	2162.2599168203287	715.0107008834169	380.30161290767603	8	10	28	11	20	0.17765781870995892	0.3428219806414185	0.3044745935115906	0.17504560713703154	
8580000	-9889.679948877614	-9254.701901534256	-634.9780473433585	-9254.701901534256	273.29069077993597	3.496417761018996	1.6644603019513776E-4	0.4768347536519992	1.6036120166267335E-4	5.67342672818641E-9	0.4725282770214434	-589.0510758557317	10991.717088919524	639.002966301379	1938.128197057291	3443.676576246352	418.5509398212591	5	24	6	7	35	0.16843006178121306	0.33584114407243804	0.3206831870093169	0.17504560713703154	
8590000	-10070.32953715398	-9277.731068860498	-792.5984682934838	-9277.731068860498	1452.371445321601	3.496417761018996	2.7313374295453492E-5	0.42782139590038	2.7649176933712736E-5	1.258654481455413E-10	0.4125083497137571	-742.5693263938438	98415.01881048236	9821.597315319237	5270.978063303545	2307.173777899046	1105.8017387984382	7	29	15	16	10	0.18604902585871996	0.32949779637668636	0.3206831870093169	0.16376999075527626	
8600000	-10116.483968258304	-9267.899335171975	-848.5846330863303	-9267.899335171975	3226.5702746511033	3.717732831643345	1.1406606289687341E-5	0.4831639228467284	1.1918334626339741E-5	2.6824733554888707E-11	0.44226711214277975	-796.210300752748	121114.48547960709	21769.728973010348	4476.149109934174	5422.871117855464	684.5695833328824	10	22	22	16	7	0.1942852173384686	0.3282208266878009	0.3092379193824922	0.1682560365912378	
8610000	-10044.745347289443	-9260.05500165614	-784.6903456333047	-9260.05500165614	1205.3914845020622	3.717732831643345	3.418581868847632E-5	0.3188871295220198	3.4306670541124775E-5	1.1797342180370043E-10	0.32796794082337183	-736.9078354127939	36883.928125383194	12240.794810052697	3699.9961998597305	2960.698235023114	200.45963662957072	12	37	20	2	6	0.18079276646862924	0.32638409062271556	0.3221834372004252	0.17063970570822948	
8620000	-10040.606424379352	-9272.126888148297	-768.4795362310533	-9272.126888148297	1382.0624366874115	3.717732831643345	3.4735865754904573E-5	0.3875587696452546	3.323528309962411E-5	2.1224734048944192E-10	0.4325668383193761	-720.313297684671	35596.181315087444	7506.468139602683	1259.9330035684725	3385.979560662301	179.94580503278354	15	24	27	4	7	0.18079276646862924	0.3418752051848237	0.306692322638317	0.17063970570822948	
8630000	-9965.591587617137	-9269.011493851749	-696.5800937653869	-9269.011493851749	471.9813761186166	3.6815497935821	8.72828806121314E-5	0.33105608293494804	9.113115155924122E-5	1.1527816540969947E-9	0.3811340741658045	-656.0828524116298	7940.499189990481	2133.916936294024	1033.9362361969797	781.0174784837784	75.51001732732236	26	20	13	13	5	0.19718098294000636	0.3418752051848237	0.28303088543632465	0.17791292643884474	
8640000	-9966.108158826026	-9267.332494496995	-698.7756643290312	-9267.332494496995	520.9855913798393	3.4058800910589646	7.39599382835892E-5	0.3752488483719777	7.632876755299499E-5	9.932829687509878E-10	0.40408990451112425	-653.8984773860883	17552.4955414774	3705.2181765756386	1166.5629772767472	2344.1154474661244	22.34668683800241	19	13	34	3	8	0.19201553928476228	0.33782015207086047	0.3116311425864238	0.1585331660579529	
8650000	-9940.472361551982	-9265.331124278284	-675.1412372736977	-9265.331124278284	371.9022000852727	3.947491607077163	1.0932734075718471E-4	0.48901904826813003	1.0803953407673168E-4	3.763379734261636E-9	0.559730050793128	-631.9156798799577	14172.663142973677	1555.9171113668976	2403.37633794615	738.7848056615052	46.563982094947356	20	13	8	28	8	0.19201553928476228	0.33782015207086047	0.3116311425864238	0.1585331660579529	
8660000	-9974.801535130779	-9262.680736561475	-712.1207985693044	-9262.680736561475	589.5850679774085	3.629275846165241	6.907706968144146E-5	0.36744694747818174	6.858484597135883E-5	5.961704795724695E-10	0.35789317152512046	-665.1973042309255	11924.026758108816	26711.78602189134	2714.608115450755	1464.1897150217917	131.90013815552038	15	1	25	29	7	0.18394050477087404	0.33782015207086047	0.3197061771003121	0.1585331660579529	
8670000	-10021.096813652037	-9255.340911414085	-765.7559022379526	-9255.340911414085	1020.7482305306946	3.629275846165241	3.238218681730574E-5	0.421141203946552	3.173981197824248E-5	2.093491860982308E-10	0.4421987493699926	-716.8943622279835	35204.61858847958	19765.80140260911	9980.268962077476	1917.1541836922545	22.6870094205424	9	7	26	30	5	0.1710212965046593	0.35280533728279573	0.3197061771003121	0.1564671891122323	
8680000	-9975.681745383428	-9263.749453712157	-711.9322916712723	-9263.749453712157	582.4620692023053	3.7885935315361907	6.620194651624833E-5	0.4465628561509891	6.290383394983686E-5	9.616116005642193E-10	0.47332960227428283	-664.8968869055612	43785.76404367732	6406.647517573013	4650.438511424446	1284.8783430095502	6.1888622238732545	5	22	6	39	5	0.16905515725374284	0.35078467304770977	0.31073082383769507	0.16942934586085173	
8690000	-10000.212398393425	-9249.146715893858	-751.0656824995671	-9249.146715893858	987.6450770556243	4.015760712236123	4.017267239593848E-5	0.4478662839130696	3.648524970413527E-5	4.799366365849095E-10	0.5531003558178252	-703.5263415105288	62434.96412250954	5587.392868443017	1910.197354577098	1974.9849538772569	5.053517125603849	6	35	8	22	6	0.1826687677452551	0.3371710625561975	0.3151244967133115	0.16503567298523536	
8700000	-9951.131111438453	-9257.283680093917	-693.8474313445366	-9257.283680093917	458.63920106615956	3.760406014384599	7.487760533040742E-5	0.4896899469016157	7.781908240609796E-5	1.8665378188680458E-9	0.5557378633097373	-647.3857030344974	67948.48976649057	1638.7375170848698	2275.106144107137	1015.7683070999321	8.995203003571898	3	21	18	30	5	0.1801357555921842	0.33193652870556734	0.3228920427170125	0.16503567298523536	
8710000	-9943.97066444023	-9261.600804600826	-682.3698598394042	-9261.600804600826	464.5374555453939	3.8757943891528845	7.704644883608483E-5	0.47848264944563657	7.952601720548598E-5	1.3885980003008641E-9	0.4952323598667054	-633.7378563314583	92681.72222607282	2656.082645604141	3543.7389400549555	1861.503471000433	0.8311863046228243	3	27	5	37	5	0.1733615489798726	0.3441661029791977	0.31743667505569373	0.16503567298523536	
8720000	-9970.928800762742	-9267.663234193022	-703.2655665697198	-9267.663234193022	554.9462635650318	4.1610852182165505	6.380805576993923E-5	0.4482343903078513	6.770715755162663E-5	1.0842972427132725E-9	0.4809058863707524	-657.930708132481	22640.18128615315	5772.71398161712	3188.224440915831	1212.0189272837822	2.3608205634728714	7	27	5	32	6	0.1733615489798726	0.3441661029791977	0.31743667505569373	0.16503567298523536	
8730000	-9937.465051951769	-9262.596557071158	-674.8684948806111	-9262.596557071158	420.5070857674923	3.7214159509492406	8.626617534994345E-5	0.35787066707689913	8.569705997181535E-5	1.0144802451876622E-9	0.37167433233031866	-630.8649177770619	17041.597512584176	2290.4797702476344	3637.583521190092	914.2471426207339	4.762170805748549	11	18	10	32	6	0.1733615489798726	0.3441661029791977	0.31743667505569373	0.16503567298523536	
8740000	-10034.841252550916	-9272.666018225262	-762.1752343256546	-9272.666018225262	1417.301922372193	3.6643220629167383	2.8914098532732366E-5	0.3662365802934508	2.777645494916678E-5	1.1693660272875597E-10	0.37827745264707535	-710.587990331657	71961.78374505909	3965.8852215409447	13053.486702664602	3164.6651830579176	32.72337429013863	4	22	13	31	7	0.1834044308386988	0.3441661029791977	0.30739379319686755	0.16503567298523536	
8750000	-10026.236690586677	-9271.639310492457	-754.5973800942196	-9271.639310492457	1044.0178677265096	4.121260176895957	4.1976772833281155E-5	0.3733718780780385	4.031738724683533E-5	1.782401358449338E-10	0.3316551731122615	-707.3542319693395	52289.38085398829	7261.120985745403	3873.0883992997365	1506.0301398039114	20.506084750387206	3	41	4	23	6	0.1834044308386988	0.35259631961889615	0.2965899306327741	0.16740931890963032	
8760000	-10035.845993304825	-9261.77023227075	-774.0757610340744	-9261.77023227075	1489.9394214918548	3.410509510075564	2.58959625319839E-5	0.3892054520477388	2.5667727802272334E-5	8.529652484212944E-11	0.376838106678748	-724.895102113214	88699.69564914778	15154.474249959969	1889.2201018979479	2454.4026178068534	54.04571637355772	5	33	18	14	7	0.1834044308386988	0.35259631961889615	0.2965899306327741	0.16740931890963032	
8770000	-9964.436278868938	-9262.662416143809	-701.7738627251292	-9262.662416143809	522.2220167417092	3.6195043317939275	7.195835894902337E-5	0.41312442866359833	7.107045512897853E-5	1.158162564066522E-9	0.47549476278620184	-657.6956178982086	9038.981408933047	4446.047106907138	423.11234838399946	1497.6506150194102	18.37931960167869	14	24	20	13	6	0.1964643354433876	0.34542974258723064	0.2965899306327741	0.16151599133660705	
8780000	-9976.988344938934	-9268.91460415143	-708.0737407875039	-9268.91460415143	578.9216571372065	3.6195043317939275	6.270369190208838E-5	0.5699442438497935	6.59886649245091E-5	1.2946562711251944E-9	0.5373467280697822	-662.6224601827495	20692.63097294399	8839.338511112283	1010.8196261329479	1313.1359678892272	38.74317776758828	6	28	31	7	5	0.18440018858143598	0.35051164933314055	0.2915080238868642	0.17358013819855866	
8790000	-9957.23309012355	-9261.807794970915	-695.4252951526345	-9261.807794970915	506.4885390106378	3.6195043317939275	6.656424166405566E-5	0.42816567805226885	7.054529922906073E-5	7.892541088818444E-10	0.4239231001812112	-652.1288005014391	36660.01688471084	4914.4357463257775	1332.6760716042709	352.6181439194553	10.582902070481877	9	27	34	3	4	0.18440018858143598	0.33389046243023796	0.296196447112221	0.18551290187610447	
8800000	-9928.868776501553	-9257.535876307787	-671.3329001937645	-9257.535876307787	410.90664534190324	3.6195043317939275	9.460883610499919E-5	0.4210912342764657	1.0045776433025344E-4	1.8566305988000538E-9	0.46617225797001705	-629.0498339729031	21442.012948279124	2378.0907791327695	646.7021241950864	694.4611168915395	69.27892688235171	6	31	26	10	4	0.18440018858143598	0.3239081445122305	0.30617876503022845	0.18551290187610447	
8810000	-9950.520674160269	-9245.345173925461	-705.1755002348079	-9245.345173925461	527.0997771495112	3.6300967150917822	6.512637896677063E-5	0.6072868359742563	6.782524466835484E-5	1.7925628163649455E-9	0.6137847779214587	-659.7664490395935	36531.21544920841	2437.3405848944417	978.5374821092812	1237.9151104798939	256.4127914124753	8	34	23	6	6	0.18332912102872545	0.3509564814699833	0.30617876503022845	0.15953563247106217	
8820000	-9986.690506106646	-9300.313245034804	-686.3772610718423	-9300.313245034804	438.51276938141285	4.241509850568077	8.248422962846111E-5	0.4124547170218324	8.603609480843038E-5	1.1586016801259295E-9	0.41251590783221115	-643.3837325773612	13972.763093368983	2064.4087713011318	552.8816100454571	1244.7164847277998	9.52587017326147	12	27	27	6	5	0.17469109997698226	0.3595945025217265	0.30617876503022845	0.15953563247106217	
8830000	-9861.253941647363	-9250.287273616665	-610.966668030698	-9250.287273616665	186.39870422418701	3.846690644294456	1.9929290976189774E-4	0.5168770465619903	2.1052723548430945E-4	1.1371803357145468E-8	0.5217708142959577	-571.2906118569724	6055.163081715151	1242.1196196885992	349.1258955763858	659.729944534461	0.861848784453363	9	29	29	5	5	0.1970631523079447	0.3372224501907641	0.30617876503022845	0.15953563247106217	
8840000	-9909.519577340083	-9263.118755881884	-646.4008214581987	-9263.118755881884	306.12590801435493	3.6209157463848114	1.2479889640740435E-4	0.49902797419994815	1.224210395791566E-4	4.4477356610100515E-9	0.5487896797885563	-605.347458633746	15019.346827840767	1851.8381390658813	637.8104244693272	526.4545935295978	2.0379914258674794	6	38	10	18	5	0.1970631523079447	0.3372224501907641	0.311547825569042	0.15416657193224864	
8850000	-9941.270133777412	-9256.551743687973	-684.7183900894398	-9256.551743687973	495.61076287672023	3.839206319725301	7.55143397592226E-5	0.5218891961927348	7.703905436567122E-5	1.864329752787541E-9	0.5417175405519022	-640.307688954435	102539.39414573197	3032.70399383908	809.3344310682145	242.45907451137282	26.554069360477342	3	37	28	6	3	0.1970631523079447	0.3352492863331286	0.31352098942667744	0.15416657193224864	
8860000	-9901.543223474251	-9259.67418205726	-641.8690414169914	-9259.67418205726	276.1642413777821	3.839206319725301	1.290672216350414E-4	0.5569596570709712	1.292945662089079E-4	4.8997163573225376E-9	0.546530220475757	-599.325008559249	26687.028130874554	1970.2594037291224	570.9176053022029	561.5971339053617	1.2765829392215995	4	36	24	8	5	0.18422324035589596	0.33747163425092724	0.3107477275534801	0.16755739783969612	
8870000	-9854.09284267067	-9245.797596998354	-608.2952456723162	-9245.797596998354	168.22325106008233	3.839206319725301	2.149794807027051E-4	0.5061418890154621	2.2227190413078078E-4	1.2750544491866E-8	0.5068671865713512	-570.5306950941988	14794.338114034688	1045.9529810956183	434.1387164546592	85.71612675442805	2.6314416399008858	3	34	32	3	5	0.18422324035589596	0.3382118963366455	0.3029543713606319	0.17461049194682607	
8880000	-9884.423211473935	-9277.035625261597	-607.3875862123384	-9277.035625261597	156.8549656753574	3.839206319725301	2.2408423920165804E-4	0.36046700416217886	2.3814653004109124E-4	5.815757845686494E-9	0.3353337342158472	-571.4268539783227	3629.8680246363156	1265.4963762499635	319.8611146856062	235.2984906478196	6.119544936703677	6	30	24	13	4	0.18422324035589596	0.34058145493064124	0.3029543713606319	0.17224093335283033	
8890000	-9904.51428306954	-9270.280227509362	-634.2340555601777	-9270.280227509362	206.00274673448453	3.9676172556427356	1.988331007143727E-4	0.44517737208277913	1.9794499345774733E-4	1.0466489776089535E-8	0.5181290129640589	-594.8653199477958	8957.135882261839	1641.9078799073582	687.1282773632039	352.8483980077239	20.99000240158002	9	39	1	22	6	0.17775705054986457	0.33150748223646076	0.3215294988452926	0.1692059683683815	
8900000	-9906.191384160275	-9259.323537180855	-646.8678469794187	-9259.323537180855	248.62311943825563	4.14734529653527	1.2345336002667764E-4	0.4728252035454304	1.3830942464361677E-4	3.6196596453902992E-9	0.45276130577736406	-605.8204017990745	10173.618495189812	3053.5493241049076	984.7971722888863	492.22094936058056	3.5949194161852853	13	20	19	19	6	0.17775705054986457	0.33150748223646076	0.3215294988452926	0.1692059683683815	
8910000	-9905.256104383221	-9265.498362531069	-639.7577418521529	-9265.498362531069	222.2093883473272	3.360305930437219	1.5557210579708253E-4	0.5257658715727901	1.5586600715448482E-4	8.77348905006486E-9	0.581157025151462	-600.0659820133885	5293.885540368225	1940.2240303401481	765.0245892566368	634.2123571925857	5.721879773788901	11	29	4	26	7	0.18274921100933705	0.33150748223646076	0.3115639966819552	0.17417931007224638	
8920000	-9927.063688297645	-9262.57707105019	-664.4866172474556	-9262.57707105019	367.91815931072875	3.5684314899246625	1.1539016973056568E-4	0.4079226071746309	1.1314228087502553E-4	2.550769675637182E-9	0.4515903949728314	-623.6327261534939	11085.425994223406	2527.883390352008	461.0379347247148	637.395347050793	52.72091184670726	17	19	8	26	7	0.18274921100933705	0.33150748223646076	0.3115639966819552	0.17417931007224638	
8930000	-9927.520131448504	-9278.232272977239	-649.2878584712657	-9278.232272977239	314.9507558114477	3.6301017665428232	1.5537225630149232E-4	0.40895149626667293	1.5307875817966894E-4	4.443112600330357E-9	0.44368543680028716	-609.5865149967136	8794.675506272733	1670.189875998363	747.3660176205237	472.3242614620726	58.44315053649063	14	23	24	9	7	0.18274921100933705	0.33150748223646076	0.3115639966819552	0.17417931007224638	
8940000	-9904.60985029445	-9271.360767020195	-633.249083274255	-9271.360767020195	301.60600377997775	3.6301017665428232	1.7626916119203265E-4	0.43417356833851656	1.6835087976323042E-4	5.427101670721077E-9	0.44391145419823574	-596.4488151301501	8186.398268389222	1234.366554320606	616.619627250794	51.25318778157593	26.851530798917455	12	30	28	3	4	0.18191792522475503	0.3323387680210428	0.319005157446204	0.16673814930799763	
8950000	-9880.159940092779	-9271.143591595419	-609.0163484973605	-9271.143591595419	177.97849431882727	3.6301017665428232	2.681693951350346E-4	0.5085436616291286	2.5664813170270354E-4	1.8345072072673762E-8	0.5274225463777319	-570.8158079266392	6699.104401933398	970.019698427759	166.59111190423047	337.2809160115	38.96117756806732	11	33	20	5	8	0.18039660263262647	0.3298352078198238	0.319005157446204	0.1707630321013452	
8960000	-9836.962694580292	-9276.097156193295	-560.8655383869976	-9276.097156193295	92.9678048268788	3.829603873507342	4.866218563276788E-4	0.39060800229325726	4.668218601705518E-4	3.9364904391373226E-8	0.41856528574217144	-525.5783547692538	10224.944939469595	858.3439299575397	188.10696521128182	55.24999325264196	15.283929546159115	3	37	31	1	5	0.18292762164759802	0.32730418880485224	0.30397464181543304	0.18579354773211612	
8970000	-9848.403548030474	-9274.095977012936	-574.3075710175383	-9274.095977012936	118.45982983444617	3.829603873507342	3.456506093238476E-4	0.42065240433031303	3.4242907246419317E-4	2.2648680737897282E-8	0.44500697563063757	-537.0768121073672	4551.64272200323	945.7511827307087	162.31844735028537	339.7371730759784	28.75834059618732	11	24	30	6	6	0.18045248730956318	0.32730418880485224	0.30649796732960416	0.18574535655597982	
8980000	-9838.777680134066	-9268.23444920891	-570.5432309251556	-9268.23444920891	118.37175485930767	3.5197765755724415	3.650460350367473E-4	0.5082883323236802	3.7476603554624684E-4	4.097928590583158E-8	0.5369770686624633	-536.4790978613958	1573.4488645898962	713.6039114913029	226.79397822274134	207.79626579486458	10.410363373529135	21	17	4	29	6	0.18045248730956318	0.32730418880485224	0.30649796732960416	0.18574535655597982	
8990000	-9867.464553671292	-9270.225069250282	-597.2394844210111	-9270.225069250282	144.28815748466553	3.5379160055465166	2.3585613423589578E-4	0.5034319956914491	2.50250517582225E-4	1.7462560974078705E-8	0.5352408320716743	-561.7082544538838	2324.8843787806322	1330.3878923928962	353.53443914796065	199.7346012846981	0.9787359705767199	27	9	20	16	5	0.18931784143465394	0.32730418880485224	0.2976326132045134	0.18574535655597982	
9000000	-9824.824984027482	-9261.313751281705	-563.5112327457766	-9261.313751281705	115.75691027393346	3.724471542774648	2.7461626507153096E-4	0.5323640024663422	2.9974511481436675E-4	2.5939500250892954E-8	0.5409816319062658	-529.9641794771674	1977.5915780554606	182.32181206988372	179.0743308844557	205.3444957848836	0.7624304073875526	31	4	6	30	6	0.17529898780877956	0.32730418880485224	0.31339435732156373	0.18400246606480383	
9010000	-9873.141136665712	-9263.208207557642	-609.9329291080694	-9263.208207557642	155.32523872914953	3.724471542774648	2.1991968284833317E-4	0.4586512518063675	2.3065436467525468E-4	1.489967441163263E-8	0.5229230170454203	-572.7618955540497	2262.251267448729	1285.8008757630214	587.4488848491563	481.5573598368134	1.3331116953622184	28	8	13	22	6	0.17529898780877956	0.3228306641247717	0.3178678820016443	0.18400246606480383	
9020000	-9886.889957999456	-9280.941795937391	-605.948162062065	-9280.941795937391	168.93524180032142	3.8375306112538308	2.158846373532673E-4	0.4173596763074876	2.1647497499306507E-4	8.936992516406949E-9	0.4371321729896317	-568.8341551321753	4669.591579416366	1038.290040392099	609.7706055946169	258.78444851930004	5.216964699881091	18	16	14	23	6	0.17692041725517116	0.3220133703300967	0.3178678820016443	0.1831983304130872	
9030000	-9846.082753927756	-9270.485573042235	-575.5971808855213	-9270.485573042235	124.88911963728734	3.8375306112538308	2.960029183331186E-4	0.393428824119537	2.921091837651621E-4	1.735826787604863E-8	0.4544118307557655	-541.0467136475883	1947.1639217538593	1128.6976281578243	204.7111915198309	205.13679326859548	1.4556358646015055	25	12	3	31	6	0.16910051317313785	0.32983327441213	0.3178678820016443	0.1831983304130872	
9040000	-9867.109315878442	-9275.7522696014	-591.3570462770413	-9275.7522696014	138.91763891346284	3.8375306112538308	2.5423585613472475E-4	0.44600946904267	2.605193509262525E-4	1.4772549488938502E-8	0.4823592112944142	-553.5782253896637	3150.495174420795	1441.5917295416725	857.3379466682932	392.86955478499937	1.3760701344690138	21	5	12	33	6	0.17138301778941875	0.3504458655909608	0.31164799106157376	0.16652312555804605	
9050000	-9857.38794755836	-9263.271492389478	-594.1164551688813	-9263.271492389478	157.86372458499318	3.8375306112538308	2.1365483500158954E-4	0.4040163800209362	2.2478506637968443E-4	9.649237200150493E-9	0.43417351805758847	-554.6730824768075	3512.755404924648	828.3025204166147	1972.2617464364216	399.5680818176439	0.40999334368418083	19	25	1	26	6	0.1886576475037915	0.3384680930533698	0.30366368863437443	0.16921057080846366	
9060000	-9841.354146875468	-9261.315913768303	-580.0382331071643	-9261.315913768303	139.56929616290287	3.3715232239555246	2.4321294525717164E-4	0.4155071715635225	2.7487367592906144E-4	1.7560954574435917E-8	0.4876280674895428	-543.4354252834041	3318.8905275394795	597.601082537376	695.5415898922281	317.2288634637005	0.8175668563902226	21	21	7	22	6	0.1937743208636999	0.3244269689344246	0.31224802135808105	0.16955068884379382	
9070000	-9871.036735909587	-9253.728190304604	-617.3085456049831	-9253.728190304604	186.53603325295674	3.559972334573553	1.8252619520984508E-4	0.40109488654053826	1.9566719334101156E-4	7.250602807005496E-9	0.4549373503588874	-579.3965609661351	5437.906516286891	582.5157748749621	689.7321914293086	409.9343023604931	3.07033183658713	25	8	11	27	6	0.18924884854557128	0.32713030411402627	0.31407015849660797	0.16955068884379382	
9080000	-9886.109959340536	-9261.863035503688	-624.2469238368483	-9261.863035503688	209.1748385901922	3.6510090391555994	1.485432528051863E-4	0.39262055597677237	1.6295859346132578E-4	4.5295849258712324E-9	0.4206766098541687	-587.3373360766511	4261.596929679741	1413.7010217277284	470.20080924904994	279.1541335400778	0.8541367116569764	28	18	22	3	6	0.18924884854557128	0.3224272181930897	0.31407015849660797	0.1742537747647304	
9090000	-9896.379348505545	-9260.93064619567	-635.4487023098758	-9260.93064619567	242.03910273481384	3.5023743222589467	1.4740400365374477E-4	0.4246675932537744	1.545036089937399E-4	3.916338511188913E-9	0.4126870901470858	-598.2882072614045	4647.617090379001	393.29518381953727	499.73279579056685	388.74205021561625	8.387052997526713	26	18	24	3	6	0.18924884854557128	0.33670004390448444	0.30308427396399373	0.17096683358594994	
9100000	-9910.798499934212	-9265.095010374893	-645.7034895593189	-9265.095010374893	315.57190696876785	3.5023743222589467	1.1487955586668486E-4	0.4891094367824456	1.1416744277390873E-4	2.6527636781707857E-9	0.44412087098542924	-605.0567680632096	10382.746921618458	407.52105479826116	268.97756665869	795.1715045703211	9.781672854294655	22	14	2	33	6	0.1915202773105939	0.34036607069471886	0.30308427396399373	0.1650293780306929	
9110000	-9932.820639064434	-9265.003873220518	-667.8167658439161	-9265.003873220518	349.832603226878	3.789264414463035	1.1564254823761E-4	0.5044108373145645	1.104406921624228E-4	2.325639573050467E-9	0.4272822938506943	-626.8730771527074	7874.233266677331	442.73727859634903	811.3448741913304	905.700743140344	43.47805193159842	25	11	1	35	5	0.18328520865631792	0.34036607069471886	0.3113193426182697	0.1650293780306929	
9120000	-9861.605144257243	-9249.412313737448	-612.1928305197941	-9249.412313737448	197.45248989959248	3.569171189162095	1.909090943226011E-4	0.48415758367301426	1.9264724716775683E-4	8.18606943651774E-9	0.45251247117113086	-575.488528180988	3343.708008608727	397.30206584866124	458.4631122275667	398.1538145064453	11.864540474575465	24	9	4	33	7	0.18328520865631792	0.34036607069471886	0.30013503506929934	0.17621368557966324	
9130000	-9880.165281884641	-9262.912610456633	-617.252671428008	-9262.912610456633	259.9416100962942	3.569171189162095	1.8900386742943403E-4	0.4564486509974756	1.7826620694060162E-4	5.916682261579143E-9	0.4188919778629219	-580.5967532190396	3422.3841054807426	69.27013584176896	130.7240160214555	404.50170739310266	64.61517281958334	22	8	5	37	5	0.1854788197641433	0.33817245958689346	0.3030923472908134	0.17325637335814914	
9140000	-9850.486109289404	-9258.306955907294	-592.1791533821103	-9258.306955907294	170.39580973704437	3.7000982923386525	3.167305787142103E-4	0.4657041825852876	2.989623964015782E-4	2.0245962270123134E-8	0.4622881136388786	-556.353074442121	2771.8378356567605	251.29615125514928	421.39137916804617	291.6789458291737	24.873012035417034	24	11	14	21	7	0.1854788197641433	0.3386069109685851	0.29876572579951305	0.1771485434677579	
9150000	-9948.918751854222	-9288.441958312049	-660.4767935421726	-9288.441958312049	315.3824516997428	3.577941865443901	1.3926709482762838E-4	0.3902692367606601	1.4393294275936934E-4	3.639196263246913E-9	0.4123936499507062	-618.7745372786228	12314.72092556448	2486.3129354519515	1520.4727017779433	657.9769157453208	80.59039608008544	10	6	7	46	8	0.1948835386434989	0.32829106156934346	0.29924508356374663	0.1775803162234104	
9160000	-9938.823155235385	-9259.473960194555	-679.3491950408293	-9259.473960194555	410.69015066502357	3.7025769050736597	9.976120925281085E-5	0.41593843201055714	1.0335000399014992E-4	1.5207951631026593E-9	0.38503043695926664	-634.8960373542055	28974.692075679828	1890.4878324398853	2262.697207307512	928.5776887693362	121.2320397983827	7	19	12	32	7	0.1948835386434989	0.32829106156934346	0.29924508356374663	0.1775803162234104	
9170000	-9975.29339019394	-9262.710054722662	-712.5833354712771	-9262.710054722662	581.4557886482442	3.760085118535976	7.664917030814503E-5	0.506750220501272	7.173154247640267E-5	1.2477418891961037E-9	0.4877592282269938	-667.8569408861827	20877.95962465347	3739.633726985742	2272.243972359409	1237.0509918045964	99.1847860634351	10	20	8	32	7	0.1948835386434989	0.32829106156934346	0.302675639644298	0.17414976014285902	
9180000	-10024.15019973427	-9265.556938634254	-758.5932611000146	-9265.556938634254	1111.0600901174475	4.288387154944883	4.322350679363141E-5	0.3479970752248573	4.166089278989403E-5	2.4857790559909575E-10	0.36894426555509113	-711.0825757867867	73693.3774006029	7269.273785483561	2741.8931013075376	1471.2356264036966	87.2053696662738	8	32	7	25	5	0.1863582628553396	0.331846878236146	0.3076450987656547	0.17414976014285902
[truncated: 11,148,924 more chars]
