# Supplementary material for: Dissemination of Mycobacterium abscessus via global transmission networks
Source: Nat Microbiol. 2021 Sep 20;6(10):1279–88. doi: 10.1038/s41564-021-00963-3 (PMC8478660; doi:10.1038/s41564-021-00963-3)
Supplement: Source Data Extended Data Fig. 8 — Ancestor data and substitution rate distributions for Extended Data Fig. 8. [file 41564_2021_963_MOESM14_ESM.zip › figureS8/DCC2.log]

#
#model:
#
#<?xml version="1.0" encoding="UTF-8" standalone="no"?><input id="posterior" spec="beast.core.util.CompoundDistribution">
#    <distribution id="prior" spec="beast.core.util.CompoundDistribution">
#        <distribution id="BayesianSkyline.t:dcc2" spec="beast.evolution.tree.coalescent.BayesianSkyline">
#            <parameter dimension="5" id="bPopSizes.t:dcc2" lower="0.0" name="popSizes" upper="380000.0">380.0</parameter>
#            <groupSizes dimension="5" id="bGroupSizes.t:dcc2" spec="beast.core.parameter.IntegerParameter">1</groupSizes>
#            <treeIntervals id="BSPTreeIntervals.t:dcc2" spec="beast.evolution.tree.coalescent.TreeIntervals">
#                <tree id="Tree.t:dcc2">
#                    <trait id="dateTrait.t:dcc2" spec="beast.evolution.tree.TraitSet" traitname="date">
#                10208_3#75_Europe_UK_2012.412568=2012.412568,
#ERR3198505_Europe_UK_2009.819178=2009.819178,
#12082_5#89_Europe_UK_2013.616438=2013.616438,
#12045_8#39_Europe_UK_2013.843836=2013.843836,
#SRR7800669_NorthAmerica_USA_2015.983562=2015.983562,
#10625_5#78_Europe_UK_2001.331507=2001.331507,
#ERR3198407_Europe_UK_2009.010959=2009.010959,
#10665_4#8_Europe_UK_2005.063014=2005.063014,
#7396_6#51_Europe_UK_2007.835616=2007.835616,
#SRR6871401_Oceania_Australia_2015.043836=2015.043836,
#10625_5#77_Europe_UK_2001.331507=2001.331507,
#10665_4#75_Europe_UK_2007.594521=2007.594521,
#10625_4#22_Europe_UK_2011.591781=2011.591781,
#ERR3198507_Europe_UK_2009.876712=2009.876712,
#ERR3198408_Europe_UK_2009.824658=2009.824658,
#SRR7800622_NorthAmerica_USA_2016.054645=2016.054645,
#10625_4#21_Europe_UK_2011.668493=2011.668493,
#12082_5#90_Europe_UK_2013.621918=2013.621918,
#10625_5#74_Europe_UK_2001.334247=2001.334247,
#12163_2#46_Europe_UK_2012.724044=2012.724044,
#10625_4#23_Europe_UK_2011.69589=2011.69589,
#11861_7#68_Oceania_Australia_2009.5=2009.5,
#10665_3#51_Europe_UK_2004.092896=2004.092896,
#10625_5#75_Europe_UK_2001.326027=2001.326027,
#10208_3#38_Europe_UK_2011.876712=2011.876712,
#7396_8#58_Europe_UK_2010.969863=2010.969863,
#10250_1#27_Europe_UK_2009.169863=2009.169863,
#SRR7800515_NorthAmerica_USA_2015.950685=2015.950685,
#10665_3#35_Europe_UK_2003.591781=2003.591781,
#10625_5#59_Europe_UK_2012.5=2012.5,
#10250_1#5_Europe_UK_2008.229508=2008.229508,
#12163_1#55_Europe_UK_2011.016438=2011.016438,
#10665_2#59_Europe_UK_2011.457534=2011.457534,
#SRR6871402_Oceania_Australia_2016.043716=2016.043716,
#12163_1#61_Europe_UK_2011.254795=2011.254795,
#12163_2#27_Europe_UK_2012.472678=2012.472678,
#10702_1#7_NorthAmerica_USA_2013.043836=2013.043836,
#10702_1#30_NorthAmerica_USA_2006.035616=2006.035616,
#7396_8#82_Europe_UK_2007.920548=2007.920548,
#12163_1#57_Europe_UK_2011.128767=2011.128767,
#10665_4#56_Europe_UK_2006.830137=2006.830137,
#12163_1#59_Europe_UK_2011.164384=2011.164384,
#10625_4#38_Europe_UK_2011.509589=2011.509589,
#SRR7800629_NorthAmerica_USA_2015.156164=2015.156164,
#10071_6#76_Europe_UK_2001.331507=2001.331507,
#ERR3198474_Europe_UK_2015.416438=2015.416438,
#10625_5#17_Europe_UK_2011.093151=2011.093151,
#10702_1#56_NorthAmerica_USA_2008.423497=2008.423497,
#11893_6#62_Europe_UK_2008.005464=2008.005464,
#12163_1#32_Europe_UK_2010.169863=2010.169863,
#10208_3#73_Europe_UK_2012.377049=2012.377049,
#10208_3#78_Europe_UK_2012.808743=2012.808743,
#7396_6#60_Europe_UK_2008.035519=2008.035519,
#10702_1#73_NorthAmerica_USA_2010.764384=2010.764384,
#ERR3198462_Europe_UK_2015.230137=2015.230137,
#12045_8#36_Europe_UK_2013.786301=2013.786301,
#10625_5#32_Europe_UK_2012.243169=2012.243169,
#12163_1#87_Europe_UK_2011.928767=2011.928767,
#10660_1#46_NorthAmerica_USA_2005.769863=2005.769863,
#10071_6#72_Europe_UK_2001.306849=2001.306849,
#10208_3#29_Europe_UK_2011.821918=2011.821918,
#SRR7800600_NorthAmerica_USA_2014.953425=2014.953425,
#10665_3#3_Europe_UK_2001.846575=2001.846575,
#10660_1#14_NorthAmerica_USA_2007.772603=2007.772603,
#7396_7#19_Europe_UK_2009.882192=2009.882192,
#12082_5#88_Europe_UK_2013.682192=2013.682192,
#10625_5#11_Europe_UK_2011.756164=2011.756164,
#SRR6871403_Oceania_Australia_2016.374317=2016.374317,
#10208_3#81_Europe_UK_2012.849727=2012.849727,
#SRR6871395_Oceania_Australia_2014.205479=2014.205479,
#SRR7800549_NorthAmerica_USA_2016.300546=2016.300546,
#12163_1#53_Europe_UK_2010.958904=2010.958904,
#SRR7800407_NorthAmerica_USA_2016.60929=2016.60929,
#12163_2#50_Europe_UK_2012.778689=2012.778689,
#10250_1#8_Europe_UK_2008.344262=2008.344262,
#SRR6871397_Oceania_Australia_2014.958904=2014.958904,
#7396_7#27_Europe_UK_2010.123288=2010.123288,
#SRR6871400_Oceania_Australia_2015.124658=2015.124658                
#                                    <taxa id="TaxonSet.dcc2" spec="beast.evolution.alignment.TaxonSet">
#                        </taxa>
#                    </trait>
#                    <taxonset idref="TaxonSet.dcc2"/>
#                </tree>
#            </treeIntervals>
#        </distribution>
#        <distribution id="MarkovChainedPopSizes.t:dcc2" jeffreys="true" parameter="@bPopSizes.t:dcc2" spec="beast.math.distributions.MarkovChainDistribution"/>
#        <prior id="KappaPrior.s:dcc2" name="distribution">
#            <parameter id="kappa.s:dcc2" lower="0.0" name="x">2.0</parameter>
#            <LogNormal id="LogNormalDistributionModel.0" name="distr">
#                <parameter estimate="false" id="RealParameter.1" name="M">1.0</parameter>
#                <parameter estimate="false" id="RealParameter.2" name="S">1.25</parameter>
#            </LogNormal>
#        </prior>
#        <prior id="MeanRatePrior.c:dcc2" name="distribution">
#            <parameter id="ucldMean.c:dcc2" name="x">5.4E-4</parameter>
#            <LogNormal id="LogNormalDistributionModel.1" meanInRealSpace="true" name="distr">
#                <parameter estimate="false" id="RealParameter.6" name="M">5.4E-4</parameter>
#                <parameter estimate="false" id="RealParameter.7" lower="0.0" name="S" upper="5.0">0.5</parameter>
#            </LogNormal>
#        </prior>
#        <prior id="ucldStdevPrior.c:dcc2" name="distribution">
#            <parameter id="ucldStdev.c:dcc2" lower="0.0" name="x">0.1</parameter>
#            <Gamma id="Gamma.0" name="distr">
#                <parameter estimate="false" id="RealParameter.4" name="alpha">0.5396</parameter>
#                <parameter estimate="false" id="RealParameter.5" name="beta">0.3819</parameter>
#            </Gamma>
#        </prior>
#    </distribution>
#    <distribution id="likelihood" spec="beast.core.util.CompoundDistribution" useThreads="true">
#        <distribution data="@dcc2" id="treeLikelihood.dcc2" spec="beast.evolution.likelihood.ThreadedTreeLikelihood" tree="@Tree.t:dcc2">
#            <siteModel id="SiteModel.s:dcc2" spec="beast.evolution.sitemodel.SiteModel">
#                <parameter estimate="false" id="mutationRate.s:dcc2" name="mutationRate">1.0</parameter>
#                <parameter estimate="false" id="gammaShape.s:dcc2" name="shape">1.0</parameter>
#                <parameter estimate="false" id="proportionInvariant.s:dcc2" lower="0.0" name="proportionInvariant" upper="1.0">0.0</parameter>
#                <substModel id="hky.s:dcc2" kappa="@kappa.s:dcc2" spec="beast.evolution.substitutionmodel.HKY">
#                    <frequencies id="estimatedFreqs.s:dcc2" spec="beast.evolution.substitutionmodel.Frequencies">
#                        <parameter dimension="4" id="freqParameter.s:dcc2" lower="0.0" name="frequencies" upper="1.0">0.25</parameter>
#                    </frequencies>
#                </substModel>
#            </siteModel>
#            <branchRateModel clock.rate="@ucldMean.c:dcc2" id="RelaxedClock.c:dcc2" spec="beast.evolution.branchratemodel.UCRelaxedClockModel" tree="@Tree.t:dcc2">
#                <LogNormal S="@ucldStdev.c:dcc2" id="LogNormalDistributionModel.c:dcc2" meanInRealSpace="true" name="distr">
#                    <parameter estimate="false" id="RealParameter.3" lower="0.0" name="M" upper="1.0">1.0</parameter>
#                </LogNormal>
#                <rateCategories dimension="154" id="rateCategories.c:dcc2" spec="beast.core.parameter.IntegerParameter">1</rateCategories>
#            </branchRateModel>
#        </distribution>
#    </distribution>
#</input>
#
Sample	posterior	likelihood	prior	treeLikelihood	TreeHeight	kappa	ucldMean	ucldStdev	rate.mean	rate.variance	rate.coefficientOfVariation	BayesianSkyline	bPopSizes.1	bPopSizes.2	bPopSizes.3	bPopSizes.4	bPopSizes.5	bGroupSizes.1	bGroupSizes.2	bGroupSizes.3	bGroupSizes.4	bGroupSizes.5	freqParameter.1	freqParameter.2	freqParameter.3	freqParameter.4	
0	-9789.605442152966	-9273.739023228372	-515.8664189245931	-9273.739023228372	80.72355157947004	3.553730337101403	5.720566624307193E-4	0.3983800221048671	5.708857727092942E-4	5.7739184110151246E-8	0.4135525336559962	-488.7680465956756	1126.4615726729598	341.2764231306181	74.12088144214817	120.81129461979265	12.608688004556988	16	10	11	34	6	0.21568519560204302	0.32193196615431074	0.2887116411621438	0.1736711970815029	
200000	-9788.199865418313	-9262.502625005509	-525.6972404128046	-9262.502625005509	90.0796991097757	3.80933723369236	5.534438353668302E-4	0.37503013371397675	5.446036306295812E-4	4.116965794544349E-8	0.3642397694245852	-494.30748483662893	2691.59183741204	183.77301782376549	404.27713414784535	264.7587751793017	21.11970142319726	13	35	7	14	8	0.1759841424472762	0.32654438449419293	0.30779190430584774	0.18967956875268355	
400000	-9788.341832916665	-9276.318461273566	-512.023371643099	-9276.318461273566	75.22170545419344	4.03716063072805	5.719936804224843E-4	0.36956596138625986	5.997121349050613E-4	5.2343444618347396E-8	0.3911198292124945	-483.19538685898135	1984.1073448908173	880.6240336356353	187.9941605742431	89.95800962926066	7.90366798903171	12	8	22	29	6	0.1953987291704991	0.34232939205562884	0.2905302081403492	0.17174167063352314	
600000	-9788.272664794558	-9271.22014967883	-517.0525151157295	-9271.22014967883	75.968470322731	3.7566361455795345	5.852471022894372E-4	0.319716085508521	5.66838791406843E-4	3.383200532646363E-8	0.3171918463427603	-489.06657632477965	1633.6963041168146	115.12393810832074	125.06202930535375	190.1594343880341	6.052728462500957	13	6	6	45	7	0.19062829630825837	0.33997441541619466	0.30115299140073093	0.16824429687481623	
800000	-9773.784910521266	-9275.054867504943	-498.73004301632284	-9275.054867504943	61.847819617101614	3.935757956084222	7.392373997353482E-4	0.4448567844381633	6.979271677770901E-4	1.3595021925641492E-7	0.5080113982796615	-466.52035952131166	1368.1621643835576	2771.1923311860596	182.11087015109487	148.25290424504195	0.46183928477315145	4	9	56	2	6	0.17993745998828822	0.34227133363142126	0.2930441360719291	0.1847470703083615	
1000000	-9808.315008469046	-9264.575715204777	-543.739293264269	-9264.575715204777	85.14068318380946	3.393452533325784	4.7990404827477753E-4	0.3821530979853097	5.133532858428771E-4	3.983151644680374E-8	0.40639078821167934	-510.97311745400515	626.80349458711	2953.8444487726383	380.05116430024384	158.24209114571988	20.840190749488464	2	6	22	42	5	0.18325807314508136	0.3277377345748827	0.3162782223789524	0.1727259699010836	
1200000	-9777.002291717105	-9273.331762956486	-503.67052876061905	-9273.331762956486	72.73475192237075	3.8889931841871728	7.770586124322762E-4	0.4124742224415339	6.841130747155462E-4	9.744095572502795E-8	0.4485673448396988	-474.08734573648786	1861.4125849027741	92.17754547776214	165.1679783020187	179.56634741272708	6.965207734271522	15	7	8	40	7	0.17885453467781579	0.33572618357780526	0.31566731107579493	0.16975197066858427	
1400000	-9809.705927180976	-9257.14204250465	-552.5638846763252	-9257.14204250465	94.35438548379875	3.8371343941670584	4.2997210122082744E-4	0.41825869332964816	4.1725807425691534E-4	3.404914072835234E-8	0.4350657237615361	-519.8665292371579	4744.386612444194	985.4868987032617	533.605698132058	276.5142551270114	3.511952352827414	5	19	8	38	7	0.18234701142404153	0.33520079804742	0.3070821694813785	0.17537002104716032	
1600000	-9788.680270084697	-9266.817662366817	-521.8626077178805	-9266.817662366817	71.43109360794733	3.4060720528000252	5.125729087992569E-4	0.36180045722831233	5.449400875687373E-4	4.4657252464214417E-8	0.3907710283846724	-491.28722794509724	2255.745540216224	1939.2106869148433	345.5575779826627	123.22330566258486	0.8363726316155973	9	4	36	21	7	0.19356839744931328	0.3281071194591297	0.3003516006912171	0.17797288240034034	
1800000	-9780.091384208486	-9252.942701404112	-527.1486828043736	-9252.942701404112	90.35811434497562	4.517842891978153	5.221639617963335E-4	0.5299751309780268	4.8339379486416156E-4	6.486433443962778E-8	0.49770565789402355	-493.8818268226182	1032.284948769841	2800.820733636596	249.40648031806856	263.03714863557633	2.585770949276186	3	10	35	22	7	0.17570570278202974	0.34712818145185353	0.30955947072281115	0.16760664504330594	
2000000	-9775.346924753145	-9275.411659245376	-499.93526550776886	-9275.411659245376	70.80231103977563	3.737819355724282	6.814833129381907E-4	0.4365544292720014	6.348818826903238E-4	7.734229231132964E-8	0.4167965558400796	-476.4642539285699	1755.5028096433891	546.233169372916	128.63058778722032	0.6091970728269551	0.5423828748636836	12	19	40	5	1	0.18687531491415244	0.34347659299343014	0.29746657318380754	0.1721815189086099	
2200000	-9799.18648278756	-9254.673477949887	-544.513004837673	-9254.673477949887	96.26522450136078	3.647164706514536	4.6787080843276377E-4	0.42653182443655024	5.198127168579119E-4	5.620811219041759E-8	0.47439535997677396	-508.44809799341124	1195.442511332219	2843.0690888507124	196.18908058358357	751.7281649593114	24.846544288719596	5	9	49	4	10	0.1887370585533406	0.3419030433429929	0.2998647288907677	0.1694951692128988	
2400000	-9801.341144472482	-9247.85521386779	-553.4859306046926	-9247.85521386779	106.44148946727486	4.005245523792083	3.7517924953017577E-4	0.39480207282819485	3.7628616139163024E-4	3.224768896961571E-8	0.48036743406477844	-527.0901420751554	3242.2065893231993	300.2586958802607	163.1782836516783	18.40569525291402	2.79972158963786	15	34	22	3	3	0.1830762068388705	0.3347193205916874	0.3093034409357216	0.1729010316337205	
2600000	-9826.780946513665	-9248.152537874144	-578.6284086395214	-9248.152537874144	141.71676253295263	3.7802277632336754	2.719590778702055E-4	0.43463745669869935	2.737098102209722E-4	1.3878754188596193E-8	0.42910520385288364	-547.7728994432722	4118.925926029647	593.785373544218	352.1100719914757	129.1947925757336	13.919399071462074	15	28	25	2	7	0.1792391452464867	0.3234137007811362	0.3197303721499577	0.17761678182241938	
2800000	-9822.018653159164	-9267.95907118605	-554.059581973115	-9267.95907118605	104.37896005636826	3.5799240463163	4.01067139079846E-4	0.5491236872414378	3.932791821610314E-4	5.6632096688692226E-8	0.5960353648686705	-520.9116138371161	4367.1764008302125	1458.7444728760058	324.8347608897844	309.31012060841095	8.030225899538383	8	6	33	25	5	0.17974581517839675	0.3383663798546807	0.3186989092343665	0.1631888957325561	
3000000	-9770.072875328664	-9260.316790366394	-509.7560849622689	-9260.316790366394	83.12314839673243	3.814369256443417	6.278680629687461E-4	0.4963718326210754	5.791719501098796E-4	9.125868318321274E-8	0.49824899616178386	-480.6320568311745	2664.067634688995	113.08155276701427	199.02746345830917	88.7744237921674	10.137245029649339	19	47	3	3	5	0.18606266014917652	0.35398055142128904	0.2937818642421695	0.16617492418736507	
3200000	-9759.86247667667	-9258.493317875904	-501.36915880076566	-9258.493317875904	69.58684371711777	3.7654174674142173	6.050699877355308E-4	0.46456626540969304	6.052725194085703E-4	7.953548808813285E-8	0.45981869048322777	-474.34412188617046	3556.6610321228113	368.5445319667356	167.51257545201474	2.817644796982287	4.948999314755004	11	3	55	6	2	0.18484109557293243	0.34157597161822695	0.30052223317662496	0.17306069963221585	
3400000	-9715.822936467175	-9255.866499218922	-459.9564372482532	-9255.866499218922	51.667883446165355	3.6815559478859505	9.506966705551487E-4	0.3558116829214179	8.563687219496086E-4	1.1340895073116225E-7	0.3594706610962713	-432.5754368155253	1110.917845890847	82.31492101500402	101.31281697812084	115.35568383468132	0.4309056868554535	17	8	5	40	7	0.18218551914475978	0.33010318683947426	0.31342828097877823	0.17428301303698793	
3600000	-9773.266833039885	-9265.793086316253	-507.4737467236327	-9265.793086316253	69.02436964341935	3.6334519998817423	5.886048635652494E-4	0.37212993852780984	5.707783334229864E-4	5.7613497683788374E-8	0.41877886645117335	-480.8011076455511	1462.0872073226308	92.90796573126093	145.3177800334054	89.46896000836445	1.3417921099305443	17	3	50	4	3	0.17967282895167894	0.342761115970052	0.3104922638863028	0.16707379119196655	
3800000	-9803.92575700448	-9260.523652738142	-543.4021042663369	-9260.523652738142	95.71366635301297	3.803969385480985	4.7310943721737573E-4	0.3447376653967137	4.6083749188408025E-4	2.5600061130520836E-8	0.3535318265317902	-517.640363701175	1551.1253488528905	173.25516067372112	235.09615069593946	11.026561594918029	11.71478900083608	18	14	39	1	5	0.18983286232283608	0.33823302652975246	0.304102474265606	0.16783163688180577	
4000000	-9826.193179820722	-9251.68473757884	-574.5084422418829	-9251.68473757884	193.53558088100314	4.018418428983474	3.545731328211074E-4	0.45111890785165265	3.427332394636485E-4	2.9543248559384904E-8	0.49018604409822725	-541.8086128763081	4509.415821133439	1661.5336333685207	188.12162011976534	239.57844269388738	36.839517978307505	12	17	3	36	9	0.1911983108153273	0.3437366369463028	0.31235435872900635	0.152710693509364	
4200000	-9773.3651988639	-9251.28416150934	-522.0810373545582	-9251.28416150934	82.30312454189156	3.570428794599355	5.089811952050952E-4	0.39132438768226896	5.12259787120667E-4	4.859795168609486E-8	0.42124117504551795	-488.50700191158603	4850.6956313040055	3909.8645696921244	474.9931935260444	180.57924594240268	0.05573717485759192	3	3	32	35	4	0.19230196646554082	0.32883529220448343	0.31008544312314407	0.1687772982068323	
4400000	-9716.72722047319	-9262.785955886287	-453.9412645869038	-9262.785955886287	52.26498121686525	3.381444426894444	8.007047992543868E-4	0.4209469724471895	7.808772510757027E-4	1.1818940796943938E-7	0.4267035993558601	-431.4549105523145	917.013723655493	2399.8423159274234	107.23627603791334	0.0400540362885128	0.009957960754611346	2	9	61	4	1	0.1808701330146978	0.33672446743165957	0.31303268865730066	0.16937271089634257	
4600000	-9715.443132036626	-9269.917784717141	-445.52534731948447	-9269.917784717141	62.42742529321488	3.8545674908689955	6.826336474528052E-4	0.4354008686250091	6.501419074626117E-4	8.473981125720352E-8	0.42377912710645455	-415.58924407061085	3320.7064757191374	127.41455789475847	108.96155601206516	178.79446376212238	0.0025950488782642642	10	4	51	6	6	0.18080015682551231	0.3119848517027579	0.3391340462037752	0.16808094526795492	
4800000	-9794.878508707368	-9266.644443259198	-528.2340654481703	-9266.644443259198	88.26258403402315	3.787401346636669	5.135489745195989E-4	0.4157647215518605	4.786376954042E-4	4.126555940340506E-8	0.4084740436305907	-499.9908552322954	1087.2385620221462	1694.349546458765	171.8713132041456	47.89868241897311	1.7110200726344642	16	1	53	2	5	0.16628967265925382	0.3313799805573079	0.33216287717346327	0.17016746960997522	
5000000	-9758.906419392913	-9269.884397542924	-489.0220218499897	-9269.884397542924	66.40625955582404	3.8351801714418086	7.392078045543682E-4	0.4193701697564658	6.805038228046408E-4	1.3860339351847078E-7	0.512454919774652	-460.5089291468908	2354.6096273299063	57.401875531224164	46.00823095999399	126.12221346959957	12.49115112092022	17	5	16	33	6	0.1842113155713428	0.3439394694983472	0.30588177344692585	0.16596744148338421	
5200000	-9773.008731195689	-9271.911591688742	-501.09713950694635	-9271.911591688742	68.65910640253904	3.4973550174354187	6.328945169663587E-4	0.38606070407666154	5.885870338401493E-4	7.484214721446267E-8	0.4328122494020417	-477.6037739583193	925.1491680524185	368.5953755630583	149.66735676298646	6.8476284979357	1.0518837578627036	12	11	48	1	5	0.18630427041946387	0.3230027128680649	0.3221710381229561	0.1685219785895151	
5400000	-9786.129794472716	-9273.876164919311	-512.2536295534043	-9273.876164919311	76.25029550646937	3.810201785232852	5.911820278007953E-4	0.3403454039654431	5.860256858883717E-4	4.128766685191068E-8	0.3457841308194324	-486.3994472457011	2869.0961947544247	149.1329874063309	100.69224894665707	3.836833157056974	9.317358894315456	11	54	5	1	6	0.1784335876963311	0.35069778619849623	0.29608858691723394	0.17478003918793872	
5600000	-9771.296046846768	-9273.015608448739	-498.2804383980286	-9273.015608448739	79.63331442531499	3.7423245634420135	5.152721831830075E-4	0.3842618575164806	5.370527802807412E-4	4.3759606989252747E-8	0.38627251020650094	-466.8993082138933	1231.2455880126624	1746.6149074422156	44.62651628612312	161.2154401250268	6.443252310662749	9	11	31	18	8	0.1802691206622168	0.3523568973026553	0.31078849574689477	0.15658548628823316	
5800000	-9811.459828695188	-9268.618207595542	-542.8416210996454	-9268.618207595542	113.05829112413623	3.697574255279925	4.2313557127841384E-4	0.3929413970048673	3.9480664604382037E-4	2.815224008142503E-8	0.41157517017515266	-513.1883055333399	3210.283176392127	396.24697225053353	192.31324709393198	174.6257950042271	7.0622804069474725	16	6	13	36	6	0.1900946527940961	0.3323288809387434	0.3065474331693082	0.17102903309785222	
6000000	-9826.99202091697	-9261.647020615685	-565.3450003012861	-9261.647020615685	103.78245393545198	3.889236283268994	3.923767764234212E-4	0.3686917509531267	3.823184410612542E-4	1.970893599479352E-8	0.3728452386323078	-534.962291983042	3889.7205455214657	553.935864782692	349.04391426227585	140.1473661084215	10.820763011747879	12	32	8	19	6	0.17110056294424386	0.3344084269615282	0.32763831640136687	0.16685269369286115	
6200000	-9809.082673527832	-9258.244210144281	-550.8384633835497	-9258.244210144281	109.98593019648177	3.9256314429492125	4.389723838924422E-4	0.37741383823641883	4.50524133532563E-4	3.364448163881676E-8	0.39590201856043383	-522.6043831578176	3434.5083714382463	705.0252368070232	236.23479773640244	28.989544322868763	9.224157739263593	8	30	32	1	6	0.18183472352371807	0.33843354728357555	0.3086804607287213	0.17105126846398513	
6400000	-9793.147433231	-9255.239327017174	-537.9081062138274	-9255.239327017174	93.63693831658496	3.8727358474953717	5.03284201071894E-4	0.29965845739501423	5.028583061568899E-4	2.6289595399690002E-8	0.32780607740397977	-508.54469418597495	1911.1815223585174	926.5360758617516	310.92787843436395	142.06715432457585	9.320482144358104	13	1	40	16	7	0.19055480010676779	0.32821090558859156	0.3198777113756206	0.16135658292902005	
6600000	-9778.647680301607	-9266.709480131625	-511.938200169981	-9266.709480131625	71.21845578257901	3.72049584608286	6.256002999369889E-4	0.32452805228422976	6.474232014642332E-4	4.228761854880483E-8	0.31491676721225464	-481.83535356503774	1164.9290550327528	1534.489117115204	173.8261835306582	176.06321611525317	13.848596538890018	10	8	6	44	9	0.176415229269396	0.3335109865922417	0.31084244114215026	0.17923134299621207	
6800000	-9808.002196843965	-9272.782057700448	-535.2201391435176	-9272.782057700448	93.10992912578217	3.274556022997547	5.436950396433247E-4	0.42651500716873914	5.234180424019956E-4	5.723781423671079E-8	0.4486449124623998	-506.26101082501725	2277.366146914796	340.0709231906966	253.64915822327316	122.69698153022046	19.34196978360931	9	24	10	28	6	0.1857964895794675	0.32941575235609905	0.3077701860470491	0.17701757201738444	
7000000	-9747.531955110835	-9255.195255341001	-492.33669976983333	-9255.195255341001	74.78537049763399	3.951560546516026	7.258659502351328E-4	0.4214753610460827	7.011597089074905E-4	1.1340541717660177E-7	0.48240403791907277	-463.56122509526006	2148.1686265179123	65.62237427010562	159.1937566173792	78.94185982852225	20.377704141951217	16	30	10	12	9	0.17775943312906672	0.3612611842001415	0.2918189491378488	0.16916043353294302	
7200000	-9724.770779537821	-9258.176589121558	-466.5941904162634	-9258.176589121558	65.7091075056845	4.705915652026497	9.665665244240822E-4	0.5315025266809503	8.392820382768085E-4	2.4646579313605186E-7	0.5739490825984389	-439.3210323112823	823.7230668914507	33.87651441868413	32.33730035796361	93.92546148215037	23.7289622953847	20	12	10	27	8	0.18607877248878824	0.34217082463154924	0.30335932366106017	0.1683910792186023	
7400000	-9770.537419568025	-9283.37542627679	-487.16199329123475	-9283.37542627679	56.569989506041395	3.7541320499941246	8.783968057196707E-4	0.37740060741350534	8.595620152122096E-4	1.1976367199097888E-7	0.4065183223804481	-456.3664192870402	283.3321570891061	1206.0993677997121	162.12931979417854	148.6977620683325	8.233145806066785	5	13	18	32	9	0.19073496353385075	0.3294604215621248	0.30728832267515344	0.17251629222887083	
7600000	-9752.472281897946	-9254.466037531076	-498.0062443668712	-9254.466037531076	78.47873789783156	3.799760236656143	6.867262019126266E-4	0.38259133413592034	6.75381595918141E-4	7.01403033840956E-8	0.3816928864549665	-470.85929261771014	2335.440435320545	68.00863021208337	133.2557879646314	27.53992268548718	20.70538803559933	14	13	44	2	4	0.17645531179601	0.3422846449580947	0.3050655257401592	0.1761945175057359	
7800000	-9840.83988842934	-9264.481953502349	-576.357934926992	-9264.481953502349	135.25944251417178	3.837793468411099	3.388956166480509E-4	0.345385457039373	3.374092945748931E-4	1.4859370493224772E-8	0.36250086258766107	-544.1089995799553	2968.043098379875	1935.4430132032662	418.1479919303411	292.27294353628326	6.3259774251908	12	8	4	47	6	0.18422901271442668	0.3327558172335352	0.32273835223504543	0.16027681781699255	
8000000	-9822.685275165932	-9268.864194951153	-553.8210802147781	-9268.864194951153	97.6061204023473	3.9750554515189584	4.0021889119755736E-4	0.45537599770566756	3.934622417881908E-4	3.3760681013997724E-8	0.45674030258149295	-523.2839057375492	3408.8433427385935	510.21206872454144	87.81614744972319	186.15461626624298	9.29971281447713	17	27	21	6	6	0.18434391795153027	0.33055918271377666	0.31053657392075673	0.17456032541393635	
8200000	-9812.831772490132	-9274.591821759333	-538.2399507307991	-9274.591821759333	91.3597671012078	3.4361433542360977	5.605342661080166E-4	0.41684264527997644	5.24820013190848E-4	4.384467537370432E-8	0.39043165852868156	-503.00904852490913	423.9986906183696	1826.9211667637164	3154.4890691647374	257.47878390566206	11.086081212089923	2	3	9	58	5	0.19715001498811538	0.3319953877317818	0.2901267491370954	0.1807278481430075	
8400000	-9786.770107825147	-9267.604176734823	-519.165931090323	-9267.604176734823	66.33966140988655	3.6290664752007915	5.986680349326404E-4	0.4055270420126302	5.818885696724664E-4	5.7146548575971105E-8	0.4052203137801978	-489.98544206188495	1884.6952021757133	456.3158977919066	100.59140889215062	173.83603210256916	3.8762901189995866	10	27	25	9	6	0.198714036739187	0.32342166205717804	0.3095376737132664	0.16832662749036856	
8600000	-9791.698351148509	-9265.73278970492	-525.9655614435895	-9265.73278970492	76.79613598887002	3.9985341041024665	5.153291997551758E-4	0.3782247278977251	4.980974072365806E-4	3.563576764619489E-8	0.38135276285541997	-495.9792481078894	3409.5485245824707	320.67928799470957	97.34331250066005	189.83999989609077	1.9584723683319192	11	38	11	11	6	0.17514909836271475	0.3446643942368344	0.30129206282340376	0.17889444457704712	
8800000	-9770.032514158987	-9262.648023185959	-507.3844909730281	-9262.648023185959	76.38408738469043	3.4976561941620288	4.8161075156789244E-4	0.4941719064887105	4.7524813795210113E-4	6.963041808513956E-8	0.5456695989174382	-480.1331031346704	6888.181394426004	233.98744473352713	186.34838915928884	2.9594608018376034	2.9938135444542726	9	44	17	6	1	0.18023075830333948	0.3187888530942241	0.32107403181236904	0.1799063567900674	
9000000	-9801.724769596482	-9285.093427184449	-516.6313424120327	-9285.093427184449	72.24724956861355	4.033102218047746	7.431046781144436E-4	0.36627499014216836	7.419016800659828E-4	8.442930916802212E-8	0.3648341878576622	-488.8088666922382	585.6608700924971	572.7831557951954	147.01664731240936	135.7993511667077	25.600124142312666	22	3	38	6	8	0.18847037824766932	0.33600988649637326	0.3011221348713411	0.17439760038461624	
9200000	-9791.424216917043	-9265.618609217592	-525.805607699451	-9265.618609217592	65.12963704184457	3.4737122273546364	5.319785958476412E-4	0.4567199081172454	5.774121702396783E-4	7.511863092914807E-8	0.4991408128291852	-493.3472507934495	2163.5559109171795	3349.241187033809	458.8054376192273	135.0753494205812	5.040948001576215	10	5	25	30	7	0.1862751209434599	0.32903731386009644	0.30048514520373876	0.18420241999270479	
9400000	-9808.89968370775	-9278.360105740549	-530.5395779672008	-9278.360105740549	88.64622687643573	3.5680066591557673	4.974609107677344E-4	0.3233825715240523	5.027926399174135E-4	3.194856921495733E-8	0.3485883424061893	-499.20117843293747	721.5621472252179	2552.4528243288146	259.66682466297175	161.74697312193817	9.077113256514018	4	4	50	13	6	0.1805016639661398	0.3277864280259912	0.30926533009662394	0.18244657791124494	
9600000	-9769.697045454088	-9257.558382815787	-512.1386626383004	-9257.558382815787	71.47093010304106	3.187141649541449	6.155662908703183E-4	0.454079918783706	6.056817569588724E-4	8.561736825817643E-8	0.46318243263990544	-482.0519666039691	1718.4266363625723	1188.6260969593266	277.55483682853935	142.49139715115027	0.9019455233796642	9	8	31	22	7	0.19070955009861032	0.32934226213823814	0.30107052100816684	0.17887766675498468	
9800000	-9740.00576668453	-9264.18015713243	-475.8256095521	-9264.18015713243	61.613604642060196	3.5883340729861897	7.167465643971852E-4	0.5666995690158545	6.910231259805426E-4	1.7978988055660466E-7	0.5788864126511848	-448.22454532546084	1100.0798546449637	122.96100053876347	267.968771906134	42.81270836952795	0.8745913379491845	14	51	5	1	6	0.19470276790367594	0.32896277040168376	0.3201211775903432	0.15621328410429738	
10000000	-9776.158297155678	-9256.291638394623	-519.8666587610542	-9256.291638394623	73.84722083244623	3.950715785371518	6.607879311052079E-4	0.341732220094692	6.498377232316043E-4	5.412551057482479E-8	0.3538946023722115	-489.1317935114916	1312.8181714262455	1759.6348248964596	259.2428465980835	167.81706353944614	4.867785707053468	7	8	27	28	7	0.19455710180924013	0.32407142957691853	0.3117038364691596	0.1696676321446818	
10200000	-9780.448627921096	-9277.031619999807	-503.41700792128853	-9277.031619999807	65.42179977205323	3.425399511029503	6.310630700389288E-4	0.4511021428331794	6.044149490889411E-4	9.006534085801543E-8	0.4755508789328309	-475.47367517733034	1546.8800723239658	120.02923110838827	142.52326000194242	146.84827106432115	3.513799538370675	17	2	49	2	7	0.18637742676766156	0.3515333220428232	0.29628608259442707	0.16580316859508828	
10400000	-9774.249270040324	-9272.73131215184	-501.51795788848364	-9272.73131215184	64.57955062875607	3.9916965243923235	6.640411995999461E-4	0.4394427722695917	6.402235433861248E-4	9.519460402529393E-8	0.47337346045093026	-471.2136805857027	2633.8344661751216	155.01030892916805	164.97321473476558	228.85058143168058	1.3491638239741979	14	19	32	5	7	0.17819150823778715	0.34637290518578057	0.31357798990911406	0.16185759666731847	
10600000	-9739.041865084017	-9281.957409266784	-457.0844558172315	-9281.957409266784	58.25537647196096	3.7244074775422162	8.605543497555906E-4	0.46804350016070917	7.773240256532054E-4	2.3454436938186021E-7	0.5599236809862105	-424.17121105277835	2683.153691143621	1365.8119386677936	38.94295800972376	138.66527733551408	0.23842173093397728	1	18	28	23	7	0.179659169646208	0.3500103082942935	0.2951849394562916	0.17514558260320715	
10800000	-9822.497150497305	-9280.041965019715	-542.4551854775913	-9280.041965019715	97.6684520403992	3.616635326898742	4.915851015736851E-4	0.47917035479246634	4.962651191876318E-4	5.490231977547852E-8	0.47319161650555436	-510.8097394959564	2665.8603287120563	1641.258294101099	382.5439558874238	174.08330384214275	16.892067591427672	16	2	13	39	7	0.17688867570142242	0.3477182159430026	0.3093744197545017	0.16601868860107338	
11000000	-9761.767648796078	-9260.525281274657	-501.24236752142195	-9260.525281274657	62.13561759500241	3.3585844080366427	7.68808700186446E-4	0.461230136198593	7.238284989687846E-4	1.1137733449403017E-7	0.4443645321412511	-473.09499130532606	1250.8976538139395	237.9379806338273	117.40260998677185	142.37822206992314	11.50436514567393	13	14	39	4	7	0.19337996938712876	0.33847367904011433	0.2861793694513621	0.18196698212139498	
11200000	-9825.539004303253	-9253.827560838386	-571.7114434648662	-9253.827560838386	139.67587168573516	3.923250837909602	3.256552981649218E-4	0.6372436965783322	3.381355952779323E-4	4.233640153521819E-8	0.6131323441087355	-540.1756140737408	1761.0592653483695	271.041220395459	641.5650532373679	178.14121158460145	11.213586059646085	24	40	4	3	6	0.19228713493335703	0.34016546918723756	0.30046693783814227	0.16708045804126337	
11400000	-9819.831668918967	-9265.12336126845	-554.7083076505176	-9265.12336126845	98.80730035327367	3.7445544734627343	3.215493396109118E-4	0.4954411607208454	3.386736147131093E-4	2.0503306360520426E-8	0.45235190675269266	-523.2503850805842	3700.1185988858956	649.7638516543401	93.88398042468958	219.56709014602603	3.4010543319593305	9	29	17	16	6	0.1838542213215239	0.3418874337958669	0.2945628934750325	0.17969545140757703	
11600000	-9807.779728813359	-9259.827440810206	-547.9522880031533	-9259.827440810206	92.32419244324358	3.897081366805457	5.252069749916889E-4	0.4295232784556332	4.9164023298716E-4	4.310644552586281E-8	0.40277395819366835	-517.4427996977154	647.5776432044261	1490.9528929433322	222.01554647723276	224.00383666595965	6.692197800552259	5	16	18	32	6	0.18449313356660538	0.3359065137744501	0.30936430597988207	0.1702360466790628	
11800000	-9764.824794967488	-9269.91159619674	-494.91319877074807	-9269.91159619674	61.44654115016391	3.9611595763242686	6.508097922422914E-4	0.4185490213154344	6.406386582408277E-4	6.130256189994633E-8	0.37697248999713223	-461.80936045000664	1737.1352165256785	4524.485938559663	161.99930316837938	129.2977118860433	7.469072715770874	5	3	38	23	8	0.18057940833855865	0.33052631096131174	0.30939326021476765	0.1795010204853624	
12000000	-9769.21817140899	-9259.701816801431	-509.51635460755836	-9259.701816801431	71.5887511782019	3.885402973548725	7.057155787972088E-4	0.4626041813280026	6.376251827804172E-4	1.0537511007549843E-7	0.4787681862880086	-477.89601760685025	1556.5510257528317	2150.543520041115	135.4367181032448	151.9183338181739	14.43216326426415	15	1	29	24	8	0.18746727868716054	0.3299921981752059	0.3183595116878527	0.1641810114497813	
12200000	-9770.812481613848	-9265.483122438922	-505.329359174926	-9265.483122438922	76.7945088746029	3.5784150113092617	6.507016880795387E-4	0.41528745401854084	6.891554379650537E-4	8.603491966106168E-8	0.44022036306463963	-477.015326079435	1083.8479667903655	49.96354122642026	193.348696900384	80.91507324160303	20.11704918352301	22	24	23	3	5	0.2022261453985669	0.31983655927899024	0.2954850926333451	0.18245220268909806	
12400000	-9770.895627808884	-9255.153652822379	-515.7419749865065	-9255.153652822379	75.53580779239574	4.0403153477775025	6.052887812358435E-4	0.42637597974640196	5.928304615082246E-4	4.998984515602583E-8	0.38836114260430615	-487.4496481716776	876.9182781313742	1678.3853154448789	135.4277418259782	36.78663541514483	11.482380091329892	3	19	46	4	5	0.1725772712388325	0.345235652709425	0.3084448961635724	0.17374217988817045	
12600000	-9802.00175049093	-9264.257140332524	-537.7446101584065	-9264.257140332524	74.30649873113408	3.6427060082423512	5.873310842233463E-4	0.2605473939169043	5.811242513268808E-4	2.206213810224229E-8	0.24983132292363228	-508.7918045895785	1508.179116908705	248.77245350170503	162.0113107905168	290.0526335681544	16.624812394496146	17	10	29	13	8	0.18255037704974322	0.3206973059049612	0.3212505985426759	0.1755017185026199	
12800000	-9791.452449936909	-9253.917558256824	-537.5348916800857	-9253.917558256824	80.56199827214607	3.7025246905669578	4.940282995068001E-4	0.3710958767114784	4.964212591818946E-4	2.7570854167467247E-8	0.33100517720283285	-508.75380192321427	2109.3405732818924	477.60437282250257	231.54325442025515	136.41248689079825	7.078227272164381	14	15	12	31	5	0.19264210072085064	0.3328302386940732	0.3097956081372994	0.16473205244777706	
13000000	-9791.521591448067	-9279.392651626991	-512.1289398210753	-9279.392651626991	71.21593342128475	3.501152462779859	5.681591516905984E-4	0.4003689651641336	5.466613961244928E-4	6.696258710961725E-8	0.4297236376200198	-479.4189314595992	1466.8451995011826	3379.190961679753	190.23325561546412	220.6119075185369	0.553910829629457	5	10	29	28	5	0.1929026736382228	0.3160901652014553	0.31415700637098404	0.17685015478933808	
13200000	-9777.815088241108	-9259.055816319662	-518.7592719214456	-9259.055816319662	69.15613324920513	3.4888479337556264	5.83246775527482E-4	0.4896178369083017	5.962818745411621E-4	1.0105676260788819E-7	0.5367147611987776	-490.4741873295282	1887.4811988440906	315.3195921027793	100.4752337727536	125.99003192127364	6.986684110939721	12	31	3	25	6	0.18870296472723494	0.35036046662626996	0.29979065346481193	0.1611459151816833	
13400000	-9774.460027552806	-9273.056643110613	-501.40338444219356	-9273.056643110613	67.65450664570758	3.478676697091334	6.55581994414809E-4	0.3650938767090871	7.001076568771179E-4	7.25779992372145E-8	0.3971205748416295	-474.7339119047069	1735.7833511895806	216.78485936290517	88.03883255533262	78.91192744319402	9.487842094026917	14	29	20	6	8	0.18360758588824697	0.33849001677810203	0.30927734731395806	0.16862505001969305	
13600000	-9781.698750666399	-9276.922777428123	-504.7759732382766	-9276.922777428123	79.34574430178013	4.180977233599799	6.212942064652438E-4	0.4529130559567178	6.035396011591757E-4	7.872223858170833E-8	0.4537089151878905	-476.1783950630257	1187.8910442496335	487.64433877307874	243.21007789240036	126.69150691522786	8.53366082026587	15	1	4	49	8	0.19477892448062462	0.3318092085937111	0.3162235653300437	0.15718830159562078	
13800000	-9771.48500120148	-9245.571125465998	-525.913875735481	-9245.571125465998	83.76611544901279	3.7793770642160687	5.802261046527654E-4	0.3520318113323988	5.630145860136014E-4	4.8124558753554385E-8	0.38295369619025943	-495.2270835442913	2575.953275512171	863.7445585426755	517.967406332615	133.56381512432154	13.705823700899776	12	4	5	50	6	0.18532186382723834	0.32648335466533324	0.3160984451425564	0.1720963363648722	
14000000	-9771.183406372245	-9260.709527608544	-510.47387876370135	-9260.709527608544	76.65316669023814	3.8189934867065998	5.82104515676005E-4	0.39543469962096395	5.817858732200028E-4	5.3678072002612616E-8	0.3920338651562219	-479.07136688569227	2262.65558955192	126.16879497902255	184.3906705340024	429.1084515311025	12.829466962841392	16	43	7	2	9	0.1888466792463052	0.32988489524559333	0.3047859107586104	0.17648251474949125	
14200000	-9799.89603672004	-9279.762937472515	-520.1330992475242	-9279.762937472515	77.69106614559473	3.5228676108067356	6.603377875387026E-4	0.4583337254798692	6.489958060940736E-4	7.345184136074221E-8	0.42353604802433364	-491.43732736640476	950.6668480772234	1154.3895676497166	207.6598238052656	70.76241222312989	17.082104298260738	2	19	33	15	8	0.18686341239669976	0.3240766772695531	0.3195364571457047	0.16952345318804268	
14400000	-9778.694881141151	-9257.750412275285	-520.9444688658659	-9257.750412275285	97.98327699940691	3.4358241634016293	4.5197048268570705E-4	0.5915500940894778	4.6347270914421816E-4	7.367868613469606E-8	0.5740831490472641	-486.56400828797916	4675.686948717191	439.34333296055377	267.75176691464145	644.7583111754865	9.65978537913661	8	12	35	6	16	0.18609206509975101	0.33482285788305977	0.2974385903642534	0.18164648665293603	
14600000	-9765.416140974408	-9266.774638076995	-498.6415028974128	-9266.774638076995	72.28085088694071	3.7600934719785477	6.6496044370119E-4	0.36255959590720876	6.81711822928077E-4	5.635266946466713E-8	0.361553323710329	-467.9281438858306	1160.02525832723	921.1638810176287	56.57171857412687	192.12546424270585	26.257863040601944	17	7	24	17	12	0.19387255974609643	0.3370146282712016	0.29977757519056736	0.16933523679213477	
14800000	-9795.210352637278	-9278.674291913761	-516.5360607235169	-9278.674291913761	80.1948216506555	3.9341374678596868	5.966224087524688E-4	0.384841299198395	5.982322628441873E-4	5.3697054190656686E-8	0.3859362127447826	-484.5386870644959	1104.3964016823995	1999.7654898643812	871.5280652905777	167.94871540312042	7.440222760960676	4	10	6	49	8	0.18475603327167114	0.34604240196520053	0.29786387328776975	0.17133769147535866	
15000000	-9760.182364690256	-9270.922462552524	-489.2599021377317	-9270.922462552524	54.18585500354027	3.540587965183007	7.850780417922051E-4	0.40029058238593357	7.454415937884826E-4	1.0521561497689073E-7	0.42443796224754	-458.78293852162074	862.0464502750647	1927.539310367674	212.5423020943348	98.26247660032952	2.9700402228326683	5	9	9	47	7	0.18299892937706486	0.32179807788123943	0.31963197926061077	0.17557101348108511	
15200000	-9783.045879785159	-9265.12677583725	-517.9191039479083	-9265.12677583725	73.49047198300755	3.640181671220472	5.370133466990898E-4	0.40847688219999495	5.410754970224147E-4	4.438339568461002E-8	0.3908097081829184	-486.6905056101827	647.4090253850995	2208.376686602179	196.83073396324372	164.7066500070744	6.022435127401508	5	11	53	1	7	0.19177095356017052	0.3326865374415628	0.30139987945762664	0.1741426295406403	
15400000	-9783.238816935927	-9270.564273846201	-512.6745430897255	-9270.564273846201	76.3595143637824	3.774199289220534	6.249009573134832E-4	0.48347224757089763	6.185424872071273E-4	8.605721715260239E-8	0.46956913489251595	-482.5625247131987	2489.561825278856	320.55656450384913	146.9739845448173	198.3565350472938	14.931020611663783	12	8	25	25	7	0.191504264516487	0.3276922253201767	0.3018787207660249	0.17892478939731166	
15600000	-9782.971635379981	-9255.771432435635	-527.2002029443461	-9255.771432435635	123.08901411691198	3.9561502742392056	4.86301296787041E-4	0.5331475442274671	4.719345645117675E-4	5.836630405413971E-8	0.5215695556628196	-497.1555597830329	2856.4949314095084	405.60293832360884	31.297453556429634	103.2795317845889	28.793029374292573	13	28	10	14	12	0.1847184229378881	0.34355910447325266	0.3039491352827661	0.16777333730609337	
15800000	-9795.951084782742	-9260.92485166853	-535.0262331142128	-9260.92485166853	101.35403460853553	3.584626211236604	5.846732819689506E-4	0.4110336548027354	5.512341764349069E-4	6.382965158526904E-8	0.45428320278028594	-502.7166564760024	970.8714656640369	3312.2968700742126	326.376193640677	91.63783882148111	36.36861690475595	4	11	46	9	7	0.18983931293893064	0.3216518976726469	0.31889972326181926	0.16960906612660342	
16000000	-9771.650436981046	-9273.977688348976	-497.6727486320705	-9273.977688348976	56.54916966960363	3.2746766887046537	7.054573887927133E-4	0.32220195659277356	7.03638727451556E-4	5.4223422718290845E-8	0.33319964057329343	-468.71926731597836	910.4381597501862	1545.6665511321498	174.20836451864713	94.0971788849301	0.9262644740781706	3	10	48	10	6	0.19101863796221483	0.30728890885593046	0.3250246324778952	0.17666782070395975	
16200000	-9802.19473725596	-9269.249244350622	-532.9454929053384	-9269.249244350622	71.16391324402078	3.4170851406826457	5.101242045551718E-4	0.49087513615270245	5.382299267593334E-4	6.65894626726047E-8	0.4815633306796903	-502.74862205140164	2297.460204774321	506.88233478589433	362.9707937261718	172.53978916010666	9.314947868525131	13	1	22	34	7	0.19692950258570427	0.3230586822955624	0.3102091094013645	0.1698027057173691	
16400000	-9744.809399874126	-9270.763871765299	-474.0455281088264	-9270.763871765299	59.292061107036744	3.417017065773778	6.492401692485729E-4	0.33537049114095213	6.115930614802626E-4	5.017609938494356E-8	0.3520482606685732	-444.3264544098966	2025.9803042665826	1813.785843824947	70.63165441212794	98.16181816518088	0.11942943959814642	14	1	17	39	6	0.19389025813148075	0.33531057772180045	0.3066892047035187	0.16410995944320036	
16600000	-9767.544970567016	-9255.460330704536	-512.0846398624806	-9255.460330704536	65.62201839836682	3.8987614897872254	5.358653167275246E-4	0.3995256038124671	5.609066130055524E-4	4.47181442233984E-8	0.38994048145334115	-483.00608366927656	2051.707992041157	181.0032590787864	223.66486810910683	181.34745119238016	2.3954211541885266	16	9	26	20	6	0.1982246324096225	0.33182286144590817	0.3027337717755538	0.16721873436891596	
16800000	-9748.609476550519	-9266.325762949584	-482.2837136009345	-9266.325762949584	64.37802295780595	3.904754511245499	6.675980600917361E-4	0.3550176006308956	6.634271516666335E-4	5.6946018326730246E-8	0.34622498925881773	-451.08035752338736	1146.352145746172	1301.6931660351397	37.89703316045495	151.28837925182532	2.0031047643804754	5	10	17	38	7	0.1897962519114792	0.33688890357235934	0.30111398122281074	0.17220086329335116	
17000000	-9780.365204523448	-9256.747591002148	-523.6176135213018	-9256.747591002148	81.3054500575543	3.6390805753555657	4.4637826683145763E-4	0.32238252561263303	4.5357977186158177E-4	2.781562250578915E-8	0.36691996159318274	-492.8252109358967	2332.6888080007184	1167.2404424266501	510.2443986581065	208.62944400790764	3.2708196190869665	13	2	8	46	8	0.18775290360257563	0.3285667586733763	0.3149383767663285	0.16874196095771993	
17200000	-9780.722411400202	-9257.57482722204	-523.1475841781609	-9257.57482722204	87.05151483008356	3.973059190787245	4.7333908692614714E-4	0.3701864927108837	4.6982379523994634E-4	3.810531203325659E-8	0.41204280367344803	-494.36195921137556	2651.617645450721	280.7522338765396	272.03960520470827	105.74810907266148	2.4452083574348737	12	2	35	22	6	0.19322557799095286	0.323039257290738	0.3092555595414979	0.17447960517681155	
17400000	-9801.207553371853	-9268.310606850646	-532.8969465212075	-9268.310606850646	107.56371088666549	3.916051669194837	5.16288594607718E-4	0.33797118089330375	4.963259561540275E-4	3.048805057672759E-8	0.35221361569005116	-506.38647117306766	1262.8036344131804	267.06338942951066	177.09614973223196	72.67253885015582	22.467626534009156	15	10	44	2	6	0.19284989343821546	0.3202472407680192	0.31176633893439193	0.17513652685937375	
17600000	-9779.499739827368	-9267.450619492789	-512.0491203345797	-9267.450619492789	59.04223223568244	3.9695317226836386	6.522835151817173E-4	0.3605282189949627	6.569712252299351E-4	6.479147244343269E-8	0.387167285092514	-483.01941115452195	3003.647070941176	364.6407427289174	93.98993108440186	118.13608316632609	6.716475592978597	16	21	28	5	7	0.19060974488369026	0.31969837537573037	0.31288416918902134	0.17680771055155842	
17800000	-9762.848839490744	-9257.891101218616	-504.95773827212673	-9257.891101218616	78.95487073213522	3.786746523741612	4.5806110517105443E-4	0.3998302485299094	4.8778684456377583E-4	4.636678258325581E-8	0.4465303927356191	-477.706452206342	5469.945547325396	186.11426503811617	234.54870539901438	10.315122430432355	0.2929153617792806	7	18	45	3	4	0.1985772596144022	0.32057005878198525	0.3076486130220898	0.17320406858152324	
18000000	-9823.090551742725	-9283.419826012976	-539.6707257297493	-9283.419826012976	116.80834768614403	3.558399064788597	4.750493100447221E-4	0.4624748800484754	4.60553844117708E-4	4.743734334318196E-8	0.47289480525612854	-507.6150188781045	3564.4325088881674	747.459804937247	758.0995401131186	159.97184339019626	15.610573485418914	9	6	5	51	6	0.18960725313033122	0.3300266146761651	0.3032648987193368	0.17710123347416745	
18200000	-9786.543186645218	-9267.7264527183	-518.8167339269193	-9267.7264527183	84.08995296628167	3.8648254579040846	5.909275144600677E-4	0.3837243316828354	5.808046817520948E-4	4.794347692542177E-8	0.3688583578187018	-487.25302043131256	1851.9357590444158	1920.347002743094	539.7501398668978	147.62550059859606	17.320628273168236	8	4	3	54	8	0.17503087793207764	0.3466245653729344	0.3129362334961137	0.1654083231988749	
18400000	-9762.244301744917	-9277.064469873252	-485.1798318716653	-9277.064469873252	51.57899343881286	3.521731657926069	8.602168790916445E-4	0.4603253809145627	8.399045445252422E-4	1.4662993221542637E-7	0.4594575428304564	-455.962210408637	430.2299793477858	955.3093406519386	294.7072334096625	90.47317361027915	7.715990099936224	3	14	2	50	8	0.18404233959272787	0.3397917182067083	0.3157168861659305	0.1604490560346341	
18600000	-9765.320136939674	-9262.242730777623	-503.07740616205007	-9262.242730777623	69.52513753202963	3.9575909656141004	6.62752939861682E-4	0.46055018003502746	6.790786872430924E-4	9.206393738029142E-8	0.46035679397266344	-474.82004680771485	2061.533707755482	277.36810662563335	100.60219287947999	98.51833480517453	17.40239498046649	10	31	29	1	6	0.1924294662214623	0.31870774318685147	0.30944691785782497	0.17941587273386206	
18800000	-9763.341990589364	-9262.124973205138	-501.2170173842257	-9262.124973205138	65.48098128270996	3.691853686561567	7.070138522393941E-4	0.44800667540667105	6.957893606244548E-4	9.001791636278185E-8	0.44185919824603137	-471.49341571917734	1288.9588002698613	1242.917120698025	95.77627315365255	119.37346059349923	11.953612300964883	11	10	31	17	8	0.17609384411503204	0.34360666314284094	0.3087972436635948	0.1715022490785329	
19000000	-9779.428895928695	-9279.311138333567	-500.1177575951275	-9279.311138333567	61.61086022878985	3.477985019911491	6.677922100889303E-4	0.42144136555740014	7.023096917820004E-4	6.900119755966607E-8	0.3849485056579645	-472.90407809022327	1229.5580445259855	161.80375615259376	95.89818971701935	135.37477035429558	7.672932117632222	19	33	11	5	9	0.1968804050064248	0.33716328824998	0.3012893695405849	0.164666937203011	
19200000	-9742.19737564045	-9253.410979473072	-488.78639616737706	-9253.410979473072	62.60794199979305	3.422523978606606	8.634521973653363E-4	0.5511947024078009	7.988480772742907E-4	2.0199269395047954E-7	0.5505323640732802	-455.56017018996613	1404.4792460146955	2175.9951782841463	800.8048851701706	113.65429631273184	17.38144195986328	2	10	4	53	8	0.18841588509171225	0.3283794209125274	0.293974910837595	0.189229783158166	
19400000	-9763.458667281357	-9274.914521958211	-488.5441453231443	-9274.914521958211	63.812834133604575	3.9735129476643345	7.445293730215743E-4	0.31422407213393627	7.900916457086591E-4	6.274441533165692E-8	0.3219064919003501	-460.8078302639956	1931.1983062541292	56.32419651681209	79.04258536533196	124.51636095275677	14.119771713813108	16	19	7	28	7	0.18599373953037557	0.35245596842798776	0.29739727427915696	0.16415301776248026	
19600000	-9747.389674564089	-9267.472775621705	-479.9168989423838	-9267.472775621705	66.50147902221937	4.130172892452071	7.870296732040232E-4	0.30161789029126107	7.851530889124697E-4	5.8736919937062394E-8	0.3104675205525083	-447.761240732892	406.6674923421496	1902.0020957960953	67.05737070980537	146.4946158776949	12.358015911528359	4	11	20	34	8	0.1881579044509115	0.33321559161186043	0.30686573417492413	0.1717607697623045	
19800000	-9793.683060099704	-9272.339002896333	-521.3440572033707	-9272.339002896333	88.31567249945007	3.565614805228183	6.24206498949121E-4	0.35997855697306286	6.072585679262194E-4	6.284880585738483E-8	0.3867633599924516	-490.1490779948298	1404.465500995425	1934.592304178642	489.701056100167	153.32085246370448	12.56490893303242	10	3	13	43	8	0.17079345605048657	0.3356357389290947	0.3004412317313012	0.1931295732891179	
20000000	-9796.953209503901	-9268.215812148663	-528.737397355239	-9268.215812148663	67.53619487337474	3.7278762814614055	5.817074267485587E-4	0.4719184271126641	5.936898232820733E-4	7.502109720803868E-8	0.4680697817059406	-499.37663479019284	2691.919961094108	273.5921001406388	192.90142582206894	129.91337859954697	16.810840561375706	17	18	24	10	8	0.19709750148739705	0.33310231538135787	0.3139274085425136	0.1558727745887318	
20200000	-9788.665848793305	-9259.530391717723	-529.1354570755834	-9259.530391717723	80.7240789149143	3.707545100990162	5.796963670007157E-4	0.37748433940593823	5.621281139542306E-4	4.483494446095539E-8	0.3714605908995863	-501.9300377114939	1521.6987329194537	171.36064532417842	182.3636803623937	92.7528856996101	12.378857586571092	22	29	18	3	5	0.18480981427466847	0.3410614954632717	0.29370392033507275	0.18042476992698736	
20400000	-9812.567481432283	-9260.485344936542	-552.0821364957412	-9260.485344936542	117.52256729282144	4.208285560163547	4.6128813940358884E-4	0.4397578883639183	4.223550999217566E-4	2.760419414613757E-8	0.3971375939773762	-521.9191463280673	4594.574142742376	376.00987749636033	134.42469842784357	134.35941922095748	25.378390244788836	10	39	16	8	4	0.1860312307451732	0.331298921546068	0.30193286104471123	0.1807369866640479	
20600000	-9761.588762944963	-9248.224478424247	-513.3642845207163	-9248.224478424247	62.89174828039302	3.7869189947798163	6.260720495234252E-4	0.48877298724186063	6.603296314586097E-4	1.1333341303280667E-7	0.5177873823735494	-485.6505306309947	1898.5803804556836	318.2869055987061	94.07613605204217	85.5566524314902	4.318367625557181	14	28	25	3	7	0.18353189577031953	0.3310411139114359	0.3099960393134471	0.1754309510047979	
20800000	-9768.032332960991	-9262.155091399472	-505.87724156151785	-9262.155091399472	70.83648639045458	3.497695569211667	7.201099885964228E-4	0.31048728610804666	7.028507787113219E-4	5.189740961156411E-8	0.32146786113540926	-472.35620624699976	211.0235974951129	1565.2921004322682	120.058851832643	197.18950093384225	50.06127375151952	3	12	31	11	20	0.1879615903368208	0.353332705583741	0.2841493264503541	0.17455637762908452	
21000000	-9799.948368893198	-9286.881514257177	-513.0668546360213	-9286.881514257177	84.1666515177733	4.027556058832179	5.893787246888023E-4	0.34838489135037937	6.327970188452837E-4	5.473948375174279E-8	0.3751420838422358	-482.0070430773528	3376.090781792607	1722.2498363340428	252.32038617096424	112.51660331509072	14.972914138407155	10	3	22	34	8	0.17723164904501626	0.32150545729592445	0.32033141261585657	0.18093148104320306	
21200000	-9751.611999525589	-9262.38087404267	-489.2311254829189	-9262.38087404267	54.945702073928985	3.751588289147659	7.34217253261812E-4	0.3999464265673616	7.860290629401699E-4	8.701052267432948E-8	0.3824417885776017	-464.4490032500295	1055.605102401744	133.93909548247257	141.74416432609237	10.245192888257433	9.61286925943914	19	34	10	13	1	0.18527781998156811	0.34092029209823127	0.3094433723651294	0.16435851555507153	
21400000	-9746.696820261752	-9277.028015713347	-469.66880454840384	-9277.028015713347	47.09246530942652	3.568852576333391	8.942107937521071E-4	0.4452856259821688	9.688547383525327E-4	2.341434333622375E-7	0.49175452184262064	-443.54772752704787	949.2991203233031	215.44411348600073	78.32013738802111	49.95256748011366	16.379166833769194	13	17	34	1	12	0.17557886685345195	0.34461099103445325	0.31237283764289536	0.16743730446919974	
21600000	-9766.02940890091	-9279.596626500617	-486.43278240029247	-9279.596626500617	53.26435141008735	3.4661893659591323	7.646991114884461E-4	0.38134417253732583	8.174798899052293E-4	1.0536061868335744E-7	0.405510231401771	-457.9639377356398	1147.903128550885	1363.198804397018	139.75329211306746	37.036475469884444	22.900027656836425	8	4	45	15	5	0.17715231100125853	0.3489927419514582	0.29944052609793537	0.17441442094934834	
21800000	-9745.842129496683	-9274.581102591093	-471.2610269055897	-9274.581102591093	69.11620591548687	3.566346395600934	8.223180683085421E-4	0.5188016401689927	8.379129624066356E-4	2.065817962799564E-7	0.5518140862543598	-440.66086944893834	1177.6519044474899	2383.9947545588257	119.87789152268809	7.335889044109583	18.89606137567065	7	5	50	14	1	0.19423679444124545	0.35274554456060514	0.2761179198588172	0.17689974113933266	
22000000	-9795.53891576956	-9288.550005606554	-506.98891016300746	-9288.550005606554	79.91581990292316	3.572570801865176	7.090172407768866E-4	0.4586252814921594	6.977675041548118E-4	1.2726028348090559E-7	0.4954704056531306	-478.0280185236983	1524.9816704446823	224.82228055194076	190.2058469241048	159.54508084448773	29.255475174418173	19	22	7	13	16	0.1811561891545843	0.35237292105812434	0.29429350965138174	0.17217738013590994	
22200000	-9739.95862532983	-9260.61310089736	-479.34552443246804	-9260.61310089736	51.39259383364881	3.435820885299402	8.994044180924854E-4	0.38584776619384764	8.65834467311033E-4	1.167568869717534E-7	0.39795732128483885	-450.7993790000537	1038.8646892104748	172.4410179359203	94.31981803183514	190.15765607858432	3.262641646395811	15	5	44	7	6	0.16767656593384178	0.3477139066417627	0.32134725760933197	0.16326226981506395	
22400000	-9844.633796945429	-9274.104238364633	-570.5295585807958	-9274.104238364633	124.73275514727253	3.6937406483211537	3.163023417592171E-4	0.3740699103354388	2.9917325535668807E-4	1.491758411967536E-8	0.4128371432960205	-538.9157259609036	3753.018712217834	507.9066241754461	121.91103114940577	301.5491184974855	22.419172930241043	14	24	16	17	6	0.18803053860662974	0.32856135960868454	0.3070637866384303	0.1763443151462558	
22600000	-9787.074657276304	-9260.02627734831	-527.0483799279929	-9260.02627734831	90.223999833657	3.747721248230773	6.43358103183558E-4	0.4659076992871476	5.618859354353454E-4	6.246090634444755E-8	0.4390008529993854	-499.9938337472896	1607.8044370980465	260.0139634873768	151.8226037989439	52.36028564538691	13.435327586462236	15	22	32	1	7	0.17609085555460877	0.332851196845244	0.3189975688123107	0.17206037878783692	
22800000	-9768.060994868007	-9269.04655934318	-499.01443552482624	-9269.04655934318	63.43971000547084	3.802520657526533	6.899158380756174E-4	0.4255791298439344	6.99419415740961E-4	9.713837746572097E-8	0.4369007675347622	-473.3173282805877	1171.8442898851613	66.75984890136286	117.84952057765001	44.03429164372919	7.867404334101522	17	9	44	2	5	0.17990022843588482	0.319528237936486	0.3224014397807693	0.17817009384686022	
23000000	-9787.048051154165	-9258.71733507977	-528.3307160743944	-9258.71733507977	76.85069689195768	3.4105432197765286	5.5947165785874E-4	0.3439774207459708	5.415272922658258E-4	4.347406161647356E-8	0.3831907793132469	-498.7836292960616	1749.1364721548755	845.0873666648811	83.90777923730596	176.1803157216982	4.951267104341583	12	7	1	51	6	0.1749400668578933	0.35091218456344475	0.309918142244094	0.16422960633456843	
23200000	-9750.491731527494	-9263.912702976751	-486.5790285507431	-9263.912702976751	65.70004783360427	3.763293825913055	6.655235116276965E-4	0.41869342400036885	6.331332608707872E-4	7.799952260053124E-8	0.42236474170316907	-458.1729978647153	2612.137830780646	161.7592865069279	119.45170353178	114.00926491712428	0.0505560715235187	15	49	2	5	6	0.185336234753843	0.32771969485113245	0.31773880745527233	0.16920526293975272	
23400000	-9790.212920511101	-9264.347313089656	-525.8656074214456	-9264.347313089656	80.82025071564112	3.7424365633279013	4.954224581294037E-4	0.4363706598303078	5.203689075477933E-4	5.167528374072145E-8	0.43635757592396246	-496.5264135577013	2020.841682081043	311.1405844783944	187.84407310550907	214.57654068376766	4.108922436474104	13	5	25	28	6	0.18617996855820276	0.36081281294412215	0.2877767134591323	0.16523050503854333	
23600000	-9817.493717768028	-9268.857532036147	-548.6361857318802	-9268.857532036147	102.24958996604735	3.487145823484594	3.64601972650332E-4	0.37193456584074663	3.699908391057375E-4	2.4290270834442052E-8	0.41626848711129216	-519.6691436665758	3298.6544951800443	147.39704595045546	188.00383204553907	148.4981367094121	9.40629449280381	21	29	2	20	5	0.18000372000922515	0.34675071568604277	0.2981950859360702	0.1750504783686624	
23800000	-9780.554431961973	-9266.089737085133	-514.4646948768407	-9266.089737085133	66.47820879312808	3.730880516798313	5.805768373724737E-4	0.38796683755062983	5.956500499662658E-4	5.16694801009817E-8	0.37539414806015414	-486.27886608926826	1507.7082105611612	307.53630372214815	135.36506385298011	165.57234810678509	5.6163539713721224	14	29	10	15	9	0.18491305815865455	0.33664587797066603	0.3151494715468785	0.16329159232380136	
24000000	-9767.550929954743	-9267.774374204988	-499.7765557497557	-9267.774374204988	72.91755046852295	3.948881485635129	6.115106473945411E-4	0.41023556468944805	6.422494630473059E-4	6.734444142869229E-8	0.4272287378694403	-473.3977817808289	2295.822692287781	147.55102170548963	165.62533425489735	17.794006577956424	8.372692932812937	14	21	34	1	7	0.20409611461214675	0.3367349533232326	0.28761367371008173	0.1715552583545393	
24200000	-9796.171562927515	-9249.360301078585	-546.8112618489298	-9249.360301078585	110.0292318248558	3.7451064844155804	4.5702912074537807E-4	0.4375123159200024	4.5980962780666244E-4	3.6203987064045846E-8	0.43073586217193566	-518.7405090008729	2329.9523219163434	351.91739369366604	234.71228032734962	68.01580096884825	9.27916265492176	15	28	27	6	1	0.18223441072125027	0.3324044020982473	0.3196417866979328	0.16571940048256995	
24400000	-9777.590405679317	-9265.55456075437	-512.0358449249477	-9265.55456075437	61.801062305999764	3.603430335712691	6.302619419743115E-4	0.41284650149756813	6.64691811999449E-4	8.686566391530368E-8	0.4574549499623329	-483.46559027336593	1178.698291285742	842.720743805529	107.34662528225003	120.37542794409114	17.351744791152424	21	2	7	40	7	0.1902437549222947	0.3434225822980526	0.292471391271058	0.17386227150859498	
24600000	-9748.600802538713	-9244.849630708153	-503.75117183056005	-9244.849630708153	96.51640003781635	3.6722687722352125	5.34974431026068E-4	0.46615961481922535	5.880532706536752E-4	9.22172200709582E-8	0.5132667866834432	-475.0121295762233	1692.491230649912	65.21864650248489	147.16030043165142	166.90158011619914	19.381027027965445	17	30	19	3	8	0.18153516796151153	0.33782683152911214	0.3173251322294679	0.16331286827990865	
24800000	-9803.345079049788	-9273.360316191356	-529.9847628584325	-9273.360316191356	100.28984572877967	4.4048506059755	4.724431723244867E-4	0.42113766086655485	4.4950944550549817E-4	4.1729361657052664E-8	0.4588915472791838	-496.68438987793274	3625.2175880646164	206.27646737571925	375.1572042077191	553.3449422172114	19.21409365223909	10	10	40	1	16	0.18186605359000757	0.3383747951906247	0.3162063592315022	0.16355279198786585	
25000000	-9793.723771309486	-9270.050524446693	-523.6732468627927	-9270.050524446693	98.45636197845327	3.663141207535462	4.339435292685987E-4	0.6013951273414038	4.273896808913605E-4	5.0000630298076764E-8	0.5301504312623533	-494.4591985740983	4650.221825424506	373.0370380127813	236.55505809471	25.67727380965989	14.87220547897154	8	18	36	8	7	0.18461557514253701	0.32853210829902607	0.3140398051967451	0.17281251136169204	
25200000	-9803.877411878957	-9259.724693875434	-544.1527180035229	-9259.724693875434	99.63127014283221	3.810839727073102	5.203534646400543E-4	0.34223342810848023	5.038298317191291E-4	3.30942986718973E-8	0.3489769376453703	-511.25712499679696	2796.8599606289745	1316.2831405803577	1063.818244992161	205.93730301726356	101.49492970284166	1	17	2	30	27	0.20241816229467238	0.31864402038175343	0.3024859604778828	0.17645185684569173	
25400000	-9801.551118679678	-9266.860790805082	-534.6903278745955	-9266.860790805082	92.63424849163904	3.2334480986213805	4.868982851944089E-4	0.3852070898117375	4.8653949369139237E-4	4.082415640577612E-8	0.40484824206374254	-504.60930930528133	1526.7348186260585	1525.5292767007095	240.22140526917008	180.37009650349307	5.803135794867407	2	14	15	40	6	0.1727500462952201	0.34557983316373847	0.3128596681435078	0.16881045239753392	
25600000	-9793.864361925283	-9275.60414731127	-518.2602146140149	-9275.60414731127	78.69225230905487	3.9499891825379527	6.642007220618082E-4	0.491981864245734	6.908884264088969E-4	1.5638335763638438E-7	0.5653491520885703	-490.48601168926587	1112.9476750276863	181.1509470214321	215.4445928292591	45.37439003437987	52.84319096596738	17	19	26	4	11	0.18381124252462164	0.32348198367280234	0.31991996071113177	0.17278681309144453	
25800000	-9790.920397501508	-9252.675687903984	-538.244709597524	-9252.675687903984	82.23885296328531	3.7888814340823016	5.32948068153403E-4	0.3832932154799359	5.576518324562223E-4	4.481550481197967E-8	0.37882545815179236	-508.2105891358667	4481.679250511907	431.7737493215496	287.837539893087	92.77365920106189	10.079788375445206	7	39	8	16	7	0.181712762423764	0.3273786234141852	0.3132869440854721	0.17762167007657909	
26000000	-9797.183515926548	-9257.535133290785	-539.6483826357638	-9257.535133290785	88.89815170060567	3.8077650986210525	4.6354308631923465E-4	0.38071336023130736	4.954851653543117E-4	3.7742578614415095E-8	0.41209574143583655	-510.1369309190051	1887.0545145778028	171.60126511021804	393.08489398361746	116.0168599743438	32.350009737339036	13	16	25	15	8	0.19595518012002766	0.326883657492069	0.31194405267999215	0.16521710970791148	
26200000	-9746.189771454352	-9261.863793593024	-484.32597786132874	-9261.863793593024	54.582333928225616	3.515286024668428	8.275658745896111E-4	0.37440403604987277	7.826548294339262E-4	9.732802412428519E-8	0.395607819714953	-453.56110087645436	915.4344759195343	2082.3326445596867	126.34354505806819	108.5919915139895	10.647032848944823	2	11	30	28	6	0.18299926231712435	0.32870494893534674	0.3107335826616811	0.17756220608584836	
26400000	-9767.54838925945	-9262.724228450694	-504.8241608087558	-9262.724228450694	69.8617198299479	3.6850876898386513	6.253934363989964E-4	0.5149650362246032	6.327577435263757E-4	1.1762522628463954E-7	0.5615266762320807	-476.0530123923956	2220.543562703205	174.1019916007958	160.65068390475554	111.25132326273359	24.65428480361198	11	23	20	14	9	0.1960362322448295	0.3388399053115259	0.29010195608319195	0.17502190636045312	
26600000	-9804.11192249449	-9263.996719523486	-540.1152029710053	-9263.996719523486	84.99133755935561	3.730640961518222	5.197012490803875E-4	0.4242395313485562	5.374089418870855E-4	4.819515314537299E-8	0.4204466467562012	-507.5102980054349	4371.203006397956	1455.6362281514746	505.99202339051647	171.98807536110237	51.14399413504416	8	5	24	32	8	0.179478951882424	0.3341312041070852	0.31130344797502724	0.1750863960354641	
26800000	-9792.083124506167	-9271.048686689472	-521.0344378166956	-9271.048686689472	78.96673388501961	4.028256585139213	5.802391523725023E-4	0.4740102603133668	5.979644441951724E-4	7.608043823609873E-8	0.475851951954012	-487.18869016113837	1917.8158539020687	4694.2096324019085	408.25439599599383	145.82337506936182	10.951582612575725	5	4	13	49	6	0.180416476821348	0.3392003783645529	0.3095861732586014	0.17079697155549808	
27000000	-9789.125880273443	-9258.821648398545	-530.3042318748984	-9258.821648398545	87.99532958666843	3.99153443921969	5.282850014822284E-4	0.3856621301040875	5.180353923439135E-4	4.778524054061507E-8	0.4392395937275201	-498.95502086380276	5229.600331872358	113.9304691292681	226.76232015733308	201.59761614932032	6.726491048390445	15	7	13	36	6	0.17739029176694524	0.3358744351759423	0.31096996782322756	0.17576530523388545	
27200000	-9795.063281538367	-9277.506182536124	-517.5570990022417	-9277.506182536124	79.00115435427118	3.406749634854304	5.493632815769054E-4	0.3640168006149187	5.572983470153081E-4	3.594162971824896E-8	0.3486414590477082	-483.49369877136184	2095.8153539055447	7572.176154169255	190.76593465126817	104.90554192954546	13.964448774339722	8	3	29	29	8	0.17744624155020164	0.3385094245613049	0.31589726308396576	0.16814707080452823	
27400000	-9789.124496121474	-9248.890975151186	-540.2335209702889	-9248.890975151186	80.02642155853187	3.8475569085982153	6.6209517660611E-4	0.4886875513053404	6.176862797654097E-4	7.686415775285435E-8	0.4580490231948458	-511.17583508964907	1248.7143288755517	416.232637564877	207.36672116509646	78.57937759255397	100.476938996079	21	2	45	1	8	0.17940320126135006	0.3266892640313973	0.3171665052453996	0.1767410294618535	
27600000	-9744.06641426509	-9260.08189739329	-483.98451687180057	-9260.08189739329	83.69093488909822	3.9744999435737163	7.440901652290533E-4	0.4728261548022479	7.507242058343674E-4	1.3792529675593696E-7	0.4855867170282332	-454.6212922483069	1044.1880803882225	99.37544828912527	135.6529377197605	269.03095400756007	14.554832016988504	21	6	32	1	17	0.17168877848585082	0.331103109673535	0.31660755795528855	0.1806005538853262	
27800000	-9769.304345242579	-9268.54588543567	-500.7584598069106	-9268.54588543567	93.26673146674455	3.9352196478359804	5.706786924548523E-4	0.44635131647967974	5.416629648275291E-4	6.860800578328229E-8	0.4750511978693206	-472.1907286604822	1891.9182679265	25.04545992226288	33.69266628833905	138.2605867693142	26.77042803639132	17	1	18	33	8	0.17154749633474645	0.36294068737728546	0.3052192609533375	0.16029255533463135	
28000000	-9767.80517745135	-9273.317261692739	-494.48791575861065	-9273.317261692739	68.53076531530719	4.273275064422821	7.261733548649405E-4	0.34058422007873274	7.249305453369255E-4	7.759418310313898E-8	0.37642060929743476	-467.3822390397952	1948.0559347006931	118.01897326429102	144.13472678272373	55.75569710131655	7.668670629034017	18	22	29	1	7	0.17090494498026837	0.3398222513972065	0.31185332809546296	0.17741947552706314	
28200000	-9792.525833603157	-9260.858538068316	-531.6672955348405	-9260.858538068316	80.79445443009224	3.789804482045238	5.718262281324751E-4	0.4865777840962666	5.734555635936968E-4	7.279936232811729E-8	0.4792107087364079	-501.6621298000359	2472.4497626450316	287.46879156851895	227.11780809240435	184.23510693429532	18.84521557812578	15	16	35	5	6	0.18561678025910297	0.3297893707059047	0.3229613473963408	0.16163250163865256	
28400000	-9774.665272471319	-9259.144410144485	-515.5208623268336	-9259.144410144485	74.46470215236091	3.4183906348865394	5.754708519997737E-4	0.44263564001186706	5.822729638555588E-4	6.472427270335166E-8	0.4551428763525679	-485.51650390266474	2021.38773205424	503.8523504313332	446.0975628658183	122.87554298378981	30.696988477498593	12	9	9	38	9	0.19122098301336152	0.3481837323139636	0.2965376169438418	0.16405766772883412	
28600000	-9805.51345215083	-9260.665217683478	-544.8482344673512	-9260.665217683478	114.75021682675137	3.8621599280615433	4.8623378573086766E-4	0.4869840178775227	4.568861245852439E-4	4.416098216600792E-8	0.4678597674310577	-512.9331619828804	2154.167814051481	1734.0637403288838	141.0918662975567	226.37940842230836	43.17618458167853	9	12	13	35	8	0.18623260758699203	0.3327120213904682	0.30412746368474874	0.17692790733779218	
28800000	-9764.746613486626	-9282.93476547668	-481.8118480099456	-9282.93476547668	52.12896465998988	3.999182824681961	8.914226198810549E-4	0.3771426923997346	8.348961834820248E-4	1.0380739450653392E-7	0.3772472904706252	-454.4083401791194	1300.796014635363	108.50018597910041	54.86052051773427	105.92953968810379	11.33025078178019	16	25	16	12	8	0.17649158410872062	0.3282516812598506	0.31898077751375475	0.17627595711767513	
29000000	-9752.24816835596	-9261.539981337108	-490.7081870188519	-9261.539981337108	63.854466411362274	3.7779776848544158	7.28308020684246E-4	0.37023594472525445	7.173382855080014E-4	5.004668845263424E-8	0.30768393184935194	-462.3652044236938	1293.0936184135844	57.82172856572539	186.38521628223833	89.95083626001875	10.84107286103376	19	14	20	17	7	0.17917272325461067	0.3069380747965618	0.33605250996542424	0.17783669198340424	
29200000	-9779.5491583676	-9252.573196883595	-526.9759614840042	-9252.573196883595	82.22874902763142	3.4981681364813273	5.240881327897532E-4	0.4586908186936557	5.507481182763917E-4	6.124370648612159E-8	0.4724731036673331	-496.44706268255703	966.2429005023262	2098.13677799764	176.7163333681532	127.84648250276143	25.941856290194426	6	12	17	35	7	0.18491627680601042	0.3168787931578764	0.3285503033594151	0.16965462667669887	
29400000	-9763.9014552462	-9249.789855130864	-514.1116001153356	-9249.789855130864	72.51964383047039	3.7440968858967025	7.030922091994237E-4	0.537318158389239	6.749806745796778E-4	1.195893020197151E-7	0.5134692651101287	-485.0835219110449	2845.0102591407335	179.25477275050847	94.61446080558137	26.492579433600707	62.837540700196385	16	38	16	5	2	0.17847545500859524	0.3404550966464057	0.29722752729418805	0.18384192105081176	
29600000	-9752.870018609881	-9262.310366629446	-490.5596519804349	-9262.310366629446	50.839645713175955	3.618695451289991	8.7172794420891E-4	0.5253903524122151	8.358799684245609E-4	1.8565830874194465E-7	0.5114767375620154	-462.1044471824863	937.5558019922005	526.5911380539546	101.29063145473629	98.27443193478125	14.679003469225714	13	6	26	24	8	0.18350433491048268	0.33614886462205223	0.31319248399853916	0.16715431646892678	
29800000	-9759.927892920145	-9263.896938096643	-496.03095482350113	-9263.896938096643	72.80050201335295	3.8801082525348707	7.871211406433672E-4	0.43805241689692714	7.606431621038621E-4	1.0262240777810626E-7	0.40016927300755617	-464.92026837417666	700.5761168595604	1555.7886721951863	563.243274697902	60.27322199991916	40.26846780668214	5	11	10	28	23	0.1808917803362253	0.34759930344478607	0.3094296330869268	0.16207928313206252	
30000000	-9738.503011024019	-9254.37610901719	-484.12690200682766	-9254.37610901719	65.92301550137137	3.814073968317206	6.686975997896049E-4	0.41390214750131943	6.737136647422781E-4	7.246760818956102E-8	0.40467579590989616	-458.84768262840686	1337.4146626244767	88.43727237324833	152.50836672937893	13.814868787902324	7.551162421021744	21	29	15	4	8	0.18561389347831744	0.330621382915939	0.3016266888181455	0.1821380347875986	
30200000	-9758.959753591638	-9257.767160105208	-501.1925934864307	-9257.767160105208	52.06757733298873	3.7557044192266837	7.999335684522763E-4	0.489053815769147	7.449153689805702E-4	1.3598075965477267E-7	0.4716229316568127	-469.2717926627631	341.9629053524481	1312.1412304570838	725.5584013252748	123.11932354273297	6.379562098700068	5	12	5	48	7	0.18547233953805653	0.35579854794461213	0.29482706700665134	0.16390204551068063	
30400000	-9782.574153090925	-9270.282825251088	-512.2913278398368	-9270.282825251088	69.40337100037853	4.258397930279929	6.917676974981884E-4	0.3551614656652587	6.887446704395358E-4	7.292763238667121E-8	0.37932732919838785	-482.64793250070477	2828.313618412152	463.5601790675296	211.4032017029365	110.3298333382474	10.531593844288462	11	28	1	29	8	0.18773645375458192	0.3350831827972399	0.3062854321950531	0.1708949312531256	
30600000	-9762.041259718799	-9255.760070347373	-506.2811893714262	-9255.760070347373	68.20161840643723	3.6950397076436596	8.060664390339789E-4	0.5058436629082965	7.211478058696863E-4	1.3163117388202622E-7	0.486270625373368	-477.26650860905283	2253.836690044277	174.55130588215437	163.18925141203022	91.66058989011934	9.238898734302893	12	12	37	9	7	0.18204979473864516	0.33202116161582335	0.3049535146431948	0.18097552900233724	
30800000	-9760.667427631235	-9265.271397050152	-495.39603058108304	-9265.271397050152	63.42204843120336	3.767637809140232	7.427705292363914E-4	0.34540162334324326	7.533847211856157E-4	6.937414727326282E-8	0.3451173243622697	-468.9366029105446	1211.7002213484536	254.17719632911275	118.80385575985675	68.9702098702587	9.781759955876296	13	15	22	24	3	0.18646637905542746	0.34745561945879927	0.2958560713599107	0.17022193012586317	
31000000	-9814.279185386062	-9262.299537790945	-551.979647595118	-9262.299537790945	108.71168350935018	3.473550831706071	5.086620187308208E-4	0.43338666771998885	4.7586703607701354E-4	5.6046563849116584E-8	0.48104486325147083	-521.0640958926546	3193.130711886789	238.59468796444003	433.16642679416265	152.57142216517835	26.891102185885064	17	27	9	17	7	0.1684420167092028	0.34692638081113714	0.3067900344809974	0.17784156799866319	
31200000	-9802.975561600691	-9264.111734475093	-538.8638271255988	-9264.111734475093	112.76068614473344	3.6615624330905985	4.831866245184076E-4	0.3213555858222239	4.792737458407906E-4	2.63381494411281E-8	0.33794811784854445	-509.3613956099264	3822.6205946680125	392.5428807151723	285.8325331882332	20.10753240180385	42.578928146961374	15	2	51	8	1	0.19740560628095113	0.33492315673439205	0.31379215051546444	0.15387908646919277	
31400000	-9763.731511712094	-9269.027050976138	-494.70446073595645	-9269.027050976138	63.12640563533124	3.6859048980943983	6.201437646522012E-4	0.3341581361414146	5.992352401682015E-4	4.852588193877737E-8	0.35990846383309577	-468.3090656951532	1748.101752944214	415.09667922227334	153.77873652361976	39.88064642241787	1.6423177062647183	16	2	52	1	6	0.21700316448218573	0.3197067330077184	0.2947860466201838	0.16850405588991257	
31600000	-9802.546140640257	-9266.778762750007	-535.7673778902503	-9266.778762750007	92.65097251307205	3.6953526447705185	4.725616212733362E-4	0.3654346360325203	4.4600471468110434E-4	3.236523772477615E-8	0.39685769241231333	-505.87339258481853	1957.7507320693187	268.72492121561305	298.2726935146262	292.62938779098397	4.607576197562347	16	5	37	11	8	0.18212276861764232	0.3279513304811493	0.32052078211258017	0.16940511878862888	
31800000	-9795.918796469026	-9252.10033264587	-543.8184638231556	-9252.10033264587	90.77896104494205	3.7270692739395	4.158684546181324E-4	0.36760251239999264	4.361545335545023E-4	2.7349538262790686E-8	0.3850240584109471	-509.9315898444887	3597.7281496817845	1306.1346753427524	98.97487797918949	385.45320030492826	2.051904584928742	11	5	1	54	6	0.19146501493491686	0.32537390689268164	0.3100138225311787	0.1731472556412234	
32000000	-9846.5875032664	-9283.906713475451	-562.6807897909503	-9283.906713475451	122.12282664757463	3.8061952795864427	3.59453200933729E-4	0.29211240705387626	3.554413341876147E-4	1.1494759036184123E-8	0.3012012460524838	-532.9802766694992	5093.975973468001	659.0921618761257	470.52749022403833	29.185061393953177	16.317683015625253	9	9	51	3	5	0.19243787339261112	0.34600532024500996	0.2865637440051172	0.17499306235726222	
32200000	-9791.046325239287	-9258.606510136433	-532.439815102855	-9258.606510136433	82.53505162294638	3.3923111400669637	5.700176406472997E-4	0.46246600718733333	5.435644749529996E-4	7.293290506506003E-8	0.4820587862619686	-499.520737531586	1081.7818032245532	3313.1179813732865	341.2700749602444	176.19459519937817	21.194924028012675	5	4	18	43	7	0.19463022363016716	0.3298252656566435	0.31961277844635505	0.1559317322668348	
32400000	-9811.386328282417	-9269.992306761153	-541.3940215212651	-9269.992306761153	107.43763435151685	3.9676120388636793	4.0360805350529857E-4	0.3803612213667782	4.125165607923763E-4	2.6743715606150832E-8	0.4001490565807494	-510.58319475984325	2960.6715951160922	351.1126513963435	214.49838065017966	320.1431277409411	13.614008498164061	8	42	14	5	8	0.17291004990195719	0.345251517837386	0.3068307557848085	0.17500767647584875	
32600000	-9736.826610875576	-9242.607259094773	-494.2193517808028	-9242.607259094773	54.81052054892296	4.081741767350043	7.919380350505974E-4	0.541043753392087	7.230732244240542E-4	1.9729915545129508E-7	0.5838191619172106	-464.68377556263636	1596.1802713836246	593.7170052761898	142.9681169713479	112.31379606876122	0.12932840975763737	15	2	37	19	4	0.1972545053625847	0.32477828369442974	0.3067616471540662	0.17120556378892	
32800000	-9831.385995162298	-9283.914349068516	-547.4716460937816	-9283.914349068516	114.07780055002962	3.684335158180972	4.152282720926486E-4	0.2954506004666329	4.402181421391037E-4	1.7089255586635174E-8	0.3080026434043301	-517.9557153116585	3543.56834221418	495.01130474978675	123.8254623599647	173.6965097230475	9.169909893456051	6	39	3	22	7	0.198639641593255	0.3375700689843578	0.28920348828031717	0.17458680114207065	
33000000	-9851.082721177268	-9277.962140586273	-573.1205805909957	-9277.962140586273	115.79579540175884	3.922298081492345	3.7756279498737987E-4	0.33594041369675204	3.8769155937020143E-4	2.0023168172622996E-8	0.3713485096009302	-537.4516322246598	5091.626168367867	1268.0290950083943	1402.8115933621734	851.394849817553	116.72324412156144	4	8	5	26	34	0.1811202083859925	0.33371478659581083	0.3098289646087084	0.1753360404094889	
33200000	-9747.068048071269	-9261.217116111116	-485.8509319601528	-9261.217116111116	65.77285540057785	3.74521868547928	8.456234724740972E-4	0.4119597961626008	8.11592374132331E-4	1.486578560774457E-7	0.4697777632533305	-457.6756141301565	1173.9849792170558	538.4516964685436	153.23768145329495	72.88311461431388	18.780437659343328	14	2	28	24	9	0.19652815360055767	0.33705036096131696	0.2994347541955412	0.16698673124258473	
33400000	-9766.252232177781	-9267.917841367018	-498.3343908107639	-9267.917841367018	61.07190526502345	3.7630771247455748	8.100738438603671E-4	0.37698529134415004	8.022794720212639E-4	9.520718908703805E-8	0.38258446306061417	-471.153603266101	900.9510500236443	325.84453942865684	145.89721123860846	88.25111892330246	19.559335854388454	19	5	26	20	7	0.1845030125690059	0.34499363725828075	0.2996480579433467	0.1708552922293672	
33600000	-9795.42964471889	-9258.767809534971	-536.6618351839182	-9258.767809534971	98.18832610241387	4.120143834926663	5.652025326595368E-4	0.43804428385558175	5.60545884830595E-4	5.6570107307255386E-8	0.43591057819931994	-504.2022915151489	3259.0252129864753	2438.250162593006	439.97740423942383	136.75960383809718	9.96652355814281	7	8	27	26	9	0.17628856025144526	0.33852820714334025	0.3116421725752632	0.17354106002995162	
33800000	-9772.500228333909	-9263.005816272951	-509.49441206095753	-9263.005816272951	68.62223237201182	3.7744938259146994	5.672775857389566E-4	0.4331118666811104	5.660606621864078E-4	6.839177785358514E-8	0.4496821876624344	-482.39871102641905	2375.3557012108163	1281.8796584033526	194.20231073701558	9.687824215587847	0.6640347357435953	9	1	61	1	5	0.17398638444680278	0.3302265626397751	0.3247594883447318	0.1710275645686907	
34000000	-9765.822319893156	-9273.238064138091	-492.5842557550633	-9273.238064138091	60.69166978857096	3.6521540636153875	7.767800017703732E-4	0.4166646409299455	7.244656709216172E-4	1.3416583329077528E-7	0.4673618961027662	-461.75847575554917	2431.388625337952	839.2628136129409	99.07725818439985	163.7660458732229	2.5050067229112036	13	4	47	6	7	0.17324246497417928	0.3344554415204777	0.3083288351932394	0.18397325831210398	
34200000	-9829.859022754494	-9285.027535478814	-544.8314872756806	-9285.027535478814	94.90979235207145	3.7336206077134295	4.7466418190949953E-4	0.4119724395008655	4.7748464289110675E-4	4.619860982257845E-8	0.45098181563968964	-512.0954981499996	4173.646780457196	3784.8272167199943	276.9338156222273	142.62955454872875	4.43582352320757	11	2	42	16	6	0.20544455052940452	0.3375304817180828	0.2853348740635619	0.17169009368895102	
34400000	-9786.06447660179	-9257.609404656694	-528.4550719450957	-9257.609404656694	97.289261506608	3.6361842168876293	4.593885876747899E-4	0.4221428141116079	4.342226519379492E-4	4.006401902255047E-8	0.4492801411805101	-498.35254142765785	1339.3469004960834	1085.583622921031	226.67522613965284	244.67934670204215	0.0890272722019333	16	1	15	39	6	0.17957055535126976	0.350146352007386	0.30857346187187207	0.16170963076947248	
34600000	-9756.217862980906	-9259.963734389927	-496.25412859097867	-9259.963734389927	65.49874357825234	3.912162684655165	7.233827891855009E-4	0.350811570792246	6.395905310493107E-4	6.749849462432E-8	0.38118133866392573	-465.27747368933586	2130.8246609760886	551.8330562736276	156.76251341264384	280.86553416150207	0.31761332573297063	11	1	56	4	5	0.18674829908063362	0.3317247076353668	0.30345046384171415	0.17807652944228575	
34800000	-9789.15663964663	-9257.670891611664	-531.4857480349656	-9257.670891611664	83.45049629837318	4.092625629781549	5.097909402160797E-4	0.47068279609808206	4.8604630570253E-4	6.169279258835707E-8	0.4831465646825187	-497.3773720290977	2747.201605114655	2361.6641600287494	1639.768699985913	197.24708947299348	4.118189089752864	4	8	5	53	7	0.19545293008358153	0.3231430447302758	0.2986964278981819	0.18270759728796127	
35000000	-9767.431961179778	-9253.608856606375	-513.8231045734034	-9253.608856606375	66.31016460580908	3.472009776752108	6.414878187671914E-4	0.3831697108999939	6.449045983634093E-4	5.7740094891184165E-8	0.37459327357304084	-483.0525874042961	2140.8590781865955	1479.2520018270836	61.21528697126384	140.68416173999387	6.267528305418074	8	8	5	50	6	0.19818997122433746	0.31912974816206996	0.3080881874912824	0.1745920931223105	
35200000	-9780.78375390583	-9268.616763290025	-512.1669906158036	-9268.616763290025	65.77317308653588	3.5463788311975963	6.337336237057908E-4	0.5338617489223051	6.397443350115195E-4	1.35839365392221E-7	0.5872196425365074	-487.0486121318099	975.8228834999835	281.42748328933885	179.70431619405983	4.669610281210981	6.928321656287023	13	9	49	3	3	0.18788647345124093	0.35051885136878375	0.30020063368789196	0.16139404149208367	
35400000	-9817.386055051857	-9260.03073491294	-557.3553201389166	-9260.03073491294	106.02117528271867	3.996787885334219	3.9447125601287873E-4	0.34135559599080884	4.038680133854431E-4	1.9976481594410427E-8	0.3538363308975727	-524.1019481866206	2337.0144596343885	950.3732396627133	135.66999105479988	507.38616345458996	21.409770646883537	11	27	28	3	8	0.18119155114063168	0.330816932957618	0.32393120052347557	0.1640603153782751	
35600000	-9781.949945884571	-9268.933823564299	-513.0161223202716	-9268.933823564299	71.8817263016173	3.451283315984383	6.552076593883446E-4	0.4217861588313246	6.428595381447481E-4	7.927136464362957E-8	0.44489601723490196	-484.0113608108594	2606.828417457417	76.04312074079128	135.56954203711106	130.51026420482174	26.51483389623013	22	8	16	25	6	0.1887914328699604	0.35785770916553683	0.28705110377626775	0.16629975418823545	
35800000	-9733.739555630593	-9271.139240078171	-462.6003155524222	-9271.139240078171	63.33822185413068	3.6676797226462727	9.294112316943901E-4	0.32047270843515235	8.884726189523739E-4	9.144880572818252E-8	0.3363995424303858	-431.2473532225631	2323.107573545946	1752.8989187899851	43.5414946456111	96.14186157150732	14.797228408629556	2	12	19	36	8	0.19657325859944924	0.3228259609863196	0.31211148937468636	0.16848929103954535	
36000000	-9787.678832285617	-9270.93868559136	-516.7401466942573	-9270.93868559136	64.40833495362439	3.663418499767766	6.739618747673501E-4	0.36252560014165275	6.629859487445296E-4	5.0679965952425683E-8	0.35295786738826923	-488.80830204954736	1225.201575014311	527.3432773115051	90.71588255032411	116.56892588916956	22.721362088991306	13	21	33	2	8	0.17703111183365222	0.3453162499942538	0.3042176460180387	0.17343499215405572	
36200000	-9742.607947256049	-9254.036881603846	-488.5710656522022	-9254.036881603846	65.1429503761858	3.9249527701990177	8.48965159781878E-4	0.476339075981283	7.58858786082322E-4	1.6996366792072061E-7	0.5092919999787509	-458.12683355437207	618.2522297468078	1308.6223449549427	239.07232865896682	119.70675300586215	11.167650480366113	3	13	12	41	8	0.19646433047637285	0.3291512719680024	0.28875734708328565	0.18562705047233943	
36400000	-9774.058747235735	-9259.519751368074	-514.5389958676602	-9259.519751368074	86.54852744126683	3.121895671798987	6.539840246201912E-4	0.44501108267275935	6.285082383245494E-4	6.702403895112893E-8	0.4122289241551979	-486.0316781189136	2131.620195767294	258.24250225602947	188.54448306691248	97.26004322801211	28.06451510054774	10	20	8	33	6	0.18426474829409129	0.34597868564821227	0.2979527351842042	0.1718038308734927	
36600000	-9766.272106754033	-9266.348598422777	-499.9235083312565	-9266.348598422777	58.09263123537036	3.914887676475911	7.608211318919037E-4	0.4590243344012766	7.736527308142442E-4	1.637062317557505E-7	0.5045825369240912	-470.3627553322318	1456.9285177407207	1238.002123645241	135.39771510758288	81.46241652107918	12.056507743255377	11	9	34	16	7	0.17975616981675124	0.3373948882026951	0.32085415431503816	0.16199478766551603	
36800000	-9743.924173057934	-9259.309792337588	-484.614380720347	-9259.309792337588	48.42805412522305	3.7068698282122114	8.370897325030883E-4	0.42398677573962495	9.12426642610213E-4	1.3200228576370155E-7	0.41040453588203935	-456.73061136520005	1515.124879654955	128.87985765435195	170.2538833546485	61.18935677152556	25.06005515722215	16	38	2	13	8	0.18941397787657177	0.3273639940743782	0.31397588211453226	0.1692461459345183	
37000000	-9769.992422923573	-9282.884107919272	-487.1083150043018	-9282.884107919272	56.12999852410404	3.988179828122947	8.701511792723978E-4	0.3640547688214502	8.549414895179457E-4	9.933503800438504E-8	0.3578258396185598	-459.49182790733386	978.4299467374997	321.3880215952235	126.56921487435824	83.70307839792956	39.91539174273301	15	5	8	34	15	0.20003740126360642	0.3304600301105471	0.29945810045062776	0.1700444681752195	
37200000	-9732.13945589547	-9255.178507713052	-476.96094818242	-9255.178507713052	54.474921066718046	3.845933487562375	9.241147487943684E-4	0.38762557506153594	9.757540608238185E-4	1.5562469635041912E-7	0.4066637108865302	-454.6908329191047	778.935820974742	86.09455132656201	29.741531715701228	12.399778947776708	6.375760340647969	19	46	2	1	9	0.18731136867305107	0.34111192393476636	0.2979861302777986	0.1735905771143848	
37400000	-9720.348972755455	-9261.277820089945	-459.07115266550954	-9261.277820089945	58.07604391133385	3.552361979959908	9.763361294661125E-4	0.46852705490534297	9.737288688494272E-4	1.8350143046095329E-7	0.43187381955908316	-431.46094963108544	723.7069137396833	22.491239691820688	32.43365923930285	124.75006252458054	11.366428505322673	24	4	24	11	14	0.19068445337891093	0.3287377289785389	0.3074615839395003	0.17311623370305068	
37600000	-9743.848131539695	-9263.016858709381	-480.8312728303143	-9263.016858709381	55.30564365370586	3.675988738210748	7.097756322940347E-4	0.465858517707853	7.57974190353573E-4	1.4386114691391138E-7	0.5266805640937192	-452.9647633235286	1076.9523904631703	90.16107687753069	32.63833384999731	128.4008582566919	8.726697616898184	20	10	4	28	15	0.2031352570829388	0.3348948926993634	0.2916663715281472	0.17030347868955142	
37800000	-9737.109656690396	-9279.443516786563	-457.6661399038322	-9279.443516786563	35.12429979922135	3.9986149204421846	0.0010981932397725286	0.4340470246259473	0.0010607151475109042	1.9720509727090142E-7	0.41174031437166353	-427.11351005104757	2213.923541304713	1272.8504934835291	70.73647732917904	59.39656254327678	4.314301373412937	7	10	26	25	9	0.18519554910430036	0.3271875284617711	0.30887509361488685	0.17874182881904252	
38000000	-9748.030665753588	-9272.281421493779	-475.74924425980794	-9272.281421493779	62.80593453341128	4.472506482932675	9.020278460401955E-4	0.4634849912790753	8.6685545435341E-4	1.9321859129053739E-7	0.4961436669934341	-444.3785431243379	210.99847786499626	1159.8997231408289	147.68030891457877	93.29791169271547	22.085303978040272	2	16	5	34	20	0.18787961306428597	0.33476569639487236	0.3072039438840045	0.17015074665683788	
38200000	-9729.07125790482	-9254.569563310359	-474.5016945944608	-9254.569563310359	55.60551925180316	3.764955878846204	7.220432142013955E-4	0.5092939048769761	7.987245668921418E-4	1.4370374259451455E-7	0.49521378835290875	-444.71952548940754	283.4079020128584	1094.466966117444	53.46687022573125	105.34427104370229	13.891627777216671	5	13	28	22	9	0.18756873849476974	0.3193603500661037	0.3171530639317112	0.17591784750741618	
38400000	-9765.238741921785	-9262.627621907255	-502.61112001453023	-9262.627621907255	71.62672067753209	3.319793657013877	7.021670602338281E-4	0.5269520046118096	7.343175335941798E-4	1.6622544710372183E-7	0.5418928229544127	-471.6201977725326	1142.9445252278967	1427.5859126415814	348.9578285465514	155.13015064228543	19.19738961181161	1	16	6	40	14	0.18552017577467755	0.3237400696475844	0.31008997975712593	0.180649774820613	
38600000	-9742.733807833403	-9254.023892992915	-488.70991484048875	-9254.023892992915	64.95234730331975	3.4903480298882665	7.75112439511616E-4	0.5543150111023816	7.377911182595494E-4	2.161264309436534E-7	0.6114945038617832	-461.9360441014948	984.9611764190919	293.80283132303725	154.99347059961025	39.13738851202983	16.031420555404086	23	1	31	3	19	0.18722337818150048	0.3519077094319374	0.2859961369584443	0.17487277542811885	
38800000	-9709.190606438562	-9250.58710535513	-458.60350108343306	-9250.58710535513	39.506197277820156	3.9092680397253217	9.568199328351223E-4	0.5827637839946163	9.811020705566547E-4	3.909875253887504E-7	0.6277838242505838	-433.1935782749288	980.7417528711549	477.3319425523048	71.8522038115058	5.913121113299433	3.8092494539208657	12	14	36	4	11	0.1862485205658307	0.3221786669615909	0.32239586549420574	0.16917694697837382	
39000000	-9776.881525898829	-9274.905070571798	-501.9764553270305	-9274.905070571798	63.75554224015957	3.8447354574906845	8.009849813062366E-4	0.6702909340881719	7.068009176536214E-4	1.9891748778501203E-7	0.6158802319467322	-473.39771503062184	1028.181689512466	118.50282133128356	125.02154169551976	141.80393035377702	18.82428567670226	23	3	30	9	12	0.1880407991028758	0.32611155264783614	0.3070979055166623	0.17874974273262692	
39200000	-9757.458588503478	-9264.98089356038	-492.4776949430979	-9264.98089356038	60.3427087890628	3.722528417122885	8.560863414930683E-4	0.5679867360308837	7.759110575561212E-4	2.515514585311784E-7	0.6203464712118534	-462.855643753057	1248.2627344110233	1422.413106683457	140.5081179496297	36.15891941323688	19.209960059502546	12	6	36	7	16	0.18236555768314763	0.3279020278688208	0.32247163684941293	0.16726077759861965	
39400000	-9784.834858604589	-9255.29713511507	-529.5377234895192	-9255.29713511507	110.23732943785495	4.097053149117776	5.265114788113875E-4	0.45744764065194443	5.089137790294748E-4	6.211872411668197E-8	0.47431359120816574	-498.12089631449675	1778.4239752381502	1868.0006460959567	97.15810974358368	174.88688131226078	27.11869462646465	12	7	21	31	6	0.2064869449589958	0.32921046366970835	0.29282296625193194	0.1714796251193648	
39600000	-9764.136489645092	-9265.775796474842	-498.3606931702498	-9265.775796474842	58.908246916111885	3.8076494888376815	6.810166177352622E-4	0.40351556774667247	6.863578069986671E-4	8.049290836609324E-8	0.42135040158504744	-471.3988245368644	866.5399075991463	221.01397820957234	188.2806138693657	113.44957634315611	3.8499346644790697	19	5	4	41	8	0.18263738165342597	0.3277555513244172	0.3107919298156996	0.17881513720645792	
39800000	-9752.964791926323	-9275.348989372747	-477.61580255357484	-9275.348989372747	55.73751250857271	3.855755564586264	6.546100926616808E-4	0.4168741802087596	6.590950532284545E-4	8.7977584340719E-8	0.4437257788717006	-446.28027380022246	1768.0123692894228	640.732329397091	36.75995465523389	164.45334599360618	3.7638075448259305	15	8	20	27	7	0.1917824018487365	0.3262457212006491	0.32562545466665943	0.15634642228395565	
40000000	-9784.764216909793	-9278.625716815737	-506.13850009405525	-9278.625716815737	63.40267700747729	4.169416922886593	5.755504024725947E-4	0.5282520490774087	5.771281306580098E-4	1.2101706208365553E-7	0.6021018454790827	-476.44258331249193	9308.4098078124	135.74030392067644	229.6864989144309	12.49822642075611	3.1350931743703474	7	11	52	1	6	0.19420207868208675	0.3303837817365609	0.3062377507765755	0.16917638880477734	
40200000	-9735.045815318184	-9253.396737954845	-481.6490773633396	-9253.396737954845	71.40587885518875	3.7050235169287693	7.66238515079909E-4	0.33698276004946676	7.929922080496671E-4	7.840705377467131E-8	0.34794197257344184	-452.5289811144077	1845.7799307003222	654.6405674949405	56.37007438999003	110.84780579201244	11.257115509675335	14	1	23	31	8	0.19052606255482893	0.3463516788700573	0.2972224632265801	0.16589979534853416	
40400000	-9737.198990850507	-9252.48466812429	-484.7143227262161	-9252.48466812429	60.407657296170576	3.7747879110977736	5.930592640752855E-4	0.4066868007041762	6.450989952126768E-4	8.856807850610107E-8	0.46519703843989796	-456.72335987620534	2638.154487372672	41.61943737205548	90.33266717204688	101.41668811125983	5.000917768129782	17	4	25	24	7	0.18281863663160444	0.3327782887488269	0.30492586073528194	0.17947721388428728	
40600000	-9795.596114849695	-9276.076989801515	-519.5191250481801	-9276.076989801515	108.53930583438228	3.855131825390317	5.04859228698815E-4	0.4140924002319712	5.248426006742124E-4	4.740674107440244E-8	0.4068286953562997	-492.3236844703716	1797.1376440631382	182.37455637443273	191.02419335029603	64.28956156464339	17.43340348427791	14	2	52	5	4	0.1877420512751488	0.3462681220080098	0.29544558190771447	0.17054424480912733	
40800000	-9803.704562704705	-9267.216979357248	-536.4875833474556	-9267.216979357248	103.9075519175297	3.632168125640167	5.623945740767953E-4	0.3665415654745326	5.431804617768952E-4	4.217532499347099E-8	0.37482065480209337	-505.13491614260903	2026.2441061440534	217.3148584107112	624.5140192356334	172.04353006344718	29.154641180384125	14	29	4	23	7	0.1781401229166324	0.33790800538061133	0.318551378921163	0.1654004927815938	
41000000	-9768.09543327892	-9268.782928662376	-499.31250461654395	-9268.782928662376	61.6574060726296	3.2765778265443286	7.139376367887646E-4	0.4537073062930595	7.399097168968087E-4	1.029869316194554E-7	0.44071871718916816	-472.44452435388655	1229.9155070964323	330.71125875646385	165.2009533873179	46.59137361106409	18.04550551558211	15	12	32	6	12	0.1860033013516514	0.33431534386675243	0.3011973343027823	0.17848402047881426	
41200000	-9765.238893827469	-9264.211553640076	-501.0273401873927	-9264.211553640076	65.3953087485832	3.4876705617628305	6.741856453702364E-4	0.3548081438221958	6.903211379810654E-4	6.503558087337154E-8	0.3687965645687195	-475.08644854991365	1687.2640312466342	425.90105072213186	107.77608218007346	21.760393825018607	11.986058563046758	14	12	44	1	6	0.18722962474666208	0.3449091606080379	0.29483635977165223	0.1730248548736481	
41400000	-9763.819852554105	-9270.987810887595	-492.83204166651024	-9270.987810887595	82.2545671295492	3.4973905167535877	7.273152302069651E-4	0.5115813545742481	7.485882504603559E-4	1.4653360694047588E-7	0.5040429058216449	-464.8861293971081	1610.5700973120101	122.61677016925927	101.05072543410091	113.31259333836744	24.854211704350764	15	11	5	30	16	0.191707405221412	0.32785703387154996	0.31626820765096136	0.16416735325607712	
41600000	-9743.75725066682	-9264.207056790534	-479.55019387628613	-9264.207056790534	65.22735384506993	4.002401213755395	8.212838581438152E-4	0.4186406834238407	7.975930696215215E-4	8.674991711072238E-8	0.37442535096670077	-451.42042924001936	2955.9739005541815	61.328302176228156	70.9201967293981	73.60495272816551	21.368996829629463	15	16	38	1	7	0.18968268209723887	0.3304846204651635	0.3147046092668423	0.16512808817075558	
41800000	-9760.57687617391	-9272.953502565957	-487.62337360795283	-9272.953502565957	58.388100689779094	3.2359832494929845	9.236070569537895E-4	0.5358551912528576	8.38836610155874E-4	1.792568311169404E-7	0.512848246030605	-458.69992410989556	991.0963694774648	756.2191238256111	79.61587898612865	82.53964030754875	22.01740321273585	13	9	2	42	11	0.18872030133963896	0.3399288173791599	0.31158286327638635	0.1597680180048149	
42000000	-9736.918109020979	-9261.575346416406	-475.34276260457295	-9261.575346416406	69.09259682233021	3.9300351836513205	8.52023225351722E-4	0.5651732100914878	8.929711701145585E-4	3.032125566729476E-7	0.6107652536971542	-445.4298502840431	1790.1215957040085	38.346982628387394	141.51737081137543	26.825683430200957	41.835561896341915	13	21	19	12	12	0.19095850064302367	0.3436651264332052	0.2970813247959375	0.16829504812783394	
42200000	-9785.640007998056	-9254.304524762309	-531.3354832357469	-9254.304524762309	78.70745268949749	4.115513258335374	6.227318146736003E-4	0.5835598583173107	5.739704934832667E-4	1.228142860900814E-7	0.6086694251037537	-497.4518084134754	2116.3772911797937	372.2344443817318	1166.1491682156209	126.90830432110613	59.43583700408558	10	25	4	12	26	0.18620857192018794	0.33755574977997027	0.3067434354328737	0.16949224286696862	
42400000	-9793.849872062214	-9282.15855710255	-511.6913149596635	-9282.15855710255	79.45040145575695	4.016787040319318	6.483038239752531E-4	0.3800982414189357	6.687751740119635E-4	6.893419509232605E-8	0.39598843929556776	-483.65808381166056	1947.739197232448	716.0057244203	102.47222385327882	66.044832810358	9.988549123221249	19	2	40	12	4	0.17044847822819037	0.33807801994460795	0.318494936707283	0.17297856511991927	
42600000	-9752.50681904942	-9268.728858965302	-483.7779600841182	-9268.728858965302	60.30126474349992	3.5311176046598494	7.290632153891292E-4	0.4255545139780594	7.101954436204049E-4	6.606900543183055E-8	0.3674344093431434	-456.73023132351364	1167.9057128976315	394.52865370264783	82.0328644246183	80.62868920124147	10.436390584825922	15	2	41	13	6	0.18355029344638646	0.3504004670258372	0.3012438486226529	0.164805390905124	
42800000	-9783.001664145953	-9265.267479172497	-517.7341849734574	-9265.267479172497	84.95680335133396	3.936417521548018	6.138762898826196E-4	0.3732642408679	6.334846285545275E-4	5.326232282613979E-8	0.3705239422657336	-488.01641470211007	1409.9436513051928	1305.0087806282559	132.89303186256336	137.69620309536126	20.093989833176472	18	1	15	38	5	0.19137189802221585	0.33299373573757995	0.3054218112279426	0.17021255501226215	
43000000	-9781.102879762488	-9265.959824092506	-515.1430556699815	-9265.959824092506	64.79996034124169	3.9744956125659234	6.044097847659499E-4	0.32318628590130494	6.165988050887986E-4	4.36279088615591E-8	0.34577103653601865	-485.3204843331074	2372.956835419931	277.7326482011496	458.82388906805176	102.49082457068208	10.293230305489434	13	22	8	27	7	0.17299449644859516	0.35113942198758935	0.2982181378165276	0.17764794374728848	
43200000	-9774.724148700678	-9255.22921865109	-519.4949300495879	-9255.22921865109	69.5042999057539	4.067271037978849	6.210989585668244E-4	0.31495710147471595	6.334397070755269E-4	4.84380485218204E-8	0.35010696034528604	-485.1747122694954	664.0604325225776	1589.0967913397856	3440.3375132663245	186.92458187191542	21.56499047240935	4	8	1	58	6	0.1815037501814324	0.3366569910293391	0.3002289740665381	0.1816102847226911	
43400000	-9787.23555454	-9262.997903462825	-524.2376510771747	-9262.997903462825	86.21274366469576	3.767756837374691	5.808509292693305E-4	0.4709238073015681	5.60408321663126E-4	5.632961923558077E-8	0.42373780696581237	-498.19308125617005	2244.7647130238815	159.25882321034277	126.97915371207633	13.856112764138858	12.056286804080424	18	42	10	6	1	0.18462110844989738	0.3238600501983902	0.31224100209369443	0.1792778392580187	
43600000	-9782.223200487893	-9257.341034404037	-524.8821660838569	-9257.341034404037	81.15022322287369	3.9067481060454603	5.603809028766028E-4	0.4133715485617424	5.442141344607965E-4	5.797469791382723E-8	0.4339406507134744	-495.17963554451984	2098.6815824077066	78.12950302385217	164.3799897158199	225.19829606328125	5.1411673736372165	15	3	48	5	6	0.19168289740125066	0.34272810173046797	0.3008017021463132	0.16478729872196896	
43800000	-9792.895496130874	-9277.914742139148	-514.9807539917249	-9277.914742139148	65.2269601573506	3.9557782864930875	5.63995105413063E-4	0.39175175198115664	5.793024795550754E-4	4.581702304938339E-8	0.37809507618912125	-484.6288020023957	1035.678243254917	2011.207106329336	258.60197932389383	121.49944990903144	3.239815112792127	3	11	27	29	7	0.18525492627931495	0.3487184281433868	0.2892866392375747	0.17674000633972428	
44000000	-9776.485830840145	-9271.64128853434	-504.84454230580593	-9271.64128853434	73.878959393042	3.466920234794154	8.314542853048911E-4	0.4319337324218309	7.422934298766539E-4	1.142689636337494E-7	0.43682266289040733	-478.88506251042895	1246.179478221939	231.79079058340437	144.50794786716077	5.5766810269252245	10.245642521815117	12	16	42	1	6	0.18115605942205468	0.331139328368827	0.304299943940451	0.18340466826866794	
44200000	-9770.01371730184	-9263.225266300979	-506.78845100086124	-9263.225266300979	68.59791844468856	3.529350296063302	6.051596605310769E-4	0.5419317796640494	6.315564904550704E-4	1.5424744613445406E-7	0.6228421511367875	-477.69798322825005	1621.5421589412163	82.30077836893071	85.05307026670869	209.0814208910409	20.601492275924066	20	28	2	20	7	0.18274037201818694	0.33601745618251794	0.30808991649261935	0.1731522553066764	
44400000	-9775.73903578815	-9261.112928390648	-514.6261073975028	-9261.112928390648	63.71644280691838	3.6351042996163976	7.678939843427466E-4	0.47312150961817895	7.030261682490136E-4	1.0598082907829814E-7	0.4537464114197953	-486.04242693026094	941.7561095996284	233.61729018779366	271.4643213988923	145.57997138510194	8.954233939923403	18	22	5	24	8	0.18789719736569044	0.3505748092453018	0.2916281385553901	0.16989985483361816	
44600000	-9768.214316911775	-9278.379314207441	-489.8350027043336	-9278.379314207441	71.72152100991096	3.8748016982323383	8.841703040037514E-4	0.48203809921004304	7.620866413541351E-4	1.624207816793966E-7	0.4966552513511053	-464.3445091289718	1948.3217820275238	158.92600989790762	80.36581106009179	3.7995224552709717	5.758965173346331	14	41	13	8	1	0.19206620652177914	0.32952495164090534	0.31001261618214726	0.16839622565516865	
44800000	-9729.699298607264	-9260.762188914226	-468.9371096930373	-9260.762188914226	52.799442633834126	3.535659307499404	8.035118927081391E-4	0.6018316362781068	8.341762988428195E-4	2.2999248116315044E-7	0.5568581702276519	-441.7697986488922	2623.23703570247	63.800667779342824	115.96447174630683	4.271973000625321	7.646256600883496	14	16	40	6	1	0.1786582664075733	0.337754190112297	0.31129981636608767	0.1722877271140425	
45000000	-9771.5641988098	-9255.046596003212	-516.5176028065865	-9255.046596003212	79.35478004183923	3.8927338548451065	5.858314883750489E-4	0.4103075236726167	5.775579248203008E-4	7.135891634884354E-8	0.4519793139720395	-484.4652661886025	1392.5667023182355	2469.863521161718	202.1778671609582	223.8304434791939	5.786112291064615	4	9	40	17	7	0.17953980530612482	0.3431818973115254	0.31111568564602904	0.16616261173632135	
45200000	-9769.901212650582	-9283.796508534035	-486.1047041165483	-9283.796508534035	78.33534916532152	3.8172680507089956	6.091508694643145E-4	0.43237107197350577	5.91274722933562E-4	7.49733812025997E-8	0.4572586045829928	-455.499827143975	2104.081000688747	25.527275131801463	33.48589169200926	192.00191366070854	9.427292108014026	13	17	2	39	6	0.1752490982926188	0.33367017767621976	0.31290690819133	0.17817381583983205	
45400000	-9804.916788473636	-9265.794064228889	-539.1227242447476	-9265.794064228889	85.76157387442284	3.9390359613407675	4.5878985861624324E-4	0.4761339996125037	4.654023478932598E-4	5.324534293481602E-8	0.4718163921085871	-510.0942195964211	1646.529699206633	265.8022237052515	178.05913754020068	215.69518903146195	11.090104909568076	16	9	2	42	8	0.19271127682401934	0.33265316740131495	0.31384947863979057	0.1607860771348757	
45600000	-9740.644106348962	-9253.894838344217	-486.74926800474566	-9253.894838344217	67.10338029090813	3.601459558938939	6.4529785559634E-4	0.38346945574693125	6.297887077726173E-4	7.222267486830969E-8	0.4182562343808317	-458.8496067638615	1550.2934952354851	88.41002455940998	68.4149743038402	169.56746237984078	0.47573151603943054	13	12	7	39	6	0.1956036222513156	0.3368994166793509	0.2917970538748957	0.17569990719443826	
45800000	-9768.743158889005	-9256.96044071828	-511.78271817072584	-9256.96044071828	68.08338120401773	3.618312120526578	5.648235479634018E-4	0.387021681566513	5.690319664175128E-4	6.169234989011755E-8	0.4363713801654812	-483.88961147689366	1281.2724478119305	537.2335000529799	52.44245158539829	113.89505085348145	11.122396469948148	21	2	10	37	7	0.20360489516530336	0.32670089327726526	0.2948515871675654	0.17484262438986659	
46000000	-9809.009989267024	-9279.660101515488	-529.349887751536	-9279.660101515488	83.08184521163112	3.711443055802603	5.969655865979346E-4	0.5082072305500774	5.691603263419889E-4	8.843160714941836E-8	0.5253682339610436	-498.3530340999139	1379.3860957359188	1526.3436956311605	238.48680917769164	179.61563693771538	25.178274326090342	3	14	37	11	12	0.18429147918069058	0.3391697837240804	0.3103090788702915	0.166229658224938	
46200000	-9764.947965948859	-9263.554408402377	-501.3935575464827	-9263.554408402377	63.776579451693095	3.9611932092646094	7.147011970187198E-4	0.511654543086482	7.123958261430193E-4	1.4978826873071964E-7	0.5226273744519736	-470.08369652914814	475.9717995546121	1229.6846180949647	680.7072600930724	150.46615955947195	12.761851124745162	4	9	10	40	14	0.17681737277694226	0.33763544568829146	0.31534018869362185	0.1702069928411449	
46400000	-9784.848812858898	-9273.12828675833	-511.7205261005677	-9273.12828675833	77.40800549665009	3.8428501081775086	5.955455934629097E-4	0.3321316343722198	6.018914508011172E-4	4.326490334506471E-8	0.338599050798038	-483.97154455076117	1443.081928314469	86.00424295018756	133.28078230254485	169.51525849527033	12.212512491516081	16	4	47	3	7	0.1794736246431192	0.3427051562381435	0.30492811845748896	0.17289310066124883	
46600000	-9776.236842104754	-9256.935875799923	-519.3009663048314	-9256.935875799923	74.06648479433939	3.9097955615995117	5.511982682083125E-4	0.3452601023819057	5.141889003615124E-4	3.280826554013868E-8	0.34508809810853686	-485.1499698545203	1927.0754086462027	2013.3633036140927	154.50648710636221	510.5938746475624	4.082714525616931	3	14	48	4	8	0.18572199755411037	0.33362361078374264	0.30418058208707777	0.17647380957506978	
46800000	-9786.251175982661	-9258.323684741246	-527.9274912414152	-9258.323684741246	94.06961842353095	3.834170233551687	5.128916760804472E-4	0.35141574596317554	5.098416746903601E-4	4.0199792666022485E-8	0.3900086799473423	-492.4175207635317	2384.488113550251	515.5072581549667	62.16526759445422	464.7962616396203	11.035000439150537	9	31	26	3	8	0.1952561249155455	0.32862710751305013	0.2967603582085432	0.1793564093628617	
47000000	-9787.659421951012	-9274.088845535176	-513.5705764158351	-9274.088845535176	77.64191022582814	3.9103150991927196	5.932053482705459E-4	0.5204412040770554	5.457317796260138E-4	8.720213841984926E-8	0.48798242177328716	-480.8480590837906	1350.8889796818755	2877.657598760559	154.2662303988246	199.90374443701197	8.771139776743157	10	6	50	5	6	0.1883543839412774	0.34836353092437466	0.29635759923646676	0.16692448589788153	
47200000	-9752.703897691834	-9258.733658927447	-493.9702387643864	-9258.733658927447	70.5994584104081	3.568721769503571	5.620516853992265E-4	0.3944144265061015	5.636930390748669E-4	5.3902804350015554E-8	0.4134374180238621	-462.657521757629	1673.8030641891753	1948.196537352493	83.07817269347167	183.9452615176171	3.597354889563912	16	6	37	10	8	0.18401193215989034	0.3284330896192541	0.3195096429513694	0.16804533526948648	
47400000	-9867.968405806712	-9287.253799605223	-580.7146062014892	-9287.253799605223	162.35194811024223	3.8107491539297302	3.2284979525526566E-4	0.43999794653038177	3.1308565744275275E-4	1.9956055670777783E-8	0.4681057452370035	-546.1782361097368	22617.05788247027	658.1536346470818	177.36561465685847	219.5259831709305	28.0682506143124	7	37	5	21	7	0.18026296170989228	0.31638156126983896	0.3326128528824798	0.1707426241377893	
47600000	-9749.484184524781	-9243.763383323785	-505.72080120099565	-9243.763383323785	72.47672601589205	3.560467725069153	6.347812500415602E-4	0.43558536905417705	6.815819041455275E-4	8.14671571594562E-8	0.43475811433500505	-473.92259821425523	976.0367188234022	870.643978998371	1789.1483401907085	83.53771805529882	12.814090644185832	4	6	12	47	8	0.18913608469318377	0.32292252480584205	0.3070364597616353	0.1809049307393394	
47800000	-9758.836246953088	-9268.30284535164	-490.53340160144836	-9268.30284535164	60.60317982259054	3.7401221493310355	7.619586364250235E-4	0.41145017803559825	8.033231224955793E-4	1.0054584147938735E-7	0.4144332592920106	-462.9467499414065	1308.9134425284376	544.3952579207577	131.1275618550526	63.56619990930898	8.60512318591569	10	10	30	21	6	0.18692701185148602	0.3500822717061452	0.2900242179210473	0.17296649852132215	
48000000	-9749.668701931943	-9266.108283173748	-483.56041875819636	-9266.108283173748	64.64297279666873	4.149315257819833	8.97318554830686E-4	0.4516857956214889	8.38220605275685E-4	1.4677943186703745E-7	0.45672406589844805	-453.3094108558429	1696.0294493344823	1147.7139176557962	64.58206803274797	85.32461375344589	20.151713806890175	8	13	13	35	8	0.17103727667799004	0.3425839940395892	0.31090692101339756	0.17547180826902367	
48200000	-9723.543896329333	-9264.798016673883	-458.7458796554495	-9264.798016673883	46.08213066991127	3.8034748490094894	9.911704427470914E-4	0.5382542514615207	9.626739093855449E-4	3.6294749520980426E-7	0.5875647666337307	-433.6736626545143	1161.9842202520563	69.46145902161442	57.06993426797304	15.950939656648526	11.83595634599353	20	20	28	6	3	0.180403951516076	0.3356465474808772	0.306115997770144	0.17783350323290337	
48400000	-9756.906517922813	-9255.16416792541	-501.7423499974024	-9255.16416792541	55.80174814611914	3.736915217322854	7.84502365263257E-4	0.4130388062628416	7.652890977864806E-4	1.0632129144576591E-7	0.4244013378729115	-473.4054468554371	1361.8457372735795	480.5048979918366	128.78550598753716	99.23779665518408	16.214630863468834	13	13	10	33	8	0.19350792027092178	0.32543425757644645	0.3126026501199279	0.1684551720327044	
48600000	-9748.78672448324	-9244.138458794336	-504.64826568890413	-9244.138458794336	70.02039416405488	3.521979012873973	7.014435062522741E-4	0.512766499022901	7.06501470083087E-4	1.400640620561194E-7	0.5258209685161548	-475.856883925134	1740.3259690910559	359.1249369315875	142.36387476312083	109.04028374515592	29.04057339791708	15	2	7	45	8	0.17581371253266675	0.34679745178128296	0.30701361479134626	0.1703752208947046	
48800000	-9753.848495942488	-9271.144702976213	-482.7037929662751	-9271.144702976213	59.760873509019966	4.096502857416515	8.073936621217714E-4	0.3707773103082078	8.34624389886772E-4	8.030660060435984E-8	0.3552305647099524	-455.2156010273355	1898.896441071606	227.37076612541858	91.81390375250622	65.73473273739499	17.062891469793886	17	4	40	9	7	0.18606819549525433	0.3358248603689022	0.30467247571370615	0.17343446842213778	
49000000	-9742.135425575796	-9266.476408106799	-475.6590174689978	-9266.476408106799	61.06466136423334	3.72788877165939	7.813860725074917E-4	0.4372685246348909	7.61384144396701E-4	1.1873320799323792E-7	0.44926034351193245	-450.50223323190477	1793.6366385312883	193.96814319397387	86.52220273287239	4.41730759642318	6.893684014588724	17	11	33	3	13	0.1912309518433628	0.3384452179997679	0.2904209951708081	0.17990283498606152	
49200000	-9728.130993795752	-9259.793344511827	-468.33764928392486	-9259.793344511827	63.82194310246648	3.997523610997491	7.522444596803885E-4	0.4001872457592632	7.652719451022389E-4	1.1398789361484311E-7	0.4443548463468547	-442.2010723048806	870.4507042285624	47.55814146402347	147.867498154953	23.94361917387023	14.563014142033884	21	23	18	1	14	0.1893223522360759	0.3341626226533554	0.30289227602242225	0.17362274908814684	
49400000	-9792.35185433959	-9279.997986544902	-512.3538677946873	-9279.997986544902	61.14732894551457	3.9095375621379755	6.634037374478847E-4	0.32358170594547364	6.423996557969256E-4	4.740726651261697E-8	0.3392164864270406	-483.48334677925527	1430.244777874133	202.52001853584034	287.0823786109092	178.3615986370833	4.179430629133292	15	5	17	33	7	0.18922201958485482	0.35912016629932386	0.27880836243629725	0.17284945167952437	
49600000	-9732.306801173163	-9252.611034928867	-479.6957662442964	-9252.611034928867	58.50370680012194	3.9091981101314652	6.317262237470952E-4	0.43276889171076477	6.282421316885097E-4	9.262056779212912E-8	0.47144131634821573	-458.24127575882807	1632.3942246590775	105.36895406650233	128.71407954281756	0.455696956408057	0.1587200041813287	14	1	56	1	5	0.18204713936216688	0.3243158773273731	0.32648356898870146	0.16715341432175881	
49800000	-9760.933194190215	-9265.960977592358	-494.9722165978559	-9265.960977592358	62.81810980149476	3.969315721224152	5.67446350647737E-4	0.4465237181415179	5.764002681436282E-4	7.603546059254413E-8	0.4613656901331423	-461.44329834933217	2110.087850331054	181.49970783085425	130.91500696027205	621.6200762971766	0.24845340880241423	17	20	26	7	7	0.1770804337508196	0.3568439981838038	0.3020078352692686	0.16406773279610828	
50000000	-9736.42388895985	-9262.556381007333	-473.8675079525164	-9262.556381007333	55.61492683782179	3.760092762617678	9.754659020451767E-4	0.46916085327654283	8.267811096276221E-4	1.463466283839457E-7	0.4319474779378406	-444.40761305048875	1889.7923828913945	370.6467114251118	55.234182407507234	98.76080414561477	3.956889318528926	16	1	27	26	7	0.1906007091577453	0.3233152409708157	0.316942332636974	0.16914171723446525	
50200000	-9806.532850029209	-9272.457590078566	-534.0752599506428	-9272.457590078566	84.23408753335335	3.4174051059747668	5.372922594651925E-4	0.32458034710359546	5.509731047213557E-4	4.028404769254916E-8	0.37162210153959085	-505.69716451466593	1526.0827154082058	282.6682830960083	212.45991635642685	195.4914735915269	30.80158007722111	13	34	6	16	8	0.1775379496885586	0.342669150297497	0.2996486933742775	0.18014420663966735	
50400000	-9806.66107197526	-9261.685834119693	-544.9752378555675	-9261.685834119693	86.82945200109346	4.171729719532996	4.519473662804666E-4	0.4482559931829609	4.6037328484111476E-4	4.4692385224028476E-8	0.4594169277125269	-518.8803250413594	1513.8340430303897	386.85137486331735	129.50914364441167	30.902444740222926	13.187111605800993	17	30	22	2	6	0.1904108298553809	0.3241100020981483	0.312559596620946	0.1729195714255251	
50600000	-9791.393221642364	-9261.523794473074	-529.8694271692895	-9261.523794473074	82.69490130537183	3.409224301127906	6.30152620955426E-4	0.45388562507155755	5.933207489046407E-4	6.49240468232839E-8	0.4437847283720933	-497.2491442738087	3935.071378141939	584.6946888860921	145.15013616559773	324.7188990333945	31.846956761030807	7	25	16	13	16	0.17808697024398498	0.33893813106026893	0.32251346031835576	0.1604614383773906	
50800000	-9781.983644472262	-9259.048972276307	-522.9346721959547	-9259.048972276307	81.64249036863414	3.8423378936730987	5.761109201464499E-4	0.38834322449725295	6.157431715015216E-4	5.1836170366463845E-8	0.369661412167612	-492.8114547225903	2277.960140474451	56.647936637690854	209.2217430870688	130.71638377753945	18.234332884077983	14	7	37	13	6	0.19936401603178097	0.33272007581928875	0.3020035647608539	0.1659123433880766	
51000000	-9749.48754440839	-9261.393531312679	-488.0940130957107	-9261.393531312679	51.5893097970239	3.8752513518732847	9.244198880646E-4	0.4100877979829261	8.679840224548158E-4	1.1582760108620028E-7	0.3894055920911591	-457.13557855172303	516.9636642824499	648.8200777978155	1011.2912058203545	123.2582232492133	2.675028239862632	6	2	10	52	7	0.18582174079383376	0.35121326381619783	0.28922006582753157	0.17374492956243717	
51200000	-9719.711861819898	-9247.583727280877	-472.12813453902214	-9247.583727280877	52.80901242463153	3.5932577300774944	7.425199223937233E-4	0.40731138591483235	7.786760785634223E-4	1.1976260533475177E-7	0.4428387185922407	-453.71028712771215	558.5787555321729	41.43637622435037	86.2232989357252	0.24174044467869701	0.08614283664434826	27	5	40	4	1	0.18533354336998467	0.3415474381234292	0.3101412908266468	0.16297772767993948	
51400000	-9776.67626319782	-9280.745994119228	-495.93026907859195	-9280.745994119228	63.4582998630158	4.367524821602345	5.733968649601284E-4	0.4572263804589328	5.845491762430541E-4	5.1598003968228864E-8	0.4071994987207436	-472.6466238694744	1738.1845428063443	137.8433454422399	146.73428957764534	2.056324556454132	0.48237938565081695	16	34	20	4	3	0.17414330346405665	0.35482602497563076	0.31496160623454056	0.15606906532577217	
51600000	-9778.067841238271	-9264.829414448017	-513.2384267902551	-9264.829414448017	69.74701383256836	3.7698912817069936	6.01722873192853E-4	0.3797365035094939	6.335898892458131E-4	4.434423541719129E-8	0.33628345207676724	-483.58550848217715	1795.9941061525653	2966.4997484387773	119.64394157747387	15.464572888295757	21.296289984278026	10	4	57	5	1	0.17740705101526477	0.35042507434552866	0.29350533640314536	0.1786625382360612	
51800000	-9765.268785237567	-9256.126541186424	-509.14224405114254	-9256.126541186424	74.07035761816182	3.64580057735252	6.404661047297926E-4	0.4993805002220212	6.512999456407065E-4	8.26300971232196E-8	0.45361862284102766	-480.26336131820466	2031.4235665402944	164.61712140274798	234.0540427757418	81.46483547031212	29.190523361329937	11	24	18	19	5	0.1717195538818903	0.3482018189512426	0.2995872217343123	0.18049140543255482	
52000000	-9779.11003173019	-9270.179243424023	-508.9307883061667	-9270.179243424023	80.51043876266046	4.042322725781458	6.838069641483625E-4	0.40541938335988414	6.430067032774375E-4	7.511140172785867E-8	0.4134687837940332	-481.58947789115774	1577.2344418957168	114.03598568425387	141.2873695855979	90.10544025909766	5.792293919627244	15	28	8	20	6	0.1943846055008978	0.3111000165414456	0.3116241460055137	0.18289123195214282	
52200000	-9746.082831767675	-9257.785282344372	-488.2975494233037	-9257.785282344372	57.39771801522581	3.35100738744374	6.633737470342501E-4	0.5340209889596913	6.729699614390202E-4	1.4613968720586576E-7	0.5659956741466929	-460.4280227151731	1354.0557532144037	200.32694578729468	133.0509249990117	131.2229617324842	0.21689596121392946	14	32	7	18	6	0.18357043067971646	0.34471167600203045	0.3004977328483819	0.17122016046987107	
52400000	-9784.031948609312	-9279.892316797828	-504.1396318114848	-9279.892316797828	67.81770976003382	3.3213712294736193	6.833194606433774E-4	0.4007925933362035	6.282349751009242E-4	9.971499085426586E-8	0.46972004702582415	-479.9283949311338	1482.6040383859136	194.44949069896842	142.34220683660783	4.712055432749663	3.645125820813054	18	31	19	1	8	0.19302738046620424	0.3229739177448814	0.30812081472190844	0.17587788706700572	
52600000	-9758.0316734087	-9267.598063630443	-490.43360977825694	-9267.598063630443	85.41486574650499	3.817997554038461	6.742824652435761E-4	0.43112538681803725	7.143516405715901E-4	9.057347732552449E-8	0.4356259452306457	-462.99394219821676	1308.9430553637944	217.80368873843466	113.61949406774484	81.06528393094976	62.29408461184799	14	6	4	37	16	0.18047961668565093	0.32989142111566866	0.30569057049289255	0.18393839170578766	
52800000	-9719.964867841854	-9259.221836458179	-460.7430313836755	-9259.221836458179	52.93113455345985	3.9450182314197875	0.001002213550674197	0.502434400814281	9.373763394776253E-4	2.2548498662995806E-7	0.47432077657243044	-434.03064882639325	1408.8985412840777	74.00225632068498	124.83164233200003	3.9850785805342017	7.82767792571626	14	48	7	2	6	0.18337846792115475	0.3239804732340163	0.30926882298476793	0.18337223586006096	
53000000	-9746.828384144921	-9267.199251605294	-479.62913253962626	-9267.199251605294	51.70262981488602	3.891361598392407	7.797357881312585E-4	0.40892170512474757	8.033654913455284E-4	1.0755459726114345E-7	0.41336466239790254	-452.4156754273104	1220.681368267438	79.66949757411567	150.8070219605776	75.75256797008535	6.300968962290312	21	17	2	31	6	0.19331039076799805	0.34013978332148326	0.29686643997229717	0.16968338593822155	
53200000	-9777.84103050243	-9270.934917553095	-506.90611294933456	-9270.934917553095	96.70572276451885	4.212862249422836	7.282814616745755E-4	0.6466209140608427	6.292441433988934E-4	1.688797857395739E-7	0.6171852519305527	-474.71663657099714	3425.2119781888155	338.02940123131594	223.5580109347825	209.8278772288264	33.61647674478087	8	17	10	17	25	0.18454163071145993	0.3538014374433069	0.2926258886759425	0.16903104316929052	
53400000	-9749.580049938613	-9263.195288499252	-486.38476143936145	-9263.195288499252	61.71661249444588	3.419271164907377	7.977483340837355E-4	0.5436106197159377	7.58382541754735E-4	2.092446830471735E-7	0.576665361541413	-458.2430766498234	1769.6542650439087	130.94030387496898	100.19279841746999	5.628801285725419	22.213901862937643	19	15	31	9	3	0.18472776052445258	0.34428338169449807	0.2917241239669699	0.17926473381407945	
53600000	-9705.40120201224	-9255.7963812472	-449.60482076504087	-9255.7963812472	41.87493570669481	4.152710853801416	0.0011450455379613115	0.5527489348788892	0.001128638759217817	4.5646555380800746E-7	0.5718938487358318	-416.9852566619856	673.7233948570668	67.6906202035268	349.9634162582807	150.40085636974234	6.091758210067726	20	23	8	7	19	0.17592853478458656	0.334545683427619	0.31396622940366264	0.17555955238413196	
53800000	-9711.590862843805	-9252.116369325598	-459.4744935182066	-9252.116369325598	38.772067008649735	3.865069309491348	0.0010430234155045573	0.6050760378884544	0.0010216796739702493	4.5536750405815874E-7	0.6515798304225887	-430.098866068769	689.2531688206287	308.25829918084	40.16304710899177	120.35227302864705	7.581499948375585	26	5	20	12	14	0.18090596496550515	0.3281981209559991	0.3263933967285874	0.16450251734990845	
54000000	-9725.997126004286	-9266.407978890004	-459.5891471142817	-9266.407978890004	45.65015947430158	3.92471931342465	0.0012474887285250833	0.5216943803509902	0.001049104133580742	2.94958345201818E-7	0.484222165860086	-432.30083795940305	555.798229018011	55.401384770574744	75.3454751191356	93.38200511470409	8.01672228582233	22	36	7	2	10	0.20607206907143644	0.33395199100029205	0.2984914536178384	0.16148448631043322	
54200000	-9741.301611019539	-9273.606959435998	-467.69465158354126	-9273.606959435998	55.48313965201463	3.615775845299827	9.098606545747788E-4	0.4353701255266347	9.608927654482432E-4	1.46823281217364E-7	0.4159915098514697	-438.79045902195986	302.92818830053585	980.1366242099483	169.85140079255163	66.61494399443735	13.66000600440027	4	13	4	47	9	0.17006928974523325	0.35132637259572674	0.30276608703921903	0.17583825061982103	
54400000	-9779.897913909343	-9276.885277332085	-503.01263657725775	-9276.885277332085	74.21148278178578	3.9085930816384433	6.713509838454278E-4	0.39318689262802975	7.151366262098434E-4	6.86952009407624E-8	0.38914931781791295	-475.4649737263418	2174.9294862649845	345.2569097711942	128.49403018380164	56.974818288037085	10.27947887959411	12	12	38	5	10	0.18415180282871632	0.31749818082318615	0.32510873031020976	0.1732412860378878	
54600000	-9779.308013443044	-9275.263361048237	-504.0446523948068	-9275.263361048237	82.66782381154772	4.082386260435146	5.723484346424339E-4	0.5121627060541901	5.629116367660787E-4	9.54194788748331E-8	0.5590179799669476	-470.6162776461027	3093.829242019075	3335.385975456608	77.22699417211432	162.27072085793844	26.366176932838805	1	12	15	38	11	0.2067937386666662	0.3139006654303664	0.3022710108484816	0.17703458505448577	
54800000	-9717.269863227353	-9254.368797408999	-462.90106581835374	-9254.368797408999	43.16411663825427	3.504208462597367	9.894739423117042E-4	0.4347587179938826	9.616287169121361E-4	2.0313631114052612E-7	0.47707187441778653	-439.2720699465924	1228.1128268202149	89.19259022862582	25.99498937755951	11.081830671334005	10.335170978252762	16	46	4	3	8	0.181458633863463	0.33936915848250643	0.31114987531477345	0.16802233233925695	
55000000	-9745.684644338375	-9252.923400133215	-492.76124420515947	-9252.923400133215	51.88243854305131	4.022043142532637	8.952255366687692E-4	0.6287882893283816	8.014902921945541E-4	2.0250430552588712E-7	0.5566412056225117	-460.48822025151514	492.9107347995801	1285.3528739340454	689.982876411343	113.53415330501865	15.73474311355719	4	10	9	41	13	0.17913437556912065	0.3406206898682427	0.3166143427966655	0.16363059176597095	
55200000	-9784.073449128126	-9266.677179379318	-517.3962697488087	-9266.677179379318	77.31106227469374	3.785657714550077	5.852515932527914E-4	0.4010936008696171	5.97558386051091E-4	6.681916233533737E-8	0.4465886188811246	-487.5110584772809	2509.128262000951	2284.1053071597785	177.72303247247186	16.972259141258853	24.048803475542655	2	16	45	7	7	0.2019976708696699	0.3179130645922214	0.3059725076816703	0.17411675685643802	
55400000	-9721.632463188262	-9241.429540294714	-480.202922893548	-9241.429540294714	47.68887105491806	3.6791105673242397	0.001045489294825105	0.5408203478351996	9.113924291593067E-4	3.3770382736023334E-7	0.5901317698462653	-450.217438107722	1752.1645692985471	157.88475815139233	208.08699083272677	94.05792836208764	5.762634728755829	15	40	2	7	13	0.19681846515265822	0.33476909734352245	0.31108343442711417	0.15732900307670483	
55600000	-9732.880316583029	-9263.805510348828	-469.0748062342	-9263.805510348828	55.60190888809717	3.6583280665653946	8.073287771950122E-4	0.4786756388813013	7.949084008942747E-4	1.6672901170296188E-7	0.5085529265689748	-440.1619000792375	1442.0126271888646	2149.163749767952	135.03035806469867	7.6541015837028645	8.584811705459208	9	4	47	5	12	0.166685949989556	0.33695013070997026	0.3114087176862888	0.18495520161418463	
55800000	-9719.723979029959	-9257.69170716073	-462.03227186922874	-9257.69170716073	52.71311196086032	3.743890570343697	0.001004444314491693	0.41667780498899226	9.90577526418338E-4	1.7952340314606733E-7	0.4275933886496534	-434.8853598567006	866.5701769014612	65.25629216585313	91.0988200824637	101.60760514241412	12.546846306839647	19	39	9	4	6	0.18064193738024314	0.33892189711512033	0.3080145712475774	0.17242159425705872	
56000000	-9717.337242802116	-9257.584724484377	-459.75251831773807	-9257.584724484377	52.93685250687423	3.5556022611501388	8.902053591252584E-4	0.4383075715923968	8.897761166091965E-4	1.675713483233065E-7	0.4457285290762551	-427.4293196477082	700.7569970993933	1928.6584025586014	946.7914703913445	65.69134380200161	9.229213163535388	5	6	8	51	7	0.1780082807333463	0.33352161882250225	0.311758204696939	0.17671189574721216	
56200000	-9751.345308499043	-9258.905884095944	-492.43942440309905	-9258.905884095944	70.72797603484915	3.6145001291267898	8.33722405164262E-4	0.5945419522313613	7.91720312901787E-4	1.8867635957870249E-7	0.5284064331789459	-463.8248386383966	1614.682495058933	128.7495383771844	158.04009562337959	65.31314760854521	33.2555780830589	14	31	15	9	8	0.18281469391361474	0.33190421402116804	0.2957216544142359	0.18955943765098088	
56400000	-9771.900111525221	-9259.566120037573	-512.3339914876491	-9259.566120037573	75.99688956988264	3.881734637847002	6.696078801242666E-4	0.34873991363887047	6.924540552602041E-4	5.843715428141197E-8	0.35299954869130623	-483.44827208243277	1506.5705286729649	298.0081137391862	347.70965650027335	113.66139198457275	20.795480478790765	12	2	27	28	8	0.1824935188957615	0.34407414790932433	0.31592287316559536	0.15750946002931823	
56600000	-9774.952307835241	-9261.933528353698	-513.0187794815433	-9261.933528353698	69.85944978995288	3.5722333346248005	5.2796271220376E-4	0.41502386064324576	5.435311787720161E-4	5.684814079160297E-8	0.4269852224874726	-488.51750175311173	2284.444021252662	125.2004815632984	178.5496239203059	3.338119099174978	1.7141785782183583	16	54	1	4	2	0.2008184214570838	0.3227539749914045	0.29280288065723215	0.18362472289427903	
56800000	-9818.410887441385	-9268.437805672962	-549.9730817684228	-9268.437805672962	96.74117885482472	3.4864851330959845	4.3995270092859275E-4	0.3333287134276955	4.4100653044130023E-4	1.6168326036617268E-8	0.29595471343129015	-518.2794103944668	2132.521525864943	2621.7130142582123	499.79854876773334	164.80679395072292	25.839254223514114	1	11	31	28	6	0.18634795681302488	0.32598806432168775	0.2985199284364764	0.1891440504288104	
57000000	-9760.216689226876	-9268.37253064333	-491.8441585835454	-9268.37253064333	75.6323632573805	3.5998907549678316	7.541234992670771E-4	0.29063509238458235	7.189505481396176E-4	4.887771989546327E-8	0.29282624898617754	-463.5335882732048	1119.4156158386932	107.52666907225033	138.78147845797173	232.89329018440543	15.59182809085995	16	42	7	6	6	0.17193228876719602	0.3274137674927122	0.32746800008108284	0.1731859436590084	
57200000	-9746.158586533717	-9260.83366538674	-485.32492114697624	-9260.83366538674	82.0104901043737	3.5498233827486683	8.46117490533281E-4	0.455713789425743	7.423639246552177E-4	1.4099601601145705E-7	0.46020203648021324	-456.1998478446558	1541.6416703246414	68.3271359852339	146.68528815983046	128.3187507992155	33.184457113611565	12	28	13	21	3	0.18533614254180902	0.31842344806241807	0.31224357179220913	0.1839968376035633	
57400000	-9759.229019396695	-9271.143431948687	-488.0855874480078	-9271.143431948687	52.10827592103108	4.271751797383155	7.8511447312315E-4	0.33175685150507056	7.747291544055369E-4	8.159270323111481E-8	0.3526778072671891	-458.10998081067504	674.8621788908478	1760.2415333541007	92.5491402315472	98.78504543016743	5.008955926386972	5	15	21	29	7	0.18241131520811046	0.3330183237964435	0.31938275354922113	0.1651876074462243	
57600000	-9818.244659070035	-9292.253187957504	-525.9914711125318	-9292.253187957504	89.87497451293261	3.5492575895744856	6.229057398350372E-4	0.28583466061620993	5.898402885418583E-4	3.374903095603456E-8	0.2957650724993045	-497.39456931547676	1595.625067391821	236.96673793705259	157.18284360622138	224.93257176835687	20.780048417096655	22	10	32	5	8	0.18917285508487414	0.33783340107766574	0.3034884609161285	0.16950528292133088	
57800000	-9750.384073563524	-9252.339448391293	-498.04462517223163	-9252.339448391293	69.7686464064382	3.6444726007033474	5.614540316562359E-4	0.47737151687188034	5.76401204563829E-4	9.237239476604478E-8	0.5166986717932075	-469.95619840815857	5059.346537201492	146.0606855689494	198.3805066893023	22.217559273433416	0.23231609368777656	9	56	4	6	2	0.18816122812163388	0.3312029436626105	0.3014525918133062	0.17918323640244868	
58000000	-9748.180004325328	-9269.045020799993	-479.1349835253351	-9269.045020799993	61.10888669622133	3.9998948368708422	8.282013569105269E-4	0.44603376958380897	7.53520786514482E-4	1.1190793743521659E-7	0.4212346383866857	-454.091486881228	999.8856094806218	84.51081274331084	132.94555430400797	5.570898689857592	7.7581224312996735	19	21	30	2	5	0.18607841044318058	0.33231851060124273	0.3003029028420554	0.1813001761135205	
58200000	-9811.181958713096	-9297.545818661889	-513.6361400512072	-9297.545818661889	74.81695837380045	3.7237614115342415	5.753700644806447E-4	0.3256411673549488	5.531213342318068E-4	3.590594448327797E-8	0.3382721049451975	-485.2796205569222	1682.7092080164891	114.09017124694707	139.33896776720317	210.13238266012917	8.72534954837731	19	8	36	7	7	0.1845946120342552	0.3376782887731703	0.3123657052536301	0.16536139393894356	
58400000	-9805.374014331748	-9265.781892599574	-539.592121732173	-9265.781892599574	78.89935810059917	3.7887915353866193	4.498721605225457E-4	0.367090948946997	5.035964433961887E-4	4.016103355101787E-8	0.4043369192671422	-511.1608722870334	2179.293444087781	375.6284165380222	258.8379792672635	90.25802068794412	31.237492846955114	14	5	51	2	5	0.17429905883509952	0.33387764093720457	0.3191900330048357	0.1726332672228594	
58600000	-9800.59101576161	-9279.89723442104	-520.6937813405709	-9279.89723442104	82.895156627059	3.5309475978344547	4.986532306679239E-4	0.37120264722863294	4.976520958176022E-4	3.415969425373273E-8	0.36888206452290206	-489.0856011251649	655.9643254492286	2626.6750488830544	215.94799380562438	149.45435460214077	8.279570441074735	4	7	5	53	8	0.18387887404900058	0.3512334899279679	0.29990626232778833	0.16498137369524252	
58800000	-9739.663739083362	-9253.263784169172	-486.3999549141906	-9253.263784169172	48.71422037054174	3.5942786053027134	8.939989349693539E-4	0.5588427079356811	8.287278271250735E-4	2.712787196742746E-7	0.5897394174876696	-457.2650754127993	988.7050086928189	1273.5743585669466	69.62530404275604	58.11701814955974	5.293965403393583	8	12	31	21	5	0.1819728012227174	0.3318037433578558	0.3219960676389878	0.16422738778043824	
59000000	-9789.349581298457	-9266.43868895034	-522.9108923481161	-9266.43868895034	82.9573144214379	3.903211115376182	4.95870225128553E-4	0.4704848259653106	5.377919709601001E-4	5.548626803955871E-8	0.4647770737550693	-490.7390836526879	2555.125101799201	3573.6825608287677	169.20218511692815	126.46162119564603	13.289828881429113	14	2	47	7	7	0.18903568105477805	0.3421428429588005	0.30876382651611656	0.16005764947030404	
59200000	-9784.330816558844	-9267.515388830818	-516.8154277280271	-9267.515388830818	68.3309859792993	3.9354733034007556	6.255755880415754E-4	0.33243085558685337	5.975445151285967E-4	3.700498279991697E-8	0.3198648658154238	-487.34986749564956	880.9991880548201	1642.527053277407	251.6274611686153	96.80247101457823	9.802796957615367	5	12	30	23	7	0.18872491373328137	0.339465522125295	0.288239966703999	0.1835695974374238	
59400000	-9746.801673803857	-9246.858130934294	-499.94354286956394	-9246.858130934294	62.00184466695208	4.44254245436996	7.614580353341516E-4	0.5323992275992142	7.361500059923687E-4	1.3869959192668622E-7	0.5043884907968673	-465.90439047684504	478.1844427872173	2159.732986857748	105.8773935033228	202.95506195067455	57.96772247591302	4	9	1	31	32	0.19116868950248397	0.33317673313052815	0.3098193618631632	0.16583521550382374	
59600000	-9754.01967035251	-9269.411414862341	-484.60825549017034	-9269.411414862341	81.97087328692376	3.6963126500000505	8.22274700873978E-4	0.5166023303218729	8.039002162830018E-4	1.9131048066984663E-7	0.5382793896031571	-454.33623236078165	1248.2479299123718	299.3541530979434	79.75873904363065	205.79794675047748	60.568831512944335	15	1	28	6	27	0.19928997371929394	0.33045755056171683	0.29027179802727077	0.17998067769171755	
59800000	-9768.917459737795	-9266.033934849665	-502.88352488812876	-9266.033934849665	59.798416284468516	3.184934480313739	8.38324901693352E-4	0.4814118018272076	7.625286514938512E-4	1.6353475774493777E-7	0.5285786154845753	-471.7185430708949	233.92159411964712	1308.1829825906875	127.42341212099682	83.0379327762197	39.78472082884012	4	20	17	29	7	0.18651088728717088	0.33677594649036224	0.296708034961849	0.18000513126061712	
60000000	-9771.927647928456	-9256.620207571006	-515.30744035745	-9256.620207571006	72.41124994607968	3.48698811958258	5.990364700350292E-4	0.4688371647554062	6.259872843337016E-4	8.202878732061341E-8	0.4709032260421192	-487.50976084247014	1648.4671670744378	321.37715931867876	122.71583306034641	105.62839424376182	13.044448315971998	16	8	45	2	6	0.18072772902654152	0.33801749718201	0.3187736354657386	0.162481138325709	
60200000	-9718.800269207568	-9264.670132505635	-454.1301367019323	-9264.670132505635	56.48421050690245	3.473382658284964	9.796213049452634E-4	0.42001837622771554	9.549870098319094E-4	1.5597984085522376E-7	0.3961337549493604	-424.1498535453264	595.2638919480844	919.2389901306796	33.09066168515625	103.46510728440363	11.53992400968158	5	12	29	24	7	0.1888553748138917	0.3380379303926899	0.29999943866928164	0.17310725612413597	
60400000	-9787.876059553011	-9259.251680264799	-528.6243792882121	-9259.251680264799	99.50938221752119	3.5713305536565065	5.355722848150518E-4	0.3743080601561386	5.279689484738902E-4	3.763228539098034E-8	0.3599346814356666	-501.8840189490538	2164.1479951739666	160.85420857485727	49.198575423114114	79.58187755058471	28.932695272161933	18	43	3	6	7	0.18851507209043042	0.3153399270272232	0.31084415897255363	0.18530084190979199	
60600000	-9720.024546998317	-9263.585530938411	-456.43901605990544	-9263.585530938411	52.25685226410347	3.4172486524071104	0.0010011869258870067	0.6118453714041908	8.687568481375358E-4	2.0664297862206468E-7	0.5099874527101519	-427.80766781343584	1089.714777974895	35.36504658746755	68.1177940337231	122.36947239944428	16.032711365277994	16	19	11	24	7	0.19276594457586063	0.33760693903054395	0.29804647437487736	0.17158064201871737	
60800000	-9766.311830142355	-9262.395918219981	-503.9159119223727	-9262.395918219981	83.44593645351014	3.7436977097778463	8.602399597157304E-4	0.504657553734402	7.55881210066147E-4	1.5606017115284029E-7	0.499972333946293	-472.50174824249586	1143.788475880359	869.1865636812859	128.8208592430752	240.5723235386287	23.987306684389186	9	9	48	2	9	0.1865477699365573	0.3433207901282031	0.2927233646411601	0.1774080752940788	
61000000	-9801.760754244888	-9262.751617231868	-539.0091370130193	-9262.751617231868	92.53523444525072	3.7120815809456658	4.0988581439560653E-4	0.37607544980395985	4.543752461574891E-4	3.3493514721786565E-8	0.43331231517516483	-512.7242297224258	2010.9576338466343	420.2588851399447	104.72053309028658	24.457795295780436	24.986869198043642	16	33	22	1	5	0.18078151016725053	0.3305502599771076	0.31882839858160533	0.1698398312740358	
61200000	-9775.416552591592	-9262.382667460828	-513.0338851307635	-9262.382667460828	81.29544063415442	3.437950980859377	5.98413145650961E-4	0.37622653152985225	6.154575771551449E-4	4.9103463265945514E-8	0.3766692550651017	-483.01056513538623	1269.6505503677356	2575.130158755967	218.81529949254102	51.742072115341244	19.437667647926613	5	9	36	21	6	0.18921735381480836	0.3278181063867697	0.3153177022262826	0.16764683757213844	
61400000	-9764.072519561973	-9246.234438580688	-517.8380809812843	-9246.234438580688	96.54235425643799	3.4434428980317677	6.394823341008955E-4	0.6367748048833753	6.217570495935218E-4	1.6187272583027527E-7	0.6098196249658028	-485.3679980209744	5978.458227334005	295.9637273938337	413.8171550824598	80.04117744400926	36.82400464190488	9	23	10	33	2	0.1766611530402274	0.3323123289315462	0.30312825858258874	0.18789825944563673	
61600000	-9800.63078048172	-9271.332728075377	-529.2980524063437	-9271.332728075377	94.35944533201717	3.690712563247693	5.139296288750077E-4	0.3603524681556043	5.177398198275472E-4	4.1757556813330856E-8	0.39273098543201995	-500.19823523604276	2454.7951891439116	598.948520689324	152.85103352294811	129.49902111675553	33.58334688842966	9	23	16	21	8	0.1785845623738143	0.33090383455601025	0.3253800429348866	0.16513156013528799	
61800000	-9813.207118463566	-9259.360258458255	-553.8468600053103	-9259.360258458255	97.6925867231639	3.4932188252470993	3.514382804291408E-4	0.3758487339667078	3.7578484162004334E-4	2.100499721063694E-8	0.3917265691141226	-522.4548437510517	3027.096280459552	423.3683156024221	729.0968200435423	179.95247929603624	6.548886141181043	16	27	4	23	7	0.17875462178420104	0.3436486755183369	0.3059246719583227	0.1716720307391384	
62000000	-9761.009513348024	-9270.879382427838	-490.13013092018707	-9270.879382427838	56.36444322852861	3.9222052682000434	6.894568868580516E-4	0.40646024948467485	7.222656407430309E-4	8.395510080577354E-8	0.414727546787187	-458.52995886967227	1759.800363961828	2646.7816195340583	275.5865369922263	113.52289346461379	0.30611390835652835	3	9	22	37	6	0.1906869251005376	0.3323212345983736	0.30192749563260574	0.17506434466848214	
62200000	-9778.869377488196	-9260.978536551605	-517.8908409365902	-9260.978536551605	89.79899246895849	3.624496952828053	5.093358887627495E-4	0.3508820727194518	4.858903707789458E-4	2.517064492893047E-8	0.31791147830463257	-488.7601358659892	1649.0789195747436	113.9517501562686	227.28239970115928	242.85328758856676	1.0072372222556865	14	22	10	25	6	0.19126744703262266	0.3281105392805519	0.3124918191919055	0.1681301944949191	
62400000	-9776.30906927457	-9271.73511713231	-504.57395214226085	-9271.73511713231	85.56182951815254	3.9276666236989084	4.889470701285718E-4	0.464638294923815	4.734256430597823E-4	5.7424421317819345E-8	0.4712360272473866	-472.29423221764074	3141.61620579235	18496.62363757886	250.138579898749	0.2503004481435871	0.07768098755027354	7	2	62	4	2	0.19201952115547588	0.3247090106287517	0.3110434453645067	0.1722280228512649	
62600000	-9796.43707574157	-9272.10376906971	-524.3333066718615	-9272.10376906971	103.6004183897358	3.9416739117671487	5.191110055181584E-4	0.39907866568145833	5.08953410920021E-4	3.8913192493412766E-8	0.379737497110372	-499.3571817649241	2359.4820349736883	215.19897660799066	71.03238972963256	11.530097504803019	10.891273006809547	12	56	2	5	2	0.18323493485004863	0.3362354473174025	0.28914529193657434	0.19138432589597365	
62800000	-9814.39509373799	-9265.14903999222	-549.2460537457708	-9265.14903999222	102.16162738993299	3.6411600647349234	4.7403354042656304E-4	0.40826205716521763	4.5398778759662376E-4	4.0819461464346E-8	0.4288865410745538	-518.8688949625179	2608.0876052434683	411.72694681370933	227.31693233819314	269.3981623046785	10.13097615552093	12	20	12	27	6	0.1835835372766507	0.3350821049994452	0.28780340590736686	0.19353095181653637	
63000000	-9778.326385444692	-9260.709413388435	-517.6169720562574	-9260.709413388435	67.54278161221946	3.8105640922785335	5.960688435362834E-4	0.370719109805876	6.284605287666389E-4	7.190954766554236E-8	0.4268367293733497	-485.9538577865295	833.3110020860378	2550.373898094811	129.53403805872856	168.48281282659528	9.36681883457853	3	11	25	33	5	0.18231136730820208	0.3277716020887778	0.30928056800775594	0.1806364625952632	
63200000	-9786.227525835367	-9271.531090643257	-514.6964351921108	-9271.531090643257	92.852250434376	3.556708426196965	6.166157939585001E-4	0.40746639348549807	6.023020846581742E-4	6.574419230606154E-8	0.4221196052656506	-479.0856547313023	260.103130243077	2335.9750789618765	140.16475155174362	174.40194387824462	53.91999033011276	4	9	9	32	23	0.19087096102597492	0.32457127463021257	0.3029364126499338	0.1816213516938776	
63400000	-9756.05193463024	-9266.962038569181	-489.0898960610589	-9266.962038569181	62.43795661185917	3.784918500588246	8.528052190175651E-4	0.4084979814223902	8.395112097163775E-4	1.0893570649026125E-7	0.38798557176566295	-463.66844522971286	1525.3033165595928	74.60375623967381	84.99386638529099	21.547655306776285	11.077870183873419	22	40	8	3	4	0.1761190782552295	0.3343366577448952	0.31790295561169274	0.17164130838818142	
63600000	-9759.315810595173	-9256.847920179009	-502.46789041616415	-9256.847920179009	84.01178841927259	3.592983925993282	6.839749873847775E-4	0.39331320671656456	6.882936213916375E-4	7.493783860777507E-8	0.39595623865312835	-475.3652607137966	1378.74570662828	70.8347221545883	143.40765438895292	53.3764790598323	41.03363259825121	19	8	41	3	6	0.1937804518753774	0.3368475248548089	0.2977242121275267	0.17164781114228597	
63800000	-9756.334706291631	-9266.607299620151	-489.7274066714797	-9266.607299620151	58.687531469012534	3.99992341615615	8.681488287721326E-4	0.3893419744471758	7.904065054597816E-4	8.249397783736477E-8	0.36123729859994724	-462.8243346630374	1159.3513679354821	298.78494511287795	89.30546507092137	65.61111477307155	5.8177157923785	15	18	34	4	6	0.18348947524893092	0.3489572051937961	0.29508867499801006	0.17246464455926183	
64000000	-9760.816355926518	-9254.834657445537	-505.981698480981	-9254.834657445537	70.67644705397562	3.6379547947852884	6.828778708787594E-4	0.46504130524026327	6.714353472283485E-4	1.0941869575593393E-7	0.47895993896654415	-478.8890996132033	1302.9432592083072	120.70047437040576	160.42960948460455	76.974502088985	10.113102018200694	22	23	22	4	6	0.17989991132075597	0.33134808025695067	0.32081523844619325	0.167936769976099	
64200000	-9832.116746515267	-9262.746859810113	-569.3698867051532	-9262.746859810113	153.58329542773257	3.2504402744739602	3.8770032724671073E-4	0.466432910105685	3.735025254506351E-4	4.2194626597686844E-8	0.553468797587512	-539.1452489945698	3107.4277217396375	665.5412350853813	134.90365411930154	174.87875960300588	39.031767573053564	10	23	11	27	6	0.18450664317329823	0.3352962100821421	0.3109275497878087	0.1692695969567499	
64400000	-9793.451058739349	-9268.125659919553	-525.3253988197948	-9268.125659919553	70.78080882772264	3.845902262220556	5.822966963739578E-4	0.3839276195080211	5.966094039437401E-4	5.3202076225234696E-8	0.4043843663780029	-500.226836665841	2152.505571286661	421.2833613336168	153.55746643405152	6.698678797273014	1.594133132580554	14	28	30	4	1	0.17463296372592788	0.35158721750737826	0.2987301540300386	0.17504966473665418	
64600000	-9796.840115278588	-9274.039527746523	-522.8005875320656	-9274.039527746523	82.2978515125117	3.6778734505750457	4.4799369984354964E-4	0.38235277345484414	4.776511329523705E-4	3.2406046465278686E-8	0.38959001362386864	-486.40456122835644	8322.95185739059	13603.839543877397	236.15257651851243	202.8931425021098	0.484420706509133	7	4	23	36	7	0.18933589284063226	0.32962348899766414	0.3017102853104535	0.1793303328512491	
64800000	-9773.713792281416	-9264.687127669287	-509.0266646121297	-9264.687127669287	64.1942843806933	3.881905648347147	6.681187004162446E-4	0.3850335568611587	6.172404146411562E-4	7.759986450449537E-8	0.44059950262637665	-476.4940578896973	396.6511924030625	2276.3514006317596	214.42363638622433	122.443968974412	3.2543771579156973	2	11	28	30	6	0.18606340252713116	0.31861866759096197	0.3113393100927197	0.18397861978918606	
65000000	-9754.799953872931	-9249.852652265525	-504.94730160740573	-9249.852652265525	67.13874899901754	3.7396205742160946	6.306170672271493E-4	0.5131991612903001	6.277312409555519E-4	1.125367840589508E-7	0.5394035251872316	-476.7482732644083	1719.2567838335235	160.05769192012863	158.60372401459438	115.86298642131074	7.846867221347801	16	1	29	25	6	0.1788056109347036	0.34959374378791913	0.30493864506871565	0.1666620002086605	
65200000	-9809.986338506671	-9281.318678372407	-528.667660134264	-9281.318678372407	68.1576847880629	3.903757043746064	5.558082743101344E-4	0.46007896910955615	5.167903093491173E-4	7.007543082755504E-8	0.49862847156712886	-501.05356238534	1647.8790929626045	340.8313392932608	136.0523076942807	96.42952195008996	2.066697167209891	17	16	33	6	5	0.19269682667733642	0.33053221797633026	0.31238165233723125	0.1643893030091009	
65400000	-9793.451297573596	-9278.960543372425	-514.490754201171	-9278.960543372425	74.71706836402187	3.694709932229626	6.09071250719692E-4	0.44089815024798734	5.470095973341299E-4	5.9184848247853575E-8	0.4052567133776784	-485.06144766280744	1660.234919439378	227.0923705421959	92.10688339541004	228.88392345045003	2.9541484908382976	18	22	23	7	7	0.19694236100337303	0.32800011555239883	0.31638518557969103	0.15867233786453575	
65600000	-9800.453234897142	-9265.316166929948	-535.1370679671938	-9265.316166929948	114.80571660913249	3.938570500657094	4.834119618238267E-4	0.3271027420347063	4.893290534238102E-4	3.047024519107862E-8	0.3453685103600503	-506.128788123224	3332.6808114959977	145.01475308029399	111.3986920512486	149.91921194945266	68.70680777508258	14	15	12	29	7	0.18647890005825954	0.3243782956042024	0.3145886368506379	0.17455416748689861	
65800000	-9802.70999360019	-9267.345768585801	-535.3642250143891	-9267.345768585801	76.7636189705076	4.037769739385657	4.472412801667813E-4	0.4471447254053524	4.4936548054565114E-4	3.993291414093921E-8	0.4524725126389253	-503.1911600236595	2391.470063840724	193.3856313401085	634.2785516183095	204.27009886988907	1.1950403290540168	17	31	1	23	5	0.19239696245775292	0.3263478795037141	0.3104253737552134	0.17082978428331805	
66000000	-9802.710977607545	-9254.594047282437	-548.1169303251075	-9254.594047282437	144.36123772311188	3.714786087259198	4.124031030048638E-4	0.4787601425123452	4.140520506337441E-4	4.6322014503168984E-8	0.5241848684708373	-516.7808901422535	3679.995102060341	3799.8902590116368	192.66866917885739	36.92128159047063	24.891991084633727	9	8	52	2	6	0.18462536596517856	0.3428339596660745	0.3050594524659904	0.1674812219027549	
66200000	-9787.79230981425	-9264.2458013279	-523.5465084863498	-9264.2458013279	80.19996919114442	3.3738799575314866	6.012170799597338E-4	0.29418089713240886	6.076400081531641E-4	3.114835505047709E-8	0.2983422758319267	-498.8171098593291	1068.445092698742	105.19449955973312	134.59620826043928	23.463645707604936	24.38926414510636	30	8	31	4	4	0.1889931669802453	0.3279364797486893	0.3080175993747024	0.17505275389636124	
66400000	-9781.172403690236	-9277.792305316181	-503.3800983740552	-9277.792305316181	57.35922026771829	3.3382199003827004	7.520701369773809E-4	0.3604586394993705	6.849598596445823E-4	7.415757004963818E-8	0.3714663106680136	-474.5229593335009	3502.4727496102514	707.969207340427	145.48073517661243	51.07441413936586	1.8800569077739446	6	13	50	3	5	0.19835931050945285	0.3235438752788169	0.30947696177853123	0.16861985243319727	
66600000	-9802.64643130723	-9273.619689654879	-529.0267416523519	-9273.619689654879	95.2486079362538	3.7054975956592027	5.763184884761015E-4	0.28971392377167915	5.577645187710725E-4	3.264488669229581E-8	0.301192319791264	-500.3685305653662	1414.3380942971717	184.71744439435662	246.93828047078634	235.19200013744629	12.26913462833454	11	29	4	27	6	0.17718859563356698	0.33142532726131085	0.3171570577821131	0.1742290193230073	
66800000	-9786.012507096699	-9262.094010783705	-523.9184963129937	-9262.094010783705	75.87338576710748	3.580984399232245	5.631545535127708E-4	0.376152425979435	5.448585908556521E-4	4.45499705339909E-8	0.3776660442707277	-493.4532141980634	1490.2189720373099	1587.1371568026582	238.29382749030313	188.91964445657655	0.7769336933646639	10	2	21	39	5	0.19678611061069204	0.3429250460757998	0.2981479491555381	0.16214089415796837	
67000000	-9823.713392077781	-9276.382446569954	-547.3309455078266	-9276.382446569954	89.25435707089424	3.8910714174660863	5.018330042794996E-4	0.46984595334799145	5.325750192599257E-4	5.1120780065176506E-8	0.4446003480735237	-518.3363246289036	2180.383050610358	344.1974637819511	172.1555271920927	146.27379933505608	14.63897812219645	14	49	7	4	3	0.18787895652787656	0.3488881051091848	0.29384127324872794	0.16939166511420897	
67200000	-9763.840156814578	-9258.757970918949	-505.08218589562904	-9258.757970918949	65.31737216515377	3.9188004607727396	7.01336615632116E-4	0.35421057028661557	6.83923377886154E-4	7.459229466076673E-8	0.3894547656144511	-477.12570088183156	1841.7200698180898	132.54659004327092	156.31184115175768	95.89655576164492	29.881766860197132	18	11	3	38	7	0.18588069223126658	0.3258571437338137	0.30785485820767206	0.18040730582724607	
67400000	-9767.97269144394	-9261.32699586711	-506.64569557682927	-9261.32699586711	65.05965705923069	3.6211962921529204	6.066568550598699E-4	0.4049735967435082	6.206068114181227E-4	6.198742847720333E-8	0.399051663668728	-479.24777691226535	1290.4166966329249	200.58989748177711	186.21251212553835	116.81075475288972	6.957675795609745	15	3	31	20	8	0.17840034012430842	0.34258385063282903	0.3014588135903473	0.17755699565251365	
67600000	-9768.832380670565	-9262.060333495026	-506.77204717553815	-9262.060333495026	54.978155614763565	3.7042921199935206	7.716004578086763E-4	0.3504943977654815	7.264053579319971E-4	5.350008960530614E-8	0.30826812903653167	-477.08973403148224	1398.2657779912308	1086.4273583100257	249.22990938470565	115.23313376045867	6.016775777179097	18	2	2	49	6	0.18216920425780217	0.34156930289386744	0.30897379354022014	0.16728769930810874	
67800000	-9781.512102434359	-9257.077113752379	-524.43498868198	-9257.077113752379	71.20005909389246	4.225462352802282	5.585534476770441E-4	0.47447080803218156	5.781661744730138E-4	8.631901978002365E-8	0.5144057822053433	-495.0493416415421	3218.5470931667905	300.4985766810728	123.8456801478727	124.59358115148322	7.678470304462518	11	33	6	20	7	0.18396489258832793	0.3341664989656778	0.3093492817239514	0.1725193267220415	
68000000	-9769.671403652566	-9262.924207464455	-506.74719618811065	-9262.924207464455	64.84285637292851	4.062586430589342	6.664726780080139E-4	0.3735216039440819	6.33064738272935E-4	6.388915307257909E-8	0.39280534525042204	-476.6264767315153	2059.816444012424	1005.8172230633717	97.03384577580594	147.51690481816945	5.301166740435698	15	1	13	42	6	0.1764780356278049	0.34261685849486323	0.3082929519603126	0.17261215391701792	
68200000	-9800.375360479693	-9275.165928998224	-525.2094314814692	-9275.165928998224	88.3533821736051	3.6200806255458553	6.132303626268919E-4	0.3532892900099142	6.098495134305535E-4	4.4157802996901776E-8	0.33864446790767594	-492.55109936683647	429.5603924790587	1333.2275795889404	1956.623986503843	168.87862880905226	22.916796953724205	3	7	9	52	6	0.18162182020176243	0.33116258471763876	0.308607612136876	0.1786079829437215	
68400000	-9794.598426389086	-9252.109223208628	-542.4892031804576	-9252.109223208628	80.90659779838981	3.9300780430597237	6.402827208436979E-4	0.49620669893699293	5.626251781967874E-4	8.761176830271575E-8	0.48944656701568484	-508.47100207590233	6322.490024124673	2053.360427731402	432.67652384074677	189.3917663730776	8.288275074149736	7	9	14	41	6	0.18178546344112992	0.3615322917479639	0.28977259298107627	0.1669096518298288	
68600000	-9763.87325601864	-9267.802760940076	-496.0704950785643	-9267.802760940076	69.20263169763959	3.779867355319079	8.523822120569609E-4	0.4171544869994958	8.034931534172693E-4	1.497293575193995E-7	0.46648777960598586	-468.4913929986403	1262.818325047675	142.03819496746718	152.69013943324092	73.15211590699066	25.13027673084479	18	20	12	21	6	0.1883359120673835	0.34139726149905353	0.2961067574987149	0.174160068934847	
68800000	-9758.895887349558	-9268.220193747651	-490.6756936019069	-9268.220193747651	65.33546123087248	3.3200598535811863	8.035131748227514E-4	0.4330692082309662	8.325863594719392E-4	1.336135298371107E-7	0.4481450894932104	-463.6770012256912	1029.0184168122203	338.2859556719809	122.11917920833369	70.88077771785328	16.893300471387864	15	14	34	2	12	0.1887585948641962	0.317037896461248	0.3239159821199221	0.17028752655463256	
69000000	-9758.416478007859	-9274.937302971939	-483.47917503591924	-9274.937302971939	56.90744775175562	4.069653607319711	8.396879816396838E-4	0.5247306968997234	7.404848773304131E-4	1.5848359879320499E-7	0.5162127444782443	-454.8730011666675	395.05041113617284	1057.0450480584218	200.0347001734384	4.470314549811976	11.456672461643967	6	14	39	15	3	0.17549891274614696	0.3367406553271546	0.30647391341482494	0.18128651851187225	
69200000	-9740.809372482367	-9271.94898555188	-468.8603869304868	-9271.94898555188	61.25931850596662	3.742701065869783	7.437803002691811E-4	0.5847063375607803	7.707754165766209E-4	1.887479447429765E-7	0.5605833086004647	-441.7963052367263	1231.152117243332	25.14604353270483	87.3712775732768	36.456435341735975	16.53544966627989	23	23	18	9	4	0.18796695128939955	0.3326270419078897	0.2864247182089397	0.19298128859376956	
69400000	-9759.687310551408	-9271.813791298304	-487.8735192531044	-9271.813791298304	49.5406923770784	3.5415208080930114	8.028766446462843E-4	0.4051589879165191	8.448171551873239E-4	1.3056137568394116E-7	0.43330807833169094	-459.4482136181707	1116.0418724506112	1047.1925997821584	75.35866024091958	67.54095151673577	20.212843259557054	8	12	36	16	5	0.18335138746284269	0.3399504117623024	0.3014776427682903	0.17522055800656314	
69600000	-9700.21228234152	-9263.420771018811	-436.79151132270744	-9263.420771018811	36.75556052969793	3.9973602280462366	9.302270062448368E-4	0.40582488555743046	9.571827161011879E-4	2.117454874696276E-7	0.47649813097717686	-403.02050729644503	797.1026516902834	1926.2729958983077	2299.5042390626704	61.895403135287616	0.026685258307931566	11	2	3	56	5	0.1877468209096937	0.3400306826589491	0.3041784757510251	0.16804402068033067	
69800000	-9731.22842822636	-9261.759355035141	-469.46907319122045	-9261.759355035141	49.408060949674535	3.7411510363389624	7.33277734812245E-4	0.4101048023989435	7.037211654132595E-4	1.0962304900842128E-7	0.45424426800184126	-440.5450468680788	1865.4463612455677	423.64031487597214	262.89984747059697	92.38449562047656	0.00679172940111818	18	9	5	40	5	0.18320989674061836	0.33905363736957844	0.30443695080070793	0.17329951508909405	
70000000	-9740.049406045213	-9255.267703089165	-484.78170295604826	-9255.267703089165	68.8481619220248	3.4079565523942383	7.711790768743761E-4	0.43091074271135343	7.817511913689492E-4	1.256034690077025E-7	0.4280754234847359	-456.68937134887665	1377.9428121971941	107.55455298202203	114.78322361596845	149.4626335357315	20.081391419077097	15	20	28	7	7	0.18666086446471425	0.31935732623908486	0.3303334661728418	0.1636483431233577	
70200000	-9742.413485954412	-9257.124324188862	-485.28916176554935	-9257.124324188862	76.30306272258228	3.770208879722476	6.691368500657994E-4	0.3850426448971336	6.926155891432758E-4	7.051619906870658E-8	0.3851023102887082	-456.1673416927385	759.3724326444575	1597.7100209062285	107.20254910578335	89.53579519943601	9.580817785391751	4	12	46	8	7	0.18991722747129486	0.3365601204317351	0.29864397379427593	0.17487867830269282	
70400000	-9753.433438227281	-9263.99984254393	-489.43359568335035	-9263.99984254393	60.47712529021862	3.7902151839877156	8.088127291194364E-4	0.38375038820240837	8.10141885600451E-4	1.1102486407044397E-7	0.40658750097997043	-460.2420032843181	486.95277635089167	1121.6201026574515	58.64569483370859	111.11681870127313	4.678641784232732	5	14	12	38	8	0.19977977184487164	0.34049158506815025	0.2960621999422299	0.16366644314474682	
70600000	-9767.035487600246	-9276.598787235087	-490.4367003651583	-9276.598787235087	67.61119918001044	3.530776638189404	7.938729717246376E-4	0.33562718935741304	7.685845895670612E-4	7.24090451803273E-8	0.33432447329430226	-460.8320200722034	548.4433541878141	1244.5908906145826	218.07313425608737	140.12831925157698	8.513164372725578	4	13	2	49	9	0.18688917012560563	0.3116765282332701	0.3180413037907573	0.18339299785036547	
70800000	-9753.856985560424	-9271.263639600387	-482.59334596003714	-9271.263639600387	53.87006676909185	3.617632495936161	8.144205054719967E-4	0.3761289390592496	8.500456325122013E-4	1.1694539212066353E-7	0.4049251763261025	-451.4758122047398	300.67857564016595	1519.549800463989	215.3689719603398	98.42551380441468	10.86231158645641	4	10	22	27	14	0.1884161984185094	0.32019898439925376	0.3261686878508671	0.1652161293313681	
71000000	-9759.181630542664	-9261.42867500598	-497.7529555366839	-9261.42867500598	56.97579688165906	3.8288070611214464	7.624841967529955E-4	0.4012363714487465	7.953826062762388E-4	1.2933766043659008E-7	0.4614626518626226	-462.69957402690386	1126.6075196960926	1659.2648381470344	156.236126055596	609.8869270019557	18.379139984553685	4	12	44	2	15	0.188375185926097	0.31628420969955456	0.31138291966922	0.18395768470512674	
71200000	-9728.908781484946	-9267.835721431655	-461.07306005329235	-9267.835721431655	55.09348027988645	3.222018560903794	8.941555704872665E-4	0.5333936312956118	8.98556711816667E-4	1.8765323762398424E-7	0.4711740252798914	-429.19499694712397	783.1968408802654	54.62670476839647	322.74325386036935	137.09218244303764	6.1413353162590525	24	29	4	5	15	0.19148420947664924	0.3318445139192018	0.2997693263994451	0.1769019502047023	
71400000	-9814.725204276236	-9263.760896413052	-550.9643078631839	-9263.760896413052	105.09868753642833	3.620207879858973	4.24079010892918E-4	0.42349631860972	4.149800931491543E-4	3.8869671712005275E-8	0.4807678304192034	-521.1378490464416	4267.482950524235	545.1209443561829	248.98721512177818	95.68414264408314	12.067095863856057	17	6	39	2	13	0.18457921535884114	0.3345468912940604	0.3084528136724832	0.17242107967461384	
71600000	-9800.781028400255	-9254.294898180948	-546.4861302193085	-9254.294898180948	136.84658830524833	3.799142429352118	5.124495310882737E-4	0.6487662931514896	4.771484121351268E-4	1.0327539202827973E-7	0.6469043709869798	-513.5821292089527	3093.3147315021656	933.8908035177236	634.8938251957436	218.77089665428952	37.54281582896719	14	6	9	32	16	0.18207676603278072	0.34266394632787744	0.31006748859925304	0.16519179904008713	
71800000	-9790.4962008792	-9251.136744355184	-539.3594565240157	-9251.136744355184	81.57218392193087	3.707854670761298	5.584708291300174E-4	0.5581689578178162	5.165831687955969E-4	6.710586401587578E-8	0.4914467913056374	-508.90472589274935	2045.958305616051	695.5928899270559	323.94202960058396	145.1624441349188	30.384461106016232	8	8	28	20	13	0.18568328048301008	0.3466940441305031	0.29256754825061826	0.17505512713586702	
72000000	-9755.886965357526	-9258.352521142386	-497.5344442151404	-9258.352521142386	57.01742682160888	3.805516560789371	6.982302116292948E-4	0.5445545497360265	6.927205301142249E-4	1.4784085742249261E-7	0.5525853207120076	-468.399003793865	861.3999020664561	1029.5945431853056	182.54873831906852	96.66661381736355	10.694628741672535	2	16	41	1	17	0.17679266200474422	0.3454320015355845	0.30993661503612757	0.16783872142354206	
72200000	-9733.147112670988	-9269.35034505019	-463.79676762079663	-9269.35034505019	47.04296721956167	3.6689725121601735	0.0010278628355408518	0.49903080313476017	9.920900572819085E-4	2.2287731658222369E-7	0.485179064365033	-431.9860131642864	207.7684647080092	1188.772242479652	284.89742383433287	52.0443933724157	17.97971537794445	5	11	7	41	13	0.18437858945422525	0.3291300054652313	0.312647647793203	0.17384375728733895	
72400000	-9761.077628722574	-9259.891204710291	-501.18642401228226	-9259.891204710291	80.13368137906292	3.6621949906951725	7.396277383454589E-4	0.5845977974368851	7.400821740003472E-4	2.602181333982277E-7	0.7032964041355494	-472.862614416977	1296.668260139344	466.57562549002887	96.97068971894426	71.05111279509077	40.58048673454714	17	7	33	10	10	0.17993166690790327	0.33157221266060233	0.3040729384738911	0.1844231819576017	
72600000	-9734.56754416001	-9255.200273395714	-479.36727076429605	-9255.200273395714	46.14576186097239	3.6424635445728817	8.953311263466982E-4	0.5078658498097574	9.217793042955841E-4	2.3019701264990098E-7	0.5325073920139033	-451.60644521171974	1204.5417717120138	180.13027708463522	133.52829607172353	83.7758694640339	6.446402228053222	20	10	9	28	10	0.19222925995910498	0.33160073072329505	0.3013874523435603	0.17478255697403816	
72800000	-9792.253448023328	-9267.403881431213	-524.849566592115	-9267.403881431213	72.90333804933155	3.989129613622127	5.024206946666131E-4	0.4208663938026184	5.272587510142951E-4	4.986953552154648E-8	0.43234136980354576	-493.71705206552605	4919.890434048288	361.0335521348662	373.5363770686992	129.42683543961988	14.27563802251205	9	26	9	25	8	0.18941742127212965	0.32310083735552764	0.3200087640420501	0.16747297733029098	
73000000	-9795.506745978213	-9258.404032054463	-537.1027139237507	-9258.404032054463	118.23099456490067	3.4911614620688427	4.935093983789845E-4	0.4315681247517569	4.923236778639103E-4	4.8122122110733555E-8	0.4404188366767271	-508.41425649390686	1348.6805922830229	496.24010211841403	180.02741627030292	184.23652670413966	28.65024442626507	22	1	5	43	6	0.18956208915139247	0.32299464256975313	0.30530331855583814	0.18213994972301462	
73200000	-9754.628134827337	-9264.900668710177	-489.72746611715945	-9264.900668710177	48.20480783455557	3.7432222492647034	8.731414294355787E-4	0.38093667318859326	8.579876491814518E-4	1.1985581349723004E-7	0.3885425254247081	-462.4711528549693	717.7016370078196	321.0090935909964	115.62596191749878	119.68226352072097	1.491050218177446	16	1	31	22	7	0.19372368390039235	0.31928775404256826	0.3117028330173497	0.1752857290396881	
73400000	-9796.738049464264	-9256.72395072958	-540.0140987346834	-9256.72395072958	102.20129821964237	4.035095982920708	3.906076651245704E-4	0.38115792360560774	4.15345640741337E-4	2.6426419541730495E-8	0.39763143818657004	-504.6828315685646	674.1154198109169	2921.695023766135	2851.6632245460305	214.49044802350718	8.204817979271173	3	8	6	54	6	0.1867501884169518	0.34983778410451605	0.30105610327401516	0.1623559242045155	
73600000	-9758.116847119623	-9268.875277327963	-489.24156979165974	-9268.875277327963	57.87280092786003	3.9305494560639187	7.883180286596222E-4	0.36642426967737635	7.074242237855154E-4	7.030915446078068E-8	0.3600021894811952	-465.4942163863191	1534.9046288051964	167.34608161460184	114.92592745510669	4.222812525065033	1.3518340725402862	18	3	49	6	1	0.20285836203640395	0.33438173466981175	0.30168423478519246	0.16107566850859056	
73800000	-9746.3733119639	-9253.550241718878	-492.82307024502256	-9253.550241718878	55.71265273537051	3.9811445755191577	7.495683716990724E-4	0.4165722017158363	7.584842124293223E-4	9.979997518928197E-8	0.4139591292681618	-461.1982177887877	807.0699896633913	1292.2495408004104	1134.6064324783865	111.2537591663175	8.231362900457329	1	9	7	54	6	0.1812360647163255	0.3329890918919398	0.31488673101205367	0.17088811237967963	
74000000	-9742.60172111073	-9259.051694854565	-483.5500262561649	-9259.051694854565	67.46157570631229	3.947817518386697	7.984238206756748E-4	0.45987536969037807	8.07630487641339E-4	1.6578615910083463E-7	0.5062866152167419	-454.23822535954315	1125.774693457284	46.30678894367724	161.57810994302787	86.5800240073164	69.34301081704243	18	13	10	25	11	0.18609745561155625	0.34589103432339396	0.2983898233336778	0.16962168673137076	
74200000	-9686.063953200846	-9258.965699066692	-427.0982541341553	-9258.965699066692	43.84480263776427	3.734827705822756	0.001136480382980899	0.5372141047794798	0.0010523002635856131	3.7927297221840635E-7	0.5501166264090959	-399.37523898589455	964.9462329495741	11.714422376744938	28.55955317570289	77.4008115309103	8.395678658423165	23	9	10	17	18	0.18306010368514122	0.353425028010833	0.2936458143829698	0.16986905392105484	
74400000	-9706.933969930948	-9249.903973300079	-457.0299966308677	-9249.903973300079	77.27377205628667	3.878379267137967	7.76604379408546E-4	0.6039017012475104	8.184904002256045E-4	2.76338312648911E-7	0.6216238555877889	-430.0974339189876	756.3785364106343	41.456716845590954	99.50815094680746	89.9393984729245	7.589015161971989	24	24	12	2	15	0.17959198202209758	0.3299435867860282	0.31959161168899086	0.1708728195028823	
74600000	-9738.493799109992	-9250.40434512559	-488.0894539844029	-9250.40434512559	47.172086786906085	3.6050585016193555	8.645628619154624E-4	0.553670138784627	8.476583517108916E-4	2.4200371560210294E-7	0.6107579864664768	-456.49323295121394	918.5812348075924	634.4969876126893	1139.181858905685	65.92033753836633	15.733036477344386	1	3	21	39	13	0.18744283560967334	0.3353730560594658	0.3038582901681895	0.1733258181626703	
74800000	-9745.993903481829	-9268.068467921004	-477.92543556082484	-9268.068467921004	48.787311686879015	3.6536073929826323	8.512200432941691E-4	0.4256555080062886	8.860660435895195E-4	1.4498312966570158E-7	0.4340260511241716	-447.7344845480305	599.960396743002	1081.3976599259877	494.6806430441075	101.32390954245638	12.995764925850809	3	17	3	46	8	0.18176391761829866	0.3398600002269954	0.30441476287210356	0.17396131928260136	
75000000	-9765.573589305257	-9255.638977422332	-509.9346118829246	-9255.638977422332	103.04573966396967	3.554234474007322	6.26759577561808E-4	0.364041087599104	6.383075744519076E-4	6.203647091222297E-8	0.3870359168576901	-484.76468813753166	1043.194249695573	150.63956370034475	105.77639906072213	44.14304650553566	28.30246658380923	19	23	26	3	6	0.19079241422713436	0.3352089679063556	0.30278582987722175	0.17121278798928738	
75200000	-9779.713848809313	-9290.536236069804	-489.17761273950964	-9290.536236069804	65.28671182378575	3.692801953484195	7.818378540924979E-4	0.34093721771155694	7.874736720750311E-4	9.035164699898311E-8	0.3907771117252198	-461.3739011833025	1095.443418866958	386.0678778817023	93.86101883568867	125.51646776505251	15.80845467718246	15	9	41	4	8	0.17660192203921302	0.3359717041068787	0.30888748323243137	0.17853889062147624	
75400000	-9767.12849488438	-9272.22919350337	-494.8993013810102	-9272.22919350337	72.20537326122891	3.704003886057058	7.110807704876362E-4	0.4478638650722586	6.861470676404397E-4	8.506255210211068E-8	0.4279388709014422	-467.4252655854999	1332.4372254148805	200.4199159936078	189.63907733229445	75.92122802559042	11.460746577359636	12	2	13	42	8	0.17161115411613398	0.3479272130458638	0.31144297502872875	0.16901865780927292	
75600000	-9754.530949385688	-9256.808180455962	-497.7227689297245	-9256.808180455962	64.74056554725372	3.4575504537284414	8.467404683074666E-4	0.4324571071729708	8.778442791709327E-4	1.675284950287886E-7	0.4762780211028301	-470.55458397978964	835.6004704986259	196.9850823629979	171.23694109461124	96.4801072268206	10.505446769795391	17	1	7	44	8	0.18341569918501918	0.35044731046432354	0.3021123608347445	0.1640246295159122	
75800000	-9734.962256785462	-9258.05913145277	-476.9031253326927	-9258.05913145277	56.47805777618109	3.6593857557149563	8.86444212857226E-4	0.375917550760629	8.505963430817891E-4	1.36133181961727E-7	0.39944454560937354	-452.3068697813868	1217.323784961005	54.39222775755516	63.612471012736805	22.75117929511661	13.504764634012346	21	37	11	3	5	0.1900076925908631	0.34203521403702636	0.30648886565300093	0.16146822771910907	
76000000	-9745.099462029753	-9266.444735207324	-478.65472682242915	-9266.444735207324	52.992361811889964	4.101069622056127	9.131688699093001E-4	0.449674313446975	8.892904367110456E-4	1.6889783614075167E-7	0.45907342289012926	-450.24278836941187	2351.717258764034	103.06997580637325	71.71465509533515	84.69567025897027	12.65203932554176	17	5	45	1	9	0.18486927104955642	0.34718622757550394	0.28818220721162063	0.1797622941633184	
76200000	-9804.812808473127	-9272.04578696835	-532.7670215047763	-9272.04578696835	75.33626216357408	3.8963024369115726	5.20648727093482E-4	0.3372936753882642	5.209674678418612E-4	2.5336957421262625E-8	0.31273991198267276	-506.25193214791193	1566.8307318662246	782.5149240732229	148.89825919087158	29.928221337483492	7.776587381839726	15	11	43	2	6	0.18019004858651905	0.3437095159903472	0.3165185105935965	0.15958192482953665	
76400000	-9765.499579436853	-9252.340054861274	-513.159524575579	-9252.340054861274	73.5648666258604	3.7822591082718082	6.087947119907027E-4	0.33511445966305836	6.118602248434497E-4	5.109057317329218E-8	0.36404104385022473	-484.118987273901	1741.7834714716357	190.36837972911005	144.45180089699969	239.07647188753828	21.821101395458026	15	9	42	3	8	0.17777836025581575	0.3290760707504487	0.3115030057575983	0.18164256323613662	
76600000	-9775.14285388137	-9268.674856187481	-506.46799769388895	-9268.674856187481	80.91478561401702	3.4684987832040313	5.096083637351374E-4	0.42232172646145427	5.129420718634491E-4	5.240645038393923E-8	0.44464153237365045	-479.3428456226272	2753.0736030365047	156.98875051852588	147.75200003077185	57.35542902403876	2.9389239961359364	15	47	9	1	5	0.17723508738364618	0.35321660218091777	0.30391645949851526	0.1656318509369202	
76800000	-9779.575626612987	-9276.806852091631	-502.76877452135466	-9276.806852091631	64.11535465873837	3.4577714316816985	6.472538384747921E-4	0.3434875771341639	6.342046366358034E-4	4.062160536901236E-8	0.30808462448156165	-470.2805529019252	2577.6851049169254	1192.5106358089809	145.55522920806234	350.46748124376404	1.6617927491054916	12	3	51	5	6	0.19899123859711967	0.33296050650192516	0.29521903227539337	0.1728292226255613	
77000000	-9733.283362854687	-9251.173495609954	-482.1098672447335	-9251.173495609954	52.664865235303964	3.5506792902273476	7.968982596649922E-4	0.5075677916910312	7.767886599624582E-4	1.993905355449195E-7	0.5397602385617458	-451.81404356061125	1467.150287992959	32.2070595783979	135.51921037713052	143.82450689564612	3.633124563165647	18	7	12	33	7	0.17498062218624164	0.3321480203035567	0.3098658617330054	0.18300549577719566	
77200000	-9797.636688187591	-9269.452645626754	-528.1840425608378	-9269.452645626754	99.07851903682494	3.5309928752376973	5.486071332537587E-4	0.3809830731505036	5.053541017942629E-4	4.6425701736587814E-8	0.3994089133891461	-501.6186921525367	2505.1150499664577	189.52977705754094	175.70093838605462	16.797426852352423	14.533680367051574	14	2	54	4	3	0.18616574639564315	0.3419628973177194	0.30189593082416954	0.16997542546246727	
77400000	-9763.845941357138	-9262.123216023352	-501.7227253337862	-9262.123216023352	64.36205557697576	3.5636450011070746	6.614801797060418E-4	0.4432623343559566	6.407949017774787E-4	7.517773475962686E-8	0.4117546219971812	-473.29197916141874	3074.4812802496217	332.74175575591596	128.24464086435137	71.91289761286767	4.075420320454863	9	35	25	1	7	0.17205650592301122	0.348845199680552	0.3055671904461206	0.17353110395031562	
77600000	-9800.005541867002	-9260.496458418304	-539.5090834486983	-9260.496458418304	88.24216591821853	3.7238982187312657	4.582431848399474E-4	0.35095489928824064	4.5330374903889835E-4	2.7506362019680696E-8	0.35954423315828127	-505.922489723989	3237.0705616646005	793.3059752390373	1702.0573789289792	199.38209375201347	11.542750650168083	14	1	1	54	7	0.18056002563912965	0.3426609400394622	0.3136853514775761	0.16309368284383144	
77800000	-9790.018099640729	-9255.595398069281	-534.4227015714471	-9255.595398069281	79.35440286271998	3.955960242776501	5.020895646556839E-4	0.42677595156529236	5.14272984349551E-4	4.1071342177701055E-8	0.41845992198125187	-501.38084732122763	6367.296857441541	3059.0389808730924	243.6176836572357	129.15477618951383	19.380748455962713	7	7	33	24	6	0.19191537469091707	0.3340843543269822	0.29571100270931194	0.17828926827278818	
78000000	-9753.875389531471	-9266.7917559261	-487.0836336053708	-9266.7917559261	61.71396979046199	3.5427200205468683	7.384475268990199E-4	0.39053067195800717	7.871995204105395E-4	1.0590418284294646E-7	0.4177875658122081	-458.4368420213817	592.3903405694591	1935.9555632540244	109.01590134130005	29.9079444385138	6.737269654326943	5	7	57	5	3	0.181237848403443	0.34302289133468233	0.2977202957501468	0.17801896451172736	
78200000	-9770.255989209872	-9267.10327078252	-503.15271842735336	-9267.10327078252	75.72665948034776	3.682604519066276	7.65306085463979E-4	0.4576041827608655	7.456207774964812E-4	1.277065628774509E-7	0.4731605201126044	-474.89847652472594	1565.8817620796704	206.02899377121057	146.924711687483	111.776048499679	12.313632246469002	17	6	1	46	7	0.18322108323303515	0.3356414303579399	0.3129247111044678	0.16821277530455664	
78400000	-9754.101339881383	-9253.873141995678	-500.22819788570433	-9253.873141995678	67.96364970645921	3.393528659885743	6.856642889559884E-4	0.518718837494134	7.110662243086673E-4	1.6190899960127038E-7	0.5618813172772429	-474.1926760311362	1106.0449479996942	140.68681542896917	116.77920359952934	55.162206171091675	13.88157253385157	20	18	10	24	5	0.18782134639700732	0.3344254063648701	0.30676646628297505	0.17098678095514705	
78600000	-9748.938351376457	-9270.1808624139	-478.7574889625577	-9270.1808624139	49.32827185319436	3.711447901349263	8.823120303272112E-4	0.5417528966727468	8.943463448461603E-4	2.2633212156457984E-7	0.5673017212365964	-450.8273412876701	1492.455524024895	120.7223550288973	100.41829192941971	84.16574652429048	14.798362468092053	18	33	5	5	16	0.19112065576247214	0.32723624319174066	0.30521084127734144	0.17643225976844523	
78800000	-9758.804395886698	-9255.147563816061	-503.656832070638	-9255.147563816061	74.7800926778257	4.052305013682151	6.38186531684557E-4	0.4184513822558996	6.878921978815397E-4	8.251955965099337E-8	0.44015006043142335	-474.35951129140216	1885.0093671865857	750.5117735023111	154.39099265074006	114.7107385902902	18.242658906886284	14	2	43	10	8	0.18039950028009993	0.3332337395554824	0.32214669278200564	0.16422006738241138	
79000000	-9765.938237334016	-9270.906918587503	-495.0313187465126	-9270.906918587503	74.90376077408652	3.554702985095138	8.160381024263594E-4	0.4536987376273698	8.044244751997715E-4	1.0363936985144601E-7	0.4132516838686909	-464.05844998766173	1276.1162354268909	1136.4431982292126	528.6250393571211	111.0559801880653	17.56177878762243	3	12	2	51	9	0.19000106344749984	0.32257610638933987	0.32296438651898685	0.16445844364417272	
79200000	-9744.551774174839	-9260.755760802791	-483.7960133720484	-9260.755760802791	60.125523174115855	3.704313359085904	8.179324825544021E-4	0.41640308072321053	7.807403202890115E-4	1.0411691377987934E-7	0.40275166449015526	-457.2666843513585	953.2585664546846	54.70621791664837	99.8774740677639	83.22409486205493	18.05191627307366	21	23	17	7	9	0.17710957115765433	0.3414340410992466	0.2997309283017561	0.18172545944134216	
79400000	-9757.679958696508	-9281.200893028634	-476.47906566787356	-9281.200893028634	67.0056708004099	3.9776799076786045	8.779738604635786E-4	0.3980636260865197	8.366344279619489E-4	1.1547970837549148E-7	0.3889311672388574	-449.9192500718801	1647.6365844145093	136.50770155098996	91.22325752025843	16.51219483559737	24.417658567255422	17	7	45	7	1	0.17490039819033354	0.3443724276005349	0.31113675022912257	0.16959042398000798	
79600000	-9752.697858961841	-9271.607228158062	-481.09063080377837	-9271.607228158062	59.997513006447754	4.12056536625191	7.222548426708936E-4	0.3975400631364185	7.501177657102508E-4	8.585376651201082E-8	0.39428954612052564	-453.09382815728173	1183.8177743948895	68.66092573886615	114.7690142295754	165.37117500259745	7.61044718493962	18	30	20	2	7	0.183421504009295	0.33912808786955706	0.3048209288675528	0.1726294792535943	
79800000	-9774.941861165542	-9260.279093098336	-514.6627680672059	-9260.279093098336	86.25200227292831	4.56033624967326	5.300340551990421E-4	0.5413903967932553	5.39819685747094E-4	6.730779579548657E-8	0.48444971732112296	-482.70527853605097	4367.533265612381	2469.9129475722016	171.5481954856033	12.112788885536196	29.941972954620756	5	8	54	7	3	0.19383550216928858	0.32236792643189865	0.3104817249634363	0.1733148464353757	
80000000	-9755.00355871549	-9271.043291183814	-483.9602675316769	-9271.043291183814	72.98374992151707	3.536670878483508	6.479929576890445E-4	0.5808293607159645	6.954489714315376E-4	1.4480892684387807E-7	0.5437994728926888	-450.5080761198319	3716.2641631885867	1929.610664505405	123.70389766001446	221.131832351202	23.983349820250474	7	4	26	22	18	0.1801708965040413	0.3352097609075259	0.3106332768921691	0.1739860656962629	
80200000	-9752.944324280443	-9249.996707849223	-502.94761643121956	-9249.996707849223	69.19726240498312	3.6122148266129006	6.942987431646434E-4	0.594795796570495	6.557103080985386E-4	1.78757918565432E-7	0.6501280798615426	-462.4144985754243	3059.5204175023096	11011.53788224778	6168.775767672406	185.05902928953086	9.488142226001747	5	2	2	54	14	0.1859399567940439	0.32266488378683195	0.31144282094090514	0.17995233847821818	
80400000	-9757.287426906178	-9263.440252316204	-493.84717458997244	-9263.440252316204	75.60402713673454	4.2035771973668945	7.604581300678094E-4	0.5212196463667708	7.918199533879252E-4	1.72645940696192E-7	0.5336463629630718	-463.58959370978505	775.5128203351587	567.8157787637879	123.21479794695296	251.4061267083061	28.807358077860055	16	3	35	4	19	0.1862904526546309	0.3316607552519083	0.3109813944793345	0.1710673976141256	
80600000	-9758.310871386871	-9257.684628866444	-500.6262425204279	-9257.684628866444	56.584989224427616	3.873604238216168	7.306186979487889E-4	0.5285860487965734	7.22817745885104E-4	1.8486056216274206E-7	0.5776583164057086	-472.7367070411914	1510.3196370761325	114.7371475499962	70.86559866947458	119.86306100228911	11.905898569170104	22	7	9	28	11	0.19128066804615013	0.33437618653823326	0.30016875484733696	0.17417439056827894	
80800000	-9762.829399111548	-9260.425246310251	-502.4041528012969	-9260.425246310251	67.69414142719036	4.014389428153627	7.850101129380683E-4	0.5229591064713521	7.856004545094465E-4	2.3896023083173225E-7	0.6107801640561281	-471.219006321552	700.7979954855191	877.4943905132342	796.4660212733593	120.05941312701634	38.452839030566274	2	10	10	40	15	0.19523070584707722	0.32472272992878987	0.31417831716152256	0.16586824706260966	
81000000	-9766.964380215757	-9269.077388652933	-497.88699156282365	-9269.077388652933	72.8188046591008	3.7532926395692923	6.814261025213086E-4	0.48825263979920397	6.86788758384575E-4	1.1997684297041124E-7	0.4984223852832387	-472.23378920362086	1310.177943222378	270.73285843192554	125.01401555289767	22.722808841046337	6.332644907016758	16	7	46	2	6	0.20267017393274905	0.3410817362314266	0.29566842063796045	0.16057966919786326	
81200000	-9724.631829727246	-9276.970152858436	-447.6616768688117	-9276.970152858436	60.14554739900128	4.204577193192544	8.694221283703892E-4	0.47791945927086	9.083450158573584E-4	1.7182143605889934E-7	0.45721094169628507	-422.59367714813493	1543.7514440394546	47.85977482634805	60.58097021588406	6.339759673186205	10.985748420459515	17	22	30	5	3	0.18409448256624839	0.344691772915165	0.29803492418729577	0.17317882033129026	
81400000	-9711.947887427106	-9250.470724812743	-461.47716261436307	-9250.470724812743	66.70280382396915	3.614131026711595	8.939275275920329E-4	0.46148565507892103	8.587355939610102E-4	1.634428818220991E-7	0.44497874903052526	-435.64690055332045	1556.7764728717486	59.30430850380796	86.83514602189082	21.331644379025207	10.519976927325482	16	17	26	9	9	0.1830147828059624	0.3300927312724655	0.31615340970306083	0.17073907621851062	
81600000	-9745.008859853458	-9253.638963654086	-491.3698961993723	-9253.638963654086	62.93949072134133	3.553807021357006	7.936670053850084E-4	0.46404463913478994	7.326938889958411E-4	1.1945326073491034E-7	0.4559573822600352	-460.44444628065963	674.699040415473	1723.9843951790544	291.29306886530435	96.61039631347859	25.384931300907528	3	14	7	39	14	0.18974882608688143	0.32997494343322087	0.3142546050705232	0.16602162540937376	
81800000	-9768.676809183102	-9255.60972664262	-513.0670825404812	-9255.60972664262	78.59236621265086	3.8055375619593534	6.764518692822509E-4	0.601442415005405	6.212826201804178E-4	1.16087968878044E-7	0.557248413047493	-482.70333134568085	2578.5652550675836	271.7799177184014	114.25175112918444	176.4470847655835	10.621947339096375	16	36	11	1	13	0.1901895280886022	0.32458127762642575	0.3025572297339271	0.1826719645510442	
82000000	-9760.882810218442	-9255.445375103964	-505.43743511447815	-9255.445375103964	65.62058068377983	3.567811671775474	6.502063968756075E-4	0.49820885582267604	6.414726010856384E-4	1.11733976418514E-7	0.4996495094500192	-475.7727058060447	508.9729353392696	1035.6206498971464	37.33587739305143	118.92314307494182	14.474032981854593	4	15	3	48	7	0.1719280345075185	0.34240417530907236	0.3154363983036481	0.17023139187976025	
82200000	-9742.163773111371	-9261.463926776883	-480.69984633448803	-9261.463926776883	53.17683380610448	3.6273159781738555	8.222079702132661E-4	0.3706136660558703	8.344257546756236E-4	1.1848356473485614E-7	0.40607805121635	-449.3182564944626	1269.8290274345507	1852.646499271959	504.631744532792	94.08926849043002	19.876515035583605	5	9	4	53	6	0.1890184292573399	0.34426015404101046	0.3014383056905963	0.16528311101105242	
82400000	-9751.477394760199	-9264.873874894614	-486.6035198655854	-9264.873874894614	58.5629296690413	3.509961851049667	8.925396409003198E-4	0.4986899933930357	8.467049267398747E-4	2.0058437375845974E-7	0.5383651330870965	-460.11005351915816	880.5016884356719	112.96778532629355	61.23239540686612	89.23014815712321	8.661847194659236	22	6	3	38	8	0.1828250299365266	0.34423350907045186	0.29521880737221606	0.17772265362080467	
82600000	-9751.704845802413	-9275.81678886456	-475.8880569378532	-9275.81678886456	51.54780916612568	3.8423209370894065	7.553719869260104E-4	0.4080337160124964	8.064684243594505E-4	1.2109790283022787E-7	0.44016192524460823	-448.49457881367664	2210.4132861839203	81.41173430160937	85.54967594157193	79.4083799797022	10.286277657356203	15	11	33	10	8	0.20001972767014806	0.3247652157219719	0.31070036189395606	0.16451469471392322	
82800000	-9767.355389936742	-9254.07529989884	-513.2800900379024	-9254.07529989884	66.88408753269594	3.8389349325349804	6.256881893859354E-4	0.44377145578038174	7.066523832854765E-4	8.370843477082757E-8	0.4389342680938709	-482.49879995202195	470.7404560483288	1566.842744120374	191.35977055605355	160.6994140942373	32.48089189941418	4	12	36	15	10	0.1964228087688714	0.3219865698561499	0.31756376383075796	0.16402685754421997	
83000000	-9740.43049713922	-9245.129864411836	-495.3006327273825	-9245.129864411836	103.25982759351518	3.928026304411074	7.326813717697681E-4	0.7288118932616392	6.468891798987903E-4	2.9459510377352587E-7	0.7654344454775018	-466.8034213934721	1294.8134578292056	88.37213817480684	177.9287840661476	48.88743276397882	28.54207710161368	16	37	8	5	11	0.1896592762661987	0.34347826742372745	0.2960734203582357	0.17078903595183742	
83200000	-9762.050564477	-9259.053025849902	-502.9975386270985	-9259.053025849902	67.26858941972293	4.086702095936235	6.688295623221417E-4	0.5267598170309218	6.472996476918351E-4	7.096319893572691E-8	0.4226877989100077	-469.1125049677704	336.5307963597074	2237.307579360648	133.37665460874044	140.8998373152449	16.558539310748483	4	11	47	7	8	0.1873312533502851	0.3408277720966867	0.3043277341541083	0.16751324039891918	
83400000	-9745.549263290617	-9260.79724603218	-484.7520172584377	-9260.79724603218	48.4627397091503	3.8898164469823073	8.666178515019425E-4	0.5735550881437266	8.128329953989836E-4	2.25546753168265E-7	0.5686413781323466	-448.9785772048825	1068.7062544058356	2933.358255366429	1984.990304023919	158.239456839271	4.107736835270938	3	9	3	47	15	0.17832522610073534	0.35268786035308897	0.30559934973988206	0.1633875638062928	
83600000	-9742.368292034795	-9259.97805724972	-482.3902347850738	-9259.97805724972	46.81621777356086	3.5563912340400754	9.526588617153897E-4	0.5960319881487827	8.643081901815718E-4	3.37520214108552E-7	0.6385873004985233	-451.9297634606316	1776.3245086924603	430.98028692310567	44.933441458742635	113.03852305536874	7.896030781067762	16	18	22	9	12	0.18250992657924275	0.33230267934399316	0.31531156696026874	0.1698758271164944	
83800000	-9738.296900780273	-9254.889129721603	-483.4077710586692	-9254.889129721603	53.4256836866903	3.7163317114215975	8.860258643832113E-4	0.5982581841606944	8.29116947958809E-4	3.9257914977375176E-7	0.7015978594472418	-448.82381941986876	1770.6151451949415	938.3726853116539	1809.0194665861059	133.78544187819145	12.284603195120985	6	4	5	45	17	0.17812050630111995	0.32949470304753636	0.3289241769456853	0.16346061370565718	
84000000	-9749.25493995441	-9253.31476531686	-495.94017463754994	-9253.31476531686	66.68638791711565	3.6438944737211028	7.305267359820885E-4	0.3273407061931678	7.337281012119266E-4	6.683772415993189E-8	0.360318142317665	-468.06126390313943	956.5838633649735	59.5870311869172	169.03212308749048	133.83349114758101	25.927594917107562	18	5	11	30	13	0.19138199464476066	0.3212760582325898	0.3238303197026291	0.16351162742001918	
84200000	-9734.20601927524	-9253.374989893633	-480.8310293816071	-9253.374989893633	66.92009427554768	3.9065992675637338	8.599934552603772E-4	0.4308793666352352	8.222517138836812E-4	1.8291802448047164E-7	0.4993802545887982	-452.25891334304873	895.8204282541467	944.4436347868658	53.4908301586875	71.84215325018076	20.651729908785434	8	13	23	26	7	0.1949975534517643	0.34624435239064005	0.2972620178519081	0.16149607630568644	
84400000	-9781.603273033328	-9260.13563218694	-521.4676408463869	-9260.13563218694	97.55641937136106	4.103528732030353	5.918957526416746E-4	0.4525965582252702	5.429539683358005E-4	6.047917697784016E-8	0.4552339916031579	-492.42334763724557	1690.6577271556664	306.52664190803375	157.77106361328288	177.85297956004518	16.54430990330572	19	18	23	9	8	0.18478519578151154	0.32436911761873943	0.31531365122896843	0.17553203537077947	
84600000	-9748.014761370969	-9257.229338137173	-490.7854232337951	-9257.229338137173	56.00063843571484	3.455439127542609	7.789231596290721E-4	0.5232399525235794	7.277189281218241E-4	1.691985200129454E-7	0.5244972995492162	-459.20448248717327	975.8445157932002	2516.7190056510885	148.93864147074305	102.32566257311808	2.4996062289501477	6	11	46	6	8	0.19202426311271018	0.3242081329749843	0.31478091336165354	0.16898669055065066	
84800000	-9782.376849997467	-9258.454526631398	-523.9223233660691	-9258.454526631398	99.21587432992769	3.5762994127524625	5.321374680632529E-4	0.4190110822202121	5.334890917536699E-4	6.225111572330351E-8	0.47799412964483357	-494.56433078344065	1674.9411511878411	188.7429803193295	84.79177857903605	235.49145088698697	47.529922004005286	15	29	20	5	8	0.1857542253361728	0.3519974136098887	0.2904467926608264	0.17180156839311084	
85000000	-9774.605227788097	-9258.881286743268	-515.7239410448288	-9258.881286743268	74.93998261881407	3.9359743556475126	7.057878593256878E-4	0.4494881314205849	6.633346581716218E-4	1.5500940693934133E-7	0.5563738622845492	-484.7807341571038	1270.8776834591893	1379.5224161409383	263.18523606065514	179.5383593927417	13.501210156957423	4	11	9	43	10	0.1913651003575443	0.33102896005976656	0.3005274055317843	0.1770785340509035	
85200000	-9760.330675064546	-9267.869893913627	-492.4607811509199	-9267.869893913627	74.90732269789599	4.099070005543243	7.100172291936647E-4	0.4319253769587288	6.93220816433442E-4	9.21369609396252E-8	0.434294370863782	-466.31447021000076	1666.4014883896118	121.15433759213161	151.31707632145395	5.633501067319518	10.036970980590493	17	24	28	7	1	0.19083126018455168	0.338223176870725	0.31034613440961445	0.16059942853510753	
85400000	-9797.827992631548	-9273.302233228425	-524.525759403122	-9273.302233228425	78.17515164620447	3.3588269150628656	5.495087111718275E-4	0.3593846387707473	5.586407795187663E-4	3.566196064885936E-8	0.3417520717436324	-497.08452417509784	1681.3776221172452	171.9944430872102	212.96904144186053	77.49755997632674	34.60628297790157	19	9	21	19	9	0.18667847482382788	0.32224949271141085	0.31686004787030125	0.17421198459445877	
85600000	-9767.30508444673	-9262.324144261514	-504.98094018521607	-9262.324144261514	70.05058234678846	3.9051003852886237	6.855638295477423E-4	0.4602758251089062	6.568201893097006E-4	1.0333219154959433E-7	0.4715134989343135	-477.04056551903625	1880.4788696319383	279.3046654787978	100.86101113910618	92.2316548002743	8.216575853783402	10	24	35	3	5	0.18817990621619	0.3386590078689394	0.30372965789589096	0.16943142801897831	
85800000	-9803.00855853892	-9275.969518062266	-527.0390404766558	-9275.969518062266	86.13965959966765	3.803881389781477	5.109284734757329E-4	0.375395869127601	5.306991822800389E-4	3.867442223310902E-8	0.37549821102799175	-498.75189427635314	4197.229737836505	761.4529144159344	132.08043241296946	21.17525892407524	17.678938601921526	8	20	42	4	3	0.19052842539357992	0.3362586410010967	0.3016253609547094	0.17158757265061286	
86000000	-9751.094519834382	-9263.996865872065	-487.0976539623174	-9263.996865872065	58.262524651302655	4.271366249205393	7.961208710424545E-4	0.3981288748448843	7.822831118766699E-4	8.828032431014546E-8	0.3791695552554964	-456.07714718966895	445.42820484662644	1194.3417645776287	835.1357168808717	95.12046026809442	8.216466981871841	5	12	3	51	6	0.18459881511121495	0.3361101612690871	0.30647013904508946	0.1728208845746074	
86200000	-9761.674729650753	-9277.696621559362	-483.9781080913904	-9277.696621559362	62.491477284135385	3.622108643563203	8.100305038179661E-4	0.40406352962422504	8.139910978917324E-4	1.2366761738094082E-7	0.43581394310173394	-452.17206127351636	390.76587280590365	1601.1613322139513	107.30839515701882	170.7056822307931	29.86260715814134	4	12	31	16	14	0.19392447688660347	0.339615523064442	0.28783038819054324	0.1786296118584103	
86400000	-9817.9952559927	-9264.248321157313	-553.746934835388	-9264.248321157313	149.8229304565245	4.102511887113832	4.5039436964011226E-4	0.5084044369619214	4.1710638555382095E-4	5.366410199467005E-8	0.5336760773836149	-519.9831013852132	3297.740667861988	1158.1262240313595	206.49479452263114	449.0071665250573	104.48177943609349	10	1	21	12	33	0.18586811308262208	0.34801377532919475	0.2975220924707618	0.1685960191174206	
86600000	-9811.585388905982	-9266.275810127765	-545.309578778216	-9266.275810127765	93.00002290002664	4.225633241265329	4.8212762103588364E-4	0.44259348097856827	4.388342385975419E-4	4.110266764632162E-8	0.46238646275967576	-515.2931279811672	3823.9102131305854	882.4568222082391	218.77359850286618	83.67201240523471	5.250599034756296	7	24	40	1	5	0.19374142807457712	0.32599026538976345	0.3055618211758766	0.174706485359782	
86800000	-9786.707980163035	-9251.04244033744	-535.6655398255956	-9251.04244033744	88.97693221409608	3.5739112852932897	4.2266166888048617E-4	0.3940101861616317	4.5277713174864993E-4	2.998043266258283E-8	0.40050137488903464	-505.9899675528063	3574.056229779887	478.2617677165439	195.23753592535982	151.04640551318883	4.205822094540507	12	6	44	9	6	0.18909084481723348	0.32687432202218775	0.3192607143784373	0.16477411878214057	
87000000	-9743.938954416217	-9246.750207058816	-497.18874735740025	-9246.750207058816	61.43139010328242	3.583890958712693	6.817844396182708E-4	0.4163220947112609	6.587911196180724E-4	7.998807884135883E-8	0.416778795135126	-468.9627122409409	1686.2402740207945	235.87550453132496	141.82537403108913	138.0802110361878	0.6818564192467627	15	5	31	20	6	0.18966427015963483	0.3289872046616249	0.31087669621719877	0.17047182896154064	
87200000	-9752.306899586607	-9256.593848370245	-495.7130512163621	-9256.593848370245	60.97916274484683	3.640105068811277	7.348567663321429E-4	0.43549005147360464	7.041091351919747E-4	1.2882619412134558E-7	0.48600994514596885	-464.0737345112934	949.1116360660872	2134.6228679207734	110.59288435596113	166.11603445903097	9.592042111604787	5	9	40	15	8	0.19807447452645396	0.32932046767205486	0.3040569196205093	0.1685481381809809	
87400000	-9774.077729890972	-9268.942647028327	-505.1350828626454	-9268.942647028327	97.98749524623574	3.792929704031043	6.476094226895879E-4	0.3576030522468474	5.823532923151211E-4	4.8284514953643534E-8	0.3549463438107267	-475.9465033288678	1551.8490225091186	103.66230921373408	225.0128295478854	184.5915533806515	25.22489092187826	12	20	5	31	9	0.1848722085318072	0.32880808987238413	0.3144606970562869	0.17185900453952072	
87600000	-9769.63965184252	-9265.35048258012	-504.28916926240106	-9265.35048258012	67.47376566118476	4.057101880296467	6.121903558695243E-4	0.4811976685884243	6.012803171733789E-4	9.407785924103971E-8	0.4901670432359509	-475.383045387188	1869.6043902058527	232.74844213829599	173.14171014941752	152.98407587247002	0.6094728577049269	16	20	23	12	6	0.1910214921425846	0.32869674721509917	0.31357180243034755	0.16670995821196732	
87800000	-9775.729306468558	-9262.797591122326	-512.9317153462323	-9262.797591122326	84.40031465291453	3.4968915877411306	6.159084128820254E-4	0.3977230997009182	6.49809774546765E-4	6.896221669387824E-8	0.414267993275048	-484.35954628309696	2004.132342668843	596.1931259995024	152.75073821650113	86.90114711143492	33.40479550244249	17	1	21	31	7	0.18600031420377763	0.33998849439678114	0.29789750866256615	0.1761136827368736	
88000000	-9751.150192958312	-9263.628254735502	-487.5219382228091	-9263.628254735502	60.00971738560855	3.61359397507066	7.456533073650739E-4	0.49654743683829394	6.60424327756533E-4	1.507923168644461E-7	0.5442374473825372	-457.15751706245715	1824.5481444234076	140.4175374245853	81.07549593491004	244.44360227055893	0.7319198808250503	19	27	18	6	7	0.18827502542675775	0.31751254306206117	0.31596339895560654	0.17824903255557306	
88200000	-9711.866520982017	-9260.546823809787	-451.3196971722298	-9260.546823809787	45.95949392509332	4.1089548998274354	9.690328135216126E-4	0.38587239005528196	9.511098493531007E-4	1.602752601656265E-7	0.40217163023694263	-423.94359354270244	1051.0409581466495	125.7994510815522	50.97247488410425	103.77440595474967	3.870270785328081	18	7	42	2	8	0.1851919657073424	0.3186224222814893	0.3234006274003063	0.17278498461086056	
88400000	-9774.640963970516	-9278.769820842184	-495.8711431283313	-9278.769820842184	72.93283641347794	3.5394186441816196	6.176471379364226E-4	0.3252135916602762	6.424456096719742E-4	3.25103093234947E-8	0.2838413090349997	-467.7276559371863	482.2222461566925	1942.8385297644384	162.01603144046854	15.97572863298141	6.9128414821603315	4	9	56	3	5	0.19905052058991726	0.3354118537989206	0.2988842169385327	0.166653408672628	
88600000	-9782.438840518962	-9280.462167389582	-501.9766731293799	-9280.462167389582	73.38564486093259	3.8509488206853035	6.605271554597386E-4	0.26353889749633536	6.510625392632095E-4	2.8842698118328073E-8	0.2577336252952864	-474.29612792271615	2054.0620016038515	120.74931919632098	148.1933719283241	115.88725608464563	12.952159505390004	19	37	1	12	8	0.17731421970324235	0.3239292016462575	0.3237893292875347	0.17496724936296384	
88800000	-9729.276477906542	-9266.71240540235	-462.56407250419244	-9266.71240540235	46.521849187868455	3.6915174019527024	8.081293471999101E-4	0.40091275247145997	7.85999774896827E-4	9.396003980440604E-8	0.38632475895078006	-433.9758362628678	1636.502630718943	33.22254204465588	82.94538678947006	136.78442953933214	4.497307429918166	17	6	24	22	8	0.18586622507531406	0.3353902250763206	0.3037755741679092	0.1749679756804544	
89000000	-9767.92681999227	-9266.886046747328	-501.04077324494125	-9266.886046747328	60.10980564495068	4.19811522166558	7.961222082834551E-4	0.34740808056327066	7.668049781987738E-4	8.02943284766493E-8	0.37100246057323316	-476.68071628069504	696.3233922123036	152.92679220424833	100.38507942801614	4.5982498007841075	11.616055652527695	22	19	28	5	3	0.1914464536586766	0.3280475423016736	0.30570967615016154	0.17479632788948643	
89200000	-9783.842096197694	-9277.92994295129	-505.9121532464026	-9277.92994295129	70.5988630034276	3.6060814132494214	6.864262315004077E-4	0.5388482753915385	6.405388927837403E-4	1.042066522137313E-7	0.5057185022889623	-474.1764251792739	812.4371337476853	1668.7677324333781	278.20248609457707	229.23652893410522	10.177401731880341	3	10	22	26	16	0.19692657269861913	0.3540131261326268	0.2764066710465294	0.172653630122223	
89400000	-9739.642224655772	-9265.639711744729	-474.00251291104297	-9265.639711744729	81.47170934819265	3.715235238829993	8.849137195819628E-4	0.4968176804651965	8.637155486682803E-4	2.482219544396668E-7	0.5492687798824754	-447.4726202487214	904.630891680288	84.82644456169584	27.51502577092014	71.35631880594045	33.88813503525926	24	1	24	13	15	0.17663402135498413	0.3431231106441615	0.31080562133420575	0.16943724666664695	
89600000	-9738.019546239706	-9266.109972683655	-471.90957355605195	-9266.109972683655	60.025612838292055	3.683778657100256	8.14825052924505E-4	0.4264190435380245	8.043818393713005E-4	1.5877297302026304E-7	0.4734961151827889	-442.29580958796066	765.8160736070894	1568.7394029882046	59.23153808038646	74.55587694447064	27.47879415306496	5	12	30	21	9	0.18332046827526932	0.3386519065426374	0.301187022648094	0.17684060253399764	
89800000	-9742.405001181838	-9253.481043040589	-488.9239581412496	-9253.481043040589	62.35897862061016	3.93233508813853	7.167309163360571E-4	0.3547406648402775	7.11148863465712E-4	6.00944353479905E-8	0.3554274996262126	-462.06074008252193	1578.910772962635	77.19572688590672	91.14081764064447	98.31080835608255	7.416892111882718	18	14	37	1	7	0.18978341352967282	0.3172128332657378	0.3258783026914173	0.1671254505131705	
90000000	-9742.29331232139	-9259.757983025314	-482.53532929607576	-9259.757983025314	54.68648804487964	3.7769141771621197	7.95109448043368E-4	0.43382400854843034	8.293063688602276E-4	9.797494749436381E-8	0.3836406137134294	-451.13320932736525	1669.356247442036	2396.3265184108864	124.85227090589585	107.88911620641139	7.686667224122785	6	6	49	7	9	0.18540231714243377	0.34273509373390215	0.3023678195445979	0.16949476957906473	
90200000	-9755.46907237146	-9264.99683069403	-490.47224167742917	-9264.99683069403	66.289336654569	3.6290438447608784	8.412166264933313E-4	0.4060194156654196	8.094846989946691E-4	1.1613356888095195E-7	0.4137557843063523	-465.6928315952422	1147.058360864413	142.93572143011627	97.75193243616205	11.595051677975404	10.332576616342664	18	15	36	7	1	0.1970198079476901	0.3311071681155751	0.30438439773119397	0.16748862620554045	
90400000	-9757.514880459872	-9273.914168405117	-483.60071205475543	-9273.914168405117	57.0090682480606	4.321493561679757	8.312075238566299E-4	0.4248974520105269	8.835221718929061E-4	1.4172847647182794E-7	0.43423046593890946	-455.6745890032935	914.3478531788486	120.5666090461869	141.93170962540947	132.59229407549853	38.13369486020525	13	29	6	13	16	0.18665951266233638	0.340038201903362	0.305815438557464	0.1674868468768374	
90600000	-9742.599721278435	-9266.12124590311	-476.47847537532385	-9266.12124590311	55.43533277334634	3.8468040877275005	9.007383362876767E-4	0.3888166928881049	8.578318327020326E-4	1.1436397545809165E-7	0.38104436742958203	-449.02410730468847	1825.8213833495122	102.46958979127157	50.58693713424135	86.79085191372569	3.335037350206357	15	6	3	47	6	0.17794188385363552	0.3191411454018103	0.3295144929879692	0.1734024777565847	
90800000	-9779.31973840942	-9276.039741596958	-503.27999681246257	-9276.039741596958	76.83143014766365	3.7658030479177307	6.663108235330721E-4	0.25808447180348426	6.628577311376753E-4	3.1973298176139635E-8	0.2629672093277497	-472.54730290513874	1037.4011404486673	2221.384092236149	337.3819283156736	128.28989871152757	15.273219484950465	1	14	4	49	9	0.1822903739603936	0.34125907996800336	0.32054911879644	0.15590142727516293	
91000000	-9769.546888388752	-9256.21574012693	-513.331148261821	-9256.21574012693	89.03268019320842	3.781720645899482	6.068740434181962E-4	0.43070716233906814	6.227794922893384E-4	7.219110838241304E-8	0.4329954532322554	-481.48296314347465	949.5646377096177	2772.827770255437	91.78949490079803	141.23637522203683	12.031613222414498	4	11	13	42	7	0.1883140446250454	0.336652157045898	0.3126346469915414	0.16239915133751504	
91200000	-9763.409872510872	-9257.377439703185	-506.03243280768754	-9257.377439703185	63.30320410717375	3.381328090056387	7.748258593533404E-4	0.4631089402283271	7.672985972104818E-4	1.340570888829238E-7	0.45280201283626437	-477.518339030693	1232.2584442632785	645.955758209014	168.03763648392604	93.48606873890533	5.543828989495289	19	1	14	37	6	0.1757926761606911	0.35051357149834184	0.29147030097144344	0.18222345136952348	
91400000	-9773.130708528484	-9274.436338707681	-498.69436982080373	-9274.436338707681	56.22522329930265	3.815581824405119	8.193797589856695E-4	0.37738623437267743	7.718756178483378E-4	1.0029277294622199E-7	0.4028488842624271	-468.9860992292462	1627.4399004034217	1027.394539669778	135.75783832444156	109.47947406186536	7.092391258299877	16	3	29	22	7	0.19229535809247983	0.32812646233229775	0.31602128225462156	0.16355689732060064	
91600000	-9766.555247107679	-9265.810921941089	-500.74432516658914	-9265.810921941089	56.7303202857656	4.015863625684801	8.156242190736645E-4	0.41992017785472546	8.082403492573858E-4	1.3484679339113015E-7	0.45488638374514645	-470.1317432345229	1867.215645034755	1744.3653378115246	156.49377793098168	82.55704924250404	9.429976500036915	14	1	27	29	6	0.1750873640861371	0.33510165235740785	0.3196027630958537	0.1702082204606011	
91800000	-9764.531284796167	-9265.58206856609	-498.9492162300769	-9265.58206856609	61.90921689074904	4.06210896603419	6.113662555029254E-4	0.460108394672669	6.512541199384064E-4	1.1237668458831694E-7	0.5224069868125295	-470.21125252538354	2092.098727229183	353.79226810062136	72.59155410507182	119.97366066530586	12.773416986052975	13	11	8	36	9	0.18513675957464779	0.34445046907670507	0.2999364621313271	0.1704763092173199	
92000000	-9776.872639568135	-9260.556853072485	-516.3157864956504	-9260.556853072485	82.17733235131254	3.680728995231107	6.703455784538613E-4	0.48475818938912757	6.4433121318818E-4	7.785036836211104E-8	0.4468893766769168	-488.22914317194824	2423.4042590933477	279.6653835205736	199.1157633647816	40.01224029294989	12.619977887504271	11	33	20	6	7	0.20747482987749782	0.3290595440618609	0.2832425385458941	0.18022308751474722	
92200000	-9813.357652251038	-9270.85581100579	-542.5018412452482	-9270.85581100579	88.82274509429872	3.631308573838482	6.010471286635878E-4	0.39227198691759657	5.830430989119704E-4	5.858807823591288E-8	0.4027849255405442	-510.01723812337997	2366.205252663433	2505.6894866278853	447.3924244435051	189.83594374726604	30.062769072479487	13	1	36	18	9	0.18472349008810063	0.33060805001368604	0.31225078728485123	0.17241767261336222	
92400000	-9738.708155476892	-9257.245437488933	-481.4627179879598	-9257.245437488933	59.25385327469653	3.786826161450317	8.05316654997615E-4	0.4670466417037008	8.29697341958283E-4	2.000736334312926E-7	0.5463354897015219	-452.24024444714547	486.55538133668847	1011.6671910391304	175.3150938691315	112.55525831977162	14.817683159999223	5	12	11	34	15	0.18846774673378297	0.33231264960179063	0.30790532884987265	0.17131427481455402	
92600000	-9740.158801483381	-9274.988097490306	-465.17070399307556	-9274.988097490306	46.584212374303966	3.9692240640464718	8.734974424106539E-4	0.42139587235211406	8.893150690879064E-4	1.4308728298360802E-7	0.4358013027980314	-437.48762322794073	1073.7048199996584	43.608275017600185	109.44772461884061	95.31278215733009	10.308910566323581	18	14	13	18	14	0.1857350076445376	0.3209341392499171	0.31785956562120943	0.17547128748433635	
92800000	-9741.199865953937	-9256.077815014483	-485.1220509394534	-9256.077815014483	54.852387094925064	3.9074283497867883	7.993195344486444E-4	0.5221521899406975	7.785367865239272E-4	1.8508983523697555E-7	0.5611057722503445	-454.66056208172853	2183.804922038901	981.1352826524916	61.20943108954127	101.01190241847331	8.13796126688158	13	4	1	49	10	0.1810354383024833	0.3496861189424509	0.29449565965576074	0.17478278309930564	
93000000	-9779.180086117263	-9265.35616837973	-513.8239177375317	-9265.35616837973	84.3931982986873	3.8092108093802155	6.348251126068541E-4	0.44753911481097636	6.114497924474179E-4	1.0727026983955938E-7	0.5112909276794512	-482.90796103087206	775.2915428382352	1918.021580748307	148.50039751288858	140.47921857513708	39.72303811000711	1	14	29	17	16	0.19687160984297672	0.325470667910471	0.3012059091545917	0.17645181309196106	
93200000	-9763.277054759517	-9266.065292430274	-497.21176232924415	-9266.065292430274	66.89308273203437	3.8911882057700766	7.413548967411838E-4	0.4395442021510688	7.329103545471562E-4	1.0034227874312178E-7	0.42466763729628865	-465.11592895242325	275.79453077374995	1631.309455207481	87.84618937098432	121.47436289065462	15.768057965587706	3	15	24	27	8	0.18703536660514777	0.3449056651523988	0.2973725145792665	0.17068645366318735	
93400000	-9741.144362048499	-9256.266804695995	-484.8775573525037	-9256.266804695995	58.799322187273454	3.984030244647065	8.01897328941984E-4	0.4347514525516786	8.069208641686354E-4	1.4209177065055917E-7	0.48063083242769494	-451.9767913612586	3709.795319407563	1832.1835552431132	65.00921622108912	141.0207348865698	25.969826436167804	2	15	50	1	9	0.17305087087842003	0.3465010702559241	0.3068396218231007	0.17360843704255569	
93600000	-9728.449122308417	-9250.802371305434	-477.6467510029825	-9250.802371305434	52.13745698666941	3.4131472928377873	9.395408232055409E-4	0.4171855263770268	9.360794019431198E-4	1.5534511695849157E-7	0.42299281860545174	-451.3090472878847	362.1656588895633	562.6086128969391	69.33227345480277	59.8699460826551	7.019748240486691	6	15	32	15	9	0.2017102635097013	0.34137519974006186	0.3003370694547897	0.15657746729544766	
93800000	-9734.00374815401	-9268.705074388701	-465.2986737653082	-9268.705074388701	63.47179063921492	3.5571264442637855	8.624370527434256E-4	0.38854511889185966	8.427837373454562E-4	1.1313836734121854E-7	0.39397440674816814	-436.27035627910703	506.34456414446413	1394.6557861839904	62.267303646014184	70.82503678712652	9.656669932295705	5	7	21	37	7	0.18835914756702282	0.3360104086160369	0.29686659105966506	0.17876385275727572	
94000000	-9780.80708088065	-9256.997385376433	-523.809695504217	-9256.997385376433	89.12307352283203	3.4485353598551343	5.000907652413553E-4	0.3854231406930019	5.219053902583032E-4	3.996848686213119E-8	0.3966769659240295	-496.02390944991726	2642.8925819774363	309.8521368221139	169.5478640267007	45.77872641716088	37.63017693357496	9	18	40	5	5	0.19258431588214503	0.33404319305639196	0.3061933704285729	0.16717912063289075	
94200000	-9790.94763908507	-9273.200866663461	-517.7467724216096	-9273.200866663461	74.5184890297618	3.524005269968997	5.905338083091101E-4	0.4078199299905443	5.803540211111553E-4	5.6241778294377536E-8	0.4035494006977455	-486.4203576057325	1285.859315367347	2264.971719925049	405.9455392533396	144.474131225564	9.605274476770093	4	11	9	45	8	0.18159103399865634	0.34312362445257	0.29560399568879414	0.1796813458599802	
94400000	-9766.17018513783	-9275.567702615368	-490.60248252246043	-9275.567702615368	62.892455781580026	3.6946188471596764	7.904824755202458E-4	0.4597850343889955	7.883824956009087E-4	1.415072195581971E-7	0.4649562760386365	-463.6737623979365	1180.5408388743572	110.84678026635125	93.74931181625239	94.18627950310365	13.520782346642552	18	29	6	17	7	0.18025209957493285	0.3302364514283987	0.3201181125441556	0.16939333645251345	
94600000	-9768.166738261109	-9261.335965906328	-506.8307723547802	-9261.335965906328	69.45649471343658	3.5449818526106425	6.673028900426464E-4	0.388159901968711	7.0169268148401E-4	7.388603625998206E-8	0.395877537221794	-476.891036783432	1374.0503656948279	1939.6325890275111	146.28197345479504	97.28549592320635	7.118709647465848	14	2	36	18	7	0.19545208459630378	0.33458195857968276	0.2917228085969112	0.178243148227103	
94800000	-9776.207720162623	-9251.678891831405	-524.5288283312185	-9251.678891831405	153.2619715542346	3.4296452863937823	5.882838958486432E-4	0.4498615870083115	5.418044465586063E-4	7.936048352664588E-8	0.48232796308414466	-493.8951893171089	1122.8553570840668	1878.9022549526208	58.36671947622163	118.1581367555607	50.00782681968483	9	9	5	49	5	0.17854933597925018	0.3268744712842965	0.3242051807741649	0.17037101196228907	
95000000	-9751.305786750472	-9261.628942060624	-489.67684468984703	-9261.628942060624	77.40152957813764	4.1295031030960585	6.263572128456117E-4	0.4456555536248722	6.741824391976009E-4	7.503523214265737E-8	0.4270154840308399	-459.5240988835931	1372.756379010596	12.824442202696831	76.69294586450111	117.2778462289584	16.36749090594429	15	7	11	38	6	0.17776765670473996	0.32883139574799136	0.32072036344594995	0.1726805841013192	
95200000	-9817.583569357479	-9262.801269654461	-554.7822997030182	-9262.801269654461	93.61323119039615	3.893945739061019	4.341133227352369E-4	0.42901903578759404	4.342295436014513E-4	4.592681251365021E-8	0.47881566452875046	-524.7247834383483	3418.0374699783815	836.7154274908515	261.96626018386564	110.04810501141534	5.590213798174701	14	8	49	1	5	0.18541692344951313	0.3313043335686431	0.3138563034964469	0.1694224394853973	
95400000	-9769.290693922294	-9267.670035969002	-501.6206579532914	-9267.670035969002	67.76214225669912	3.8666241442448483	7.050234772702532E-4	0.40210277082872853	7.425231888494123E-4	9.181149892324236E-8	0.4205091685664082	-474.2709342998015	1888.862423868928	77.73762240873353	172.27070542630796	40.21593135960967	6.156163114102789	12	35	22	3	5	0.18328048611422362	0.3180354217780698	0.3210881017080253	0.17759599039968166	
95600000	-9744.364067320099	-9268.096241983663	-476.26782533643546	-9268.096241983663	73.15863535986765	3.6484235473441466	6.896965857431331E-4	0.44946177616542926	6.762930248907105E-4	9.606509162199053E-8	0.43708940322304507	-449.2939242407727	1410.4004647843517	20.69308059099256	38.234525131293914	105.65787033312277	4.177398823904284	15	5	9	42	6	0.18285834155792507	0.3360182822550712	0.2999982137099576	0.1811251624770466	
95800000	-9753.50240271693	-9277.400009423474	-476.1023932934549	-9277.400009423474	54.31992516046986	3.4228060131203497	8.096831094148841E-4	0.32940883223303535	7.833353564187153E-4	1.0680495751348091E-7	0.3762235192017925	-446.2535287144159	395.03309047771694	1567.0103252140354	130.07423024063726	90.83218665047636	1.8317126587738892	5	11	7	47	7	0.18301573312132635	0.33918545954082274	0.30160657122962486	0.1761922361082266	
96000000	-9724.911572110213	-9269.784818584496	-455.12675352571694	-9269.784818584496	54.78201530430416	3.4491823875836474	8.891014256996941E-4	0.2862678667118503	8.49415303279533E-4	7.071646740596998E-8	0.3013007173910155	-428.78727128775984	2169.604813822658	31.879788804540993	121.83322936184908	5.339961595412087	3.34039421416518	14	31	25	1	6	0.19028313532910415	0.3525566245033351	0.3006098750974977	0.15655036507006365	
96200000	-9758.81358146483	-9260.193827236053	-498.61975422877765	-9260.193827236053	66.58205134457639	3.2286758101837156	7.943696767135011E-4	0.3761467715700718	7.65202309670122E-4	1.0437212522503996E-7	0.41748268621711176	-467.2001181115487	1474.7494782162264	2849.964839143481	170.86525951685155	96.69197951159035	14.890588034265102	14	3	10	45	5	0.1977336854814969	0.32724911735813517	0.3044418234296458	0.17057537373072268	
96400000	-9769.336503945684	-9256.78939420332	-512.5471097423633	-9256.78939420332	64.62699505616675	3.5880656593639815	6.024985723843905E-4	0.37103133688267337	6.388671915703128E-4	5.7954296913388654E-8	0.3793076660950841	-480.3380763028265	620.2372602351095	1607.3151379892315	1529.3618774118886	155.58544086829679	12.81055273269705	5	1	15	47	9	0.17231852131974235	0.3448843517057676	0.30913102770523015	0.17366609926926052	
96600000	-9749.738725636511	-9263.408062213735	-486.3306634227754	-9263.408062213735	79.27683909827189	3.471494695403003	6.482794532081667E-4	0.6104361859692619	6.792110083336933E-4	2.233368074386458E-7	0.6838031583376851	-457.6947427248917	1467.915130565987	1135.2470795027052	84.0639116768513	27.6457392548027	34.857765290470034	21	1	28	20	7	0.18139164464914756	0.34453494489209935	0.31269287414776326	0.16138053631099047	
96800000	-9739.653835513434	-9268.74984486239	-470.9039906510441	-9268.74984486239	44.51361135373954	3.5177385475009704	9.870384547215256E-4	0.5147809081712159	9.095666956364337E-4	2.5845777680866583E-7	0.5296068837338771	-437.15197362448373	504.48970843027826	2056.4288656335557	853.2230961151469	80.71350289888424	11.52926404814815	4	13	4	43	13	0.1960820555719267	0.3260142091838563	0.2948308653108818	0.18307286993333552	
97000000	-9768.135443448595	-9261.316400674132	-506.8190427744632	-9261.316400674132	83.3723380164313	3.653945760715426	5.915223893863698E-4	0.5689300164970594	5.776040094060536E-4	1.139910820842881E-7	0.5857957866219686	-476.49734432935765	2578.749246091908	45.504002365586246	69.24273621554275	208.1380188545604	23.19624357175123	14	7	5	38	13	0.187738969067975	0.31999961679121985	0.3142055384608975	0.178055875679908	
97200000	-9735.970026699015	-9261.784023776823	-474.1860029221914	-9261.784023776823	55.49670159088216	3.7966263161858396	8.899378801046435E-4	0.4996479746828495	8.80995370148829E-4	2.17056266376645E-7	0.5220202530647209	-444.2932565969335	350.6577463832544	1097.7710213374648	92.4281046663965	107.6904768601696	13.47654180529569	5	15	10	30	17	0.1962638745861296	0.3213334519801345	0.30421719437823896	0.17818547905549717	
97400000	-9749.3197948076	-9282.993404904368	-466.3263899032322	-9282.993404904368	69.50630918904042	3.7833543720829614	9.852576509008695E-4	0.37829805617545137	9.104717293210493E-4	1.38088550057723E-7	0.3754060179501691	-436.2129764247999	660.2220139098101	49.08084626628003	292.27726083608144	34.9343210320278	16.30868643856665	21	19	8	22	7	0.18182227906514284	0.34412428993682037	0.2987192097797763	0.17533422121826067	
97600000	-9763.866717380826	-9271.017941923732	-492.8487754570943	-9271.017941923732	62.39200464189594	3.5510946345576038	7.615926519097941E-4	0.4384656637731573	7.473013589377709E-4	1.2618915494736802E-7	0.4757016128411624	-463.07995819418363	1281.220299456241	2178.4716486783836	122.33659060399565	47.34442325197255	14.140284953760826	13	1	38	20	5	0.18412271069293737	0.3452095491127826	0.29725751043456183	0.17341022975971832	
97800000	-9781.30461763818	-9269.144137211517	-512.1604804266626	-9269.144137211517	61.10470421934921	3.6298790251839157	6.479165752168873E-4	0.41855815370254124	6.279696870301478E-4	7.778429200401624E-8	0.4394208218953084	-485.1674829860875	1446.6766202358122	199.12947864730782	141.11077771545325	86.58992926717957	6.0285048186015855	18	34	7	12	6	0.18176566683169063	0.33671250436159633	0.3026871259160756	0.17883470289063763	
98000000	-9774.322114393026	-9268.29207674956	-506.03003764346596	-9268.29207674956	72.75488793870498	4.12953453352322	7.257474701233364E-4	0.42445887734480575	6.943206591956418E-4	9.735523746358882E-8	0.43312918270004536	-476.39004977161	1320.8574013002262	905.1288404442066	268.1086796948587	110.56009082602958	11.685664493354036	9	12	1	48	7	0.1887370468870553	0.33627335665523045	0.3029111855703264	0.17207841088738804	
98200000	-9774.439566220022	-9259.244764767942	-515.194801452081	-9259.244764767942	68.51177870357536	3.8087953461368897	6.185821127740334E-4	0.3476814810681103	6.274042737135136E-4	6.444756960679351E-8	0.4006968785722604	-486.3974712100617	2368.380635009923	259.28881771930617	80.38426412520944	152.89484252878506	10.524932290220992	12	33	13	13	6	0.18134393967189624	0.3261596952392155	0.3185312155409653	0.17396514954792308	
98400000	-9802.593872292013	-9274.954792984372	-527.6390793076408	-9274.954792984372	98.36485120461462	4.006545233903854	5.341534457346084E-4	0.43623192148104234	5.730948853241452E-4	6.895889351153239E-8	0.4659204546688954	-497.76559268594167	3512.7877065587645	177.53460325722048	240.53419196384894	111.25800456661645	29.92083238897544	12	10	27	21	7	0.1766048874821486	0.31913485073529	0.3340303093807116	0.17022995240184985	
98600000	-9827.90990243976	-9268.85008022068	-559.0598222190794	-9268.85008022068	142.29339847934597	3.8018624520583413	3.9808180635753017E-4	0.41098261031239774	3.871439161765343E-4	2.1974136896191956E-8	0.4013272635290137	-527.8116789459939	3105.2582595367926	391.2957645321551	793.6791333837947	74.42593907167615	25.412475096240218	17	2	23	31	4	0.1716529765994695	0.34519063751476453	0.3030535056153588	0.18010288027040716	
98800000	-9802.072206792729	-9294.014792106573	-508.0574146861558	-9294.014792106573	64.6872234671018	3.632594086366662	7.867750007269304E-4	0.3359607004565351	7.635419250133452E-4	6.409829042513326E-8	0.33218071806273547	-476.64425208783905	1453.9919199682572	1881.4557066717318	279.2719801732256	174.07157848078373	9.663843582231133	2	8	24	35	8	0.18367497728032944	0.31724784416493	0.32752229744340244	0.17155488111133826	
99000000	-9764.720549541398	-9262.312182869207	-502.40836667219077	-9262.312182869207	65.88204908596079	3.9288689626668853	6.381446466389123E-4	0.3632037806079485	6.640593059153425E-4	5.659942720182431E-8	0.35954581417456477	-474.44927810052366	1313.4089224749991	167.14599626967112	171.4098607059721	163.04188290600325	13.13589726506231	12	19	32	6	8	0.186900696433385	0.3362699017512475	0.2941795094644149	0.18264989235095258	
99200000	-9740.100556809379	-9266.632579597559	-473.4679772118202	-9266.632579597559	70.4349810785456	3.622067699747875	8.107831051094505E-4	0.42251118143578004	7.96664869666831E-4	1.3646991296160908E-7	0.457723278185422	-445.4266703299678	1745.7812764018647	202.53658841207292	57.79811584050594	100.90867522895701	16.633119440337175	15	2	9	42	9	0.1773119027969184	0.340342675678546	0.31376937835875707	0.1685760431657785	
99400000	-9786.497792959144	-9271.296541716361	-515.201251242782	-9271.296541716361	73.06275980303022	3.9113057379733345	6.912842116816524E-4	0.44856903027430545	6.639682331358334E-4	8.699271295487623E-8	0.4336235805146484	-480.8057929159466	2358.23621041104	1280.7806170778235	2161.057238054172	162.07460370268186	12.774047331637666	9	6	3	52	7	0.18679125700834742	0.3479663563678817	0.2960390757897288	0.1692033108340418	
99600000	-9785.448563197013	-9282.595894881037	-502.85266831597596	-9282.595894881037	73.73870910959221	3.615814869858656	6.331090357142807E-4	0.4018731456730343	6.181237933333648E-4	6.508828066323706E-8	0.40810303398456155	-478.4042557709819	1206.1660203910146	124.61647979201311	148.04050443877296	3.9277180057272565	6.528460113737086	19	9	40	4	5	0.18708841418611538	0.3311850512347177	0.30548866139304715	0.17623787318611958	
99800000	-9753.572940653476	-9247.763073422166	-505.8098672313097	-9247.763073422166	56.04254140005774	3.720358200209571	7.379463147853708E-4	0.495313091667548	7.113258817755927E-4	1.3364333709092846E-7	0.5028762460837674	-473.3599641480897	1495.2363071760267	2510.68509032664	424.938602341684	132.36780246591408	8.957221930180387	10	4	5	52	6	0.17098522498156515	0.33333263243276245	0.31293830602138484	0.18274383656428728	
100000000	-9757.638080554127	-9262.281193719824	-495.3568868343026	-9262.281193719824	61.69125531356391	4.059974460180706	5.446024095239613E-4	0.44560087777134283	5.578233956570447E-4	6.331731100609717E-8	0.4749088978916736	-466.92639559273647	2063.0941544483762	200.16316707656338	89.73005939743517	151.2667242864937	0.9385149752618767	13	13	27	17	7	0.181767551640262	0.3336322091647519	0.3105224208276003	0.17407781836738567	
100200000	-9787.726391187061	-9281.118210465782	-506.60818072127876	-9281.118210465782	73.28835695225304	3.6842346100370396	6.270554619370742E-4	0.42852107493354463	6.448726226431421E-4	9.289908452089324E-8	0.47734932504073085	-477.5789435318861	2593.906473421468	121.43727800829498	99.76043013550031	166.57780159924562	10.517606814929952	15	4	32	20	6	0.18696836153504767	0.3421885072948138	0.29664942783340337	0.17419370333673503	
100400000	-9768.6854481625	-9272.3297508086	-496.3556973538999	-9272.3297508086	59.37313145728151	3.1373316208971445	6.920715378266732E-4	0.4377550052392667	6.463065136778076E-4	5.9405403630491185E-8	0.36479500415237964	-470.8039741710973	1572.2260958108238	117.25073291299914	159.6279428354792	15.78268730938376	6.8658375821227455	14	55	1	1	6	0.1872298735520381	0.33629463514002533	0.30669529423366876	0.1697801970742676	
100600000	-9745.665230623888	-9256.7233215419	-488.941909081988	-9256.7233215419	78.59653013569118	3.7443952282389934	7.952832532931637E-4	0.4237805177626099	7.669565190775612E-4	1.1225857201130896E-7	0.41837965724745724	-456.9873531906075	253.8343400487694	1408.6004852715766	320.7952936015164	115.35638345796549	20.00282315526818	5	9	5	49	9	0.18271576128029904	0.3319540393143494	0.3042118261985259	0.18111837320682544	
100800000	-9753.351393554665	-9275.272770497875	-478.0786230567893	-9275.272770497875	55.6336470507926	3.730183168049166	7.558929077294041E-4	0.40485301991106254	8.069317335391297E-4	8.916509318091078E-8	0.38016519565394313	-455.04912887105183	1660.0593529766043	75.83017997819044	5.5192351275295595	7.9943329548989315	15.515288424184195	17	52	3	2	3	0.18719804829630507	0.3438235558555338	0.30234479381684976	0.16663360203131117	
101000000	-9776.718967680627	-9265.924291172834	-510.79467650779196	-9265.924291172834	84.58747803702279	3.7408279103253257	6.444950710982998E-4	0.39232632986126875	6.447898407733232E-4	5.7933150000453105E-8	0.37873404889925505	-482.00071035764137	1435.727700601763	651.3435845353899	320.64036869477854	93.51748251776021	9.308375921999314	13	1	29	26	8	0.17339182104894496	0.34514649322380925	0.31542346241307356	0.16603822331417203	
101200000	-9763.247113940297	-9246.28224368993	-516.9648702503669	-9246.28224368993	74.87989916970054	3.5718753299502732	6.068754295676083E-4	0.5827667009885389	6.26825046913656E-4	1.4300271900809847E-7	0.5790277905893213	-483.6693179817584	2070.9978063587023	1045.5509845039383	140.8482407115259	399.9280236915969	9.169389364023104	6	11	49	4	7	0.18941890912106019	0.3405748728065226	0.28254868985608295	0.1874575282163342	
101400000	-9770.688910609875	-9259.097862116021	-511.5910484938534	-9259.097862116021	63.93926208260162	3.771521828245845	7.717763171016588E-4	0.4766509079111852	7.369469603034757E-4	1.299200668606571E-7	0.4882395341817415	-482.637746833689	2280.375261139745	206.84484184289525	175.18198991671562	76.78662749823596	27.69907823774357	12	30	4	25	6	0.18115850187648752	0.342598733575187	0.30303462345983695	0.1732081410884885	
101600000	-9750.221328532403	-9262.839227399025	-487.38210113337755	-9262.839227399025	63.596027756164695	4.086032656760558	8.010110909375457E-4	0.2766475046344172	8.479362525376892E-4	6.721623152576942E-8	0.30860768613198747	-459.4343749912435	845.5059611789719	76.57557645910362	73.96405037972605	220.81286172745902	8.127832358694102	22	40	4	2	9	0.1776617337582703	0.33941844566744633	0.3152107059759324	0.16770911459835094	
101800000	-9780.420782286335	-9267.963736285996	-512.4570460003403	-9267.963736285996	95.87021593454169	3.6846248996589415	5.955872899949606E-4	0.3505512402021692	5.788763948183876E-4	4.966462163829609E-8	0.37669686985687195	-481.43402193225256	2001.8650279590788	3026.7564380699887	142.90339732345248	100.05100281430948	18.77207502683278	5	10	38	15	9	0.1751438165335744	0.33461710981118803	0.308477546933962	0.18176152672127543	
102000000	-9801.591539034858	-9270.389120727566	-531.2024183072925	-9270.389120727566	72.40035190998054	3.83932624695609	5.527903139060566E-4	0.3762284792903922	5.314930722115655E-4	4.0046234280427544E-8	0.37531643834346223	-501.2934774844769	3337.225789183318	324.49189363571946	350.6520077796742	106.82863626060319	8.390140264041422	11	14	19	28	5	0.1854139741827038	0.32506614992807054	0.315307174933545	0.17421270095568056	
102200000	-9738.905964655709	-9252.576834024427	-486.32913063128245	-9252.576834024427	88.84260369490418	3.8319150788573966	7.819772759233141E-4	0.4807711661118936	7.373101739880098E-4	1.2746350682672013E-7	0.4629749842252896	-458.16262745469106	1755.4203719202633	69.79065453468012	64.25257073308924	109.1797788985804	52.20721328208788	15	2	23	29	8	0.19650249737336833	0.34124326407460276	0.2953919054594836	0.16686233309254503	
102400000	-9759.972418710566	-9275.506555334558	-484.4658633760083	-9275.506555334558	64.29593563909454	3.7728887941791247	7.404911692605899E-4	0.3462444870932902	7.328778868909277E-4	5.6312024348966036E-8	0.31999588529733386	-456.8238743310576	1840.7201325584142	177.7168812119509	69.66141692494169	112.61863415716583	5.1222516689256405	19	1	24	26	7	0.187909307528253	0.343895551448541	0.29130860056342595	0.17688654045977986	
102600000	-9758.88094966018	-9282.32564008036	-476.5553095798212	-9282.32564008036	47.67988672995353	3.4155107920692487	8.577208570169873E-4	0.4220646500463704	8.788956738370544E-4	1.4087939151842936E-7	0.41822945222762586	-450.1736937208892	1333.6005511392304	771.525240570025	82.62099115541689	18.915806973103575	2.71937282165122	8	10	53	2	4	0.18967156713440447	0.3569808097931102	0.2831235675339086	0.17022405553857664	
102800000	-9738.030341334617	-9266.076087895237	-471.9542534393809	-9266.076087895237	59.907647714217426	3.6630661140494496	7.185142069149388E-4	0.3983971881002237	8.140081359302633E-4	8.660945985541261E-8	0.3780748322510217	-443.09363861319235	1752.9500565492192	972.2395958993591	35.19033661266593	71.7909087820965	13.320869277714996	9	8	1	51	8	0.1863804087427887	0.3075091900563921	0.32237863982268267	0.18373176137813668	
103000000	-9740.587302563203	-9252.739362107699	-487.84794045550325	-9252.739362107699	60.43682331787881	3.7335526743639575	7.829115270391389E-4	0.492390994320564	8.430094740639799E-4	1.929706855209068E-7	0.5297422873311802	-461.30534790686386	1097.9136292460973	59.488404879358605	130.03833551684258	46.509861043299196	6.9422201467218665	21	4	30	15	7	0.18298296901798528	0.33246933837210707	0.3140872795378561	0.17046041307205181	
103200000	-9798.78024056815	-9301.402106261316	-497.3781343068356	-9301.402106261316	70.13269973785627	4.0824683842935805	8.32725872984246E-4	0.35897294693207177	8.301629432861347E-4	1.1765858221610622E-7	0.3965214095674118	-465.29260725850554	306.26630360361173	1714.1902266022637	250.8082403942182	99.43668828160644	11.829619852520086	4	12	14	39	8	0.17481442456750212	0.34950280480427115	0.3103565252520455	0.1653262453761815	
103400000	-9777.991615201589	-9265.839419045726	-512.1521961558627	-9265.839419045726	70.99569715072445	3.2028397205794064	6.802138927494055E-4	0.4538500309239639	6.661789034299406E-4	8.731885309785041E-8	0.4581643610738716	-479.44980762101795	1880.375376241579	682.95518000092	1420.2264167777098	106.68783149762997	37.01292147805717	14	1	3	53	6	0.2018425972358237	0.3128680483561892	0.30763169074225105	0.17765766366573638	
103600000	-9764.682301747383	-9262.999111443987	-501.6831903033956	-9262.999111443987	79.13315016446475	3.959713363245249	5.929280634303681E-4	0.43591084700813154	6.351592368602725E-4	7.378590895593818E-8	0.4326080989646148	-474.7835865214492	1785.977056949095	66.77919350235621	165.52563948589722	16.558340656437753	16.52861470192489	20	13	29	12	3	0.18583959476313378	0.3375434527789554	0.31411462471770935	0.16250232774020193	
103800000	-9795.18279820095	-9256.760537487651	-538.4222607132998	-9256.760537487651	103.809151817324	3.5684980521333434	4.732865186229626E-4	0.5193122341053759	5.005871625115588E-4	6.5016187184163E-8	0.5200529205215454	-509.7782932327768	1192.8856170149945	1382.918022216764	232.64350619421796	45.90720636624236	18.258703051814237	10	14	35	10	8	0.17362541787751581	0.34462267938751656	0.2948952172324524	0.18685668550251572	
104000000	-9793.206176205149	-9264.023465272609	-529.1827109325405	-9264.023465272609	83.10247292217741	3.6457345777617767	5.305528289995851E-4	0.38936721334214647	5.185984466526346E-4	3.693897041468764E-8	0.3710001039558502	-495.60876024198257	771.752530894029	3700.6411672078143	397.18016660670725	144.7466929211853	14.396258765449193	4	5	34	26	8	0.18963386983483876	0.3502976470634572	0.2986492477495289	0.16141923535217573	
104200000	-9759.5977857048	-9265.492450951191	-494.1053347536095	-9265.492450951191	63.0020272469439	4.08716272057617	7.672049348173758E-4	0.4847754600014727	7.761355395467713E-4	1.8539832277514185E-7	0.5330901046562978	-467.21131293103304	1838.5032752956206	212.17196146621967	80.32862731680183	46.01683421899146	9.04684312929432	17	37	8	2	13	0.1809611723752941	0.33816745779954754	0.31307202313420257	0.16779934669095653	
104400000	-9727.37420928021	-9260.827331183928	-466.54687809628246	-9260.827331183928	54.90416054003842	3.9184874127311256	9.010895573861574E-4	0.501396065848355	8.980848637582055E-4	2.1826959243436624E-7	0.5097724738654795	-438.96033706653304	819.7133982344666	1160.168243576041	89.16084431591523	6.865090902915555	10.8206455640396	3	18	41	3	12	0.17809454824756774	0.3488071049768597	0.2987238221566188	0.17437452461895456	
104600000	-9738.608257869424	-9264.318523481565	-474.28973438785914	-9264.318523481565	51.30859075063767	3.8368677576362042	7.684118361709928E-4	0.5700588429931851	7.913380031115627E-4	2.392184347538042E-7	0.6275973402160888	-440.34655270811436	800.4425492795436	3234.195590094285	371.57193957512663	118.34590782675724	9.156066993565139	5	8	2	48	14	0.18622456870274173	0.33956477101810917	0.314709485363349	0.159501174915801	
104800000	-9726.487773461267	-9258.835873991842	-467.6518994694252	-9258.835873991842	56.21778921469762	3.9349576660280663	8.692297566457857E-4	0.5391040107023155	9.067887234710469E-4	2.959368744075154E-7	0.6020424726448285	-439.01938434986073	926.9422548078893	131.8319472319641	293.5866787046221	56.37256527162419	14.07116968264694	18	37	4	3	15	0.18303200148796855	0.3438939294738482	0.3098455914739786	0.16322847756420542	
105000000	-9731.824709772916	-9272.890621218407	-458.93408855451065	-9272.890621218407	51.03429504544355	3.7274543181444946	9.784562125250392E-4	0.5124490788679543	9.599132627528397E-4	2.8245125159562137E-7	0.5697834775160687	-429.075353194339	667.230072064236	1394.7903988216174	120.32522742648489	65.10630871040664	6.118825652373799	5	12	2	45	13	0.1859985325298122	0.3410851472088792	0.3113896989361446	0.1615266213251646	
105200000	-9712.611919980187	-9248.067226650111	-464.54469333007506	-9248.067226650111	41.368936937652464	3.930446712156707	0.001024971771289246	0.5101621260123913	9.524778021786362E-4	2.3026325435066047E-7	0.49351435508894037	-437.3944542726984	2041.8549045564018	160.28824301837827	102.33821801634579	19.849426767441408	4.518938012338968	17	6	38	7	9	0.1997090080768967	0.331916712820263	0.2977365875922099	0.17063769151063113	
105400000	-9742.143165824054	-9257.798113951749	-484.3450518723064	-9257.798113951749	61.68677453139162	3.4770751855707	8.10705625500994E-4	0.3942112396302551	8.235927075555718E-4	1.297305977305101E-7	0.4275048196084446	-453.1956426529705	2133.8523831427415	1925.0447587362492	131.76128643898397	18.97321417323995	50.34875463595923	9	6	46	13	3	0.19640033365190618	0.3263025861188162	0.30002398255546786	0.17727309767381053	
105600000	-9769.231891401503	-9280.263026649507	-488.96886475199636	-9280.263026649507	48.526135920250645	3.729105665965461	8.691605838163827E-4	0.43225605846659393	8.147072364568153E-4	1.1151613382466736E-7	0.4108622429859585	-461.34662285686886	1955.9839377551082	96.31264288977533	119.05611697714068	54.00413610247042	14.837927449013554	16	24	22	10	5	0.19988940468493482	0.31262930851326587	0.31141677365282167	0.17606451314897842	
105800000	-9753.044639920849	-9243.688296494203	-509.35634342664576	-9243.688296494203	72.92234387588708	3.805185480037171	5.995368581836791E-4	0.4859529025270238	5.96675624265832E-4	9.383037132526209E-8	0.505126940752974	-475.49603145510406	2816.1223727032457	3184.705321454115	1078.5835844604624	136.79599031198572	8.762567412909576	7	6	2	55	7	0.18259734585759982	0.3267031480517205	0.3109245554853812	0.17977495060529933	
106000000	-9777.91284157863	-9266.754988880908	-511.1578526977225	-9266.754988880908	85.96293163873273	3.753297974537446	6.5913177432453E-4	0.41343964622922574	6.325034290774596E-4	5.087010302704471E-8	0.3533988357738851	-480.45410231287	1478.627057924471	1156.1605268876754	397.17903415723555	176.30255510206376	11.062628604385297	10	8	1	49	9	0.17637599757575417	0.3435229368937542	0.30418490594973946	0.1759161595807531	
106200000	-9765.667062924525	-9258.716952449398	-506.95011047512634	-9258.716952449398	74.01086735462489	3.7211068140278494	6.550724937890287E-4	0.384825424769368	6.311249738215268E-4	6.247988775085585E-8	0.4023059429442124	-477.91267609920203	1851.8368289823202	140.2676382629806	135.6384386440911	211.27761297650883	10.64943762454095	18	1	47	2	9	0.17945324679190125	0.3407309071035285	0.31362189681868835	0.16619394928588294	
106400000	-9767.222301720105	-9281.36650901454	-485.85579270556394	-9281.36650901454	86.54781014120194	3.4115112924559097	6.683673163699402E-4	0.2778265498637937	6.708039840520137E-4	4.1158871474878434E-8	0.3017985076546479	-456.31719634064757	915.7909481680013	1706.890085459439	57.24127680119136	96.19546538115499	59.50548894740397	5	9	24	30	9	0.19403559684479224	0.3392258383751496	0.30288321589371703	0.16385534888634212	
106600000	-9781.667071833841	-9264.085739571765	-517.5813322620754	-9264.085739571765	73.91716748811734	3.3647431205337384	5.199976171374258E-4	0.4468514181323889	5.013379354327762E-4	4.9887147587455855E-8	0.4383182628338075	-488.449301601363	2580.0251375166877	187.04482919969755	381.3686114017911	61.74231915167209	1.36389562029996	16	49	3	4	5	0.18686802518324602	0.3242880710918575	0.31925313444787756	0.16959076927701988	
106800000	-9809.354248227595	-9288.403748832487	-520.9504993951083	-9288.403748832487	83.89572381067443	3.4897140142320393	5.860000931440346E-4	0.2683263462488911	5.869836027682052E-4	2.7874861805375836E-8	0.2833398503096543	-494.5594802917285	943.0844173845835	191.94960747638135	180.96883502496607	136.4461599902786	8.749515835320992	18	9	10	34	6	0.19005272242967947	0.3386963606662074	0.30085486349697543	0.17039605340713854	
107000000	-9777.599986353298	-9269.447702732437	-508.15228362086003	-9269.447702732437	87.84875445102328	3.440843943738546	6.770524089683002E-4	0.41166887109748923	6.878890628047374E-4	9.273416637850727E-8	0.43080137784993633	-480.1278107933383	1147.337911488015	264.501335664714	72.90094936884441	160.42409449068137	10.281478306097512	13	25	26	10	3	0.178182019753106	0.345423706466184	0.3082303230068267	0.16816395077388427	
107200000	-9771.815644254833	-9260.393180893368	-511.4224633614654	-9260.393180893368	76.30687783783145	4.067295097225274	6.171440069410719E-4	0.41764269643589363	6.268306480311552E-4	7.251352851968792E-8	0.4214337725443579	-478.50414046414676	2791.3284506889427	153.05551324195605	104.39953272041025	446.8275114270475	6.737863631303408	13	45	10	2	7	0.1913339663380202	0.3142839203745743	0.30901397220576504	0.18536814108164143	
107400000	-9768.828118752266	-9262.341511592676	-506.4866071595896	-9262.341511592676	79.10667274316555	3.535812115753244	6.018498228301863E-4	0.3739287681504734	5.569969227064903E-4	5.555780065052842E-8	0.3966960662816017	-481.1089672768621	1933.8061184414373	318.8482786370234	197.62341128644906	6.396143674425449	4.271121366842615	15	1	53	2	6	0.18874458555653814	0.3272869323274012	0.31583810666168993	0.1681303754543717	
107600000	-9811.230806038648	-9262.90204711143	-548.3287589272168	-9262.90204711143	90.89546348345168	3.5510475548900087	3.8434880911178366E-4	0.31976911117584295	4.176762343877854E-4	2.1195695282891004E-8	0.35630200205521867	-516.7007869010702	2815.057404961256	435.75643142192393	126.49589025264565	403.99110307369	2.9325129584286747	14	31	19	7	6	0.17949669634593304	0.3387914616467331	0.31820524796328253	0.16350659404405232	
107800000	-9785.62762569856	-9266.325694670373	-519.3019310281869	-9266.325694670373	90.18743699602581	3.5907140224395686	6.303888823171919E-4	0.5206695126627443	5.91324163783905E-4	9.66073685650414E-8	0.4746805443557151	-489.906440151978	844.4723383226992	84.76425315431403	184.8578616919085	304.5169931129679	33.856424510808345	19	22	24	6	6	0.18128365974121927	0.3557043075369311	0.29426818644175157	0.16874384628009914	
108000000	-9805.633802152026	-9281.148169175409	-524.4856329766167	-9281.148169175409	85.46587468511471	3.689781869146006	4.8633670510932794E-4	0.34657108895165806	4.666774386766856E-4	3.134702206951266E-8	0.3664345258532238	-492.6413859171428	5546.198816967429	311.88421580335665	451.3586832683459	203.51899884440738	0.7052909945243442	7	12	25	27	6	0.1967112519839884	0.3275696790153882	0.3050345868195678	0.1706844821810567	
108200000	-9763.284919774847	-9266.233320148835	-497.05159962601294	-9266.233320148835	71.94982230938398	3.8060180526902894	6.192972170037759E-4	0.33524099511644	5.753750642639924E-4	3.599163076652217E-8	0.3128348589113392	-473.11390304924157	1677.1718521792534	287.751241188441	168.9842603936873	4.364602525421117	0.84344415719298	13	5	52	3	4	0.17534931043623223	0.3433083967729274	0.3080055090869845	0.17333678370385702	
108400000	-9789.105654613577	-9279.499141084734	-509.6065135288422	-9279.499141084734	64.8719959310494	3.798153638982249	6.943403475193581E-4	0.44044110169140793	6.846022678219247E-4	9.635172794612523E-8	0.4531416493356732	-481.05403379919477	1568.2374307293903	60.94502913069296	169.420698884022	90.9163472841157	20.521707986615468	16	8	36	10	7	0.19551310082955278	0.3327841330248164	0.3171776568973268	0.1545251092483051	
108600000	-9782.749565420196	-9267.388603420126	-515.3609620000699	-9267.388603420126	74.23945008581579	3.601874439402003	6.094169160907479E-4	0.5284880536115252	6.114154690171259E-4	1.4769995471567984E-7	0.601152323827226	-485.33183051317593	2476.8582050082523	1067.064528361913	180.28168352588736	97.37144857079541	5.091359788906879	13	1	30	25	8	0.1931150178750548	0.3283960998021548	0.3102116314076325	0.16827725091515888	
108800000	-9785.453576804766	-9265.082304497395	-520.3712723073716	-9265.082304497395	88.71058928123858	3.8061318135417563	6.040593166158089E-4	0.4597135515744612	5.651995981185272E-4	8.513192361429861E-8	0.5037911736614193	-492.31344147240884	1455.6365561498747	301.8634822687408	172.7249829437736	21.799804796881627	51.79374203338584	18	20	21	8	10	0.1948803835711684	0.3381245202031296	0.29511575834010134	0.1718793378856017	
109000000	-9741.362555198571	-9282.639446987157	-458.72310821141366	-9282.639446987157	62.99980156746182	3.7972962908607824	9.480169310239296E-4	0.4700715770186947	9.148504729547324E-4	3.1353127663126E-7	0.5661653907576286	-431.56344564827043	1637.3284814153537	313.5211857182472	102.8495401178337	5.456238906704852	11.580232356834026	16	3	44	9	5	0.19095750123990637	0.34600074239666523	0.2995381975027674	0.16350355886066206	
109200000	-9714.232807484123	-9257.439269199918	-456.7935382842034	-9257.439269199918	45.2839734527714	3.648132575254046	0.0010875407513624236	0.46397443422078716	0.0010434875136513674	3.064372883672284E-7	0.5098291461997714	-430.9984050030765	1108.573092435071	59.132902813028835	49.07973638077766	44.55821230424183	6.4357603522784155	21	20	11	18	7	0.1865348572827697	0.34448080465107506	0.30069487626685176	0.16828946179930454	
109400000	-9730.379563563889	-9257.540864797666	-472.8386987662243	-9257.540864797666	58.777492933912846	4.099683442016247	8.377048949395761E-4	0.5137813140120093	7.83410939659471E-4	1.648260189370225E-7	0.5161732481370503	-447.8437168686466	1218.8980148480307	116.07711385793841	83.52388252801457	11.315861714691579	9.343705756142253	15	40	6	8	8	0.19160923356247553	0.3354221872466992	0.2998848961184409	0.17308368307238553	
109600000	-9746.767173196735	-9267.34247124903	-479.4247019477043	-9267.34247124903	55.993036347354355	4.087802350556775	8.352240352994128E-4	0.45720872499050363	8.367574345326692E-4	1.3078910862795308E-7	0.44292375713199705	-451.6126797103873	1425.6076127658284	133.31221428287154	37.117680320903084	92.03512222364584	20.24925082053134	19	1	20	30	7	0.18144389375486322	0.34505143642640684	0.2845620647724286	0.18894260504630236	
109800000	-9776.34269339839	-9273.865761873487	-502.47693152490365	-9273.865761873487	75.76915340990983	3.734146775236865	6.662036379099274E-4	0.4191013725780846	6.9423449641842E-4	7.568051781021701E-8	0.4038899858283109	-474.8575547849154	1664.2016970064217	171.77570483790254	69.34656657517841	119.33507601307642	10.2641031209619	17	15	8	30	7	0.17321986865313974	0.34215404942219446	0.3093439772444034	0.17528210468026362	
110000000	-9765.51674538165	-9265.687203538513	-499.8295418431379	-9265.687203538513	63.685578032125434	3.605854206676689	7.747539055265607E-4	0.4621895857326521	7.362663790681203E-4	1.513460596053234E-7	0.5020282158169457	-471.6780120151295	1349.4614934443896	209.22998028792608	65.41062232298137	125.19392261812615	22.762141670103194	14	16	5	27	15	0.18002692693492625	0.3501454660294863	0.3005965833092489	0.16923102372633975	
110200000	-9781.132772673607	-9272.779236926806	-508.35353574680056	-9272.779236926806	78.39570482970501	3.53238881034772	7.034896498405016E-4	0.5323303327316171	6.443059763968349E-4	1.4654031934960004E-7	0.5828767314816381	-473.74145975168466	404.83720435610127	2266.440525756777	1161.7130600249332	104.26796309489548	20.38783482649306	4	6	15	39	13	0.1856511804179136	0.3438310524694772	0.2875431986757518	0.18297456843685864	
110400000	-9763.17015284797	-9262.890289079754	-500.2798637682146	-9262.890289079754	61.814041383446934	3.8609123636229863	6.787514076157345E-4	0.44567897434966103	7.363676571551397E-4	1.084151905569674E-7	0.45731517445888953	-472.95289670303464	1188.8612163115097	759.400188686167	116.21947556653903	44.9468457050723	13.775850291229695	16	8	43	3	7	0.17417637653358428	0.3430712263298036	0.29778348439753316	0.18496891273908012	
110600000	-9793.74530089433	-9282.517783245356	-511.22751764897396	-9282.517783245356	82.0794288517128	3.4071841781730794	5.797163727990526E-4	0.36310114755248774	5.955032985854009E-4	4.5845578251897616E-8	0.3676694796062578	-481.4104171342008	1813.1800547735331	1310.0268159692957	296.15378748057225	121.06614160823426	11.121699118726639	15	4	6	42	10	0.19957123245609404	0.30934941688986645	0.3165763454002202	0.1745030052538203	
110800000	-9768.106184708828	-9265.280054791103	-502.8261299177253	-9265.280054791103	58.13218179095734	3.653582031097276	7.898361016979612E-4	0.45272099576183805	7.791543748990432E-4	1.1202199002185745E-7	0.4298096942453322	-473.17989048154095	2242.7594950857433	326.9536770443058	127.31289446450843	146.03665317240097	8.005592874602195	15	24	10	19	9	0.18820037123432623	0.3352904516621573	0.29980730037092324	0.17670187673259413	
111000000	-9739.29023955643	-9268.54422152546	-470.7460180309691	-9268.54422152546	60.92230746497523	3.808392582623855	7.340784837366034E-4	0.4562662889671903	8.054257757882759E-4	1.5126617807017002E-7	0.49492566569793817	-440.11443256051956	2941.051482801801	4580.553302591764	95.2503897158593	12.510542817427684	9.083053970041169	5	4	61	1	6	0.18482026269761584	0.3346689760103157	0.316188595285319	0.16432216600675031	
111200000	-9790.597222279719	-9269.113218427341	-521.4840038523772	-9269.113218427341	68.08686292514409	3.1454528679740212	6.198351050711588E-4	0.5382194436614703	6.28257169053527E-4	1.0762888211054939E-7	0.5093333035882066	-493.289275874436	574.5999909052435	974.8785470599704	235.44028149029225	67.96168571587751	21.888163108060063	3	15	39	12	8	0.19605433513291007	0.3084858518451315	0.31232715218907003	0.1831326608328893	
111400000	-9775.090156841203	-9263.59018990919	-511.4999669320124	-9263.59018990919	72.5784397977108	3.5764383302639775	7.005608593620862E-4	0.401818425612386	7.012257442795398E-4	6.73228767749644E-8	0.38075621795683695	-482.29808814755756	485.6781531882702	1032.773927931701	220.4194101842347	153.38001121534884	17.74331560426761	1	15	3	51	7	0.1897580461961469	0.3398022720797044	0.2887418450630269	0.18169783666112263	
111600000	-9783.08663479519	-9256.71250534095	-526.3741294542403	-9256.71250534095	92.89184029768252	3.65224228519035	5.258850171900597E-4	0.5421578331962619	5.23870810110906E-4	8.222346917608318E-8	0.5610099458684688	-496.3042991236479	2869.8120688208396	327.4277444978558	221.21531829662703	138.63624406096707	45.80175626493603	9	36	15	3	14	0.17954826927031825	0.3432297473178104	0.30874510224179463	0.16847688117007742	
111800000	-9775.184995293788	-9262.750580236441	-512.4344150573469	-9262.750580236441	71.11263646752417	4.021943949104842	6.994651157901026E-4	0.355565313392658	6.720629013198846E-4	5.4247270117412454E-8	0.340790062735712	-482.2682395105095	4359.18089469214	226.5978015266183	70.46385772674587	143.7592977491694	12.162360123961482	11	35	20	4	7	0.1945415690474714	0.34384792455363733	0.2967388673230618	0.16487163907583022	
112000000	-9786.495050840627	-9264.832876128361	-521.6621747122659	-9264.832876128361	94.82498514397172	3.7166915620371808	5.209564568012622E-4	0.34359239562333777	5.377884755396463E-4	3.1738438197140675E-8	0.3363816164005856	-491.0022382949576	2904.2486484042406	277.0780422439705	78.72241452726436	253.48828188774522	8.158001108549872	14	29	21	4	9	0.18787021081209476	0.33401431559582345	0.3055264866264384	0.17258898696564418	
112200000	-9767.58716210026	-9255.86721516987	-511.7199469303899	-9255.86721516987	67.29849296171831	3.779933412630431	7.483731408862525E-4	0.4583972831851211	6.860562770459186E-4	1.218653464554441E-7	0.4780484280616572	-482.4985897770808	621.8539584037785	2095.6275349108105	242.87173085873712	13.519209957882282	4.162895517430553	5	12	50	9	1	0.189487098259706	0.3337918837114829	0.3052514049654187	0.17146961306339323	
112400000	-9761.758472053149	-9271.536971503478	-490.22150054967045	-9271.536971503478	62.134427553291935	3.6962279244499014	8.760010910694497E-4	0.47068023999983444	8.356688225935709E-4	1.399660390741095E-7	0.4239179723090682	-460.3710139146171	745.5160003285223	2276.518995293194	120.47600214475125	27.05848724980324	5.422279813646453	8	6	54	8	1	0.19609124475411122	0.3423588456887179	0.305745690972532	0.15580421858463978	
112600000	-9752.334617732313	-9270.185726993215	-482.1488907390978	-9270.185726993215	62.16402768788965	3.432694167970625	9.116465262281413E-4	0.4501941641343108	8.639581583306881E-4	1.9336727070649145E-7	0.4833827644970682	-453.99619979840816	1484.2746926349548	233.77771013096626	52.79228171778947	85.00185417802356	37.41949791789416	16	5	14	33	9	0.17836447802150848	0.3418439733966411	0.31131198940909355	0.16847955917275767	
112800000	-9774.6466700264	-9269.06017671734	-505.58649330906184	-9269.06017671734	65.92347222695057	4.037644449343629	6.882473576371164E-4	0.4762324306542188	6.980327158492383E-4	1.1074796863042195E-7	0.49946986984914943	-478.6047114010988	1310.2701655923217	151.67384606706645	117.00914538030625	26.055847977454036	46.505274410124834	16	34	13	10	4	0.1893112725994735	0.32732526855573363	0.3074300861932845	0.1759333726515092	
113000000	-9728.727598358946	-9266.373058735284	-462.3545396236618	-9266.373058735284	48.273426937035964	3.9342771176030236	0.0010482216863224969	0.520663682676177	0.0010514821161683116	3.99633926129584E-7	0.5649848947168609	-432.8702758446037	573.2354217161126	914.6156124769467	69.86093327217324	85.64129119243158	13.999703846525604	9	7	23	21	17	0.1922728093015938	0.3378168326769146	0.3005940661171376	0.1693162919043551	
113200000	-9745.423409663104	-9255.591404865438	-489.8320047976675	-9255.591404865438	59.61151517964713	3.4968273028603134	8.265982102277046E-4	0.47294437286505947	8.031061761488067E-4	1.5433916850295672E-7	0.5045457883091429	-458.5956514083892	460.75878526062553	1467.7795198236024	120.69189927996234	167.8939475462822	13.86578259137562	4	14	37	7	15	0.18354702024184977	0.3338768440251482	0.31651833541272706	0.16605780032027614	
113400000	-9745.991336559819	-9263.278578410534	-482.7127581492836	-9263.278578410534	49.16666170885947	3.99554031526264	8.381054735055684E-4	0.3858880144132129	9.164107446449915E-4	1.16747809067978E-7	0.38266428234416167	-456.2287934924088	1046.017418445449	278.4202954749317	46.76280911313767	65.79225230101525	11.322361966178953	22	7	6	34	8	0.1924537724429104	0.34164708949817624	0.28313045752926064	0.1827686805296539	
113600000	-9745.603279159044	-9262.009128787307	-483.5941503717361	-9262.009128787307	68.12316175971338	3.666090939173988	8.641752607993796E-4	0.5757459828590062	8.03215697099873E-4	2.3117915093787564E-7	0.5846592239196732	-452.92996959256953	2878.4687473746158	82.60458820169436	230.77320366492512	15.849418670758443	26.019933034935587	16	38	5	2	16	0.18736224475862137	0.35324397906644234	0.3015598692570499	0.15783390691788746	
113800000	-9770.243237425871	-9264.297398076942	-505.94583934892927	-9264.297398076942	71.22124968121905	3.5662384736460253	6.994302482407392E-4	0.641321802082206	6.715260151235975E-4	1.6734940934315965E-7	0.6013978762761183	-476.47210614467474	1911.4280820564572	595.2108953066218	114.56321818660228	100.52278400868401	9.542985509221154	16	6	44	4	7	0.17636514952358623	0.3391133246001221	0.3048413942518072	0.17968013162448554	
114000000	-9770.945703712041	-9258.971032741374	-511.974670970666	-9258.971032741374	74.78496784292955	3.8971788577201525	6.256292734309353E-4	0.4260693876864989	6.023341360900796E-4	5.573909353297095E-8	0.4049638786276864	-480.0126880968668	1357.2955344219502	2441.7215497948832	185.31758696112027	198.21154046765943	7.203901442063714	4	9	42	14	8	0.18259100988787408	0.3488360726075747	0.2936283029425824	0.17494461456196997	
114200000	-9777.868780911098	-9269.323823465673	-508.54495744542515	-9269.323823465673	76.64968505576475	4.144842287311289	5.690367511530865E-4	0.4084007190487334	5.684661537737617E-4	6.010981180323313E-8	0.4366647733926189	-481.94764754786286	2046.9311608130604	164.42512155264248	153.0646476029026	15.423858203905052	19.955956956463847	12	56	1	7	1	0.18528616643383908	0.34262320033271837	0.29766187620912643	0.1744287570243172	
114400000	-9760.41545934192	-9257.418138904653	-502.99732043726664	-9257.418138904653	63.70232813492428	3.1805238289004745	6.332903550619365E-4	0.5675650976005783	6.380972931258617E-4	1.0609166300215321E-7	0.5200081806948484	-478.64900099026596	2645.9514615782214	329.5593454552378	106.64921601192086	1.637570843133547	1.029170244455222	13	23	37	3	1	0.19045535626243282	0.3386391477093497	0.2992822061284781	0.17162328989974038	
114600000	-9814.993571792891	-9282.235025794282	-532.7585459986092	-9282.235025794282	82.72672264078616	3.2961634201405388	6.122097646683026E-4	0.317631724696021	6.108872694865586E-4	3.717977802636609E-8	0.32152414399214124	-501.206016984057	619.2561663619944	1768.6666368519282	718.7441044086451	196.6602648764227	47.243623697262535	5	8	13	42	9	0.1857161179972054	0.33973666205433284	0.3035930882119858	0.17095413173647703	
114800000	-9757.22384550333	-9251.848800142334	-505.3750453609956	-9251.848800142334	63.958966083968754	3.739040236766194	6.585351959613207E-4	0.39102742576304544	6.82315368022696E-4	6.252291685156978E-8	0.36813873672502195	-475.94495868490895	202.1887928597115	1362.9898053862373	111.25244623546993	13.479229339267206	15.688065767115495	2	16	53	5	1	0.17363258423293632	0.3222779943278349	0.3234330365810403	0.18065638485818972	
115000000	-9767.940583308664	-9263.90595048971	-504.0346328189535	-9263.90595048971	73.58092410093788	3.8647748467939924	6.666781113032028E-4	0.3978931408815073	6.728779263636723E-4	6.066321519122665E-8	0.3723455849382828	-475.71789503917927	1700.031199305869	602.2899737545393	117.03386668974977	90.97347410452112	15.65799903907136	16	4	1	49	7	0.18958572434605217	0.32668484725681507	0.2970332645672607	0.18669616382987334	
115200000	-9769.513856572285	-9252.633958322478	-516.8798982498064	-9252.633958322478	96.73321975858505	3.3745750008820967	5.908088179734905E-4	0.6083204496682758	5.571224393019943E-4	1.3336025515847258E-7	0.6435485598593483	-489.43544855933106	2002.632121523798	146.9420294238849	179.54943348664833	18.96584935961444	21.157648510672935	18	12	33	10	4	0.18095699761654868	0.326830390945287	0.3186230931109511	0.17358951832721445	
115400000	-9806.014549072737	-9270.74324944239	-535.2712996303479	-9270.74324944239	83.3349001174779	3.978661961256152	5.010489759320221E-4	0.4592133288606886	4.987228401793103E-4	6.103049857270696E-8	0.48421458537315404	-508.5705490559031	1814.1768153345965	275.37099743816714	251.89053582669797	23.485945651521785	4.842443530561823	22	23	18	13	1	0.18553188312391244	0.34841752068449316	0.2996905718694463	0.16636002432214939	
115600000	-9766.119407704035	-9256.361615799711	-509.75779190432354	-9256.361615799711	69.01595307045004	3.631709454144553	5.650609865538601E-4	0.4440939083488222	5.978128733095606E-4	6.67930696365035E-8	0.4514419760040054	-483.6396191178507	1498.6607569308794	154.09802338448566	203.477949215795	2.3561674555419363	6.636255155217371	19	29	18	1	10	0.17919512998056703	0.3181110044356197	0.3323155602016886	0.17037830538212612	
115800000	-9783.76593948182	-9263.802467774773	-519.9634717070484	-9263.802467774773	82.02810870103161	3.7325978660460954	5.621888055680474E-4	0.42482582284826886	5.710633533050528E-4	7.184502714457322E-8	0.4802645043262738	-493.32012174301667	2278.956755509835	211.78989009490112	97.42290880120338	55.44256724462128	6.825357881846792	19	43	4	4	7	0.18647577592392975	0.33045617107258585	0.29872368223492335	0.18434437076856242	
116000000	-9785.646406440464	-9263.075063284921	-522.571343155544	-9263.075063284921	94.51596117643223	3.7455140689774655	6.129019811744865E-4	0.4218122375860038	6.218514462989475E-4	6.480869965168897E-8	0.4044260134649256	-494.4368153407328	1329.4461924204697	152.33392374802682	135.08474442106666	170.6737613025114	47.158820977396616	19	15	23	15	5	0.19021218357142716	0.3332876068604186	0.30085988603621644	0.17564032353193929	
116200000	-9771.552562576111	-9276.706973626573	-494.8455889495381	-9276.706973626573	67.14742220998666	3.94328698941928	7.604902927142779E-4	0.5126442751297235	7.882248101608767E-4	1.5934105595186057E-7	0.5209528039145507	-463.2983443617975	427.8241677405137	1834.0567005518883	266.4529317369897	80.78933048521034	12.110592581434531	4	7	20	37	9	0.19048527762593676	0.34766943191138755	0.2986372008707489	0.16320808959192817	
116400000	-9764.931482995786	-9261.613989449988	-503.31749354579813	-9261.613989449988	52.15834668709155	3.2921952699611294	7.116672351921169E-4	0.5593110290931165	6.691468371874218E-4	1.832575060533066E-7	0.6202558227136143	-477.7236077861371	1840.4596968127491	292.09423455343057	153.101189259696	1.2143354021737527	2.6039172133443462	10	16	44	3	4	0.17655580486378594	0.3381402934894459	0.30871969984279496	0.17658420180397466	
116600000	-9790.862291193274	-9275.716023802725	-515.14626739055	-9275.716023802725	79.09125778382469	3.827196579471921	5.848031222381813E-4	0.44026745549006396	5.802501709746084E-4	7.167766131535332E-8	0.43357814877104334	-485.26566007366205	2324.161490591525	1043.893398326495	105.2041615279481	120.75304233203416	16.81117474977782	14	3	16	38	6	0.1850446234539159	0.3366788058170968	0.3088442897929443	0.16943228093604448	
116800000	-9833.619712052265	-9272.95654936584	-560.6631626864254	-9272.95654936584	101.13361855718993	4.1244767407012475	3.53578223374935E-4	0.4174099111861559	3.5533417292540225E-4	3.0291838016911965E-8	0.48075077147481604	-527.2566656796877	9173.72409744835	732.3845447900834	625.0430444507209	174.64198951856125	1.384135588337316	5	41	1	25	5	0.17328807851353445	0.3529007622371506	0.3068811426139773	0.1669300166353392	
117000000	-9817.087285214624	-9247.13872621947	-569.9485589951552	-9247.13872621947	113.20253258277195	3.531569137522016	3.8139527575105635E-4	0.42179875438030673	3.856185153431017E-4	2.810361070419839E-8	0.43927367909079923	-540.9557269865355	3215.1075976334323	612.0039183101987	209.10445174801916	36.14491286690842	44.26250725423262	11	34	25	6	1	0.1847369747004092	0.34325590238841686	0.3068192726226673	0.1651878502885082	
117200000	-9789.752869518425	-9250.615374244315	-539.13749527411	-9250.615374244315	102.57982199577278	3.555067672301205	4.652000232089631E-4	0.33059015330639097	4.7931092906743186E-4	3.022266356328093E-8	0.3681649622089465	-508.6955538900738	4318.813946247406	353.10240997839185	198.48446787413926	215.73637668276018	24.981876619860017	10	28	11	19	9	0.18209930699565094	0.34736737887723396	0.3026955018198304	0.1678378123072863	
117400000	-9727.967492199548	-9268.657505346893	-459.3099868526549	-9268.657505346893	64.98668875571772	3.740331248128285	8.638136077027873E-4	0.43990903231718925	8.518384035272735E-4	1.311726651496707E-7	0.41875546362820565	-429.4765719086284	1093.1756474353008	16.019586423978183	114.52431331774338	30.265965864922688	10.938203076179022	23	23	23	1	7	0.1977225675311857	0.32412892062643706	0.3009025288777731	0.17724598296460564	
117600000	-9781.752395987176	-9259.113543192827	-522.6388527943499	-9259.113543192827	79.23420075244242	4.035311380832649	6.086992022646547E-4	0.4363245222735264	5.94012544645507E-4	6.716822473522316E-8	0.43105784158756694	-495.02110570829586	1908.6653434534278	108.61364042711523	128.50719398191657	93.63081109257898	17.745196321396314	26	18	10	16	7	0.19063170466191304	0.3438690090641398	0.3063755853661931	0.15912370090775563	
117800000	-9765.242720505019	-9266.951260702197	-498.291459802821	-9266.951260702197	63.26850014316197	4.000741029736065	7.834362768028326E-4	0.45022442176973443	7.757175070425376E-4	1.2095124955392213E-7	0.4536153424609945	-471.25344901417435	1257.9090301975689	109.99657214416001	109.77858771010393	82.72730057885983	14.485626816369194	20	33	8	11	5	0.18083343148513267	0.3364030810129263	0.2971778843946624	0.18558560310727998	
118000000	-9757.856169802551	-9262.827084580387	-495.02908522216467	-9262.827084580387	62.35380995275054	3.416227695644491	7.498024558234985E-4	0.4453690107870907	7.107968620716007E-4	8.927594127441571E-8	0.4356172545880702	-461.4149419002153	2829.468600956534	5584.11492883103	115.3248076234621	102.20056599243863	23.987114869989934	11	1	7	52	6	0.20612162381685178	0.3253453730926792	0.2934865222332702	0.17504648085720026	
118200000	-9777.444020608296	-9266.662967925868	-510.7810526824282	-9266.662967925868	87.49763610441971	3.53426244425819	7.01460680041981E-4	0.39030781133813464	6.990110633701138E-4	1.0273033976372446E-7	0.4522658099952375	-476.625290477025	315.72743472554833	1684.8095912776423	90.71854545656572	267.00138583883984	141.91574003433112	3	12	24	17	21	0.18324380018197695	0.32114864769630014	0.32776312582677175	0.16784442629495253	
118400000	-9777.053150657115	-9257.100323159591	-519.9528274975244	-9257.100323159591	75.15609683892897	3.597985766797003	5.418488344011557E-4	0.40635554254138595	5.846417818394444E-4	5.770434084985707E-8	0.4383396351780072	-492.2627668023206	3517.0690816402616	282.41902690828664	155.2660479859161	26.55978259900647	20.611450323213944	9	37	21	6	4	0.1894829998569531	0.33417339503555993	0.3122216877025138	0.16412191740497453	
118600000	-9738.647517325626	-9253.862391852781	-484.7851254728439	-9253.862391852781	58.40197446277018	3.7452329656861387	9.916220293125022E-4	0.47792517954762276	9.198373003239767E-4	2.2966655539862365E-7	0.4933794614832347	-456.0711686244024	1680.3289323575439	67.79773230516673	48.09232945059561	109.15636745478899	31.570087610145272	19	26	20	7	5	0.18607804009717527	0.3543666439535386	0.285710307363189	0.17384500858609864	
118800000	-9750.911142756519	-9267.84773837834	-483.06340437817994	-9267.84773837834	100.0930688139272	3.7476353530717903	7.447753092870389E-4	0.7076373403905156	6.628970556057143E-4	3.5288913479821644E-7	0.8337733227584054	-450.07511423296626	1904.5102266843369	49.76279796698242	102.89519556756736	376.4404087573106	26.09808097173058	15	11	24	6	21	0.1888868145434649	0.33134534982903774	0.3103117899362614	0.16945604569123743	
119000000	-9784.33298763336	-9256.527507286364	-527.8054803469953	-9256.527507286364	81.56975324773661	3.9755702933685004	5.516800573548995E-4	0.43104357626162837	5.913305535892231E-4	6.144101992359859E-8	0.4340547065770329	-499.3003796687389	2085.9164928973337	163.4581054761807	128.35242078710425	118.01560922214803	77.79773329167965	20	3	19	33	2	0.18894784155106648	0.34626928058131323	0.28881370112051374	0.1759691767471079	
119200000	-9765.979375243049	-9276.353964723143	-489.6254105199067	-9276.353964723143	62.70064167486466	3.8886881948579126	7.987520961536059E-4	0.39058309469895486	7.756517214241003E-4	8.557628045014429E-8	0.3777669656889624	-462.10986487787864	1709.2663212585965	179.75416802065217	105.9601934109397	87.4291021398835	4.008529708400148	17	18	4	30	8	0.18942722208665755	0.3084866037135953	0.3283012829417596	0.17378489125798885	
119400000	-9794.494185929698	-9272.759828322552	-521.7343576071454	-9272.759828322552	84.86627409874254	3.8378824661833018	5.405261426790298E-4	0.38323923752152783	5.241199480123267E-4	4.576690314279553E-8	0.4094927627750045	-492.36135071078155	2392.1216094751535	448.5570211792709	130.18400002443647	173.6853466220957	11.903887817625158	16	4	17	32	8	0.18518919210821855	0.345174769354272	0.2910875996225643	0.17854843891494648	
119600000	-9782.67491468787	-9256.394855784256	-526.2800589036144	-9256.394855784256	90.46348780987559	3.6461298580069585	6.16848040961727E-4	0.4636686767922986	5.913204175987814E-4	7.064097817838494E-8	0.4376980383362547	-500.3737355733358	1668.1129328113261	166.3600300550993	164.3459728955294	25.863329430111452	2.1439540926810565	15	2	52	7	1	0.19608721896846	0.3326772692469533	0.29056992459043607	0.180665587194152	
119800000	-9775.03767681816	-9257.506011771527	-517.5316650466328	-9257.506011771527	78.43630123432739	3.682714625397954	6.076536540873501E-4	0.4444484467740751	5.485714158562558E-4	7.285409073071099E-8	0.4747970536435473	-485.83511958436685	3465.9055496971296	827.2829521087393	118.15694873053411	226.52554844742778	0.1825667159746088	7	15	12	38	5	0.18373435147683131	0.35364025073385924	0.29336798968233674	0.16925740810697404	
120000000	-9783.8718528423	-9273.90004728299	-509.9718055593094	-9273.90004728299	60.91244455227104	3.904238343281344	7.283447661011693E-4	0.3972168931974758	6.704777605893935E-4	7.924797259602147E-8	0.3934574258241432	-475.52846023640234	343.1857454702334	1989.314712634397	1363.2038019200484	114.17447468022682	17.04931466407707	3	13	1	52	8	0.18901441856947418	0.31898757583045445	0.31289630041222016	0.17910170518785254	
120200000	-9796.097269760374	-9273.41366132483	-522.6836084355429	-9273.41366132483	72.2534082475119	3.67000167995634	6.683818822715445E-4	0.4428755939276032	6.521866904836092E-4	9.010310752640479E-8	0.4659208132636637	-493.08464761144876	1116.453967510726	108.97864106694227	58.10267333223826	232.9329910303511	79.3253709617675	22	26	11	1	17	0.20431031661385873	0.33737493793974416	0.28797464491860125	0.1703401005277971	
120400000	-9747.431582465666	-9267.143170558476	-480.28841190718987	-9267.143170558476	61.40819895790543	3.534472535224812	7.585601249278916E-4	0.3658564908866682	7.467583638670839E-4	7.533363283578221E-8	0.3607954377573075	-449.09406452566446	1543.0842190829715	1724.3472485766006	79.7767306421478	161.87812916822116	4.0766149943552925	15	2	48	4	8	0.1834013064024752	0.32724842613778254	0.30584419171443294	0.18350607574531047	
120600000	-9791.072355405633	-9274.781591540977	-516.2907638646565	-9274.781591540977	78.34035229300979	3.771423917847067	6.799576184305674E-4	0.3829284652783671	6.382224911652409E-4	6.958951149328424E-8	0.3998646091316781	-483.171487508366	2041.5167598976802	1699.0288782247262	1416.9910410010536	168.70004885754778	6.806616568820854	4	11	4	48	10	0.18333916752393806	0.34237700727403514	0.31305703472578444	0.1612267904762437	
120800000	-9774.827488903697	-9254.93120980007	-519.896279103627	-9254.93120980007	87.55236019144445	3.5197376016949327	4.779772438748628E-4	0.4718867105326444	4.816933558004999E-4	5.1127532868345933E-8	0.45535136636500073	-490.90481116429225	2372.1987823974723	72.511392077592	174.92809764291368	122.63686604583347	21.64095508302789	15	16	30	9	7	0.17959591025091376	0.34274015927995194	0.29736719490279484	0.1802967355663406	
121000000	-9738.891755075634	-9263.00370967767	-475.88804539796445	-9263.00370967767	46.17739742176761	3.640641872554224	8.405871435084115E-4	0.42128632822109585	8.668756683126539E-4	1.6025627029238958E-7	0.4516909715057033	-453.2966586347446	824.5476517841017	121.210546255281	109.2434601322054	1.2099620164441978	1.7986192215057952	17	27	26	6	1	0.19973210173036124	0.3316029380507783	0.3028253969156975	0.16583956330316413	
121200000	-9775.847738276063	-9266.89691515774	-508.950823118322	-9266.89691515774	67.33592431761426	3.853651000108193	6.89537627552048E-4	0.4253355011696562	6.735882460584861E-4	9.259195700253402E-8	0.4447527777708534	-476.95687976839105	1097.8421654390295	2431.0243035777994	100.45677391414507	166.386936593396	18.504280505560203	5	11	14	40	7	0.18463051578105602	0.3271825782361769	0.3171661204274115	0.17102078555535666	
121400000	-9754.953973457346	-9267.795219173215	-487.15875428413244	-9267.795219173215	69.02772974024525	3.8973931298116264	7.610829390773165E-4	0.4245873462658076	7.563225718183199E-4	1.217442930152921E-7	0.4646453386442561	-460.5793004076215	1301.8954830489513	128.98089788051297	71.91319956784282	61.89394575280015	45.48286581512898	18	2	1	35	21	0.1813849172031171	0.33384742820812313	0.3159435673555816	0.16882408723317924	
121600000	-9738.39232626602	-9266.255335843434	-472.13699042258474	-9266.255335843434	58.35868949151474	3.5772070441783894	7.693868377190592E-4	0.38373142481672945	7.750754819610924E-4	9.860052961964115E-8	0.39902362682253173	-444.51765125603936	1088.6696573014474	49.820605592818865	103.14564226035031	147.0776352234941	8.537490638137479	21	26	5	18	7	0.1899824718138213	0.3382513385486615	0.31121768714440134	0.1605485024931168	
121800000	-9732.70542386349	-9257.684973726227	-475.02045013726195	-9257.684973726227	60.75583897514927	3.9483960497361648	8.093599764424929E-4	0.3989664276661481	8.576208244204341E-4	1.3506575061470382E-7	0.4386553649321395	-447.58794448293924	963.1889795093463	41.5065696453677	130.59501186914986	74.25177441772237	14.880678479462924	21	20	3	24	9	0.18190527854703045	0.3392982294976553	0.31571855447448965	0.16307793748082566	
122000000	-9795.109083571206	-9269.270595847573	-525.8384877236336	-9269.270595847573	82.1279528037695	4.079804788102038	6.238065642688439E-4	0.4224768765234802	5.998192474536559E-4	7.570103251068612E-8	0.4663252040985804	-496.04311206814526	2043.3270882491934	1423.1339845052953	157.1381929556347	19.874990805378964	40.339097919247486	12	6	54	3	2	0.19133924741724198	0.33245764566250124	0.31180116405155206	0.16440194286870582	
122200000	-9812.738186263508	-9270.640645350815	-542.0975409126936	-9270.640645350815	104.7072943011604	3.6695407589453355	5.806708554616392E-4	0.43840365981382884	5.156092049723205E-4	5.361990377746584E-8	0.4049762478033344	-510.80135444415265	2820.964306995412	537.2978255875357	642.2145597415216	117.4931638269866	29.285358276033318	13	12	13	33	6	0.18855067768832792	0.3426786679141506	0.2975613217249925	0.1712093326725302	
122400000	-9783.654203699334	-9274.613970778999	-509.04023292033446	-9274.613970778999	60.393299055377916	3.720261105291532	7.068688410651425E-4	0.4124650769257141	6.801042537952445E-4	7.43558609535318E-8	0.3951904830971242	-483.2957259713464	3017.910275778078	244.42755897174214	102.53208545997629	5.559839550019139	5.0032388026858134	8	36	26	3	4	0.17977905653799114	0.3399741515070263	0.3093796181335693	0.17086717382141453	
122600000	-9799.589892033111	-9267.492378789206	-532.0975132439053	-9267.492378789206	86.4283130021459	3.998159638267621	5.18628468225144E-4	0.3672669901599205	5.269227003654957E-4	4.652084999827971E-8	0.4135574675466096	-500.8688277498268	2778.7983821432335	2110.192415131085	195.23592589831625	147.81721313214737	15.466023461812338	2	15	45	8	7	0.2000173916447303	0.338574597917542	0.2928375968459351	0.16857041359179387	
122800000	-9750.4445129253	-9253.872286170747	-496.5722267545534	-9253.872286170747	75.7618307715412	3.7855451305812604	6.86526598858701E-4	0.30817081081341113	6.671117019047962E-4	5.574455303473393E-8	0.3492002344119026	-466.0139012742166	1764.7080602604667	2233.0616827760573	208.82674550281493	106.34211297300219	6.235664158046247	8	8	2	51	8	0.18664024919483166	0.3388280693886283	0.30529211748819957	0.16923956392834177	
123000000	-9801.213881845919	-9265.8636856108	-535.3501962351188	-9265.8636856108	78.931383822577	3.568790162271339	5.536634357935346E-4	0.35652272228129256	5.446340306666136E-4	4.647225849749567E-8	0.3924853346438495	-505.9551705076247	2665.6767829526448	325.23094398936223	316.93997541501335	126.44817418084658	11.705906693611997	10	17	24	21	5	0.1873413798158732	0.3430594936767761	0.30799249894468944	0.16160662756266253	
123200000	-9756.807197219237	-9257.3804407405	-499.4267564787378	-9257.3804407405	64.191492075455	3.9790756640019516	6.767457207797948E-4	0.2926836801234716	7.096560789666459E-4	4.663002203580846E-8	0.309966559910397	-471.6731987556694	1494.0463230649234	81.41419458828138	130.38491651154237	155.09103097555925	8.179451034202572	17	5	39	8	8	0.1905763720072582	0.3253659615570881	0.31932534236019594	0.164732324075459	
123400000	-9807.325712510545	-9276.943204678098	-530.3825078324469	-9276.943204678098	84.56207880169433	3.647319043857646	4.392734870235429E-4	0.3707066132876767	4.5415629404295946E-4	3.4537088454564217E-8	0.4102913173372583	-497.1619924074493	5309.999634060329	2410.6468622438288	660.495853418245	198.21832058675864	0.5187404985172979	10	4	13	44	6	0.18376026487651304	0.33269561655263247	0.3028244680516346	0.18071965051922118	
123600000	-9745.222020533649	-9261.736262769358	-483.4857577642899	-9261.736262769358	53.39937806799757	4.002377859803739	7.923585723284139E-4	0.44983475989407684	7.279965963558528E-4	1.0757283051355789E-7	0.43112268084525884	-454.7926934878369	1744.889776005872	115.9218363440993	114.99729483059386	144.26562888871737	1.9532328111930002	19	5	43	3	7	0.17677085963954461	0.33681051080309554	0.3099252308431825	0.17649339871417868	
123800000	-9791.011681358956	-9246.682406240128	-544.3292751188266	-9246.682406240128	115.3735351091611	3.81302524184502	3.890989628827956E-4	0.41044492323733867	4.274730261530266E-4	3.7065247656131326E-8	0.47962196194787976	-512.0462175929348	4397.447052806798	1899.255912213004	183.094685415756	196.17579367249198	49.12186752779623	12	3	17	39	6	0.18138917851488737	0.3480213059688975	0.3029060590957313	0.1676834564204851	
124000000	-9775.306929197639	-9263.945823164788	-511.3611060328515	-9263.945823164788	87.93183901537083	3.7009111484019304	6.2666739400706E-4	0.36182439120907356	6.231378843750607E-4	5.106995907921373E-8	0.3593665500774245	-479.7569663961523	1730.8463997853319	3144.6487819436047	127.5609290959324	131.51693718214497	10.746904606602193	10	2	3	55	7	0.18016586526925163	0.34527810087256683	0.30311533668887247	0.17144069716931049	
124200000	-9775.361672893854	-9273.91858570809	-501.4430871857632	-9273.91858570809	94.72917989454206	3.6847957783394185	5.860693659410084E-4	0.3175789379154384	5.949305541664792E-4	3.633639847438632E-8	0.31785051054667157	-474.85481445430736	1459.0657350885606	83.51930154371126	82.0793821413424	129.62536498632096	9.447733756405256	19	17	8	25	8	0.19877895175212057	0.3269370227713542	0.306477707445297	0.16780631803122947	
124400000	-9813.37053116903	-9279.040783213339	-534.3297479556915	-9279.040783213339	97.4218076702941	3.5412066566705107	4.4161769026994835E-4	0.28387044416019963	4.1687440378341065E-4	1.6919525486622022E-8	0.30358301801573806	-508.55386270225466	3280.94599592926	525.8011562837453	169.09300077248182	4.71399793552907	4.92505476753515	21	4	45	3	4	0.1937140607568078	0.3432919461493588	0.29695954601486496	0.16603444707896978	
124600000	-9791.836455536959	-9271.917482155974	-519.9189733809844	-9271.917482155974	70.5497472612413	3.8806697224135593	6.66342707352833E-4	0.3191463022966268	6.50002024519252E-4	4.671594090632131E-8	0.323560656585137	-490.0114894972676	2416.5049715762316	541.6344942730135	240.5058189801452	176.37474073406915	2.047187147786141	15	3	41	14	4	0.18549736003011214	0.345492672481906	0.2903000897565362	0.17870987773144706	
124800000	-9834.459259364536	-9281.878604637817	-552.5806547267177	-9281.878604637817	120.22469016020217	4.016358509298339	3.442216196710712E-4	0.3436020854158999	3.238701792575186E-4	1.4336220433605663E-8	0.3476642987472145	-517.8396309996069	1108.6203079045795	4243.741216886156	668.7399412447054	362.69906523801586	2.9113984193344686	3	10	4	53	7	0.1769660650188922	0.3151263131138414	0.3111232237356746	0.19678439813159337	
125000000	-9773.882479141655	-9252.174687634912	-521.7077915067437	-9252.174687634912	78.12167649852391	3.7705893332947866	5.792641457941401E-4	0.3903466094403347	5.981571850679079E-4	5.540247822323068E-8	0.39419498201868974	-490.86627280100186	1161.585554165732	2223.633032368847	279.19860617330045	127.08889772359385	16.26040921741341	6	5	27	32	7	0.1812225383637358	0.3378185486861114	0.3101346965210259	0.17082421642912834	
125200000	-9769.62006854156	-9249.346930135967	-520.2731384055941	-9249.346930135967	89.36981241105916	3.352159087279967	5.404410193700441E-4	0.6840208408226536	5.465900266703642E-4	1.4560314368432424E-7	0.6961093263883689	-488.38949844285196	3325.1127673449846	547.0644023410745	280.63607186390874	211.2095398054957	51.810155058908364	9	3	8	35	22	0.1807474910577422	0.32949062335949975	0.31527818999333723	0.1744836955894223	
125400000	-9734.24770237967	-9256.02821594381	-478.2194864358587	-9256.02821594381	58.70442024714876	3.523414582098076	7.908892511851575E-4	0.4475900760132494	8.1852139489876E-4	1.0705293491060695E-7	0.4102968749754504	-446.8700228615278	659.4327748572488	1225.8197921191454	1010.0963623201656	108.97869409006786	5.996475787634447	4	10	1	51	11	0.18391005339769734	0.33847932356530547	0.3050854609411284	0.17252516209587015	
125600000	-9718.036711992037	-9253.320946591419	-464.7157654006193	-9253.320946591419	54.020104288194936	3.672463314791086	7.352696602850149E-4	0.46251485524858493	7.784782525004968E-4	1.453018528257539E-7	0.49677605571130456	-434.2123757567005	1736.44469308982	30.053155210680604	157.27861687241648	86.86875234905975	14.097757451469924	17	23	7	18	12	0.18543297448213003	0.35267589159648416	0.3057336059228759	0.15615752799851118	
125800000	-9764.359718101727	-9286.78372332158	-477.57599478014697	-9286.78372332158	52.789716596139655	3.582747451123931	7.664995061773197E-4	0.3672459681796971	7.486496168679044E-4	7.803302645547772E-8	0.36976968913020003	-450.37225644693814	1032.3566391980498	476.1455557210913	68.09614764130295	91.0225918342784	5.466848129924332	18	1	27	24	7	0.19603061435445082	0.3190392247136768	0.30728449345043984	0.17764566748143373	
126000000	-9788.189019290747	-9274.004357304166	-514.1846619865811	-9274.004357304166	83.15224145875636	3.9363833374549992	5.610511151575017E-4	0.47660096915387773	5.624515183241363E-4	8.597765217919732E-8	0.5155818898362283	-488.350554110459	1664.5280229183702	113.84567805930604	109.02517569606333	23.816525133175244	21.980890537595872	18	17	36	2	4	0.19322820812485333	0.3382397807551292	0.2968021248137205	0.17172988630629807	
126200000	-9748.168409451224	-9262.844058434908	-485.3243510163151	-9262.844058434908	54.100844737924376	3.7218345631532532	7.96981159732291E-4	0.45348684220074303	7.848362611185602E-4	1.3383964026881488E-7	0.46192364981164935	-453.1337711104349	700.0345130981157	1372.1104150250283	1221.929887487764	127.49434721463727	5.457568160908287	4	11	2	52	8	0.17909554117735027	0.34456698709619904	0.2899439761827373	0.1863934955437145	
126400000	-9727.528581452121	-9262.45245337985	-465.07612807227014	-9262.45245337985	53.53776123288764	3.731129020173184	9.139589981722289E-4	0.43667260352046994	9.238132316050791E-4	1.9285286809615059E-7	0.4530649974671381	-436.4604738984758	637.3848431441104	890.2900185758599	63.68640393178313	88.19229714588057	10.123687345247314	4	14	30	21	8	0.19285666125472012	0.330197453671313	0.3141405936997078	0.16280529137426028	
126600000	-9763.983733284986	-9271.909886922918	-492.07384636206825	-9271.909886922918	59.135169633566626	4.26615573247603	6.83108755263359E-4	0.375167078319185	7.385938474697052E-4	9.385434066615268E-8	0.4257643555997434	-466.4851369227506	921.2542295143737	187.13252027424184	57.91394143889493	74.62049493271336	12.611571951550856	20	5	23	21	8	0.18624870550204528	0.3341760839359791	0.30570691243658116	0.17386829812539562	
126800000	-9741.989795056485	-9257.252247489723	-484.73754756676084	-9257.252247489723	58.96154623397624	3.635890500826791	9.713591856981936E-4	0.4858336399391655	8.863897297610351E-4	1.7926031794225024E-7	0.4550977512986369	-453.2793571752439	519.0514764429932	693.4837267226231	1093.9385109810657	102.97359663962908	9.357922614493022	1	2	14	53	7	0.19523859595807988	0.33637618860742774	0.30879111739742765	0.15959409803706592	
127000000	-9803.964288585095	-9267.619816604418	-536.344471980678	-9267.619816604418	87.2677951343231	3.5810497725469075	6.010479310014604E-4	0.43903875078633303	5.651146134087318E-4	5.394948016639484E-8	0.4118887614541474	-507.06616185304773	1448.7978090128622	306.94183801509394	344.93479341666415	146.91258654832984	42.84616877183596	15	5	4	35	18	0.1899813919500224	0.33937430055417783	0.3010019849966748	0.16964232249912622	
127200000	-9742.914516615912	-9274.754933290436	-468.1595833254763	-9274.754933290436	44.636191051525124	3.7450250875107964	9.799070629841014E-4	0.5317336591395608	9.127061178594438E-4	2.0570709820482436E-7	0.5068017473603527	-439.68385828246136	852.171430104307	138.34346743586408	90.20838038423086	155.87990858724842	6.842301802028682	19	31	3	9	15	0.177411071888445	0.3156336428453726	0.3121737532618281	0.1947815320043555	
127400000	-9745.22459220265	-9263.540111894372	-481.68448030827835	-9263.540111894372	57.546963189796635	4.21934036041757	7.152718040463887E-4	0.4858296205242312	7.011578843686382E-4	1.4842031806441457E-7	0.5309007028714146	-454.1537716949957	2400.3538867330317	127.01305239602	56.200055968637166	70.55607821816862	14.70758676977146	16	6	24	23	8	0.1890211929171893	0.33241057617722225	0.30514769618880405	0.1734205347167857	
127600000	-9774.078532157637	-9272.133774458604	-501.9447576990331	-9272.133774458604	71.26379961181405	4.006743674436452	6.980497216985481E-4	0.4642437320316083	6.802277352625761E-4	1.1134466307399E-7	0.4746193811299263	-469.6263552518491	1001.6931373542184	3443.6498781865835	146.57254908226525	89.53704449316268	10.058026339693837	4	8	34	20	11	0.181462229218529	0.34171938937072593	0.30238119378860034	0.17443718762214605	
127800000	-9796.870995802943	-9274.008709544963	-522.8622862579799	-9274.008709544963	85.95866691194843	3.807552450061936	5.914700911923337E-4	0.42579807671924175	6.174061392436939E-4	7.387843185008421E-8	0.4483945549170182	-492.49897172416536	933.0734294738506	2219.794948071086	194.47656067476248	84.10890720025475	23.317721743267924	1	12	50	5	9	0.19169613341055877	0.3370265971027129	0.30273760642273695	0.1685396630639926	
128000000	-9796.862781244054	-9269.611165756434	-527.2516154876201	-9269.611165756434	75.61263127683146	3.6693956456078896	5.426130051977905E-4	0.37116670107516164	5.381607336148352E-4	4.384214124170896E-8	0.39723529073746866	-497.6308246383256	1809.7527026399043	75.43096241940486	245.4515385308975	158.16982666946095	13.136086017787774	20	6	18	27	6	0.1864567731243258	0.33301511309197873	0.30342062562853467	0.1771074881551619	
128200000	-9733.553446666754	-9242.24755862688	-491.30588803987513	-9242.24755862688	65.24181257699027	3.8192844909825188	7.125062467988402E-4	0.5158076893448895	7.386275521686362E-4	1.735252656681291E-7	0.5608391673380301	-463.2757443196064	2015.8673316647444	196.11617420954167	47.26172363011742	89.92720771294479	8.235708976154502	13	32	7	17	8	0.1899467019632193	0.3327478260158217	0.3102639160338344	0.1670415559871256	
128400000	-9739.691001998757	-9259.970678987518	-479.72032301123966	-9259.970678987518	69.0004940805209	3.792492349297915	8.547578474869922E-4	0.5172814442723885	7.982476486699828E-4	1.4625474863613468E-7	0.4561382907505163	-448.1975887792767	1014.3285581143202	1715.1769429303124	75.08132778245972	128.83865066780956	28.261556393553892	13	6	35	7	16	0.19473570937055454	0.3300644289053466	0.3069960598942856	0.16820380182981448	
128600000	-9773.53921830502	-9271.897711648126	-501.6415066568955	-9271.897711648126	61.45993124111748	3.650479635645227	8.031567170872639E-4	0.44972205012833244	7.716530373119898E-4	1.2968794069421437E-7	0.4727564052716473	-474.8189313335514	913.5435661246613	490.751519454534	112.795382752743	49.97033872267796	12.383825981130252	21	6	20	25	5	0.20208663392090034	0.33984829001030864	0.2914427735685871	0.16662230250020502	
128800000	-9743.748873386025	-9261.318291611142	-482.4305817748819	-9261.318291611142	76.21430719638333	4.3538043014656465	7.410135410390055E-4	0.4729260539510977	7.359243980071161E-4	1.1267886874547252E-7	0.45824928233867535	-451.1725980866695	1885.6858977679556	46.87140730309581	197.8658556128283	147.8938381605543	12.415714904739577	18	27	5	17	10	0.1887147925219052	0.3390880159438686	0.2889324766233497	0.18326471491087745	
129000000	-9756.356204841844	-9265.602112668472	-490.75409217337244	-9265.602112668472	62.243045254899236	4.127418270107508	8.113070007429948E-4	0.4900392295554408	8.203217047036763E-4	1.740281722977377E-7	0.5135853136259754	-466.1583395992933	839.3660563019806	129.29963768205667	79.2759516194555	14.892452265587067	15.118171520806142	20	39	2	14	2	0.17246955135221517	0.3372487452766462	0.31262424453693033	0.17765745883420936	
129200000	-9765.522554880274	-9268.801978689593	-496.7205761906814	-9268.801978689593	85.37733921372278	3.3393906342663957	6.417786936134295E-4	0.42917650663200096	6.640779304135123E-4	1.1269916291061088E-7	0.49518373073616123	-469.2920936147186	1373.4696887290793	97.28209296746488	273.22157922074297	19.175478895084154	14.588494981386404	18	29	13	16	1	0.1703087590586	0.3339397881995395	0.3179138680615214	0.1778375846803401	
129400000	-9773.332194252302	-9257.551670005645	-515.7805242466567	-9257.551670005645	71.98864846017312	3.509932642934395	6.34561838163668E-4	0.3906928016315708	6.511148058009589E-4	8.19522592072652E-8	0.45272490708568225	-484.7396132239096	2155.2819112970838	2010.8683916334337	336.44790276392274	74.57898961963674	45.935062868859056	8	7	22	31	9	0.18046419159004995	0.32802433947164394	0.3132325506893042	0.1782789182490028	
129600000	-9747.412249145233	-9248.603003781785	-498.8092453634467	-9248.603003781785	53.81587945454132	3.9449938512512293	7.07828566517841E-4	0.47054406352612066	7.294466402692567E-4	1.1353893816551996E-7	0.47396720528230396	-469.84653434001956	1628.576285965798	307.4734425265366	306.400151054213	86.62969201269752	6.968454396872695	18	4	3	44	8	0.18630441102399822	0.34413900883619947	0.30394028385093597	0.16561629628886726	
129800000	-9739.084380676362	-9259.795275502483	-479.289105173878	-9259.795275502483	55.20563032205887	3.8452124915289922	8.113653758098757E-4	0.43998609436950703	7.924681085655356E-4	1.2511349493297107E-7	0.4507025103407959	-452.4983410881119	1083.941035344595	1656.5792208926543	102.39784650232797	7.198455916829939	1.314652474543068	8	11	52	1	5	0.17272765954200214	0.34241844637558616	0.3040459227922634	0.18080797129014928	
130000000	-9738.605348847903	-9264.906765341675	-473.69858350622724	-9264.906765341675	67.76706744688269	3.556980837781264	8.196027212422315E-4	0.48536188507425143	8.392356154299761E-4	1.6927645640407847E-7	0.47105126952134985	-445.1315308742076	1583.2240200892045	74.01915803559976	98.56310969520429	145.15596020059917	7.317446716642185	15	10	27	17	8	0.18199971251362063	0.33451786656103266	0.30597711581540127	0.17750530510994636	
130200000	-9842.50275013767	-9274.817048637502	-567.6857015001686	-9274.817048637502	150.56220243123548	3.979361154301394	3.824613666800248E-4	0.4426088435298084	3.9089178059762715E-4	3.5944212330502425E-8	0.47248962715799236	-533.4082896614494	4142.4693771122475	916.0574904756877	931.6289807890323	465.71527867540055	137.2707840901886	10	1	6	24	36	0.19849775306988868	0.3298128357633136	0.29020567762596344	0.18148373354083505	
130400000	-9744.905505298422	-9270.553805830808	-474.3516994676129	-9270.553805830808	50.868925136904835	3.5199589838635443	9.128619267098133E-4	0.39196030539552984	8.979648948086534E-4	1.2457597254406765E-7	0.3858183616184489	-448.63049483439426	1088.5731799750877	43.31215868738822	18.256106637684674	59.616549738627164	10.754349615839402	23	4	2	41	7	0.18668496488081504	0.3354857028458959	0.3069431808694572	0.17088615140383254	
130600000	-9778.345023105854	-9260.038422846375	-518.3066002594792	-9260.038422846375	77.89797503775402	3.6053176167304315	6.302913464045398E-4	0.5127849682843532	6.699254502432772E-4	9.98143704617684E-8	0.4894605732245032	-487.8788979978762	654.6707571028311	1595.131167048461	243.3407524826304	134.1672185291933	9.897324375390957	2	14	9	46	6	0.1849197640283196	0.3487009264684011	0.3008999882646865	0.16547932123859352	
130800000	-9785.523412058894	-9264.417929089215	-521.1054829696781	-9264.417929089215	113.4087616297938	3.5392145112925473	6.002801512104395E-4	0.356813638304387	5.561663106942321E-4	4.156910248742841E-8	0.3546014658508675	-492.3362749127029	2740.736610526606	209.32161516391446	146.53978266814283	17.414519020637417	53.50136494331174	12	17	43	1	4	0.19643641287552058	0.3359449979605981	0.2933931171926653	0.17422547197121677	
131000000	-9782.542924035883	-9264.004954562304	-518.537969473578	-9264.004954562304	85.31865368180743	4.097816353236531	5.889704048545629E-4	0.506658396259029	5.841533699762274E-4	7.86859930477865E-8	0.4897123677867757	-484.2986594553653	1762.015320122115	2849.3758797298356	1976.601778931796	115.42559500928371	17.50928808243539	10	1	7	50	9	0.1867692816713179	0.3357157473245907	0.29772093870815397	0.17979403229593827	
131200000	-9773.904268275843	-9256.050097120817	-517.8541711550254	-9256.050097120817	66.82359952500313	3.943289239154007	6.270061250582145E-4	0.42994623446803903	6.112779047214309E-4	7.106332254222818E-8	0.4404423875962553	-489.5144672881057	2643.75784307396	376.1194907144032	127.09221690933602	77.36430999403254	7.0607851487703215	13	7	32	18	7	0.19221557260793912	0.3303076259821801	0.309905787286628	0.16757101412325356	
131400000	-9755.133121540564	-9267.402266014784	-487.7308555257807	-9267.402266014784	54.545567375850744	4.043112220601447	8.908491346783498E-4	0.4126295330345434	8.620328134405644E-4	9.630916979110608E-8	0.37415535757026097	-460.3425165732023	1019.1226984345965	420.9897963312678	147.0548887285449	37.76373654651128	23.580105366017644	16	1	43	10	7	0.17327249562915906	0.33894528910366395	0.30662404605369903	0.18115816921347894	
131600000	-9771.467927498323	-9258.470532566462	-512.9973949318613	-9258.470532566462	82.95377503495907	3.558337023154884	5.986940536690248E-4	0.32278505742943564	5.873686104371906E-4	3.5093504379586854E-8	0.32187454954592365	-483.0815023735529	3690.0049533100964	628.3073905869121	290.5649570399356	96.52015421194477	18.56671499639327	15	2	14	39	7	0.18092980460027752	0.32299125494033865	0.3083867364930928	0.18769220396629202	
131800000	-9748.40473593792	-9266.037739722999	-482.36699621492176	-9266.037739722999	69.30661748631765	3.875852342139114	8.615740631469007E-4	0.41066208745978344	7.968528277695196E-4	1.2612679183937573E-7	0.43843885052936493	-451.1350019601257	712.4720519242567	1770.0075515928563	42.96550982735145	108.46859665586668	9.08574774280767	4	14	24	29	6	0.18851307660237435	0.3340253432701787	0.3073249728941285	0.17013660723331953	
132000000	-9769.185432291528	-9268.883398808548	-500.3020334829806	-9268.883398808548	72.73441793682706	3.8251985416520142	7.630056923949701E-4	0.44308054737154623	7.410214104128805E-4	1.1020085362716925E-7	0.4581760129289417	-470.0514911976261	918.0219957669892	1376.2088594585266	169.49095811843262	130.74822730713754	26.57310994346246	5	8	32	23	9	0.18574592724822991	0.34619442275082796	0.2991710049031737	0.16888864509776935	
132200000	-9777.631399795031	-9255.899140350475	-521.7322594445567	-9255.899140350475	82.98609779602529	3.7434734382727948	5.969402127316554E-4	0.4510093345064629	6.205196997557016E-4	7.02319492111081E-8	0.43984591068335416	-497.3546947184448	1658.6312102040708	198.02978236378868	40.67258574171771	12.344997537360275	15.096074443547879	19	42	8	2	6	0.19179434374020368	0.3320443086515882	0.30261776953133124	0.173543578076878	
132400000	-9765.88199690394	-9258.846314769899	-507.03568213404054	-9258.846314769899	66.54244414050582	3.5406929721324225	7.163136599884703E-4	0.43475613511956107	7.175442703695282E-4	9.048414752079992E-8	0.43524123029628164	-479.96351411956744	1155.0090316569665	297.801219499153	167.6663855545556	66.84333861853736	16.64500905055827	13	24	3	30	7	0.184598705080859	0.34238565086393735	0.30847921312592924	0.16453643092927545	
132600000	-9754.397944479304	-9251.694046547542	-502.70389793176173	-9251.694046547542	75.75463433303013	4.096679101353413	6.278612804835024E-4	0.5112426799226167	6.390849173451259E-4	9.263565928381684E-8	0.48337142382575304	-475.17754670263747	1825.2379975525953	89.61672757741862	126.1745346221496	73.19347954873709	16.432603119930473	17	2	42	8	8	0.18537046957857253	0.33377326226073256	0.3043129661411998	0.17654330201949617	
132800000	-9753.564323569643	-9270.782860945501	-482.78146262414106	-9270.782860945501	61.77937009313956	3.8258599148587686	7.394956410689267E-4	0.4265910689367604	7.271927120616803E-4	9.79528835858084E-8	0.4242059682071675	-455.6892384614922	1118.8791065378543	1856.425192221052	93.210848213777	8.163820891523741	3.8105949112667123	4	9	56	4	4	0.18350936063815892	0.3351333862136475	0.30285358744270335	0.1785036657054913	
133000000	-9781.940629127239	-9268.969046900174	-512.9715822270654	-9268.969046900174	85.22952340831003	4.277351424756933	5.840583636489594E-4	0.3045730652400491	5.855168345499023E-4	3.270817382242763E-8	0.31653324736342003	-485.8802230362455	1971.1580850283387	452.527056466125	136.60021078851577	10.579323234629484	22.910707213278084	12	10	48	6	1	0.19062296964508052	0.3262086849290373	0.31613157472898007	0.1670367706969033	
133200000	-9748.88622404474	-9260.044290069862	-488.8419339748774	-9260.044290069862	62.90388016848596	3.6760355578878197	6.980198513830466E-4	0.35189116715138563	7.346353170304453E-4	6.590303200055468E-8	0.36111549257943526	-460.6573039649733	1533.4692935334838	173.68978922489725	60.60141276643407	155.35244495884513	6.006971727348989	17	26	23	3	8	0.18623224831211363	0.3481666871943658	0.29620823435810434	0.16939283013541748	
133400000	-9785.990676385798	-9282.869673449017	-503.1210029367806	-9282.869673449017	63.59401683990348	4.0017379584336545	6.420321357527807E-4	0.2871131496312806	6.657978208374972E-4	4.190656784651403E-8	0.31853536635848473	-473.51349153020357	2209.456523449533	1049.798748436022	261.580774645539	109.90647273105098	5.9186753940803065	9	6	5	49	8	0.19300257657258849	0.32592298789356466	0.31197113479993255	0.16910330073391555	
133600000	-9782.887901591224	-9277.632667889104	-505.25523370212096	-9277.632667889104	70.72542593440465	3.8623315112608103	8.161335316077973E-4	0.36824100781143154	8.017544797215959E-4	9.426594097611292E-8	0.3752207248292523	-471.9440669547666	878.9244516530973	1802.7557373161371	1676.9307760804745	137.74551069542454	18.36731529962618	5	7	5	51	9	0.1790999163153836	0.33826825878585864	0.30858438461823945	0.17404744028051952	
133800000	-9760.032687669649	-9269.194732892365	-490.83795477728427	-9269.194732892365	64.4073279741338	3.952071735132419	8.013175526957642E-4	0.4302322053801532	7.908972419653367E-4	1.21562110953332E-7	0.43742121631255104	-462.171108430244	2497.69738333724	1411.1177080709929	139.06247544891724	9.20199789201171	8.920971360821653	5	10	55	3	4	0.18711194655695432	0.3300337402636017	0.30442734173353153	0.1784269714459137	
134000000	-9719.373636484816	-9254.69022326254	-464.68341322227565	-9254.69022326254	58.780553368038944	3.5231140902780154	7.219660855926851E-4	0.45659555338182545	8.354918056303767E-4	1.3736142923281582E-7	0.4581227571424949	-438.7049106491761	1544.3548204553329	59.618514317345934	38.7841956020309	69.17222906174545	18.306430715155166	17	3	30	23	4	0.18311752196313286	0.329103058809297	0.3029089953905388	0.18487042383703248	
134200000	-9759.349721683098	-9253.845906668224	-505.5038150148735	-9253.845906668224	83.37244968306028	3.8581392935488537	4.741310940478299E-4	0.5174929010281528	4.8605708203570394E-4	6.821620591951186E-8	0.5302233259357775	-473.4448220544589	5918.0852228318245	28.767268292767994	81.15614951006441	207.27425534104628	17.372870130722514	7	5	11	47	7	0.18034036817912863	0.334539740755783	0.32003690851776323	0.16508298254732634	
134400000	-9780.917788326107	-9275.478424891584	-505.43936343452333	-9275.478424891584	76.6928032908721	3.835621326319585	6.459579191551054E-4	0.3370007267169466	6.361274691892257E-4	4.84753722618616E-8	0.34690581969248285	-477.0354499933738	2195.523203738753	221.20033305805046	135.65704722276573	137.80055060099443	13.746923321227733	13	17	4	35	8	0.19194146870455647	0.35196595866966623	0.3024077193499954	0.15368485327578313	
134600000	-9738.925022567084	-9267.39031452575	-471.53470804133354	-9267.39031452575	56.33101373963223	4.167157540729194	8.406995593443862E-4	0.3971159527560789	8.680149871823915E-4	9.886809129004253E-8	0.3600872635775586	-441.12231607163807	269.04281563689767	1360.0111191183066	74.50872581432343	77.21190113273158	14.947614266692996	5	11	34	18	9	0.18079657553938067	0.3239519457342376	0.3284184442440527	0.16683303448233017	
134800000	-9771.575535331229	-9267.244061700008	-504.3314736312202	-9267.244061700008	58.786334634709156	3.7405173280377264	7.067381016742883E-4	0.4951705800673405	7.326039717570447E-4	1.4150160960623197E-7	0.5311886688054585	-470.2247813302883	631.9673188931611	716.1195909738049	2614.22173141841	149.75590749269261	28.31675785030937	1	4	12	52	8	0.17329682141464076	0.3645102064998944	0.2963050509858328	0.16588792109963324	
135000000	-9773.348557523012	-9256.657724371502	-516.6908331515098	-9256.657724371502	91.95526289854449	4.087099254770819	5.483826718617851E-4	0.618293162783589	5.439407212185178E-4	1.0230106656781155E-7	0.5985518150268617	-486.67036388953784	3415.890559739133	153.20265522883685	203.9952457857862	61.73334010858734	53.09271251215301	15	18	18	9	17	0.18508086470603707	0.33402877863858954	0.321539716483625	0.15935064017174963	
135200000	-9761.644771009687	-9267.358531728405	-494.2862392812824	-9267.358531728405	71.95470598532114	3.3712770027102166	7.28703601111855E-4	0.49956199784176375	7.274189917375404E-4	1.5167836583243028E-7	0.5474719763619839	-464.19973379521974	1847.7488652826141	246.91352527104448	281.0757147278733	172.598133907427	26.99881390122211	14	33	3	1	26	0.18536767883899036	0.32947073795874116	0.31254849536323187	0.17261308783903787	
135400000	-9775.528167476996	-9261.249731741991	-514.2784357350041	-9261.249731741991	69.16007894062263	3.5866243416302206	6.786280230151987E-4	0.42164359176568356	6.542037385123428E-4	9.391469134153657E-8	0.45248212738912347	-480.7169307704614	440.25111334600143	822.9377474572473	2725.8034973050662	173.12172223302971	9.494548888344745	1	3	9	57	7	0.18677393836170259	0.34226508467668204	0.29833733100795845	0.1726236459536581	
135600000	-9782.209025643964	-9266.261091321163	-515.9479343228016	-9266.261091321163	80.32926649845393	3.780215206114126	4.796762453353893E-4	0.3914399188116609	5.037096710389669E-4	4.449771883698692E-8	0.41627208111528236	-483.83093383217937	2780.953932548721	111.3164043940516	506.0202572786861	123.54106668718329	1.0155946584536113	15	25	2	30	5	0.20033704999209237	0.3186300584223575	0.30427618593389244	0.1767567056516589	
135800000	-9786.441579396356	-9243.46108936697	-542.980490029385	-9243.46108936697	96.4713481205684	3.683990912640223	4.71051169944925E-4	0.5058779007817296	5.164653026962624E-4	6.266674506232518E-8	0.5163031518450286	-511.12709813411254	2226.9832157920696	4557.019410320659	238.80425303869993	49.78578498621526	14.47145647514209	5	6	57	6	3	0.18509246784947525	0.3446579506462942	0.30432463664888343	0.1659249448553483	
136000000	-9770.126598106326	-9254.048514658823	-516.0780834475024	-9254.048514658823	68.0021236843995	4.024096457389951	5.605426608797774E-4	0.4538193136992811	5.825743954876097E-4	6.848995581150421E-8	0.4642540315529378	-488.72014120949206	1700.3483094361764	126.36639202333681	167.90373399851902	81.15061241388305	4.588620529657998	19	38	12	2	6	0.19006397676491807	0.3305360064400019	0.31357122851354047	0.16582878828154063	
136200000	-9772.601928447064	-9261.700518271791	-510.90141017527264	-9261.700518271791	64.78099022597297	3.7780171236716997	7.131686378700677E-4	0.3211264761283423	7.062811042284285E-4	6.555181309718861E-8	0.361160080715447	-485.72449749079544	1471.0187745629073	83.50358339803874	124.91321237013211	7.929758528043682	12.230922218324455	19	28	26	2	2	0.1753516567390755	0.34275020024778524	0.3108785280307936	0.1710196149823467	
136400000	-9775.458527565319	-9261.197647496574	-514.2608800687455	-9261.197647496574	61.10427210059918	3.971917290621328	6.424262026234716E-4	0.3665289984573967	6.228000686542466E-4	6.891134844200893E-8	0.41177007633683516	-487.2128204754664	1252.4182862629157	173.5535555837648	143.4801742065782	110.78899434560633	12.936639663399195	18	25	10	19	5	0.16836677824759483	0.35274734442458433	0.3161563416438374	0.16272953568398438	
136600000	-9804.380937278298	-9266.963835927805	-537.4171013504936	-9266.963835927805	90.88194814222133	3.5918464380663946	5.586960154060444E-4	0.4294247643373556	5.175236596587265E-4	6.16336414965409E-8	0.45376911638927325	-505.5342553442005	1587.9084716331847	2059.223843840014	287.6239012243897	254.48729482680304	11.196993864490548	14	3	31	21	8	0.19943110182003404	0.3167275703326654	0.2950044032948367	0.18883692455246479	
136800000	-9802.481321628004	-9257.736150423876	-544.745171204127	-9257.736150423876	95.80465701388539	3.594835318793442	5.284026164468894E-4	0.4416491457327309	4.939425853675961E-4	5.622347972316558E-8	0.47739933741551743	-513.0517361161308	3013.5226485952435	1501.1094150994059	368.14565304868495	191.37924293196167	4.715940020789148	8	2	38	24	5	0.1888395849906434	0.32134197068894993	0.3300670597651002	0.1597513845553073	
137000000	-9801.575596251127	-9246.3289479047	-555.2466483464272	-9246.3289479047	120.20582952457248	3.5891571102878403	4.0605355102066244E-4	0.3966146658545624	3.9980464017300984E-4	2.7760492536540788E-8	0.4084883975900681	-525.309956572921	2961.3360200393477	405.27560863103355	242.4311599885498	202.45490806775734	14.083090318240142	14	8	47	1	7	0.19840145920201355	0.3286321849474114	0.3177028459123912	0.1552635099381846	
137200000	-9767.648421528096	-9274.914464499088	-492.73395702900814	-9274.914464499088	52.04482465297126	3.671373919685349	7.2266960429897E-4	0.3828383273069358	6.872257734583873E-4	8.897838267256698E-8	0.41808560613514417	-467.0311957037167	1939.8485982138207	107.32218607843446	269.5913607100623	3.0498798501770925	0.7463733913957348	14	52	6	1	4	0.17846807431539066	0.3515299088547116	0.3044646124341764	0.16553740439572198	
137400000	-9763.545721636552	-9270.579516082436	-492.9662055541151	-9270.579516082436	56.48291724836483	4.0053919245291185	6.18321537259357E-4	0.41126553954276107	6.279301152407927E-4	5.980254645276585E-8	0.3948606689687431	-469.49812300438845	2125.9305104458012	145.20300153392026	8.314067575159305	15.578767853436709	1.6411546000074748	14	55	2	3	3	0.19467541433268493	0.3408430586028138	0.291234475554113	0.17324705151038897	
137600000	-9752.794942817873	-9262.442709685536	-490.3522331323368	-9262.442709685536	57.02900949293663	3.6284437405152357	7.840086541316339E-4	0.4510062275171587	7.043095864858127E-4	1.304836313048049E-7	0.46697697955821527	-461.37885694232716	2852.31458112478	308.56355791697655	92.62534768201039	93.75857371315708	1.7400167206958832	12	15	34	9	7	0.1849302912882258	0.3319629139725738	0.31140010728092027	0.17170668745828072	
137800000	-9781.657134293706	-9282.17513362332	-499.4820006703863	-9282.17513362332	66.3541175402167	3.3985404182846124	6.750307022523039E-4	0.33179353384592886	7.040829798016309E-4	5.028050379294288E-8	0.33179645917464395	-474.3527315083611	1340.711496097245	176.6819918247957	122.66683950524217	30.853963272812177	10.73771423223382	14	11	45	4	3	0.19829105401709662	0.33951700737342533	0.3001002077296665	0.162091730879812	
138000000	-9761.65372068855	-9275.37868582713	-486.27503486141904	-9275.37868582713	57.111319877718756	3.779493908972348	8.335622587890665E-4	0.5155498284968195	8.535300039916839E-4	1.8892692621274318E-7	0.5020785934946942	-458.5322900440423	1037.2570751493067	77.9851711082809	196.1703096541497	48.814509292791136	9.739100257510174	19	20	22	11	5	0.19135452865793243	0.3404922413335593	0.28948484581835326	0.17866838419015565	
138200000	-9757.157386263902	-9261.354424340801	-495.80296192310027	-9261.354424340801	52.61348855315551	3.639869357895353	7.672642737840209E-4	0.4126998173100008	7.281918761690557E-4	9.50943818348654E-8	0.4215864712989551	-463.1524745937369	2006.7984045065625	2152.2718264915643	118.85741970517596	218.18851470753347	4.5289680984485745	1	13	22	33	8	0.1841182907427789	0.34705824571604477	0.30971108713572754	0.1591123764054495	
138400000	-9784.994274111135	-9270.780444580047	-514.2138295310895	-9270.780444580047	75.60383941813967	3.639102992239786	6.176971115471766E-4	0.4147675313783183	6.272346016495099E-4	6.391470069386747E-8	0.4152409070867816	-487.6019874405568	1884.4596994041447	888.7539538965148	173.1163345215108	8.088852710320788	5.580603594907516	9	8	52	3	5	0.1958645051685541	0.3230356445414489	0.2970201122802987	0.18407973800969907	
138600000	-9766.871995322688	-9253.351929576878	-513.5200657458097	-9253.351929576878	66.93779565527419	3.548549570915436	6.427006115093826E-4	0.4128999391519007	6.750632942400342E-4	7.37658291602904E-8	0.4091741348138173	-482.0178132774473	1053.5597977117884	1105.858246713483	119.1320831784005	318.2308110469749	20.151241324855455	20	3	42	5	7	0.17968804562763752	0.3251422822278654	0.3109250060725059	0.18424466607199183	
138800000	-9761.372121664175	-9259.864257654044	-501.50786401013045	-9259.864257654044	65.62545708460627	3.653522188140639	7.119741202254014E-4	0.4685404110632068	7.06562544105015E-4	1.0500076670718122E-7	0.4527220862630404	-471.73172727856297	1480.6223669771189	2525.2587310275235	133.34437760185412	33.0402426274544	10.627787655498155	3	14	52	2	6	0.19448951940624243	0.3314462408358446	0.30210002695000987	0.17196421280790364	
139000000	-9757.576503783299	-9269.525635771237	-488.05086801206113	-9269.525635771237	69.17502141100091	3.8148501605396885	7.511348618849106E-4	0.3525866423541366	7.714392234763475E-4	6.056427202945607E-8	0.32864360669925946	-459.3925128935408	433.3847437924252	1158.1448416479313	53.85170438373669	92.26476747461864	12.14411035629737	5	11	7	46	8	0.1878519970448327	0.3330695461302467	0.3109814720385344	0.1680969847863867	
139200000	-9805.057466666985	-9269.800201721438	-535.2572649455473	-9269.800201721438	69.61664584161431	3.396092301878976	5.210235385166549E-4	0.3722224469738927	5.754443812462736E-4	5.192377924818748E-8	0.40049120890690276	-507.2971218401278	1118.1379495644585	783.0715841987178	295.33625414249144	90.80193334269856	10.462051797105227	16	1	41	11	8	0.1963426399639907	0.33170337419001444	0.3026099285945286	0.16934405725146684	
139400000	-9768.98093168205	-9266.503797747273	-502.47713393477756	-9266.503797747273	82.20352189463874	3.3169357994514623	6.275880163710299E-4	0.40055278458639215	6.174818368671598E-4	6.52020117501827E-8	0.4140218351933841	-476.233518321251	1638.7588097355508	160.07489632090585	153.04671779926957	5.090423273602248	13.516946616054856	11	40	19	5	2	0.19347558343878835	0.3333570582371659	0.30482684849118513	0.16834050983286122	
139600000	-9839.29495657374	-9265.207782995514	-574.0871735782263	-9265.207782995514	160.74882835019687	3.7779288274394585	3.757586240495984E-4	0.4674027522942767	3.585814510831707E-4	2.2547127041709048E-8	0.425776597330601	-538.0815875044846	3586.501474307068	5642.067887534396	1533.4701814342804	299.768411537393	32.462137115831666	2	6	6	56	7	0.20025414351346743	0.32175252666700643	0.30974720748093354	0.16824612233859318	
139800000	-9735.22567161917	-9254.843269882138	-480.3824017370308	-9254.843269882138	59.24059487189769	3.8179991188080824	8.232412659660257E-4	0.3028590510297213	8.279779325477939E-4	7.58168785357472E-8	0.3266131864969713	-456.3251770718603	908.7957546422668	109.44784630557218	83.46281945368699	6.005658067710977	12.632822114079381	18	18	33	3	5	0.18299909902189976	0.33079329488478654	0.3055363104123808	0.18067129568093354	
140000000	-9755.855348655567	-9244.954920999862	-510.90042765570513	-9244.954920999862	87.02537869839054	4.336418427448537	4.298101019725784E-4	0.5109289027907037	4.3514496633217513E-4	5.2480524166200926E-8	0.5114583127741262	-481.2832081502684	3754.5369922209816	207.7443195851521	248.38492049525195	90.38752498997513	0.367645157335216	12	52	7	1	5	0.17157650805639457	0.3563139920259839	0.30287043152531457	0.16923906839230765	
140200000	-9744.481478531068	-9275.698486432188	-468.7829920988812	-9275.698486432188	52.98349253628728	3.7245409104116756	8.38895243450163E-4	0.4061973020948559	8.011228326153045E-4	1.2670875180541337E-7	0.4353133151008089	-439.4399453662357	1627.9897710184905	68.66642844769349	57.62564255352753	187.25956889879276	1.4332901407601897	14	5	22	28	8	0.1855899201850965	0.3365056237993496	0.30165314433246704	0.1762513116830875	
140400000	-9772.447154120351	-9267.896554767558	-504.5505993527925	-9267.896554767558	64.26477524998188	3.4856306477562278	5.850809987442207E-4	0.471474477456551	6.12329279319884E-4	1.0151752870587514E-7	0.5121497556321717	-475.6185424955475	2641.5904677602994	58.65719059955054	92.6415995359445	161.23280509785326	0.7243600808950212	17	7	1	47	5	0.18991893811761243	0.341536277081071	0.30569166490317834	0.16285311989813891	
140600000	-9764.32043688606	-9252.41806991308	-511.9023669729806	-9252.41806991308	76.53549524274106	4.105548360214412	5.709178161990379E-4	0.4677078317947831	5.299487369729041E-4	7.495413902524191E-8	0.49479229630504523	-486.44318749829495	2347.0863707840845	162.0841801141756	287.3140553826164	1.8773158560883416	0.7982480247029706	20	34	16	6	1	0.18449623798780826	0.3362275713589387	0.3168244901380909	0.1624517005151629	
140800000	-9815.364291564674	-9276.961442298603	-538.4028492660708	-9276.961442298603	95.49166365720536	3.714664921304956	5.09815544327718E-4	0.32240625350808527	5.042789741323026E-4	2.3982652831679316E-8	0.3078375461812609	-512.4747943927213	2115.8887646494395	312.692378454897	103.79458388307994	16.60952486895213	22.177995176333447	14	29	29	2	3	0.19201559552245642	0.3278738666428645	0.30972189811297113	0.17038863972170884	
141000000	-9735.293441428834	-9255.401143754667	-479.8922976741668	-9255.401143754667	50.38087997502588	4.297498711638054	7.930965533370703E-4	0.46917934412750956	8.196524157237624E-4	1.7937837784558372E-7	0.5111118457716126	-455.63356928994085	1093.0190008920033	141.13688626007843	113.7841686689114	10.399274178989499	0.8467131665612345	18	33	19	1	6	0.17547371896603625	0.33381942411172627	0.31615637653387707	0.17455048038836135	
141200000	-9835.65021202898	-9264.448405427856	-571.2018066011245	-9264.448405427856	166.9519347316218	3.889432046762885	3.440101529509168E-4	0.4729429190752215	3.522838445724827E-4	3.2521573587122255E-8	0.5388153060074812	-537.1871049895675	1934.2043851291257	4716.772258039662	241.4242736331416	224.2996241905776	50.50651814151836	3	18	1	46	9	0.19088267031999395	0.3506500895402651	0.3023753338288258	0.156091906310916	
141400000	-9756.5696736355	-9257.296322609358	-499.2733510261421	-9257.296322609358	54.37112121613726	3.601948952842247	7.139516565666002E-4	0.39807222960730937	7.138995295840319E-4	1.000632522626388E-7	0.441831964754611	-472.08584830172407	1163.9995776660405	295.6281009254036	98.76153035541832	104.06017068327664	15.171163143792736	16	10	28	16	7	0.18442354370451478	0.3409111584604935	0.310853682708942	0.1638116151260505	
141600000	-9762.985745831153	-9258.814316856837	-504.17142897431523	-9258.814316856837	57.49880985019098	3.5133974004944677	8.061480250441675E-4	0.3385211894496798	7.466669811315747E-4	6.712008373963281E-8	0.33465591302474906	-474.94611165031904	1292.9719290369135	922.4833937479574	134.9315480841074	128.21850536333744	7.532965223248572	11	2	44	14	6	0.17490898342035263	0.32474280309028286	0.3264573641995713	0.17389084928979395	
141800000	-9804.410670253892	-9271.676996359402	-532.7336738944906	-9271.676996359402	116.18368221636973	3.6765753498733873	5.133407060282334E-4	0.5269911506777974	4.958017076307473E-4	6.49853252664929E-8	0.5020326844298043	-500.4663643188552	5502.9098569149855	377.23863575709447	413.98916530822817	118.34698042227423	77.82954951555814	8	9	27	29	4	0.17304479161487757	0.35243169953806375	0.31904108937438336	0.1554824194726759	
142000000	-9771.808358170832	-9251.519479542076	-520.2888786287563	-9251.519479542076	85.18294036006859	3.575201739384739	6.037420504277834E-4	0.3827252140606653	6.010330707238831E-4	5.2070754040899374E-8	0.3847082289719392	-490.24474034120794	2055.0573280273697	226.3961083221305	347.08762634263115	203.69518756214526	13.245860847398243	10	3	40	16	8	0.18874012264196638	0.34327278761285507	0.3038192357891439	0.16416785395603534	
142200000	-9771.822904103426	-9271.912829438566	-499.91007466486093	-9271.912829438566	73.97872264579932	3.6873084564848964	6.527176795874081E-4	0.4260147508473824	6.293055229381132E-4	9.138191419869726E-8	0.45490538853958357	-469.82178397065354	3700.0745071280203	163.41207676887677	117.93873542861618	162.08613398308813	47.598590486792254	9	47	10	4	7	0.2022427615413641	0.33712462409509986	0.29741278716362873	0.16321982719990794	
142400000	-9796.704193390106	-9254.758835128168	-541.9453582619369	-9254.758835128168	116.54337939525182	3.4820358930735664	3.9746829039755035E-4	0.40749053452659756	4.2211450454717234E-4	2.9574816066989628E-8	0.41894708714320855	-513.0916502878848	1968.3256644174087	644.6122428781697	198.65514590043117	134.08340392903406	28.341098754058585	13	9	41	6	8	0.19206984943867614	0.33472873452291746	0.30430460477366233	0.16889681126474498	
142600000	-9753.557283080083	-9264.805704462498	-488.7515786175852	-9264.805704462498	66.23172878842409	3.8489948864259635	6.679139565379049E-4	0.4747311790236907	6.878483384334703E-4	1.1593069795069029E-7	0.5012090636100419	-460.6712697934725	1832.7132340198082	79.32711910377434	155.58924539049877	82.49295730199415	11.127770576310358	16	10	31	13	7	0.19045952809127847	0.3403236729070659	0.3169507054012799	0.15226609360037668	
142800000	-9800.275431870106	-9265.536400368344	-534.7390315017624	-9265.536400368344	96.32461084090191	3.7355816856206605	5.796283473280843E-4	0.4175031467071959	5.591960491830662E-4	6.126304523907105E-8	0.43377612641597824	-501.42767998289816	4404.905754000142	3502.0430374976745	318.5022717518233	152.89154525815718	30.313183945206752	2	6	29	33	7	0.1785479626294581	0.345292013755386	0.3071590501069718	0.16900097350818505	
143000000	-9758.326833611596	-9257.866453458946	-500.46038015265043	-9257.866453458946	56.66621589728552	4.183424275633825	6.924591321684164E-4	0.3784974442681004	6.930840088894591E-4	7.794815758300534E-8	0.39484947317329855	-469.0750972029403	504.15415387062626	2050.720970770524	395.5597408691982	84.5078678504155	3.1323904909413804	5	5	31	31	5	0.1792986387075549	0.35103478062940446	0.31138326824008516	0.15828331242295626	
143200000	-9834.158485759574	-9270.531598520165	-563.6268872394076	-9270.531598520165	123.56819221522522	3.7851586598843916	4.4584049150322156E-4	0.41943710658973243	4.262782291892255E-4	3.3698727740259255E-8	0.4152605079225785	-532.2942981128015	2549.7573411083818	424.3132546692618	628.9288327911328	168.1356381684122	68.1466139691932	14	15	8	38	2	0.19063168593070956	0.3322882944276807	0.30320885427204664	0.17387116536956385	
143400000	-9787.3514484021	-9266.206433278256	-521.1450151238433	-9266.206433278256	113.64163234315406	4.086266222665774	4.5561964612208323E-4	0.33951090880750384	4.4297456118746667E-4	2.648979973834006E-8	0.3605459616299437	-491.6356044916325	2436.7856148576193	129.72871161409574	250.33592376270755	181.14292694463143	19.756435678522163	15	31	12	12	7	0.1731401002427117	0.3382353392860505	0.3161731090611412	0.1724514514100975	
143600000	-9747.252139765616	-9268.894760834031	-478.357378931586	-9268.894760834031	48.643245593356376	4.119045783897474	8.851067148584469E-4	0.4931345819619883	8.324478146071714E-4	1.9745850799061862E-7	0.5197708874826874	-451.89370394641753	192.5918128548708	785.2325835664515	87.53418932292458	5.314240717804115	7.251007157218091	5	17	47	6	2	0.17763474619971817	0.33210084652773486	0.3180037249979872	0.17226068227456076	
143800000	-9775.48893974746	-9260.042881404897	-515.4460583425629	-9260.042881404897	77.64964263043349	3.836119424776137	5.35268784078476E-4	0.3565922925873875	5.721807412121474E-4	5.154478083343739E-8	0.42335741099445656	-487.3583708891928	2298.5004788808496	351.4656340915266	115.9993140389182	103.56518570666265	30.401767519175152	16	6	38	8	9	0.19374843955075316	0.3424457903753263	0.29986313773142215	0.16394263234249948	
144000000	-9718.900206314176	-9255.493455942787	-463.40675037138834	-9255.493455942787	74.92337461828558	3.8237443115269465	8.869088708711317E-4	0.33975173565089783	8.495150903052182E-4	8.204459661782145E-8	0.3335236303096901	-434.15917132523674	1159.6713855038486	35.07000527403505	102.66223828306543	184.1259692658747	21.81145350073937	20	23	22	2	10	0.184596157763332	0.33675667302261564	0.3048467879869087	0.1738003812271449	
144200000	-9741.028737987512	-9273.643019493205	-467.3857184943056	-9273.643019493205	56.1636880325027	3.8310939370577195	9.72545349427891E-4	0.3353269366859365	9.499488518298454E-4	1.3221940282523644E-7	0.3727613880513352	-437.5351552426482	614.3827333932737	976.6632725295951	534.0781487990643	62.40884435204144	17.028017576046018	4	14	6	45	8	0.19720411452754275	0.32727454222760166	0.30787218298519664	0.16764916025966023	
144400000	-9753.705227326247	-9265.404342086445	-488.30088523980197	-9265.404342086445	53.336617075143174	4.266014467621465	8.845374857716067E-4	0.5013791150599498	8.444729672028987E-4	1.677208700771733E-7	0.476341885224369	-461.8970113009695	782.0043145889946	56.35810754352646	106.6406269838428	12.02269949891813	26.727514571518352	21	10	40	3	3	0.19518234229660478	0.33146636894012876	0.31172078878246107	0.16163049998080675	
144600000	-9701.012205811921	-9262.163986462409	-438.8482193495124	-9262.163986462409	59.143414934632595	3.340964885403874	9.491289644896037E-4	0.39715191030924063	9.200251876511237E-4	1.4998395405271758E-7	0.41839567472538214	-409.0915507398133	1480.4467110512674	17.865194232516572	81.75008054233113	110.28505328733287	6.504712061657874	16	21	19	12	9	0.17701881361931823	0.34914932614212807	0.3075193476571528	0.16631251258140234	
144800000	-9757.45623287062	-9265.729914771022	-491.7263180995977	-9265.729914771022	57.73747297242323	4.236541358843907	8.002798514191278E-4	0.4289627056942504	7.437249571740617E-4	1.311182896239627E-7	0.4736075125190827	-458.9859203577737	1552.6458960951072	2018.0060391844117	872.4135172660731	110.36656375041129	11.863140971912422	2	8	12	41	14	0.18435144540830725	0.33793561081467294	0.3166082842837325	0.16110465949328867	
145000000	-9726.335129135405	-9265.428274444424	-460.90685469097934	-9265.428274444424	46.25036214174857	3.9896418359763386	0.0010479205061297116	0.46375308994985126	0.0010201105387000003	2.3207442420527951E-7	0.46125758839859077	-430.0022243598958	554.5679069272999	1267.6385718559347	59.52579192638987	113.2799967684823	5.912347663652117	5	9	7	47	9	0.201328141468968	0.3322156558582727	0.2964178673001366	0.17003833537262422	
145200000	-9750.475385507594	-9283.098600067766	-467.376785439829	-9283.098600067766	47.39274922932522	4.032969044341712	0.0010142914488814392	0.360997889567771	0.0010063897472711307	1.8469697333406636E-7	0.4072582892201844	-438.04803174123333	1356.4171671909846	1017.5770750588199	80.37771344283374	72.41038909656174	4.659621463381783	1	15	19	34	8	0.17969735249903374	0.33712781943554376	0.3123058036300397	0.17086902443538432	
145400000	-9826.90435285708	-9262.61470840934	-564.2896444477389	-9262.61470840934	110.29857670609815	3.5019251664187063	3.9841543674762694E-4	0.37847895271547877	4.0683440673365984E-4	2.5034161387486153E-8	0.3891571830675225	-532.7556148822605	1227.023518339189	2870.029221505343	516.2864820016595	109.35996219990542	30.048729906015286	4	10	33	24	6	0.1924814612992213	0.32436000163653983	0.3087957539965397	0.17436278306770064	
145600000	-9778.703061144844	-9274.658161498846	-504.0448996459983	-9274.658161498846	68.91140933964826	3.583320017493938	6.085422958933745E-4	0.40123643406071047	6.586764986326702E-4	6.908168989542174E-8	0.40150268846203124	-475.5938543626509	1575.9021045608533	87.80799694413099	230.60272285445922	89.70182182741158	22.409396248056964	12	6	33	18	8	0.18856199271021465	0.31567967585045326	0.3111927037812559	0.18456562765807782	
145800000	-9764.322238262544	-9261.784918122052	-502.5373201404934	-9261.784918122052	72.4935993290165	3.645294032688001	6.935696143598537E-4	0.3969340459519234	7.544458807983665E-4	9.197784340407236E-8	0.42699794358134674	-471.89186608251003	1512.514431718732	1958.0655863356585	126.18204401279492	112.0308483335389	36.92251967903306	3	14	20	33	7	0.17746559855958896	0.34948533446199326	0.29573923274283836	0.17730983423558114	
146000000	-9755.577215038726	-9250.507157677903	-505.0700573608228	-9250.507157677903	82.85323305211398	3.885918398483637	6.342440182884269E-4	0.4477957173919829	6.465114897373692E-4	7.425116006046831E-8	0.4336939460000699	-476.5531473706543	2180.4819314768133	259.3105985755073	165.38306108411228	97.83123715913074	19.22544505057467	12	12	39	6	8	0.18698100596483308	0.35024643349960216	0.2900558365733841	0.17271672396218254	
146200000	-9706.947407412028	-9251.9065108912	-455.0408965208289	-9251.9065108912	50.94573211852872	3.467056828988793	0.0010233708907765406	0.5707918365728953	9.817375179063368E-4	3.8329436848896385E-7	0.631414700158839	-426.1908369986444	1118.802757530559	153.5220541281629	259.46775687221793	46.834860293509806	10.959917492051467	15	25	8	2	27	0.19832961904732463	0.33166834077011875	0.3055599758421434	0.1644420643404152	
146400000	-9755.831210230699	-9261.124796247002	-494.7064139836971	-9261.124796247002	64.59406947269072	4.113221442531293	7.865229993957041E-4	0.5288517097516335	7.5557787137454E-4	1.5729668841722764E-7	0.5401399766239152	-467.50672399004793	1184.7159386747524	127.43844223857805	124.49402319336257	62.68516945320444	24.170215215979873	16	20	17	16	8	0.1866777230904016	0.34045651580568664	0.3020744471003469	0.17079131400356667	
146600000	-9745.36021302307	-9243.862891767672	-501.4973212553984	-9243.862891767672	60.06570448658269	3.793029917682403	6.816581001826926E-4	0.5528020182017371	6.960976720889962E-4	1.3474412683818406E-7	0.5377167102158399	-472.69125799232467	1395.1163025035908	1379.1393598580194	123.06862180265772	4.039307676816752	11.797277448094327	15	7	41	2	12	0.17950223295174597	0.3530206086058248	0.3028502626239832	0.16462689581844783	
146800000	-9735.281234106951	-9250.485972942957	-484.7952611639941	-9250.485972942957	62.832668836902535	3.3760940425286567	7.698044972055712E-4	0.43850976264342717	7.58782386600308E-4	1.6115047672125503E-7	0.4958008283328104	-459.94505178352637	1525.5428893858693	217.90008744086686	72.73190976853331	13.515540659223994	8.313247732106023	18	7	39	11	2	0.19232930344030613	0.3274156183422891	0.31188495173663033	0.1683701264807763	
147000000	-9741.79843604345	-9261.42729119968	-480.37114484377014	-9261.42729119968	57.93715721207195	3.686878054518172	7.092143068095281E-4	0.42173873516504473	7.279207387869281E-4	9.705180513676217E-8	0.43578890696876155	-450.03976486496003	1173.4865929446503	942.1616009775117	67.53872292339913	173.8893312348042	12.953963034573547	8	13	28	15	13	0.19080093081531738	0.343771069896573	0.29618947389485367	0.1692385253932577	
147200000	-9792.19135093566	-9272.817502942356	-519.3738479933031	-9272.817502942356	92.36306292900666	3.5570740062259794	7.564919147652954E-4	0.41954737330454406	6.893708821698384E-4	1.0697659206744272E-7	0.45751014784740474	-490.9876549180197	2029.7744671423243	315.1047187614809	115.79096244130378	91.37206671705091	22.435913639966632	19	9	20	22	7	0.18916181326900403	0.3402836981838217	0.2930694156839716	0.17748507286320442	
147400000	-9745.339265331211	-9255.050063048466	-490.289202282746	-9255.050063048466	54.93454947362721	3.3539979747279887	8.746993426193172E-4	0.3597575055562574	8.823612527475352E-4	1.1170863194353124E-7	0.37858208057315174	-460.1579474837097	1836.6411557549313	1315.992190290292	83.45146178912057	104.80202948767514	7.01994748565627	11	5	46	8	7	0.18885719790526992	0.3288816504257117	0.3113971885951215	0.1708639630738986	
147600000	-9736.508148195935	-9262.015092651855	-474.49305554408005	-9262.015092651855	51.325999327780416	4.0664352318992085	9.622163289381316E-4	0.3264885101983056	8.828943057500963E-4	1.1077206065077762E-7	0.34365900032745333	-447.78068066517216	1428.6743005071128	53.05313255935221	122.69212572655975	28.378124051568097	8.329051935313144	20	26	23	2	6	0.18154520421322828	0.3344989822278538	0.3136337053998038	0.17032210815911564	
147800000	-9725.814659728678	-9255.869612602768	-469.9450471259099	-9255.869612602768	48.23251493113376	3.824149164296185	9.624847024085572E-4	0.4189773115041387	9.183720820114977E-4	1.545047880161488E-7	0.41055370733478214	-442.1730800484396	1542.2237543701867	129.86054492208225	68.96074758178078	91.47261224218933	6.224107622760086	12	38	5	14	8	0.18593722818895328	0.3287921055621731	0.31976671191995487	0.1655039543289202	
148000000	-9731.271448036781	-9263.358716351155	-467.91273168562583	-9263.358716351155	49.63440960008758	3.4077998477102867	8.427610446461954E-4	0.42910928512223423	8.326813154269925E-4	1.249383963530581E-7	0.4135788982728881	-441.0768279885562	999.6643926330615	61.95107239262916	59.78609391658158	120.7181804312456	8.42257635118646	18	21	2	28	8	0.20403572385013646	0.351037097817366	0.2764557810302615	0.16847139730223748	
148200000	-9761.542981371898	-9271.062812435846	-490.4801689360526	-9271.062812435846	73.86384941935452	3.902851443328507	7.141352575511465E-4	0.394863074567427	7.237634630623848E-4	9.03930045527353E-8	0.4249594180129965	-458.14315682699316	913.8534171238394	1387.9791450664807	1698.520866701965	94.05815349490523	23.272175233573943	3	7	5	55	7	0.20945868554982036	0.31744632273983786	0.3069894495764392	0.16610554213390394	
148400000	-9799.624913177446	-9262.414672165834	-537.2102410116104	-9262.414672165834	72.82882862898752	3.826191354348038	5.634115965871391E-4	0.39019365481398155	5.676846928623247E-4	4.112205265975277E-8	0.3613495268639684	-508.6794917284475	1645.439702854044	387.9386525079578	366.6567216163463	83.73027313920828	10.720705423074474	15	5	31	25	1	0.19708395425262684	0.3366153287174579	0.2966691880751427	0.1696315289547737	
148600000	-9798.251265357605	-9265.193097106448	-533.0581682511568	-9265.193097106448	87.39108777894808	4.111717270311753	5.805952648759065E-4	0.37277780729246446	5.796083656426817E-4	4.4858461276901974E-8	0.36765671468812466	-504.28268875231123	2730.668140527985	416.30270369534134	169.26343822409092	96.98600350001028	11.410095188006903	14	34	16	7	6	0.18742669544116383	0.34617456611101566	0.29888125128414894	0.16751748716367254	
148800000	-9773.41102251783	-9256.123270475377	-517.2877520424528	-9256.123270475377	67.22324855506834	3.7333305010541777	5.976726194618727E-4	0.4164837870885003	5.768358457957827E-4	5.5612487586032683E-8	0.4128962625383435	-488.98432993987916	617.8356543646049	1174.7218364221098	218.6619317384955	81.20452553349634	6.1018070560972895	3	13	52	2	7	0.17814451964762754	0.33573191389660956	0.30785956875223813	0.1782639977035258	
149000000	-9768.203954078625	-9274.759652841523	-493.44430123710174	-9274.759652841523	80.904489787459	3.9481461375881994	7.886621113709316E-4	0.3753862994327658	7.662454712687219E-4	7.231912526262178E-8	0.3461134313993517	-467.1496174493105	1496.026105199382	211.28354959674434	114.58635358224576	12.672644316029013	20.10615563859573	20	9	40	3	5	0.1947365640688863	0.3269920051550827	0.31238112202885365	0.16589030874717836	
149200000	-9773.26621414887	-9270.298367317075	-502.96784683179555	-9270.298367317075	59.442026963043304	3.97601103697478	6.114858923779366E-4	0.4903282811949087	6.418713192075855E-4	1.1758064753344988E-7	0.5529176471198942	-471.5326348611602	937.8307997802534	2094.2779504223213	184.25853203595	169.59680745708513	9.496619812531883	5	8	27	28	9	0.18741208670481244	0.32521891203742664	0.3116868885298487	0.17568211272791318	
149400000	-9793.00213736704	-9272.462665976507	-520.5394713905341	-9272.462665976507	93.18100961654063	3.6318210180012502	5.845894048045204E-4	0.31835958839526246	5.798581864599938E-4	3.568826845951962E-8	0.33099945546216614	-490.965295925481	2187.6550021270464	135.97627719672687	212.4016227079456	225.92231240198223	46.32692585775301	15	15	37	2	8	0.16617546381306753	0.32205249914824446	0.3076767430583324	0.20409529398035667	
149600000	-9779.72787644628	-9271.833102971696	-507.89477347458535	-9271.833102971696	86.9096600849528	3.916882841853003	5.754374593422053E-4	0.5035154452883044	5.904644527956503E-4	8.926098932589288E-8	0.518614738996561	-479.5812029520263	4740.522386750984	379.31318596973176	152.5395191786421	18.558393936277458	9.783698080526946	5	15	50	5	2	0.19034080907297396	0.3306409246221733	0.29840126109863646	0.18061700520621732	
149800000	-9795.528342798963	-9256.796409638364	-538.7319331605994	-9256.796409638364	105.54256042213892	3.5882774518385294	4.8379065695766486E-4	0.5200946652596551	4.665031106954819E-4	5.5053979243310215E-8	0.5365578900997803	-508.3859058920126	2594.431037195444	435.89245517702693	88.26491979155784	191.03810469969466	38.61006753111011	12	36	12	5	12	0.18163850067245213	0.32726508968068	0.31602702488789597	0.17506938475897288	
150000000	-9786.191318540983	-9258.44216443882	-527.7491541021634	-9258.44216443882	79.38965462899894	3.384618889348161	5.659511566161343E-4	0.446201282522347	6.0019960939517E-4	7.551742535534649E-8	0.4647729842339629	-499.5220362125231	1685.45424352366	566.9195027940507	221.0547536758556	76.28304395968807	20.04235720400849	10	6	52	4	5	0.1813398040196949	0.33934089235111287	0.3113935863571708	0.16792571727202238	
150200000	-9763.74170221787	-9252.126147262146	-511.61555495572406	-9252.126147262146	68.75247597283416	3.5847379615517787	7.248517630109599E-4	0.369531028206298	7.270985853411717E-4	6.997491462250889E-8	0.3626074990126668	-483.5281109790153	1768.7814123223309	311.3062573029094	145.75264147349267	104.38511641760815	12.601904684902806	15	6	35	15	6	0.19675730305178724	0.32572240382057754	0.2964220283864013	0.18109826474123492	
150400000	-9831.726289544826	-9264.350040755853	-567.3762487889728	-9264.350040755853	127.05314737740011	3.9525887708449776	4.2634187431052833E-4	0.44101548845028793	4.1949372274183714E-4	3.624686743135161E-8	0.4425016278296107	-535.7673021954796	3104.4158401863415	740.1228905730736	496.3873224884589	230.026199157799	21.74712809122619	11	6	32	20	8	0.18240343139588955	0.3276551223754282	0.3125243122371044	0.17741713399157893	
150600000	-9773.243995483961	-9278.253013778063	-494.9909817058981	-9278.253013778063	74.04987861591778	3.8374805667724923	6.208953210889991E-4	0.3397763779645318	6.01077348366198E-4	3.515696071798621E-8	0.31144407551513337	-464.3056230625204	2189.6849470366687	70.46086803336085	289.3000147915583	128.36252771877432	8.3730568332844	12	16	16	25	8	0.19392169124476633	0.3639558015081406	0.28801349180739066	0.15410901543970365	
150800000	-9756.844513212762	-9258.202364762397	-498.64214845036423	-9258.202364762397	80.90699086687444	3.4817672151793237	5.586287725090963E-4	0.6664710135253984	5.484796558923875E-4	1.5010657153867165E-7	0.6623348797729616	-464.6910379044692	2898.413904455605	3484.368446862366	149.7215573492562	215.16696786317084	12.061194709516432	7	5	30	20	15	0.20393452359776085	0.33171985247558927	0.2942626002052178	0.17008302372143314	
151000000	-9765.964183938579	-9256.689116421316	-509.2750675172634	-9256.689116421316	88.09143182901039	3.833725779148093	5.849354857114812E-4	0.4580450948084546	6.090079094096875E-4	8.143406546456905E-8	0.4772265603732075	-476.9920195249313	2038.6420551838444	1880.4840102485036	142.64687842506706	244.98375545814588	28.93137880320433	1	13	37	10	16	0.20467938166774835	0.32221685145441975	0.30172483080029117	0.17137893607754173	
151200000	-9761.620172497234	-9270.256619663927	-491.36355283330766	-9270.256619663927	58.77883752796661	4.16701262258005	7.644996674849644E-4	0.3821654382359963	7.609607403322745E-4	9.712033470319748E-8	0.41110618961594286	-466.31847124943135	1126.235965524675	186.51715830609118	133.1770746615654	11.572548237804545	9.20857200865667	18	2	45	1	11	0.1909752655170725	0.3320474155860289	0.2965002641157676	0.18047705478113185	
151400000	-9786.074055032812	-9272.64529263227	-513.4287624005411	-9272.64529263227	86.15060345686182	3.6848553459976285	6.979133177282392E-4	0.5197004489280304	6.193164555091353E-4	1.1258055101271324E-7	0.5263709701926873	-483.46353858165435	2089.352291679503	334.2126839942836	79.49099248547817	162.7692073288449	30.43419631950581	15	1	1	45	15	0.18900205963793454	0.3207889920857236	0.31437761793948	0.17583133033686266	
151600000	-9749.827481322001	-9252.03429679453	-497.79318452747026	-9252.03429679453	54.316802926181516	3.5683460787991645	8.121955413712683E-4	0.43526295864786596	7.945844789111828E-4	1.5127152421015449E-7	0.4803252826788845	-468.1741296123004	3843.9499396380465	106.639879564181	144.78295857981036	77.49180320842909	26.573403503075088	14	15	27	9	12	0.19689294660137002	0.3363888504462063	0.30176935169162805	0.16494885126079645	
151800000	-9771.947231087102	-9270.382369578767	-501.5648615083351	-9270.382369578767	49.4601594064997	4.143262667867313	7.309329370157867E-4	0.553132586629	7.125750224317974E-4	2.1054793995908922E-7	0.6407333504819012	-473.3793421849384	1572.4455507347088	175.0567156944722	251.29571862737325	47.352785921943905	1.6340309254529866	19	37	3	12	6	0.18211548689273457	0.33549008750290976	0.3202713247740927	0.16212310083026388	
152000000	-9764.082058136677	-9251.545300011727	-512.5367581249501	-9251.545300011727	61.26484524198366	3.505310172229509	6.456179178765968E-4	0.504339901130894	6.236542689316901E-4	1.0854460362417134E-7	0.52152498635958	-483.60017470699836	1733.3286453444184	537.9987409681597	150.61049544587485	119.57529123617498	10.035534670495359	15	9	23	22	8	0.17259235349789626	0.33882764052209163	0.31216727776806963	0.17641272821194348	
152200000	-9762.732569245309	-9269.610034027357	-493.1225352179518	-9269.610034027357	63.54712882280376	3.7186878730289186	7.472923456751784E-4	0.4111838323883939	7.336976657883003E-4	8.447455254656495E-8	0.39103567160196917	-468.3472302318586	923.0662539418357	88.32181808309562	87.90951580216831	4.565638946471667	13.4059690952981	19	43	7	1	7	0.1845176169986802	0.33486718190390563	0.2952142035901102	0.18540099750730504	
152400000	-9760.491993473934	-9262.286400008627	-498.2055934653073	-9262.286400008627	69.55471431127803	3.645260236115473	6.713549379846118E-4	0.2887619168787632	6.67578820445279E-4	3.719730346791531E-8	0.29346313190662	-471.1285590877443	1499.5875406235364	52.65559649743121	95.51115250157189	126.03499572105167	17.93361389855644	21	9	23	17	7	0.193741051416534	0.3325544090071925	0.3069777094863077	0.1667268300899668	
152600000	-9779.411828370954	-9259.858713331232	-519.5531150397212	-9259.858713331232	64.67199274046679	3.8649088613525	6.3424233388105E-4	0.493456944222011	6.412739308960559E-4	7.407638046667186E-8	0.43819087323769834	-492.7982600341205	1198.4716860075455	102.97190622438666	84.58026795122115	65.29276578022173	74.51986071185485	25	28	11	3	10	0.19867293104516126	0.3189551442031655	0.30293889049943323	0.17943303425224086	
152800000	-9780.103189636242	-9278.171001065873	-501.9321885703678	-9278.171001065873	80.7878078691291	3.803465885275099	7.464428247721536E-4	0.37992428697642594	7.508736599797864E-4	8.25717268572482E-8	0.37962609537167985	-472.370740971489	616.8072005990456	106.20065055250606	102.02156349004304	387.0563453527536	25.523520028391257	18	27	21	1	10	0.19742980616443465	0.3355795481746178	0.3016686014939241	0.1653220441670244	
153000000	-9796.016891052555	-9269.237511164849	-526.779379887707	-9269.237511164849	77.08967732071878	3.7669321227250587	5.574691590189823E-4	0.41191036274219434	5.082865116847617E-4	5.0184639181735945E-8	0.42547274251269523	-497.5717500605052	1749.277167827468	340.97375180915355	350.43626640072483	139.21713171283727	12.85461352835069	10	38	2	20	7	0.18814736358729897	0.34215759965169346	0.30022527799628385	0.16946975876472467	
153200000	-9813.70898778102	-9263.931808315792	-549.7771794652276	-9263.931808315792	119.07372265099411	3.6094312828266304	4.5254063918745776E-4	0.34983683710245916	4.37995196146382E-4	2.7237930449051218E-8	0.3631332098586014	-519.2424331318757	2296.53672364326	1304.8058124193642	446.1415513535866	144.14164095886227	26.63295811903876	10	4	23	33	7	0.16819280869226064	0.33984441567341384	0.3207356821027171	0.1712270935316094	
153400000	-9778.22473035847	-9268.840159987945	-509.3845703705244	-9268.840159987945	69.33556431811824	3.4476926069461165	6.653865938211509E-4	0.44089390712712806	5.952860964013632E-4	7.549585265897711E-8	0.43486294444896406	-484.14599000633666	1218.0838921917511	100.45982479096455	175.37424371310607	16.48648140959902	3.946968310228628	19	15	35	4	4	0.19100250062428403	0.31476528154650085	0.3147071457226151	0.17952507210660107	
153600000	-9767.980865768634	-9255.438295083326	-512.5425706853082	-9255.438295083326	90.9125493090083	3.5162453622790992	6.453455239091966E-4	0.4880158900971695	6.209334904546258E-4	9.813915999478896E-8	0.48410587335931116	-487.35980150731405	935.9568517002801	125.22163454804183	134.86204435893163	17.20962468963944	20.141255243157147	16	35	21	4	1	0.18741149444391797	0.3304535056441282	0.3131982318112745	0.16893676810068034	
153800000	-9833.499547988244	-9273.582823852399	-559.9167241358442	-9273.582823852399	122.75393513125731	3.817832472762541	4.0892343743467117E-4	0.27454269495487266	4.0697603243119594E-4	1.3389278448805384E-8	0.2845081771293349	-530.430989918419	2926.4983652387364	644.4483608653018	199.13745141579312	167.81814469613425	29.101369238223388	20	12	28	10	7	0.1902735532960071	0.3410586215958067	0.30730335367152467	0.16136447143666244	
154000000	-9759.136333937387	-9256.573805232214	-502.56252870517415	-9256.573805232214	82.5915232579409	4.147605100199305	5.766381656361255E-4	0.397631740176656	5.934482972730038E-4	6.12945596367949E-8	0.4188200628196334	-476.1502979730263	1832.2177471724315	214.75601688945534	114.94553183707973	2.7677285938629805	9.74163835679018	12	26	32	5	2	0.177348787403606	0.33353067578906037	0.31484772726035976	0.17427280954697474	
154200000	-9799.374698310263	-9263.720282093125	-535.6544162171383	-9263.720282093125	90.39068035748105	3.739379570434842	5.782418285776327E-4	0.452976679680657	5.670729210469724E-4	8.605989783138661E-8	0.511495246642819	-508.2877685197425	1294.3629299411225	166.7341615454305	165.5660712417222	113.44428307879915	14.9697310646863	20	8	25	15	9	0.17373548987028228	0.3410736268514884	0.30378746570213117	0.1814034175760991	
154400000	-9823.397650352923	-9265.384473690257	-558.0131766626664	-9265.384473690257	95.35856863766647	4.112147627487326	3.777425072044183E-4	0.42917167935326744	3.952604289538045E-4	2.8648486931805066E-8	0.44168540607706525	-527.934069250821	1593.062015243478	820.9534778405389	142.15256087868576	221.86938830920903	52.5823367569116	11	30	19	9	8	0.18529799432031377	0.3443972274360286	0.3029798304121185	0.16732494783154014	
154600000	-9746.10960873022	-9261.959211882064	-484.1503968481564	-9261.959211882064	51.610326782241195	4.0031215301218035	8.006831734369039E-4	0.4404637563402565	7.39337527750844E-4	1.037201646089376E-7	0.4193036293007134	-457.6503860669613	2784.209731848789	1259.4169479771083	94.39268123716145	1.4721468102982678	1.5530993001539917	14	6	49	7	1	0.181671271058319	0.34002447228023025	0.3023978226481041	0.17590643401334768	
154800000	-9753.364710198259	-9267.309732277969	-486.0549779202905	-9267.309732277969	63.947029904938	3.839203939161831	7.13827736266243E-4	0.42027065312193695	7.006390546969733E-4	1.001998000209322E-7	0.42631210264721464	-457.34387210006423	1753.8276833103107	86.94390441841931	106.2074581870248	177.21112058237557	1.9644483599576112	17	32	13	9	6	0.17975019493197839	0.3272780443869848	0.3116283222489647	0.18134343843207318	
155000000	-9753.413276831918	-9266.705669967274	-486.70760686464405	-9266.705669967274	66.41801991580743	3.7488160785279097	7.154700592498244E-4	0.39776589989690964	7.190722734296192E-4	8.287386003352208E-8	0.4008585947215208	-458.67057930036424	1631.3806672461794	101.6263345299305	111.37506447314858	146.0525127923253	7.13151032718509	15	4	16	35	7	0.1779218304688932	0.33569896753960765	0.3102952998217512	0.1760839021697491	
155200000	-9763.19274938759	-9286.482031677058	-476.7107177105313	-9286.482031677058	53.763296391828234	3.674890617752473	7.265368521139471E-4	0.36997498508537124	7.321510570363044E-4	8.374009563625853E-8	0.39317211769666927	-450.7795273967518	831.5442878946728	1686.1351395811935	94.45835818777178	5.1693290355131	2.1101799265683296	8	7	56	2	4	0.19079849528606008	0.33457152044459576	0.31827533212132486	0.15635465214802033	
155400000	-9790.881016179417	-9252.678409822722	-538.2026063566959	-9252.678409822722	99.58777859384922	3.6837702810801045	5.713200625555849E-4	0.45378676115215677	5.517516196802116E-4	6.765874678414726E-8	0.47528537477887634	-508.81989553180057	485.5643971708621	1105.0658162057591	303.2771150904476	142.47404918704984	29.576624036382583	4	24	1	42	6	0.1927230661034801	0.33257328020796756	0.3068064014817989	0.16789725220675458	
155600000	-9767.721065408294	-9264.145403822624	-503.5756615856699	-9264.145403822624	73.44312226215717	4.162067773456602	5.710477333405228E-4	0.42953356575297874	6.173554022576777E-4	6.709431162398681E-8	0.42567700533505853	-476.2695528441112	2705.3517589351927	149.7658982217637	134.13628507140038	48.6418918579805	11.195074294807243	13	39	10	9	6	0.18172702800890825	0.3535624812392863	0.29829554514959455	0.16641494560221196	
155800000	-9781.871294065104	-9261.924311214489	-519.9469828506161	-9261.924311214489	88.48351977654328	3.678980966200786	6.937244669450302E-4	0.4396320963101149	6.584785354007326E-4	9.655492869868277E-8	0.475738044043993	-487.70611997404654	1484.405293554371	2754.4757902990955	154.7618628228732	149.95924157007744	48.17195527030413	12	3	15	38	9	0.1795722395335906	0.32439538285208147	0.31825361872254	0.17777875889178896	
156000000	-9772.578353497867	-9257.073562191143	-515.5047913067255	-9257.073562191143	71.25416728735152	3.830741744513511	5.748155062550014E-4	0.41566603231253046	6.23650158587866E-4	6.867701027908309E-8	0.43326552493434	-481.2279536967525	2077.7946365182243	2146.4046663775525	2730.6149701988757	142.4451243758421	11.109027234226318	1	1	12	56	7	0.19744390319724864	0.3216600826122948	0.309900872360728	0.17099514182972964	
156200000	-9754.40731699065	-9269.178668570537	-485.2286484201115	-9269.178668570537	49.90112215776518	3.6817752498577807	7.859527131243489E-4	0.43562387678785175	7.674832534610898E-4	1.328301667320907E-7	0.4661419029357768	-457.18859390796837	1572.795677989376	80.50742745140434	52.317746344821	134.3013377185249	2.0463870017379677	16	18	8	28	7	0.20122034433895028	0.3339436041982196	0.29676896832428645	0.16806708313854463	
156400000	-9743.060441852262	-9255.331145475913	-487.729296376348	-9255.331145475913	56.40018881194288	3.671364215085005	8.204246023371112E-4	0.3878714005417102	7.597938704087025E-4	9.740282358118108E-8	0.39413037859038524	-453.8682187038313	415.55202911196665	1495.246768591226	2142.837408827786	142.34175601465788	3.637300204036195	4	7	3	56	7	0.20650303764421785	0.32679522088673013	0.2950736082309602	0.17162813323809284	
156600000	-9791.64206522468	-9255.522290617286	-536.1197746073932	-9255.522290617286	87.67030275782243	3.628259141988904	6.316741445540372E-4	0.5042272232618389	5.804175368049438E-4	1.1315455491492243E-7	0.5486299684679419	-499.79486430470547	2552.312947409376	2512.045363403582	4021.6922253084144	192.63595620586742	29.712675028688928	11	2	2	52	10	0.1924246759123919	0.32856079403558136	0.309080826661977	0.16993370339005068	
156800000	-9775.93145188314	-9274.245853686243	-501.6855981968963	-9274.245853686243	62.456008366124145	4.114848654919799	6.357712253941107E-4	0.4913356416067527	6.426074246795166E-4	1.0352262519977425E-7	0.48758651627573596	-475.3847257866275	1344.8261554005555	189.26804065582937	122.76541340397657	50.19710181445236	7.222847180420718	13	8	37	14	5	0.20251610573606751	0.33162415909067194	0.2943685492485008	0.1714911859247607	
157000000	-9755.442073233919	-9252.126819849009	-503.3152533849103	-9252.126819849009	62.2323759155174	3.590724519801322	7.395372547040961E-4	0.4461533253051546	7.158161103938363E-4	8.53771729935933E-8	0.42267886168719865	-468.67258153078745	1462.1018653613687	1245.330548598261	3281.2821446305343	102.26126128823323	7.733503268572807	13	3	1	54	6	0.18388982321425124	0.3434246630436833	0.31200202855426157	0.1606834851878047	
157200000	-9755.058893821259	-9260.685626294844	-494.3732675264146	-9260.685626294844	68.1473551762635	3.8257350503857497	6.324170520856813E-4	0.42565964032537185	6.343956668732508E-4	6.753193293628673E-8	0.4104174954443976	-465.75214019148984	1693.8845504771987	49.37535221525852	138.2133327471435	127.56676847873548	10.44555958675046	11	3	18	37	8	0.18364381994523146	0.3352714646457237	0.3068851455534114	0.17419956985563428	
157400000	-9746.617625307392	-9262.441819771244	-484.1758055361481	-9262.441819771244	64.6367911022483	3.6686416418875587	8.48818403118023E-4	0.4936865693475553	8.814546812471921E-4	2.0733633064179933E-7	0.5208272156414713	-453.6956925904718	1057.9761343462872	1232.26980615084	269.69778995966306	89.55853913773363	34.88122817176612	1	19	4	37	16	0.18025154959906314	0.34579720731706864	0.2928018449510258	0.18114939813284336	
157600000	-9772.558625368772	-9257.342364120612	-515.216261248161	-9257.342364120612	73.80843523790452	3.470067921926573	7.142450997858216E-4	0.5779919594797244	6.90799379179832E-4	1.3825408136606804E-7	0.5414176875689802	-486.23596571728314	1510.9976386378141	690.4862484667224	416.48734912173467	15.980272230382715	15.114235932280032	7	4	49	3	14	0.19590655053118355	0.34243677176335424	0.30467759957032975	0.15697907813513323	
157800000	-9796.250294874806	-9269.340337648611	-526.9099572261945	-9269.340337648611	84.31583539750444	3.7177803946775727	5.553443753048783E-4	0.4737643128734861	6.399514381500267E-4	9.143518782771372E-8	0.49585933125713805	-499.20150305304816	1256.7865969959291	193.77077385720338	186.6896154946547	132.46444536202378	11.580556968790539	24	9	4	29	11	0.18631823952829335	0.32824880808583506	0.3059381110653431	0.17949484132052926	
158000000	-9801.76251262196	-9265.186733867788	-536.5757787541716	-9265.186733867788	78.59937313612147	3.78612764699021	5.967319631742027E-4	0.41670577800750663	5.721014088938778E-4	5.7136097496229505E-8	0.41467600319935743	-510.37216357259945	2293.2999451393775	277.9446065832636	139.7080447611674	13.519607271688058	10.246617291764611	19	16	37	1	4	0.18557158815135016	0.3296650027059542	0.30112807842210126	0.1836353307205949	
158200000	-9770.170756702866	-9254.393937507803	-515.7768191950637	-9254.393937507803	68.75721809341859	3.8409400247516152	7.232495801578324E-4	0.41656379086219425	6.961134163583215E-4	1.0369935899284828E-7	0.44802997927356797	-479.0736208834111	217.75906350110205	1738.0309950890999	2218.890230148483	132.7071486046603	4.03889899798595	4	2	11	54	6	0.1931220609839008	0.3491693420684882	0.30156883269972323	0.1561397642478882	
158400000	-9737.930986750394	-9259.773259296833	-478.15772745356156	-9259.773259296833	49.138225420955195	4.0171515329091765	7.974219171343721E-4	0.39620621790178595	8.333436857130672E-4	1.2134363083516455E-7	0.42396007861018076	-449.9624492386963	1355.7367503975345	201.47107275153402	78.52619523754952	140.4319541955847	5.23064749789218	20	5	27	18	7	0.1830570373900541	0.3246749756474929	0.3089283514074734	0.18333963555498028	
158600000	-9766.841799699598	-9269.535719287494	-497.30608041210365	-9269.535719287494	58.12645435844421	4.0795527365464155	7.786559622653046E-4	0.4118916075656291	7.342691579212357E-4	8.104005847126555E-8	0.3958628794755559	-467.067072464514	1299.3163571401853	205.56763219206726	88.81113582928484	272.8633254950651	4.376261339920466	14	28	26	2	7	0.1932254767476357	0.32359635445262164	0.31773500815614925	0.165443160643594	
158800000	-9841.199211208084	-9255.853180477006	-585.3460307310788	-9255.853180477006	157.47479844518028	3.83841154172939	2.3523605411208119E-4	0.3945729166403706	2.404935444556629E-4	1.1079556797897342E-8	0.4314600479313475	-552.363506005905	5400.31916891918	803.0171680891492	167.7958684707722	309.15106900780387	22.322921577717132	11	28	19	13	6	0.19372859124974867	0.33210328937201733	0.30624620632815397	0.1679219130500808	
159000000	-9805.21313565322	-9267.386019762005	-537.8271158912154	-9267.386019762005	101.04118141985117	3.691660332432452	4.0582862864747853E-4	0.5217162181352528	3.8920973553077204E-4	5.059088081378825E-8	0.5420668536459964	-508.97180546615317	1234.9064176980485	2738.3066755071904	227.79473434599137	17.12316156958241	1.1412294050943907	1	15	53	3	5	0.17109661710184376	0.34769716135088224	0.31562669786625697	0.1655795236810178	
159200000	-9808.549750490933	-9270.45203318254	-538.0977173083918	-9270.45203318254	85.75324853416116	3.676309679719508	4.700532798675126E-4	0.3638268605986081	4.840451828469794E-4	4.338359733072395E-8	0.4257191601518894	-507.92111584304536	1916.5536054599304	387.185173088688	500.67522396523503	224.66639234736573	5.382201064639197	16	1	3	51	6	0.1758063820249206	0.33978429900102464	0.30880495026215	0.1756043687119056	
159400000	-9794.864668820926	-9254.809578535103	-540.0550902858236	-9254.809578535103	73.49745754963435	3.9397105171366325	4.972465351198793E-4	0.5115024774180399	5.471202811078807E-4	9.692590020051623E-8	0.5879779045377113	-509.24936847967973	4022.2617332341997	717.5052681175597	244.23879688919723	109.74885122732873	30.336646322960046	13	8	38	11	7	0.19044017238217112	0.3146273592076026	0.32124061964447814	0.17369184876574914	
159600000	-9795.651948789888	-9254.224330665285	-541.4276181246028	-9254.224330665285	120.03456255435256	4.008704236659298	3.846643698191793E-4	0.42570974876130274	4.011869850417359E-4	3.036330075508762E-8	0.4504472632559391	-510.01871503854136	4562.8324430243965	114.11425149174747	241.64238841104776	206.2572581497121	56.49684830873253	16	26	24	3	8	0.17796199253722095	0.3415824014160018	0.3041508558091071	0.176304750237671	
159800000	-9761.742619321698	-9261.658646167913	-500.083973153785	-9261.658646167913	81.62329863846	3.861878147004254	6.842404565817515E-4	0.44030258738280686	6.555328627964598E-4	1.4133694606624386E-7	0.5311194999068174	-472.2597362852889	1356.8688120119673	141.0043019972684	121.40062104958281	142.04103359091485	10.2692795558445	16	6	43	6	6	0.17652054574378492	0.3362689837169763	0.3087212206179117	0.17848924992132809	
160000000	-9753.297658078218	-9258.06682942926	-495.2308286489576	-9258.06682942926	67.05946349966194	3.533787349695002	7.582069555238579E-4	0.4205323312834347	7.866547561302632E-4	1.1635066236929269E-7	0.4376794564724275	-467.6003414519238	990.8134498078921	397.3154732366183	71.10425559348569	112.64808780113547	13.043581243029285	16	2	25	28	6	0.19013315201311812	0.3402467504251781	0.3049833354757445	0.16463676208596031	
160200000	-9775.06121130221	-9262.320561563645	-512.740649738565	-9262.320561563645	68.16673587238286	3.6509814839452672	6.959268865572889E-4	0.4762009671871526	6.791347122961653E-4	1.2541621049560097E-7	0.49744031246224085	-480.1876642085003	2627.6378146888997	1608.0661391173915	802.334134791419	127.51774650859197	3.2378249855588175	11	4	3	53	6	0.1969404909828248	0.3319717738821422	0.31127176093384057	0.15981597420119348	
160400000	-9766.50537703246	-9260.566935818255	-505.938441214205	-9260.566935818255	66.85704676635717	3.9943018801307253	6.660788568082878E-4	0.317774074056137	6.473184572908803E-4	5.184207332606445E-8	0.3460994799308655	-475.04473972426706	2035.8670961042133	1758.5477699379458	156.39851062442364	163.07273158520633	7.934689813808566	11	1	55	3	7	0.18265607771294565	0.3116175539057644	0.3211209679391287	0.18460540044216212	
160600000	-9837.735199266244	-9284.18850124401	-553.5466980222338	-9284.18850124401	88.24859748878168	3.6488465218917523	3.7310814062808896E-4	0.41398579713505	3.83753796608763E-4	2.927040057479673E-8	0.4351136680361959	-523.9628262228562	2831.687403598657	524.2758094455294	227.61509661674987	159.02802490700114	5.865077847480463	9	20	27	15	6	0.17629470311919027	0.3386067332290808	0.3124749007771015	0.17262366287462827	
160800000	-9807.772630196714	-9260.486271858668	-547.2863583380466	-9260.486271858668	94.05620038157218	4.031925412394573	4.068501480489379E-4	0.3481820312795709	4.17860020300776E-4	2.2667173687022193E-8	0.3573137826487674	-517.8332115925109	2262.021867054943	327.0251300189904	367.4673737611204	165.09957141141652	4.078158235571513	13	28	16	13	7	0.18943408344289187	0.3393271471306185	0.3032056725218197	0.1680330969046709	
161000000	-9793.013476292967	-9262.951328596973	-530.0621476959925	-9262.951328596973	91.98153029541584	4.10673746134349	5.817662100357086E-4	0.3622191944861147	5.487245256359112E-4	5.629947473764704E-8	0.4234471559571241	-501.20427023495813	1692.7716800106944	281.5550217290725	328.2224298571194	123.82607518036993	12.683075905174578	14	15	17	25	6	0.17490744737426825	0.33755609198128866	0.308116027630819	0.179420433013625	
161200000	-9838.931081713241	-9274.96301774735	-563.9680639658909	-9274.96301774735	101.21610994036273	3.8454724744784134	4.559947790436598E-4	0.43096644867598527	4.1605862744103323E-4	3.28023763249168E-8	0.42040762799052717	-532.0301160795474	2331.1855751190383	1970.7939699592866	367.3276909893548	234.17919113011962	6.523438224679401	19	1	19	33	5	0.19859283115990556	0.3299494558909828	0.3050856822860409	0.1663720306630717	
161400000	-9781.456014577017	-9263.772711940243	-517.6833026367741	-9263.772711940243	68.42826729194813	3.5662672176316197	7.380666570950327E-4	0.4419376224787139	7.007190729612886E-4	7.700334728134303E-8	0.40264146751999874	-487.4647238339421	1826.7420737082555	969.115614823614	233.54145458020537	117.06602948813018	27.90225981694671	9	12	19	29	8	0.18888091514598113	0.34082579100446414	0.3039428724809348	0.16635042136862116	
161600000	-9720.425990141111	-9263.81103148763	-456.61495865348184	-9263.81103148763	55.613417573846846	3.7809261288865756	9.143298186466294E-4	0.4487146807718563	8.65467279613595E-4	1.8308599375931438E-7	0.47836071693413534	-429.9821623929071	1255.1203219325425	55.897092964055624	65.8635192633514	73.35883520692613	11.021335402490823	14	1	26	28	8	0.19217619032332842	0.3091621227885248	0.33261583091110575	0.1660458559770423	
161800000	-9740.004694998477	-9255.644088383395	-484.3606066150824	-9255.644088383395	70.97015824911547	3.943115054288924	8.609438211821829E-4	0.552722642143229	7.619553868445151E-4	2.808708867713693E-7	0.6423787395562295	-452.93894898900373	571.3379437656166	1696.1895451040054	61.630179121461175	86.9259494761552	61.565623208968844	5	13	3	37	19	0.182447996587277	0.3497089633212461	0.2921048117870093	0.17573822830446878	
162000000	-9725.31417395078	-9255.873354571653	-469.44081937912597	-9255.873354571653	56.58522960449634	3.7352864434593522	9.909866966048395E-4	0.494858937643016	9.520925414681275E-4	1.5371017175627848E-7	0.4197962736328883	-441.28471518933566	489.24462249340024	967.7210190810389	81.6281815559609	44.21888132892813	12.205042341019107	1	16	46	3	11	0.18303665755793813	0.3364173920185021	0.3066236911949783	0.17392225922858268	
162200000	-9759.807111004851	-9273.389645691326	-486.41746531352567	-9273.389645691326	69.46626767478413	3.843501440307774	9.134294048126118E-4	0.6356167839736263	8.609337976831417E-4	3.422292380243233E-7	0.6722620396994531	-459.14439184776467	1321.272032763989	234.5121380644198	108.7327131037881	27.5346191853656	14.002223348729641	14	35	8	3	17	0.18725457230901896	0.33374491161848496	0.31568232784025707	0.1633181882322403	
162400000	-9797.45178134264	-9269.904727942801	-527.5470533998368	-9269.904727942801	83.18148337387466	4.19832265304829	5.539140956273641E-4	0.5248233753724041	5.199917451545988E-4	7.026767095541252E-8	0.5126662202429882	-496.57341879646555	3191.515151869996	273.5297118291802	154.27648230303433	231.02891371904988	30.287331039466245	9	38	19	3	8	0.18404577544631306	0.34219442671447786	0.29179459691585496	0.1819652009233553	
162600000	-9783.730797110222	-9257.16821940956	-526.5625777006629	-9257.16821940956	82.13641734380528	3.834320689372106	6.47820313874429E-4	0.4470693008074148	6.020908268553488E-4	8.439231139258309E-8	0.46071834649665017	-500.2662254729246	1157.0184239806724	429.75399491957836	97.88050107478601	48.375592695949116	9.40821196605631	16	29	23	5	4	0.1803990030369076	0.33830860153877956	0.29789277899935296	0.18339961642496116	
162800000	-9739.926403869791	-9256.404883318357	-483.52152055143404	-9256.404883318357	60.68550797904653	3.8502049452573703	9.296500767185468E-4	0.49670365610611195	8.653527207952845E-4	2.191305670296395E-7	0.5286914882929141	-457.23740155223135	1603.6101293754712	121.6189422361241	108.64785532545285	5.9957856511683	9.564204329184959	17	32	20	1	7	0.17695964309353543	0.34719136948440327	0.29157543346595477	0.18427355395610776	
163000000	-9705.327914575755	-9259.174904938809	-446.15300963694574	-9259.174904938809	50.55377140696925	4.016701759255274	0.0010366217544970286	0.4874851632276505	0.0010339892825818658	2.1692772234228005E-7	0.45485108089177423	-419.2495724659756	1102.4976355189513	44.891819213052315	98.66317336442336	6.833734404772289	15.029488357985356	18	18	27	12	2	0.1879073921343742	0.3329115580959356	0.3221845680444704	0.15699648172522107	
163200000	-9739.731904471137	-9257.483592003393	-482.24831246774374	-9257.483592003393	70.56294541255984	3.6590924086097374	8.047823620623299E-4	0.38717496192513173	7.895975452491276E-4	1.0098133780527921E-7	0.4125393673481156	-452.5954689623973	506.0518068878522	1415.6759805318097	267.08944261542376	72.45601251014037	10.345297712455976	4	19	1	45	8	0.18403290480886175	0.331395249122689	0.3092848737303178	0.17528697233813262	
163400000	-9739.136326401334	-9275.435063590634	-463.70126281070014	-9275.435063590634	50.03549257142942	3.6154461709877705	7.952437006518737E-4	0.4506784330685555	8.812179328109354E-4	1.533211509948372E-7	0.456297054445983	-440.5787150820382	1112.521479637377	80.59556170626904	26.615901682136165	2.425573382977231	7.723461416114692	20	39	7	7	4	0.18283434809844676	0.3386769618250987	0.294236911927838	0.18425177814861757	
163600000	-9773.158297579152	-9274.22383382953	-498.934463749622	-9274.22383382953	76.70009496836732	3.9392347932446716	7.116040781475972E-4	0.49705585843507716	6.970065892391041E-4	1.4539505924304026E-7	0.5474221391173812	-467.0841355926761	2373.619783432854	2155.04271639536	116.66189809030188	120.48859162671606	32.49675098902005	13	3	24	13	24	0.17699099425747536	0.3532550257422199	0.2986419644772228	0.1711120155230831	
163800000	-9711.416855275764	-9243.836717435373	-467.58013784039093	-9243.836717435373	54.28629578766848	3.4941561618906944	0.0010015514897190327	0.5732339010000275	0.001020599689605572	3.953558831304531E-7	0.6053678922419401	-439.00165090486155	2118.2109515680895	202.25326609711468	46.516264111859954	63.45111863470545	13.498960268887062	16	15	5	30	11	0.19341755341333464	0.3376303697476955	0.3025043044653842	0.166447772373587	
164000000	-9741.6090986535	-9258.914540132675	-482.69455852082416	-9258.914540132675	51.49129573432937	4.186963982329752	7.739957050405838E-4	0.6533850426254287	7.842519554426208E-4	2.4413342643741834E-7	0.6303998561098502	-451.2472790796352	1645.2315674199444	78.18776314793251	280.19240755692033	117.44646304119333	19.40967537415684	19	23	1	18	16	0.16482849240694394	0.35635145194554363	0.3064427928122153	0.17237726283529864	
164200000	-9726.108709001204	-9257.449108556253	-468.6596004449504	-9257.449108556253	56.09500799662833	3.7105900003933443	9.121356710538228E-4	0.4270869559883009	9.033685759438994E-4	2.0532384233617486E-7	0.4847742047843821	-441.0567498490787	1578.257758906909	27.499854529981945	100.36505667473747	31.390986181356148	8.365776583358755	19	7	37	5	9	0.18452960527317736	0.33589623988151285	0.30532030097125923	0.17425385387405196	
164400000	-9727.149868544442	-9265.445986294842	-461.7038822496006	-9265.445986294842	53.59312903218766	4.1762119766509045	7.873228780152245E-4	0.4703195050590261	8.145105421759E-4	1.2289187416050505E-7	0.44944815263134813	-434.4772459287463	1404.7905897493756	73.54256792383269	90.19962465266836	89.27973911321205	8.424096381482352	18	13	31	2	13	0.17193406894374225	0.3395926477760384	0.31612234131266537	0.1723509419675553	
164600000	-9757.479260545386	-9254.319841184437	-503.15941936094947	-9254.319841184437	75.82234996606664	3.9024621181661145	6.580787414934076E-4	0.4605085375442988	6.840413709518802E-4	1.2284677407910635E-7	0.5272549273479219	-473.18135311565777	1979.2275767975061	86.09129380089443	150.5650818353812	212.34998052636266	60.55025313549791	21	30	8	2	16	0.18641263591639334	0.34013157431566865	0.3065472303864109	0.1669085593815284	
164800000	-9761.556438312895	-9270.573814080493	-490.9826242324008	-9270.573814080493	60.12315384714166	4.018575211916384	8.122237963164811E-4	0.35521006182522874	8.487825748802829E-4	1.0888453455209094E-7	0.39829453296163114	-463.440478001507	481.586395931084	1038.0155920140912	114.08468649485819	38.370871337201876	21.63937520565493	4	12	47	5	9	0.18180138223159636	0.34341181237525614	0.2977923497680692	0.17699445562507965	
165000000	-9725.398335247974	-9267.661254544895	-457.73708070307765	-9267.661254544895	45.056191130122755	3.68318497681927	9.9505238316017E-4	0.4586266514480858	9.922136809808974E-4	2.314746565510261E-7	0.4910957437189988	-428.9497992410411	965.1280716599018	43.80994516421796	121.62389618805737	126.40324532468357	8.619386260878969	18	30	7	15	7	0.1846075301362006	0.3398963186593789	0.3068796236054763	0.16861652759894535	
165200000	-9743.809959579534	-9261.114499999709	-482.69545957982456	-9261.114499999709	63.569186418824025	3.633360753561723	7.904142148744568E-4	0.39749387422970295	7.916730734493095E-4	1.105896884012893E-7	0.41751901183860024	-455.67822327676834	1368.9942295914927	108.65314934340606	132.68942970750186	72.75655804105156	15.448364599137598	17	18	23	6	13	0.18563991188807855	0.3380958261551065	0.31294789717736976	0.1633163647794463	
165400000	-9745.33771255725	-9257.42669251476	-487.91102004249	-9257.42669251476	65.49972111467851	3.5382809743374315	8.039493749162506E-4	0.40763773975984907	7.277663090067823E-4	9.681257555120635E-8	0.40974017947557534	-459.7561630295086	1343.3618794658385	99.95560598174787	149.58656479507968	130.83212114302617	14.261577194639024	18	22	21	2	14	0.19505615408645466	0.3425518667057873	0.2947518511962868	0.16764012801147238	
165600000	-9742.391335084314	-9261.819026971012	-480.57230811330163	-9261.819026971012	68.90273219481362	3.562752133144924	9.638569118069528E-4	0.4875341768858965	8.684989143947197E-4	2.0859105621979492E-7	0.4899793062380853	-449.47145551619803	1320.7262052935018	1741.7551828027233	98.89896988305858	86.48676538135915	28.357491267758373	3	13	33	13	15	0.1950018978527957	0.33291319458655433	0.3144706253229361	0.1576142822377149	
165800000	-9760.3357961964	-9283.925512880165	-476.41028331623494	-9283.925512880165	61.528830660960125	3.7694831218144267	9.092819076517437E-4	0.5687549214569944	8.734535267198531E-4	3.531518175152139E-7	0.6664143181408976	-449.282320974814	895.0964089432644	299.7378854566803	92.6322423081921	54.881238747888816	16.004749003521823	14	4	40	7	12	0.17661229535601258	0.3567051501135846	0.3002775747853692	0.16640497974503468	
166000000	-9745.576981817316	-9268.510725823775	-477.06625599354106	-9268.510725823775	51.74195517322277	3.543204647073789	8.92956551166091E-4	0.4326299793869004	9.244244049589396E-4	1.3299126987520952E-7	0.39843132047282587	-448.3997684861772	478.442293647165	1498.7009750827867	98.78999033059127	26.080526270464837	14.277135044307624	11	5	48	4	9	0.18648419385386006	0.33838896793054385	0.31520035496974297	0.1599264832458541	
166200000	-9734.06550384486	-9268.509985915787	-465.5555179290726	-9268.509985915787	47.652016311158455	3.6691696281461703	7.981025597667789E-4	0.5965874442384225	8.020016345857842E-4	2.7519701148087573E-7	0.6563202063575059	-438.7795363879418	1317.4617905287732	58.58374851568663	140.26910054058806	15.298161827370546	11.030134754427014	19	26	13	8	11	0.1939252901284662	0.3483341678064422	0.29365747934495	0.16408306272014248	
166400000	-9751.357448723338	-9266.040670398115	-485.31677832522234	-9266.040670398115	59.72267188493886	3.2982714002467324	7.292144198105803E-4	0.5016892346586582	7.490376892837529E-4	1.3146309381369596E-7	0.48652799276383096	-455.03094581418225	1914.8588125320625	1322.0798295877094	135.85226527248196	110.72078433539777	7.825519630175562	6	14	2	43	12	0.17775027469470456	0.34441207465832324	0.3082883630370437	0.16954928760992943	
166600000	-9781.424607940246	-9281.405798528203	-500.01880941204206	-9281.405798528203	65.55676437523621	3.6106997614612304	7.274210547217372E-4	0.56012580802369	6.749201275546846E-4	1.6557910975799854E-7	0.5915837117266093	-468.1598610001863	628.0202246560805	1938.8823486441083	214.9528297533717	157.77869449372645	8.22115410000874	5	7	26	30	9	0.1944266911578197	0.31494459478841674	0.31492927568303913	0.17569943837072535	
166800000	-9762.065858743641	-9269.052186896448	-493.01367184719237	-9269.052186896448	71.82057964991833	3.763727154226931	5.659756505166386E-4	0.5457346652829467	5.899978696571086E-4	1.0556338969290193E-7	0.5682976247305523	-462.07405225002753	2719.510133634152	88.28561173445638	68.0094749950524	244.54696468921838	21.169291174040037	15	3	23	19	17	0.18635151013264753	0.34000449577031855	0.30034515712098975	0.17329883697604517	
167000000	-9744.089926289302	-9262.760320012734	-481.32960627656746	-9262.760320012734	61.00310729553102	3.9290907965706063	8.306634799570225E-4	0.40893449903526863	8.212586922419691E-4	1.354225429083247E-7	0.4522189693573541	-453.9606425531047	1492.4190779981354	129.70721452882466	219.5657005655955	27.61751651139657	9.110232966623533	18	36	3	11	9	0.18594272714409738	0.3442840106566785	0.30914985451233373	0.16062340768689112	
167200000	-9725.231769957107	-9261.505239507664	-463.72653044944303	-9261.505239507664	54.03118311349947	3.701977579949383	7.713252329855683E-4	0.5418410356096484	8.181009726415482E-4	1.9557862987393989E-7	0.5645709640977309	-431.7225417069797	1070.6774725920363	1539.3790454267148	51.069029471093145	155.75896129291462	14.198964479493895	10	7	33	10	17	0.1829820537744182	0.3319407738881013	0.3162569873718202	0.16882018496566117	
167400000	-9766.99099850948	-9243.70481953877	-523.2861789707093	-9243.70481953877	74.995611801115	3.6234613569853944	6.406238289206384E-4	0.48999560968123523	6.006530442456014E-4	1.2471565106408894E-7	0.5739769645962027	-492.98967143941593	3750.3316507498416	1246.7477388662435	214.58912433600656	21.324665882465517	26.42610215320918	9	11	43	1	13	0.19760941120827047	0.33542251313165083	0.29290319161227285	0.1740648840478064	
167600000	-9811.390687876547	-9280.383938385046	-531.0067494915003	-9280.383938385046	80.38899990652183	4.003529390169508	5.452141578720908E-4	0.4466666301861358	5.324174249200869E-4	6.223828013108126E-8	0.46681916512733634	-500.19968495782535	1849.391524781	151.86896286258136	392.4934258585138	200.28235607940422	37.53164429908248	16	10	10	26	15	0.1894366178243743	0.34539207319026444	0.29830828488601546	0.16686302409934636	
167800000	-9807.426630254407	-9268.985939757724	-538.4406904966839	-9268.985939757724	116.42271373988005	3.5587328827687736	5.231446822603488E-4	0.42345621585100424	4.913866997340248E-4	5.0487568779239266E-8	0.4504001898255715	-506.4080016765462	1539.2784357623277	3033.983909122021	243.7618645999822	171.73812738463903	21.38021362734195	11	9	35	10	12	0.1879236912268983	0.3479950247423735	0.2927034982518526	0.17137778577887608	
168000000	-9751.512389393249	-9255.29410838114	-496.2182810121088	-9255.29410838114	55.87923443715806	3.5213048183753815	7.562578519680562E-4	0.6275962984658225	7.582691148734046E-4	2.9509099272519936E-7	0.7190482131130329	-466.84243746782806	1139.9335329686135	166.87253994869823	247.43422014457454	151.53989433119986	17.008177204857795	12	5	14	34	12	0.17791102738181838	0.33358126082236794	0.32258171773428845	0.16592599406152572	
168200000	-9788.507889795934	-9265.19935378334	-523.3085360125934	-9265.19935378334	133.00475836018146	3.9469636962838437	5.264501532050629E-4	0.4325898167080482	5.35900341041591E-4	6.163035411760878E-8	0.45982022670794415	-489.95990148278014	2697.356434553355	360.71755219200327	1032.9524215300582	204.2560648183134	45.79831767329104	13	23	3	12	26	0.1901916047884613	0.3316037473931609	0.318426709031132	0.15977793878724628	
168400000	-9767.604232921547	-9257.610826973103	-509.9934059484437	-9257.610826973103	78.00748992486709	3.4493812389092975	6.898740369587667E-4	0.33462673266240434	6.984873012450942E-4	6.00751601129986E-8	0.35659125264500047	-482.53192861446024	1288.0193791881118	251.30498154540885	199.44349620494435	85.27437558310025	41.38811067766548	13	11	35	13	5	0.18901395169330698	0.3342116416506603	0.3076257834596099	0.16914862319642338	
168600000	-9732.94898222557	-9260.265916144961	-472.68306608060874	-9260.265916144961	53.809986221639626	3.4174228546235854	9.442068535949514E-4	0.5033242751057958	9.111309559694789E-4	2.2689070404561318E-7	0.5228708824116804	-447.144663771681	968.3212824377357	113.6172657912181	128.88113739310467	11.956141783111557	9.632173337567078	16	21	22	7	11	0.18733842321356228	0.3422239146024712	0.3043256811866124	0.16611198099735464	
168800000	-9744.989812507472	-9248.912287838848	-496.0775246686243	-9248.912287838848	73.87521007546786	3.739673805852542	6.921386763709186E-4	0.49341597801848375	6.952800471704673E-4	1.2232568839467636E-7	0.5213552362935877	-463.2751354118979	803.9480459453232	2609.443934729796	165.52338912413657	190.18036753008306	13.919979703143873	2	13	25	22	15	0.1928968811371377	0.34188032127295365	0.3045663454717745	0.16065645211813467	
169000000	-9742.871352989483	-9258.2622297931	-484.60912319638317	-9258.2622297931	63.250251636080506	3.550893093473896	8.154730910526297E-4	0.3385630590780747	7.57440885256643E-4	9.639352632448348E-8	0.38873615404974843	-453.8652813769932	518.2254454699392	1543.5746014039216	100.34063676425563	161.5868001742244	10.253819046965669	3	13	50	3	8	0.1902457612177086	0.3280530910603585	0.3125327430544513	0.16916840466748218	
169200000	-9756.17453335318	-9257.159486790155	-499.0150465630251	-9257.159486790155	77.25254792544247	3.3645232858407823	5.740478977349229E-4	0.4948586082146673	5.949830985450397E-4	8.492227434023431E-8	0.4935626019250716	-469.9936429838323	2100.8739178794153	344.6526990217573	203.43111127244853	9.753585733558358	32.48360634505923	14	6	29	8	20	0.18520107371831207	0.3346264385487208	0.31147528292578797	0.16869720480717956	
169400000	-9711.691210184401	-9262.81564920452	-448.87556097988136	-9262.81564920452	49.84233476482069	3.50281086146323	9.445820089915653E-4	0.46448557966535686	9.464844881510965E-4	2.3562299245276665E-7	0.5115535466153521	-422.97840271075336	1818.3030491679688	36.13663397901015	68.93601941251889	17.902385365716324	9.62556066183066	16	11	41	8	1	0.17508867341101003	0.3412860201295181	0.3175741456467676	0.16605116081270474	
169600000	-9793.348841024159	-9252.579753848566	-540.7690871755924	-9252.579753848566	75.69468095511814	3.913983526969908	4.942654934067107E-4	0.5062325401432944	4.914553310660013E-4	6.548422718567617E-8	0.5131890818691001	-508.31838055069835	4381.36392958632	1733.865276964444	526.3729890991278	118.42889190021819	12.021795118782409	7	4	25	33	8	0.1921935722477818	0.32247330626853904	0.32393250382016325	0.16140061766351654	
169800000	-9772.300228933622	-9274.948568937718	-497.3516599959037	-9274.948568937718	52.57592729943884	3.7330384632765834	7.102398481338112E-4	0.34122501212554507	7.549626001422199E-4	6.973531617692907E-8	0.35514242445782773	-468.8338582659007	2127.725613670902	155.1825454418516	104.86908196329136	150.5413623520143	20.051204424799757	16	8	39	7	7	0.18049811923878772	0.34651870019152353	0.298781736081257	0.17420144448843222	
170000000	-9741.033361254971	-9263.726191374919	-477.30716988005156	-9263.726191374919	56.678197653450475	3.838619405805176	7.109500178295795E-4	0.3452803655703376	7.790324712979913E-4	8.123680441710359E-8	0.3731522907291778	-452.4369978583719	1227.7461077796165	93.01922828777565	113.24420748040087	12.226780909873955	15.424025842794176	13	36	19	4	5	0.1867282135168614	0.33690501579104315	0.2975464531885805	0.17882031750351546	
170200000	-9790.096707092947	-9264.193604833516	-525.9031022594311	-9264.193604833516	70.71250535038531	4.0565038731157435	6.03918995169194E-4	0.572535833044713	5.91093394348528E-4	1.2576261544097202E-7	0.5704472499073696	-491.15974776672164	3407.574297445921	3203.1506859916217	1173.7684144387906	160.50175315963222	11.803296870771456	1	10	12	47	7	0.1824156097689614	0.35584813458907905	0.29363305560153974	0.16810320004042034	
170400000	-9783.536856870918	-9263.362781569227	-520.1740753016907	-9263.362781569227	71.8958636665871	3.963179556756059	6.528361046416811E-4	0.3746255162334674	6.506018702430997E-4	6.902305935420395E-8	0.39837026818843163	-492.73678334520207	1648.7408241711335	386.0467838456405	152.13081701956273	60.11600199887206	21.59456264496103	15	7	45	5	5	0.16889849610081745	0.3484822061729322	0.3034136505166212	0.17920564720962961	
170600000	-9798.380713879053	-9271.37640099106	-527.0043128879934	-9271.37640099106	91.17894298445496	3.479794975474637	4.1353498281347965E-4	0.4183014399226784	4.73126766419445E-4	3.864365326706935E-8	0.43279196068014364	-492.10627418643656	18088.125350196275	2554.8303179735767	208.366220364375	201.59933429685316	10.804316817593367	6	1	61	2	7	0.1897072516223772	0.3356976165743347	0.29978296680640193	0.1748121649968867	
170800000	-9731.737322497467	-9247.746687213645	-483.9906352838229	-9247.746687213645	56.019737738711804	3.7063469471660127	8.561631491698217E-4	0.4849778255622837	8.010979441291345E-4	1.57971842124204E-7	0.479539289032781	-455.8602760020882	1352.3894946637272	239.7794854497236	67.49951090129211	106.77660586461258	6.40908647941958	19	1	41	10	6	0.17677342660448248	0.3399749214328058	0.32110283772237164	0.16214881424034067	
171000000	-9787.482013059958	-9258.744643996417	-528.7373690635404	-9258.744643996417	82.10042622349268	3.926696116958774	5.650585482454196E-4	0.3217032763138512	5.800992169316423E-4	3.370484857909373E-8	0.3275136566556051	-497.8706463994856	2782.5540786486904	1539.8431020680152	282.80527812525804	150.0025141396022	12.693492207318357	15	1	24	31	6	0.18254268910707938	0.3304127401745088	0.30272433656180525	0.18432023415660725	
171200000	-9719.52525407266	-9251.208648853144	-468.3166052195157	-9251.208648853144	54.09087265336444	3.654579696563451	8.323475078935245E-4	0.44816353785233026	7.796985892213362E-4	1.6772768911998528E-7	0.4969854741720172	-435.81778299942346	251.92498518116645	1497.1819775568215	463.1712587298757	92.37073609821124	0.740497888943959	5	10	2	54	6	0.18927843904914624	0.33471843374133636	0.30705954211035347	0.1689435850991645	
171400000	-9812.691279332528	-9263.68368035863	-549.0075989738989	-9263.68368035863	152.09749469930674	3.936750034455806	4.794673388656066E-4	0.550902020269851	4.4255286220033156E-4	8.109967062797704E-8	0.6104377764622733	-517.9831891692968	3350.737355475811	384.3401098150585	421.4563520535301	104.74038913329393	41.65700248982467	8	14	31	16	8	0.19272112024267063	0.310328912763568	0.31712174888994793	0.17982821810381397	
171600000	-9844.865510934145	-9262.106396299627	-582.759114634519	-9262.106396299627	144.6020152355475	3.4380469345224443	3.494539670464571E-4	0.37804432124134324	3.3894549564822147E-4	1.548975387199652E-8	0.36015221788033314	-551.9461509833676	2540.4612481938684	747.646018018697	301.6635601058202	280.71694937401975	46.63816932280457	22	15	31	1	8	0.179781057878525	0.3338623260470989	0.29616771333692743	0.1901889027374491	
171800000	-9778.162949563199	-9255.074615687146	-523.0883338760515	-9255.074615687146	66.01253668819916	3.3078298936947315	6.611829471491319E-4	0.49005397357914343	6.292511565238268E-4	1.2218373105577422E-7	0.5316342684123779	-494.7188487730656	1360.6462332140334	1024.5033520056713	152.57230176598554	61.867596964850264	8.83988299955883	18	4	46	5	4	0.19318956236558624	0.339761622280862	0.2986264158138016	0.16842239953975055	
172000000	-9748.325014357197	-9259.668929787076	-488.6560845701206	-9259.668929787076	56.13807096875109	3.571582403583732	7.993056691477841E-4	0.39167538644251976	7.793709605298372E-4	1.3427330026521462E-7	0.44375678081411885	-464.6476496527691	754.094682404034	337.56075488295454	93.88775856670037	15.112064042481219	2.273955541685774	24	4	41	5	3	0.185480254946023	0.32922879165599966	0.32028170054017946	0.16500925285779833	
172200000	-9771.770706976531	-9252.895117008808	-518.8755899677229	-9252.895117008808	89.49978185859075	4.1547835792442305	5.463407172749473E-4	0.46377306280100483	5.211093873404156E-4	5.488619449194907E-8	0.448235384364924	-486.79635691953007	4074.8973700096053	126.1067489764582	171.03968491239607	343.457471609376	9.025435805998695	16	24	26	3	8	0.17766427272116728	0.33077452946965824	0.3169947840919813	0.17456641371719375	
172400000	-9763.523510590725	-9274.6447682865	-488.87874230422517	-9274.6447682865	65.95108050349374	3.8646055091313474	6.817098681856947E-4	0.4477374522403102	6.08697098532499E-4	9.692203813230302E-8	0.46623573671606283	-456.51535117383366	2051.7087693913477	1385.7110360774307	130.2525154428311	274.5244713138681	2.4340823417930637	6	7	54	3	7	0.19695341419900367	0.33651322363469915	0.2957514623654153	0.17078189980088215	
172600000	-9749.835258822486	-9244.082226378741	-505.75303244374453	-9244.082226378741	68.87264858481157	3.408890211161654	5.715964007338425E-4	0.4285923017191544	5.983391585121342E-4	9.608797541681993E-8	0.4936153487483473	-472.8103007603837	2605.795781823719	1287.2652417870056	1658.602907997235	127.17710782911969	1.5503641244563515	5	4	7	56	5	0.18155198404394357	0.3409108959822672	0.30809839367109404	0.16943872630269555	
172800000	-9793.303284543666	-9251.486753720492	-541.8165308231753	-9251.486753720492	82.2438029528759	4.030306440445089	4.6886690807807115E-4	0.40915537623302495	4.709307590542396E-4	4.6905385109996297E-8	0.47727486152016146	-510.5799333114663	3779.693426977843	499.486763223923	140.9056617286273	259.1315335608071	1.0333602344190724	16	31	21	4	5	0.18996191702541673	0.3377467006467433	0.2928478795277214	0.17944350280011903	
173000000	-9871.455976895286	-9273.851933094966	-597.6040438003192	-9273.851933094966	185.5637383815446	3.3875304109695317	2.637444209334868E-4	0.3443435900703459	2.6937593028330864E-4	1.006610041312335E-8	0.38206503393317187	-563.3796836580333	6716.831156640683	1228.6936472928433	884.1341528032101	356.8426426409804	23.29511289565725	5	11	26	29	6	0.19060914212708896	0.33190446654599276	0.30603564244532505	0.1714507488815937	
173200000	-9822.710236664725	-9280.715829266153	-541.9944073985724	-9280.715829266153	108.90304203558142	3.987845875050101	3.782286953199181E-4	0.46685676703674406	3.8276030197564447E-4	3.273222238615902E-8	0.4616319534581982	-508.8416440666523	7670.284198649635	128.5961544464645	293.354730984934	272.798277227086	3.3544975169235878	8	1	39	23	6	0.1759379271748447	0.3482014508742902	0.30951993644561454	0.1663406855052509	
173400000	-9813.405155494307	-9256.355003233575	-557.0501522607326	-9256.355003233575	99.1178952455225	4.115489965100439	3.784002351923769E-4	0.44408340476095054	3.7458869115348316E-4	2.343488749774511E-8	0.42092176145237553	-529.1236131363544	4901.397214844696	568.0952387442346	305.6383374836944	9.930162981407934	0.5246396712353865	13	38	19	3	4	0.180176582797368	0.3520763412990532	0.30077412669535397	0.16697294920822525	
173600000	-9777.58935913214	-9279.378737968591	-498.21062116354824	-9279.378737968591	67.87250676141883	3.7679429652535097	7.363959695759396E-4	0.4026586361992725	6.67983684253978E-4	9.818827593145927E-8	0.4353428319651107	-473.11126856644665	2745.5904849360304	222.31625932560192	62.805429923333236	9.488767411603956	4.241680937074511	12	37	21	6	1	0.20193756775343727	0.3264132931873143	0.2945533158485378	0.177095823210711	
173800000	-9814.956454442192	-9264.082875059468	-550.8735793827244	-9264.082875059468	118.25247406707327	3.4108390882688924	5.082076667647253E-4	0.4897759182825643	4.938787650517385E-4	4.917692866733518E-8	0.45730265372772594	-517.6556443867223	1834.960555987539	3197.49790867385	280.02129015772914	90.95328092183955	168.30132923984755	4	9	42	16	6	0.1764180615399619	0.3351240809161085	0.31031645935255847	0.17814139819137148	
174000000	-9782.928520868401	-9264.03847309444	-518.8900477739608	-9264.03847309444	95.89486369358147	3.6861616523904006	6.55373854038728E-4	0.3911827707883996	6.502798571032211E-4	7.360267090922401E-8	0.41901623507020014	-488.24236382263996	1538.7545494106155	1296.2903137579146	394.22555608820045	152.9754001839353	17.622087508538243	7	12	4	48	6	0.17879405338312646	0.33042877077024424	0.30875145060724124	0.1820257252393884	
174200000	-9857.867131064144	-9278.52264979665	-579.3444812674926	-9278.52264979665	134.88697126948003	3.5568377008850893	3.125797869090733E-4	0.412081465130216	3.124681909986921E-4	1.7404199885744387E-8	0.4167849228979505	-547.9261455652637	2646.6452964235946	1273.1300849734716	336.8755077170672	238.7791148339273	38.83409139805039	12	10	26	23	6	0.18256867021982037	0.34519414531965	0.30415018000100724	0.16808700445952282	
174400000	-9786.933869256189	-9268.355985411468	-518.5778838447198	-9268.355985411468	89.98041689056869	3.7915058741182457	5.42247706018741E-4	0.41485517639073005	5.443443215208356E-4	5.479407492353162E-8	0.4355573059307366	-489.4802872134107	2450.0609275751895	177.49983992115824	129.48435344199842	187.66869245134026	9.683389684382535	14	1	7	48	7	0.18681168711988663	0.3241502957941189	0.3078961874807717	0.18114182960522318	
174600000	-9749.780177023526	-9254.379874782311	-495.4003022412146	-9254.379874782311	68.39789210029438	3.6143581349450513	6.903171379939304E-4	0.3710071275970112	6.693331466814735E-4	7.983923441378165E-8	0.4186095669392601	-466.580184748288	1925.2113665917932	90.86972378183272	113.66068334601816	192.07621113113163	7.134057750989668	12	3	54	1	7	0.189968619203645	0.32877843670180545	0.3064039021017953	0.17484904199275472	
174800000	-9764.348066620934	-9267.358726458206	-496.9893401627295	-9267.358726458206	65.07264306387405	3.488789556869712	7.834730317742844E-4	0.4053440165710421	8.255833733556995E-4	1.2936880259761636E-7	0.42381871041395025	-468.6710836757892	1800.5681982458009	201.20443860002064	100.30724000065928	99.56273571353772	60.3218673271522	20	1	15	33	8	0.1883366266677575	0.32931362037324174	0.31305985361034544	0.16928989934865576	
175000000	-9752.046298914904	-9273.17962276445	-478.8666761504537	-9273.17962276445	76.32947979189335	4.01978807414055	7.373489316558338E-4	0.4121832341394534	7.838294260409844E-4	1.1225330874801718E-7	0.43641902631686275	-452.5300316058121	783.3540817685046	35.311908104209614	51.876139806301794	125.33440145937129	13.584630766034184	22	17	5	27	6	0.18977802028778104	0.351105432384629	0.2978653359546475	0.1612512113729429	
175200000	-9753.23505564788	-9256.160239779478	-497.0748158684014	-9256.160239779478	59.474822286967424	3.8178847747358717	7.197573570551939E-4	0.3923357229955069	7.408439985301742E-4	1.0158620620126184E-7	0.43901992612861784	-471.784667794411	1172.8980942139976	617.3612199289579	112.59207422844227	7.3091935052885235	5.995455589595299	24	3	35	14	1	0.190713890196016	0.33605776957037464	0.3095302884046308	0.16369805182897887	
175400000	-9753.808476044167	-9251.067379178781	-502.7410968653862	-9251.067379178781	70.78572117990069	3.5827967090447483	7.442971900815302E-4	0.5632298664268439	6.954361022338214E-4	1.5105023873265148E-7	0.5443690530036603	-472.82686516274873	1936.5486823519643	229.69355094570346	181.32789578091814	169.2767221152261	19.361528533113287	16	6	27	15	13	0.1958239101900211	0.3359382944163699	0.2849692804581654	0.1832685149354439	
175600000	-9812.35593978527	-9268.59523011095	-543.7607096743203	-9268.59523011095	115.15585665553242	4.044721092229834	4.2691237962402085E-4	0.5205330149289757	4.582229150921393E-4	5.363792596003398E-8	0.5160644323772694	-511.9352192903665	2292.335663890638	200.02415228181854	556.5283296448914	167.6258564409039	52.93361814514395	15	23	14	20	5	0.16607294584598362	0.34144288262669154	0.31442038055055754	0.1780637909767676	
175800000	-9800.170924007152	-9263.683276750222	-536.4876472569308	-9263.683276750222	97.75286107774387	3.5679752100035302	4.496932359177973E-4	0.5426547237627939	4.74282882888589E-4	5.6012832910286E-8	0.5122504556803712	-507.5175213112467	2882.195280935258	379.3636420293388	124.11392616276444	101.62558102369633	30.202878233907906	13	31	9	16	8	0.1957755198984099	0.3486315458668559	0.29886402366768416	0.1567289105670503	
176000000	-9801.460154469203	-9271.390376324041	-530.0697781451614	-9271.390376324041	91.63126086303033	3.5580503908121823	5.17856740812034E-4	0.44094147311729887	5.132965935137774E-4	5.723757552861351E-8	0.4519201089378362	-502.8689447615229	1693.4826800812102	251.15667561047945	167.55512031878348	4.940122765322297	16.684054351459647	15	27	27	2	6	0.18272847983598697	0.33418045091840154	0.29388968036867313	0.18920138887693855	
176200000	-9829.829932219256	-9271.089276260851	-558.7406559584053	-9271.089276260851	109.5198220762923	3.475725161924759	3.5645054821966185E-4	0.36392337707319256	3.9296900906666307E-4	2.0074429395280137E-8	0.37122279951614245	-526.934895401587	2757.038228296407	479.7813322828848	994.7533781522352	152.16632282679657	20.08935381969155	17	11	11	33	5	0.18769723436983254	0.339045866256666	0.3057688281077991	0.16748807126570225	
176400000	-9785.55438436586	-9274.254423380138	-511.29996098572127	-9274.254423380138	83.59057812236358	3.7725622231404468	5.99269991112957E-4	0.42043412300148814	5.982886429910345E-4	7.895563402366955E-8	0.45333854480444413	-480.59243935296183	1671.1558842810007	1840.5104527434355	147.539195716816	149.59013911138118	8.031651372475253	9	6	42	13	7	0.19086406581121831	0.3388817393642215	0.298925120400291	0.171329074424269	
176600000	-9727.560679363993	-9262.992970811682	-464.567708552312	-9262.992970811682	58.07838139010633	3.4730288028425953	8.494376832251173E-4	0.3903322359564845	8.496305625936244E-4	1.1590788074940103E-7	0.3996165977973664	-436.68295257938377	1495.7824370955714	42.45650103879585	103.9286104500637	97.66559182756416	7.519968822760647	13	17	9	30	8	0.18092997336111044	0.3322506049969941	0.3114461227422737	0.17537329889962158	
176800000	-9799.161991762943	-9280.391260617454	-518.7707311454891	-9280.391260617454	89.9245665128167	3.8817263986784565	5.391829295962485E-4	0.3793867956469964	5.367116323192955E-4	3.9779206733410156E-8	0.3790562771127565	-489.72082958484725	1649.0381180728684	152.81166044029905	359.21349295860006	89.38088699251065	30.378732925559028	19	13	7	31	7	0.1801293942150327	0.348483720988796	0.29702284519714395	0.17436403959902713	
177000000	-9795.80448596523	-9255.105968672811	-540.6985172924174	-9255.105968672811	89.26947418147425	3.891285504150381	6.172326403093848E-4	0.45174643853965113	5.660241936421608E-4	5.848385389068338E-8	0.4390453576641759	-511.37062772539844	1884.8358969921226	384.1941076261475	310.9507320329441	30.801360324788504	52.572082573711086	17	24	28	3	5	0.19909947919291496	0.32930801760126016	0.3028834264742904	0.1687090767315344	
177200000	-9767.21117532833	-9265.971859702899	-501.23931562543066	-9265.971859702899	60.01184411885846	3.8982698005049667	6.080830570208955E-4	0.31552755449624037	6.240843465697375E-4	3.1692904405562195E-8	0.29230726500004134	-470.94818675916815	1767.261840424017	595.0172418202044	128.37343788020254	276.3618768596726	2.3846912235869433	15	5	44	6	7	0.17436538555518805	0.32845536747007037	0.31548266982804285	0.1816965771466985	
177400000	-9779.003157618788	-9258.110973023757	-520.8921845950324	-9258.110973023757	76.24976939251682	3.5208737638439	5.68058599263017E-4	0.3993533341921675	6.017923092227872E-4	4.5648370630862726E-8	0.3574331707778294	-489.4847606452147	2948.494710788792	1183.711159693176	459.5654987816933	177.6530315462993	4.994014509776852	12	2	1	55	7	0.17933372306069234	0.3363352104616106	0.3111248369540014	0.17320622952369535	
177600000	-9779.540014060316	-9274.524609088488	-505.0154049718285	-9274.524609088488	60.33396558009984	3.3924877368772863	6.561316542719503E-4	0.3667276153422209	6.667730481061239E-4	5.051073824516455E-8	0.3400341874088047	-478.7704655261743	1236.277088948102	1120.3083285909747	193.00452255745566	4.988895933409301	5.247094401807103	4	12	53	1	7	0.19314753533257165	0.33399613571117626	0.3031006032449906	0.16975572571126116	
177800000	-9748.799858883292	-9248.603915622032	-500.19594326125934	-9248.603915622032	51.12390738875477	3.9842015714763463	7.423902885214216E-4	0.5594675300537363	7.675396744427307E-4	2.203458586573664E-7	0.602454648917542	-471.39382596386974	1786.4186409123743	302.82426573212183	183.6078634593223	81.54009255037937	9.649183048518704	15	5	26	23	8	0.19154913443721844	0.33063302369302955	0.30218566248672835	0.17563217938302336	
178000000	-9771.108827607268	-9257.394401386911	-513.714426220356	-9257.394401386911	74.17917042481328	3.919582511313253	5.959208768766214E-4	0.4652896577127942	6.158500934035335E-4	7.501116690830763E-8	0.4568654591356437	-482.14980499704393	1157.955561473004	1761.226942453723	477.39476764397176	190.53895149404556	14.559516866552334	8	7	3	44	15	0.17472445887995025	0.3538984803626519	0.30977563860144436	0.16160142215595322	
178200000	-9776.141019927469	-9274.491930756152	-501.64908917131737	-9274.491930756152	102.3558437922874	3.6857930107202037	6.78708067499786E-4	0.39036789107477476	6.695039587054658E-4	7.380729319072082E-8	0.3917072948781895	-473.9963945781661	816.3387465906778	901.0314693801226	95.03721533391835	35.88974511190219	53.587740947796235	5	16	48	1	7	0.18315421541466692	0.34781450463485747	0.30023611359627156	0.16879516635420386	
178400000	-9722.391552719795	-9241.904341696518	-480.4872110232777	-9241.904341696518	52.896018808500614	3.6165684101538345	8.674652242224841E-4	0.4338886212036846	9.270953263245434E-4	1.5726208756688706E-7	0.43691624252953837	-453.0021724135641	819.5258924087071	141.84447870324547	87.56072863239515	150.7261976694914	5.351768138383408	19	9	38	4	7	0.17883324807234766	0.3334701250246919	0.30388544244432886	0.18381118445863143	
178600000	-9730.182379754082	-9286.298870546336	-443.88350920774644	-9286.298870546336	55.31904372030299	3.874271525109999	9.564833107990263E-4	0.6501903977272133	8.811987750691848E-4	5.59644210030806E-7	0.7746034452641236	-411.7829191775272	373.87189575466016	990.686479674714	47.59172251452484	158.78713576250885	19.961191348834685	3	15	34	5	20	0.16500059199794792	0.33426821202546864	0.3279910940585053	0.17274010191807798	
178800000	-9740.367100710366	-9253.947165209456	-486.4199355009094	-9253.947165209456	57.1515724676998	3.820468052719522	7.599522339943565E-4	0.5164956797203023	7.999643462649361E-4	1.7137694980972063E-7	0.521759006954764	-462.6492947463639	789.949829514861	145.54445122531115	75.59602378253499	11.249114016431644	9.249745308155461	18	33	13	11	2	0.17860458670319335	0.3401134560913226	0.29464639625344147	0.1866355609520425	
179000000	-9727.547780042167	-9257.417943898792	-470.1298361433745	-9257.417943898792	50.16416161331487	3.4311074044111898	9.471166871175883E-4	0.5208939000691	9.432987267203706E-4	2.437719106695833E-7	0.5109364082155993	-442.5977682455861	957.6639598287591	72.83809458447371	62.60748792821113	116.92848785836335	19.99600016924453	19	4	19	19	16	0.18718151725429066	0.3316913962201147	0.29900452860946186	0.1821225579161326	
179200000	-9762.226720811339	-9264.30292957912	-497.9237912322191	-9264.30292957912	66.83570825892892	3.8126241876571214	7.375245905789649E-4	0.3899895988751188	7.407905460001382E-4	1.0069885310731352E-7	0.4214765833334891	-467.2972308745149	1352.3378639926448	1717.403019236249	251.00406930058693	119.42220075460529	9.574116278923105	6	5	50	4	12	0.20118193181123709	0.3091065683935426	0.314345352590807	0.17536614720441307	
179400000	-9785.727640369507	-9260.829706741024	-524.8979336284827	-9260.829706741024	89.30430404067752	3.431422193829488	6.068611860606801E-4	0.6476449889138558	5.634716319360614E-4	1.030793777004426E-7	0.5934983462378547	-494.22663937769204	2182.083366145955	1148.9810623939604	180.1676926504138	118.60507250857849	15.96722517296163	14	8	29	13	13	0.1854823377949309	0.3393584615253663	0.30056738878368644	0.17459181189601597	
179600000	-9819.407764755786	-9283.176236407033	-536.2315283487541	-9283.176236407033	94.74324763340937	3.796299583092688	4.56063043061458E-4	0.45416859767527157	5.325471817682045E-4	5.580232534491912E-8	0.479858363818824	-506.8778371089683	2817.4225588761333	239.85503739578948	247.94507543806938	93.96638550712419	54.42389654536856	15	17	26	2	17	0.1868246077627484	0.3167072654331872	0.32970630922298344	0.16676181758108058	
179800000	-9776.936129226586	-9262.516357618573	-514.4197716080129	-9262.516357618573	67.0561241968334	3.891350183001364	5.614217647666572E-4	0.3807753008557884	5.899066129538831E-4	4.574788107782371E-8	0.3751224234617418	-490.3591603868926	1454.575692816021	165.4691433991289	79.62658440869619	5.629621891662063	9.840021882405777	18	45	7	1	6	0.19753846928350557	0.3449940395217392	0.29053997893449396	0.16692751226026098	
180000000	-9770.768662328277	-9269.612711507887	-501.1559508203893	-9269.612711507887	61.24092271863526	3.9269313590434867	8.11260524023188E-4	0.6045818221621352	7.777821576845929E-4	2.0968212111132917E-7	0.5929896073956775	-472.76886083488796	651.7057063149772	842.328918622823	153.86922914487647	44.07491542768263	24.224309530038397	8	11	41	1	16	0.17978573707662526	0.3400753069793709	0.3091130137258008	0.17102594221820291	
180200000	-9709.595772224702	-9262.39103420927	-447.2047380154328	-9262.39103420927	46.84141567062303	3.666306178957781	8.721117975207237E-4	0.4602213152589774	9.151967373169167E-4	2.2658064366536493E-7	0.4956761870529743	-419.9798469075679	1215.6560302674627	46.18366283581827	68.95110543326824	102.21671014665561	10.630910227169377	16	27	12	8	14	0.1818350122896319	0.340726332002961	0.30456481617680525	0.17287383953060162	
180400000	-9751.660684103783	-9275.221820373301	-476.43886373048275	-9275.221820373301	84.94761764736604	3.415924605365407	7.948536003138182E-4	0.4309939659519329	7.443886321072294E-4	1.1608244464377708E-7	0.4408646679960962	-449.56041865268975	1732.5256965947074	79.87306743450165	108.57768031913777	36.27832043219782	30.69080017136259	17	12	30	11	7	0.18026249578117742	0.337738733548606	0.3029978936346606	0.17900087703555695	
180600000	-9756.369970405485	-9269.666212685644	-486.7037577198408	-9269.666212685644	63.94664250872284	3.725237605008285	8.147791718810378E-4	0.3161469350002395	8.243319055610068E-4	7.402135226289502E-8	0.3233449963275506	-458.2916971660699	423.8635889702177	1053.1941288069127	61.67309208340175	88.27474807493293	28.48051690933265	5	12	13	39	8	0.2014289861103759	0.32643175918639444	0.298679905768375	0.1734593489348555	
180800000	-9763.287693712391	-9269.483742392438	-493.8039513199521	-9269.483742392438	60.94098454862896	3.9111244183061475	6.759954404454672E-4	0.4055440610295226	6.856035251183235E-4	8.020594471584396E-8	0.40340098668516805	-465.6768658762869	1131.9933052551924	714.7513468172436	108.52132518292387	105.36753089824964	5.122687905594577	19	1	13	36	8	0.1800843942069635	0.3509284021321794	0.31531295705395834	0.1536742466068995	
181000000	-9803.608230863487	-9270.88220187749	-532.7260289859961	-9270.88220187749	91.62280752462311	3.566994808124379	5.856883268890817E-4	0.43737096104690165	5.812847766868603E-4	4.5777235856171935E-8	0.3711607746313917	-502.8786898279082	2354.5556072490076	278.941523387023	245.19568618616935	196.92048753913974	10.574160656827239	10	25	20	14	8	0.196504357837831	0.31088599518660753	0.32127485707037046	0.1713347899051918	
181200000	-9770.834707778491	-9271.613117449098	-499.2215903293934	-9271.613117449098	73.4775925182715	3.503158591642498	5.832182389757391E-4	0.43092558378965373	6.707891195162977E-4	8.627877244481245E-8	0.4672842398920668	-471.28437175756466	1335.567335076504	57.07151190928821	112.47930799938841	174.26376229970123	9.7581279857422	22	9	35	4	7	0.19394846130996932	0.3232693422093004	0.30373659814093346	0.17904559833979758	
181400000	-9764.850224850099	-9259.154713498765	-505.69551135133423	-9259.154713498765	65.38355780636357	3.5242286395443876	6.949510711367256E-4	0.4015255473857131	6.98042010229669E-4	8.63127918572657E-8	0.4183653839333153	-476.82015122469085	1514.6440893967836	576.3191262788465	128.66210637571794	5.3911063041272	23.790683148974725	14	4	52	3	4	0.18883193449919436	0.33722389539675796	0.3037649969785888	0.17017917312545985	
181600000	-9751.724721006563	-9244.967564561426	-506.75715644513775	-9244.967564561426	64.68952054047546	3.84905215257241	6.111353309155586E-4	0.35260687728374684	6.489341515607137E-4	4.57787616116783E-8	0.3336830912055031	-481.4804019351627	1418.738563946164	512.7923983197923	134.43451962674493	14.403219445475848	4.6423976005011145	11	9	50	1	6	0.1878735091713248	0.32924875071003334	0.30936087641887916	0.1735168636997634	
181800000	-9766.443389137004	-9252.116573367324	-514.3268157696808	-9252.116573367324	69.71754295124104	3.8376900836814207	7.094911148260562E-4	0.5310641558417281	6.878718678583738E-4	1.553750518370585E-7	0.5727842585841016	-485.83350769513584	1454.4508140760618	152.09935950387262	229.459348759723	73.23230064357652	25.454108322186435	21	40	1	7	8	0.17797268643028755	0.33963448285088327	0.3077318006424112	0.17466103007641876	
182000000	-9819.104214963947	-9262.54689218447	-556.5573227794771	-9262.54689218447	115.62349397820135	3.3487849653350596	4.139282680948096E-4	0.3756059741985556	4.443147508356871E-4	3.118433423232674E-8	0.3999951322031877	-525.4050878444901	1358.8975262553388	2396.782104506128	350.96937567306514	172.86378063937372	30.026511259036045	1	12	22	35	7	0.1933327660711672	0.33484827253510097	0.3009541913557139	0.17086477003801873	
182200000	-9774.940193644434	-9264.209388283041	-510.7308053613929	-9264.209388283041	84.92176487290925	3.6504853698274315	8.284733975653963E-4	0.4038001883882501	7.534466145269813E-4	1.2917340678678578E-7	0.44037897865485326	-480.6680892429306	679.0685654520084	1281.0517464581023	297.58350569221875	110.33768854407302	16.77334869693007	19	2	12	38	6	0.18262113017257475	0.35675090361037215	0.3039229914917893	0.1567049747252644	
182400000	-9760.331854560534	-9261.20840320489	-499.123451355644	-9261.20840320489	57.04514696355703	3.87664922204213	8.440717110863268E-4	0.37029451723969437	8.025476620930681E-4	1.1079271983623486E-7	0.4036828101847114	-470.19739552309665	2059.4146110615234	258.18364056982875	184.2462784055921	102.07645482297703	4.736095088674665	15	12	8	37	5	0.17796339939648992	0.3409647147891434	0.31149885749513145	0.16957302831923593	
182600000	-9776.555358235095	-9285.148265226466	-491.4070930086288	-9285.148265226466	61.80195885822008	3.457074522660783	8.237158894205386E-4	0.393028199235974	7.720246197076965E-4	7.336664436448672E-8	0.3485548083764665	-463.36320824384893	1443.6907331305406	1542.4037975602298	115.95395630666279	17.75815339616395	9.304622224453373	12	4	54	2	5	0.18735559582658984	0.33215077756261013	0.3150350814395845	0.1654585451712164	
182800000	-9754.418415410923	-9264.025208668316	-490.3932067426069	-9264.025208668316	72.26937877476276	3.7457359643269066	8.187288739939729E-4	0.4754575702512799	8.249043578858163E-4	1.6669394186817073E-7	0.48711496394636583	-459.59331312959165	1535.0014101163367	120.55707114879269	85.32951294884134	284.6370874174014	9.79756337883897	17	18	32	2	8	0.1887366326351295	0.3278183035801781	0.2991149190438585	0.18433014474083478	
183000000	-9753.704692531806	-9253.273862032975	-500.430830498831	-9253.273862032975	74.92728461454344	3.7181640807223637	6.371941824793719E-4	0.39220861235328125	7.031443947846048E-4	8.506391810929112E-8	0.4280585362337557	-478.26018316354885	1268.8751636204584	125.21568920300248	14.119634854631588	16.682192849703483	1.6043491107655428	18	52	3	3	1	0.1850702194354004	0.3281170102904261	0.3047694830532715	0.1820432872209029	
183200000	-9742.854326089477	-9267.669264027118	-475.18506206235963	-9267.669264027118	54.031689162821124	3.7809166271850905	9.084613224135148E-4	0.4314259129769641	8.831198333924904E-4	1.5361781078319053E-7	0.4406118854468775	-447.5170708093192	944.9971460395161	60.45561816689195	144.52319921658736	22.123556813377473	42.10174988029358	16	28	26	5	2	0.18960463654317541	0.3227777401154045	0.30890823517129884	0.17870938817012205
[truncated: 572,051 more chars]
