# Supplementary material for: Dissemination of Mycobacterium abscessus via global transmission networks
Source: Nat Microbiol. 2021 Sep 20;6(10):1279–88. doi: 10.1038/s41564-021-00963-3 (PMC8478660; doi:10.1038/s41564-021-00963-3)
Supplement: Source Data Extended Data Fig. 8 — Ancestor data and substitution rate distributions for Extended Data Fig. 8. [file 41564_2021_963_MOESM14_ESM.zip › figureS8/DCC3_uniform.log]

#
#model:
#
#<?xml version="1.0" encoding="UTF-8" standalone="no"?><input id="posterior" spec="beast.core.util.CompoundDistribution">
#    <distribution id="prior" spec="beast.core.util.CompoundDistribution">
#        <distribution id="BayesianSkyline.t:dcc3" spec="beast.evolution.tree.coalescent.BayesianSkyline">
#            <parameter dimension="5" id="bPopSizes.t:dcc3" lower="0.0" name="popSizes" upper="380000.0">380.0</parameter>
#            <groupSizes dimension="5" id="bGroupSizes.t:dcc3" spec="beast.core.parameter.IntegerParameter">1</groupSizes>
#            <treeIntervals id="BSPTreeIntervals.t:dcc3" spec="beast.evolution.tree.coalescent.TreeIntervals">
#                <tree id="Tree.t:dcc3">
#                    <trait id="dateTrait.t:dcc3" spec="beast.evolution.tree.TraitSet" traitname="date">
#                ERR3198503_Europe_UK_2009.326027=2009.326027,
#12163_2#25_Europe_UK_2012.428962=2012.428962,
#7396_8#96_Europe_UK_2008.508197=2008.508197,
#10208_3#26_Europe_UK_2011.764384=2011.764384,
#NQPB01_Asia_China_2012.915301=2012.915301,
#12163_1#1_Europe_UK_2008.885246=2008.885246,
#NQPF01_Asia_China_2014.123288=2014.123288,
#7396_6#71_Europe_UK_2007.945205=2007.945205,
#SRR7800426_NorthAmerica_USA_2016.180328=2016.180328,
#NQQD01_Asia_China_2014.556164=2014.556164,
#M.a_082312_2258_NorthAmerica_USA_2002.5=2002.5,
#16933_5#1_SouthAmerica_Brazil_2004.89071=2004.89071,
#NQQG01_Asia_China_2012.666667=2012.666667,
#12163_1#23_Europe_UK_2009.627397=2009.627397,
#NQPZ01_Asia_China_2015.123288=2015.123288,
#SRR7800423_NorthAmerica_USA_2016.486339=2016.486339,
#NQPG01_Asia_China_2014.073973=2014.073973,
#10665_3#17_Europe_UK_2002.668493=2002.668493,
#12163_1#75_Europe_UK_2011.580822=2011.580822,
#NQPY01_Asia_China_2015.120548=2015.120548,
#ERR3198502_Europe_UK_2017.021918=2017.021918,
#NQPX01_Asia_China_2015.389041=2015.389041,
#SRR7800422_NorthAmerica_USA_2016.483607=2016.483607,
#11861_8#20_Oceania_Australia_2010.5=2010.5,
#NQPS01_Asia_China_2012.398907=2012.398907,
#10060_8#12_Europe_UK_2002.345205=2002.345205,
#NQPK01_Asia_China_2013.821918=2013.821918,
#10465_1#53_NorthAmerica_USA_2006.180822=2006.180822,
#10665_4#48_Europe_UK_2006.526027=2006.526027,
#10665_4#69_Europe_UK_2007.465753=2007.465753,
#10625_5#79_Europe_UK_2001.383562=2001.383562,
#ERR3198410_Europe_UK_2009.090411=2009.090411,
#12163_1#16_Europe_UK_2009.39726=2009.39726,
#11861_7#23_Oceania_Australia_2001.5=2001.5,
#M.a_47J26_Europe_UK_2009.958904=2009.958904,
#11861_7#57_Oceania_Australia_2002.5=2002.5,
#10665_4#54_Europe_UK_2006.69863=2006.69863,
#10665_4#35_Europe_UK_2006.079452=2006.079452,
#NQOZ01_Asia_China_2013.569863=2013.569863,
#NQOY01_Asia_China_2013.868493=2013.868493,
#7396_8#78_Europe_UK_2011.230137=2011.230137,
#12082_5#54_Europe_UK_2008.937158=2008.937158,
#SRR7800727_NorthAmerica_USA_2015.991781=2015.991781,
#SRR7800418_NorthAmerica_USA_2016.161202=2016.161202,
#10250_1#6_Europe_UK_2008.248634=2008.248634,
#NQQI01_Asia_China_2014.243836=2014.243836,
#10665_4#20_Europe_UK_2005.356164=2005.356164,
#SRR6871392_Oceania_Australia_2014.5=2014.5,
#ERR3198383_Europe_Spain_2009.060274=2009.060274,
#10625_5#60_Europe_UK_2001.063014=2001.063014,
#NQPH01_Asia_China_2013.821918=2013.821918,
#10625_4#26_Europe_UK_2011.131507=2011.131507,
#NQPI01_Asia_China_2014.824658=2014.824658,
#7396_7#26_Europe_UK_2010.09589=2010.09589,
#7396_8#49_Europe_UK_2010.816438=2010.816438,
#11893_6#9_Oceania_Australia_2013.5=2013.5,
#NQPV01_Asia_China_2015.257534=2015.257534,
#ERR3198492_Europe_UK_2015.819178=2015.819178,
#12078_1#71_Europe_UK_2011.684932=2011.684932,
#NQQH01_Asia_China_2014.246575=2014.246575,
#NQQA01_Asia_China_2015.010959=2015.010959,
#NQPQ01_Asia_China_2012.510929=2012.510929,
#10665_4#45_Europe_UK_2006.276712=2006.276712,
#7396_8#93_Europe_UK_2009.843836=2009.843836,
#10665_3#28_Europe_UK_2003.49589=2003.49589,
#12078_1#69_Europe_UK_2011.317808=2011.317808,
#NQQE01_Asia_China_2012.502732=2012.502732,
#10702_1#52_NorthAmerica_USA_2007.928767=2007.928767,
#7396_8#60_Europe_UK_2011.123288=2011.123288,
#10250_1#76_Europe_UK_2010.920548=2010.920548,
#7396_6#53_Europe_UK_2007.852055=2007.852055,
#7396_6#54_Europe_UK_2007.912329=2007.912329,
#CRM-0020_SouthAmerica_Brazil_2006.5=2006.5,
#SRR7800509_NorthAmerica_USA_2015.643836=2015.643836,
#7396_7#10_Europe_UK_2009.290411=2009.290411,
#11893_6#10_Oceania_Australia_2013.5=2013.5,
#10250_1#52_Europe_UK_2010.013699=2010.013699,
#7396_6#96_Europe_UK_2008.915301=2008.915301,
#12082_5#57_Europe_UK_2009.920548=2009.920548,
#7520_7#39_Europe_UK_2009.742466=2009.742466,
#10625_5#64_Europe_UK_2001.191781=2001.191781,
#12082_5#81_Europe_UK_2012.773224=2012.773224                
#                                    <taxa id="TaxonSet.dcc3" spec="beast.evolution.alignment.TaxonSet">
#                        </taxa>
#                    </trait>
#                    <taxonset idref="TaxonSet.dcc3"/>
#                </tree>
#            </treeIntervals>
#        </distribution>
#        <distribution id="MarkovChainedPopSizes.t:dcc3" jeffreys="true" parameter="@bPopSizes.t:dcc3" spec="beast.math.distributions.MarkovChainDistribution"/>
#        <prior id="KappaPrior.s:dcc3" name="distribution">
#            <parameter id="kappa.s:dcc3" lower="0.0" name="x">2.0</parameter>
#            <LogNormal id="LogNormalDistributionModel.0" name="distr">
#                <parameter estimate="false" id="RealParameter.1" name="M">1.0</parameter>
#                <parameter estimate="false" id="RealParameter.2" name="S">1.25</parameter>
#            </LogNormal>
#        </prior>
#        <prior id="MeanRatePrior.c:dcc3" name="distribution">
#            <parameter id="ucldMean.c:dcc3" name="x">3.8E-4</parameter>
#            <Uniform id="Uniform.3" lower="3.8E-6" name="distr" upper="0.038"/>
#        </prior>
#        <prior id="ucldStdevPrior.c:dcc3" name="distribution">
#            <parameter id="ucldStdev.c:dcc3" lower="0.0" name="x">0.1</parameter>
#            <Gamma id="Gamma.0" name="distr">
#                <parameter estimate="false" id="RealParameter.4" name="alpha">0.5396</parameter>
#                <parameter estimate="false" id="RealParameter.5" name="beta">0.3819</parameter>
#            </Gamma>
#        </prior>
#    </distribution>
#    <distribution id="likelihood" spec="beast.core.util.CompoundDistribution" useThreads="true">
#        <distribution data="@dcc3" id="treeLikelihood.dcc3" spec="beast.evolution.likelihood.ThreadedTreeLikelihood" tree="@Tree.t:dcc3">
#            <siteModel id="SiteModel.s:dcc3" spec="beast.evolution.sitemodel.SiteModel">
#                <parameter estimate="false" id="mutationRate.s:dcc3" name="mutationRate">1.0</parameter>
#                <parameter estimate="false" id="gammaShape.s:dcc3" name="shape">1.0</parameter>
#                <parameter estimate="false" id="proportionInvariant.s:dcc3" lower="0.0" name="proportionInvariant" upper="1.0">0.0</parameter>
#                <substModel id="hky.s:dcc3" kappa="@kappa.s:dcc3" spec="beast.evolution.substitutionmodel.HKY">
#                    <frequencies id="estimatedFreqs.s:dcc3" spec="beast.evolution.substitutionmodel.Frequencies">
#                        <parameter dimension="4" id="freqParameter.s:dcc3" lower="0.0" name="frequencies" upper="1.0">0.25</parameter>
#                    </frequencies>
#                </substModel>
#            </siteModel>
#            <branchRateModel clock.rate="@ucldMean.c:dcc3" id="RelaxedClock.c:dcc3" spec="beast.evolution.branchratemodel.UCRelaxedClockModel" tree="@Tree.t:dcc3">
#                <LogNormal S="@ucldStdev.c:dcc3" id="LogNormalDistributionModel.c:dcc3" meanInRealSpace="true" name="distr">
#                    <parameter estimate="false" id="RealParameter.3" lower="0.0" name="M" upper="1.0">1.0</parameter>
#                </LogNormal>
#                <rateCategories dimension="162" id="rateCategories.c:dcc3" spec="beast.core.parameter.IntegerParameter">1</rateCategories>
#            </branchRateModel>
#        </distribution>
#    </distribution>
#</input>
#
Sample	posterior	likelihood	prior	treeLikelihood	TreeHeight	kappa	ucldMean	ucldStdev	rate.mean	rate.variance	rate.coefficientOfVariation	BayesianSkyline	bPopSizes.1	bPopSizes.2	bPopSizes.3	bPopSizes.4	bPopSizes.5	bGroupSizes.1	bGroupSizes.2	bGroupSizes.3	bGroupSizes.4	bGroupSizes.5	freqParameter.1	freqParameter.2	freqParameter.3	freqParameter.4	
0	-10398.025980625973	-9846.501101799451	-551.5248788265216	-9846.501101799451	81.99062194870464	2.390664439670585	5.058549063176498E-4	0.6759772815328198	6.24963807101939E-4	1.6139223130676062E-7	0.7300884230913147	-519.517793120014	428.52683898817213	503.13061529522133	42.94479100229816	139.1346426011636	21.366547508614072	10	41	4	18	8	0.18502005498871224	0.3098867004731215	0.31987795020306037	0.185215294335104	
200000	-10384.075713280317	-9833.847795791133	-550.2279174891842	-9833.847795791133	86.09829937360087	2.6778455049285332	6.69766927954481E-4	0.6679545109453177	6.809100374742884E-4	2.3282381929613296E-7	0.761882775109002	-516.7899699400109	213.98289174222595	778.5307658788564	165.9631922879846	201.7925756201036	32.9640323539311	28	8	24	13	8	0.180324354098234	0.31503078140413476	0.31190128875683054	0.19274357574079864	
400000	-10370.247889839258	-9826.434413786388	-543.8134760528698	-9826.434413786388	75.43016357662366	2.61728455205917	5.351646461758535E-4	0.6078127333655722	6.295844039594565E-4	1.3005170484998728E-7	0.6340509648893681	-518.104088543168	581.7222969491305	165.33932098570807	8.348191403294749	11.14939311482022	16.613513000871336	49	23	4	2	3	0.1858706059119575	0.3088826461073012	0.3162492556618831	0.18899749231885607	
600000	-10394.452525850977	-9839.792167086833	-554.6603587641443	-9839.792167086833	97.21042347075378	2.5559672528657624	6.947823039617866E-4	0.6322686469638712	6.976136791931683E-4	1.9497832168200378E-7	0.6877878195853239	-521.5892313518794	617.6575924222709	670.4678163476849	553.2694934985636	109.45799247187185	39.020006110777416	1	6	39	26	9	0.1886451889924779	0.3041385337013111	0.3061033507826691	0.2011129265235398	
800000	-10389.725843877943	-9844.081946605138	-545.6438972728039	-9844.081946605138	71.52397464349407	2.6832580619604403	6.683541921584838E-4	0.5178601735380608	7.887121164719033E-4	1.541356077823932E-7	0.562094270653955	-512.2905322801804	280.1198997167189	540.8546212799697	1055.9178585502273	94.23070109260368	39.45219683583148	33	10	5	26	7	0.19265942060292343	0.3122130243208166	0.30715590379802316	0.1879716512782345	
1000000	-10395.124842041372	-9854.001353702686	-541.1234883386862	-9854.001353702686	93.9350538419089	2.7271586225515643	7.44160460266927E-4	0.653405671608179	7.245777983794238E-4	2.3801355105912074E-7	0.7311370277797647	-508.71312606650713	293.92401132627265	1203.5185989470142	177.42434350026403	17.908531773920103	21.040653827926562	31	7	37	2	4	0.20293957068192592	0.28286313809148333	0.30120743774854114	0.2129898534780472	
1200000	-10396.208115087393	-9850.758691739797	-545.4494233475955	-9850.758691739797	105.47144619256564	2.6792289676379397	6.887193144931508E-4	0.5994054252525177	7.158615555382744E-4	1.8697608057727534E-7	0.649176639746182	-513.5657954702214	455.76973066293533	366.6586651050835	444.11123324859034	151.20292209713938	14.234159378922875	16	21	4	33	7	0.18038243490121686	0.3173740108311413	0.3087407604437408	0.1935027938238987	
1400000	-10397.112227513157	-9827.279865847875	-569.832361665281	-9827.279865847875	76.18991346642508	2.6613511479699232	5.725790388128026E-4	0.6004300798848017	6.3740561648025E-4	1.4980363563607596E-7	0.654318598920552	-530.5323511576723	555.4102295880243	3303.064178601803	623.9081950021882	205.32019976016932	33.94335779796302	37	4	7	24	9	0.18524255904195416	0.3010839762023147	0.3177206358207999	0.195952828934929	
1600000	-10341.760251089361	-9829.87417643058	-511.8860746587823	-9829.87417643058	65.40102228882957	2.33465953276195	0.0010502899356561238	1.0885901312389052	8.96791336497824E-4	1.3425932841006125E-6	1.2319827609461418	-485.5547754268713	473.5871255878691	138.57866455129852	25.51117766631153	12.686318575666597	9.261463311998751	49	4	21	5	2	0.1993430897066427	0.303183055493569	0.29536145904154676	0.2021123957582391	
1800000	-10350.516938412602	-9837.858578602207	-512.6583598103958	-9837.858578602207	51.659233895814616	2.617916515601811	7.322876411015357E-4	0.6550047949155207	9.039508156215388E-4	3.3287968325639345E-7	0.7249981117666849	-484.08299006624924	271.49804729584883	414.9383510538074	43.867065783667655	57.43705272065651	13.223294934217131	3	46	21	6	5	0.1841414704250654	0.3112987385677172	0.3039712290488488	0.20058856195836605	
2000000	-10318.735861941655	-9850.494622951579	-468.2412389900767	-9850.494622951579	46.81197209282056	2.7188798435806967	0.0014572958424627798	0.9376285307837067	0.0013510728629744213	3.371279714027697E-6	1.2058343798126592	-437.6450925843818	261.2153093432124	45.560683047033876	227.96113973027883	26.60987470899759	9.709844505936763	14	17	21	20	9	0.18717888456101667	0.3056373421774862	0.31976773152057075	0.18741604174092377	
2200000	-10363.644681460935	-9844.893556843592	-518.7511246173431	-9844.893556843592	58.386570996037364	2.93099106572296	0.00115125432206795	0.7099185581082068	0.0010838802071322464	7.018572687195553E-7	0.7550283307454255	-488.7417396027308	202.774123881497	467.63601742519296	106.76340946194392	86.37477414425283	11.71486432318558	30	17	22	6	6	0.1817232564372141	0.28743089363235347	0.3342117283684174	0.1966341215620125	
2400000	-10396.273052059834	-9841.12493235576	-555.1481197040733	-9841.12493235576	85.3447268076583	2.627833371475017	6.770853611873049E-4	0.5861838748724412	6.932155443139987E-4	1.7802566466725095E-7	0.6703252963691021	-521.9137758085676	612.432442570754	701.297501623738	74.51013480157624	203.52880834528975	26.589749066800064	38	7	24	6	6	0.18289868958152455	0.3117801241541956	0.3107439630467159	0.19457722321756143	
2600000	-10405.657220199982	-9851.863644950088	-553.7935752498947	-9851.863644950088	75.39240378260024	2.5132499912272785	6.074456784018529E-4	0.7116356546834633	6.88684242088451E-4	2.9376126776055575E-7	0.8588549722299552	-525.655639363676	593.6701251145389	155.29089400104397	144.83511803071025	12.290962858134842	13.21743439675232	46	25	2	3	5	0.19176426927356205	0.32153587005484546	0.29156568291365936	0.1951341777579308	
2800000	-10383.460947544718	-9832.396380387783	-551.0645671569338	-9832.396380387783	135.33809670144544	2.486086465958903	6.082013813526364E-4	0.6580015974529346	6.422196033431784E-4	2.0891841711697675E-7	0.7638155324220597	-517.810294916904	308.6860384141883	842.8332190200464	365.6884980292767	148.78628146489038	42.133994185055776	32	11	6	23	9	0.1889191741742291	0.31051169845197657	0.30720329801475155	0.19336582935904037	
3000000	-10360.660658854695	-9829.49157897433	-531.1690798803646	-9829.49157897433	74.26023965995944	2.5614185836392998	7.038286938076713E-4	0.7198887752233397	7.711216957444234E-4	2.329151476512192E-7	0.7161223557141271	-498.7312715531099	659.0365922741647	235.5218810117317	544.7351008730936	59.02908449167013	18.38097642756025	9	15	20	30	7	0.1871339732727251	0.2984942292163114	0.30852853497079147	0.20584326254016946	
3200000	-10365.63130927272	-9841.28403427387	-524.3472749988499	-9841.28403427387	75.76727786465443	2.4721057174194137	7.003469431923563E-4	0.5712272013267699	7.35908890931894E-4	1.9505360807359284E-7	0.6167064382341202	-492.95332296245044	431.97292202079694	967.1404196629165	195.266515643273	73.33361117330226	0.03987033562337391	34	8	3	33	3	0.19829503874369211	0.30343405182534594	0.2998955912843562	0.1983753181466031	
3400000	-10396.173064908406	-9865.375762894228	-530.797302014179	-9865.375762894228	67.26259720193148	2.486039337272365	7.646430389496716E-4	0.4766148904239551	8.308674143196123E-4	1.5823186849325247E-7	0.48216816567500465	-500.3448802878786	293.95759119854506	711.208857230967	48.02230606009347	68.07181951880308	57.937099544581315	24	24	16	5	12	0.17854583319893425	0.2965601038741274	0.3185146181577354	0.20637944476920025	
3600000	-10379.312851583923	-9844.85542281588	-534.4574287680451	-9844.85542281588	81.9350960568977	2.5856350933672734	5.656818359746578E-4	0.5153599062913545	6.47616722470681E-4	9.575612167100516E-8	0.5459098511246715	-505.66158310701235	713.4328381503857	46.62903842006379	29.467599033390677	97.38455948258945	0.3522920868370151	48	10	10	10	3	0.197346444808484	0.3027232316005292	0.2816484875707916	0.2182818360201927	
3800000	-10388.344155129857	-9840.788237618768	-547.5559175110883	-9840.788237618768	95.72350341951393	2.5344013092373774	6.927817950410362E-4	0.612489820357373	7.541461824219982E-4	1.6669595558664734E-7	0.5789059254760852	-512.148572244427	928.0911006256268	411.6516274156018	483.2356089948627	604.5144257147302	64.82161490535275	3	21	14	11	32	0.1757761260432842	0.30476694238296326	0.32670324489737873	0.19275368667637144	
4000000	-10386.176116582075	-9846.502138105749	-539.6739784763269	-9846.502138105749	95.5415869843975	2.4221815963419133	6.890375160416306E-4	0.5104460236758999	7.531372575979751E-4	1.3726016896730683E-7	0.5322595513659367	-508.662705686723	401.10523221343095	285.16544664712444	461.33455015021457	96.9300191102518	34.52464802250947	8	17	24	29	3	0.1963563646316498	0.31641562010180785	0.28504674290400744	0.20218127236253255	
4200000	-10360.592441201252	-9847.236821348673	-513.3556198525788	-9847.236821348673	118.08391371873373	2.6190729117496137	9.084745405119441E-4	0.504467210801173	9.211583735902737E-4	3.102893277164607E-7	0.6041764303315469	-483.15445915009695	324.3871043811713	447.8588595701717	311.5742927030048	60.174491866354494	36.38019422900217	32	13	2	32	2	0.19627826793501288	0.2930898249748129	0.30816300093479876	0.20246890615537322	
4400000	-10392.654961348067	-9862.443670840436	-530.2112905076315	-9862.443670840436	128.88412358581266	2.691149760410797	7.829384721547282E-4	0.3871454557313628	7.848406713735181E-4	1.0630135838052851E-7	0.4120665467164893	-494.88674523506074	352.00628437390935	148.33455133334877	625.2990002942279	12.932676010193223	71.44913458222226	11	14	24	2	30	0.20784668720162003	0.30136991221640314	0.29359829609990723	0.19718510448206733	
4600000	-10402.692328785566	-9851.978100002549	-550.7142287830173	-9851.978100002549	251.4538020006456	2.799685887656891	7.370932959311333E-4	0.5739143969901451	6.115568120681103E-4	1.7822755230491152E-7	0.5736411860704035	-516.468595317419	454.76719544817973	217.93129783438977	559.8329248131358	447.7596040215091	96.03452123479455	10	14	10	14	33	0.19847354035191792	0.2831479370318602	0.3165500910116693	0.20182843160455052	
4800000	-10461.046742477492	-9867.543887776925	-593.5028547005674	-9867.543887776925	248.36442049555768	2.9192837317745757	4.002574102571541E-4	0.526296177003048	4.238684053460462E-4	4.874685686333559E-8	0.5223111189059678	-558.2286741036775	625.8575936892083	1205.6097388975772	944.3770975781371	101.15215186530514	102.26801155231627	28	10	8	23	12	0.18883638705883443	0.29832832220948013	0.32500372546072176	0.1878315652709616	
5000000	-10411.374310259482	-9851.590222773712	-559.784087485771	-9851.590222773712	120.75658273074073	2.6082635881571368	6.114221432492585E-4	0.5871608734739318	6.009090095903928E-4	1.1247833927420576E-7	0.5991320640386654	-528.3432877916108	497.1184898002387	456.9297428368086	127.62170381194686	186.26112246333932	11.582526112555648	36	8	28	6	3	0.2002765941267171	0.287072360049339	0.3106869091095537	0.20196413671438804	
5200000	-10418.766335071214	-9845.10568949325	-573.6606455779638	-9845.10568949325	142.80297353807046	2.5243248203552833	5.004361695661508E-4	0.37952676367102184	5.26352701197732E-4	3.902971422515544E-8	0.38778293771063066	-541.4787815657883	614.0442534497656	297.8271729212894	513.6778699388742	154.1360093921623	81.6566943879012	19	9	23	6	24	0.19270592049244759	0.3011104696531177	0.2997798145346611	0.2064037953197713	
5400000	-10435.59198892751	-9847.331772524332	-588.2602164031783	-9847.331772524332	229.17571157316007	2.2603251081481903	4.1830525474685E-4	0.3969408420475734	4.240235010693636E-4	3.004524698978469E-8	0.4119078372729869	-552.9089715266347	344.9631812252165	861.2663712046904	1547.1425528700859	139.17694960034987	132.48927310290915	2	36	4	26	13	0.1941431613723892	0.3001404734174786	0.3006564380610363	0.2050599271490936	
5600000	-10401.857425361832	-9828.106853752577	-573.7505716092548	-9828.106853752577	129.4616663860157	2.636730619738828	4.7564299333206176E-4	0.6369423785471003	5.106425722264089E-4	1.236034427202922E-7	0.6773240856322327	-538.1959915849062	638.9674386333625	646.5562925866823	1371.071688348182	72.08179564877668	86.23438700268892	19	17	8	2	35	0.2089295885273143	0.30771892668811435	0.2924108973879905	0.1909405873965787	
5800000	-10450.79549626303	-9843.840239446017	-606.9552568170129	-9843.840239446017	200.01586859108536	2.566623002452129	3.466809912455427E-4	0.5103939249629004	3.682291119181925E-4	3.290926154485841E-8	0.5371029580842397	-570.9091738504331	623.6071957650843	190.09488201050002	376.8607139607636	1037.0745839294188	198.2098426169737	8	1	5	27	40	0.20869427000697682	0.2861736061595928	0.2956609653899327	0.2094711584434955	
6000000	-10454.417319725546	-9849.82870919664	-604.5886105289063	-9849.82870919664	170.85672214139024	2.444514993082729	4.0261071782419177E-4	0.5508845606119716	3.9160592022221473E-4	4.619615093410902E-8	0.5764254951848167	-572.4816234562429	809.5504201820722	186.13493760793878	304.3791288653049	147.76999468332653	74.8926498584969	46	8	23	2	2	0.2021096653375244	0.30433923639894456	0.31562928005877666	0.17792181820475222	
6200000	-10434.808686384404	-9856.920195444074	-577.8884909403298	-9856.920195444074	218.70429813330662	2.7046770606158	5.026550036845863E-4	0.5285833716674243	4.8246284702537173E-4	6.592384306301215E-8	0.5052412487659337	-546.7307235341995	376.57124636583916	644.6058523067013	106.22777130940004	94.67356393813006	85.85292344248356	12	41	25	2	1	0.20005004405062313	0.30398672290638284	0.2966081897373905	0.19935504330560141	
6400000	-10395.02992515915	-9847.802065744527	-547.2278594146234	-9847.802065744527	110.86649515847995	2.429953545018275	6.686245836107593E-4	0.5761813859845984	7.193315684238208E-4	1.900292671890334E-7	0.6055308560046251	-511.33346568258816	300.0231192295046	396.1755061176571	1381.1887971400085	378.43811258335506	98.31311529706183	21	9	4	15	32	0.18572785235902015	0.3038524697089028	0.31414730725230106	0.1962723706797739	
6600000	-10417.126229085801	-9853.24554553803	-563.8806835477718	-9853.24554553803	187.12458392457359	2.5702089246873934	5.620866286028995E-4	0.5109532451206281	5.831824352737883E-4	1.002901133324031E-7	0.5350279625211481	-530.8546762063575	698.0633685567356	944.8508687567238	100.8968532627339	108.92204901714629	153.50333996498023	46	1	26	4	4	0.18482957222623875	0.31753184500379267	0.29953260938126736	0.19810597338869906	
6800000	-10368.998122536164	-9837.312990905863	-531.685131630301	-9837.312990905863	91.69366858307188	2.4417810044397052	7.053685416208838E-4	0.519930155596682	7.895929480486526E-4	1.1556009103381922E-7	0.4723877508536372	-500.08586760867723	268.7918083851395	775.1051505961166	397.00637234152174	68.19204787903458	12.074347441215279	36	9	3	30	3	0.183249839030465	0.31310534880150226	0.3089109540014575	0.19473385816657302	
7000000	-10373.53162330584	-9832.235748379027	-541.2958749268124	-9832.235748379027	229.35515535349333	2.4587574345213996	7.717669665317914E-4	0.598858341482248	6.236553572711809E-4	1.742087495097517E-7	0.5745898013363233	-509.60673996703025	240.9528328520349	211.32975789952494	497.8628553565264	70.85435640977252	101.65462374099192	8	23	16	24	10	0.20558005987452185	0.27784513996335175	0.3162936728093475	0.20028112735277667	
7200000	-10376.09390790066	-9847.11296087108	-528.98094702958	-9847.11296087108	93.01705570845114	2.5807073709141295	8.700437924378164E-4	0.6480078488482318	8.738300807948089E-4	2.728079934757021E-7	0.6361647892294079	-498.62247173186984	334.3460648294436	244.4110158510143	106.65819915736472	167.1932036953767	69.35822813245568	2	40	1	10	28	0.19602958083345537	0.2920285099873804	0.30873588888510656	0.20320602029405557	
7400000	-10368.468892342376	-9837.077947980895	-531.3909443614816	-9837.077947980895	83.68401804465863	2.3024006475503005	7.311983121003921E-4	0.48799385415370483	7.958221414596843E-4	1.869822868466249E-7	0.5822253556607828	-499.66487641666396	243.18587201811465	330.52835380468906	786.4298952715851	96.63006783530464	19.03722075520601	27	8	8	35	3	0.19118750394361664	0.2982642968088307	0.3079014269029764	0.2026467723445743	
7600000	-10371.305569278016	-9843.716155627808	-527.5894136502079	-9843.716155627808	85.57774526817306	2.5233926317944846	7.169240614337157E-4	0.4693224576812631	7.787582844816617E-4	1.3517302498260152E-7	0.4891903188664695	-495.9399404593079	920.1668162594004	171.8893274895235	412.80923290964745	74.87463393091228	6.454819889454244	6	21	22	29	3	0.2049700581675634	0.2960260784046618	0.2984428143801113	0.2005610490476617	
7800000	-10382.981207702567	-9846.956609860617	-536.0245978419498	-9846.956609860617	111.01022401173581	2.6246308424888927	8.00186224074008E-4	0.6090378709483082	7.544612200968807E-4	2.1489709601043799E-7	0.6173578688503406	-501.1263560822703	484.6362209470021	230.5452812284427	739.3757379964727	342.98064123079274	109.18997942032118	11	10	12	4	44	0.1804679824750663	0.3350193142718374	0.29189059471817375	0.19262210853492057	
8000000	-10425.391025815667	-9851.988860019446	-573.4021657962206	-9851.988860019446	190.58985343430317	2.5438783046195983	5.860543898149734E-4	0.5467013089798112	5.074844205080925E-4	9.130093901082925E-8	0.545987191960294	-540.1730427548144	586.8659959111737	610.6422626763093	681.1095773416451	138.83301689154527	42.89301018613667	11	4	34	29	3	0.16415228518378486	0.32290987147129174	0.32196129835467224	0.19097654499024916	
8200000	-10376.244097323692	-9847.377988886697	-528.8661084369942	-9847.377988886697	94.1414548319226	2.513263306879332	8.092620603049286E-4	0.4627889276091179	7.831125485389755E-4	1.2162984591780602E-7	0.4527079324974159	-496.76884807635844	211.69090998335733	654.2842843860266	730.3795202551987	59.43723765644428	18.140748840959724	34	8	3	33	3	0.18507981365194748	0.3231138873729462	0.2924115381957756	0.19939476077932877	
8400000	-10366.982980787934	-9846.940138705284	-520.0428420826502	-9846.940138705284	126.52209400788485	2.6322985441730653	8.699904013780219E-4	0.49805714250875993	8.826669448140083E-4	1.9255277351670176E-7	0.5059001396480833	-486.3683478800329	215.30308173134205	886.3339574556408	497.98922903199144	44.54458457150302	69.76212212675344	34	5	8	16	18	0.18466783708257517	0.3180258786899959	0.3020849035491668	0.19522138067826003	
8600000	-10406.820527998183	-9862.820342937337	-544.0001850608464	-9862.820342937337	105.5855672986379	2.584801561657564	7.843426440862309E-4	0.5631887525899212	8.183051502597746E-4	2.409494255694594E-7	0.6264722487741186	-510.8715784650412	420.78528979313063	37.19838988600644	216.8957562872315	139.76304690078516	74.58140368866611	20	5	36	10	10	0.1734990336277361	0.31296852855115426	0.30268491191645724	0.21084752590465014	
8800000	-10395.56981165076	-9856.568089646706	-539.0017220040538	-9856.568089646706	132.85248069557255	2.454879569191235	7.914346622360626E-4	0.46818469414773317	8.402573232190296E-4	2.1609254533679435E-7	0.569678607704045	-505.2668289868572	553.3067949690054	348.3194656139696	422.8148070858717	543.9031552468485	79.30571486205058	14	4	6	26	31	0.1921879743063916	0.30427380673135523	0.3018619193226699	0.20167629963958117	
9000000	-10379.696876069964	-9847.204338241658	-532.4925378283056	-9847.204338241658	135.9112011179937	2.547216082878927	8.181366784482978E-4	0.45812387455167386	8.149662627978318E-4	1.5915525112199488E-7	0.48237965041737496	-501.5877899822253	314.7675887002351	175.0705089699204	387.77814591630573	138.72478061250735	81.40237265035263	8	20	11	12	30	0.19996865298354038	0.2945182788186215	0.3005618403798483	0.20495122781798775	
9200000	-10364.848931676474	-9844.145871817827	-520.7030598586464	-9844.145871817827	86.36227434457717	2.5460558668987616	9.875499262000716E-4	0.5787627326846947	9.945431713205507E-4	4.842537369867962E-7	0.7018037333695156	-491.01199906153414	216.69840248378011	402.6527917878559	61.78210761785696	104.57252868972351	42.66346296409478	22	27	1	23	8	0.19039126462960604	0.3059339583097954	0.29997034753688023	0.20370442952371617	
9400000	-10347.851011293502	-9837.237890422279	-510.613120871224	-9837.237890422279	99.76434898486718	2.8486033501314383	9.57906279087824E-4	0.5649927880407185	8.964743156999744E-4	2.907920648196285E-7	0.6172318788004456	-475.8124650576347	823.2126585026459	180.64116518351184	787.3866191976597	73.26356817096409	31.4155330198235	6	27	9	31	8	0.19696378643949897	0.30867125685364627	0.3003017387226356	0.1940632179842169	
9600000	-10432.621057923714	-9864.887680222964	-567.7333777007492	-9864.887680222964	90.41010232344897	2.594437121025793	5.949277315500932E-4	0.6245893997221776	6.395532953237911E-4	1.1987561627725648E-7	0.6064023067956877	-536.8549014791992	354.4842575860587	543.300128901025	160.62256132864016	114.40173953027575	29.357660102063303	2	49	6	22	2	0.20002884923188508	0.30705596742745894	0.31064034961384246	0.1822748337268113	
9800000	-10379.933908380759	-9855.619449143522	-524.3144592372377	-9855.619449143522	85.65795047283943	2.5334971442385736	7.705037445984196E-4	0.5060004504975463	7.799615387115021E-4	1.3834674700653912E-7	0.48819109276722755	-492.3642392396448	487.4525779184431	259.39712333092245	620.6564929100222	107.51689988664991	1.4794948763144056	9	23	10	36	3	0.18998691203470314	0.3048887703465045	0.2976463631133551	0.20747795450543496	
10000000	-10380.504368443668	-9842.359041515629	-538.1453269280383	-9842.359041515629	82.1676649936096	2.600677660615935	7.317463519239612E-4	0.579733847972745	6.6104899327648E-4	2.2680587952423206E-7	0.6631295168956235	-504.8460494664799	274.1387182944053	175.5709534722483	790.4599821718218	112.52714550271993	16.766412718438307	9	22	18	29	3	0.206393574988509	0.28929543183730827	0.30623613537473604	0.19807485779944425	
10200000	-10394.52715095423	-9854.490299572428	-540.0368513818031	-9854.490299572428	140.68427172715852	2.4333709474335983	7.05220338119384E-4	0.41273713649872334	7.228647656118241E-4	1.029273864927275E-7	0.4531628943094566	-506.699284471895	362.9450941382592	1076.3763325067405	530.7990950605564	51.16999313225159	70.9079303863388	37	4	2	1	37	0.18415597675026527	0.31978633857305	0.3047809075856328	0.19127677709104945	
10400000	-10403.488893822778	-9850.962897502384	-552.5259963203938	-9850.962897502384	123.7432831978635	2.4794910199862317	6.609903877633446E-4	0.4429104792178919	6.767815660016038E-4	1.1816203380784257E-7	0.5258355817207384	-520.421388303662	134.62700771369967	380.2767922960718	413.316629332425	350.18003674903156	59.86468788349024	2	17	26	9	27	0.19383186067511463	0.3015470452392994	0.30052362472887884	0.20409746935670467	
10600000	-10365.802903495307	-9842.186407142804	-523.6164963525025	-9842.186407142804	107.79098783053509	2.7157910065070863	7.726427734390664E-4	0.608217209338216	8.294036750520123E-4	2.1483217042115662E-7	0.6023803922578492	-491.48154297386515	198.7455731401882	98.81061603990386	146.28765519754907	502.6993993160397	62.64464702900997	12	15	4	20	30	0.19979441564575268	0.3018974232123052	0.30940175026629063	0.18890641087564894	
10800000	-10398.807859651431	-9840.844703042987	-557.963156608445	-9840.844703042987	116.21864358051148	2.595361227419389	6.574899744344951E-4	0.35069152239695417	6.681218675003442E-4	5.6205114447596035E-8	0.36462138890302787	-520.9826297467996	446.4747329024459	1864.0493121749732	1555.286509970585	139.401817278123	86.49568457650638	38	2	1	32	8	0.1910722055800974	0.31163888181938615	0.28870678992077076	0.2085821226797432	
11000000	-10366.7317824394	-9829.19903236082	-537.5327500785786	-9829.19903236082	173.25715905957645	2.4096815927383033	7.673886372865143E-4	0.737509780154438	6.663084841859512E-4	2.2836320776216263E-7	0.6871008733182369	-501.50730250177764	1097.5330352211326	136.2935206831352	249.1195964196251	628.524534669523	92.31510588555163	7	11	4	22	37	0.18562098697648072	0.32610241294772735	0.2942244616211431	0.19405213845464628	
11200000	-10418.925482603983	-9844.914328927363	-574.0111536766195	-9844.914328927363	172.51011654678499	2.6370034670528137	4.475298827993619E-4	0.5064082729841333	4.8092778575988925E-4	6.05010250535099E-8	0.542053218051576	-542.9217941784245	571.3722474908133	448.49859279997116	47.03852901804736	129.01815608316628	14.242752188799791	19	32	18	9	3	0.19485113383670408	0.2975192359339713	0.31824546746491117	0.189384162764411	
11400000	-10397.894272238364	-9829.051545209224	-568.8427270291394	-9829.051545209224	137.4264558102558	2.7106445135244686	5.792270497670921E-4	0.4981140691265801	6.10481966252634E-4	6.909060224908628E-8	0.4638282485895968	-533.7162537018106	548.5091776751735	374.52707585239034	619.7291173557298	760.0006804720314	97.74344391932016	5	22	7	16	31	0.19364139682851292	0.30538154348626184	0.30286949445907807	0.19810756522614487	
11600000	-10416.898555675354	-9835.08827928714	-581.8102763882149	-9835.08827928714	282.5693317201426	2.6540505430937404	5.589202825140861E-4	0.5129703780655535	4.8557957074003686E-4	8.532957898933839E-8	0.5434371959990217	-546.4001348159999	368.86375325378464	858.3084007926448	601.2827159054219	513.555458705649	230.84627558671048	22	9	14	7	29	0.20036057316487418	0.30287575598604244	0.2842543714097394	0.21250929943934144	
11800000	-10404.076673897545	-9835.213947205842	-568.8627266917026	-9835.213947205842	165.25578094339605	2.58265622673443	5.29993454320816E-4	0.6024490593971816	5.452145360921815E-4	9.835153796011242E-8	0.5686675005459091	-536.5878602279374	641.7710398189735	711.0077602116928	140.640400250008	50.75266951314957	106.34865929646877	32	17	2	13	17	0.19410091842481922	0.3026483860418344	0.30854283404687255	0.19470786148647143	
12000000	-10418.89623215437	-9840.560198084224	-578.3360340701464	-9840.560198084224	124.14850569500854	2.6939095109491693	5.619680774609407E-4	0.5402172581377823	5.67412338143715E-4	8.40062171561221E-8	0.5153048002940377	-545.1036020814046	507.0445305833919	792.6088748959093	285.50566583826605	208.13945825036072	100.37223575170607	24	21	8	25	3	0.18292013564894666	0.29711964723173967	0.3145851505664034	0.2053750665529079	
12200000	-10408.774983123902	-9842.301268975902	-566.473714148	-9842.301268975902	109.40324693046345	2.744357121502729	5.65549801648302E-4	0.5255323132598094	5.924329213600412E-4	8.813050729810218E-8	0.5072639874967517	-535.914699165652	387.56438801319774	547.3868453482684	146.5016046819751	127.23311254091776	1.5722308110771221	52	3	10	13	3	0.1924890662462427	0.30510512810142626	0.30052138430053404	0.20188442135179463	
12400000	-10414.480641592083	-9848.47979160368	-566.0008499884024	-9848.47979160368	119.29484412278957	2.4929873563508687	6.300728028914241E-4	0.5643819796244524	6.18232522103996E-4	1.1074745318081333E-7	0.5385019198227877	-534.8669967838806	371.77825921873267	577.313540902148	151.39837783421683	107.5770878015159	78.96690766112835	26	25	6	18	6	0.18022797235766772	0.29861463416724016	0.3119309920932584	0.2092264013818316	
12600000	-10405.493652137937	-9841.776635380375	-563.7170167575629	-9841.776635380375	108.6440713305613	2.438239084616462	6.919378144297576E-4	0.6586334001347648	6.663035077294561E-4	1.6994063554703328E-7	0.6435334825470653	-533.7239909770036	425.96743306474247	144.81801327452538	146.84631521473455	161.58058655563573	16.47783837832719	48	3	11	12	7	0.19606330338527647	0.32114476478561627	0.2898652947884258	0.1929266370406794	
12800000	-10397.258417007026	-9836.951416258727	-560.3070007482986	-9836.951416258727	104.22742155180224	2.468497988511315	5.748035926446295E-4	0.5786884609572256	6.354221165715521E-4	1.5401492366483336E-7	0.659094795389169	-530.4053933260053	368.13087433140214	381.0413063589957	61.35205180572538	105.33607712141627	45.74720408503668	9	48	8	13	3	0.19995112821730404	0.2971539468472915	0.2995489097428134	0.2033460151925888	
13000000	-10379.380181935201	-9835.697011847218	-543.6831700879823	-9835.697011847218	62.13136255605489	2.5945305825434595	6.624472373915246E-4	0.6951827861046048	7.104404148459064E-4	2.7155056265902365E-7	0.8122156579389277	-514.8872720132173	327.9748306523521	447.2079086018505	158.5193249942526	21.297189024782117	14.321199500621674	5	39	28	6	3	0.18347674154241475	0.2947666662526066	0.30391371671847417	0.21784287548650236	
13200000	-10352.944715892474	-9822.375795166305	-530.5689207261702	-9822.375795166305	60.9954886970632	2.813800905319147	6.998462392413229E-4	0.6759430025777885	8.115162563223825E-4	2.0644057968397495E-7	0.6490563968872292	-503.0092577592753	471.4305328867872	31.984302780990962	52.52967661164439	60.386866510997386	23.290189776903837	50	3	10	14	4	0.18550554374207057	0.3022961601517261	0.3158913436433624	0.19630695246283886	
13400000	-10391.463208798721	-9859.880848740268	-531.5823600584539	-9859.880848740268	72.40244188388887	2.404980050251398	7.773349628634978E-4	0.6138074580641195	8.722333517442152E-4	2.7244852825274154E-7	0.6660540345644722	-501.9987167965089	329.83344571406053	370.2599342080557	139.62120813887753	106.7077695254065	8.934111033375629	43	4	27	2	5	0.19263442610518247	0.30060220593665327	0.2946358138102099	0.21212755414795223	
13600000	-10368.676485772305	-9843.850175683754	-524.8263100885512	-9843.850175683754	71.68097302064079	2.4776813315672164	7.074811409737001E-4	0.6834734797446658	7.759560144986669E-4	2.3585357944827678E-7	0.6881144975532119	-494.1314605623355	359.9505137309089	577.0831503367431	35.09772544164704	83.64190067031944	13.202990637264271	36	12	15	14	4	0.19617492872826026	0.2966791596573094	0.2974157104679774	0.20973020114645058	
13800000	-10385.399275532976	-9862.800476255212	-522.5987992777648	-9862.800476255212	86.47231116576087	2.684918557592604	8.015580508059886E-4	0.7167302102312593	8.345576322406494E-4	4.430355379674416E-7	0.8099632219235298	-490.2975853079013	188.87808735390917	596.1224131996796	350.9035036465955	106.9873595859641	30.37010012254154	32	8	5	26	10	0.18785553766201302	0.3108694851856065	0.30292257201449313	0.19835240513788494	
14000000	-10344.8290960584	-9844.564102046661	-500.264994011739	-9844.564102046661	62.71327635888213	2.694186642873881	9.456225496572204E-4	0.7445372841941414	0.001012978923952745	5.212098269706589E-7	0.7757662094009833	-466.3515540364565	156.56301948652796	57.2860394643309	434.46358046773497	114.51239304084618	8.532711107046111	15	18	14	23	11	0.18932586127438183	0.30604612572056	0.29594393523301693	0.2086840777720388	
14200000	-10342.981999934718	-9841.625362502433	-501.35663743228565	-9841.625362502433	46.674283597904946	2.5550656949971264	0.0010490378573296808	0.6478485956231017	0.0010752795726304775	6.934728934326296E-7	0.8137572186551741	-475.98818946075113	281.5055373338844	244.8069427668934	57.41413255505239	17.0168912885824	0.2737394855890452	3	45	29	1	3	0.19350638052074612	0.30266261109881964	0.29401172455911073	0.20981928382132106	
14400000	-10326.080839020466	-9827.705686638803	-498.3751523816635	-9827.705686638803	49.58835667661318	2.5529650697021378	0.001023087572869	0.6494000647216249	0.001135371564870857	5.784853078928617E-7	0.7342001771281661	-465.7440287209957	261.7692124085127	126.63516341303783	586.9114353150377	47.02797360549048	44.19682963813793	14	16	13	16	22	0.17939357584235197	0.30011427524280354	0.3264864570638812	0.1940056918509608	
14600000	-10332.099260653347	-9825.553177274614	-506.54608337873276	-9825.553177274614	56.54241255732712	2.7160849868932235	9.827618066185037E-4	0.7734854401966128	8.781731282519419E-4	5.877234826020791E-7	0.8653751369562174	-472.9638486328254	170.32309601804826	212.24757923505447	999.7045660161068	69.60458438443166	1.1086280941884907	5	27	10	36	3	0.18910492133111562	0.31243442251902154	0.3055957282199154	0.19286492792994483	
14800000	-10404.975922417194	-9857.331528825336	-547.6443935918583	-9857.331528825336	81.55275173036894	2.6702208539612378	5.541919166668227E-4	0.4209762625354765	6.064839412259317E-4	7.73605647422649E-8	0.48215626913143783	-514.1763303130343	411.4098376417443	1433.8917907910964	712.1502249778582	44.86138244192565	9.283700349950793	35	6	4	33	3	0.1808776200278979	0.31146053581791905	0.308940038764034	0.1987218053901464	
15000000	-10402.805802060444	-9867.668059956111	-535.1377421043325	-9867.668059956111	95.67338398468046	2.777704701033017	7.477109498583987E-4	0.4014187920345958	7.563932005305486E-4	1.0324811924957161E-7	0.4286699035515751	-502.4582158733753	535.6834012210836	328.3883663810966	789.7825479114532	87.56719542378727	47.442684640613344	5	29	11	34	2	0.19837724347193197	0.2988772481418541	0.2996165308898021	0.203128977496409	
15200000	-10393.778511469482	-9848.520760525447	-545.2577509440335	-9848.520760525447	146.95323527323072	2.570223870595794	6.647802864162222E-4	0.5045248900845634	6.915662566505686E-4	1.0509361856827493E-7	0.4660716409241776	-507.5883417148064	376.9592670390553	343.44725791303864	118.37579722926277	861.4776556318902	84.8697356685949	20	10	3	12	36	0.19245098785984216	0.30639811232427927	0.30444160643008306	0.1967092933857927	
15400000	-10351.664183849596	-9842.584924302968	-509.0792595466288	-9842.584924302968	82.14004225394702	2.9287648828329065	8.746078986107687E-4	0.5335306268274281	8.179958908344313E-4	2.9712149523328174E-7	0.6174518940856993	-478.5913430790621	181.7264805834859	551.8676239165459	46.887103075306875	93.32385792510543	22.281290511435742	33	12	19	14	3	0.18654736660620727	0.3105579999985691	0.29443688269170537	0.20845775070351535	
15600000	-10408.917709953557	-9857.375814978932	-551.5418949746256	-9857.375814978932	81.4294857827477	2.9660778294587713	6.814411059543027E-4	0.5415905967105792	7.418800556372284E-4	1.573864418813998E-7	0.596617001461113	-520.0175588009803	489.7565828546069	851.6248986136206	366.91524446002984	54.85049783014466	4.619987402618251	5	13	36	25	2	0.19600751369982444	0.2933715212134461	0.3118439530313268	0.19877701205539972	
15800000	-10402.14971161627	-9832.600634169601	-569.5490774466683	-9832.600634169601	131.7280805489686	2.6703887395103973	4.417607612951481E-4	0.4423018023617598	4.993115470326935E-4	5.076032016980758E-8	0.4896092142237996	-536.4195449374082	465.97359703454	1286.0084288543605	279.718625123552	97.80215039449818	51.115384456177196	36	5	9	27	4	0.18762821294708498	0.30793955714205723	0.30842863837260864	0.19600359153824623	
16000000	-10424.614418762478	-9838.097488911126	-586.516929851352	-9838.097488911126	126.22608626476081	2.2726088226629795	4.7675989356931196E-4	0.5482271903438874	5.008255070920563E-4	7.02217747734068E-8	0.5883527052889185	-551.951256384239	555.8037812525367	395.94102265695176	1034.0767797025637	178.83283182642032	85.5102810176063	9	15	22	31	4	0.2012376012547042	0.29460554037369574	0.3161362488146665	0.18802060955693067	
16200000	-10389.381513594642	-9847.3974260078	-541.9840875868431	-9847.3974260078	127.72894298941856	2.6678409415040583	6.974427177041899E-4	0.5961624769807524	6.616834983538207E-4	1.4475099028122014E-7	0.5898824619913888	-512.2233359619566	261.89640209183426	550.1410258825599	91.40416639505409	53.51455892041359	43.46520829181093	26	18	27	8	2	0.19094927261035527	0.3232867125863768	0.28726659279915906	0.19849742200410606	
16400000	-10368.76131746131	-9828.94722284358	-539.8140946177293	-9828.94722284358	87.54480286041918	2.578299555739662	7.116603482868489E-4	0.5602510216797907	7.294268348235387E-4	1.9241934817361496E-7	0.6375724959224742	-507.22233129575625	558.6861021285857	275.267299889992	679.909876068142	103.90722755508769	4.452986465641149	1	23	25	28	4	0.19531947672664376	0.2924789235281525	0.30211885993148785	0.2100827398137131	
16600000	-10385.683078853759	-9839.725018395653	-545.9580604581068	-9839.725018395653	117.87071201956572	2.521825572092667	7.769292471364915E-4	0.7155820811104305	7.405722476038968E-4	2.649034182111574E-7	0.7361922904736963	-513.0221198001833	448.012214276208	903.8069123988455	222.51365573463934	47.534263351724576	79.8049997956594	31	13	9	11	17	0.19861486170535173	0.3082175847419566	0.30298158001298336	0.1901859735397053	
16800000	-10400.573203186214	-9844.964345201824	-555.6088579843897	-9844.964345201824	82.04642413364348	2.5060365373325486	6.105168876361659E-4	0.7795179211362973	6.791502712819599E-4	2.466476419770405E-7	0.8246412652559747	-522.7196630651089	551.1071201177793	828.8643359237795	74.33623349162059	140.56773652852007	15.227468567553299	31	18	15	8	9	0.18983791268210742	0.31410286739716775	0.31348700076576697	0.18257221915495483	
17000000	-10367.442673488227	-9838.452907362062	-528.9897661261655	-9838.452907362062	66.70315403377684	2.664118496746605	7.607307450499872E-4	0.6497193775478521	8.246080026107875E-4	3.7885877140419696E-7	0.8045683371174984	-504.10834630481946	367.5624414984939	115.81044165726946	18.581627929633683	20.996384997915744	8.61297124221332	59	12	5	4	1	0.19623699484874196	0.2978091014388258	0.30444729741246046	0.20150660629996883	
17200000	-10394.14944661696	-9843.477102852952	-550.6723437640088	-9843.477102852952	79.51378240594671	2.5230244278160767	5.434026149942917E-4	0.6402979664933187	6.364666065295434E-4	1.6342488985014274E-7	0.7020299266535869	-515.1278270843673	418.3690560824887	1903.7605816323087	65.25173113828968	127.94699922727065	12.21910743145086	38	8	14	13	8	0.18732409257038482	0.2997916938762841	0.30732673655048476	0.20555747700284344	
17400000	-10401.169974645072	-9824.610855738509	-576.5591189065626	-9824.610855738509	101.98534789639793	2.596190032919	5.09997692884893E-4	0.5210324873019593	5.351335131066619E-4	8.638336889696323E-8	0.6205793714847141	-546.9240969675726	518.9158882428843	230.03691483444604	84.59531035569131	129.9286823994349	22.33553186228246	45	7	18	8	3	0.18414033281948813	0.3039242420236192	0.3126748239233508	0.19926060123353925	
17600000	-10398.40845357728	-9847.867987315267	-550.5404662620134	-9847.867987315267	75.46977562705176	2.5425114616738282	7.238082918816602E-4	0.6140063557163568	7.015222627054019E-4	2.2195562094925808E-7	0.6929896596631284	-515.9136692438142	1156.9395327757659	257.11094621591565	802.8676216179084	90.5774722142865	13.552698258288308	10	20	17	24	10	0.18570422528508146	0.31776893458556627	0.30424582610267986	0.19228101402666967	
17800000	-10428.98628403434	-9837.799659584454	-591.1866244498857	-9837.799659584454	122.07961552223587	2.75005393293955	4.683600952049918E-4	0.6076568510568492	4.5991520808228434E-4	9.382514331997707E-8	0.6956157752419198	-556.378816562748	444.6140845441893	948.9565908374757	269.13790931852094	396.92676117565634	24.659489497363058	17	28	5	22	9	0.19440260482457303	0.3172015430449995	0.29144865062860287	0.1969472015018219	
18000000	-10423.035286736476	-9845.19246592307	-577.8428208134068	-9845.19246592307	106.34114573669213	2.3360806054136463	5.055463277750622E-4	0.5986713253610341	5.353218062061286E-4	7.802821431156619E-8	0.560278198886939	-545.7928903718566	500.1981826697682	668.2476664873346	195.34965984018797	181.5509025723466	7.867458098814735	1	49	13	14	4	0.18613668791729684	0.3112967676083691	0.2993432123071178	0.2032233321672134	
18200000	-10398.831088938974	-9843.65286565738	-555.1782232815947	-9843.65286565738	76.83875332591857	2.7014755342787056	7.394111375284637E-4	0.6183706373069027	7.12012131404582E-4	1.8483158407920946E-7	0.6232963038585381	-527.4037232671466	338.3588279291501	385.9269212140583	180.7224694803253	11.302526490909989	7.1751308341430935	31	14	28	1	7	0.197644922375297	0.30305627702500615	0.3001360093028663	0.19916279129682776	
18400000	-10401.607620153027	-9839.382610686946	-562.225009466082	-9839.382610686946	89.63506023604643	2.524675238129637	5.366203985601164E-4	0.692895388726132	6.361650048527144E-4	1.9340642000577557E-7	0.7973057174265314	-528.7088004124944	448.18725191309795	925.2368071691843	594.2546120928233	97.88951468049889	20.478016475686037	2	7	37	27	8	0.1937610036098955	0.3058604409229491	0.3004710900089427	0.19990746545820995	
18600000	-10417.260178301547	-9849.131835672128	-568.1283426294199	-9849.131835672128	89.55497198748809	2.8023841327755314	5.917686670888745E-4	0.6737992584178273	6.3063080792173E-4	2.1640267743465763E-7	0.7781009640453558	-538.0743605467555	524.5696765191087	345.1583695186726	113.78494213768926	88.62891764826819	20.868398027645732	55	1	3	19	3	0.19503457238057745	0.28476847436169694	0.31731514154176366	0.20288181171595904	
18800000	-10406.227000386112	-9837.244841411326	-568.9821589747862	-9837.244841411326	107.14697447573297	2.572409382110619	5.35105542854702E-4	0.600471989883885	6.039225586992586E-4	1.188531092099531E-7	0.6280065110492573	-537.3658610489902	449.71952735273754	193.86756370340478	98.48233950768933	271.9344621681033	27.758880366777	46	8	10	8	9	0.191766608327826	0.3101830269475539	0.29913577068559677	0.19891459403902045	
19000000	-10420.707613146322	-9844.444528099448	-576.2630850468743	-9844.444528099448	107.74940284126603	2.8136280238847786	4.6958672636955557E-4	0.5582810131163322	5.419424621051363E-4	8.245076275748751E-8	0.593130062504834	-544.3879122950643	612.4875088788784	527.5521936153527	152.78061107178277	179.21588927066048	27.108738518292785	26	20	26	1	8	0.1863259733806135	0.29372819921467136	0.31599304585020144	0.20395278155451066	
19200000	-10398.461938432274	-9835.984831906244	-562.4771065260305	-9835.984831906244	89.10840675012992	2.5906047502114147	5.441778002795852E-4	0.7620385891626968	6.221495101998354E-4	1.7596492190198604E-7	0.805465497568625	-526.419835494008	238.29016919676508	1210.5417615849315	453.7428064483805	145.1912771060268	67.85455585796953	16	16	9	38	2	0.19344133570630165	0.29709034423283903	0.32118210432620276	0.18828621573465348	
19400000	-10380.915274860556	-9840.589035299705	-540.3262395608511	-9840.589035299705	62.86675454660088	2.4683655650405463	6.439524375500241E-4	0.5952424444765614	7.330820991831878E-4	1.677876788502328E-7	0.6494378280551764	-510.0827677052901	595.5694434749427	854.8359915708903	106.14787882721858	36.01461136729563	17.6094982074555	22	20	30	5	4	0.19779551113997842	0.31297769123607644	0.29327359718193025	0.19595320044201178	
19600000	-10445.440658353755	-9846.129109768255	-599.3115485854997	-9846.129109768255	139.50446364186683	2.3996346196710086	3.99161568736993E-4	0.5407381746754457	4.3792892690171724E-4	7.135082724604062E-8	0.659202197072201	-566.467628103796	1038.0102885544545	718.5575654344349	298.8230432181622	124.5670239307388	57.67878422491105	31	10	32	2	6	0.19296544695068735	0.30479409227619775	0.29621918095804434	0.2060212798150674	
19800000	-10387.70021495947	-9827.315349541304	-560.3848654181663	-9827.315349541304	80.98233324001438	2.490407479872788	4.859873087226636E-4	0.5827656383051996	6.171464549870795E-4	9.969239419334096E-8	0.6027935112847617	-528.3030612842863	432.0798295126145	642.7171905500999	487.5483221120718	103.82007648033179	15.0378448500315	29	15	7	27	3	0.1934142421287525	0.29846659848764157	0.30101444502219854	0.2071047143614041	
20000000	-10423.277606397032	-9846.11559777288	-577.1620086241523	-9846.11559777288	130.12410137206572	2.886117337172977	4.577288924727453E-4	0.5529677362947063	4.6395953350444874E-4	4.76348839042355E-8	0.5101080997787949	-543.2071801312395	625.1299303433309	488.93201483213846	983.5215098579861	130.25733768181743	14.712818728855117	22	10	10	36	3	0.20174768761642542	0.31278913564252214	0.29675931020543445	0.1887038665356147	
20200000	-10394.984236085727	-9832.55183325892	-562.4324028268074	-9832.55183325892	110.55003292736936	2.6533008867014627	6.033613937540572E-4	0.5814750470214596	5.859254405489523E-4	1.1862756190641748E-7	0.6240198548529838	-528.6032111640079	448.1596351319007	454.33429167245845	915.1596371007149	56.641041548081446	82.39043217955034	7	33	4	7	30	0.17447226014612469	0.31334162881380795	0.32060931532896864	0.19157679571109534	
20400000	-10396.410926874107	-9841.188171683129	-555.2227551909776	-9841.188171683129	113.73634535077743	2.498044450116721	6.499360989537404E-4	0.5198376073756033	6.296882731069998E-4	9.67198513504784E-8	0.48889310793423274	-525.4550520208662	388.24903971508974	129.2661443326725	131.72506908765806	205.15591135676766	8.236070986720442	52	12	1	13	3	0.19511082998705273	0.3149175189467673	0.29991929785718774	0.19005235320898875	
20600000	-10383.461429268395	-9842.61183441677	-540.849594851625	-9842.61183441677	144.63315986818753	2.4898990887263106	6.863228857965428E-4	0.4969454159424707	7.18402910753953E-4	1.3293009581585611E-7	0.5096472499789592	-508.0103585287577	655.1140315612317	141.78722242714406	158.9732131024893	405.16052576032234	85.6127124744467	15	10	3	17	36	0.19624399962041825	0.2941867393739355	0.30153844084621684	0.2080308201594259	
20800000	-10349.342649433374	-9840.494675151866	-508.847974281509	-9840.494675151866	82.77867865363436	2.6010410328832676	6.730915525839915E-4	0.6972217946568329	7.982808665955455E-4	2.797786316485834E-7	0.6799602632772006	-475.3787887615647	190.74079796595402	906.2359985579006	64.84634429806884	119.9111075680912	7.262503897359382	33	8	28	9	3	0.18766024503786607	0.3026041082197054	0.3112993939332986	0.19843625280912633	
21000000	-10427.613889260034	-9870.589118703501	-557.0247705565333	-9870.589118703501	95.60402175037217	2.776429156252332	6.940981251321628E-4	0.42492788234244994	6.819574791780639E-4	9.705326574953342E-8	0.463663098954159	-524.7778932859129	300.4101548419108	366.5849906448645	243.11668086225131	405.93707642830225	117.21566432795827	11	1	16	24	29	0.1844831191304327	0.31451048080553246	0.30689117134623367	0.19411522871779757	
21200000	-10412.421966608877	-9845.020223334925	-567.4017432739523	-9845.020223334925	219.60634743700734	2.5435571481650734	6.43828457082775E-4	0.617282115871048	5.699992355094166E-4	1.8909114247051896E-7	0.6923877387029198	-532.109102020557	880.1061307016246	121.30281572047699	326.2290890394182	515.8932359180485	161.0913640789873	11	9	17	21	23	0.1936979454754997	0.2927447468843824	0.31650337615147806	0.19705393148863617	
21400000	-10369.887722390444	-9836.427282626724	-533.4604397637197	-9836.427282626724	109.0542153124377	2.4651784548462055	7.23190921668802E-4	0.4998168498899925	7.448225762714971E-4	1.4510175247368176E-7	0.5263214889120007	-499.95073968767196	181.09995251637824	286.7608783246396	191.8916935682487	676.4258636128839	105.55525309827428	3	14	15	14	35	0.18223052219216104	0.3011107749762897	0.30841965051753456	0.208239052314011	
21600000	-10381.673635289058	-9834.478846586797	-547.1947887022615	-9834.478846586797	155.70654752127226	2.440644803718062	7.80428355077298E-4	0.9272132486109749	6.573484695468424E-4	2.3451282935118872E-7	0.7462591018544247	-512.2323255398368	388.4674252555467	259.9874554969011	684.8905895712925	323.5859126007123	81.81818031511311	4	20	16	7	34	0.17646099525781986	0.3130132435059346	0.3014061191423645	0.2091196420938772	
21800000	-10355.582554515939	-9832.761112228727	-522.8214422872111	-9832.761112228727	82.08841191700151	2.596014161347252	7.088399179551343E-4	0.43748551969464317	7.649273791222078E-4	9.79755668926329E-8	0.433891769782338	-493.8428676074541	325.05721296200113	557.0635293112925	50.232834033220854	73.07352498869419	3.7157878550872914	28	18	17	15	3	0.19926258835164837	0.29181073407306973	0.3211829581742985	0.18774371940097964	
22000000	-10367.134493613123	-9836.610017805171	-530.5244758079516	-9836.610017805171	78.52457168786817	2.4181124562061127	7.036006974260502E-4	0.5698406809848846	7.147293151718507E-4	1.5823409499556095E-7	0.605070808925892	-498.7128495171449	412.65791215024285	135.69422438393434	486.07476030905724	93.80711125740713	4.98664328233751	9	23	19	27	3	0.1871829890561041	0.30606976004840925	0.3117330585245854	0.19501419237089748	
22200000	-10425.029277287133	-9852.626476915624	-572.4028003715089	-9852.626476915624	119.18341712488223	2.744496172377947	5.660368835383004E-4	0.5284169177223708	6.03573954599846E-4	8.37718517517099E-8	0.49322833748390404	-538.7718626933629	371.2179385648947	506.1235791839308	608.0192541562881	184.2374383227584	207.4660557494614	32	2	6	15	26	0.20550855511865368	0.3042113836722776	0.30352986819556865	0.18675019301349638	
22400000	-10397.221068429479	-9838.511935257768	-558.7091331717114	-9838.511935257768	111.13461751022182	2.4493453196952473	5.794643613749981E-4	0.4887322296186512	5.790665607114013E-4	6.365513648508586E-8	0.4669797771397253	-526.7795732733333	559.1430152241908	461.8024530979288	635.4080013879865	86.85440167934648	16.02077125491735	21	14	13	32	1	0.19757724268987678	0.2906302597816354	0.3074081777024273	0.20438431982605682	
22600000	-10379.91934242872	-9841.943584684397	-537.9757577443233	-9841.943584684397	74.54890056984104	2.7014896491034315	7.134833662879403E-4	0.5470444694818662	7.316927098346319E-4	1.5626429164553831E-7	0.5561629754153655	-505.61970265113035	346.6515247553917	782.1993032731611	560.7446840980941	88.13272796623964	5.2412966636832365	34	9	3	31	4	0.19502798544172523	0.2951185844610369	0.2983738798884208	0.21147955020881345	
22800000	-10383.147513807515	-9838.519994249404	-544.6275195581109	-9838.519994249404	87.69635108453554	2.789486909372313	7.598219695666864E-4	0.5960791194839319	7.675207667244761E-4	1.7773295671927507E-7	0.5845348927403521	-514.9017121749068	270.9640751545803	378.78211490610795	101.92599459884441	124.41522358475586	6.215903073018434	17	32	15	15	2	0.19410751127975762	0.2933405114222061	0.32389034656304005	0.18866163073499256	
23000000	-10402.940035050224	-9845.955730413163	-556.9843046370609	-9845.955730413163	78.76553264670157	2.782626461156346	6.360694755567531E-4	0.42798039178066144	6.801956818345513E-4	9.37875274392072E-8	0.45072381917156157	-523.4438141721705	477.75482141342997	634.59196883898	577.5982599088225	323.82514009333204	67.00316068121136	16	30	2	1	32	0.1888996712759601	0.3038072957758501	0.311234411647597	0.19605862130058913	
23200000	-10360.289808025504	-9836.973719101445	-523.3160889240581	-9836.973719101445	78.94967278682574	2.6427259841937483	8.175276763116892E-4	0.690937107107723	8.147929592435429E-4	3.096221902097637E-7	0.7010165876948805	-490.52060684356815	325.133555303056	1383.1813396219052	71.69761345223436	53.88030038115925	11.657038728477561	36	5	17	20	3	0.20153151746533177	0.29286109469652655	0.30179660032716416	0.20381078751097395	
23400000	-10381.358447054203	-9842.354363118968	-539.0040839352356	-9842.354363118968	164.11782473658604	2.5257230628897216	7.496016320483565E-4	0.36344659208535735	6.64059564949487E-4	8.349016658175492E-8	0.39261079759969186	-509.6300157233086	343.12994860070984	260.085285634027	32.7238860777053	95.82207584506725	96.73999744414907	47	3	7	5	19	0.19185947245325036	0.296316577134403	0.30340513958321175	0.20841881082913152	
23600000	-10415.63315021686	-9842.821817932565	-572.8113322842948	-9842.821817932565	90.47827355190348	2.721758823726473	5.893633696117904E-4	0.5337350475325723	5.947112507008348E-4	1.307818266356632E-7	0.6052813302107957	-539.3442238093664	470.9642087062089	655.4653264040492	172.44263640886652	349.05029796311516	9.573226664733783	23	24	5	25	4	0.1938361927700847	0.29317445434917144	0.3205543725819955	0.1924349802987452	
23800000	-10404.68832512456	-9830.27037901748	-574.41794610708	-9830.27037901748	118.12859733259351	2.658538529393826	5.241523395687721E-4	0.7415392824219066	5.116062521378233E-4	1.0270677483092698E-7	0.6747837721174592	-544.507705502169	816.2473380157728	296.6502543645657	125.92965621873562	41.23207580554103	20.83331983464358	37	20	21	1	2	0.1897307269724616	0.3008198668712714	0.30377129772459577	0.20567810843166817	
24000000	-10410.933841596107	-9855.509437968376	-555.4244036277296	-9855.509437968376	91.12977559806822	2.3684201987971365	6.496887360847198E-4	0.46343876079552887	6.69266273388151E-4	1.0359122492728354E-7	0.5161460840298331	-522.7790857198705	509.6996534519143	870.283117001404	471.2875499053828	159.14097708574735	2.9467586224399054	1	9	38	30	3	0.18370640070696123	0.3068754323206717	0.31807960042183675	0.19133856655052733	
24200000	-10390.65950072502	-9854.335980820355	-536.3235199046644	-9854.335980820355	80.98504664941183	2.772792231234155	6.423211409099457E-4	0.5370283465399532	7.254766339402917E-4	1.3886893535145554E-7	0.5407184757573091	-504.871374282267	424.2062208372776	239.091978875689	501.8787285554261	103.11470373053436	16.68546936581099	10	16	20	32	3	0.18017799247049995	0.3148820334639327	0.2993041624703207	0.2056358115952437	
24400000	-10376.86631767422	-9849.790433024516	-527.0758846497031	-9849.790433024516	63.11668872830866	2.6817709245196006	6.155262098151203E-4	0.553923629907023	7.164021923351128E-4	1.6134157579461104E-7	0.6321540027112094	-497.9348524472017	554.6421343997926	41.86151686313626	47.30085484272205	131.25623411745693	5.288115698412006	43	10	15	8	5	0.1879523322948985	0.31821672067760143	0.2908933947561999	0.20293755227129726	
24600000	-10406.511574986514	-9844.959970922893	-561.551604063622	-9844.959970922893	126.49029245314912	2.750032859219374	5.576180959813792E-4	0.5235284845594326	6.058665452117293E-4	9.042622926585998E-8	0.5463133147422586	-527.1934046666352	497.51682573780374	866.3590116063126	882.3327123002754	122.43529088610724	91.90700896603686	26	3	11	10	31	0.19793189856598511	0.3021896205809233	0.30133769560279855	0.19854078525029	
24800000	-10362.431620366755	-9822.12501527241	-540.3066050943456	-9822.12501527241	124.30358440757502	2.6444375309244723	6.182998455170061E-4	0.5000819728211943	6.522414102346149E-4	1.0950244491137082E-7	0.5126060402785452	-512.21385597653	458.2040446965751	31.63144445537975	37.56532897141629	81.05400391941265	91.96727372316293	49	8	9	3	12	0.18963391980047706	0.3024446533001979	0.30537666889584547	0.2025447580034766	
25000000	-10361.238305846897	-9826.754915862102	-534.4833899847938	-9826.754915862102	112.34168619675418	2.6196929997209435	6.001179294267438E-4	0.46957632528827914	6.430145771129689E-4	9.989966839496595E-8	0.5170393906417774	-507.55791316802635	428.021199773593	48.702702313556124	32.141887564215864	80.91106728385516	5.750700278779622	49	6	10	13	3	0.1820164561441324	0.3155907178161072	0.30650236865318903	0.19589045738656838	
25200000	-10403.483603762259	-9828.118141589746	-575.3654621725125	-9828.118141589746	166.49994727304139	2.648436431377974	4.98483094849226E-4	0.6019794850860964	5.063906204788633E-4	8.627472606951778E-8	0.5721903193830034	-537.1813775743097	1041.389105973828	474.23597740827535	764.3056543377332	49.93689914448166	263.4743175708147	2	9	38	16	16	0.17780411355890638	0.3206732120009568	0.3113252985700776	0.19019737587005614	
25400000	-10442.337184435208	-9854.199631071297	-588.1375533639102	-9854.199631071297	217.59707373189482	2.514756559799482	5.125106251249623E-4	0.512226769425414	4.8394334578096335E-4	7.340728198632657E-8	0.5553117280962978	-554.271989894109	523.0658448091309	210.67903237948494	610.8607338415927	293.8943672399824	90.00943709100058	8	7	35	16	15	0.1925737854009573	0.29712261103224186	0.30258677425494185	0.20771682931185603	
25600000	-10408.557762637307	-9851.85935978598	-556.6984028513274	-9851.85935978598	138.73566902061435	2.613345237194981	6.069097647552424E-4	0.46925362133461274	6.644498002785417E-4	7.806508797931344E-8	0.44711549614052876	-523.162164575812	546.9846438025054	579.4031465648833	974.0870072379643	84.01646734849993	61.66369361228271	22	19	6	17	17	0.19600117455377844	0.3033216399888697	0.310989197179047	0.1896879882783018	
25800000	-10399.818817320245	-9838.14079807996	-561.6780192402853	-9838.14079807996	116.28359740965196	2.70900471935941	7.033005843474644E-4	0.5827890952694101	6.583385641217597E-4	1.289208191671247E-7	0.562864808900332	-527.0263462572121	471.549222773432	1184.0423239468867	703.4320084113522	71.74324283056863	79.06738534570785	31	2	13	22	13	0.2002636734096007	0.3200540405209779	0.2946278544135961	0.1850544316558222	
26000000	-10402.020777447304	-9845.295613093469	-556.7251643538341	-9845.295613093469	100.00153259884972	2.5145500116146846	6.006084347271849E-4	0.5505391082521925	6.491161591829118E-4	1.2995840580127476E-7	0.5658685993983548	-526.3361258405395	313.1055325124949	210.46335552686233	348.6226995031829	139.49870397793907	11.758689616276655	16	10	25	27	3	0.19816653963198466	0.3114809881997605	0.2938975848188577	0.19645488734939406	
26200000	-10381.204135084234	-9844.60809993765	-536.596035146584	-9844.60809993765	131.66293844275185	2.3839020882085973	6.889966359418465E-4	0.5225898416233862	7.511055498634167E-4	1.6425886915986388E-7	0.5524994633727374	-507.04832863162636	250.09137980658235	479.1797778319797	42.38738475351727	62.491588646046345	73.53665412613317	30	16	2	13	20	0.2079202115418736	0.2896958239570705	0.297212219606509	0.20517174489454365	
26400000	-10402.908999371839	-9847.345125737227	-555.5638736346124	-9847.345125737227	167.1854988689767	2.75374483298221	5.845791461428626E-4	0.5599869665723508	5.579977571526131E-4	1.3868014510527933E-7	0.6751205519125842	-520.2290550083698	529.7376094548215	1618.1844346336923	80.7913835109945	180.5041378475908	74.27165392663605	40	1	27	10	3	0.18731074477953324	0.3005637102554991	0.30915920907636535	0.202966335888599	
26600000	-10375.229121288601	-9827.601155722232	-547.627965566369	-9827.601155722232	114.20519369587225	2.463137197730045	5.491061789760122E-4	0.5096149754237058	6.609463575204198E-4	1.0872095620025864E-7	0.5528705284973978	-515.345434802183	705.504299673244	435.3664749506259	411.67412557443504	60.261560597994475	89.25996533726077	8	16	23	21	13	0.18921639122737888	0.3123360575157508	0.30432856073055253	0.19411899052631432	
26800000	-10375.385850711838	-9854.25490740903	-521.1309433028098	-9854.25490740903	70.69135974444517	2.512183700695339	8.5461297843559E-4	0.5626688572410941	8.963570793529797E-4	2.2633975463043686E-7	0.5645072906943212	-483.2069770902136	449.1755961827262	75.36563989890054	97.40400658927875	831.840075721508	84.46406170097826	16	10	1	17	37	0.18462024849650413	0.302276641246029	0.31005788307526955	0.20304522718219398	
27000000	-10390.643304790166	-9852.25920046593	-538.3841043242372	-9852.25920046593	97.33156956316475	2.5892022298142177	6.217347214175824E-4	0.40597102431903387	6.939693172918017E-4	7.703835444133464E-8	0.4376518355756179	-510.3507005186556	426.43615700104823	150.84709997627377	59.269592479222695	110.80895048304603	5.459915678180518	43	4	7	24	3	0.18746108043337836	0.2871765486061121	0.3274306915890963	0.19793167937140999	
27200000	-10377.550796737994	-9838.626180552665	-538.92461618533	-9838.626180552665	90.24300847417598	2.5000079466056406	7.561962409946401E-4	0.6114400889163716	8.091954554156109E-4	2.790432833896563E-7	0.6665753084149331	-510.2794782514978	231.3364675771916	308.3201337007576	190.83288800703394	11.987474827644627	25.565067581785748	32	12	34	2	1	0.18552733865510157	0.3112356103714376	0.29012845234205475	0.21310859863140283	
27400000	-10398.360940474377	-9855.667768876074	-542.693171598303	-9855.667768876074	97.5807568175294	2.687489787769037	6.623314209317884E-4	0.48539275239088414	6.850312218297749E-4	1.1511673773337371E-7	0.509337349034659	-509.6627009975477	330.89023910272414	243.91506635026073	484.98180687073244	460.991846386194	73.29884382725207	15	14	15	1	36	0.19271979461554398	0.29483854521987185	0.31519582083735503	0.19724583932722592	
27600000	-10397.49632384056	-9840.933959229773	-556.5623646107864	-9840.933959229773	87.83602922464524	2.8915834466036983	7.533108325460799E-4	0.7129262661494105	6.784789281958955E-4	2.56446020248836E-7	0.7382569143629713	-523.0290720126902	285.4257504745484	833.6481267359474	334.2806014102328	95.00406544765181	85.7861310262372	21	26	3	14	17	0.19161295672974912	0.3009292752648463	0.3090190591810767	0.19843870882432466	
27800000	-10379.44202939427	-9859.855581996937	-519.5864473973331	-9859.855581996937	95.18438792985185	2.416568797362567	7.052022953913331E-4	0.49313937045558953	6.458846899481166E-4	9.2149458471194E-8	0.4691422454690861	-484.747654523844	303.2495165533635	1558.4360041505481	50.862604219255864	123.79499665614455	0.19049279525368168	30	14	18	16	3	0.19094801724991112	0.30500487548939204	0.3003648292064654	0.20368227805422826	
28000000	-10434.549286481113	-9846.87936766913	-587.6699188119838	-9846.87936766913	148.96474389375663	2.6109178290769015	4.8309249544614474E-4	0.6163212369181298	4.711363615229769E-4	1.0873874905525075E-7	0.6999142491825877	-552.0190806523759	647.405620652423	1546.4003804571594	206.06269700818686	227.1275643288864	177.49828752780184	41	5	10	4	21	0.1912345126659014	0.29977555091682095	0.30171549153507615	0.20727444488219837	
28200000	-10429.636929978442	-9847.008153232628	-582.6287767458152	-9847.008153232628	115.00159103730691	2.757633497997035	4.950809381020935E-4	0.4978107842816554	5.014666224863837E-4	6.296390875655727E-8	0.520337690062349	-544.4716813417838	1116.024050441435	1336.0778832932715	265.4428502678074	859.774719796621	89.49532972678938	4	1	11	28	37	0.20152383555966483	0.2962885709036467	0.3093409226300081	0.19284667090667754	
28400000	-10433.111658769594	-9828.641840362428	-604.4698184071659	-9828.641840362428	226.27656490487706	2.845353452535457	3.27668125468187E-4	0.7092720841643811	3.674891663953342E-4	5.267266856227791E-8	0.6734841811384249	-570.5363232871312	904.325132433539	860.4161063399445	104.37528650462117	117.99942133163958	158.54573908710185	12	36	11	11	11	0.19280544195658417	0.31124359364353577	0.2927692582457687	0.20318170615410855	
28600000	-10395.623330007433	-9847.827846708686	-547.7954832987466	-9847.827846708686	159.73652131806622	2.566020236680254	7.200151586539016E-4	0.3710883199239127	6.75202628849289E-4	7.926296501836033E-8	0.4030888025301452	-516.7268143955334	300.5428275339978	541.7773838208014	486.4306877623662	109.84424339562341	26.443385870452982	22	2	20	34	3	0.19653460277411433	0.3131080374013274	0.300000142989251	0.19035721683530454	
28800000	-10398.3037551597	-9862.032919062278	-536.2708360974237	-9862.032919062278	101.40888261182702	2.515705008955232	7.470121854797771E-4	0.489095107932171	7.405384140721813E-4	1.2149240282196804E-7	0.473702090447184	-505.6643899608963	205.9044603233281	202.27904628713068	391.25989365449817	41.5590079620698	91.26455213886442	1	21	28	18	13	0.18871658205661637	0.30363813070043577	0.3216825380842285	0.18596274915871655	
29000000	-10373.919768650807	-9834.751827539467	-539.1679411113402	-9834.751827539467	99.6748686157596	2.5428115875827424	6.208611924027046E-4	0.4155047249447681	6.430161494582408E-4	8.483751996831642E-8	0.46880864745639	-513.091739002364	334.3591545000556	629.746385776041	103.02386802455497	5.51278254465676	0.5227613568387594	24	19	35	1	2	0.20317277646429147	0.30044657479930026	0.3106870800510609	0.18569356868534448	
29200000	-10409.022574161914	-9862.522364749182	-546.500209412732	-9862.522364749182	268.10724176391375	2.973296954585673	6.508845401861406E-4	0.490639648339024	5.966061177102422E-4	1.2905445300950592E-7	0.5216908758320281	-513.0558601067727	376.8025912289191	212.67829777654623	278.99359142405734	621.8781687734913	94.57880142087822	17	13	2	18	31	0.18530925418359498	0.2937061129178852	0.3155333848859715	0.20545124801254536	
29400000	-10389.387028031973	-9832.314901921982	-557.0721261099924	-9832.314901921982	110.40588125373529	2.568817394334211	5.943430993607924E-4	0.5550278224551436	6.39544306047827E-4	7.663900203756491E-8	0.5138507647290732	-521.5682206984338	448.3675805729108	380.1432302035187	1541.0642457235529	86.81238899961345	53.182965880898685	22	8	11	39	1	0.1968256899336521	0.3059172807086133	0.30160190569108547	0.19565512366664614	
29600000	-10399.040515843328	-9838.65166537333	-560.3888504699975	-9838.65166537333	155.1083311420052	2.193928598294447	6.400945759488113E-4	0.5958863386535599	6.226893809225773E-4	1.4060781155101938E-7	0.6046787750545908	-529.7240065474733	484.86560476247996	444.378235057338	139.9257438722016	115.05429697343521	56.05543610835107	4	40	8	6	23	0.1921695416711921	0.30112128103879954	0.29994504813399536	0.20676412915601003	
29800000	-10398.005122720167	-9839.325115416712	-558.680007303455	-9839.325115416712	142.54449826724272	2.817013395038732	5.898472321663053E-4	0.5188939031592582	6.192399367259041E-4	9.630017594139801E-8	0.5132433494290735	-522.3524124630193	421.4275541606631	276.13852743243643	1018.1150708819005	724.443712257473	80.4487830071158	9	20	5	14	33	0.1913520414044802	0.2975962999609279	0.30485558550534275	0.2061960731292463	
30000000	-10388.2480973393	-9850.1912075848	-538.0568897544994	-9850.1912075848	83.69066276585275	2.7625290291091464	7.018504924015607E-4	0.722749139594489	7.440883464651407E-4	3.238092815761665E-7	0.8118005207383117	-504.82116090586925	241.10952694091452	478.13308049166903	712.6080955651577	145.71488502668913	37.42856094476044	22	4	14	23	18	0.19879377316476526	0.31359556551599665	0.29634187167505377	0.19126878964418137	
30200000	-10337.037273597754	-9822.70370845033	-514.333565147424	-9822.70370845033	69.21329995521963	2.468430274419783	8.778334075436598E-4	0.5996524593676948	9.71055908164568E-4	3.8378448690628516E-7	0.6794754697583986	-486.95895292992464	201.92007763763485	385.4869313333767	69.58639549653415	30.48656415631018	15.998561969977052	29	19	24	4	5	0.18981767550334616	0.31418650677243015	0.300583447325911	0.1954123703983098	
30400000	-10368.333089624368	-9847.265408048444	-521.0676815759236	-9847.265408048444	58.84855953337772	2.4178115216933014	8.710049438600937E-4	0.6237894586151522	9.692937533721718E-4	2.6513760794290464E-7	0.6036423888672106	-491.0846541617092	1045.3919947773384	315.92710911036687	106.97083683910498	65.6690089497176	3.7610738426564527	3	43	5	25	5	0.19458820454692924	0.3192614954663053	0.29784630428024467	0.18830399570651815	
30600000	-10394.881562119033	-9852.086361074353	-542.79520104468	-9852.086361074353	80.24386849238638	2.5490361576098075	6.597809114579725E-4	0.6594587040277481	6.927537693634745E-4	2.0838507771431624E-7	0.701133849881764	-508.01051242494674	371.379500460721	400.7319120615534	1320.2287643047189	134.41528609560083	9.706124049269231	27	5	9	33	7	0.20509179672174035	0.30375223375579447	0.3057050028334376	0.18545096668902492	
30800000	-10381.117276760837	-9835.906470954631	-545.2108058062064	-9835.906470954631	79.97919432873212	2.7421944878633564	8.057032094524928E-4	0.6327445971816714	7.601282930082251E-4	1.8858881282855066E-7	0.591323887054792	-511.57566254342447	477.68609114669096	256.0423213893281	706.1292323410106	193.0605260834367	10.852023856276068	4	18	19	31	9	0.19482067316112703	0.2929535966244463	0.30927071003914103	0.2029550201752831	
31000000	-10407.458656768305	-9817.676096602941	-589.7825601653632	-9817.676096602941	133.15341049883935	2.5784246119296617	4.254304846379414E-4	0.5628674189078209	4.33143354019072E-4	5.488910891415101E-8	0.5976268674000813	-558.1230142268787	700.8707492210351	1142.2213347763773	161.49724822210817	7.089989478835893	18.773891162765953	26	18	29	4	4	0.18436295944246345	0.30566916457741833	0.3051918096730258	0.20477606630708994	
31200000	-10384.01357002371	-9840.268689693594	-543.744880330115	-9840.268689693594	89.2411781999954	2.7014904962936175	6.034696294749542E-4	0.667721801829269	6.191796642643856E-4	1.399258208673111E-7	0.6487782820624087	-510.6659410194947	304.5190348784048	1184.56520544973	108.80951977889869	80.21211821769121	29.2035451077248	32	10	27	6	6	0.18475002822899728	0.31170352952936936	0.3164772011705682	0.18706924107106263	
31400000	-10376.024530911842	-9839.16779892561	-536.8567319862331	-9839.16779892561	65.6992495409044	2.578137482567186	7.13142262618232E-4	0.621689748783356	7.822118003478848E-4	1.714730499978236E-7	0.5923422566333937	-503.9977572783037	316.72814513039714	784.0154541054133	835.1110384065696	54.062216938457404	7.988578605790348	18	21	9	30	3	0.181042587212889	0.32631451870623845	0.3022734470861162	0.1903694469947539	
31600000	-10353.255992733735	-9844.923006600473	-508.33298613326275	-9844.923006600473	61.63372601566664	2.294399792479323	7.006210884638632E-4	0.5454561092890906	7.345688752019301E-4	1.9854711887573716E-7	0.630571055301133	-471.56685357828064	900.4359317278813	187.48493211514182	1220.5059311271216	63.86322515440317	3.3782540055491403	5	26	14	32	4	0.1906847071142308	0.30469215074834566	0.29345406319400985	0.2111690789434113	
31800000	-10394.451634792711	-9840.253043640467	-554.1985911522438	-9840.253043640467	95.45928577159641	2.567228905536515	5.485645932077662E-4	0.5167976747583021	5.785638488132171E-4	8.359928749325456E-8	0.5203285440535398	-520.723624010779	671.7089923137555	1323.3286885674065	62.27373565917164	59.92348278566697	132.99978696075522	38	7	19	5	12	0.19281361941455868	0.3036500116977381	0.30910353290066306	0.19443283598703784	
32000000	-10418.072291378101	-9841.665695242382	-576.4065961357189	-9841.665695242382	141.90741424345572	2.6694350237931883	4.706041870595792E-4	0.43200892819838577	5.231539269679363E-4	5.015672841490751E-8	0.4638162970892563	-546.4740988036516	501.7935422651507	473.3924698169566	237.77471498664212	61.89868209629005	28.219262443268725	45	5	17	11	3	0.1835644876574704	0.30772984564967737	0.30700632201856387	0.201699344674286	
32200000	-10407.375848698704	-9842.881478457317	-564.4943702413876	-9842.881478457317	117.40439074626919	2.470905843317152	4.79573147036846E-4	0.5287537261509762	5.261696036035926E-4	6.957674984060915E-8	0.5329141164513221	-531.1047390416695	435.17485971668145	301.1932191279396	841.8756290452548	182.53424980900348	6.275318430025764	9	19	16	35	2	0.19381761404481407	0.3120207411670617	0.30468916444516425	0.18947248034295744	
32400000	-10398.847124033222	-9840.838586279959	-558.0085377532628	-9840.838586279959	86.11644208261794	2.5529134692149857	6.224679775657244E-4	0.47663002349859296	6.675774523056719E-4	1.0092005330861612E-7	0.4982923339259068	-527.6612255442318	513.5872649381425	488.4499956828996	147.68480708048475	115.26366569563831	23.163398808062205	5	43	11	19	3	0.19921446481126645	0.3178521663867171	0.2948226018184243	0.18811076698358967	
32600000	-10414.52574442601	-9849.134731641157	-565.391012784853	-9849.134731641157	90.99422425260086	2.438813727703841	5.473845547996269E-4	0.5271217443695756	5.816567975155679E-4	1.0598213001838289E-7	0.5812509096287835	-532.6330905372536	380.29435311038685	572.7248977681969	839.2622664623576	124.47067929759322	2.226679604417564	8	10	30	30	3	0.1838062024642929	0.3281986804753637	0.30390382820586076	0.18409128885448015	
32800000	-10403.016053290163	-9835.842282825088	-567.1737704650742	-9835.842282825088	119.1589137021023	2.7022378764045767	5.570384550055503E-4	0.47874592099044044	5.60141328692489E-4	7.855164598325707E-8	0.5147665023299383	-532.7173237069194	422.2513752198685	596.9791328635562	95.68298105289902	391.09492914698035	8.84746827627236	27	24	24	2	4	0.18876514731343058	0.3097702538406849	0.312749766800942	0.18871483204494008	
33000000	-10434.137732867353	-9839.680077842942	-594.4576550244116	-9839.680077842942	151.99339352535216	2.885162564644563	3.495639240041448E-4	0.4521181498314367	3.8104136947583744E-4	3.3955541874635566E-8	0.5157595566813435	-561.8147483983744	354.2105406851977	394.950407238074	822.190153688515	158.72688881483316	4.057004678399381	14	1	33	29	4	0.18998608619908838	0.3238031872086643	0.2945913928205545	0.1916193337716904	
33200000	-10422.95734140383	-9840.728042372411	-582.2292990314183	-9840.728042372411	125.30183568070694	2.5231506429513577	4.7811380700318743E-4	0.46767567091747825	4.979709961284197E-4	4.583165325361479E-8	0.45207523205524963	-547.258918905766	925.0924166931878	1931.5779391062779	274.4399423095142	223.12201138259002	5.862350734410727	40	4	27	7	3	0.183577148030916	0.30785206901937634	0.2986253664084454	0.20994541654125984	
33400000	-10426.66600220067	-9832.312267498965	-594.3537347017057	-9832.312267498965	114.78311521172887	2.415405288902018	4.79896029183423E-4	0.58423177577784	4.836635843171328E-4	5.8451640493831554E-8	0.5344202736428867	-558.5758563678477	664.3513605063496	1498.308481708537	719.2160024788989	141.24078277238303	139.6080147512234	21	9	15	24	12	0.18657121847818084	0.3060610152102844	0.3178342524309764	0.18953351388055592	
33600000	-10458.449608775763	-9849.503926644358	-608.9456821314056	-9849.503926644358	134.78822032406126	2.8149541604033983	3.106797342359996E-4	0.5292953858981786	3.6008977941995985E-4	3.7496264773849656E-8	0.6049742251630253	-573.2336552932692	1782.7878949854505	980.4619727559555	69.10751920025503	241.38533161490045	9.087709593173967	17	26	5	25	8	0.19399388138832244	0.300353708705502	0.30606503913404953	0.19958737077212366	
33800000	-10463.252262838678	-9837.23539645678	-626.0168663818993	-9837.23539645678	168.93182390777812	2.5257915552295507	2.6136509025121585E-4	0.7318308720253605	2.8317420339950776E-4	5.219474465402532E-8	0.858502440652124	-587.6303236568131	1277.2212336434031	2379.533868122204	1478.5019183322506	283.2146368304407	38.09712540885947	11	23	6	32	9	0.20725189170625505	0.3108880353007064	0.3048888547707868	0.17697121822224945	
34000000	-10357.305618348422	-9832.492894798603	-524.8127235498189	-9832.492894798603	55.686502109665724	2.601475566857155	7.605351638201609E-4	0.6956280882332793	8.701112950481652E-4	3.638930877503391E-7	0.7570292264543365	-488.5008638567396	278.82560743169756	610.7189132095119	993.420774028454	753.2198503385127	55.40772796545117	24	9	7	3	38	0.1855877064165452	0.31584458954362155	0.3043208301797305	0.19424687386010045	
34200000	-10378.365399660115	-9827.702574797091	-550.6628248630237	-9827.702574797091	88.5057574629558	2.7949778443819873	5.91810106974998E-4	0.5864880526121552	6.605954314321111E-4	1.4105531254715574E-7	0.6183427239386938	-514.2771518891141	516.689591694157	192.99625801569675	694.7152437810871	803.9112575012581	77.14974155590892	15	11	13	6	36	0.19436327796425165	0.294437050215392	0.3140210289196728	0.19717864290068124	
34400000	-10375.770343736958	-9842.456005336839	-533.31433840012	-9842.456005336839	75.05761971396596	2.794597285185608	5.587995069372322E-4	0.5379638757323878	6.824180408640627E-4	1.228217928170181E-7	0.5884713072759388	-500.87466980397403	388.1542115792916	146.9414853225501	572.6384855690873	109.02365876400424	1.8688394146693132	12	16	15	35	3	0.19754367018439314	0.30973096587632515	0.3078425958656342	0.18488276807364518	
34600000	-10382.641784695086	-9827.752127293641	-554.8896574014448	-9827.752127293641	84.23409166024321	2.730601181570638	6.252501034122443E-4	0.7597159993256876	6.643868844074408E-4	2.792964805109516E-7	0.8577560341803978	-522.3661714977538	221.06387933515077	211.30697851624083	549.8710177151714	166.85413956611436	61.21890847424468	2	23	30	8	18	0.19052920745338447	0.2900028082002662	0.32937856941834137	0.19008941492800557	
34800000	-10389.751355430577	-9842.336840190219	-547.4145152403574	-9842.336840190219	90.20628980817898	2.5718961615233815	5.909584661458246E-4	0.47972920667852403	6.802354265900603E-4	1.2897052389300835E-7	0.580509084777979	-517.1437924771883	347.1975971894036	593.9090467749817	97.36441534947603	92.41729591433725	50.0353353893885	30	18	23	9	1	0.19562837525419713	0.3165147331668058	0.29794748455759024	0.1899094070214045	
35000000	-10415.505735204097	-9859.989998692216	-555.5157365118803	-9859.989998692216	80.99042849400976	2.351390247137167	5.648869810066078E-4	0.41464879002695276	6.36252214854613E-4	7.489537332680782E-8	0.45504371136107813	-525.9065781063572	568.6773793927415	555.5892349680468	126.052078661044	87.22311438656234	0.7515499340610478	44	5	15	15	2	0.18082112056882296	0.31145199171948945	0.30433476490162686	0.20339212281005836	
35200000	-10365.577656892792	-9831.958780922187	-533.6188759706057	-9831.958780922187	63.87327031096481	2.4976865444784675	9.304239486238413E-4	0.6320654286590669	9.477341190584682E-4	2.808921302181021E-7	0.6257697989280198	-504.3117988611269	275.20637349461094	407.3618504607681	45.77198400226946	78.067139389278	28.943412644590666	10	33	25	4	9	0.19209238438074946	0.31719357369519796	0.2971271910101825	0.19358685091386763	
35400000	-10383.765041521416	-9837.350018359206	-546.4150231622091	-9837.350018359206	69.7124886558047	2.6205340567301594	6.721779662475825E-4	0.714823353821584	7.007514477695519E-4	2.7268031712776085E-7	0.8246870525598431	-511.4913449374816	351.6378544618309	498.8424202843751	1370.3266263313458	127.29611412758014	16.118635719916284	16	20	2	35	8	0.19270227087540456	0.2985227305195428	0.3169489031955581	0.19182609540949214	
35600000	-10380.767071094342	-9842.021182822906	-538.7458882714362	-9842.021182822906	73.681398907842	2.67268663228156	7.047051424936374E-4	0.5783662144977086	7.548623146140968E-4	2.590138039334758E-7	0.7129176785903014	-510.67702433471453	375.61947742764704	380.68658502095167	174.4549905955032	12.738500012514184	11.750330946976614	23	28	21	6	3	0.18385385561472722	0.3000702241773889	0.3139115812249128	0.20216433898296862	
35800000	-10383.480507920998	-9840.168217020915	-543.3122909000833	-9840.168217020915	67.49889779718384	2.521533773081803	6.421951346879246E-4	0.630983493708516	7.208474324972508E-4	1.6519046945520937E-7	0.6178921885181952	-511.0128120376009	433.5814777394955	477.62053621832086	456.5145628739151	172.72445376277872	9.991493860800091	2	22	18	31	8	0.1923070011083356	0.30977454505032137	0.29598730388409145	0.20193114995724915	
36000000	-10422.673034810938	-9829.441156894789	-593.2318779161488	-9829.441156894789	112.14831064288774	2.2866304299942803	4.119051014948262E-4	0.5244767346161704	4.903557460161092E-4	4.8262539025519245E-8	0.5236982220936589	-563.3497429297585	643.4350583982331	294.4569010024016	61.17194693166093	111.08907866500768	21.593006768945628	44	19	4	12	2	0.19385697586675826	0.29878623500663637	0.3055389125829417	0.20181787654366123	
36200000	-10438.888792216056	-9850.298779984574	-588.5900122314808	-9850.298779984574	166.1725671827256	2.489913234692107	4.4195658786402517E-4	0.4532284130196602	4.715203922618357E-4	4.928772105831413E-8	0.49158687720717176	-558.7791153581849	536.4128385779725	451.5257896267858	120.62334147678601	91.12564280627566	33.838441575776024	50	3	23	3	2	0.19410007335822657	0.30752392835087916	0.30768316300233545	0.1906928352885563	
36400000	-10435.971241919004	-9830.18449306051	-605.7867488584934	-9830.18449306051	146.23112319410654	2.6247784572058985	3.6189405926892676E-4	0.6508384946313043	3.871251085736522E-4	6.674823056019887E-8	0.699106753711274	-571.9083515178279	792.289794884975	974.7739079817153	313.1120289856641	208.01034806404482	4.93912966564111	24	25	12	18	2	0.19911078569711743	0.3021592709870212	0.30267523627451737	0.19605470704134134	
36600000	-10444.61829574092	-9855.793759500903	-588.8245362400183	-9855.793759500903	144.11274727795652	2.486962739540073	4.6528110160256773E-4	0.38930820179819386	4.7888515547222084E-4	3.87211680843252E-8	0.42341602093410463	-555.2288325918689	871.9505688599334	649.8671454466509	92.84090447693053	283.48555359357977	30.739562521303114	33	16	18	11	3	0.20356538503801797	0.30404221485803584	0.29749354430993413	0.19489885579400937	
36800000	-10403.579011145874	-9849.142943678436	-554.4360674674374	-9849.142943678436	86.89090275819744	2.643978095623725	5.326871703660464E-4	0.444340777802097	5.682633558320221E-4	6.258658639430264E-8	0.4752745633708509	-529.2379674147742	513.9534915567035	93.05189183494468	108.61042810678303	8.419356327238837	2.722163874139246	47	17	14	2	1	0.19226290012291603	0.3121264802269549	0.30134100911419337	0.19426961053593306	
37000000	-10394.148735839897	-9846.55563632236	-547.5930995175372	-9846.55563632236	176.49798134602437	2.5196025954742858	6.602431283114738E-4	0.6507334136090204	5.929108663996569E-4	1.3028870387447329E-7	0.5889534959109946	-513.634159641752	234.24616003713845	1000.0163262891429	161.70954296412054	86.17254908267397	116.31714261558471	30	8	15	2	26	0.18519411927501905	0.2983510562381005	0.30198296002556796	0.21447186446130972	
37200000	-10376.833015484806	-9839.798509951295	-537.0345055335106	-9839.798509951295	112.10975986434123	2.566702361567382	6.699053823944582E-4	0.48606513828823417	7.198630095054692E-4	1.2780907352620578E-7	0.5062831803889701	-507.12661597317725	286.97767662982994	335.40855125623386	77.22946546228638	163.48485323627992	12.970773294257235	38	12	18	10	3	0.1897362300915793	0.2989988341111468	0.30958623841819705	0.2016786973790741	
37400000	-10420.243839155914	-9844.007106950345	-576.2367322055684	-9844.007106950345	109.39199107508321	2.601493605585304	4.898800236242385E-4	0.6523833082028615	4.917913067559873E-4	7.402745925209497E-8	0.6215882508976613	-543.6186627749018	612.0966284210506	881.9718869484714	60.263223297065984	130.31662735540917	5.568342540891102	52	2	12	12	3	0.20492060556273395	0.29043771770256355	0.2971832008793522	0.20745847585534774	
37600000	-10453.390646842925	-9854.605177431176	-598.785469411749	-9854.605177431176	145.08489358667833	2.6632453832058824	4.668998178117385E-4	0.4122251641283614	4.699827972944198E-4	4.89141523039356E-8	0.4575514291008879	-562.1993696160337	652.7408479775902	501.5055984080177	1219.175247096547	824.2397049167037	171.8841520072357	41	1	5	3	31	0.18193527732872314	0.31310936022050023	0.2899249109992538	0.2150304514515202	
37800000	-10395.176528040634	-9860.18397893167	-534.9925491089649	-9860.18397893167	91.98969883096777	2.8413882550170686	7.070500999132453E-4	0.5791801021604841	6.979212183253125E-4	1.3031465190567898E-7	0.5444984853767821	-500.55017160018417	363.84959141552395	339.45044745029185	402.5239130771265	741.4393608850329	69.49501756902187	4	22	1	16	38	0.1780927233106335	0.31117123074853803	0.3181500709384929	0.192585975002333	
38000000	-10378.805980256766	-9840.052750689525	-538.7532295672414	-9840.052750689525	84.73883713321487	2.4643771955710703	6.269010376002996E-4	0.5435969902460743	6.72894501486639E-4	1.2842276438062246E-7	0.5833397132881017	-504.9532680826225	510.6963936285872	192.55411369167385	807.6075863771757	106.7285079626973	10.864478639615356	9	17	14	38	3	0.20317004882377024	0.30969610341844267	0.2934008903132621	0.19373295744452246	
38200000	-10408.8985897488	-9840.332494754362	-568.5660949944369	-9840.332494754362	95.91186727895553	2.534537910387166	5.265719911384658E-4	0.5074757028765017	6.223560060175455E-4	9.103800520109687E-8	0.5413726282552621	-530.3042574713195	393.84095796868877	374.5715970814952	1385.222485556639	1689.1852496381373	86.26720046668788	18	13	6	12	32	0.1912975115092544	0.33206682947626637	0.2948932695462672	0.18174238946820945	
38400000	-10380.95786419813	-9845.688527939983	-535.2693362581471	-9845.688527939983	141.11239115138002	2.4696118169791856	7.552114758603324E-4	0.49054586743486156	6.841792318154654E-4	1.46559768611142E-7	0.5222567023796546	-500.1495450843664	560.67212233422	109.92630233275749	678.2597145024342	99.36399198402755	41.375789251415995	12	18	14	34	3	0.19917393544291107	0.3102502667508689	0.3021993863087495	0.18837641149746795	
38600000	-10348.907743968439	-9845.855589515966	-503.0521544524727	-9845.855589515966	94.94254231326407	2.6069647175902464	0.0010866093659094805	0.5278242391794645	0.0010046299245835455	3.746303305912634E-7	0.5799663166803382	-470.48889520065654	137.62407511558482	576.8406732203696	295.5978769813008	70.73014686867053	110.92329608100795	33	10	2	32	4	0.18720958628343967	0.3022799862110698	0.313245302088146	0.19726512541734198	
38800000	-10397.911765956787	-9853.132683528942	-544.7790824278452	-9853.132683528942	125.43037080538048	2.5901125944083594	6.185726362172617E-4	0.4735483357706013	6.334845594860287E-4	9.45440676807508E-8	0.49392493316133534	-511.2409066962354	339.4044141619424	1148.499611825086	443.80496841255786	100.77424895839559	43.63170580248309	28	7	9	35	2	0.1863513214095764	0.3146042970592169	0.3111478534933772	0.18789652803782694	
39000000	-10406.337174398948	-9844.326372605088	-562.0108017938602	-9844.326372605088	205.575716789106	2.33190396784666	5.844286454980924E-4	0.4924141167658287	5.72698423819133E-4	9.640047057229208E-8	0.5326303257166888	-526.6016654791687	556.3301095066183	251.57236969055697	802.1207379075094	582.3348556620336	87.1292965750743	20	3	19	3	36	0.18231174225522878	0.3158482455895849	0.2992126196911197	0.2026273924640641	
39200000	-10401.396703569459	-9851.51871365191	-549.8779899175487	-9851.51871365191	95.03107955384743	2.365294407089397	5.996953251173146E-4	0.4367846287988937	6.327749392481232E-4	9.221250738394471E-8	0.4984338573897068	-521.0360022640483	363.5251019159079	321.4050598445201	56.46521253160487	109.01738903297824	8.915122927622834	41	10	12	16	2	0.19542956994246938	0.30375576651408864	0.2993168478254232	0.20149781571801614	
39400000	-10398.183756742998	-9857.658101350826	-540.525655392171	-9857.658101350826	98.6245898047862	2.7596619888192038	5.523746221524669E-4	0.4730587372224163	5.81062493310185E-4	9.729569080202968E-8	0.5555961302331377	-507.7143346344174	518.2924212145356	198.46949088688126	732.5224575888546	87.09718048910267	0.2993815034036403	15	3	27	33	3	0.19055263673696232	0.2973733626598793	0.31671216238278194	0.19536183822037384	
39600000	-10386.575624577414	-9845.289407906532	-541.2862166708826	-9845.289407906532	93.48010705099526	2.6207094758637535	6.54385708513852E-4	0.5750559945223362	6.335404292616496E-4	1.1592992276306922E-7	0.5640196527162866	-508.41304823817353	335.30921898433655	991.0525190749485	478.8668722906902	84.64619285367232	4.501054094418744	22	15	4	36	4	0.19023493440883407	0.3052862846299331	0.2984972176463723	0.20598156331485795	
39800000	-10360.91725455915	-9828.471961179835	-532.4452933793142	-9828.471961179835	124.9476614996509	2.528067924039371	7.60058719763812E-4	0.6540780329062335	7.364213001912943E-4	2.1977083566865837E-7	0.6321123701268777	-498.98524694411395	364.49898749054495	1167.448764877892	413.002277984413	59.284835863488986	29.483999228361338	25	12	10	31	3	0.1947153788803383	0.2922485796808375	0.31319214239267396	0.19984389904614772	
40000000	-10357.20112709644	-9848.005575409481	-509.1955516869579	-9848.005575409481	114.92712403706494	2.4719747056999557	9.74790256492858E-4	0.4284319204607172	9.111545725391581E-4	1.912987923781753E-7	0.4729934046712097	-477.6600884090214	278.03737457840475	100.85888624294462	443.1740514375794	102.55357737099378	47.534491976636154	14	16	22	1	28	0.2044473885744269	0.2959785036231867	0.30339449917722583	0.1961796086251581	
40200000	-10372.369655613467	-9837.89020639987	-534.4794492135961	-9837.89020639987	112.24350682620623	2.934606672471222	9.139562908581168E-4	0.6941618006132445	7.707516598432489E-4	4.791929451562066E-7	0.7671230610173216	-500.04590104087555	186.79007285573974	599.0554955675909	813.5744240302439	118.10191460548533	96.3863273317549	33	7	4	11	26	0.20167988000792667	0.30392545001576643	0.2942425741629423	0.20015209581336219	
40400000	-10388.758020041709	-9831.412595086329	-557.3454249553795	-9831.412595086329	95.62755104900437	2.5790936321977656	5.284383934199879E-4	0.5691738221320263	5.759675732307741E-4	1.0583767743236048E-7	0.6071821790643851	-521.7194822880599	354.6154917298472	355.3123467272396	928.4110097176538	748.555056015299	80.94499793286361	20	15	3	5	38	0.19586189499833337	0.3103711002781535	0.31310990783307	0.18065709689044065	
40600000	-10407.5053304832	-9848.64178876707	-558.8635417161289	-9848.64178876707	126.0588957540484	2.456199070219108	5.164233542770723E-4	0.4256782041047456	5.499846267430506E-4	5.953437683725927E-8	0.4713114052306917	-528.68022454195	512.3173120587529	589.7206254145186	60.454280980533824	104.76116262724175	11.699678283361601	18	26	20	14	3	0.20199761021791177	0.3083362564497816	0.2957365311252985	0.1939296022070058	
40800000	-10414.18583568034	-9841.489016665399	-572.6968190149423	-9841.489016665399	117.262201210671	2.72471440085126	5.790564509537274E-4	0.5894902165249085	5.684282963781187E-4	1.0918337689323352E-7	0.5760759931634581	-540.8230553314546	418.69223162822686	264.92821098284946	349.9176435558385	247.7055771529308	8.747929136747503	27	11	3	37	3	0.18579476637267228	0.3086252969820822	0.31606199467790325	0.18951794196733987	
41000000	-10435.87255094262	-9861.834664076328	-574.0378868662924	-9861.834664076328	121.66876115472948	2.5885315749335294	5.631762480903544E-4	0.4007336172937561	5.790362074170202E-4	6.46176331190166E-8	0.4544372879790236	-536.173149227153	600.5154819077247	794.2599251875209	279.1023349981022	1240.5575871629128	108.11170869884606	12	2	20	11	36	0.19986342388854555	0.3023684002549266	0.29078506217740213	0.20698311367912328	
41200000	-10395.518891423577	-9834.918539147608	-560.6003522759697	-9834.918539147608	94.11510773174253	2.5433931989941683	6.273995451244081E-4	0.573187363275128	6.667573935436572E-4	1.1604631089335159E-7	0.5564607788766331	-524.6139767147578	2279.0666929890212	481.30311473604803	478.89774207935324	372.99355497222234	88.94650967941064	2	10	16	22	31	0.19835029039571675	0.2911557720330705	0.31720677522635454	0.19328716234485588	
41400000	-10387.829625244618	-9834.124563122981	-553.7050621216375	-9834.124563122981	84.82711658413503	2.4103057735366074	6.162703468563016E-4	0.565557922230546	6.781743674002876E-4	1.4492382286907348E-7	0.5886135540753653	-523.671797360703	723.2593485436887	222.63533580445707	126.21367078948568	123.1236907030446	0.6384227318319601	44	4	23	8	2	0.18673898436378938	0.29918342382600444	0.31222181903223306	0.20185577277797073	
41600000	-10407.770671339928	-9850.769660032829	-557.0010113070986	-9850.769660032829	94.87817241365246	2.6702066692350774	4.870445569061231E-4	0.5040274006922141	5.503228705319772E-4	6.775304938450463E-8	0.5462824280347081	-527.1077352382202	463.90700760017813	1225.1621997962548	126.0652924378289	6.5493232934826136	7.556466614388696	32	11	34	1	3	0.1913887933302271	0.3194369050210696	0.3050448778932354	0.18412942375546557	
41800000	-10420.125231303578	-9855.487164663276	-564.6380666403014	-9855.487164663276	122.76738739383926	2.475315069074178	5.547182160410674E-4	0.4301947860033689	5.844586655118344E-4	7.140629706100854E-8	0.4813660745458425	-531.9537676023591	672.6572184358049	553.546394377507	305.69076655471514	50.22536252580465	134.04815185839843	28	6	17	8	22	0.19465564020210294	0.3020794108049418	0.31205546130078965	0.19120948769216342	
42000000	-10417.58447249108	-9857.456193717115	-560.1282787739649	-9857.456193717115	116.13535942114022	2.4908147800833955	5.770548387958374E-4	0.3925922391486701	6.277313550894744E-4	4.613015913997106E-8	0.37086010852164725	-525.9127115838429	941.1895376049123	474.4279351506968	532.1987985211081	456.410847261997	51.12988119771535	4	3	37	3	34	0.19265940082611838	0.30513993584803145	0.3067696241160044	0.1954310392098437	
42200000	-10348.296950116628	-9840.230890870218	-508.0660592464099	-9840.230890870218	89.4901055501745	2.504555524383022	8.608185309028799E-4	0.5135845569149416	8.335269745379263E-4	1.7964831767094968E-7	0.5291468515627424	-476.69900246553493	318.2356710704886	629.548743615115	20.372686321604697	79.84765901711627	21.015794746666078	43	3	20	13	2	0.17935620189102675	0.31688725441614934	0.3031902246761919	0.2005663190166299	
42400000	-10390.21783592122	-9868.57207584143	-521.6457600797885	-9868.57207584143	82.51144509627953	2.6038709938572557	8.173209988854561E-4	0.5813405747596051	8.636547449630392E-4	2.6048955737943794E-7	0.616421087995524	-492.8959135100121	324.90152660111465	85.34956345290523	110.55951091196177	125.037447208556	54.0233662088394	50	1	4	2	24	0.1749519532228758	0.2912916750757869	0.32092943324984496	0.21282693845149014	
42600000	-10351.912660616254	-9849.33629121124	-502.57636940501226	-9849.33629121124	98.630460385178	2.3388871770976243	9.498825282943059E-4	0.6022934777085707	9.413953811282128E-4	3.159984750848461E-7	0.6118760754180518	-471.09863534324404	371.8690838304402	194.69068669113153	486.14734799784924	29.81600020920092	49.33036691047149	13	23	10	11	24	0.1853036929160357	0.3041442144103833	0.3057679537663591	0.20478413890721975	
42800000	-10378.37296178203	-9852.902805789832	-525.4701559921986	-9852.902805789832	115.5042347924885	2.2686317669019527	7.224977885021698E-4	0.5068286655126203	7.856040744218422E-4	1.7062178986809107E-7	0.5455540024576755	-491.9044649047981	367.7898539208915	164.5117826740282	494.37862264738277	27.63542098229647	108.39627107413507	12	18	20	14	17	0.18684169015110405	0.3046640463259637	0.3000975406721613	0.20839672285076868	
43000000	-10357.349586553144	-9834.998557608904	-522.35102894424	-9834.998557608904	219.29478541449961	2.6627497045395927	7.723675010642813E-4	0.6543368814044054	6.456086805041394E-4	2.2520584284412158E-7	0.6324180694475712	-487.462036723313	582.1733602684727	128.74314347796198	552.9927107825133	34.22335365321855	86.33622137522254	11	18	23	16	13	0.19518666651957534	0.3170096252980512	0.29805062865717685	0.18975307952519443	
43200000	-10384.051218152325	-9846.99136830625	-537.0598498460747	-9846.99136830625	97.38818437616032	2.5130801004165977	7.588249335220037E-4	0.5933547385238924	7.330307247013185E-4	2.2594613803926247E-7	0.6417224889769818	-504.3951167192276	286.71214095164896	756.5070204507048	315.31491870828245	44.86435480947111	84.19381150269145	32	13	1	3	32	0.18909135728836768	0.29426259011272066	0.31761091361568206	0.19903513898322747	
43400000	-10416.661423481131	-9848.181397048487	-568.4800264326444	-9848.181397048487	128.68775743391151	2.7191785489534883	6.191886846956346E-4	0.5010484965869606	6.442011250444412E-4	8.985802661893532E-8	0.4885661695389121	-538.2854392211032	382.6642783797769	491.78144298517174	62.139178199749004	95.19057085972007	59.847388874258726	6	44	18	3	10	0.19574449532225804	0.30773104619064245	0.3023585560711887	0.19416590241590861	
43600000	-10362.289399845207	-9839.40533287865	-522.8840669665576	-9839.40533287865	77.7677289951388	2.958395058351885	7.235363123423801E-4	0.5083674556980252	8.086656482358357E-4	1.9737118451131163E-7	0.5872748198823168	-490.89610475950684	192.81976926219835	964.8014638185065	29.520927728624024	27.138971661846544	54.158086665448884	28	23	3	12	15	0.1856514779252228	0.3054053714321482	0.309449560806976	0.19949358983565085	
43800000	-10403.982022325661	-9852.385876387296	-551.596145938366	-9852.385876387296	120.19511694290931	2.4933812249259324	5.646685724688483E-4	0.6697516316986519	6.087140363529502E-4	1.524233681639421E-7	0.6733728110290836	-517.5687657111099	378.455717941617	1307.393736657516	162.00926033606515	99.49872767128488	75.9225091860562	33	4	21	7	16	0.18453441594050812	0.32208270130258515	0.2893716284915167	0.2040112542653879	
44000000	-10382.393345458462	-9856.69735253319	-525.6959929252722	-9856.69735253319	126.49385048786993	2.714431760958187	7.086202086934332E-4	0.4048047421183184	7.272746300815263E-4	8.61118633813527E-8	0.4034870150210329	-495.99866428757167	240.59657430664623	480.788045544066	62.69929794653026	117.74472009598502	17.57110026585725	30	14	15	19	3	0.189668438229204	0.290527719487796	0.3223742145716682	0.1974296277113298	
44200000	-10359.693489407766	-9846.489838197283	-513.2036512104827	-9846.489838197283	88.33088956765496	2.671545590610941	9.181253562446979E-4	0.628790657019733	9.422619406408362E-4	4.427115678522648E-7	0.7061687414755596	-480.6434820949498	243.34927186097045	511.3878889145535	667.648009194194	38.93064474101414	55.93699662398655	34	8	4	13	22	0.17536963963397384	0.2986537126441228	0.32250668589285053	0.20346996182905092	
44400000	-10346.750169457973	-9836.646455762675	-510.1037136952988	-9836.646455762675	102.92582034318151	2.4494076872975974	0.0010575736290610353	0.6791968711551478	9.691993860271934E-4	4.3887028668407407E-7	0.6514799454059487	-476.78735753763834	139.15737344230112	122.56282953595867	441.40324047823725	565.6456169878483	53.47406861990088	18	15	9	7	32	0.1890150256903311	0.305112553879773	0.30613061306878286	0.19974180736111108	
44600000	-10370.978537711555	-9842.80279293241	-528.1757447791433	-9842.80279293241	93.81190286723285	2.6043557216867703	9.533704186879003E-4	0.6784430258215461	8.771378755965685E-4	4.2131711425910624E-7	0.6999972683258554	-498.4996907248568	290.83982484634515	301.08666595482464	131.41501669775022	46.341835772970946	77.76183038433317	9	37	9	9	17	0.19891565847473633	0.29597371015351964	0.30266392352351096	0.2024467078482309	
44800000	-10340.95739522589	-9829.96989662446	-510.98749860143045	-9829.96989662446	83.70213138129857	2.6532109249494837	7.781737524233684E-4	0.5964972794596455	8.613042545483271E-4	2.496670793008839E-7	0.5998552990763402	-480.6950769911673	224.08005290805926	580.7710726079189	84.56330892265947	99.42872616262864	0.3191854158723154	28	16	22	12	3	0.18960470558765435	0.3070457055215749	0.3093625797385271	0.1939870091522415	
45000000	-10382.0231569987	-9841.983404676947	-540.0397523217549	-9841.983404676947	114.09276269008802	2.7411763083712093	6.914521787351559E-4	0.4500524543540876	7.015877214479761E-4	8.771864997340873E-8	0.4448123094475446	-507.56532188104654	144.14052042669417	375.9116278483963	624.9010571901222	31.146326326374115	85.24924915589558	3	27	18	18	15	0.20086671559707667	0.30342194274086026	0.299037188199555	0.196674153462506	
45200000	-10372.487010922516	-9852.455050744731	-520.0319601777853	-9852.455050744731	115.27724637286468	2.349371274490626	7.923854736604542E-4	0.462351215859029	8.046950204673969E-4	1.33813434438468E-7	0.4641151963484428	-489.31913247529457	280.04934504623475	362.7397253848577	507.7451440106307	40.49789099947318	51.67693294540083	26	14	7	11	23	0.20374932196139856	0.299339867257204	0.30433552825467064	0.19257528252672468	
45400000	-10361.380341197611	-9843.46900512638	-517.911336071231	-9843.46900512638	147.40200464946355	2.609033512579873	8.803392889070047E-4	0.4603118764437837	8.241757221592571E-4	2.0830728845177987E-7	0.5166264517495136	-486.0660426550438	309.6794976892855	270.49628545832604	643.6565274085925	78.8483850629279	71.38997841184816	6	28	11	6	30	0.17922356618927635	0.3262247717232902	0.30445243947482153	0.19009922261260997	
45600000	-10387.391471179171	-9858.074791743753	-529.3166794354183	-9858.074791743753	87.73219461404013	2.6215393826209548	6.810922390768014E-4	0.5019167538306006	7.194921901308187E-4	1.3628932889508426E-7	0.5262563109574847	-503.5747886375716	356.4495172233823	424.34404378092046	91.43524817001122	6.145213204214418	1.9831109489728969	9	37	32	2	1	0.17464720558212235	0.3375556444155416	0.28790153541639635	0.19989561458593758	
45800000	-10385.997739597391	-9836.555797479652	-549.4419421177399	-9836.555797479652	107.31801167983613	2.690929244390719	5.685607117430924E-4	0.4500849910762135	6.11634449466119E-4	8.029194890452651E-8	0.47719977647917294	-514.8391829298073	407.35779946932774	1436.7174839237139	916.9526856809988	92.247034519808	4.645637779578658	30	3	11	34	3	0.19793309510736393	0.2935092273588323	0.3102960487068582	0.19826162882694356	
46000000	-10448.712003781317	-9847.62041087954	-601.091592901778	-9847.62041087954	156.68275310685985	2.516574762361538	4.308760102986407E-4	0.4422550761422693	4.4883981591875875E-4	4.9686962839450124E-8	0.5132467141589039	-566.2270703060728	544.1775243066741	679.8269786232926	934.186785808608	424.9556002492416	91.88646116083407	6	12	17	20	26	0.19308016725912946	0.3216998367791789	0.29903842627777094	0.18618156968391877	
46200000	-10427.036646282791	-9842.865760906505	-584.1708853762863	-9842.865760906505	140.63484953297993	2.5956610469256214	4.060706052166521E-4	0.4788006916147575	4.376698612069704E-4	4.373423598512124E-8	0.49022825132543696	-550.8717642280517	553.9397115071436	907.6312201595937	725.0423358007116	136.119885891212	1.2847347736743786	5	36	6	31	3	0.18568534761843317	0.30685603214732016	0.2979004015197857	0.20955821871445882	
46400000	-10418.424441846006	-9831.292576450669	-587.1318653953367	-9831.292576450669	185.82031506473697	2.750450482063615	3.525992420731312E-4	0.6102824148900259	3.641863499547445E-4	3.909807919248197E-8	0.5838289351807491	-559.2923506247325	806.354202211544	125.11461621993031	235.23505874544097	6.430045603119755	0.05044249618979105	42	21	15	1	2	0.19493157848405218	0.2975605542607432	0.31583492809204083	0.19167293916316178	
46600000	-10392.385712144316	-9854.153798186935	-538.2319139573815	-9854.153798186935	89.45657706554128	2.784877327096282	6.20182570549651E-4	0.4813401868347328	6.493820078607183E-4	8.213803418322611E-8	0.4810344557105849	-513.6562124363181	299.4044083481464	515.3021790883826	118.20822184327213	0.8756753178938714	0.46491927249240084	17	27	34	1	2	0.19100248326915956	0.2946935591959441	0.3288548712431562	0.18544908629173806	
46800000	-10436.019568863663	-9855.603865952151	-580.4157029115117	-9855.603865952151	149.79869813988572	2.4235005888837042	5.237953425505602E-4	0.5167076959612859	5.016266782581901E-4	7.548603512160125E-8	0.5261668698780344	-546.3355342060079	482.29381491497475	736.9639511749717	839.4425183617373	121.86792890339406	119.84921966471984	17	23	10	16	15	0.19203240319424894	0.3061190363777489	0.29574671097084343	0.2061018494571566	
47000000	-10451.537990295363	-9850.923643904458	-600.614346390905	-9850.923643904458	190.4692372461804	2.649663151274585	3.889642024136566E-4	0.5277067742569708	3.8739234683468285E-4	3.304886098078958E-8	0.4723353110271115	-567.7250380017496	662.3739008275553	891.9746887720893	101.21153581692973	186.34519424882353	8.441031262872526	4	42	2	30	3	0.1849054011790437	0.3134372618840276	0.3115268847432882	0.19013045219363822	
47200000	-10418.550311590809	-9845.084365236997	-573.4659463538119	-9845.084365236997	163.1702857005185	2.5005107034034335	5.217730173502495E-4	0.6013359478691404	5.399836446080851E-4	1.0843310641048208E-7	0.6398873398148153	-540.207383936038	424.877406960865	515.7156071667866	567.9167353355681	150.2333651047017	130.07516790201925	14	3	35	23	6	0.18527649553595646	0.3088221443558605	0.30743792693163746	0.19846343317654327	
47400000	-10408.745075211606	-9836.883727975199	-571.8613472364061	-9836.883727975199	121.92348208660503	2.568195733604879	5.275290825872362E-4	0.535953677844018	5.08993837846846E-4	7.567178407529305E-8	0.5582882803124181	-537.1346396911404	373.48012522585645	815.7263902130136	992.245041616482	204.96952321388602	89.32578133920134	27	14	4	3	33	0.19537971166951718	0.31110084644168906	0.29839601911802544	0.19512342277076597	
47600000	-10459.217606947179	-9850.463283609046	-608.7543233381335	-9850.463283609046	220.46814516772832	2.7050365223725006	3.7309691713655155E-4	0.4235821326839991	3.984668237187919E-4	2.9215662876572E-8	0.45235089341082213	-572.4680852455317	1447.8019382488064	602.6912078601555	660.475335356476	681.408942633017	142.2544204749578	12	28	1	12	28	0.1885277507250203	0.3202128383403717	0.2969148436467838	0.19434456728782187	
47800000	-10413.68934216219	-9842.874041504456	-570.815300657734	-9842.874041504456	116.2003924028164	2.76032956441858	4.943558338595227E-4	0.5792782260991989	4.891873076025142E-4	5.7526924533359136E-8	0.547910745419212	-536.7967410514922	634.3270217562005	466.30502421509607	1016.6159865339857	128.2422060997211	2.233513945382407	8	14	21	34	4	0.19281605470813878	0.3167079293337843	0.30556916966061753	0.184906846297457	
48000000	-10468.44526498729	-9852.723099056237	-615.722165931052	-9852.723099056237	163.50348142825086	2.5347176920826753	2.961835993056973E-4	0.37715689864093493	2.9887215050917646E-4	1.2511871034643844E-8	0.38725044813203385	-586.4816957059968	1027.2879655835593	1444.9584487666325	114.23490437537873	3.075074027357162	4.305525511270684	4	47	27	2	1	0.19445997378051064	0.3024667405957581	0.3170000813812788	0.18607320424245	
48200000	-10407.132181330968	-9828.095821248951	-579.0363600820164	-9828.095821248951	116.31984216372066	2.615898196677548	4.4715585474459295E-4	0.4817923213282594	4.608428967701938E-4	6.111790445270493E-8	0.5665552642775021	-547.926954012086	513.3879287167172	711.4673892780718	173.47886245502002	123.28347101410034	1.3565432918057312	16	32	3	27	3	0.19825830292905547	0.2988825707734491	0.29564192930469657	0.20721719699279642	
48400000	-10439.428526083611	-9832.129982886489	-607.2985431971229	-9832.129982886489	324.9356015817217	2.462957532109894	3.97556457151798E-4	0.5138340921663435	3.6801148160995543E-4	3.562625850997075E-8	0.5047419888445912	-574.2489332358516	944.8894902239892	454.26341862190804	179.47156403611964	213.84410677516598	173.65774850781645	43	2	19	12	5	0.19605314333834067	0.3034606724793899	0.28841242947918416	0.21207375470308268	
48600000	-10446.183302892687	-9840.77249036595	-605.4108125267369	-9840.77249036595	238.99467277232282	2.584225524761741	3.641578213874213E-4	0.4845676622361565	3.608160545177623E-4	3.871248137326557E-8	0.5358356278892196	-569.9972556010989	963.337362358403	1094.2474918232838	1316.229185883119	157.23888397898287	37.76704960401315	30	2	14	33	2	0.20500523319095879	0.29901019501680687	0.2990595627492541	0.19692500904297763	
48800000	-10402.358832875498	-9860.783469374986	-541.5753635005104	-9860.783469374986	114.09039856665204	2.554722389193508	7.25351880797515E-4	0.5100083400471276	7.08200708526833E-4	1.457845412682665E-7	0.5492387495675657	-509.35452024803095	390.047865767676	376.5911283061782	586.1066720409639	66.35377282561736	88.79777457244673	2	46	3	24	6	0.19499205216010285	0.3088806577413503	0.2981701827340389	0.19795710736450528	
49000000	-10396.618991291478	-9847.655008823249	-548.9639824682283	-9847.655008823249	87.39558085729718	2.727339797203347	6.332724985255448E-4	0.46356694717187	6.576912308558655E-4	1.2178229030084558E-7	0.5514470256851604	-517.2740580968738	351.21300453649354	485.2126937870283	578.4008696707483	134.02567727418062	0.6725321750944712	17	15	14	32	3	0.19659750680775823	0.31691364403168343	0.29461434286659494	0.19187450629396077	
49200000	-10360.94002080616	-9837.948660481803	-522.9913603243575	-9837.948660481803	92.0782061450665	2.772398682457796	7.586398625129491E-4	0.4319470726921905	8.417728736623538E-4	1.522843672227287E-7	0.501447509752356	-490.34218334507455	620.0177511557566	237.63759442217267	689.9941633249455	103.78633642594315	9.08721799879406	8	24	9	37	3	0.1989969361667441	0.3049758894035919	0.2933328482416916	0.20269432618796981	
49400000	-10365.553896729654	-9837.705089200968	-527.8488075286864	-9837.705089200968	95.85092735833356	2.6731555791738018	6.37860253667697E-4	0.45091850492980046	7.065973147585896E-4	9.693299023204961E-8	0.4669151404676176	-493.31654645624496	506.35744966087793	111.75221038549327	684.5918386847651	100.79855210085302	7.815678141050863	8	16	20	35	2	0.19610285708540173	0.3089942251515155	0.3204009982799347	0.17450191948314556	
49600000	-10386.415640255209	-9861.588434980415	-524.827205274795	-9861.588434980415	85.3363431174368	2.446385821244479	7.125892955409545E-4	0.49341969682619746	7.534852149625114E-4	1.458819838018989E-7	0.5332191564724297	-495.15990778835436	442.75129273595854	341.76625659669224	114.86501676588992	134.94553790455905	0.004704803084447375	29	28	7	14	3	0.1930305798810392	0.3118194282355424	0.2893208742391611	0.20582911764425454	
49800000	-10340.925278291725	-9827.163235045047	-513.7620432466781	-9827.163235045047	80.8075606646277	2.8160115994615373	9.057401299463121E-4	0.5417438322210907	9.211985220888897E-4	2.4413041776144475E-7	0.5733221415371881	-482.9338093274281	349.4172814474821	96.49049622447922	343.34329010363984	89.86184486686678	8.114012184998153	8	15	28	27	3	0.20112303833341535	0.28875267611866373	0.32378311603154564	0.18634116951637233	
50000000	-10351.707493133246	-9840.62217772403	-511.085315409216	-9840.62217772403	89.24993940850028	2.791714410646334	9.241912340475423E-4	0.4871977165752151	8.941618318215803E-4	1.743853211568295E-7	0.4796540451650998	-479.11421035417055	209.6097840460039	125.14203071563782	617.5176822397624	85.82380841586738	6.897533128725151	13	19	10	36	3	0.19669221909841839	0.30330885791720946	0.29465526917879487	0.2053436538055744	
50200000	-10336.760314169751	-9849.292953951364	-487.46736021838603	-9849.292953951364	76.99946055191094	2.581998737098373	0.001030131446581099	0.4476997970805159	0.001086429368449006	2.3555668800746803E-7	0.4633448443929053	-455.87236808522505	280.8485062680188	119.08406632269718	75.87422806363251	347.5068886997227	40.32591076940324	9	2	21	11	38	0.19201618319300862	0.2874867357154226	0.3208913297688746	0.19960575132269132	
50400000	-10381.866578004	-9847.84007699565	-534.0265010083486	-9847.84007699565	177.70696996402594	2.770798134552729	6.866216406035681E-4	0.47781548195134244	6.916722645522843E-4	1.1452628209391317E-7	0.47878440559448693	-504.83260426146046	460.26014085262415	40.14087302189608	51.90782457030143	146.36692749084366	47.003276427199005	51	13	1	8	8	0.19259839951405164	0.3062361777353354	0.3036759884875477	0.19748943426306248	
50600000	-10389.491227658662	-9846.95019372272	-542.5410339359429	-9846.95019372272	113.37355561876176	2.6051959254857997	7.018197971417649E-4	0.5248714289959593	7.607721575119524E-4	1.4520754037229137E-7	0.5025563219695195	-510.0574610755283	232.3479398763548	124.04152663160752	493.4932837807944	218.17470526369925	73.93353389056435	13	14	22	2	30	0.1928499243820084	0.30793704969419056	0.30983390039361414	0.18937912553018413	
50800000	-10401.254631872333	-9852.41993650656	-548.8346953657738	-9852.41993650656	102.41431642464764	2.630542691149415	5.74745088189157E-4	0.5100555929399252	6.611104677749486E-4	7.758688735586698E-8	0.46960770373729627	-516.0282310511652	431.93468300484153	334.46638460988135	635.6091752034669	194.250157628641	60.11307990748858	19	8	25	3	26	0.1901524281657691	0.3228717320654883	0.3038120158090111	0.18316382395972863	
51000000	-10401.026696279225	-9849.166105215103	-551.8605910641212	-9849.166105215103	119.52325860518111	2.4859069973093986	7.343723069203139E-4	0.4909206369725123	7.154436201337604E-4	1.29450431970362E-7	0.5162440007903704	-517.8324099305063	514.3556763809773	163.75466109643563	464.1339547817199	468.1386759941258	127.29235403976494	5	16	1	23	36	0.19797834604002962	0.30585309410450845	0.2897341049230413	0.20643445493241777	
51200000	-10409.38150698749	-9852.96301309009	-556.4184938974013	-9852.96301309009	163.21911852877676	2.5548138337359307	6.670146418336923E-4	0.44014207964983654	6.644558282581864E-4	1.0836031197827536E-7	0.4764967832273658	-522.1530399218807	254.69187169072777	701.7402119226406	876.563233938103	120.39676887443999	163.5775369025552	28	15	1	11	26	0.19630208953768533	0.30212469381491486	0.3003858002000694	0.20118741644732738	
51400000	-10417.251823958712	-9850.988502265418	-566.2633216932942	-9850.988502265418	147.69688326239717	2.218812961315253	5.184092630025199E-4	0.345324720913153	5.450816525590666E-4	3.827773838720666E-8	0.3803900860958804	-535.900011712052	635.7255923496881	473.6665763449211	35.363290523225295	108.02541330531618	10.282705381334992	49	1	9	19	3	0.19140877772855108	0.30776337330375825	0.305982867477908	0.19484498148977952	
51600000	-10380.147712604215	-9845.032072083044	-535.1156405211713	-9845.032072083044	93.79679288756343	2.2271977860203958	6.372575630061143E-4	0.45307545796456455	6.798010743054278E-4	1.1305639864083657E-7	0.49690487433757696	-503.18416440897767	467.9322943669231	256.8903429289895	710.5421566688347	92.86304662725267	5.327728672345454	3	28	13	34	3	0.1897809070626274	0.3060092596651656	0.29174054692316187	0.21246928634904197	
51800000	-10369.529044024268	-9860.453558560439	-509.07548546382804	-9860.453558560439	118.92377304240455	2.543391283567374	8.040174677447559E-4	0.4737393604708227	7.924707590882489E-4	1.3115585269565107E-7	0.4483973223557343	-476.5593095557982	331.9901669991187	140.1114538477963	526.946960804499	26.330250760444226	66.10612847996113	9	24	15	8	25	0.1951364797502869	0.29777999040122227	0.30427027279096236	0.20281325705752531	
52000000	-10372.682831056267	-9855.424856666088	-517.2579743901786	-9855.424856666088	95.64517895024929	2.6919086538321206	8.529901459265245E-4	0.6048409924949281	7.8644539477843E-4	3.058213373876585E-7	0.6477848798051807	-481.8519072685491	647.2604247794676	141.93688304108076	188.6302146570943	730.0263990260597	44.266091270219384	7	23	4	10	37	0.19458646517841144	0.3069043835678896	0.2979981264375313	0.2005110248161643	
52200000	-10368.33915556336	-9834.275040203138	-534.0641153602231	-9834.275040203138	100.05141531831887	2.6916317529706415	6.115184052991076E-4	0.4972122625533781	6.369032200072047E-4	9.527369234871039E-8	0.49666210245844966	-502.0480694595179	391.3532149255781	975.6143774144216	82.58941933014276	123.35798011525472	8.936461021131969	31	12	22	14	2	0.186579017649883	0.30344812466569365	0.3087256641390238	0.20124719354539622	
52400000	-10381.322797562341	-9846.76917304145	-534.5536245208923	-9846.76917304145	91.20267305739787	2.371156293322847	7.290143486413085E-4	0.42288775350249647	7.796519059476166E-4	1.1926624231866235E-7	0.4739126491717318	-503.3433962652639	575.9851601055037	263.7721543951764	534.2909893487787	69.98906656526034	24.358519582493738	13	12	24	29	3	0.20363895893271472	0.3063093394558984	0.29150924306417036	0.1985424585472131	
52600000	-10400.226230961684	-9845.154573228248	-555.0716577334348	-9845.154573228248	104.41832469520935	2.5946886104831193	5.894551138038364E-4	0.5883676500024878	6.144919743299631E-4	1.615397227512575E-7	0.6448616693282743	-523.1776584959066	250.51905567613767	703.0973727435191	212.31568121954768	52.08296677769774	79.44596881685628	27	21	11	10	12	0.204186244762953	0.29286183132267773	0.297570343089717	0.20538158082464875	
52800000	-10408.88026910827	-9845.423776746447	-563.4564923618226	-9845.423776746447	145.55556355030154	2.9985851894397983	4.3898652110239093E-4	0.47127720696665676	4.5137792826547424E-4	4.068181912403194E-8	0.46315176004681435	-535.7364208392054	658.7737178823115	84.67511559910234	229.98615084916787	1.7214398008576957	2.801791548090917	49	20	9	1	2	0.17858295174974184	0.3193246875488176	0.3077341255659986	0.19435823513543873	
53000000	-10412.825064550434	-9848.380987765931	-564.4440767845035	-9848.380987765931	101.6686565167436	2.5318663011503753	5.680102494131575E-4	0.5503945095579187	5.999120304732216E-4	8.585514527317521E-8	0.5032237264088436	-525.6865687655217	996.7332325888136	315.20690977726906	1978.5009489362133	121.51206423805293	24.68478550856032	7	24	5	42	3	0.17537065964791185	0.30201295165053005	0.3182635324863746	0.20435285621518037	
53200000	-10419.035848463003	-9843.112788118066	-575.9230603449379	-9843.112788118066	112.7079940198725	2.722267115952365	5.237983644201155E-4	0.6050807649294011	5.079329533167366E-4	6.778173742601205E-8	0.5397149439185505	-545.6032542379027	464.85870503773043	730.9624260176462	163.22269876196452	24.59118838247632	24.414246418901	13	30	35	1	2	0.18567000356824312	0.30951881130645514	0.3037080318223034	0.20110315330299514	
53400000	-10368.600928242327	-9836.037620544545	-532.5633076977821	-9836.037620544545	78.52598799075491	2.3823864892812736	7.260009314150283E-4	0.6771824768897183	7.779157053156184E-4	2.5628835815871264E-7	0.6986498528520035	-502.86916834631324	410.4642400030049	169.4341070442917	198.2007386050978	96.39227409268372	27.219713790934367	45	2	1	29	4	0.1786293916014567	0.29493113308045793	0.3077574258147213	0.21868204950336084	
53600000	-10383.799831603874	-9843.22522350612	-540.5746080977535	-9843.22522350612	95.25544822313067	2.556909150385219	6.306279042518002E-4	0.5371579145511188	6.086825073765539E-4	1.121942509831681E-7	0.5452690478980079	-512.385713884839	434.1418345246076	457.68233264931166	120.11642030075824	36.254196617166606	0.26606985594501315	9	38	30	1	3	0.2043759303690817	0.2941309301281572	0.291188118181364	0.21030502132139384	
53800000	-10382.165239331407	-9847.605826194032	-534.5594131373751	-9847.605826194032	118.84431821565828	2.9722192140761208	7.004528853372171E-4	0.49082136562224227	7.320222214821539E-4	9.954558264695821E-8	0.45185235397805995	-507.1284915525862	410.58117692691224	186.11062252613277	33.62585602658106	58.21498144886552	18.89952071915901	45	8	9	16	3	0.18709815758185053	0.3024195284043565	0.31344978711179317	0.19703252690199655	
54000000	-10336.89583005211	-9822.363958212653	-514.5318718394572	-9822.363958212653	111.00160527817552	2.4772458463008316	8.020780043320058E-4	0.6468139654798379	8.32140439840318E-4	3.217340959919967E-7	0.6803294765119603	-479.53555186765107	394.9913594649885	91.04367074494257	138.19062331281694	686.666414497606	65.74805618107786	2	3	24	14	38	0.2034485167312447	0.302066775192275	0.30703170310721273	0.1874530049692644	
54200000	-10366.447029519815	-9845.938742076694	-520.5082874431213	-9845.938742076694	101.9649787019089	2.858047959919155	7.686217303344379E-4	0.629504652670275	8.419704789498247E-4	2.084021172572665E-7	0.5873069712867144	-491.343714177038	408.34474632815096	245.44974410413838	31.042708180315778	25.88356450607785	78.94495362456595	46	3	10	4	18	0.1933928740644603	0.29844213526895935	0.30712902828714334	0.20103596237943372	
54400000	-10366.380533064446	-9832.999359519707	-533.3811735447398	-9832.999359519707	122.31556731891014	2.696029193561964	7.710786458048038E-4	0.5409217355736994	7.621853183457127E-4	1.7686782765106182E-7	0.5508433431442142	-498.01861460421344	211.54415031736178	486.45184213068285	1385.6104964354436	271.6444167610853	83.71661959397055	27	10	4	5	35	0.195855718360373	0.3096114771532956	0.3010057141585333	0.1935270903277947	
54600000	-10412.173460889162	-9850.567473452113	-561.6059874370487	-9850.567473452113	235.87921884735627	2.825618805645047	6.023534490272337E-4	0.409441571422384	5.538584366309795E-4	7.297211477242499E-8	0.45878884641879564	-528.0951800243182	618.2221485440039	556.1229781092941	729.3032223523386	110.86112962790222	124.37184789259702	8	16	20	13	24	0.1877533755442165	0.3041896458342854	0.30825101578434305	0.19980596283715155	
54800000	-10406.166422935492	-9842.325358199629	-563.841064735864	-9842.325358199629	104.47566100820475	2.4492256852460685	6.164225783157783E-4	0.4525211210696257	6.185333841255725E-4	8.208835985050462E-8	0.4896402804189653	-533.7923188973471	379.5349904070203	461.07041237224075	336.4068919858507	61.34666598248574	24.895159547604926	18	35	2	24	2	0.18862425733496951	0.3071735140169581	0.2990782296225895	0.20512399902547948	
55000000	-10377.155846305071	-9843.90809099516	-533.24775530991	-9843.90809099516	183.74613439895003	2.4901448208440984	6.462967530315177E-4	0.5478285732706152	6.284071426407462E-4	1.1482807197615147E-7	0.5228146504471177	-498.65868002479726	297.574636604674	290.5696046190202	488.1281505825479	909.0213782812748	74.0023121420753	7	12	14	10	38	0.19171169146442502	0.2972343284398422	0.31171363870180574	0.19934034139392354	
55200000	-10421.921315653166	-9836.476014061001	-585.4453015921653	-9836.476014061001	127.28777879464364	2.5174950348683565	4.928593226838425E-4	0.5616507805659958	5.301781204977054E-4	9.463746319402404E-8	0.5918859708723632	-549.0507463534041	620.7963699028226	469.2153143148634	690.7064472692958	1056.059624790247	151.75787289836757	4	15	26	5	31	0.20014956470501594	0.29297952662519927	0.31134744420704147	0.19552346446273966	
55400000	-10451.726746411427	-9851.344879754108	-600.3818666573189	-9851.344879754108	148.12012847020654	2.4191211008467643	4.1206361465789614E-4	0.41847344436637224	4.287094189652089E-4	2.9784921416645365E-8	0.41299342964384583	-566.9649697571098	665.0685270196601	879.1613222886988	148.292684137895	282.77093918191116	46.29962516657169	34	19	12	13	3	0.18783211667955113	0.3004081991033343	0.3127869797020338	0.1989727045150774	
55600000	-10424.58024975898	-9836.121218992366	-588.4590307666132	-9836.121218992366	177.93738212095857	2.7486552984732473	4.1395352134547704E-4	0.5538227233213728	4.376838906556152E-4	5.624545133223756E-8	0.5580511460072272	-554.2101368070139	375.14339300961643	996.7715301458342	592.9086447408378	97.35373433380354	104.19899170342939	19	27	4	28	3	0.20160313655598674	0.3153692120605029	0.2957566264536163	0.18727102492989048	
55800000	-10427.873154944573	-9849.53276461081	-578.3403903337612	-9849.53276461081	155.61559539534895	2.830361172669906	5.626953271824316E-4	0.5786925994892422	5.48270754434945E-4	1.0447333584013002E-7	0.5988351096224138	-543.1527358787556	621.9490009644417	507.75386059799047	774.5708265501111	471.67131436852617	83.68572266669278	6	5	37	3	30	0.1796955878114799	0.3006960656763898	0.3249967127233083	0.1946116337888184	
56000000	-10425.838192536497	-9845.268883233077	-580.5693093034204	-9845.268883233077	140.0924825395478	2.6126784073828797	4.510116668368125E-4	0.43861796553364785	4.4335861216277347E-4	4.07718435354845E-8	0.4536285485972366	-551.3445515625099	796.2901902714692	1064.0009634654211	152.92665224465654	8.774830636663186	5.047388707371298	11	36	31	2	1	0.20402281949954554	0.2977927032997186	0.30309764550126195	0.19508683169947036	
56200000	-10459.80985099284	-9844.71016984725	-615.0996811455905	-9844.71016984725	172.2125449415022	2.4539223569053896	3.5609194838151135E-4	0.4906967173603277	3.691486718909012E-4	2.8695194853616063E-8	0.5099954066383973	-577.7206418681988	1155.2320954609202	629.3510124714726	1669.3157711112117	164.61035145777728	214.2890610029867	19	17	9	18	18	0.20438350923529933	0.3153012436028554	0.2981596648054835	0.1821555823563582	
56400000	-10404.42194763702	-9838.920457369057	-565.5014902679641	-9838.920457369057	204.67403327654532	2.805398757583587	5.468397222241238E-4	0.5581041752794034	4.919582886695211E-4	6.940110478245364E-8	0.5203788011092623	-528.4651047463369	560.2076417410688	775.4622225133721	1505.1583840152414	647.6753185101098	68.19283947546849	31	2	4	9	35	0.2020744413848072	0.3105602278213329	0.3019486640962267	0.18541666669762957	
56600000	-10419.5547587573	-9857.68734489183	-561.8674138654704	-9857.68734489183	99.16868556771644	2.5838992783459123	5.311637058061074E-4	0.5010661134228843	5.923327951524649E-4	7.010571072604576E-8	0.5186236844215176	-532.9087322866487	539.3671523380996	107.31915596140666	79.19013096720514	130.0871745570632	11.410760151711496	48	15	1	13	4	0.16356185426901865	0.296607230807566	0.33743659481801175	0.20239432010539998	
56800000	-10385.999954434028	-9824.087314626851	-561.9126398071761	-9824.087314626851	93.18394189214175	2.598514808909362	5.503197978212469E-4	0.6015472554124681	5.760130623789499E-4	1.287281224039867E-7	0.676044065458388	-529.4319078137956	267.23869152562844	439.3283296528684	978.7235058054085	68.47358725612601	1.1893057238943912	5	27	16	32	1	0.19288109769455195	0.30801306192465383	0.3072247507221945	0.1918810896585962	
57000000	-10396.414054248293	-9840.470326757784	-555.9437274905089	-9840.470326757784	141.53423332018994	2.222869014006124	5.873011838441872E-4	0.6131727206265066	5.934632208748187E-4	1.2350586445609495E-7	0.6503347638656318	-519.571680700893	599.17800877769	160.5279848238687	418.7583581322351	1054.9180314541964	68.97512223803555	31	1	9	3	37	0.19466452149785768	0.2934580403926898	0.3012872459653794	0.21059019214406968	
57200000	-10385.195479771379	-9858.984655729693	-526.2108240416854	-9858.984655729693	64.69242468052438	2.465551893811938	7.746220520375109E-4	0.4946744250199278	8.146228957072353E-4	1.4814526536589914E-7	0.5027650466722987	-495.7402313629945	1048.883475403784	383.8452161054607	47.711915642818965	90.67960700858846	10.75813262472853	1	47	13	16	4	0.1924414954504018	0.2921259747029246	0.29839141784790696	0.21704111199876336	
57400000	-10382.25132644995	-9845.456691539937	-536.7946349100127	-9845.456691539937	83.90365615209693	2.750094135726854	6.513868023889126E-4	0.6967769460836677	7.724157260420427E-4	2.0751642693788067E-7	0.6603326142990622	-506.0182431606359	232.8468523825334	526.021614832967	126.01323089502402	55.208689053248676	72.07288627257492	25	23	8	9	16	0.19150774792262165	0.30224673892079323	0.30085683042535327	0.20538868273122868	
57600000	-10355.69554707758	-9850.99386284326	-504.7016842343193	-9850.99386284326	76.34428246738692	2.662927347643474	8.92477429737617E-4	0.5702416461974619	8.445772313945554E-4	1.905270355800563E-7	0.5439372275401679	-469.3835366469593	1186.639681807109	55.269226319603554	348.263973341461	95.42207194568272	4.796319724513053	6	24	21	27	3	0.18640835714550663	0.30637578787949504	0.3076530609784889	0.19956279399650628	
57800000	-10373.888585487834	-9836.098882650476	-537.7897028373577	-9836.098882650476	72.77220998611962	2.5031524876952522	6.913780692533457E-4	0.5806317604095004	7.293561175422255E-4	1.431508906517716E-7	0.5432832457443512	-509.6373313544373	507.80444709269824	32.30160733301167	71.30103122278251	83.36472576621368	3.8553815589098797	51	15	2	10	3	0.1897565101467384	0.2993953740848518	0.30932444388572106	0.20152367188268577	
58000000	-10372.548739227697	-9838.923437323436	-533.625301904262	-9838.923437323436	61.96036454450666	2.637376578878442	8.110955880622524E-4	0.6636807378287598	7.959200913270741E-4	1.9033468431148325E-7	0.6068150699520242	-501.5114430821676	312.11959598580904	208.30850361288572	606.1035195700077	39.96509204839166	47.16457032362187	13	2	35	10	21	0.18094069030635035	0.3141818021518656	0.3051918045306172	0.1996857030111639	
58200000	-10381.396325721817	-9852.396767082	-528.9995586398164	-9852.396767082	89.30227082117597	2.3019094967384506	7.861789690183057E-4	0.43905538432470137	8.637382206577596E-4	1.60525069879245E-7	0.4966944463098039	-497.6425286494032	330.47091639475616	654.5369368805672	63.71816081468546	41.689538921008484	133.035923434795	22	21	11	14	13	0.17765320274013843	0.2859289273694335	0.32557445101160437	0.21084341887882058	
58400000	-10336.9167734316	-9819.98986930733	-516.9269041242704	-9819.98986930733	55.27264992818488	2.850614460977778	7.554725482314577E-4	0.6345446099486501	9.015250884973291E-4	2.887675512865107E-7	0.6515588136014768	-487.96376908149955	245.27564388944876	502.25840918835326	87.24423830619175	56.55294516496903	0.8265289749053188	33	12	10	23	3	0.1898404783082314	0.31890266604933604	0.3030167789291743	0.1882400767132551	
58600000	-10387.708453773144	-9843.912086309116	-543.7963674640282	-9843.912086309116	84.36398076914762	2.3612790758225435	6.789390044107886E-4	0.6636126610784939	7.401029337888673E-4	3.171100645324264E-7	0.8211718352426333	-507.5932916202387	391.1031249911857	246.2512087587795	713.7853410731409	1014.338429948409	52.51300403405143	2	35	5	4	35	0.2024942878348967	0.28348593115823273	0.3085009024654844	0.20551887854138307	
58800000	-10386.609756049551	-9836.965934661526	-549.6438213880252	-9836.965934661526	70.0640888326048	2.629481078719733	6.213349758452269E-4	0.8194285141547052	6.466471560978437E-4	2.711081005460246E-7	0.8501217395605611	-516.0909422933906	410.2926525176285	412.8294830709137	820.1665711046879	76.34473731308866	37.67985351344787	25	10	14	24	8	0.17873621859112448	0.3052839479914921	0.31988536922311867	0.19609446419426166	
59000000	-10428.61212775489	-9843.89978434775	-584.7123434071399	-9843.89978434775	129.59637888634313	2.7405406969974044	4.6218018207930673E-4	0.7135835294203138	4.81684621025819E-4	9.714667744100845E-8	0.6912547987476693	-549.1978907217389	438.444024370184	1409.9319729853871	190.57319066796782	242.9654505096786	37.86812189084	28	17	17	15	4	0.18728914031380123	0.31264135804902765	0.3061010348601068	0.19396846677706142	
59200000	-10414.51265689505	-9846.091712807181	-568.4209440878701	-9846.091712807181	137.30148858721182	2.656462705135431	5.696712704258301E-4	0.4923928817876117	5.786988614244833E-4	8.116555846809854E-8	0.5117455766834993	-537.627250046481	606.4919000148583	108.71336089356052	213.45220903617252	146.8857017606975	46.22197505042147	45	5	7	21	3	0.19508639766661537	0.305544214645088	0.304415233553257	0.19495415413503678	
59400000	-10425.264248663983	-9848.94740920771	-576.3168394562729	-9848.94740920771	170.1025168298933	2.8420559520194537	4.717478179759386E-4	0.4873459277177516	5.039249547964032E-4	5.94031164865793E-8	0.49493642670747684	-545.4054322793294	622.0995152206086	121.21624823651324	44.73758888576867	150.82225810344244	98.70905944799492	47	14	2	11	7	0.18849130551563298	0.32323779113103657	0.2844275988372065	0.20384330451612123	
59600000	-10399.599062530193	-9847.664557530474	-551.9345049997188	-9847.664557530474	85.5700334440463	2.784667890752876	6.109754060239806E-4	0.5890660316576569	6.169623662819914E-4	1.3820086379177862E-7	0.6261018854405868	-517.7847251593314	291.0867653055137	658.2587747376759	1329.5185686181323	83.01737506078604	15.267388236887479	29	12	5	32	3	0.19245262465089416	0.3081129297051292	0.3014457943536048	0.19798865129036905	
59800000	-10393.101265592046	-9824.955784663263	-568.1454809287827	-9824.955784663263	105.95726205147608	2.6134359290385496	4.4377322747160265E-4	0.6783587331285384	4.939649537980313E-4	1.1496343661200903E-7	0.7474533003456117	-533.747396289371	329.40223643033914	600.7780139668639	1272.6122281232122	101.95173925250593	20.418038062081695	13	18	14	31	5	0.19434154300818293	0.3123922928118011	0.30482645759429344	0.18843970658571985	
60000000	-10410.49351991424	-9851.396441155197	-559.0970787590435	-9851.396441155197	78.69644072984529	2.936970439534819	6.012936359189552E-4	0.7019828773965126	6.515526717817294E-4	2.1494072877997685E-7	0.7584839349909073	-524.5900048597705	491.79485959029586	1053.908052660605	523.1435634262091	184.30494820066107	14.255124031026726	38	5	2	29	7	0.18016172845581868	0.3036336885268221	0.3140943177572037	0.20211026526015274	
60200000	-10425.862842201983	-9851.44643562106	-574.4164065809239	-9851.44643562106	107.62959368473265	2.7641469177229987	4.485342744503347E-4	0.5713727830250054	5.080370211086105E-4	1.1994515102505177E-7	0.7221640054416436	-541.9840837746217	501.86738696761995	313.0876827656464	218.12127128629047	342.4771666048504	10.71733081480509	53	2	3	15	8	0.2011737878820952	0.3003682567608233	0.30799750506903645	0.19046045028804223	
60400000	-10406.55239533685	-9843.855273701334	-562.6971216355169	-9843.855273701334	87.18863800722275	2.4964774484823087	4.921419533531797E-4	0.5016453646825326	5.719509984703146E-4	7.300517618144871E-8	0.543277433935334	-531.9275904301215	611.3071237596403	555.0377267830572	121.60217196214144	122.44665554404257	13.840386444902057	3	43	17	14	4	0.19823980633048827	0.2982553959674012	0.3073153276846904	0.19618947001741735	
60600000	-10401.876382075649	-9854.985296844574	-546.8910852310743	-9854.985296844574	144.77554773637922	2.611241538604708	6.251110991706629E-4	0.5451619670257764	6.027276829703101E-4	1.7052640564265828E-7	0.6506146812681017	-513.8673339211523	450.0672444859905	172.8757443523887	688.9400264525287	78.8886159910138	24.152568048969076	12	13	22	32	2	0.19108307268409133	0.28105262967295846	0.33574261038917735	0.19212168725377	
60800000	-10378.28551709587	-9842.477912407436	-535.807604688435	-9842.477912407436	130.8984817742445	2.7336472372088436	6.627770925746289E-4	0.42464234864591804	6.781436058348637E-4	1.0601564459769073E-7	0.4722730853784769	-503.1967563382669	426.25609818674377	607.0939771710783	301.6461532567802	35.920186296476494	114.49172476203411	25	21	3	17	15	0.1814556955092782	0.3016617192863746	0.31009685422326555	0.20678573098107886	
61000000	-10397.530803144105	-9837.064704721282	-560.4660984228233	-9837.064704721282	159.34126728607234	2.4032594857759104	7.070727845080088E-4	0.6538025292284027	6.409096993218067E-4	1.8018561532677012E-7	0.6406255969122078	-529.4624595210553	331.0731724088055	249.41420780699897	135.83634951463836	88.63870788851156	202.5035919161646	43	15	11	7	5	0.19497288710442182	0.30457342090343525	0.30084466663774134	0.19960902535439892	
61200000	-10379.410357804934	-9848.784365867541	-530.6259919373927	-9848.784365867541	176.35081205644116	2.4854073754803525	7.762721532053646E-4	0.5302336698146621	7.33227009721616E-4	1.5721641120203134E-7	0.5192941576799878	-498.9172720519475	238.78879496127226	236.62918691415874	548.9239289495766	162.82022540147548	68.8882992838066	12	16	20	5	28	0.19183838337553882	0.3050509407119052	0.3193519152135361	0.18375876069901725	
61400000	-10381.374593928624	-9825.968242528657	-555.4063513999658	-9825.968242528657	119.78883418732651	2.588979621657571	5.793605927123559E-4	0.6316965886789585	6.182175811380216E-4	1.2839977051378731E-7	0.6345815553709264	-527.7717792238224	337.1610147076101	128.73087251850012	33.89332011045126	73.23458307274613	19.602447808047767	52	20	3	3	3	0.1909909168254167	0.3063851911577475	0.2924546164175712	0.210169275599262	
61600000	-10371.971932966597	-9838.744978270563	-533.2269546960343	-9838.744978270563	113.51506297266987	2.529863903624442	7.335320789160476E-4	0.6232397648055507	6.914726139651542E-4	1.7014079477513222E-7	0.582886639828405	-499.31277687658684	258.44488072309764	1130.3413205602847	150.1503876118065	99.68993861315164	79.31884498512699	29	9	5	11	27	0.18725303223090198	0.31350571879708977	0.3164794541278606	0.18276179484414493	
61800000	-10399.63326859984	-9849.008768356525	-550.6245002433157	-9849.008768356525	128.54616007653374	2.392820488943474	7.533057555798705E-4	0.5189659306944528	7.416449156457969E-4	1.5709053602331818E-7	0.5343603397059296	-518.7431887724068	480.4837338153894	542.1984569201223	298.0815075118481	93.75434945259862	114.3808508636041	14	30	1	23	13	0.18803507187070048	0.2976797220848309	0.310754275635504	0.20353093040896203	
62000000	-10369.049528603438	-9832.190142771133	-536.8593858323059	-9832.190142771133	129.1187789130286	2.450948920960441	6.845387430734864E-4	0.47438243686654064	6.919083800279936E-4	1.161418416957534E-7	0.495298517530839	-500.49446236715113	739.5500495674803	127.51748468420527	380.32611324578454	984.3749304104878	77.67162567268348	13	10	9	12	37	0.17841517208025304	0.3043760474382911	0.31439978022574944	0.2028090002557038	
62200000	-10417.424930053405	-9852.159222353219	-565.2657077001863	-9852.159222353219	168.269696943934	2.5095182947170596	5.5518558695668E-4	0.6498146538920665	5.910609250653013E-4	1.0460894272110669E-7	0.5713002173660608	-535.0162256962926	389.814294438987	282.19829375371285	195.98307690801002	109.33260056021317	49.29935438776665	47	8	14	5	7	0.19318092524004954	0.33039932914952275	0.2897783785292611	0.18664136708116388	
62400000	-10414.867885789381	-9847.802998707468	-567.0648870819131	-9847.802998707468	103.50017477884788	2.6194588318347525	5.372355504353975E-4	0.4817313809173724	5.933980401677996E-4	8.687439417736941E-8	0.512339703110096	-533.7186729104137	357.6022462155247	222.0843322041748	237.20444032456305	635.5825034159017	97.24178386530143	17	5	2	25	32	0.19929548404412611	0.29995342874536485	0.299159795410602	0.20159129179990418	
62600000	-10425.117416511472	-9859.136026054543	-565.9813904569282	-9859.136026054543	105.33361806472362	2.6561880785585257	5.289470765347092E-4	0.512565779170328	5.536770608608768E-4	8.336385040935949E-8	0.5438875483102877	-533.7642888158803	428.0224405896342	583.5021445770857	93.2019548190844	221.795040159939	6.266235764232009	9	37	30	2	3	0.20284164116110348	0.30271140517484785	0.29820047916698045	0.1962464744970654	
62800000	-10438.09815802183	-9866.103321735238	-571.9948362865921	-9866.103321735238	143.16143186043323	2.6704609787876636	5.593304683696877E-4	0.36391375979843815	5.632668226830249E-4	3.53705201083084E-8	0.3423807316597066	-535.3797192361501	367.9113728039043	1265.365793510349	1379.923924498242	72.70052839889144	162.6360373727929	35	5	2	10	29	0.197827270990127	0.301004491733839	0.32244622220987595	0.17872201506615537	
63000000	-10411.417515897476	-9842.587813593036	-568.82970230444	-9842.587813593036	186.4392691402431	2.487412553073911	5.740874784134763E-4	0.6239933961743959	5.46425091271705E-4	1.378065631643413E-7	0.6735140878707211	-531.9307217736371	446.42197691820127	977.1898902593703	917.3936832382433	811.3593524995912	79.59287084224756	20	2	16	9	34	0.1928503374410365	0.3126371947758093	0.3078952743571163	0.18661719342603536	
63200000	-10414.09713957785	-9841.83547681732	-572.2616627605314	-9841.83547681732	271.2996396628212	2.6025022383833374	6.266782484497129E-4	0.6054190975619962	4.660173396724172E-4	1.551661806453292E-7	0.7134288816410967	-540.659516634137	341.77278880342243	689.2935013630387	71.42181294044563	65.99331976196986	114.40435405599071	23	29	7	12	10	0.17650076932914605	0.3015577762215042	0.3145866276394965	0.2073548268098506	
63400000	-10410.473331671552	-9833.549966305545	-576.9233653660074	-9833.549966305545	149.65202228081122	2.5647138425548204	5.276833324902956E-4	0.6535270997209077	5.244656577588931E-4	1.014370264173531E-7	0.6439231334245544	-545.4291439353184	515.195086744594	623.2291296848168	295.5771289429139	82.86951654603872	15.7983048211353	18	33	6	20	4	0.18776441403488017	0.31280757771929835	0.3026673515521199	0.19676065669369897	
63600000	-10383.471964278242	-9833.617354796026	-549.8546094822153	-9833.617354796026	122.4092827567122	2.6922205072356684	6.26956072287472E-4	0.39249699113063047	5.933127442450859E-4	6.3741937726994E-8	0.4035179789022996	-519.2224970713476	145.64476963117474	377.543548453293	528.5304819115856	107.49601053937958	16.632565315237283	2	24	21	31	3	0.1843038309476607	0.29369563062526083	0.31919042824944494	0.20281011017763084	
63800000	-10439.710695966838	-9866.201839685482	-573.5088562813571	-9866.201839685482	185.61605178085944	2.5777283439918253	4.803229590240216E-4	0.42477893170181014	5.048727209052097E-4	4.159804888383591E-8	0.4212530600021505	-538.6188522468208	891.1558254378452	724.914007577471	1272.5102566681915	73.70068754685012	83.0442317924403	30	5	10	5	31	0.1931526327038246	0.30292668443588344	0.29836278757821266	0.20555789528207669	
64000000	-10395.636121683401	-9833.56238793077	-562.0737337526324	-9833.56238793077	209.18026216923616	2.382468010305041	6.565631187007093E-4	0.605995544050817	5.863403953644337E-4	1.6248357589906704E-7	0.6245626285855626	-529.5881049870821	347.92165061701616	627.2864550161609	520.0125705084681	93.1255901729449	61.54192581443246	23	16	7	10	25	0.1830508638018912	0.32100381136918116	0.29731478557879926	0.19863053925012564	
64200000	-10452.566850177529	-9856.147162399664	-596.4196877778651	-9856.147162399664	206.70981460506965	2.6164861192329094	4.094094849563571E-4	0.45340233707113914	4.0585495293224937E-4	3.871760085092265E-8	0.48059319949658935	-559.1851103207084	512.7593667867928	780.6771095740621	1410.9204819085871	1095.85990070143	110.61030624943257	7	1	7	30	36	0.19720740640544965	0.30635748034093047	0.30028936755297464	0.19614574570064242	
64400000	-10405.16357497357	-9835.776893002367	-569.3866819712039	-9835.776893002367	166.28527317775377	2.313523410233596	5.576405913635872E-4	0.4943176026482747	5.661400887243025E-4	8.656351765219005E-8	0.5199780849004744	-536.4994924264108	433.92352578469297	536.5541187695544	101.41956428230432	277.94225105507115	104.44296702948127	34	19	1	3	24	0.2014407673090202	0.2981838337074457	0.3071696366207103	0.1932057623628209	
64600000	-10370.429694158527	-9827.354023105052	-543.075671053475	-9827.354023105052	165.00672041872642	2.6043356951162564	6.34207564362072E-4	0.5948838589772775	5.95066989347747E-4	1.4199652191084818E-7	0.5946275903228692	-507.3025542623434	381.79166069734055	202.12372656716605	985.3471207796766	253.1417850023154	90.93227012605963	9	20	10	7	35	0.19840782633036635	0.3008302420679867	0.3008400207223904	0.19992191087925343	
64800000	-10379.077534074837	-9848.473739967707	-530.6037941071296	-9848.473739967707	71.86807892131066	2.528717256985884	6.968466947077128E-4	0.5366298362646196	7.616696201045833E-4	1.5319530308786474E-7	0.5577049874400868	-500.49514780197137	431.96048029360054	749.6330317945564	198.34802548020062	49.785033492058595	0.24724428271743804	35	10	8	25	3	0.18032603994034063	0.31262150563084945	0.3122351370480485	0.19481731738075836	
65000000	-10391.374007513466	-9837.344594633765	-554.0294128797021	-9837.344594633765	102.1231906293375	2.5094977846154025	5.153812723329173E-4	0.4898964321902154	5.507075551668355E-4	6.251162557987628E-8	0.4929268012273799	-520.5791155537262	486.0913458939251	974.09329260383	93.32506507876407	225.3120871393725	0.29559863900773586	22	24	31	1	3	0.17459701001070232	0.3030647903103918	0.3184655538891697	0.20387264578973296	
65200000	-10441.85737901613	-9856.357491661654	-585.4998873544747	-9856.357491661654	119.53429911609192	2.699259051707559	4.040966364573813E-4	0.5510995429915369	4.8607392055301685E-4	5.715316496238275E-8	0.5799614782719532	-554.0206135162593	255.28966426725162	685.6531341710798	254.22337213803527	114.24687871593927	7.89991102001575	2	49	1	27	2	0.21039231529680896	0.29435774680912796	0.3149839584766202	0.18026597941743963	
65400000	-10448.307256291348	-9851.446763434336	-596.8604928570121	-9851.446763434336	228.43460391361063	2.5417283886159363	4.794323614207892E-4	0.49749958534825706	4.328313859906054E-4	4.713799358980007E-8	0.4775253108352839	-561.6486721938842	234.71065615835772	785.8330204791063	905.7036348456597	202.13898805724074	206.30797277155563	1	3	39	2	36	0.1942460980390949	0.3064004872631006	0.3007953751146116	0.19855803958318988	
65600000	-10418.222706476316	-9852.57899955143	-565.6437069248852	-9852.57899955143	223.03847996684743	2.779460688995764	6.518334326089787E-4	0.5709070110434371	5.83345632800992E-4	1.351131737348578E-7	0.5899192167593138	-533.2138259103866	660.7483354700323	506.9539972988234	204.34618798014563	184.8737571710546	90.62850098219859	4	44	3	10	20	0.1981713216149882	0.30667989583419414	0.2919953355278747	0.20315344702293991	
65800000	-10402.247231867685	-9843.124191100624	-559.1230407670604	-9843.124191100624	129.1396769135676	2.5572280825296616	5.138315018012662E-4	0.5830312124021235	5.105828289898587E-4	9.075398772853961E-8	0.6185555607464831	-529.3711487303501	872.1075888909959	43.32097976127449	47.85706965353682	113.11483335037316	29.153350783106237	46	10	8	13	4	0.18912493989570048	0.298234722342851	0.31689546007132435	0.1957448776901213	
66000000	-10390.666359028786	-9849.952184017991	-540.7141750107955	-9849.952184017991	98.1114676435487	2.498325257216489	6.649833252466754E-4	0.4984538388294898	6.982298935086641E-4	1.2839056190717628E-7	0.5248923794268356	-512.765809802144	505.50572503095043	48.96835856620673	42.2604493505953	93.43498866481568	37.45657562261457	48	2	2	26	3	0.190841108313713	0.29408382593730675	0.30754686188239827	0.2075282038665791	
66200000	-10442.236258447572	-9860.272853140661	-581.9634053069115	-9860.272853140661	205.60258897883168	2.868400908791919	5.114569800443703E-4	0.48299461087688766	5.314339033111279E-4	6.51314179987122E-8	0.4828704760166902	-546.9767097069739	628.7119746463933	429.3422346432046	279.8198926086477	702.6971090196763	117.41615562715764	29	18	8	1	25	0.1888186602852878	0.31228596065548864	0.30948162188685674	0.18941375717236403	
66400000	-10408.888448090238	-9861.600004362812	-547.288443727427	-9861.600004362812	130.23049929930914	2.633069776926735	6.122525572220956E-4	0.44292167025553425	6.432489944749132E-4	8.409869116276831E-8	0.479044154462499	-517.7645568870745	286.76787088898857	518.5082568260572	115.15254802817803	92.08381854369259	23.272031932115418	22	23	17	15	4	0.18007631662631976	0.29866508049197243	0.3192396433055683	0.2020189595761365	
66600000	-10425.672715038101	-9856.270522496656	-569.4021925414446	-9856.270522496656	129.99057572652882	2.7547858932673828	6.031927941273079E-4	0.41143893967157774	6.146169437849277E-4	5.641146319962959E-8	0.4092504574509047	-532.4360152761506	583.2560417295607	3215.166452599386	178.87049957815344	98.10501849191803	71.76058080507849	41	2	7	24	7	0.20575693766401418	0.3109455068502065	0.2824944734514729	0.20080308203430353	
66800000	-10404.998485691476	-9839.729971771094	-565.2685139203826	-9839.729971771094	105.62313344394339	2.5808252875018343	5.794276913155495E-4	0.6410697507056105	5.595048921150579E-4	1.470181976608944E-7	0.6920816279726921	-533.7718696658674	815.324311766117	179.1736902308745	87.26325560712014	186.35264535767817	16.515058973946932	44	4	18	11	4	0.19771763204328843	0.2941884931195247	0.2907413912707618	0.21735248356642228	
67000000	-10402.735691545899	-9837.875197747668	-564.8604937982315	-9837.875197747668	109.87371572232838	2.478635078666025	5.891150884339137E-4	0.6089031461870132	6.114634994302805E-4	1.2263618970949212E-7	0.6449890227696695	-532.4357280694991	367.69953345587277	719.7018925405772	152.9727770443432	120.50795785002033	135.5281486806582	19	25	2	2	33	0.18383254385368744	0.31336284198456554	0.3067501170096065	0.1960544971521378	
67200000	-10378.819614616668	-9838.226679497575	-540.5929351190933	-9838.226679497575	94.88405469303163	2.5129514860977737	8.564843745389458E-4	0.7249202935912539	7.875709523524023E-4	2.890460191334109E-7	0.6844697823932414	-508.03463032235464	323.2884084856278	97.83766136753998	179.64037415347306	401.38831851824403	134.32543087669472	16	9	2	18	36	0.20925819357445893	0.309295842673574	0.28500805725725453	0.1964379064947097	
67400000	-10382.645865427583	-9836.235159302525	-546.4107061250577	-9836.235159302525	71.65867936576254	2.7069243916332435	6.472627580096206E-4	0.8316422117645436	6.940326022640659E-4	2.69835887379278E-7	0.8683956405289764	-512.6927514722954	443.08517599632944	187.47529332006803	619.5852176585138	128.81303923253654	17.282708021752054	12	14	26	21	8	0.1930123464681653	0.3153298576992954	0.2898243645866932	0.2018334312458432	
67600000	-10392.481680071822	-9850.122578383594	-542.3591016882272	-9850.122578383594	66.1494330260735	2.5020429786180602	6.682806905962996E-4	0.5463742080785051	7.821679821748718E-4	1.6319188146275037E-7	0.5874355195349008	-512.8725721960409	581.5129704304425	356.50031488046636	128.92931682604683	84.12231684571427	3.1809152743805016	19	32	20	6	4	0.19470649758756167	0.30950048890068943	0.3016397730992289	0.19415324041251697	
67800000	-10384.78029477494	-9852.906039542582	-531.8742552323582	-9852.906039542582	76.28575155195243	2.3098678773495007	7.670414168308888E-4	0.6052869213152003	7.865151748940295E-4	1.728932582779474E-7	0.5967407015494794	-499.2816969132683	225.04021017594886	718.1319752340486	87.36632279780079	172.10328867417573	39.97601707704844	22	18	30	7	4	0.19465538137844068	0.30128722073522024	0.30766500299716265	0.19639239488917345	
68000000	-10409.572852153384	-9851.67914957767	-557.893702575713	-9851.67914957767	192.3652948915621	2.6587974517123008	6.414981849651267E-4	0.6299075043410136	6.078110786587078E-4	1.4542344454437774E-7	0.623693808095563	-527.2729199360002	481.64396948598215	288.8123505243894	56.347362637334605	49.53722928912047	135.09295634132954	42	8	5	9	17	0.187561875750695	0.31136162181976645	0.2900689511132022	0.21100755131633342	
68200000	-10424.407537139494	-9853.56684535458	-570.8406917849126	-9853.56684535458	163.57369063020536	2.701550039876595	5.275245974578394E-4	0.4928808392365974	5.51845420600578E-4	7.385802885141916E-8	0.5029576813423314	-538.4928218937624	442.13978948091017	707.9201179599635	161.27981336010038	98.07185923236128	165.44648403932533	17	31	8	7	18	0.18964346923969044	0.29103559637325044	0.32442756587711347	0.19489336850994277	
68400000	-10380.726392807954	-9841.443960177186	-539.2824326307674	-9841.443960177186	152.82039063075797	2.5538764501553963	7.120600779684179E-4	0.5482632659953225	6.778387305633035E-4	1.4322912802512848E-7	0.5508586565737891	-507.33871593361096	322.0930973330421	176.9335437540474	543.4848629036545	74.81723200412766	67.18944348045123	8	19	22	25	7	0.1948665084051773	0.30888289536803165	0.3014368126217246	0.19481378360506363	
68600000	-10378.091226227341	-9832.99708775137	-545.0941384759716	-9832.99708775137	107.48521412191329	2.716357797849755	7.145027867923945E-4	0.6232358830419049	7.382290193243575E-4	1.5147400910762615E-7	0.5614935909748996	-512.6784137491569	346.7438828952106	494.7011475793606	598.3151653892592	63.23315882686026	61.18235465621834	25	8	17	16	15	0.20427946102556424	0.30096037891893307	0.29735671287249	0.19740344718301006	
68800000	-10361.562616986144	-9850.012355184266	-511.5502618018783	-9850.012355184266	98.28104247728521	2.6295923389775417	9.045340153421034E-4	0.4550009976774373	9.175803536326422E-4	2.2598182678999872E-7	0.5065216192573304	-480.37740562787803	120.26303913884163	437.3913947335972	86.00341201897884	175.90260580600923	63.800724895602194	29	17	3	1	31	0.18158718818919845	0.3050636763609266	0.3202474471810781	0.19310168826879417	
69000000	-10378.347895084857	-9849.851511541763	-528.4963835430927	-9849.851511541763	171.53885432556854	2.535949113386182	9.001047422267785E-4	0.5859621812433714	7.495490148326853E-4	2.3683403848734246E-7	0.603346439077963	-495.0953647372849	298.93644864351484	140.17074612094402	149.09639690666947	593.0687293609956	51.23651031661947	5	3	16	20	37	0.18975357351261773	0.31256586720800117	0.29657903530119967	0.20110152397817885	
69200000	-10373.168279201029	-9845.343052074288	-527.8252271267417	-9845.343052074288	161.53065859253792	2.550445441813269	7.375741420064393E-4	0.5052440465155946	7.513013582318521E-4	2.0966450681513948E-7	0.5839083660115735	-495.05032327902285	357.2024652973755	134.86730140602293	132.76515994335278	497.63195192972495	53.96437877381312	7	7	10	25	32	0.19800983803031003	0.29864108375186516	0.32380734311467374	0.17954173510314855	
69400000	-10399.391848250934	-9848.675088172733	-550.7167600782013	-9848.675088172733	178.63414182530067	2.6933575415980364	6.56132131124851E-4	0.5989084049531346	6.126008453653338E-4	1.6043151152041648E-7	0.627635240672917	-514.4892446132378	429.9945637599139	461.83784810832685	1070.247945131854	748.8353407852669	79.18797618089725	17	19	2	5	38	0.18709633819957414	0.3052334888283033	0.3194030928383454	0.18826708013377463	
69600000	-10401.652763010947	-9843.555105980242	-558.0976570307055	-9843.555105980242	147.0698474813933	2.588574369540508	5.986142774245563E-4	0.6145223291368185	6.222596049158601E-4	1.9483866043181406E-7	0.7006731524086258	-522.7912313727333	444.0260590612074	429.6113196991472	833.0102912473957	594.7178150135584	77.7042065783554	6	27	10	4	34	0.20605497642121914	0.3072763058657766	0.304982874673978	0.18168584303902377	
69800000	-10365.829270633292	-9833.926271050294	-531.902999582998	-9833.926271050294	126.1197217519245	2.5883798252910823	6.773348280759415E-4	0.6346762806580927	6.597581360371072E-4	1.5617244064199127E-7	0.6053789151860475	-491.3894207916748	1968.109075174579	140.3160166240722	148.921020824989	1040.588678744166	76.83788501804582	2	20	4	15	40	0.18920744579529714	0.287908902456988	0.31530177394893316	0.20758187779877932	
70000000	-10333.088154642754	-9812.805709809782	-520.2824448329719	-9812.805709809782	107.7083825898633	2.3928379097508286	9.204337117664763E-4	0.6647111213074646	8.375519902886634E-4	2.9983481711747755E-7	0.6754907047194102	-489.6855550742087	212.24687167874728	152.9863274566957	501.83719581639906	56.88783708849522	11.170095932876107	7	22	20	29	3	0.1896064684980288	0.3002938710897717	0.30920887292174737	0.20089078749044978	
70200000	-10431.018761311874	-9868.010859845763	-563.0079014661115	-9868.010859845763	131.4185362720562	2.6792650948658796	5.067303873287429E-4	0.4525911525978251	5.467251873790829E-4	6.816889371736634E-8	0.49967247267398796	-528.1100663330316	465.99621561487623	317.85665897623875	402.9110122977511	929.3433941286336	94.78430900586862	16	14	1	18	32	0.1818426696517977	0.2936208544532231	0.3230202352666355	0.2015162406283412	
70400000	-10376.19545698241	-9841.527235998363	-534.6682209840482	-9841.527235998363	96.74520659925385	2.6368549548914286	7.012996312482644E-4	0.5829771529272431	7.409059450257181E-4	1.8922296531278677E-7	0.603038548233071	-501.5481646887581	300.25539747530706	38.37553863813252	166.26209077354278	370.0334774093367	93.10766026369085	14	3	14	15	35	0.18452028658407488	0.30211261467735184	0.32333966386966756	0.1900274348689031	
70600000	-10392.350725139562	-9851.3100992077	-541.0406259318618	-9851.3100992077	85.87781266819925	2.413105651465095	6.966808790679961E-4	0.5103964029323087	7.085676552697096E-4	1.3580288414766714E-7	0.5347489851534107	-508.70802532937887	449.90182009771837	210.87598911067752	698.8644950587206	87.53347298855293	6.192659545685399	6	22	17	35	1	0.19910116031397382	0.30651212426547325	0.29944039483901785	0.19494632058153252	
70800000	-10411.928960614277	-9848.639350783376	-563.2896098309004	-9848.639350783376	150.8857474357165	2.7119172809154315	5.500963762552054E-4	0.4133868849731356	5.515175186786254E-4	6.218319535315763E-8	0.44480968262908	-531.7183858812814	408.99639372651376	413.0936664615704	568.8304645658169	99.16129943940449	49.020483826148165	23	4	18	33	3	0.18919498895113473	0.30958878770342846	0.3054352120057257	0.19578101133970852	
71000000	-10425.40886632268	-9831.872174510534	-593.5366918121459	-9831.872174510534	163.88346861586598	2.6343061434944617	4.6447167757934023E-4	0.6713696745511755	4.57971369534387E-4	1.1363540988812412E-7	0.7592132104569016	-557.9126654456949	411.24098132836053	1150.5309872005278	728.4355685838215	184.6557799042581	119.98687285375742	27	9	7	2	36	0.1868874090664334	0.31229110297689605	0.29431136225925814	0.20651012569740995	
71200000	-10418.327495355144	-9839.321314904095	-579.0061804510503	-9839.321314904095	114.65391824740888	2.5227299998296195	4.257334984235592E-4	0.48626873067669646	4.624920541556901E-4	4.806601217483034E-8	0.5159334310528187	-542.4760839859723	479.2248592805171	2042.5089086830164	934.8189437792099	158.66969452260776	7.60699071822741	21	2	24	31	3	0.19637709068791626	0.30600796759280724	0.3041194054097581	0.1934955363095159	
71400000	-10400.6077025024	-9831.585069059647	-569.022633442754	-9831.585069059647	107.51310708284467	2.3444016169780038	5.366391670152199E-4	0.5233775156489957	5.747119169737313E-4	7.303368892824932E-8	0.5146713575806214	-537.3446622002047	316.71536720409966	694.4666172965359	227.21754153224708	169.51585711024134	2.017226891333989	28	16	5	31	1	0.18844150939824147	0.3134046152704528	0.3001216347621693	0.19803224056913404	
71600000	-10403.185943500965	-9853.573251369982	-549.6126921309829	-9853.573251369982	91.20696927144259	2.435076304616241	6.447862757803681E-4	0.4159513656482394	7.297252512594766E-4	9.527940176622323E-8	0.46303073431626535	-518.195981949681	413.85227988113695	609.3595833273924	450.2838498809061	111.84392645362163	26.47266304165961	30	18	1	28	4	0.18135680787921155	0.3088481541448645	0.31689789812621016	0.19289713984971144	
71800000	-10366.41786205264	-9835.209910640744	-531.2079514118968	-9835.209910640744	140.3781465466633	2.4825369088151152	7.480588047774141E-4	0.5480604904027281	7.479664256091366E-4	1.9647530107535062E-7	0.5592238196904021	-492.8921670377807	679.9841765392651	86.14353130110273	500.9846781637326	909.2479814789062	98.46278937357037	10	19	9	8	35	0.19555538154510715	0.31196304574669176	0.29684936211535234	0.1956322105928463	
72000000	-10369.762305810393	-9859.116601707008	-510.64570410338416	-9859.116601707008	106.49353243608056	2.5290965524826685	7.895313235295075E-4	0.47057633535011095	7.681251755548404E-4	1.6831355501917053E-7	0.5219114268959139	-477.3566277684022	477.14802601665906	60.02656159871399	133.92223710302795	480.65236803214367	84.09086605450949	8	18	1	20	34	0.1844278149643282	0.3066659645744995	0.31759586273862056	0.19131035772254926	
72200000	-10375.962057952025	-9840.70466803923	-535.2573899127955	-9840.70466803923	152.5519442490797	2.6890204676151055	7.669627873085304E-4	0.5982396212588306	7.119370583852275E-4	1.6179111089808534E-7	0.5427043853182136	-502.98655352602776	304.5691159954607	804.1238679359706	34.978932433795265	72.44833420924515	100.04368005136432	26	18	9	6	22	0.18417906831304418	0.31705660928415197	0.30758903102584645	0.19117529137695505	
72400000	-10321.225666481523	-9829.801166628507	-491.42449985301624	-9829.801166628507	55.35538008630536	2.5981263632927964	9.816326689228144E-4	0.6094084250634584	0.001006223613925064	2.594700925312986E-7	0.5338851794629281	-461.11079494261594	348.3418228210761	188.36851862278797	511.91357841482505	35.27466542481429	2.344733797696674	13	24	8	33	3	0.20472543679833685	0.3019569380016631	0.2960248424341327	0.197292782765865	
72600000	-10338.765738933102	-9837.934077535705	-500.8316613973959	-9837.934077535705	70.0005977019421	2.650115432403511	0.0010551651821709101	0.9307727411440366	9.96507676468758E-4	9.032781783162146E-7	1.0098884624386684	-467.7463700149789	177.77254402779255	177.2606511358419	602.6040853784186	133.26214433147254	54.047676185459274	3	32	8	7	31	0.18800716406269255	0.30769932508766346	0.30345059907146826	0.2008429117781732	
72800000	-10353.29257416527	-9841.443507217175	-511.8490669480958	-9841.443507217175	46.01598838021971	2.606785411693386	8.372278974087811E-4	0.573012847289006	9.282377525170377E-4	3.208401926365452E-7	0.6560213840215305	-485.3272384506764	464.3872571191555	46.775654723782324	19.314535218742783	54.56260152567645	2.3343825604864015	50	11	7	9	4	0.20367841369111428	0.31675825576910244	0.29589109122745055	0.18367223931233015	
73000000	-10364.91526108872	-9823.944718314675	-540.9705427740442	-9823.944718314675	78.35272976344203	2.577543105207367	6.514497909199973E-4	0.5371036103591087	7.233495529624929E-4	1.6265471916042561E-7	0.5951474797512668	-508.92187266229354	521.3210842547338	280.1767125849498	629.6731050005252	85.02487501415129	14.778219227548966	8	23	16	26	8	0.19001967761703226	0.2889836797020108	0.31285694598705543	0.20813969669389912	
73200000	-10401.082713602633	-9840.36547378787	-560.7172398147634	-9840.36547378787	100.82315094963941	2.6324741599693886	5.705243416612375E-4	0.5566879094266928	6.171245463983222E-4	1.2364214288275611E-7	0.5996172264968268	-528.5255611102475	614.0885657663221	603.9872763494449	108.0524763552406	194.4222582946757	5.142996614904985	16	32	16	14	3	0.17714806147878367	0.3143442737971102	0.3096967914810242	0.19881087324307953	
73400000	-10359.487218290396	-9835.676229486766	-523.8109888036302	-9835.676229486766	64.55377327727902	2.593242575647161	7.590248026342845E-4	0.5106920451053385	8.446259031846447E-4	1.905468139006185E-7	0.5450404685704119	-493.68385240332617	687.3932215750058	591.4468777366023	73.31033009936912	81.96532963551586	3.535765734110172	33	5	12	28	3	0.18235524349421356	0.29867005444370764	0.3105047446362593	0.20846995742581703	
73600000	-10342.337550547214	-9837.56292061147	-504.77462993574386	-9837.56292061147	53.61044206495611	2.790022279193113	0.0010791560537693715	0.8481187042800593	0.001010125789095289	5.829430568801279E-7	0.774256705410772	-476.70516224381043	238.87791014630795	269.4771127803106	47.43232857206823	58.343537624270766	2.296208001410271	40	2	25	11	3	0.1774786784010627	0.31433729441716096	0.31353123678655265	0.19465279039522126	
73800000	-10369.692324031506	-9857.539766051397	-512.1525579801087	-9857.539766051397	71.65994423816646	2.946237816287153	9.369886133898026E-4	0.44244046599450193	9.664068323859579E-4	1.812227226766007E-7	0.4760886106439197	-483.9783752787763	247.70814006958614	48.19668854302623	142.91690119899272	105.45163990128057	4.192773944956569	50	13	2	13	3	0.19249679366001302	0.30679530144261585	0.29823904744366486	0.20246885745370372	
74000000	-10373.66338115506	-9853.433540836391	-520.2298403186694	-9853.433540836391	79.90700760774052	2.8158738111749164	7.425200649673264E-4	0.40425808015991266	8.235919429335031E-4	1.2117567690811124E-7	0.45938677558412255	-494.98666079461	264.3716763999427	457.11957643957317	66.29080700726011	5.7913224121475375	3.0329746354254787	31	16	31	2	1	0.1902032290396056	0.29802477057719845	0.3159495835999924	0.19582241678320095	
74200000	-10356.267446815917	-9834.613798663928	-521.6536481519895	-9834.613798663928	71.1646257905505	2.677577643229717	9.383789249782998E-4	0.6335605337592758	8.829173263790824E-4	3.1717583663698325E-7	0.6289974809836583	-492.30588372176953	316.1284066800336	467.1834065829339	62.934534393819256	77.94797492695659	4.285181735565693	12	30	23	14	2	0.19088598873346335	0.3114200861615191	0.31628545663257923	0.18140846847243575	
74400000	-10434.899166411455	-9841.538684380108	-593.360482031346	-9841.538684380108	110.89604913301723	2.6573743520906326	4.297630311726363E-4	0.4906567375671084	4.940259162472046E-4	5.201145583570062E-8	0.5239781202185475	-561.7202459802912	694.9019538293702	311.8087145763078	180.47491246894722	210.4879371485613	60.261344080269616	47	1	5	22	6	0.1921666683781105	0.3112815336553286	0.30294181577562823	0.19360998219093012	
74600000	-10434.032211900709	-9854.22533612731	-579.806875773398	-9854.22533612731	112.41205625863375	2.536555559961044	4.6809620000494407E-4	0.3835667917318455	4.884615528965337E-4	3.774714160164738E-8	0.4278873061254057	-547.8856135584308	515.6218324100647	619.830920210812	84.5902844023845	211.86267712659946	3.7964731937695335	32	19	14	13	3	0.18739112343259232	0.28602804339077964	0.3148439334342082	0.21173689974241736	
74800000	-10464.26409805523	-9859.978914283283	-604.2851837719465	-9859.978914283283	151.15213846890194	2.73800521311113	3.649133612404857E-4	0.4987919422466835	4.0078296045098185E-4	3.5394073700242924E-8	0.5157046701176848	-571.0444318396998	829.693892669808	1010.2983912227224	401.7677665139956	130.1742886725755	30.29657789790761	5	44	1	28	3	0.18193293224876772	0.3075503933496771	0.3020788588051929	0.2084378155963597	
75000000	-10444.601414083161	-9860.143446429296	-584.4579676538657	-9860.143446429296	164.00114150229146	2.664190350604124	5.044935196424383E-4	0.39947163016849674	5.210955041171291E-4	4.290357642233003E-8	0.41569592721939874	-555.1724992670215	692.3275776263691	332.9501851265247	137.07731227210175	63.13962895946202	33.08192020502127	18	37	20	4	2	0.19702620526901116	0.3129825534524472	0.28880539489973206	0.20118584637880707	
75200000	-10431.831261130303	-9841.662765315412	-590.1684958148907	-9841.662765315412	221.70171817684886	2.786573232655194	4.566771625652511E-4	0.4423231871115052	4.445542707453208E-4	4.5032873443968176E-8	0.48165054989062256	-555.223749122764	476.51710927081734	1508.356261989777	95.33621349912144	42.06736963026843	154.30581098202967	50	1	13	1	16	0.196935072548516	0.2982898570306459	0.30782732950050967	0.1969477409203261	
75400000	-10425.073953658255	-9835.735817651592	-589.3381360066625	-9835.735817651592	228.96479561728285	2.556996130778769	4.016647743426641E-4	0.4843270128263013	4.246687543920495E-4	3.926873064967401E-8	0.4869691152092892	-555.4822329768323	774.0798420375719	780.37699960381	513.2107005118229	133.08814665536877	147.83653393078262	29	18	2	13	19	0.20385433590133906	0.2910131039261312	0.3015335614413442	0.20359899873118345	
75600000	-10445.088392200938	-9847.65217920676	-597.4362129941784	-9847.65217920676	169.5671570251658	2.6212280209062615	4.741824561189961E-4	0.45913070844189635	5.02180908675208E-4	5.126750926885569E-8	0.47710032674902536	-560.8528143430586	1636.1656637900692	914.3961838909006	731.657652127734	548.7594621540183	161.48883553439657	1	7	22	19	32	0.19229478571156183	0.2971599769881036	0.31364290142645374	0.1969023358738789	
75800000	-10400.695180376078	-9861.931594845499	-538.7635855305791	-9861.931594845499	90.26948911168029	2.722415951010666	7.678631482702805E-4	0.6716604801999009	8.310364184767517E-4	2.5757485728590855E-7	0.6690558257134984	-507.3834230305469	358.0286035501045	407.45271361943503	332.1769380384104	48.86029312867885	67.73334060714473	16	19	19	11	16	0.20878066984141758	0.29520597063842163	0.3004611374656392	0.19555222205451978	
76000000	-10371.204209151216	-9833.148993073964	-538.0552160772512	-9833.148993073964	114.40062857305918	2.578129285420859	6.723788594286006E-4	0.5918785876601677	7.065023668366366E-4	1.9951285628173343E-7	0.6273000422095902	-503.5129082578886	311.5602942687612	217.133103329929	345.02875199265674	888.9984232703301	66.95591212834532	13	10	11	11	36	0.1750084458092857	0.31636092712330144	0.3131463724974075	0.19548425457000346	
76200000	-10383.693169127355	-9838.952779061625	-544.7403900657301	-9838.952779061625	199.67134385345054	2.795789201418381	5.941049485723941E-4	0.4434566987530227	6.010688492209342E-4	8.343302620384081E-8	0.48368971626270973	-514.0510432774898	399.0820627009968	582.9180698609017	52.46681456506715	54.948877228570566	116.08136149782644	24	23	4	10	20	0.19955444283608736	0.30613687515840826	0.30116003040765216	0.19314865159785025	
76400000	-10381.88232115724	-9841.045677930804	-540.8366432264359	-9841.045677930804	175.35465014148213	2.843492780799478	8.358046022154252E-4	0.5833088539913616	6.871739966152981E-4	2.861453484084189E-7	0.6331429552500167	-507.8402612593773	281.22800130812936	198.16846760189486	628.7465538632711	152.9622894039288	100.75385961277703	8	21	13	31	8	0.18881898000782626	0.30718079820529864	0.311585633317945	0.19241458846892806	
76600000	-10400.481877167012	-9845.035645948683	-555.44623121833	-9845.035645948683	206.89273708690473	2.438338579007812	6.97301824451134E-4	0.7000687583966202	5.801060634072429E-4	2.8245149494071E-7	0.822287379866285	-521.4893242182203	233.87915008775963	571.9837450380679	602.6860564998931	204.20157042708732	148.00315718888893	23	12	9	22	15	0.18569763743897594	0.31159548887933786	0.29870952594175837	0.2039973477399257	
76800000	-10381.897742916168	-9843.148448213633	-538.749294702535	-9843.148448213633	108.43484715489849	2.430123346942364	5.930496449704258E-4	0.4793159477063989	6.316321280370963E-4	1.0305437185318556E-7	0.5451574277575676	-511.1251335735812	572.9010169909442	51.17532100727852	113.15775405759419	42.016817459232065	7.9677041406360605	47	20	10	1	3	0.18831149457028556	0.30751798899596516	0.3055762511151873	0.1985942653185597	
77000000	-10386.48788674782	-9852.728488950683	-533.7593977971374	-9852.728488950683	108.73291903572508	2.7912975516126677	7.662608736605261E-4	0.574252813616153	7.840199931376796E-4	1.5788089925955198E-7	0.5350954370267257	-500.27711917436363	460.5940710404825	515.095962477888	247.59155036638555	394.77828559250923	64.57563383555392	15	3	8	22	33	0.19471121319036694	0.31003472801077075	0.292649512958014	0.202604545840846	
77200000	-10353.94961551522	-9834.487548659174	-519.4620668560449	-9834.487548659174	79.651268880763	2.543844872095911	8.096034800599146E-4	0.6297321595134497	8.015684298225733E-4	3.245730734138244E-7	0.7009649635355166	-485.5426133862758	363.3344141600927	62.51974377863494	422.25808256199036	81.99112733222861	16.318873997088183	17	14	16	33	1	0.18876639441646292	0.30887857394052454	0.30841498830316755	0.19394004333984258	
77400000	-10435.503123567583	-9849.826948817556	-585.6761747500277	-9849.826948817556	215.08066826324028	2.619625766974482	5.095180209428718E-4	0.4675172152726568	4.8828038651346653E-4	5.143647225931876E-8	0.45785111627129726	-554.6638370255004	530.025682375086	533.9264103017397	221.950887902306	107.79564528880697	54.59753044895743	12	38	10	15	6	0.19085107220066838	0.31740354573442664	0.2926200023394633	0.19912537972543903	
77600000	-10409.17927886597	-9844.788994732678	-564.3902841332919	-9844.788994732678	197.79706746959133	2.7515009982817062	5.938504690730256E-4	0.5252487409919083	5.92586617373552E-4	1.0966247941606214E-7	0.538507060426322	-530.4661284727896	381.0659556869784	1054.4292949700166	442.215976004469	154.08750743337853	72.64221670518666	30	16	4	20	11	0.2011143196034412	0.3008043107750263	0.30460821879943545	0.19347315082209454	
77800000	-10361.949408388802	-9837.121943531334	-524.827464857468	-9837.121943531334	96.25655448607392	2.6511209454766758	9.368905471761175E-4	0.5273799583700385	7.867606658519459E-4	2.0038926254851332E-7	0.5505429423709192	-498.27834776803576	351.98492649425305	96.18084115399934	41.76188354269254	61.46451358256088	19.286080118044055	50	4	13	11	3	0.18861774416687874	0.2989907583873965	0.3105892683426933	0.20180222910302886	
78000000	-10386.480535326884	-9842.385295709137	-544.0952396177471	-9842.385295709137	128.16549357320648	2.4467842805921376	6.692039634951986E-4	0.7096020441614422	6.43953270648214E-4	2.4984772830361615E-7	0.7572681931495885	-508.01760870439705	284.2474513412336	170.69482143179889	838.0766307105287	453.64810874001085	131.0381800513332	7	22	3	3	46	0.18737305075914248	0.3295805916766118	0.3017843724296063	0.18126198513463698	
78200000	-10384.408163242675	-9835.984172409855	-548.4239908328198	-9835.984172409855	185.74688806295396	2.502194336867352	6.645758563138161E-4	0.4834104122140874	5.878139394419169E-4	1.024442135824996E-7	0.4936287062477756	-515.899622459305	373.73787590930067	994.0114764236181	99.48625562563451	136.60800754035984	57.9612100144222	35	8	2	33	3	0.19401724153944816	0.3029221067078561	0.30800966801818724	0.1950509837345062	
78400000	-10428.889108879004	-9833.31080418622	-595.5783046927837	-9833.31080418622	220.66387805458163	2.5834460592171657	4.5379195981027883E-4	0.5956089238247374	4.263433108179952E-4	6.870012641806556E-8	0.6163096290317491	-558.5275495891266	713.1342619145906	953.4456449505674	812.7988553372085	100.08118715374965	331.32683344213774	26	6	16	32	1	0.18626444045249696	0.3200051549158057	0.2919231020910928	0.2018073025406022	
78600000	-10410.117758881768	-9839.607340501816	-570.510418379952	-9839.607340501816	117.34353751715095	2.789734650375287	5.879169563045948E-4	0.5217122036898487	5.323083710415381E-4	9.041978178534414E-8	0.5672357510863297	-540.2977053373986	522.8318751382802	149.7817288077825	172.67355823838366	169.30903828390944	6.542066996026093	45	6	25	2	3	0.1818264226543217	0.30198954360425495	0.3126918185390696	0.20349221520235125	
78800000	-10424.029937571742	-9842.096787602723	-581.9331499690202	-9842.096787602723	106.62634179756417	2.5856024632561434	4.7379643095585056E-4	0.5268335762971957	5.082862858793502E-4	6.626337738393951E-8	0.5417262225103131	-552.0969626909679	678.9371722057895	112.53337467326091	134.2241322036192	127.1279810048524	17.241599592795204	44	1	10	22	4	0.1872223765842584	0.3131375836896337	0.30004900382548255	0.19959103590062283	
79000000	-10372.4714132586	-9842.041292684811	-530.4301205737881	-9842.041292684811	75.79287198301886	2.42578824675689	6.317427849097693E-4	0.6469416205763964	6.916404666487485E-4	1.6587481716367595E-7	0.6393652311917141	-503.0281886920845	322.16220685414555	620.5237873877405	70.3491875211986	11.680730690043571	3.151407498565948	19	26	32	1	3	0.19622930749632903	0.31534231869684987	0.30194669494161347	0.186481678865205	
79200000	-10366.530764946585	-9854.79883917651	-511.73192577007495	-9854.79883917651	60.485754487907535	2.596514856624151	8.585575656660078E-4	0.4538134557569948	9.16164443765752E-4	1.7632654632706275E-7	0.48496183859043	-482.0723520140283	299.49716371426763	776.8917675611268	110.78776738634205	52.09260396133443	5.340616586520075	29	9	27	13	3	0.17637121861776864	0.30256685971402636	0.3316792135898381	0.189382708078364	
79400000	-10389.747649852661	-9849.593636927975	-540.1540129246858	-9849.593636927975	80.01629808566551	2.7473062102632038	9.212394452426444E-4	0.46567085348056825	8.831839362689637E-4	1.5164688841347058E-7	0.439150373177758	-508.00621184111543	236.41544292615345	273.7393480391547	456.63369509385603	376.78954301440257	63.630031266118635	19	1	14	11	36	0.18857161064461386	0.3202868241388234	0.2994961204721702	0.1916454447443895	
79600000	-10398.321182815815	-9825.347095537752	-572.9740872780625	-9825.347095537752	109.65743143941893	2.657895663596265	4.646668865505804E-4	0.563855177214447	5.42724135059842E-4	6.614897172234066E-8	0.5235261750371536	-540.793476482632	531.762585772756	826.5719893474665	235.1489895072257	134.64778729492463	12.857543633456112	18	25	28	7	3	0.20295522993728476	0.3092514877425073	0.2920764908418299	0.19571679147837506	
79800000	-10435.686886155576	-9844.752847819875	-590.9340383357013	-9844.752847819875	141.27547103643641	2.8947122013615765	4.028692314007547E-4	0.5013650566018336	4.439168692063858E-4	4.5319065682741386E-8	0.5266065740888682	-557.8424590216559	663.7585958382052	171.45897795403246	30.549206973044612	135.06983842739666	251.03873037009683	43	15	6	5	12	0.1832946161690522	0.3003517411191462	0.3038413706075146	0.21251227210428406	
80000000	-10425.07720409227	-9835.192314741866	-589.8848893504045	-9835.192314741866	184.34589709187824	2.6874018242597955	4.3061068973111933E-4	0.47399316339229275	4.396057979405075E-4	3.9000909557870954E-8	0.4533136318691786	-554.9471688653127	475.9805570313076	782.3059257545167	1309.8316413845869	199.225192290531	52.97162883200256	17	22	6	33	3	0.18695058746227675	0.31612524490221133	0.30159068240606296	0.19533348522944624	
80200000	-10394.096957129557	-9835.264761857918	-558.8321952716406	-9835.264761857918	119.93332036290248	2.819900216842115	5.201069121189034E-4	0.5761273665125453	5.377195823613989E-4	8.916881066212787E-8	0.5720044448546459	-523.4805144994293	419.9167403697539	1063.5062914313075	121.87531990715607	347.65641131090865	1.9693862355379337	32	13	32	1	3	0.18186057045503656	0.31196639840669543	0.3104581634618816	0.19571486767638355	
80400000	-10445.652173663037	-9835.320419869418	-610.3317537936177	-9835.320419869418	129.8600328767964	2.5723250806798403	3.362766733779124E-4	0.584525585878637	3.812510382767788E-4	5.211805759247018E-8	0.6444835325208247	-572.4757556422348	680.3582553834066	1485.3058966607673	1331.1029939369478	639.7135476134902	136.1646106828351	15	27	1	8	30	0.18837243621267427	0.2945046965487235	0.3148570927221947	0.2022657745164045	
80600000	-10370.991288543122	-9833.12762468117	-537.8636638619527	-9833.12762468117	88.28080148355563	2.5145618851034617	6.757738885748606E-4	0.5935142682337645	7.446830450055139E-4	1.8569661007404022E-7	0.6113643273009526	-507.82690987076245	324.9655378864215	480.13375712074884	358.35047179521683	50.69949287348079	1.7148865874307848	28	19	4	27	3	0.19259426852448702	0.29829714078552916	0.30940533342750565	0.19970325726247493	
80800000	-10358.887640458059	-9827.968535022965	-530.9191054350935	-9827.968535022965	74.63882474461975	2.6242710849965425	8.061473786999906E-4	0.6088241697726422	8.223505425087149E-4	1.9959804738909165E-7	0.5720086764081104	-495.4541331405324	488.8947791487409	386.12644617833547	132.22113552138202	574.8159926200723	129.18058171818012	6	2	22	17	34	0.1937203630265104	0.31425843420841776	0.3001196828970528	0.19190151986801576	
81000000	-10381.276380480183	-9845.721444933628	-535.5549355465563	-9845.721444933628	131.86584917345516	2.615086601749302	7.338581462194923E-4	0.5659672879524605	7.314440193066238E-4	1.3567969747012954E-7	0.4795183426384641	-502.0335577284344	271.77852488483745	550.5900792755046	811.0646414251578	45.27345213469583	86.11768430633198	29	17	2	13	20	0.17822818423745868	0.3118735545424892	0.30146225939423876	0.20843600182581018	
81200000	-10375.586576650287	-9831.41576187912	-544.170814771167	-9831.41576187912	73.68993825832341	2.56181442826184	7.204938638457467E-4	0.6724069596714779	7.331554893127286E-4	2.732024643656409E-7	0.7315645667800771	-512.1584365831784	377.28745824104084	171.09265086004635	573.2749095412406	56.24578898979983	19.7022109711501	9	10	29	32	1	0.19585945265735313	0.31850166750888653	0.30043799202121557	0.18520088781254163	
81400000	-10392.63148794961	-9843.09294998452	-549.5385379650885	-9843.09294998452	182.32196644420486	2.5847204081525406	7.515127433350412E-4	0.43681467425322223	6.658863278191166E-4	1.1701575380584423E-7	0.47357183164407773	-516.8642577354814	398.7450237229981	437.32427555418485	454.73734394623114	343.14567564376	70.10679822297273	16	16	11	8	30	0.19146998436702747	0.32108332086250174	0.2958483879068337	0.19159830686363394	
81600000	-10386.983594316085	-9854.066316996115	-532.9172773199701	-9854.066316996115	151.52186685561077	2.2763827762029667	8.099963166173319E-4	0.4289398801922391	7.690575607059196E-4	1.4431905094106033E-7	0.45875235760399924	-501.9163589336453	518.0214427107574	207.38502130108614	455.9156252642031	42.38878173281809	50.381436530527054	10	21	19	10	21	0.1920282242818108	0.3282740326505998	0.2837284139120092	0.19596932915557705	
81800000	-10377.625452451804	-9850.550655893352	-527.0747965584525	-9850.550655893352	70.1845595543419	2.7045196972689873	8.484031834594345E-4	0.6629562693545075	8.824939921151553E-4	3.3837892595963873E-7	0.7007089748252163	-497.2074322375439	448.2751538115162	483.9850594191777	58.653718196030376	81.74464762451187	1.0114409152193797	35	10	11	22	3	0.19630995365376044	0.30171185412016005	0.3080280340319074	0.1939501581941688	
82000000	-10370.830129322492	-9844.003742062887	-526.8263872596053	-9844.003742062887	57.916055805795395	2.704441192683777	8.458164308693064E-4	0.539440934944111	8.619336935856084E-4	2.160574673114705E-7	0.5509395399030484	-490.35363530746645	967.6751104790319	129.16420702899083	855.3064816048865	65.49514601791502	8.027562019032386	7	20	14	39	1	0.18556787351237175	0.2975537891503583	0.33078788868504433	0.18609044865222235	
82200000	-10405.242430729528	-9833.648238490008	-571.5941922395194	-9833.648238490008	90.52670933347648	2.640294939925964	5.45564479202181E-4	0.7224913354886692	5.873106030448583E-4	1.769968857541982E-7	0.7730649818027511	-538.1179903050605	751.0873338194525	950.7530871409665	98.08910599080659	166.67429584714287	6.952677733595854	30	16	23	9	3	0.1956968166126531	0.3031138127658914	0.30187884869654474	0.1993105219249076	
82400000	-10417.625462629114	-9846.182683704124	-571.4427789249901	-9846.182683704124	120.23219794916685	2.3169284139800426	5.15661734813192E-4	0.6171619560565781	4.938377221273463E-4	7.670843811583497E-8	0.5683697511913772	-541.6288033329046	654.5694360253975	211.81514617972354	94.7630744043423	119.84577801141303	2.8884834187564086	45	9	22	3	2	0.1706045394272529	0.3068889817666506	0.3215527606140561	0.20095371819203725	
82600000	-10467.951801237514	-9844.42998540326	-623.5218158342549	-9844.42998540326	249.76742596367097	2.678059722671721	3.157573082506046E-4	0.4763645099954363	3.241868772869304E-4	2.7054031210908516E-8	0.5012917809875155	-585.7120029937113	756.1751909676019	1992.7134475301807	1618.4873922919758	116.29732286014968	180.20229284935093	20	13	10	12	26	0.19919511889563607	0.30632762107105205	0.2978816444413107	0.19659561559199823	
82800000	-10519.347313736209	-9858.309860478665	-661.0374532575452	-9858.309860478665	402.6319789039371	2.490858743427026	2.1554135902866658E-4	0.44480821521356223	2.200730502971847E-4	1.0720953411730312E-8	0.4780415340034932	-623.1639378966142	1931.9355319352437	2471.0673867933288	588.3685283853674	438.28406751047794	284.32545414135967	4	39	1	25	12	0.1988092004658953	0.30325364717870773	0.287988618141107	0.20994853421428694	
83000000	-10469.715484800789	-9859.369171865204	-610.346312935584	-9859.369171865204	272.4775831924863	2.618499166927889	3.414292701592433E-4	0.4022506830359183	3.321836111484945E-4	1.8219223479775447E-8	0.4171666050032881	-572.7468523550928	820.8610633818773	2692.9933220544444	369.18778701884645	398.79682525746523	173.40914914669628	30	7	2	8	34	0.1927916533220552	0.2931372142454484	0.3072836647132768	0.2067874677192165	
83200000	-10439.955005734007	-9844.472547864145	-595.4824578698629	-9844.472547864145	164.9753890300074	2.712169821953731	4.470511258988519E-4	0.46770711924352876	4.421869040516052E-4	5.2019747883859644E-8	0.5116918264809511	-563.1445320831469	815.4085662290204	558.7005267753084	486.43298386946805	123.80543229818807	8.108660741695179	33	13	12	22	1	0.18057277022568932	0.29716454821597316	0.3202927806169179	0.2019699009414165	
83400000	-10423.873740817915	-9830.850767827073	-593.0229729908425	-9830.850767827073	170.23521812509708	2.4435515432163624	3.854187466189841E-4	0.5250934270326599	4.0072363396934324E-4	5.291852460413155E-8	0.5718170362231209	-559.1345541353388	508.3229129236681	891.3477102634505	155.3972362113398	319.9288750339281	2.1032074654704465	2	42	21	14	2	0.18909154156223312	0.3000190202525853	0.31080269851338527	0.20008673967179313	
83600000	-10437.743772150194	-9841.0770778096	-596.6666943405936	-9841.0770778096	159.18187298104675	2.6663980082384438	4.244422672361551E-4	0.5813035441405604	4.497556113157455E-4	6.244464752183939E-8	0.5988807162557638	-562.4555187455053	858.762418267937	832.9898317786893	549.0366804695141	199.0635949752968	55.29436140919077	3	30	14	31	3	0.18958441873593285	0.3011200748862512	0.3218812010249082	0.18741430535290463	
83800000	-10426.702560010657	-9842.176470892256	-584.5260891183998	-9842.176470892256	193.03955875959295	2.5775002513736673	4.901581269202162E-4	0.5098948478998352	4.755437437086383E-4	6.854397289527985E-8	0.5434072586999508	-549.611443247889	898.0155066601229	952.8891574029369	1240.5465364165007	86.42416991318404	53.24262114435443	26	4	18	28	5	0.19644412834904101	0.28417206093972436	0.3150883986253468	0.20429541208588461	
84000000	-10406.090528411842	-9851.35760269657	-554.7329257152725	-9851.35760269657	112.6598482521045	2.5496697396378742	7.010654825783966E-4	0.638493054247441	6.845524125687622E-4	2.622832840512716E-7	0.7399211968764539	-522.6402604796057	683.8605551256804	182.03488157329008	419.28412286947076	93.43340937007999	19.76118845221241	10	14	29	24	4	0.19035740087291958	0.3117614318693796	0.3078024443606645	0.19007872289703312	
84200000	-10364.275043632299	-9845.127933713355	-519.1471099189447	-9845.127933713355	124.3386963857715	2.5378878905415028	7.980151701462613E-4	0.56418154911333	7.395383220294908E-4	2.1626359965305995E-7	0.6020844313944655	-482.59645362605056	459.64166230924036	101.39473351890462	557.7365484872148	622.5979610661815	48.617387995008364	8	18	9	10	36	0.18877533072309563	0.32558951260043584	0.28667441031249363	0.19896074636397165	
84400000	-10364.954048145046	-9839.891970370027	-525.0620777750182	-9839.891970370027	186.4274377149631	2.537597370916325	9.061742655928001E-4	0.4981163770967857	7.830536374183266E-4	1.7163937099100587E-7	0.4861651474297344	-490.2281760766214	193.33865919063646	143.35944870900394	288.39808441981444	1159.719116283628	90.50844262874062	14	12	7	4	44	0.19592177282090936	0.29994809692493957	0.3087894344397176	0.19534069581443023	
84600000	-10396.881155042442	-9846.348771441186	-550.5323836012558	-9846.348771441186	113.143135043235	2.3624865903419314	7.530052993719404E-4	0.5137759053056948	7.575705930491063E-4	1.6188559883392783E-7	0.5437431497643566	-516.510386619128	551.5405063709627	658.049942544634	117.48858806061497	336.8791974797612	110.09384970971607	15	1	1	30	34	0.19580939272810272	0.30718279701772333	0.2921455565142852	0.2048622537398855	
84800000	-10357.081578585976	-9840.134729485362	-516.9468491006144	-9840.134729485362	113.51875884870692	2.659545516029063	7.268539716355903E-4	0.5560226354015535	7.324096400407368E-4	1.544720849934797E-7	0.557561826974147	-486.456935391746	259.94717694570363	710.2739342424187	28.835782517165278	49.218302935703804	51.72219681701828	32	16	20	10	3	0.1958192368556857	0.31925754880157564	0.3092282926175457	0.1756949217251897	
85000000	-10369.717336935913	-9854.985469813835	-514.7318671220781	-9854.985469813835	149.42113207131814	2.627334072499198	8.464258462456188E-4	0.4477465572328907	8.035412429251664E-4	2.1084502110996333E-7	0.5305628891829468	-484.2842487193529	231.42000641199436	182.92548607418087	443.71627857714407	28.767275331981192	57.395751228102434	22	11	17	18	13	0.1858471204956228	0.2982243347846728	0.315602599811294	0.20032594490840724	
85200000	-10386.95221055809	-9845.970075185369	-540.9821353727223	-9845.970075185369	128.87478149968265	2.4332869542412805	7.432683685187954E-4	0.49918546012764453	7.35195299348973E-4	1.7112573573289516E-7	0.5508166838030478	-510.71312823082195	398.5679762023171	393.6937891380703	158.60076909799199	134.0584387817305	51.74883143909772	26	16	5	5	29	0.20744265693367137	0.3037111716102734	0.2973833026373976	0.19146286881865462	
85400000	-10389.277834813784	-9832.94075559707	-556.3370792167132	-9832.94075559707	227.3177199698401	2.756472240891496	6.508249973285277E-4	0.5751620470272204	5.891046117614963E-4	1.4161953749224365E-7	0.6021871065172589	-522.8687541270842	417.1904764488367	839.5743281071478	447.42930025066505	161.13071253468036	74.27840954554749	24	6	16	22	13	0.1865964795054251	0.3039091185999293	0.31733054185495607	0.19216386003968644	
85600000	-10397.960273471965	-9835.91947576945	-562.0407977025144	-9835.91947576945	92.09813771883123	2.609970272626696	5.105142079214327E-4	0.6319580584409125	5.51949781319234E-4	1.2606657376476598E-7	0.6720105913604014	-526.8434891054181	857.1693203197572	450.8018087103454	1127.2821169049842	155.21762393766528	13.710452585952869	6	17	14	40	4	0.2019701766644474	0.2923239717535824	0.3144872831289777	0.1912185684529895	
85800000	-10428.15871822709	-9835.468367664516	-592.6903505625745	-9835.468367664516	130.67692497330134	2.6846874183012974	4.1314391756845404E-4	0.49821945420177116	4.3872288023268324E-4	4.7086622516888094E-8	0.526949047821272	-560.8446890520269	676.7876158093824	583.1500066067949	234.04455419459387	164.73415859092273	15.431039709413321	40	1	18	18	4	0.1958570961498689	0.29806746562107667	0.3149072731005546	0.19116816512849708	
86000000	-10446.042598331653	-9837.596589902876	-608.4460084287767	-9837.596589902876	154.58235623076123	2.443493391806704	3.5441614575843443E-4	0.6146038418463177	4.0633286606153935E-4	4.405972827094995E-8	0.5758613547536451	-572.3670708031282	1881.7211317968176	825.9725333260965	641.773974282133	208.25855716506564	167.86485289311423	2	40	8	19	12	0.1890655057001194	0.3038002959373107	0.305405616862601	0.20172858149996611	
86200000	-10456.263267426224	-9847.461489285044	-608.8017781411805	-9847.461489285044	254.12873214035034	2.6585105703616505	2.709108518164463E-4	0.4364786077515203	3.112859667033471E-4	1.8510968759881746E-8	0.46651416576024024	-572.4767361401923	704.7792732209524	715.3324703986267	633.7715320343389	1042.23885590291	104.62336024652814	1	13	4	29	34	0.1973080835137602	0.2978584779693625	0.3034357777726781	0.20139766074419638	
86400000	-10453.850313861665	-9864.513839147512	-589.3364747141522	-9864.513839147512	242.60099397676342	2.434653240372504	4.510003993136066E-4	0.5706988993607797	4.368245259373014E-4	6.76534448228899E-8	0.5727172961175461	-555.3874850971123	517.9709661989551	1117.0035674430478	150.96396367235775	30.225281209600404	106.77471918821033	20	30	23	2	6	0.19051651689246288	0.3220631992078154	0.28610526560392646	0.20131501829579232	
86600000	-10422.837746667843	-9845.854641525537	-576.9831051423068	-9845.854641525537	165.69378622851136	2.6097359219188956	5.003772661091591E-4	0.42460897587813207	4.923202231433506E-4	4.8309912212189336E-8	0.4514054773769238	-544.3723207375925	453.5000107610091	734.8883097511107	222.66535148521547	124.88617125044279	191.28922565326567	11	34	1	19	16	0.1823663626286555	0.30803681740737693	0.3086369253264722	0.20095989463749248	
86800000	-10403.65146379202	-9835.331548671249	-568.3199151207713	-9835.331548671249	163.75632967632757	2.678072037921081	5.583627022587117E-4	0.4777330980593417	5.456075754249395E-4	8.52445069363941E-8	0.527856870835073	-532.3358137496884	688.4359400161338	303.7340330434119	1166.7750097028322	230.53819039927305	108.29647639106156	1	26	14	14	26	0.18141452414116674	0.31243968033729375	0.30609279056714306	0.2000530049543933	
87000000	-10437.107522875347	-9844.81465260442	-592.2928702709272	-9844.81465260442	208.67693688323857	2.7763606120605364	4.0430495761851077E-4	0.38865746934880674	4.3079813955886883E-4	3.4770698879526035E-8	0.4512078245200195	-559.553486895588	547.3060744491387	554.9750286610608	96.7817822215273	239.5824153330997	153.47905692675053	18	36	13	5	9	0.18919580050019771	0.3152611026305625	0.28818168963840396	0.20736140723083268	
87200000	-10431.708726473398	-9853.4264426168	-578.2822838565996	-9853.4264426168	141.34760348015095	2.7133935242441436	5.140788507505569E-4	0.4170554810918123	4.870913960934114E-4	4.23736155739903E-8	0.4254691405043343	-546.8572820042114	512.5827463553056	968.4606299424736	184.24929803946594	99.93043400185742	8.922514813724769	13	29	14	22	3	0.19053217669715122	0.3098281074136484	0.31432674868213994	0.18531296720705734	
87400000	-10422.27377321569	-9838.38142811449	-583.8923451011988	-9838.38142811449	335.8184699403934	2.5541907571855513	4.6904949556674424E-4	0.6259671499966667	4.078276816370419E-4	1.0127634589661286E-7	0.688598436848393	-547.3942873038611	463.0626804666482	1793.080868805991	126.80756333586679	211.64522629477835	149.84421899127136	26	13	10	9	23	0.19443531366127245	0.30789489692493377	0.3025425085000368	0.19512728091375384	
87600000	-10402.114024530994	-9848.353033431178	-553.7609910998156	-9848.353033431178	191.22691963975632	2.343604917867724	6.446066545724432E-4	0.36223605818974014	5.791919900012682E-4	6.88227497773425E-8	0.4117792659293211	-521.937775073487	289.6074158215117	684.3195888573458	331.7962653819869	163.69640790402033	85.7163869728616	34	5	4	9	29	0.20255886529548867	0.2999697965144743	0.30980680278123457	0.18766453540879943	
87800000	-10375.427749160508	-9840.37537082048	-535.0523783400271	-9840.37537082048	80.70503343870864	2.6321019498398566	8.88339475150426E-4	0.5098449715641734	8.159952305125509E-4	1.2556907813752953E-7	0.4465504300901244	-502.55956753282766	475.5201247203271	161.68173970990188	478.21358151705317	143.06797249786186	72.15737038167933	11	15	19	13	23	0.1940135527582619	0.31133620195715295	0.2990913547013839	0.19555889058319822	
88000000	-10378.83812421278	-9853.629957640438	-525.2081665723425	-9853.629957640438	99.58582191472009	2.5584337839386744	7.7021821038774E-4	0.48363229663323976	8.185923234571223E-4	1.57309079869913E-7	0.4844888449242058	-493.45799786474464	440.26225600425977	127.50660270818635	358.16594149556374	168.23004726548453	72.23809386904412	9	23	14	3	32	0.18981816392356088	0.29182027663047583	0.32289847557731133	0.19546308386864913	
88200000	-10405.639950903696	-9841.356490977947	-564.2834599257495	-9841.356490977947	127.48253868867481	2.6705382837357448	5.042162429754863E-4	0.4977638337976903	5.221395678601532E-4	7.09390550435036E-8	0.5258054831376896	-532.9717866685563	413.91269858561634	622.4513059763576	73.51044264613216	147.01368055084694	14.941217805040873	11	36	18	13	3	0.2000975821574	0.30869512741134375	0.29594873183956855	0.195258558591685	
88400000	-10418.31891575962	-9848.898903275738	-569.4200124838819	-9848.898903275738	183.17438934779048	2.704111938609944	5.361423844386488E-4	0.5068252913760092	5.108612696883299E-4	8.152227808708367E-8	0.5303562719901018	-534.3718834328114	343.7080473997517	231.6971167232617	647.1114445204988	788.5010208780894	185.46506061304777	24	4	1	17	35	0.19480177616201627	0.29613693014066583	0.3145242362023894	0.1945370574949258	
88600000	-10395.671816047372	-9840.836349333782	-554.8354667135891	-9840.836349333782	160.7977125815488	2.5010880996043516	6.022150765508949E-4	0.5641742168707371	6.247053039485973E-4	9.315781915747968E-8	0.5105891198281403	-521.863698993214	1009.7570762139895	605.1128202895401	446.28448782729515	68.76735791763893	63.640837093101595	2	40	6	16	17	0.197301320930744	0.29648060939078036	0.3171165644898816	0.18910150518859128	
88800000	-10431.419871352742	-9835.034061394816	-596.3858099579263	-9835.034061394816	206.33734969876016	2.646804922911831	4.1228950023923126E-4	0.42103249627655115	4.2926110748857393E-4	2.8250265196215642E-8	0.39623437035454767	-562.5075353988791	665.4101195041279	678.2800823501574	740.9421308913617	118.13975033519455	139.22226512811997	6	29	14	4	28	0.1876168019558751	0.3239006048423076	0.3016742403159781	0.18680835288583628	
89000000	-10403.32451020456	-9831.112769958243	-572.2117402463165	-9831.112769958243	104.3198136748854	2.445640632305473	4.6477278168313946E-4	0.5034506101983723	5.372157971120659E-4	6.737317264974613E-8	0.5294813568884454	-541.6797023616791	726.0598474978148	386.3190730172588	42.59515390503929	82.90561629354764	73.87355493554412	51	2	4	1	23	0.19137062566263863	0.31201613081473684	0.2977523252850508	0.19886091823757068	
89200000	-10470.70020185179	-9854.15933206841	-616.5408697833813	-9854.15933206841	175.8472644138163	2.352250095387948	3.177210235483255E-4	0.3745210648902488	3.263150272664893E-4	1.5732702435219015E-8	0.39749259031649187	-584.2711083897755	1155.6073395382361	1499.695729493403	175.2337473921807	80.27797191750744	14.959944583245438	38	8	31	1	3	0.18555972967996903	0.3120189875157608	0.3076362100180123	0.19478507278625493	
89400000	-10402.59279870052	-9855.215846452424	-547.3769522480952	-9855.215846452424	88.85737320525834	2.5260696857583147	6.258140542946142E-4	0.47465359039113847	6.42888500917541E-4	9.171892729880891E-8	0.4839240813863491	-517.102892810582	344.9712461569612	622.5010548532318	137.47723663980597	109.83662468831585	3.0484008885718787	20	30	23	5	3	0.18732530193322008	0.29298600480716736	0.30939074594029653	0.21029794731931298	
89600000	-10414.6948470495	-9859.784745963356	-554.9101010861441	-9859.784745963356	113.7096155225795	2.4610208703417227	5.628536007059744E-4	0.5062220591815731	6.175494023023721E-4	9.210059874246814E-8	0.5491378125580803	-524.3575764330518	497.0224023714714	51.813119069911025	79.26242896124798	43.31917218755812	177.57162594768266	48	16	13	3	1	0.1938957266085606	0.29692593341898477	0.2998865710560852	0.20929176891636647	
89800000	-10460.400233821401	-9849.927701185085	-610.4725326363167	-9849.927701185085	129.02335630673912	2.8517360058249386	3.083393598023259E-4	0.5549312271429143	3.514125235512223E-4	2.8203203686232533E-8	0.5274475277582459	-576.8971875137443	1084.595817160653	1683.3149278359506	227.56973969256447	81.81969704010147	17.088648572224717	32	11	34	3	1	0.18273912885849006	0.3032636815542806	0.31115591630935907	0.20284127327786733	
90000000	-10392.332966304306	-9833.794463882885	-558.5385024214208	-9833.794463882885	97.10301429609653	2.510867114504619	5.063613209223243E-4	0.490131244406472	5.87391206628622E-4	9.011468985593405E-8	0.5551618135496241	-526.4388375883373	512.763203549977	945.8858203210146	56.70465712093167	123.93492136331544	11.35174563753263	34	15	18	9	5	0.18608921025506955	0.29771832940339127	0.30635938712788324	0.20983307321365294	
90200000	-10373.178106256446	-9825.568752306146	-547.6093539503004	-9825.568752306146	52.73525983354128	2.6695765609438	7.547998612245438E-4	0.7241825943957688	8.394627254563703E-4	2.772943158133987E-7	0.6952152073680805	-515.0145490085414	422.2998950152052	590.9417336205303	345.27960742169563	138.21012642805906	53.099299802611235	17	20	11	20	13	0.18759210646072225	0.30197529525241795	0.3200063889441617	0.19042620934269766	
90400000	-10329.36561802044	-9841.53300740353	-487.83261061690996	-9841.53300740353	66.42976602319062	2.64911516962466	0.0011775618217853556	0.5289459423077277	0.001059367788811942	3.7732823750578816E-7	0.5634761787773076	-457.82443612334123	213.3638035747323	86.1159691182331	388.27552790171774	47.77135067049559	2.1961250012987	17	15	11	34	4	0.18540363251856243	0.3204539704027552	0.3097467167438174	0.1843956803348646	
90600000	-10363.980237177148	-9826.655453026906	-537.3247841502418	-9826.655453026906	89.49509618227856	2.451774170373755	7.472099619555056E-4	0.5200696261731447	7.953097109650216E-4	1.3342426459927964E-7	0.4949303352843897	-506.63118634025443	401.48264902252976	312.3733983424828	450.0239840558559	91.8194371416884	8.767287769314967	1	5	44	28	3	0.1918354425608485	0.31564968755639033	0.29526038826899237	0.1972544816137682	
90800000	-10370.993417614267	-9835.693509753553	-535.2999078607135	-9835.693509753553	115.66253980173985	2.6740003013017657	7.73354394678837E-4	0.636130992347194	7.559058777009723E-4	2.825124442241604E-7	0.6785918879039192	-503.59279977182916	209.40994049469677	452.98750074697267	194.79110839790127	40.62790887109751	115.08729712451712	33	13	7	11	17	0.18783874341762882	0.31042937157219874	0.31230738540309577	0.18942449960707614	
91000000	-10361.101705412757	-9849.336930636508	-511.7647747762489	-9849.336930636508	78.94350092108228	2.3523106405757543	8.102767822008424E-4	0.44840401028043136	8.612889825015241E-4	1.4861153618802558E-7	0.4709299263377701	-482.2035025748626	346.4403706248841	684.6306536642944	25.597579185143907	61.09066780638494	3.927444908597996	32	14	18	14	3	0.18470097652207507	0.29709569254247964	0.31015823133680614	0.20804509959863846	
91200000	-10366.147707122234	-9842.234176681584	-523.9135304406504	-9842.234176681584	114.37493362059028	2.7531866094294144	8.670333480438829E-4	0.6160967055506229	8.336073495444855E-4	3.5512429124190315E-7	0.7190273060375307	-492.2102192203274	180.3700494649285	217.38125769894032	546.2233585680096	48.064922332726965	81.53517862243261	3	23	20	34	1	0.198166486945864	0.30465551422040954	0.30941432751687764	0.18776367131684815	
91400000	-10390.035404936249	-9845.805842146614	-544.2295627896339	-9845.805842146614	181.5009330929934	2.536539062472712	7.1986919002623E-4	0.6620424458864608	6.476754411082038E-4	1.5860741578719156E-7	0.5872941418773677	-509.7661266264416	660.3423492691345	137.9719906249162	612.1086623995161	106.00917750469777	34.466128155980414	17	6	24	31	3	0.18861745876819802	0.2993218915973909	0.31950110545709937	0.19255954417731097	
91600000	-10408.379535917866	-9852.532412337661	-555.847123580205	-9852.532412337661	97.14173107646499	2.4657121423527153	7.001689086529514E-4	0.5454602053183082	7.022606094217082E-4	1.0738750055785728E-7	0.5011900770220562	-524.5368061447557	280.4036585755161	414.23952449161516	409.8331334786277	130.70643581402175	56.4218677733017	14	19	20	4	24	0.193553146663582	0.3051194475018892	0.31261602787356724	0.18871137796096094	
91800000	-10388.628643487158	-9844.29857669446	-544.3300667926978	-9844.29857669446	76.0374009990201	2.6319119860861107	5.904292752339192E-4	0.47378377717342995	6.564433358531771E-4	8.567641375960216E-8	0.5085838843935797	-518.1458022538642	552.3620197404769	658.4441188709482	50.29247605922762	5.575458927951866	1.8679123532581334	49	2	28	1	1	0.19443526968606198	0.3056215401821744	0.29204603538797674	0.2078971547437861	
92000000	-10384.536665317512	-9849.557936375048	-534.978728942464	-9849.557936375048	105.41354251787659	2.4738996215787386	6.389052529651565E-4	0.5075869254718494	6.300485772100713E-4	1.2415280195661895E-7	0.5662861644393515	-501.23735065183297	485.0166418214486	161.39613104540987	805.4704381240755	72.40722503027563	9.112614924242616	10	14	21	33	3	0.19716898876060002	0.304683502420432	0.29994697543998644	0.19820053337898075	
92200000	-10392.02167809501	-9834.439225820872	-557.5824522741378	-9834.439225820872	139.348535283508	2.6774628860863077	5.156629198219252E-4	0.4027062195490364	5.30193715489907E-4	5.7242077584591963E-8	0.4519184467991526	-526.1357556112669	499.40036532202794	745.1848558566853	80.67918435743033	153.15434809159515	2.175330838210814	6	42	13	17	3	0.19412067839748418	0.2987235811713324	0.3108082984205847	0.19634744201059776	
92400000	-10386.81324710643	-9823.560142350343	-563.2531047560866	-9823.560142350343	138.15325122146092	2.5859790128331284	6.455669143958276E-4	0.6267456899035604	6.289462711766946E-4	1.2945725619339096E-7	0.5916627883951439	-531.4662681657923	368.46519495168127	426.0925424025819	183.45618172527	187.5962430298478	118.19852239843243	3	45	5	16	12	0.1829087953966943	0.3160380913704131	0.3063844365455785	0.1946686766873131	
92600000	-10389.520003015099	-9838.226457879642	-551.2935451354575	-9838.226457879642	94.53774178157474	2.578075667101897	6.157964279458673E-4	0.5508400847570023	6.633045474335045E-4	9.445235347765138E-8	0.5240917890269856	-519.5375671887173	475.1478233584948	496.7381968332511	53.42349973887199	160.24742928140122	7.477177069153853	39	12	14	13	3	0.1933629011801463	0.30045248206516256	0.31153354883935075	0.19465106791533945	
92800000	-10388.07358044972	-9835.48013000819	-552.5934504415299	-9835.48013000819	150.00897411286726	2.628662386412276	7.082458608177514E-4	0.48932376914858233	6.675629829017173E-4	1.4271558450878177E-7	0.5485047553072911	-519.067007910233	470.974776739092	859.3127227804808	656.2328382223653	123.29269221145358	75.67224103101985	21	17	5	6	32	0.18873351210557135	0.3055408316809751	0.30659215691433145	0.19913349929912105	
93000000	-10418.481080669462	-9850.1358294452	-568.3452512242618	-9850.1358294452	106.3297650340538	2.524990349929406	4.713186605916904E-4	0.48758164569031365	5.397076893299691E-4	7.01748956064401E-8	0.5319588119863948	-535.2019830929196	528.8914495922213	358.1745012194755	654.5292907364801	71.76300363821156	116.57355343780767	2	15	29	16	19	0.1871487684893332	0.30449736427348584	0.31645567362306865	0.19189819361411128	
93200000	-10439.713886887981	-9844.37174153999	-595.3421453479922	-9844.37174153999	139.43199732702033	2.582141050314327	3.5819173272360277E-4	0.5112530083623504	4.0126317124861567E-4	4.0121489840727647E-8	0.5539079218735844	-564.7383468343952	737.4249253359519	865.2822440141003	173.43047758788094	26.69351690583823	22.32861943668811	16	34	27	1	3	0.1850026310670675	0.28088065656891503	0.32118713563776735	0.21292957672624924	
93400000	-10435.428466087906	-9837.551827740075	-597.8766383478313	-9837.551827740075	147.51056176609316	2.652268936624675	3.2691386088285845E-4	0.5453831783291382	3.7762386794981174E-4	3.2414790078190024E-8	0.5508731632957078	-565.3275970525712	589.1342805897118	1378.250668268537	181.06519859133016	84.59623126900054	1.1086353880735527	12	34	31	1	3	0.19757641034646412	0.29945693989718875	0.29998079110748327	0.20298585864886298	
93600000	-10445.062820785126	-9832.530027600045	-612.532793185081	-9832.530027600045	163.88424767066726	2.6913296463911296	3.2602628768070026E-4	0.49471625659632346	3.5839793484781693E-4	3.119813015712709E-8	0.5262173846894094	-578.194010559113	1523.5839505207537	800.3032154043508	333.42522143844485	267.6821700664874	10.717144102804285	21	22	5	30	3	0.19976130689598975	0.31208242998734487	0.2829426523888888	0.20521361072777572	
93800000	-10421.670614547007	-9846.685035085955	-574.9855794610523	-9846.685035085955	120.02748942212706	2.705783700580986	5.235008508750992E-4	0.6061062349710279	5.468776446841983E-4	1.2999066633106108E-7	0.7046640556671622	-542.3571397760147	396.0274523382407	651.4030464089692	445.191473734149	129.02961867752893	52.517990844897945	1	15	34	29	2	0.20722713101432785	0.28970834488815217	0.3016879478247358	0.2013765762727833	
94000000	-10408.457493086265	-9852.069409607224	-556.3880834790418	-9852.069409607224	98.01331679685151	2.669150970044793	6.207271514554947E-4	0.48330697859000604	6.362614372019462E-4	9.338969358950349E-8	0.5020589177443348	-525.846991405275	209.73440451353446	583.6986036490284	116.48403169780705	71.06625340570123	78.35847111675031	25	19	16	4	17	0.18023256545559996	0.3098982920693415	0.31969191449812784	0.1901772279769298	
94200000	-10388.819565530213	-9831.406218042854	-557.4133474873602	-9831.406218042854	94.60253560984606	2.5629951637738975	5.619236901342415E-4	0.5342524850245943	5.765107676459402E-4	8.985468384843003E-8	0.5519822480760039	-523.6076108438062	429.0059604203749	1009.941369548106	860.8889670061994	108.55530774157351	9.11421220188894	23	1	23	30	4	0.19233626471388082	0.3088855187898182	0.3099141955606456	0.18886402093565444	
94400000	-10459.166571821517	-9855.136338644823	-604.0302331766935	-9855.136338644823	218.278279963374	2.7116353957446724	3.8489793555039517E-4	0.5983824786095857	3.8610573582768603E-4	7.776854920669279E-8	0.6937501849646779	-568.1192046180108	398.96447799896333	346.611530770671	1198.3696259111866	284.11588655416017	171.90073523057455	17	1	26	2	35	0.1834733389906321	0.3108049971721655	0.31164443952035614	0.19407722431684532	
94600000	-10453.734290217742	-9841.817518295049	-611.916771922694	-9841.817518295049	297.0532371852384	2.958407275567552	3.207128068513102E-4	0.47867286254501223	3.335144505081826E-4	2.366741207962635E-8	0.47796238494425636	-577.6131998805681	733.3070593537703	1135.5239594067773	257.4143024516634	274.757556481016	58.41197994042929	24	18	33	3	3	0.19928337186734552	0.29504622678432335	0.3054397321472922	0.20023066920103805	
94800000	-10431.031721836818	-9844.01709321794	-587.0146286188779	-9844.01709321794	198.42374623906758	2.725579118076466	4.471153646184407E-4	0.44148428701232956	4.3149025578305514E-4	3.986329448839542E-8	0.4526680467425879	-554.5089093878433	576.4856573109149	702.8443233839986	107.694794947724	100.05858352383039	201.83132982695867	4	42	9	7	19	0.20836399635408426	0.29908875885991926	0.30322689810053216	0.18932034668546333	
95000000	-10446.141607188865	-9832.504330256756	-613.6372769321101	-9832.504330256756	190.84746112774513	2.613500942459368	3.6830026489201854E-4	0.6087707304881416	3.649203553745195E-4	4.6877477267083034E-8	0.58183754585026	-574.5958253217863	911.2614087884048	792.768849420844	3078.565306808445	160.37303790519707	103.23507540194763	23	19	3	30	6	0.20101150277691407	0.3006726565338907	0.30348347610159815	0.19483236458759598	
95200000	-10429.615890841462	-9836.396914185201	-593.2189766562605	-9836.396914185201	184.12777587604	2.5990270818482952	4.0743751392669295E-4	0.3545552912112141	4.2457954211069066E-4	2.5523064447230306E-8	0.3951654841944387	-560.9312433249878	490.03763713484716	199.26571461059478	562.3454746769639	176.26883532790234	52.937579294308854	7	2	38	31	3	0.18918184677583996	0.3107744475900239	0.30509785693598945	0.19494584869814577	
95400000	-10373.772444097607	-9857.865544778073	-515.9068993195348	-9857.865544778073	102.96964372515018	2.5627466734112962	7.063270951789477E-4	0.45266533552898014	7.417470791494971E-4	1.12103392839887E-7	0.4679857796991782	-481.26787081851677	423.7986981562817	153.21280668279613	894.2658608476556	69.31612307069177	40.54487254108612	15	13	17	34	2	0.19096944803868207	0.3034699227130048	0.31328361079082134	0.1922770184574908	
95600000	-10353.885114920324	-9841.47602732804	-512.4090875922825	-9841.47602732804	68.56920678427475	2.4742893664974472	8.68669754375673E-4	0.5901967914286124	8.907019759889325E-4	2.6356177051520935E-7	0.579892265571544	-479.23176702117007	230.78249066304303	198.98827607275584	663.3666375773699	276.5690040565984	57.06728309825484	18	10	15	5	33	0.19137730491602578	0.3133984622767533	0.30147675145312464	0.19374748135409525	
95800000	-10364.492670345167	-9825.02745104659	-539.4652192985785	-9825.02745104659	88.99328479940556	2.453172169193977	7.155935886895202E-4	0.5948097109317924	7.623714129592149E-4	1.6059660894422397E-7	0.5664973771333855	-503.56536686395117	257.34037429759496	696.3226534109954	168.10829349268718	607.3765498256762	54.31766689777031	7	3	15	22	34	0.17921254252064095	0.3107309310224485	0.31420677335209546	0.1958497531048141	
96000000	-10391.606205404249	-9843.234028058743	-548.3721773455062	-9843.234028058743	129.04226527149146	2.8095610303931022	6.499847739379657E-4	0.5460203336517231	6.45666684404089E-4	1.4167622689325043E-7	0.6133348895276081	-515.7390191029166	495.12148187897674	1258.7254724560491	58.0382785419505	90.72963096942436	29.925029481472006	36	8	19	13	5	0.20096429438760913	0.2973085177793904	0.3044842839429268	0.1972429038900727	
96200000	-10359.338885081386	-9834.160330219613	-525.1785548617735	-9834.160330219613	151.6882373942284	2.7434474107574975	7.568101556364077E-4	0.5818859739413806	6.959418934187005E-4	1.4293089020174149E-7	0.5209195237194546	-489.0612603523011	554.1288279134473	104.07993499621115	704.3710011292405	47.98702729345175	60.04324596109795	7	23	21	13	17	0.1781899008194812	0.3230100711792618	0.30670689151922714	0.19209313648202905	
96400000	-10334.721845449176	-9832.574291312505	-502.1475541366714	-9832.574291312505	60.471513587631044	2.6073090781620336	0.0010553786700492423	0.7388597141295006	0.0010129869646394788	5.548965181913536E-7	0.7626786353534507	-470.2325303143137	260.37671932116507	108.9456847127048	361.30269130435215	14.623048589822316	46.02480309735868	9	15	25	3	29	0.2057201615888003	0.29767757233624126	0.3009665336570753	0.19563573241788235	
96600000	-10389.150644811798	-9854.06395242499	-535.0866923868081	-9854.06395242499	128.12425717818994	2.6571940840210724	7.880544996964233E-4	0.6614006413784106	7.774897773353621E-4	2.0039740384396907E-7	0.5733362398556597	-501.96539866964116	157.72163849248375	257.11748191340484	200.69757308933245	575.1104321967932	84.95834661552125	1	13	18	11	38	0.19602291797482166	0.30287469411128887	0.31038847708933726	0.1907139108245514	
96800000	-10396.289247719871	-9857.950069958799	-538.3391777610719	-9857.950069958799	161.32371484514096	2.5847725729279865	7.054126937849162E-4	0.39338317293053704	6.930051816923095E-4	9.766822378179271E-8	0.43187570282773724	-506.35843952764213	664.3235573531857	527.2798119000824	47.60945584550056	93.20144713476854	193.33324621930237	8	38	21	13	1	0.18067755325800886	0.30560682752732077	0.3111993799411542	0.2025162392735153	
97000000	-10391.097448285658	-9848.655696252561	-542.4417520330965	-9848.655696252561	125.15988407369015	2.464310799387292	6.871214307020271E-4	0.4465581593227014	6.9456643409097E-4	1.2925681269991075E-7	0.5242166122240024	-510.64082633894446	382.18585901740465	320.2906738920022	532.4074599833867	73.10860425303835	100.82097997102413	19	5	19	14	24	0.1912957133983227	0.30531679658173755	0.3072428550302432	0.19614463498969592	
97200000	-10378.660664114752	-9839.426079402856	-539.2345847118953	-9839.426079402856	105.92960904898577	2.5158090448701516	8.137001349586629E-4	0.5344800161772618	8.615200671899018E-4	1.6854030042893352E-7	0.5185147765635905	-507.636852086642	534.7817882063844	88.14740976417289	260.6441367047275	128.55418338107106	81.53058075709689	12	5	34	18	12	0.19302934800552826	0.3044088810254892	0.29627372717873474	0.20628804379024715	
97400000	-10364.801655264211	-9828.293484814163	-536.5081704500489	-9828.293484814163	77.82252539492559	2.6493807878639353	7.068364811940683E-4	0.6244374989379162	7.341202997380483E-4	2.4067990015465426E-7	0.6606890172642619	-503.63928639069644	290.1071441470472	667.0221560604363	628.2960207255089	119.09832424469144	15.28612944276078	28	15	2	32	4	0.19594023138681366	0.3126941526157029	0.30358200868297014	0.18778360731451268	
97600000	-10409.890293529757	-9847.739221842441	-562.1510716873165	-9847.739221842441	160.23556539497883	2.618762755550936	6.128203595319627E-4	0.4786376462643095	5.922477158486105E-4	7.009854200229282E-8	0.46376706569008563	-526.0262189011922	1057.9079430202942	976.9899691405183	370.20656401298766	649.4600730622301	89.22667249878654	2	2	13	31	33	0.19948610492070434	0.31433043165374885	0.29464744618179123	0.19153601724375496	
97800000	-10400.464836875159	-9852.63169487936	-547.8331419957989	-9852.63169487936	133.66013221353353	2.634170252970202	6.264991130154987E-4	0.5382364661861012	6.246858407842015E-4	1.5192649855877182E-7	0.6143981316741752	-516.1503624812673	314.23779607606104	964.8951161754313	53.65681309799592	83.69713439324768	22.667451551376967	27	16	1	34	3	0.19919547185749137	0.30008954371986396	0.30333688025111444	0.19737810417152946	
98000000	-10398.924709058054	-9844.42914492088	-554.4955641371749	-9844.42914492088	159.73417945433994	2.670351418416422	5.645014343555217E-4	0.4251420894537186	5.540381939006294E-4	5.552028938569899E-8	0.42122489197974683	-521.8583406193724	284.98290282113425	686.400516832532	681.4238020163567	58.352120715697396	68.3197372226521	22	9	15	7	28	0.192717792528569	0.29524963926726877	0.30741123751803767	0.20462133068612376	
98200000	-10416.415986660744	-9873.481463668975	-542.9345229917697	-9873.481463668975	84.67622004182812	2.447521438385449	7.179434675769587E-4	0.3422475387943943	7.729551249533972E-4	5.9469597926576405E-8	0.33765406940837855	-509.5919714330549	667.293266010517	622.2138753409038	349.1581550812761	427.0390334751171	52.067427771503176	8	1	23	16	33	0.2004542284826478	0.30300509107044254	0.3150322938219763	0.1815083866249326	
98400000	-10388.779543186653	-9848.737213520086	-540.0423296665675	-9848.737213520086	84.35014798089328	2.7575066904285506	6.59753051455972E-4	0.5210591579105973	7.600747359320815E-4	1.5835344853277975E-7	0.571218045643771	-509.8974871898357	666.2519775520911	487.5746553761544	71.01606632179072	35.98772452775103	64.50429712432138	15	31	9	11	15	0.1827451766610015	0.31514709958443055	0.3048745635561264	0.19723316019844078	
98600000	-10376.48828814874	-9825.444310489316	-551.0439776594228	-9825.444310489316	118.58752181215867	2.4679475771486783	6.381559595649374E-4	0.6623334003708382	6.390366881210955E-4	2.767312565012109E-7	0.8178660243768312	-517.356058889716	518.4303663614152	815.5457470146948	148.2764800345947	238.17392975922502	82.75409911135907	22	21	4	1	33	0.19493353511754422	0.3031939505883987	0.3104523018312887	0.1914202124627677	
98800000	-10377.165439022672	-9849.49543812812	-527.6700008945512	-9849.49543812812	63.26050044199666	2.490379737472424	8.432309787698104E-4	0.6426858871567817	8.845685118113576E-4	3.016547251301374E-7	0.6748310948891683	-500.2172010001714	370.3262877403788	227.872632586977	67.87378979096688	53.12253027594066	3.411414236926887	53	1	15	9	3	0.19695060654216576	0.31783377716089745	0.29260997221410756	0.19260564408282868	
99000000	-10388.798241772061	-9845.770027734183	-543.0282140378778	-9845.770027734183	93.66977105084973	2.4718040152942273	8.358495947341719E-4	0.4247004695438745	8.06479799356231E-4	1.288420870619016E-7	0.43374884449427453	-507.0788381362879	327.3567137255548	601.6065327686243	118.22718279612462	608.5172733728322	76.906129820758	32	17	21	1	10	0.19941708365053276	0.3133128761938208	0.30153171989839544	0.18573832025725032	
99200000	-10394.31339776604	-9845.127444359954	-549.1859534060851	-9845.127444359954	121.83348674401591	2.4949605281603477	6.345530107069404E-4	0.5661475683495496	6.181324911209737E-4	1.0142123777658874E-7	0.5425379590174493	-513.8214966430086	378.2726527693975	564.2418129210181	1900.2529268814103	88.79029292259123	20.218364040394963	30	6	6	36	3	0.19959158877076752	0.2887829989517846	0.3193906854119542	0.19223472686549284	
99400000	-10407.180795316504	-9848.009239466799	-559.171555849705	-9848.009239466799	141.45569415891472	2.8589811279844133	6.609322174316269E-4	0.48452702411832116	6.228038445336833E-4	1.3076778705810193E-7	0.5295187148221321	-528.0434743656443	319.45556036756005	545.0157536379095	116.64379621233337	84.40255639515931	136.60545863794724	27	17	8	5	24	0.19547512653625904	0.29732166123426573	0.3085510080238526	0.19865220420562188	
99600000	-10369.432905421103	-9834.214060757788	-535.2188446633158	-9834.214060757788	148.7404087112714	2.7164175399701405	7.19627585149694E-4	0.5339127716156136	6.797899697338988E-4	1.5449461825333837E-7	0.5578094628476539	-504.3613816635374	284.9206018467051	806.6478332666175	54.243994722312806	29.914198554049502	61.602902452326376	28	16	6	17	14	0.18516040987602286	0.2968754088980847	0.3134897083987189	0.2044744728271727	
99800000	-10415.009696338548	-9849.529405003836	-565.4802913347119	-9849.529405003836	108.06886154468795	2.523905057602612	5.449267722613739E-4	0.4798177161686628	5.234334737554268E-4	6.154349192442721E-8	0.5084701682103286	-530.2862942129162	474.9207932482186	918.4381265188204	1897.2445124795238	110.11063816344016	4.5320548285379605	33	2	6	37	3	0.1912312101189147	0.3055793911155007	0.29794964990619066	0.205239748859393	
100000000	-10401.3398138382	-9839.954793365909	-561.3850204722903	-9839.954793365909	127.9920994450054	2.6295130409539285	5.798433506922208E-4	0.5895045358670873	5.426401098347496E-4	1.3033151474994398E-7	0.6492275504260971	-526.0606105719872	289.9892599667513	639.7855715345056	1253.400077544889	232.94501663461108	109.4435160366016	21	14	5	1	40	0.1823352119906526	0.31154148844332713	0.29966960903667045	0.20645369052934884	
100200000	-10446.033727682076	-9855.522564364504	-590.5111633175717	-9855.522564364504	123.10411924604334	2.768187289547995	4.8155947600947457E-4	0.5691598643855875	4.8695557239515413E-4	8.941750780887872E-8	0.6242696224016624	-555.0182738817932	570.1805077453549	1083.35767685043	636.5283393803898	278.3282432064129	195.83959212719034	20	17	12	1	31	0.200773428767167	0.2941118255348468	0.3143979820748063	0.19071676362317896	
100400000	-10380.329308511878	-9827.799684867003	-552.529623644876	-9827.799684867003	91.6841426573958	2.52606013233729	5.793734388159789E-4	0.5506282614503624	6.486931155123668E-4	1.235878358510032E-7	0.576883866911311	-520.0165147284371	519.6549918871544	1063.8392762450517	70.36968166554863	129.0833876738809	3.746092878280869	32	12	11	24	2	0.19585150518911779	0.3078153460067613	0.2938431504377232	0.20248999836639678	
100600000	-10438.028822701535	-9847.762633316826	-590.2661893847094	-9847.762633316826	115.72097814184372	2.6767615135025653	4.911817975084722E-4	0.4780876543006536	5.028378932061024E-4	6.104173535442801E-8	0.5224573755823729	-553.3803095996275	1968.6324886643001	406.2360583367643	840.5203760760379	390.8486414074637	202.65728121592977	5	17	17	12	30	0.17893773353357684	0.30628069968790456	0.31545197274687886	0.19932959403163875	
100800000	-10395.152730416936	-9838.181561953636	-556.9711684632998	-9838.181561953636	94.99060311935965	2.6835019184641764	7.351321235585883E-4	0.6245520583537562	7.205867166796963E-4	2.298829407059362E-7	0.7237552380513848	-527.2801903908455	225.27064075815608	306.86064868535163	97.0775879884154	118.8947345730342	73.28667913398492	3	50	10	5	13	0.20049604572257276	0.2926640971653114	0.31619250869404103	0.19064734841807374	
101000000	-10371.024890149587	-9844.032833337838	-526.9920568117478	-9844.032833337838	65.07519959608395	2.592198357064759	8.514885959496865E-4	0.5951202454410645	9.131701708488729E-4	3.126000167581169E-7	0.6297308263459853	-498.3932385189949	324.49588219230674	482.1419278327396	71.87256266693274	54.65592551373907	3.357469821804328	31	15	27	7	1	0.19311974764767484	0.3037926149073858	0.3087669768091702	0.19432066063576806	
101200000	-10370.997044349255	-9847.327552942033	-523.6694914072215	-9847.327552942033	74.74539504070358	2.3956091619767292	9.84216296074632E-4	0.8048144526377675	9.402534519410484E-4	4.2589871480178383E-7	0.7326083890380066	-488.9009428558176	531.889366730004	252.17168187406548	363.7280515373804	601.2672973921026	50.316779437098674	4	27	11	7	32	0.20502900221196024	0.2861807675121377	0.30904260871831346	0.19974762155758763	
101400000	-10356.409438486426	-9825.212488956828	-531.1969495295979	-9825.212488956828	67.27245315440977	2.587377706680864	8.010638887127863E-4	0.7962621937789267	8.158045232177981E-4	2.8875518969790556E-7	0.7200211388295024	-499.69578111825683	377.32174149120453	210.70741902558083	406.5772500234294	101.32702024282248	14.074174838067032	17	11	17	27	9	0.18495293563057003	0.3188798463473621	0.3018422701347274	0.19432494788733945	
101600000	-10350.306661013727	-9831.40894920419	-518.897711809538	-9831.40894920419	66.35207410087503	2.6573288930527084	7.713064735213809E-4	0.4642886523190283	8.226327674184451E-4	1.6353106911736523E-7	0.5428850422739793	-486.388889994725	286.68182815427883	208.28811733237745	777.8841034079895	130.6529055060801	0.5463318168083894	25	9	11	33	3	0.18666939227716162	0.31564087816323994	0.31294964289835603	0.18474008666124145	
101800000	-10378.854499115387	-9836.924851500225	-541.9296476151608	-9836.924851500225	86.77838929152298	2.621717611705358	5.507045016850939E-4	0.48793395844841625	6.173240429699348E-4	1.0229781049340051E-7	0.5793445023618627	-512.1845442059497	305.3466413329955	544.2682483827979	105.3748748530545	102.48611398534172	0.47392907016254116	19	29	14	16	3	0.18830171326447911	0.29202017643716394	0.32100478397956117	0.19867332631879497	
102000000	-10390.827148927256	-9838.48212151628	-552.3450274109765	-9838.48212151628	81.72883517825824	2.702020921298364	6.108664951834185E-4	0.4357783953844595	6.642875047690476E-4	7.318166980419779E-8	0.434925493531328	-520.8836630589841	451.93042193308185	726.016754972927	328.8365222622809	120.46778719943309	3.6924691173563353	26	22	1	28	4	0.1972026764412303	0.30985637568049973	0.30643447811438984	0.1865064697638793	
102200000	-10415.683354730822	-9833.721831433579	-581.9615232972426	-9833.721831433579	114.77644905529344	2.6430908523515746	5.225038808884611E-4	0.5650153728392907	5.2739185013155E-4	9.313672217287318E-8	0.6056570659685759	-549.444553572568	667.1407567158033	140.7196984481189	99.17250246803499	316.2298362508969	21.17110141053984	52	15	6	5	3	0.19534941021176164	0.29926986373480857	0.29902320578441105	0.20635752026901802	
102400000	-10488.89395129759	-9849.705732250544	-639.1882190470466	-9849.705732250544	190.66492809435098	2.648237026404925	2.485707934663489E-4	0.5339039924856456	3.0451637974399554E-4	2.3379873834526563E-8	0.5682582840873271	-601.5589869319592	1633.0983614386867	1319.985850415327	1054.2520756985002	526.0860377006488	200.67176106584483	14	15	19	7	26	0.18853721723125774	0.3037801296929409	0.29618905285203656	0.21149360022376396	
102600000	-10441.603197514216	-9831.19698185457	-610.4062156596458	-9831.19698185457	152.84782082933333	2.7044772852559147	3.4008361624987977E-4	0.5395245993939796	3.7529276650327795E-4	4.2318476405577846E-8	0.5696717311121319	-574.6367352316546	609.3027395858543	1332.2039268967053	1011.2332152329603	277.6364810665157	2.9689245977427903	13	23	8	34	3	0.1884221244335282	0.305669191813978	0.3135320082955669	0.192376675456926	
102800000	-10420.908771530174	-9833.177023621021	-587.731747909152	-9833.177023621021	156.05092473908414	2.6685106155638483	3.6736196029581826E-4	0.46990502697156517	3.913891805466918E-4	3.845382516205646E-8	0.5257359692631758	-551.993836674405	589.142268515682	1138.331935919224	1607.1376508843643	212.91283578832608	1.8286452949373326	21	14	11	32	3	0.19099167055946245	0.2894769750526442	0.3234517899253305	0.19607956446256197	
103000000	-10443.63921503166	-9851.54947015734	-592.0897448743198	-9851.54947015734	123.14161807039714	2.5691220877479397	4.037386558250531E-4	0.5304796165812692	4.52093332193395E-4	5.2781489567587714E-8	0.5685939087171926	-560.7211496933692	957.455172285766	406.8437505418572	101.15481576687957	145.75632921021693	3.8006559645333016	49	2	15	12	3	0.21949364613192185	0.27564172823798966	0.3064984579056006	0.19836616772448715	
103200000	-10435.027012998185	-9856.22614293973	-578.8008700584564	-9856.22614293973	122.04771911379989	2.7726515498240327	4.666029612292992E-4	0.46883691435990327	4.560714813621761E-4	4.413785334394834E-8	0.45354071381877226	-546.4210780191369	401.6803083558208	429.1305317910062	616.1521567983293	203.81137430821732	0.31884336051010853	12	2	37	27	3	0.1950501135326567	0.32364549719767777	0.2809016876693627	0.20040270160030216	
103400000	-10370.524809186916	-9826.38992693514	-544.1348822517758	-9826.38992693514	74.93981468030525	2.672028997199224	6.094406883187919E-4	0.6262835135613395	6.553856400548065E-4	1.3779926086510666E-7	0.6009885764319227	-510.8779679112524	357.58085245856284	1269.2520032408777	99.92704300626961	108.77291029738804	9.070393010332452	25	10	24	18	4	0.1867763971622262	0.3078127911688007	0.3104029831302067	0.19500782853876575	
103600000	-10405.879053988077	-9843.27050916476	-562.6085448233173	-9843.27050916476	105.81249961751311	2.7776870710344834	5.874528347940144E-4	0.5527332551724159	6.139188351589529E-4	1.0871789544683062E-7	0.560091425917094	-527.9356599948384	674.684022546027	433.8081158207543	873.316606976419	117.87703200909974	140.49951438267814	23	8	14	30	6	0.18526852259913262	0.30749392092373845	0.3014337068064594	0.2058038496706689	
103800000	-10371.676310312892	-9834.208204442455	-537.4681058704381	-9834.208204442455	96.94402937582329	2.5876689983688066	6.766277606206328E-4	0.5170042234286808	7.523395317354468E-4	1.493568641998002E-7	0.5402981531922612	-502.8933883565685	208.9152954644369	1022.6435775458202	205.17691518655823	51.05207326082475	127.99986170300427	27	16	12	11	15	0.19695408957615573	0.2980176349125764	0.3048526683294844	0.20017560718178296	
104000000	-10362.371992861283	-9844.281846120459	-518.0901467408235	-9844.281846120459	65.62601580274932	2.3968759035005425	9.377837462066381E-4	0.5802076267064377	0.0010248818487588835	2.572468436824084E-7	0.5352116068687184	-485.2176839028906	194.3457209935835	379.9951218372523	302.14732888491545	483.3982118111408	73.68245364845623	3	1	34	5	38	0.19853230299625604	0.3048762577600793	0.304107379831983	0.19248405941168117	
104200000	-10417.662140612632	-9875.757810105593	-541.9043305070396	-9875.757810105593	145.5948200750244	2.911454852589309	7.353343574664603E-4	0.4243564882830193	7.283465038868856E-4	1.0189506366914716E-7	0.4437412541923315	-509.005258388094	515.1631344405153	303.78181395562183	497.34765937422077	307.56871128682866	84.00459076197819	3	23	17	9	29	0.19158633266576203	0.30367314029971915	0.2939546054609759	0.21078592157354245	
104400000	-10395.172746645927	-9853.090929895887	-542.0818167500393	-9853.090929895887	96.27276313346461	2.7466873253441473	7.576425763742953E-4	0.4574875149665748	7.90524885743192E-4	1.3765329250735036E-7	0.49759277319579237	-510.6684219238379	365.9667470535284	636.8860747293434	512.1889932681755	80.70983856379573	9.77109830780368	33	8	8	29	3	0.18517511239931006	0.30864297125882634	0.30922538446493736	0.19695653187692583	
104600000	-10391.06566408306	-9849.036378444613	-542.0292856384475	-9849.036378444613	96.62907991025152	2.5624601743317026	7.344036897145536E-4	0.4982730860261751	7.61668475582591E-4	1.2965031476438286E-7	0.5214870085374955	-514.796050355924	399.63289531244624	106.40249403460305	71.83508335561315	44.947915987232385	52.191409681262606	51	18	5	1	6	0.18813504808336282	0.29424443981964515	0.31644325443860927	0.20117725765838235	
104800000	-10362.553402555197	-9836.643778093774	-525.9096244614232	-9836.643778093774	72.4148290494363	2.429436164922909	7.994195126895704E-4	0.48391074596695005	8.427694849963086E-4	1.4537756188622857E-7	0.48593024686600966	-502.2822714903679	282.59998989453436	105.10425162912443	115.91009516526023	4.647445114486751	0.9529112576144773	52	17	9	2	1	0.18939532217872265	0.30646820039829287	0.30150229299758724	0.20263418442539682	
105000000	-10324.083066100951	-9832.192356373745	-491.8907097272059	-9832.192356373745	67.12012114293158	2.4526032567627443	0.0010878699537039142	0.5864720934749605	9.887829300063262E-4	4.488898193317276E-7	0.6504406593189636	-456.80085076565905	201.84054240481294	1007.7605001322335	60.44884317341551	188.71787476266263	0.25546653526152563	35	8	31	4	3	0.19009114552225054	0.3040776629162768	0.309407881558677	0.1964233100027955	
105200000	-10374.96931196815	-9841.394594313866	-533.5747176542855	-9841.394594313866	94.66090545565697	2.7932689695036665	6.600200919219671E-4	0.5529465337760477	7.472551121627226E-4	2.020104459275154E-7	0.6538721809922252	-499.9148371805224	656.2578044491545	249.0853778168306	681.544390558403	57.22928108990087	76.94932035888662	15	11	19	16	20	0.19640876652316905	0.3042089028924916	0.30292462398660636	0.196457706597733	
105400000	-10348.664779693265	-9841.16145182465	-507.50332786861424	-9841.16145182465	92.18468944558344	2.4608047867533744	0.0010847136071877872	0.509635286846395	0.0010532019334520953	3.727924306317496E-7	0.5839931316951559	-475.21239851203785	430.006590445999	236.63881611167403	265.4889395160086	409.2974650216338	44.35534183674362	7	12	21	6	35	0.18822740296624021	0.30882061215541284	0.30561532527446394	0.19733665960388297	
105600000	-10348.198916938587	-9850.746366490217	-497.4525504483696	-9850.746366490217	99.41055460819057	2.7748262331654887	0.001100512395515845	0.6028804540371107	0.0010775159982426969	3.583041506790936E-7	0.557798629766246	-467.682048724637	158.46519348266827	471.3986470992235	48.17732958271814	56.13603135315932	62.9732809088403	35	9	15	14	8	0.1882163246612541	0.3060050401997792	0.30117376052548867	0.2046048746134783	
105800000	-10365.449062706773	-9841.234932860349	-524.2141298464242	-9841.234932860349	112.45400982299951	2.938584349657153	8.90275776751901E-4	0.5120746466048276	8.2896891310978E-4	1.597958363999827E-7	0.47932331326563576	-491.1250778465296	435.99423112154125	146.53354464442026	281.71128130361967	494.6076883602196	61.46431155633985	12	12	10	15	32	0.18546727859834114	0.30638832265495897	0.30239126560408824	0.20575313314261193	
106000000	-10377.505264917663	-9865.192213635946	-512.3130512817166	-9865.192213635946	80.84498882531837	2.6622750808426194	8.816557718654172E-4	0.4116642345557826	8.971484098058732E-4	1.36927810437674E-7	0.43622001163797125	-481.24055484602565	391.744226145562	90.79544983813395	405.3482805071797	64.11101761806871	6.6430941754023145	11	19	19	30	2	0.18990890783279782	0.3037182818489723	0.3017747314289523	0.2045980788892778	
106200000	-10388.685576402268	-9850.038713714317	-538.6468626879506	-9850.038713714317	147.08211401087115	2.729625527242684	7.145935104171127E-4	0.5080259691427094	7.061105543900609E-4	1.5604039383874625E-7	0.5402840329535777	-506.7255484824732	386.29803039063194	844.223862098584	125.8807951086515	57.469430944051865	98.77130636710152	31	11	16	14	9	0.1958324769785474	0.31290965982137153	0.30636821871501	0.18488964448507114	
106400000	-10384.455551001249	-9840.980055310563	-543.4754956906858	-9840.980055310563	119.44917029908487	2.491864207387274	7.034360711235591E-4	0.5459767969505804	7.143333881007309E-4	1.2244957305422467E-7	0.5188747291670253	-510.0145469790277	503.8502162146886	124.99600472666914	171.2111439083315	528.4400541906917	81.28218106124037	8	9	5	25	34	0.19136637062601386	0.30434970554180685	0.30435734640951967	0.1999265774226596	
106600000	-10385.61601575476	-9837.121892471157	-548.4941232836021	-9837.121892471157	80.09498482065413	2.534113968600383	4.887480927932114E-4	0.5638940435615408	5.840178421997929E-4	1.0389435100049318E-7	0.6267630268933726	-517.6966825982597	556.4180682758463	612.5019428808546	43.76480558106162	96.67506842389194	1.017755886814238	13	36	8	21	3	0.1744960773359996	0.30583770340582933	0.32503109347221376	0.19463512578595712	
106800000	-10402.495815927212	-9850.753979653779	-551.7418362734335	-9850.753979653779	86.62619795768057	2.571908924689879	6.060088290878935E-4	0.45478536286563465	6.436150069307053E-4	9.810163477653104E-8	0.5186989321717037	-521.2718677770158	303.43221034496014	590.9758035972411	197.62537683979238	119.78765865026783	8.766089309004306	35	11	7	25	3	0.17877046979119168	0.2987652180970137	0.31626003623267585	0.20620427587911874	
107000000	-10388.726900116308	-9844.131476891109	-544.5954232251995	-9844.131476891109	101.57663080772807	2.500674007411389	6.871730828319331E-4	0.670280542142083	6.904984279534337E-4	1.7902672618718006E-7	0.617650626631064	-514.3129164202135	519.7263425184161	483.440173181515	104.42840199440772	92.39354937083131	4.530558093963352	17	28	16	17	3	0.1940424786766961	0.3133107622547376	0.3057170558547605	0.1869297032138058	
107200000	-10379.026864421428	-9850.43795847686	-528.5889059445692	-9850.43795847686	86.61760915712021	2.441657872897858	7.265739311542527E-4	0.5617272151014672	7.388795901865984E-4	1.5366294879327165E-7	0.5592849183365521	-494.86629552762844	437.9542874275509	845.5417583337835	47.84849919758298	180.799332110085	6.278812695663562	37	7	23	12	2	0.1962259912824214	0.30032262184373915	0.31604026972352367	0.18741111715031583	
107400000	-10356.935114831233	-9846.056717972167	-510.8783968590658	-9846.056717972167	61.43452301207874	2.634682862059798	9.713549848136152E-4	0.5387620379322225	9.336027968499872E-4	3.385492748160234E-7	0.6100051863220044	-476.9414840362552	316.660256333989	224.16706151176533	1162.3313846583553	54.16545580618948	3.966798912975113	23	7	11	39	1	0.18450059452629308	0.3010274958057679	0.3019222532648659	0.2125496564030732	
107600000	-10375.829073709572	-9841.917707522625	-533.9113661869466	-9841.917707522625	61.2282532685648	2.7740346380297125	7.579197959193041E-4	0.6876985867912832	8.009331593543576E-4	2.883203513900633E-7	0.7361215714292206	-502.7780627732492	267.8580774647816	715.1496118496115	129.94635823763684	77.7124570936815	16.36923898738235	36	12	17	12	4	0.20129394184008775	0.2906863947867735	0.3070866185395835	0.20093304483355542	
107800000	-10367.603687867739	-9844.965014420686	-522.6386734470518	-9844.965014420686	65.11637379683665	2.380185651966898	8.575627744764326E-4	0.7137688686598321	8.733140096823279E-4	4.2722733360547954E-7	0.7799202665340712	-493.6395424385158	248.3800188063623	317.09701295538065	161.62870099575545	80.77744249997235	0.7734151936916676	28	14	10	26	3	0.17869024504231118	0.300668870521332	0.31785141846197273	0.20278946597438435	
108000000	-10365.535723837053	-9841.361902972225	-524.1738208648278	-9841.361902972225	94.31643916379419	2.3631118271420717	7.334090727747304E-4	0.6039089661469023	7.936000542325891E-4	2.3624821217350765E-7	0.6427894626213674	-492.1036664017943	234.20264207172025	338.3952341372226	680.415950370438	80.69301406571279	62.93440905607114	28	5	11	32	5	0.20384898849091476	0.293622252615619	0.3042486255516188	0.1982801333418478	
108200000	-10364.307621508873	-9834.271754075335	-530.0358674335386	-9834.271754075335	93.91907618244872	2.7908490019323096	7.738820632408225E-4	0.6303732784410008	7.765306131126131E-4	2.788274213723213E-7	0.6495951668744179	-495.6814436445002	323.80585369716056	135.8633857436577	332.5118882624433	734.2484657890058	63.39501123894331	11	13	1	21	35	0.19707396500423627	0.31087602349571497	0.2992141009975608	0.19283591050248827	
108400000	-10383.308248394922	-9843.623398974323	-539.6848494205989	-9843.623398974323	97.13803983515427	2.398337921856516	8.904642816292812E-4	0.5906854626362232	7.759855279147311E-4	1.8222466910001066E-7	0.5649718937298122	-511.29903891265405	142.6373153223884	298.30760987630237	148.38495968942684	77.93082100155189	20.467535858932177	5	42	8	23	3	0.1854854744938762	0.3126454192414195	0.29830368841838123	0.2035654178463233	
108600000	-10368.223935206235	-9839.629336288925	-528.5945989173099	-9839.629336288925	76.068877321911	2.5625865865982695	7.38022713262014E-4	0.6944420144237708	8.672628053930226E-4	5.409500502758105E-7	0.8428846296407575	-497.5216904795165	396.38353298467746	307.3047472778843	325.7182853656428	66.52027245133156	60.799715604015546	4	9	38	21	9	0.19241660058833485	0.30601161835958135	0.294774829763357	0.20679695128872702	
108800000	-10426.329023061404	-9854.136725976981	-572.1922970844223	-9854.136725976981	109.95274263526457	2.47273969731005	5.56010734099828E-4	0.6642944417818845	5.199149746858264E-4	1.226312059607025E-7	0.708187634202714	-540.8716924682873	502.54477035498047	653.638895063775	159.66743951406457	113.63809373818466	2.9414189503457417	35	15	20	8	3	0.19773975260637705	0.2971690882101689	0.3089028965744814	0.19618826260897285	
109000000	-10452.151633805244	-9845.726794713617	-606.4248390916265	-9845.726794713617	156.77802715570212	2.4286856179745673	3.349919270644054E-4	0.46730810410018964	3.6300539210925274E-4	2.6039197153510407E-8	0.47218331919086204	-576.6172383016043	849.0460614885851	574.971453947969	223.74271461491185	28.76144089501973	11.077055806472377	43	10	24	3	1	0.21184005874659073	0.31492056904585225	0.2851090101391834	0.18813036206837383	
109200000	-10410.730426818847	-9838.660984482041	-572.0694423368053	-9838.660984482041	133.0064164195245	2.6564072063371214	4.539240824388837E-4	0.6058851659514747	5.386105441062696E-4	8.635851499323124E-8	0.6095337826534288	-539.5420745401927	728.6087145845361	745.6730651178199	125.16757520887637	152.1769359696554	43.42802635503735	39	6	30	2	4	0.1992128399203074	0.30984898118896176	0.29364030795779966	0.19729787093293133	
109400000	-10403.53123582469	-9827.778693490729	-575.752542333962	-9827.778693490729	99.37790481306484	2.5301322753856677	4.708474352279935E-4	0.6445443001181663	5.016598679426637E-4	1.3436691743056934E-7	0.7591100247732885	-541.7144910783559	658.8697640010039	259.6802227368156	690.8176618790048	201.48151213179716	8.417875584762552	9	13	25	26	8	0.1872957837350426	0.29577002347527137	0.3166895163128539	0.20024467647683225	
109600000	-10387.009144408234	-9838.392296330765	-548.616848077468	-9838.392296330765	98.16899149922482	2.5804047363089606	5.190651337683464E-4	0.6350761560633017	6.091495496573507E-4	1.2545464778811667E-7	0.659325445812295	-517.1686274082867	512.3901675262941	907.1744227957317	41.40007513937445	78.34790992426468	8.874093160932505	34	11	9	26	1	0.18618230165641325	0.3043436839335707	0.30124187805843133	0.20823213635158483	
109800000	-10413.163670445487	-9842.157715346515	-571.0059550989725	-9842.157715346515	139.0749214167179	2.410612614840107	5.375840667850269E-4	0.6254797408121991	5.776290662805721E-4	1.2489340762648658E-7	0.6590097148587616	-538.9525189868835	964.9676437102555	560.6582587469558	253.4030322496478	48.25709017154401	57.339383680999354	7	36	15	2	21	0.19898857087005772	0.31088909353630884	0.3010638690678014	0.18905846652583225	
110000000	-10383.020225378234	-9835.017047149846	-548.0031782283882	-9835.017047149846	74.43666172376301	2.6102929313281624	6.902437549191132E-4	0.63542092134894	7.31199754287297E-4	2.1800131493697786E-7	0.6867680366583437	-514.3075792822164	535.8316484323653	245.0325305448283	674.3336604887207	183.3339990321042	28.34067534216609	4	23	21	25	8	0.18638374129589882	0.2958185517286194	0.31989078618144806	0.19790692079403385	
110200000	-10359.270328138611	-9834.314169984911	-524.9561581537008	-9834.314169984911	56.34198710949792	2.638955055404417	8.165728858934784E-4	0.7472725946580958	9.063183668766942E-4	3.8454356937873517E-7	0.7932134782622545	-492.4427479236243	252.47884717818673	553.7257816128889	619.931179006171	91.38214657759231	7.797494433742754	25	11	5	31	9	0.1993693788938104	0.2881762606350023	0.30014636814390994	0.21230799232727762	
110400000	-10371.104700238726	-9842.11863921905	-528.9860610196757	-9842.11863921905	76.06504755294222	2.5264992303945553	8.084221101205087E-4	0.5456380343487012	8.758610212547047E-4	2.2795063974105474E-7	0.6154251270180019	-500.3009982647233	468.7425595513397	92.50388752457307	180.5441377208135	49.243647929516854	20.387496126961697	46	21	5	1	8	0.2071326883147457	0.2866382019674501	0.30056463135050976	0.20566447836729457	
110600000	-10381.557044589737	-9834.054256665158	-547.5027879245788	-9834.054256665158	89.27757490975523	2.464188191025912	6.062905633101328E-4	0.6477406417952477	6.601012779817041E-4	1.651628338637933E-7	0.6799496343316753	-514.7859664996572	349.16378428934934	300.43916519088054	667.1255270643748	72.28291378220257	77.76226777176716	10	22	13	34	2	0.18782625147430057	0.2941479108071026	0.3102555334547597	0.20777030426383725	
110800000	-10373.582500327535	-9832.186545241731	-541.3959550858029	-9832.186545241731	69.53275795216237	2.6076902988404704	8.067050811929705E-4	0.5749866693477637	8.628336738012781E-4	2.0351907928435386E-7	0.6118973185064724	-508.8778513490332	290.51831252424785	354.1327395007916	765.476982363077	128.15098398440998	26.004618706676865	17	21	4	30	9	0.1975318004040926	0.29935861104714695	0.2973087523035227	0.2058008362452379	
111000000	-10390.938879854033	-9834.32420342148	-556.6146764325523	-9834.32420342148	97.30391712081203	2.5902298709451927	5.919502273186395E-4	0.6634631688724235	6.168364722228858E-4	2.1066222755758878E-7	0.7882387767874922	-524.7893171083637	399.7256675285559	653.865404921859	354.77666504190984	93.78483517459841	14.453520850425951	29	19	3	22	8	0.19713213796982276	0.3018300653162904	0.29375730959650936	0.20728048711737765	
111200000	-10404.844360189509	-9837.546091437185	-567.2982687523244	-9837.546091437185	89.9638017349625	2.587648397730793	5.222002424173662E-4	0.6984236796526697	5.744612838296594E-4	1.5777698002119256E-7	0.7443424043487037	-532.0152990650218	498.9214038697956	129.31472804993024	714.5049856428708	134.90412888485488	10.867435242467586	8	11	28	26	8	0.20040605924727845	0.29310881945612544	0.31293156915812564	0.19355355213847084	
111400000	-10394.723940159462	-9828.715061872073	-566.0088782873873	-9828.715061872073	79.08100874930325	2.776291696315293	5.456163806355663E-4	0.6548456406476104	5.940646717395145E-4	1.4898728825657496E-7	0.6957600019198686	-532.3100322600244	646.7573935314797	1222.8228400201237	71.85301979872321	126.52887184844684	54.24727916346615	37	3	9	23	9	0.19610468657943805	0.3028540233267014	0.3079574406681848	0.1930838494256761	
111600000	-10347.046030078687	-9827.930405691368	-519.1156243873186	-9827.930405691368	57.80179797349432	2.86007835654547	8.224765073135711E-4	0.8647319576757784	9.061498130948981E-4	3.4161898799574143E-7	0.7301493773462111	-490.7174953763535	324.72964094342166	94.89697780194156	124.1259390202136	63.21621253700573	6.460605947532015	46	10	15	2	8	0.21004055042472133	0.2855103882715491	0.3101175710847016	0.19433149021902832	
111800000	-10381.189841842153	-9850.74316037647	-530.4466814656824	-9850.74316037647	74.90094091703102	2.4783909530475863	7.469020421334862E-4	0.593580529758861	8.690658132572949E-4	3.0806855334370355E-7	0.6960305702991646	-503.81516932691767	280.69684404887255	353.4778147900549	102.39710489461558	5.759444227151681	8.230398151769455	26	23	26	5	1	0.20078618461723294	0.30929201998879247	0.29291433069900513	0.1970074646949697	
112000000	-10375.518812846549	-9844.9197249311	-530.5990879154492	-9844.9197249311	66.70075641838244	2.3318625544094287	8.304279511141885E-4	0.6806888187970582	8.465542636583763E-4	2.8164750313167956E-7	0.6782168183594652	-501.54356222078616	362.6731549259532	149.60065094748117	133.7014254664756	116.67322832392519	13.595514958976702	36	13	9	15	8	0.20055194985255645	0.2982988549113198	0.29582811155546607	0.2053210836806578	
112200000	-10373.499554844679	-9846.44532657505	-527.0542282696275	-9846.44532657505	74.02018936600022	2.3246831099804215	7.800342920398773E-4	0.6665066419437831	8.163410628768675E-4	2.511310141226554E-7	0.6399877963219823	-496.1634449622672	264.5767864847116	162.24632231980135	413.83396821965533	121.41684779203236	12.488671073196796	14	13	24	22	8	0.17846045285671225	0.3170928471784823	0.294466662031112	0.20998003793369352	
112400000	-10339.436384722656	-9829.715277685626	-509.72110703703027	-9829.715277685626	61.042201199474825	2.671129080936571	9.56318353717057E-4	0.7321382868445838	9.22889426476182E-4	4.692503867377971E-7	0.7926225585566943	-474.7315936287438	449.69576447831315	70.72383413670161	484.62666019893453	84.63548147769608	8.523317096829752	8	22	18	26	7	0.19321864192405944	0.29612412331089205	0.32516421619544195	0.18549301856960654	
112600000	-10380.111290140148	-9855.058070145042	-525.0532199951072	-9855.058070145042	55.338970443412926	2.745930922381982	7.885133707878646E-4	0.6769766111886644	8.76202329589488E-4	2.9345164866050366E-7	0.6895630077995677	-495.7107879658836	212.7493076763423	326.79900194856685	59.995424749168265	108.48635377789518	7.610729715816286	35	24	9	4	9	0.18700798808980545	0.30468102944125436	0.30551230597303575	0.2027986764959044	
112800000	-10362.169248104472	-9826.225905669919	-535.9433424345528	-9826.225905669919	81.6716968894524	2.7820658434250087	7.15366384322942E-4	0.7070880782455953	7.342656519438041E-4	2.5180648339619636E-7	0.6949596670382799	-499.81769697883124	425.9107674157479	122.88929897525874	726.8901088105674	231.41117098423788	19.67878153785793	11	19	18	24	9	0.19153173065476042	0.30261978986708277	0.31291192186203476	0.192936557616122	
113000000	-10387.184574227163	-9848.201324927666	-538.9832492994975	-9848.201324927666	63.349361164516424	2.6539015926250515	7.367343479168656E-4	0.5432474192259705	8.637736729082294E-4	1.9330722404717478E-7	0.5571111871801384	-509.8055897901304	358.47360960402403	377.07661823579116	79.39997693374694	72.34257145648316	49.44851296315302	42	11	10	2	16	0.19344053570770703	0.2923774600167635	0.3232963124176897	0.19088569185783966	
113200000	-10388.81048891548	-9839.743306993258	-549.0671819222231	-9839.743306993258	84.07001286397663	2.4534153831125916	7.178656854458938E-4	0.7490977956140674	7.683477849726629E-4	3.8407547352949493E-7	0.8446536834570743	-519.109774844454	325.7604546831612	296.2552476948398	146.43976361519879	103.0247694397454	39.66081809728135	35	25	2	12	7	0.19404902180114503	0.29129472888453384	0.3048238831357188	0.20983236617860218	
113400000	-10385.782949676059	-9841.037712851683	-544.7452368243761	-9841.037712851683	89.51258674198083	2.6396540415217227	7.835600900397196E-4	0.5759986499684548	7.325178520637631E-4	2.2948309877340832E-7	0.6609029440358712	-515.2669525523834	793.4795125670876	335.5714667713917	161.05463966355367	28.055148534535185	20.781287306470038	3	43	27	5	3	0.18374559478429625	0.2970289407570267	0.3161586272987776	0.2030668371598994	
113600000	-10368.215863722487	-9846.462417889446	-521.7534458330404	-9846.462417889446	58.808550894106084	2.51621951147485	8.461813160956474E-4	0.6211393590722152	9.300817605805995E-4	2.7760027775251164E-7	0.6295863905049602	-495.2654049863029	282.3354514282014	333.39034349891887	103.2343053727933	14.117218558307679	4.211574444098256	3	47	21	6	4	0.18558890727067404	0.31469657576052446	0.30456727419227453	0.19514724277652715	
113800000	-10379.937653852194	-9840.41161583249	-539.5260380197035	-9840.41161583249	78.99649383864828	2.6854367223164584	6.453321159780446E-4	0.6128201835828054	6.995535023305567E-4	2.5099336542346166E-7	0.7506446172823347	-510.1201501607041	332.96859051351186	736.3835122409791	98.69287748470667	23.567893820290347	14.940530257575828	34	13	26	7	1	0.18780760716417144	0.313871230220646	0.3026563697191824	0.19566479289600044	
114000000	-10353.533255786651	-9830.95787849499	-522.5753772916611	-9830.95787849499	57.494834364671966	2.736254943123143	6.740720590031761E-4	0.6704932904606615	8.581698099174474E-4	4.1124508159325704E-7	0.8405474655490862	-490.57078378042763	235.8252354734997	511.5985517226442	413.02100733976266	143.04513565123554	14.6208288287407	30	16	3	22	10	0.19104124098542108	0.31788942852972546	0.2950727060144589	0.19599662447039504	
114200000	-10396.39961541912	-9846.13124835464	-550.2683670644807	-9846.13124835464	68.64518526497841	2.4608622621439755	5.900804934049437E-4	0.6034799799294104	6.990910367569686E-4	1.4310461780196423E-7	0.6301809799816827	-520.7849129765398	419.0665625902131	498.2083953834676	189.1462556327517	43.73361723940293	11.980601929896052	19	21	30	4	7	0.18541493754564675	0.3082924682725705	0.3026783508435698	0.20361424333821337	
114400000	-10429.182388223813	-9846.407950406154	-582.7744378176586	-9846.407950406154	161.7882872000311	2.5556696550487423	4.973338631785712E-4	0.714983320391212	4.8503768912595976E-4	9.90043545385967E-8	0.6889974965313811	-549.1181877288362	425.5661301491359	883.3018960493434	326.09227914410167	196.02927442769106	28.70465730721296	14	26	3	31	7	0.18579341304234193	0.31061795624091376	0.3073256880011054	0.1962629427156394	
114600000	-10411.854488277178	-9859.257429378154	-552.5970588990241	-9859.257429378154	75.58697046553367	2.705883063023703	6.366286886852993E-4	0.6015988860933194	6.587413554769795E-4	1.2158311127585903E-7	0.5883527974553491	-523.379455612835	350.1706546257331	449.23633223619004	81.26032177373301	78.17457577801791	1.8235663416103414	13	39	8	19	2	0.1896074085769636	0.3111264559725969	0.29688382653241036	0.20238230891802958	
114800000	-10396.319037801673	-9852.539199606328	-543.7798381953453	-9852.539199606328	77.17237059339098	2.683827131209492	6.929176965204964E-4	0.7488774429575135	7.074662096185891E-4	2.5295417533071126E-7	0.7865576764070012	-515.6085659214863	506.21399739681607	727.2333489206067	97.93197800938586	6.161539308351675	2.6218586549556178	33	11	33	1	3	0.18875546954804492	0.2928277270930241	0.3173877013593541	0.20102910199957735	
115000000	-10388.098556445333	-9846.22796917336	-541.8705872719736	-9846.22796917336	89.81020529647125	2.6212081521268655	6.674956464809562E-4	0.41139532775729654	7.053878991472768E-4	1.0674017013611966E-7	0.47930510264673987	-510.0972857561106	503.327849874445	322.98782327371634	659.1459538200284	95.85519572480764	18.063039227581775	1	31	12	34	3	0.1918063309149142	0.29695689032944456	0.3178008961829062	0.19343588257273564	
115200000	-10356.985849002878	-9839.295089930529	-517.6907590723489	-9839.295089930529	65.6927080061215	2.6836363700283288	7.180396993404248E-4	0.7277406109970196	8.163311286852671E-4	3.4636279779744676E-7	0.7703221587649379	-486.7036191055828	527.0072507898735	470.99509506440296	10.929675502914877	18.223250174941658	69.65379181513855	5	43	11	9	13	0.19828431468708838	0.28536614276084094	0.30943238802568945	0.2069171545263818	
115400000	-10343.811873211649	-9850.998440021887	-492.81343318976093	-9850.998440021887	54.74220390771062	2.595910288558444	0.001023166188258104	0.5590282240784403	0.001128494341412914	4.4665276877874507E-7	0.6261517409774413	-462.8473772062384	214.46433251301724	628.4061410262104	108.39222143880278	49.75057541196287	31.38385782778646	31	9	12	16	13	0.1962347882673111	0.2900255088873425	0.31550961502258595	0.19823008782276097	
115600000	-10355.911746184453	-9834.096415778808	-521.8153304056449	-9834.096415778808	77.35015582124485	2.690125520477949	8.848140290499304E-4	0.5859680432624389	8.222249113679214E-4	2.64613757396093E-7	0.6406146893291242	-491.78006390456716	422.6511225948312	598.320432780333	43.14697398312531	65.37697774424879	30.837951372303394	26	19	14	13	9	0.19767692782267363	0.29328187070391826	0.30418715558505716	0.20485404588835154	
115800000	-10391.028746670165	-9862.496547487002	-528.5321991831621	-9862.496547487002	89.01342418588764	2.674324969882242	7.181384901178476E-4	0.6091601856842382	7.745065853246573E-4	2.810448003370447E-7	0.7079736948543578	-493.712412027757	393.1449924300052	164.21136110464946	701.9175144796627	281.22359064134486	79.62427051173394	11	18	15	4	33	0.1909703924582811	0.31041139334301054	0.29414563261137494	0.20447258158733395	
116000000	-10395.797138168784	-9835.163292037503	-560.6338461312804	-9835.163292037503	124.12394642770481	2.7236815595319546	5.038095890356072E-4	0.6106403368245746	5.831357119966902E-4	1.2543722305842685E-7	0.6560470544959848	-527.7206174905159	332.6456932314675	779.6425719803119	130.863179966243	168.84550272759157	103.11136062016944	25	24	2	8	22	0.18002599210364056	0.3167532877826523	0.30721351523186224	0.19600720488184548	
116200000	-10423.990952973461	-9848.396129058781	-575.5948239146793	-9848.396129058781	184.01905575803542	2.5169803785904805	4.467802072103071E-4	0.44422327343784584	4.739259197073446E-4	4.17441035004695E-8	0.4469575285879126	-541.9325594949282	717.9943538179936	579.5212395685814	815.9504155715306	111.55816055651898	90.4880847001962	7	15	25	32	2	0.20417688710399665	0.29334362240096556	0.31006145613032865	0.19241803436470978	
116400000	-10378.42711921927	-9844.588712169527	-533.838407049743	-9844.588712169527	123.1416910095407	2.6082282527458354	5.259594348748052E-4	0.5604311396684182	4.946127209247962E-4	1.3911344251285632E-7	0.6701452164462185	-494.2831287435354	396.9184967533765	2838.972402698793	36.274984947842185	45.015443848051355	172.02245180047635	27	9	6	34	5	0.18792161104509347	0.3044380441258403	0.31490642527635165	0.19273391955271524	
116600000	-10425.04669284844	-9842.467127686152	-582.5795651622881	-9842.467127686152	113.75546155270027	2.750907402000968	5.251586469739517E-4	0.5263492908552627	5.546054189755307E-4	7.2867165315942E-8	0.5538374455915895	-549.4072528282431	646.7899790191728	676.0863369296162	106.16218548922393	176.37194740316454	187.88484357612674	17	27	11	11	15	0.18509539593177113	0.2868420824467552	0.31477042409328515	0.2132920975281891	
116800000	-10386.528189265924	-9845.387434673454	-541.1407545924708	-9845.387434673454	103.27127763776956	2.587483183996382	6.397069222552681E-4	0.5343154383258203	7.151185488645966E-4	1.3798654107042328E-7	0.5543835738432913	-508.2749596210457	413.19936743500324	1153.317389890108	345.15907753389047	97.62842306815634	5.500479079643243	24	11	9	34	3	0.1919371612545615	0.29903791763369353	0.31200876140367534	0.19701615970807013	
117000000	-10383.18312133015	-9838.747644326751	-544.4354770033993	-9838.747644326751	85.1545502945837	2.6339661249980506	7.068896232311953E-4	0.5804296574341224	7.403189565707494E-4	1.5582938510341262E-7	0.5611358872642009	-509.85806038318333	815.0528883248103	304.39612191342457	528.8302078518944	423.2215048647728	56.72366512145526	1	19	4	23	34	0.19469333611158446	0.31896195576980213	0.3008726371914153	0.1854720709271986	
117200000	-10386.986054135506	-9833.820926937316	-553.1651271981898	-9833.820926937316	89.4862631566004	2.677205695590958	6.471472551244597E-4	0.489167344740806	6.401978297593559E-4	9.50537980146395E-8	0.4966924491372323	-519.4549036781732	450.7722975590577	496.051949794863	872.2775828734488	64.58234506450165	104.77934688892044	28	3	13	14	23	0.201600023051112	0.3015336243231922	0.29268029597717216	0.2041860566485243	
117400000	-10399.290496829919	-9847.382392912894	-551.908103917026	-9847.382392912894	126.44559013645123	2.7885404791434256	4.740379611634206E-4	0.4456837037704494	5.280649143278492E-4	5.6043429680964854E-8	0.47539272984202635	-517.6068438346147	438.44388586683374	1937.050271528935	85.3639409961601	44.28541778238246	74.22446528276562	38	6	33	3	1	0.1724603413172857	0.31158441621196475	0.3109036925474582	0.20505154992329197	
117600000	-10403.672750069367	-9841.451631541258	-562.2211185281076	-9841.451631541258	136.1560319722609	2.487659733003072	5.092379722079813E-4	0.5288505434866148	5.424234926262083E-4	9.14470920350591E-8	0.5697718872504952	-531.2772760172456	564.1799008084768	738.356342206258	119.741016801355	103.95323306168002	4.60417528961975	23	22	11	23	2	0.18967693727781812	0.2989024433927708	0.2979495893450113	0.21347102998440048	
117800000	-10455.586868646868	-9829.394074878086	-626.1927937687822	-9829.394074878086	230.88768404723697	2.7644827315787177	3.3467560353445217E-4	0.5146757815788391	3.3444329367515995E-4	3.209521665238089E-8	0.5627178900449744	-590.2388775803553	550.6485578085346	910.7991637800828	1321.1759654837983	192.73248681717837	175.34876061352577	5	43	3	14	16	0.18220274505116124	0.30283862271695045	0.31542185440581844	0.19953677782607063	
118000000	-10394.04860184383	-9851.753117362261	-542.2954844815681	-9851.753117362261	89.52556755212946	2.4486690845319976	7.31821927465038E-4	0.6548642995281759	7.312125945906615E-4	2.1923272368389354E-7	0.6456596289280105	-514.2926691933133	525.3045301455127	82.89883984341624	66.96668415504674	81.3371715929371	0.37617661920547263	47	18	10	4	2	0.17790781599427072	0.31194670106723726	0.29558108803282723	0.21456439490566537	
118200000	-10414.581268393456	-9855.997750540162	-558.5835178532936	-9855.997750540162	149.1041604663464	2.427799091542683	5.685207155368365E-4	0.4941052506361823	5.73871696600572E-4	9.017135562497234E-8	0.5333199398222908	-529.6917628342474	544.2911851409422	107.59801677492163	54.433557969043626	119.47333418161381	26.866619224819267	46	10	9	14	2	0.1862829486173186	0.2986455577191499	0.3259441327698447	0.1891273608936873	
118400000	-10393.630148747088	-9839.370422191612	-554.2597265554754	-9839.370422191612	134.9157327469713	2.7247243447328886	6.374833366910506E-4	0.5408272476391454	6.752119839820764E-4	1.4903838792480983E-7	0.5899917382096954	-517.5229352891813	387.9270985830846	307.89439109760207	1173.3209161783811	787.4262160154532	68.66754337738088	32	3	1	14	31	0.2032389193544539	0.287682097657275	0.3094784587189812	0.1996005242692902	
118600000	-10399.303477709496	-9834.225386431615	-565.078091277881	-9834.225386431615	136.06081224222942	2.4160515166780523	5.791663548385147E-4	0.5445965192952218	5.758905919025414E-4	8.96367649654952E-8	0.561383674336787	-530.8449894387862	405.3152221471928	1194.4912405777982	46.98484785433186	155.43235568762992	9.978919059535238	35	9	10	24	3	0.17850175307198046	0.3098974017732174	0.30831209783844854	0.20328874731635396	
118800000	-10394.60167014835	-9846.895062130678	-547.7066080176716	-9846.895062130678	115.12672319289209	2.595473496152382	6.686493816780697E-4	0.590444535456532	7.677026018233567E-4	1.5563406694243864E-7	0.5599413136319507	-513.639326108704	349.1181015501025	272.1447748561028	537.7545432655214	578.3223929313041	94.25933187375296	12	20	9	10	30	0.19229713197738088	0.3034533026329453	0.3035211316224953	0.20072843376717872	
119000000	-10386.634840583702	-9844.646664494194	-541.988176089508	-9844.646664494194	132.79653271159194	2.5734465157114874	7.003899327639009E-4	0.513403866602861	6.926835479368695E-4	1.6413439176710604E-7	0.575988683033246	-507.6126254703312	542.4038078295329	222.7792414602689	505.4416721332779	590.565684710072	52.31297617528291	7	10	26	10	28	0.1922734125228045	0.3071809726608625	0.306576590615213	0.1939690242011204	
119200000	-10391.777776268298	-9848.908206901733	-542.8695693665649	-9848.908206901733	162.10049461003413	2.705213563194528	6.13472480256517E-4	0.5963328767465182	6.183964631776286E-4	1.5974408889787865E-7	0.6151818444269119	-509.76505175689493	291.9868611933503	537.4874351711143	803.2210276795598	51.09276170990185	65.07877057539359	28	4	14	15	20	0.19243804982447185	0.29981356033366746	0.30736818639540076	0.2003802034464602	
119400000	-10428.319768771084	-9842.694873035218	-585.6248957358662	-9842.694873035218	158.28696767928474	2.4073219632187435	4.448151660536281E-4	0.5904582887815419	4.422076276994784E-4	7.334801099556359E-8	0.6011786006819314	-553.9051300715494	404.40400266458107	813.7830833059875	126.59909904212495	126.75922391521026	15.629681586455268	15	36	25	2	3	0.20675313098621295	0.3057706714528533	0.28973273074193323	0.19774346681900085	
119600000	-10463.40359734424	-9876.718172563948	-586.6854247802924	-9876.718172563948	112.81901053442652	2.767575277753842	4.4040348780977024E-4	0.46237696868400024	5.321009297990568E-4	6.416140325504405E-8	0.525825396570541	-555.3245964148264	674.0984508222948	574.0295719859059	227.00376246749798	105.0299543934742	49.16696694411009	46	7	5	19	4	0.2061575532685484	0.2931595427434965	0.30087438763409247	0.1998085163538631	
119800000	-10362.989747965397	-9853.908741639963	-509.0810063254332	-9853.908741639963	72.20928527064311	2.544402638553255	8.554981624824905E-4	0.5596389357308241	8.623162019149044E-4	1.677512624812456E-7	0.5212259630357516	-478.6219899202579	272.6112173535226	881.0946002730939	57.11943407961511	55.90216509468687	7.450189449486922	33	10	28	8	2	0.19634627978277822	0.28769208001817886	0.3143663404527395	0.20159529974630386	
120000000	-10385.343806405293	-9850.321534533039	-535.0222718722549	-9850.321534533039	79.58776111063595	2.578440236424954	7.999514665237362E-4	0.5235229067674003	8.231966166444372E-4	1.7169878148455235E-7	0.5390992860894476	-504.4499920808055	242.78613593106485	355.2769612716755	530.2408880713368	79.82084169526135	6.696662128779598	25	20	3	30	3	0.1998691885452438	0.29790227829699717	0.2993194343160297	0.20290909884172978	
120200000	-10385.88928786216	-9841.77060371812	-544.1186841440399	-9841.77060371812	89.59109499393352	2.6778798145518197	6.013962937159364E-4	0.5403352908102174	6.873523233461281E-4	1.1655338148258447E-7	0.5526818340134046	-513.2763902648974	452.0654440819346	468.89694962065147	57.08982489977998	115.63738262247051	59.82962648761671	16	32	20	9	4	0.18898139863146227	0.2979399291623704	0.3042077852405231	0.20887088696564463	
120400000	-10426.698395654932	-9842.90058020293	-583.7978154520022	-9842.90058020293	172.70605938234473	2.512272992474534	4.723001813111821E-4	0.4488391870597899	4.5316941462995966E-4	3.530120413519771E-8	0.4143741368285168	-553.2518253947342	936.854533627545	162.0664546106723	119.15866809569621	122.61099144258868	81.64709937162856	45	7	14	9	6	0.1817586731674215	0.30091412221974306	0.31306017229028543	0.20426703232255047	
120600000	-10449.858214183543	-9855.684734234703	-594.1734799488406	-9855.684734234703	238.15564368834268	2.4747360987231124	4.3708415033121733E-4	0.4993086053639439	4.142802967255895E-4	5.573383558059716E-8	0.5472335894264247	-560.3923017782259	585.8321172639953	167.5835646277626	390.42479072710285	418.58923974523196	198.511342435768	43	6	1	6	25	0.19173169225181183	0.30904495595137493	0.30369567834959493	0.19552767344721889	
120800000	-10424.54827213346	-9841.619120134434	-582.9291519990255	-9841.619120134434	148.71075813328855	2.3959958278415607	4.768288749783998E-4	0.550000827450614	4.717852246412868E-4	8.367022784816249E-8	0.586510174447296	-552.3892504429807	373.81858748691457	439.644572978112	102.32900364445395	160.5921662458485	4.26931203938288	18	34	17	9	3	0.1900058206698681	0.315761756505784	0.3029556178596496	0.19127680496469898	
121000000	-10413.471276198587	-9842.019367603187	-571.4519085953993	-9842.019367603187	126.28034758215381	2.830111266475085	5.353812904358925E-4	0.5895403143298059	5.456031779879096E-4	1.1440673546969636E-7	0.6199932404396427	-538.1200634139038	334.72600201140546	537.4763169241851	64.53867596727537	246.21900729395637	2.96007006589458	23	33	3	19	3	0.1950081341194961	0.3002972708919637	0.3065158151199795	0.19817877986856153	
121200000	-10396.209332538796	-9834.237845505893	-561.9714870329027	-9834.237845505893	112.10397362114442	2.509404238036407	5.990195078226207E-4	0.5748693924065915	6.256862572181703E-4	1.473521808981906E-7	0.6261380400528387	-528.9063157020099	585.7697429495088	781.9498939106309	117.04717352199778	104.36132475374899	192.82539110935141	43	3	26	4	5	0.19856491380086905	0.3038664137898571	0.2936015151945324	0.20396715721474223	
121400000	-10389.296587835133	-9853.796848977947	-535.4997388571865	-9853.796848977947	111.3633129327447	2.6881257447718343	7.097839271163989E-4	0.5069478539159531	7.548873897702649E-4	1.678568600407689E-7	0.5465457689591378	-496.67691306841994	208.85008954500992	1432.9148157622872	493.4273036286132	547.937211094243	106.59238390829108	30	12	1	1	37	0.19778949231212048	0.2888020399725848	0.31236397022451573	0.20104449749077988	
121600000	-10374.034115662787	-9842.655290567269	-531.3788250955188	-9842.655290567269	118.55092330403518	2.7256476880910485	7.541123723506162E-4	0.514120529511637	7.375721116954888E-4	1.4964323999546812E-7	0.5294200708849045	-496.5300255238756	614.3899788163797	163.0986305902951	655.758501306888	261.02545273124866	74.47050975438897	13	15	10	13	30	0.19289206624252977	0.31460342042722145	0.30234167210424945	0.19016284122600027	
121800000	-10361.19693140731	-9841.557257899323	-519.6396735079863	-9841.557257899323	138.17230981028447	2.82107556482174	8.083267634339224E-4	0.6762716534621882	7.758046695975809E-4	4.3786013338675645E-7	0.7842158669937204	-488.84855739192307	307.4247561409907	904.0733112214276	75.83891193016541	15.155668892992002	26.935411257585617	33	5	40	2	1	0.18881946900994107	0.29675412001985174	0.3142978753510873	0.20012853561912103	
122000000	-10348.532064663665	-9841.35320356306	-507.1788611006044	-9841.35320356306	189.2943482127665	2.5264081783209544	0.0010076182208794428	0.7901323392967632	8.347839908157939E-4	5.996742096759544E-7	0.7896985082744549	-475.9558346290744	288.22293445970803	162.34168312652878	310.6550766082084	137.84328174867196	66.27127426948383	6	24	19	9	23	0.1987633085729257	0.305181706804921	0.30044912898502063	0.19560585563713367	
122200000	-10360.149081432814	-9839.987302832826	-520.1617785999886	-9839.987302832826	78.86124376858015	2.727940504122537	9.493795698993139E-4	0.7109799423830466	9.454959578967527E-4	5.265637113095952E-7	0.7708498429714667	-485.6231035015023	863.4526547850552	70.5085270196791	230.2394846883352	321.2063309416374	79.91152874429729	8	6	10	14	43	0.18086569397485508	0.31596504288274735	0.3057066749209129	0.19746258822148557	
122400000	-10368.600447347057	-9839.336067312752	-529.2643800343042	-9839.336067312752	127.01464786632955	2.5577077052010075	7.194662380149105E-4	0.5537550982574378	7.056284185059416E-4	1.2017567595723727E-7	0.5169689274297277	-499.15254653127744	438.8067646454887	495.4524254743179	28.544906299678793	68.9416103231839	40.17270047339186	16	31	9	22	3	0.1891082133385956	0.323183057871008	0.29872256853418494	0.1889861602562125	
122600000	-10360.307030234075	-9846.56715881597	-513.739871418105	-9846.56715881597	155.3536881701112	2.582359959051642	7.050442559546354E-4	0.4965224040187657	6.969966516429952E-4	1.1609453507026926E-7	0.4866658041514993	-484.3493200543735	402.87811833201795	59.133228641554695	4.589058231743537	22.9229124901575	83.90055573164236	52	2	10	3	14	0.18503198974228807	0.3161950587325762	0.29482991771941275	0.20394303380572426	
122800000	-10430.877268392844	-9846.769114613498	-584.1081537793448	-9846.769114613498	128.7596453126632	2.7279980795248213	5.068170117890076E-4	0.5296111325892322	5.095699041517324E-4	5.809631795527773E-8	0.49908123762533396	-550.5261921749131	698.9596588475414	516.0753719018362	719.0334161406	171.6456616066217	33.37122619776408	42	3	5	28	3	0.19298312002573842	0.3125972181972471	0.28562278319416984	0.20879687858284593	
123000000	-10410.671112063712	-9853.088175377508	-557.5829366862029	-9853.088175377508	96.60232207539754	2.709673598696729	5.225759501168478E-4	0.4446904814962789	6.044990314572093E-4	9.224379594272477E-8	0.5444415182103793	-528.5504670573306	441.55493721432987	490.6683106668199	121.66613267449596	1.7089153339605907	7.3600630793597865	13	31	35	1	1	0.19073060768462366	0.29938538471277126	0.30770990147924154	0.20217410612336492	
123200000	-10394.28122403007	-9850.14860858072	-544.1326154493509	-9850.14860858072	124.87113498637464	2.552015913223971	6.934358417178808E-4	0.4403309790313106	6.917778489252077E-4	1.0422006385033674E-7	0.460189286593097	-510.89454412897345	353.83300470759275	113.09723126306592	271.50900325301853	626.488991321882	85.248640535497	15	4	5	21	36	0.18855225841728482	0.30736918279002096	0.30096626691447137	0.20311229187822424	
123400000	-10402.897642905129	-9855.18596109608	-547.7116818090487	-9855.18596109608	147.07007353422563	2.6165837530291407	6.958398293056347E-4	0.58164900163941	6.738350094340575E-4	1.4728855821644868E-7	0.5497698002925686	-516.8181606849365	431.5202658771515	701.8250910095882	132.19351800160467	46.14397015468246	57.160982715986364	17	29	1	18	16	0.18898533594802566	0.31729908816344615	0.29651546802856504	0.19720010785996436	
123600000	-10372.540508611371	-9847.512900179427	-525.0276084319457	-9847.512900179427	85.87332454372206	2.9297754565033243	7.662987573315602E-4	0.4847843249816913	8.370454785075475E-4	1.795514585936598E-7	0.5334119850625959	-490.54297453546286	215.01329042189053	895.4439845273579	567.712748613756	202.94051918291984	55.16639500476328	32	9	1	5	34	0.19078787434614938	0.3215214293323709	0.28892218763667793	0.19876850868480297	
123800000	-10438.584864025626	-9856.60771663936	-581.9771473862664	-9856.60771663936	239.53051308227856	2.398208004637085	5.833293219315481E-4	0.7234143203972149	5.027918376565456E-4	1.6989739931693204E-7	0.7990881610411303	-545.4922646058557	537.1942181345896	339.4014324884782	870.1370261558942	703.2432551633686	197.78302715865834	25	11	5	8	32	0.20275192828536923	0.30251871508904626	0.29684144307566696	0.1978879135499187	
124000000	-10380.25009045691	-9838.251094805915	-541.9989956509951	-9838.251094805915	136.56875195259983	2.442086534947238	6.850423578761339E-4	0.5038788125752047	6.612180136165444E-4	9.553688662072373E-8	0.4697400036872344	-511.03817534202034	359.8763079788538	515.7764965819404	238.26017319242374	31.364418132414414	70.46738367182095	24	23	1	16	17	0.2048303660732332	0.276589767281466	0.31528682322936236	0.20329304341593954	
124200000	-10405.538930833161	-9853.166772618948	-552.3721582142133	-9853.166772618948	131.8115281610216	2.8660722368193503	6.124498339939677E-4	0.5560417379173671	6.336781049567431E-4	1.4630800981712717E-7	0.6236977703976075	-520.9083137064638	351.29986180786153	720.4297124062314	292.3047655600758	78.36914199959683	24.025398915873552	27	14	10	29	1	0.19361214535188162	0.2840494383141061	0.3209814260302759	0.20135699030373733	
124400000	-10397.197242432398	-9851.478371283936	-545.7188711484605	-9851.478371283936	156.52442462825238	2.721155064190374	6.350651434997714E-4	0.47537694517734436	6.547227632972638E-4	9.651006790245041E-8	0.4930539875763534	-514.6668981210673	389.3986620762121	703.3003519631117	40.05775871028282	67.63979829941334	91.76488655867867	21	27	11	9	13	0.18715733988156952	0.2923103751886895	0.3173725838585052	0.2031597010712369	
124600000	-10386.04593766017	-9834.551170539613	-551.4947671205574	-9834.551170539613	97.66721133987797	2.591080857173262	6.250792996424611E-4	0.5222926287904598	6.852201931502444E-4	1.4838813853781212E-7	0.596430984994026	-518.4543544864767	471.05240870500523	154.64155905988298	219.64037833578	503.79576219327333	80.9943965073388	6	7	7	27	34	0.1804382750429504	0.3108036489508647	0.3018706550070324	0.2068874209991536	
124800000	-10349.683845585838	-9838.382807400587	-511.30103818525185	-9838.382807400587	85.974456728817	2.7914587133158872	7.960075185026653E-4	0.464583668823768	8.286296758676484E-4	1.7963689620234836E-7	0.5156151364735061	-481.31597558717345	222.83319970913658	720.9381317776048	21.314191071319602	53.086136685551715	3.3856914632056587	28	20	21	9	3	0.1876988356151643	0.30597815672587425	0.3178200246155846	0.18850298304337787	
125000000	-10420.371237451876	-9871.438526738633	-548.9327107132439	-9871.438526738633	83.39412162786829	2.4857260392618024	6.39580571559792E-4	0.5133568276897322	6.43460036101825E-4	9.509679324141592E-8	0.5039048018450281	-518.4733670769647	356.7473982084182	560.7636530164291	90.36527297359254	130.63781251978384	2.6055404131712847	15	30	27	6	3	0.18076767968243895	0.32478851985420076	0.28680148293061414	0.20764231753274706	
125200000	-10384.838054123864	-9842.265437476535	-542.5726166473294	-9842.265437476535	202.04123008051448	2.920642562651052	6.323066173771196E-4	0.5210688685989778	5.851692661434184E-4	1.6460837772502953E-7	0.6158717176968787	-507.69549473558334	235.55779431665545	207.52506843814263	737.8836576498898	46.62594232370562	171.75791236908455	16	2	26	29	8	0.18449759288014922	0.3024519405948667	0.31631866692836735	0.19673179959661763	
125400000	-10384.752761730195	-9846.214446079151	-538.5383156510436	-9846.214446079151	84.30220397163014	2.6447003367884623	7.644373499731575E-4	0.6415695239775848	7.775136825975857E-4	2.528934955522138E-7	0.6489279807693015	-504.2166054463567	193.8768478031455	333.37864219042314	456.2016807457923	776.8372452463897	85.38781609851073	23	4	2	13	39	0.19360452700297015	0.31396092736665054	0.29402667564653023	0.19840786998385007	
125600000	-10412.788481050313	-9859.133247884474	-553.6552331658381	-9859.133247884474	96.25063511931609	2.727320777428656	6.526515156135394E-4	0.5284315638673963	6.706972355218076E-4	1.2974951153195372E-7	0.5524601034507135	-523.1913105483394	640.527118402589	556.4319912160342	75.91904250798999	56.58923224927869	65.51384651139462	4	43	17	6	11	0.1776120548508921	0.30155632881851047	0.3125012980687943	0.20833031826180406	
125800000	-10381.7906007365	-9844.502496862126	-537.2881038743751	-9844.502496862126	136.908086814171	2.6184683756435025	7.677321135745595E-4	0.4477217869738798	7.780261347866643E-4	1.2052242169014568E-7	0.4546900803211002	-506.1465977875838	367.22056955614903	188.71065770638108	349.8679206341737	210.87881503845207	61.951172688146606	19	3	25	10	24	0.19156699366494973	0.2951200394473923	0.31545475635645515	0.1978582105312039	
126000000	-10395.991454543278	-9835.785477508774	-560.2059770345045	-9835.785477508774	93.8978719400739	2.685974219765542	6.30920405385E-4	0.5745589478950155	5.712416330762868E-4	9.562672027272979E-8	0.5469557897451052	-527.3177825065636	400.7748580623437	691.2360665180462	727.2160429830493	113.41890491377346	2.46066085138641	1	40	2	35	3	0.18642355325968704	0.3076561758309661	0.3174986269589615	0.1884216439503863	
126200000	-10390.291600260605	-9844.914042386694	-545.3775578739119	-9844.914042386694	131.6929585623808	2.4380177469358593	7.12044932554514E-4	0.5745195943053767	7.500886217214513E-4	2.1549503629665781E-7	0.6237270284359955	-514.5534733053669	379.81625135349617	480.5548549923197	273.9818672597142	30.91148552391461	55.09959103433887	25	19	12	6	19	0.1939773162202544	0.28778926806438027	0.3113083008252418	0.2069251148901243	
126400000	-10352.38993449983	-9834.709767345323	-517.6801671545066	-9834.709767345323	63.14782629274317	2.820060185901078	9.972329728185599E-4	0.6716646091409688	9.868642066810155E-4	3.764768901736466E-7	0.6623815160902575	-488.8139342162679	436.72476535986266	294.4065413358063	27.52675721033749	50.71937818879735	35.88999813989899	6	38	2	28	7	0.1861955230108017	0.31041494782845586	0.30364017531997434	0.19974935384076903	
126600000	-10361.853345208314	-9842.083485574953	-519.7698596333612	-9842.083485574953	132.21678002364376	2.7444595115980035	9.165701875332411E-4	0.4801480313163415	9.082937274526615E-4	2.0243488604877124E-7	0.4788511745625124	-489.7531635126893	564.6507562494821	202.38644394865668	237.67002396707477	23.072304694950905	46.4892210402786	3	7	40	11	20	0.1842509347783712	0.31244214777448226	0.30862011007715123	0.19468680736999613	
126800000	-10372.783655893527	-9847.295201448089	-525.4884544454372	-9847.295201448089	119.78213969641703	2.4817312342468845	7.313838916047024E-4	0.538208977816252	8.084387387366578E-4	1.5601310462685792E-7	0.5259152181647452	-490.2188504141552	556.4496554517982	175.05354468940132	696.0353591574386	415.44706705797995	46.78671861221001	7	27	15	1	31	0.18030363550380635	0.31053588592439624	0.31728078353903755	0.19187969503276076	
127000000	-10387.208296344017	-9844.325699305666	-542.8825970383506	-9844.325699305666	100.366950213661	2.6040776931902965	8.349404425874521E-4	0.6494495965861183	7.766776976939832E-4	2.9881271946461015E-7	0.6835246042012065	-509.34466577411746	296.59818791269555	948.4969708526913	242.74393139028476	144.92758893006442	67.96248140850427	29	11	17	2	22	0.19344409822211875	0.3300700756148554	0.2921968264619568	0.18428899970106985	
127200000	-10386.461708117533	-9838.393715435725	-548.0679926818085	-9838.393715435725	89.05964120960547	2.467499899060703	6.269464128227192E-4	0.5608194195192792	6.566529673388596E-4	1.4714865128340547E-7	0.6234535757656057	-517.9831682719565	621.6248183617936	1484.435412023921	82.1727947253206	17.724319376249966	0.2732729186980794	37	6	34	2	2	0.19173869148064368	0.3020924020765905	0.30350925497382525	0.2026596514689414	
127400000	-10380.821338073712	-9838.927872885592	-541.8934651881201	-9838.927872885592	81.69040626733239	2.695127865090556	6.394883529313424E-4	0.4467290992726429	6.940933538344418E-4	9.131404450020298E-8	0.4677936337092253	-510.63334271406177	500.6529889457445	248.0022990523735	592.4216829120925	69.92245589218993	2.807371354403617	8	2	32	36	3	0.19753046253061768	0.3079928197740504	0.3086778959907053	0.18579882170462747	
127600000	-10421.404904500003	-9844.537616787979	-576.8672877120243	-9844.537616787979	144.14336052728203	2.686702622609936	5.184586850889234E-4	0.46396605851637934	5.541816298807328E-4	5.528845802059158E-8	0.4497817681892247	-543.9134917657336	767.0772848970068	611.6083624809398	407.2085949639768	184.29869718914327	75.66127630088017	2	41	7	4	27	0.18608438092019694	0.3118151983305576	0.29852341084345685	0.20357700990578947	
127800000	-10407.284337193423	-9838.326578172124	-568.9577590212987	-9838.326578172124	212.7151316068026	2.948867737401131	5.514153794506158E-4	0.4033658142406926	5.072582210353218E-4	3.945614203434671E-8	0.37363947969682154	-534.8547109768162	575.0373740887159	820.0677194949192	226.38873803842668	29.92148288913313	133.36485157160834	7	35	10	8	21	0.18875474848500892	0.29500513490390234	0.31981041750095457	0.19642969911013497	
128000000	-10378.718094764496	-9827.611312587433	-551.1067821770622	-9827.611312587433	107.25166903495266	2.590317429533673	6.793936792649312E-4	0.6432982326205767	6.499962125775265E-4	2.1304677796538222E-7	0.6958671727417259	-516.6397063472056	318.8727022939855	285.3748877308366	833.7102016556615	344.2780621983649	69.68251830415137	20	7	14	15	25	0.20063548844675796	0.29177704136329186	0.29814184395757376	0.20944562623237714	
128200000	-10381.431136254505	-9837.704549515318	-543.7265867391869	-9837.704549515318	78.49441293333177	2.4225744018879536	7.827150673092961E-4	0.4688484708392979	7.938341599266375E-4	1.3533522266802352E-7	0.4792803802955899	-511.1363727245386	342.77941539968566	806.2016694277007	519.0919805647554	107.61118607797184	50.71155638072929	25	2	23	23	8	0.19015275924098704	0.300867922726891	0.31715286953843336	0.19182644849368932	
128400000	-10386.709159224261	-9848.814919640092	-537.8942395841699	-9848.814919640092	125.4082706128904	2.802767613735498	6.847979772610724E-4	0.409163075730189	7.194539790260195E-4	9.088315049859353E-8	0.4243083997929055	-504.6949363293442	561.3874891361434	348.1280974988781	311.8270761006773	492.66646541304175	52.358143685606194	7	4	19	17	34	0.1836820360318379	0.3086379083566674	0.30167261802994094	0.20600743758155457	
128600000	-10365.784262473802	-9837.093995385616	-528.6902670881859	-9837.093995385616	92.607933428531	2.613571183064518	8.195773024244992E-4	0.45372823325693473	7.800585199108261E-4	1.0911297571087674E-7	0.43191927552245685	-496.05957936424187	555.2719430031689	211.44081319769205	600.9203497365526	48.12605540872328	68.65039563324808	8	13	25	23	12	0.18114161505609355	0.3097241902328608	0.31632504865640343	0.19280914605464305	
128800000	-10357.350408343369	-9844.339295107678	-513.0111132356908	-9844.339295107678	64.88660796858439	2.452804918531351	7.879714513850036E-4	0.5334840967857456	8.737121275908547E-4	1.9371390087346833E-7	0.5332884161028486	-481.3925736672494	741.4393994868698	171.76801271178505	376.4327478129447	113.7817051684148	0.6571234427031603	3	32	8	35	3	0.2033204704317498	0.29327688869169777	0.30733033691095946	0.1960723039655939	
129000000	-10323.33871817491	-9841.15188849892	-482.1868296759892	-9841.15188849892	72.70377813244785	2.601299410628431	0.001187190353861938	0.814532843382417	0.0010925858244911627	5.810322153213085E-7	0.7140188646824749	-448.08657069051276	267.3789703028984	89.9126000049252	513.3095527207406	27.438426916725646	52.86876155778468	17	16	11	23	14	0.20125305511034036	0.30357943366245055	0.28978759996197484	0.2053799112652352	
129200000	-10316.739145975696	-9829.592481568538	-487.14666440715854	-9829.592481568538	45.557935404373595	2.4939831305984264	0.0012206737598582623	0.6638615414754948	0.0013124395360977416	8.273706751543621E-7	0.7651761343933231	-452.2882341737753	294.48628465676614	62.2403326484585	486.41051807447315	72.00616871814428	28.951691684236494	18	15	12	34	2	0.1873270276918849	0.3070371344737646	0.30393921446914324	0.2016966233652081	
129400000	-10348.478303211818	-9852.031125367339	-496.4471778444793	-9852.031125367339	48.27496911095432	2.8165066434790544	0.0011811816088927577	0.5886628210012911	0.0011705809571503465	4.1353185106393004E-7	0.6000808331721169	-470.3283308840568	215.10803492698477	131.45041366031876	80.8837334245998	46.12135701189702	13.512276023573358	45	1	6	26	3	0.1912823813682718	0.3092010525311846	0.30308773734113476	0.19642882875940976	
129600000	-10372.500806107591	-9841.68238765645	-530.8184184511408	-9841.68238765645	94.46551613233262	2.6378158115420343	7.058713105131415E-4	0.7514372512318318	7.056327376145279E-4	3.104393477569097E-7	0.8536556664368126	-499.6475597701997	288.0093933693201	527.4141172922167	38.33672326149109	71.78433149012702	87.82123829108365	30	16	13	9	13	0.1992380886188814	0.2991581508031817	0.31000808473342917	0.1915956758445087	
129800000	-10351.00458073762	-9824.380667995078	-526.6239127425424	-9824.380667995078	55.542978931915314	2.564260365226892	8.04614030971357E-4	0.8279022557859727	8.647189221279034E-4	4.430008415918511E-7	0.8290786358565008	-497.62002125549316	366.5557218414202	617.6855998815058	100.56719186291387	8.961272417046219	10.345578003991307	51	2	19	4	5	0.19659267371797656	0.3088447550803317	0.30107813128609384	0.19348443991559897	
130000000	-10331.531270977035	-9834.107643369198	-497.4236276078364	-9834.107643369198	56.23847979853061	2.7090521408605683	9.20423697392552E-4	0.7671284081146644	0.0010621354662559608	6.607170502418009E-7	0.8374853414231948	-468.23216614680877	182.29199786142644	327.5309803582486	54.021695613405505	92.14648112927233	6.8661146774783886	31	16	7	17	10	0.18843656734810635	0.2987806903163474	0.31008126050092816	0.2027014818346192	
130200000	-10364.329819024048	-9834.9998057414	-529.3300132826472	-9834.9998057414	64.33183584891204	2.385023342398465	9.228918088482891E-4	0.6615747672398394	8.829450918261291E-4	3.499585367754413E-7	0.7073544034814675	-499.42005474744747	208.49040461293765	268.4748263170232	251.5055337621243	144.60497876854	9.97389005555583	2	38	11	22	8	0.18681498992213327	0.3100958914608667	0.30622547622493523	0.19686364239206589	
130400000	-10415.002060170531	-9845.547030663032	-569.4550295074986	-9845.547030663032	89.30733101170662	2.294544617192829	5.394717084982255E-4	0.5709961553515676	5.690643174831456E-4	9.640545122373566E-8	0.6186412707146156	-537.9384011576027	728.6881989408176	173.37091730949143	150.5016232161015	240.27869600724995	12.690016591660095	40	9	18	5	9	0.1951934048807475	0.29707103442100746	0.29733623500023804	0.21039932569800818	
130600000	-10372.072832184997	-9829.692843844725	-542.3799883402711	-9829.692843844725	102.1761550082412	2.536430000000976	7.107084092351504E-4	0.6343496328238281	6.760959160823864E-4	1.5918320020737983E-7	0.6304500753374687	-513.2659529850424	443.93206598910353	87.35176244324337	206.06540740464447	6.456216438544387	15.739598582625053	52	15	6	5	3	0.19290903354742078	0.29660323954975326	0.3125065483612237	0.19798117854160324	
130800000	-10350.123456934305	-9834.5422554381	-515.5812014962042	-9834.5422554381	59.461632022760995	2.602454968311401	8.228194213350243E-4	0.7363096616772967	8.808191305783176E-4	3.9979192487388034E-7	0.7663961577732897	-484.90907758156	239.50711105315438	736.1474163732535	45.50679513867733	41.989907917337	38.011349291822384	24	23	2	30	2	0.20635663871225368	0.3136810573534143	0.2972329343286189	0.18272936960571415	
131000000	-10372.579528082519	-9831.318942102103	-541.2605859804145	-9831.318942102103	101.87387778369961	2.5678198974093402	6.544228750221167E-4	0.6718514085074626	7.021623707474173E-4	2.631399281856372E-7	0.7575374913725043	-503.2630812895116	590.8797674055523	165.4165400206932	809.5273796722175	850.2530563845014	75.47609074098445	7	20	8	12	34	0.1850654662879218	0.30870933262195194	0.30885168902020455	0.1973735120699228	
131200000	-10402.979256294839	-9839.53987924238	-563.439377052459	-9839.53987924238	76.3881120962196	2.457854653208446	5.750953288963919E-4	0.5834897991061649	6.167893776014048E-4	1.4347182101848545E-7	0.6732562690604249	-529.6392932450459	602.0035502335495	860.2511327846441	794.8653577243008	77.28683201743783	56.67883024812197	26	5	13	27	10	0.18634845950798923	0.2989430985559165	0.3222503760297595	0.19245806590633585	
131400000	-10409.093766482276	-9838.021141336478	-571.072625145798	-9838.021141336478	96.4877366801394	2.6147468882384306	5.083730191868852E-4	0.4189895335386583	5.511453629703794E-4	4.599626839554534E-8	0.4251412467736915	-537.3331243003079	447.75962337395407	238.569716833021	910.4634546834754	122.74796586534096	53.923036209341184	14	8	28	30	1	0.18803935427797647	0.31029852604395214	0.30313112916003204	0.19853099051804043	
131600000	-10402.275064978985	-9821.680420456096	-580.5946445228897	-9821.680420456096	199.29403261364192	2.4165422336772497	5.120240638177169E-4	0.5005192646062389	5.198744876700059E-4	8.96154546928469E-8	0.5691925603893523	-546.8792492648014	570.0348556808883	625.8619529258699	731.7611862641073	166.81239751292344	108.0961695762491	31	1	16	15	18	0.20040893870890206	0.3000837768375906	0.3041939564828629	0.19531332797064552	
131800000	-10380.938177194066	-9837.058769197163	-543.8794079969036	-9837.058769197163	157.65675124659313	2.556297126471837	7.451449585919202E-4	0.6193693702890997	6.942308869867693E-4	1.6554251170393752E-7	0.5979177275560116	-510.9715335661672	678.8576538384985	1196.8865800737296	131.38945679887183	50.389565117503835	77.27301059864737	40	3	5	9	24	0.1890714597699752	0.31827212324546655	0.29665689821341745	0.19599951877114172	
132000000	-10399.493928355347	-9837.741876600287	-561.7520517550597	-9837.741876600287	167.02140264867876	2.898096062245769	5.753314097171423E-4	0.5049589612393303	5.963714046700315E-4	8.988696877691178E-8	0.4991928879661636	-527.4966943186649	433.4528610053385	383.13615376387827	753.5370300843922	413.14330995009504	79.38752107290372	11	18	13	6	33	0.18884067336583768	0.31334670645678614	0.3135891178608745	0.1842235023165026	
132200000	-10395.076733712343	-9840.160492619425	-554.9162410929183	-9840.160492619425	164.96600100770283	2.4579946983522967	5.320115016537962E-4	0.42372487786784596	5.259216335012201E-4	5.4558713156935164E-8	0.433001307332625	-521.4822286968185	687.6393972677693	1121.0462884754945	124.16388367913443	35.2174055011098	122.21013558991423	33	13	1	21	13	0.1997346709661572	0.2970868544670302	0.302354357122154	0.2008241174446596	
132400000	-10357.477316052386	-9817.642886191168	-539.834429861218	-9817.642886191168	110.0471357248873	2.530553783087552	5.990914798283082E-4	0.534419711415561	6.245502818814172E-4	1.0910699162358477E-7	0.5498658976601911	-506.123724008948	486.13199301082886	810.9269281106101	58.176390763171696	209.0886535313915	1.6179498804884862	26	20	23	9	3	0.20783067010489248	0.3062900025441824	0.28784435479292647	0.1980349725579996	
132600000	-10404.71020992324	-9848.819811149846	-555.8903987733929	-9848.819811149846	95.99586979575761	2.435804431227089	5.840888694995241E-4	0.5215251216722095	6.60936163167675E-4	1.0370289084129087E-7	0.5208082441616818	-522.9133525949366	400.75485205132145	522.9267586525895	886.5223919291504	122.26956768482836	23.055096035278535	15	20	11	32	3	0.1931062526637914	0.3080471068727507	0.3123038362552461	0.18654280420821276	
132800000	-10397.00816509393	-9847.090117830174	-549.9180472637561	-9847.090117830174	86.76046110093624	2.6442668702476184	5.858981130519033E-4	0.5526952039051279	6.213175234710752E-4	1.3378687731791776E-7	0.6336636931465106	-518.7335041755882	297.22190602845603	469.65170527509747	332.8182558245367	159.26371823583133	0.08572702585586413	33	13	4	28	3	0.1972685275910684	0.27987187426536875	0.32780139719717055	0.1950582009463932	
133000000	-10479.359897608112	-9837.965049577399	-641.3948480307128	-9837.965049577399	179.38102702514857	2.4704297654410214	2.2880644841280802E-4	0.4263080275992727	2.7122012595982403E-4	1.4449603828834548E-8	0.48194986901787196	-608.172502883463	1332.6483669163708	1002.0832575455304	212.88138251674232	179.28985496711053	15.1597455178596	43	13	14	8	3	0.1894149687050348	0.30021312533343514	0.3094544511724747	0.2009174547890562	
133200000	-10397.435731942465	-9834.155342375945	-563.2803895665196	-9834.155342375945	80.10366071937446	2.4411813987493733	5.77566011664242E-4	0.48567380165225915	6.19965414212571E-4	9.146845424552404E-8	0.5237353166489944	-531.0632608932013	468.9050109261912	351.6963413107687	740.0969422831749	88.05592557843887	27.23694150860234	2	8	36	33	2	0.19277531164003284	0.30451845024261354	0.30310145714387515	0.19960478097347928	
133400000	-10403.892964333761	-9838.10879830321	-565.784166030551	-9838.10879830321	93.9540410527062	2.426207736253519	5.16910712326858E-4	0.56808920300898	5.517905205591182E-4	9.753556854920813E-8	0.6323144714002	-533.5980710564897	572.1053960594958	911.9294685188493	200.34709543524096	118.78686035124659	26.079786478921207	24	22	4	28	3	0.18430674034322375	0.2935934341597903	0.3049742922793721	0.2171255332176148	
133600000	-10467.70599660851	-9860.876905833198	-606.8290907753127	-9860.876905833198	149.5976283332345	2.6906835069872828	3.293721074509179E-4	0.43508238995563003	3.6992047789651146E-4	3.4594665359731864E-8	0.5132411024877129	-573.5217278345252	1000.725113978571	1402.218096477341	233.68955343328452	129.16496155684763	27.41997303055519	39	3	28	7	4	0.18905004778549436	0.29945901541344017	0.3089676510371898	0.2025232857638766	
133800000	-10408.543361734037	-9842.693317145033	-565.8500445890033	-9842.693317145033	99.00872813701014	2.5208388038303253	5.54497353008293E-4	0.47141454262630467	6.271300619420179E-4	8.183105550540573E-8	0.523853973979198	-532.4642275463864	724.4090722208213	518.545172518886	714.4508626428297	167.4404208442568	46.660760829527334	5	20	19	31	6	0.18879038326842024	0.296670869321894	0.31946731551585394	0.19507143189383258	
134000000	-10414.94522326137	-9832.444119851078	-582.5011034102924	-9832.444119851078	119.50683220549948	2.551702478363586	4.5525368975064383E-4	0.4809993370225818	5.002288440555659E-4	5.823760459085333E-8	0.5307755917697398	-552.0804875756909	742.583509576188	315.3163076494365	154.76722760713503	116.4820676663842	31.18810166385014	42	2	10	23	4	0.1945672807121927	0.3002951494780951	0.313982534809284	0.19115503500042907	
134200000	-10436.293884980709	-9859.097662462342	-577.196222518367	-9859.097662462342	107.58584136646272	2.938858424651387	5.152533934695632E-4	0.6250327079449945	5.271099357904675E-4	9.960253717855469E-8	0.6321640547577422	-544.6136197093043	344.07829836823527	612.8586132205811	147.98787182423013	234.000376107777	17.661970844937798	25	29	21	2	4	0.19414581656945443	0.28922493783754344	0.31114637643775556	0.20548286915524758	
134400000	-10385.67100860732	-9847.377152656522	-538.2938559507992	-9847.377152656522	83.34039510475371	2.526582605722251	7.096782628292892E-4	0.4386770713483445	7.845042521478134E-4	1.1357410981744754E-7	0.4790857986694235	-509.7265062909114	397.5217380959901	153.30700880037176	103.80469775651294	112.2408806650795	57.08859324488495	49	8	19	2	3	0.18373236821664957	0.31165986637340376	0.31539028954482423	0.18921747586512352	
134600000	-10390.130484538395	-9827.733166185146	-562.3973183532496	-9827.733166185146	127.13014203015014	2.69989636948668	5.252980834013156E-4	0.5769689187420877	5.339185528040849E-4	1.189773855087969E-7	0.6575004958875492	-531.5620265435291	856.9019224686389	79.45387270900319	186.80707208954075	100.96413399497038	2.299335296854065	36	7	20	15	3	0.18381232466046418	0.31740077187597165	0.3046325872633135	0.1941543162002517	
134800000	-10443.465544341498	-9870.416386567864	-573.0491577736346	-9870.416386567864	221.66646832299062	2.5960511079424164	5.128746378297391E-4	0.4465871712203151	4.8207476888384394E-4	5.291536473004698E-8	0.4637360203330346	-540.593270198205	424.52971353715515	940.177366558575	189.13767511890543	76.65926686278253	115.0863560166556	23	21	26	1	10	0.21031420546893645	0.28919532888432453	0.301588169242555	0.19890229640418502	
135000000	-10427.126918711878	-9844.501580732067	-582.6253379798112	-9844.501580732067	224.3693817019006	2.4552448732143524	4.7419484538938284E-4	0.4689458316844846	4.4542255562485055E-4	5.96239042581201E-8	0.5253341417795407	-547.5759451709401	506.88897020837004	419.9455355011333	988.8771627073022	46.99675800099034	138.3455329596863	19	9	23	6	24	0.19349447128232064	0.28831140116141313	0.32817420217804705	0.1900199253782203	
135200000	-10415.344858381439	-9842.171717356508	-573.1731410249309	-9842.171717356508	167.35897906672156	2.4169099473212836	4.6868324607143364E-4	0.5225252311089519	5.17850987198483E-4	8.154909295681228E-8	0.5636571721831225	-538.6185687609494	845.4238707237344	375.88102139705296	988.275522259787	164.30006374038524	16.574655860774637	5	26	15	33	2	0.1960646999509269	0.29333723867749284	0.3057410571379989	0.2048570042335824	
135400000	-10403.793925356953	-9843.297400707826	-560.496524649127	-9843.297400707826	94.13324341891284	2.5835637959218984	5.20923804460063E-4	0.5364464588769653	6.407697873541059E-4	1.0814766939784166E-7	0.6026624636381201	-529.3553478328581	635.542357820642	241.08927100299746	228.83077387246936	133.9075931616674	78.28062054827153	44	2	8	2	25	0.1942208855072089	0.30484276327744875	0.3213560432171701	0.17958030799817348	
135600000	-10383.645735291228	-9830.59305808951	-553.052677201718	-9830.59305808951	95.39799577780602	2.624104232351242	5.937750376522565E-4	0.531332545137854	5.668260771198327E-4	8.567422108632377E-8	0.5256017654178551	-524.4348860297476	619.5708845210307	124.22661714920297	45.36505962524841	93.89132955242141	2.7593008219427504	49	2	8	18	4	0.19612175735002582	0.308117477107315	0.30230984853371845	0.19345091700894193	
135800000	-10425.703009451232	-9843.076213165106	-582.6267962861249	-9843.076213165106	118.86385233314759	2.4852489776536917	4.7538145756355425E-4	0.43355994424934935	4.923657320725505E-4	5.065395223170389E-8	0.4901034830863472	-551.3827945706169	680.3453337890747	623.6064457998407	128.10665127962136	151.52363426228496	10.712018872155346	15	37	9	17	3	0.18560823396457393	0.3056773108652355	0.3014486218196332	0.20726583335055856	
136000000	-10378.618054787239	-9831.250019274506	-547.3680355127327	-9831.250019274506	87.07236331218203	2.6690128342346062	6.020317972355214E-4	0.5270124480359066	6.598547243481214E-4	1.472305814100407E-7	0.5869999524569466	-513.3872021133388	1063.8796090998956	282.294583564361	694.0400139168895	112.23096661979275	37.28540918787184	3	27	14	33	4	0.20000587307110979	0.3036795325003776	0.2921616595045245	0.20415293492398925	
136200000	-10397.992973428692	-9832.1053584708	-565.8876149578912	-9832.1053584708	98.28741992431905	2.518684226156004	5.328407979508333E-4	0.5721411286089745	5.822597767601348E-4	9.563697773302792E-8	0.5819029424043346	-535.0152260811115	580.7856258063805	497.5900447445606	130.22423004961965	125.46340774813851	16.72348949276141	19	29	1	28	4	0.202960813952997	0.29846011364307556	0.3055162953050155	0.19306277709891315	
136400000	-10384.516437477952	-9839.90371700645	-544.6127204715023	-9839.90371700645	86.98570815482955	2.791157113042079	7.619311584112409E-4	0.5477648746642976	8.146772955253691E-4	2.173336274603851E-7	0.625683700342307	-512.3135063172398	368.7965773935071	410.51458264412577	487.6941890127957	107.0228991345099	111.66998060561278	13	6	28	26	8	0.19765535818351565	0.30345475921487775	0.30036170995990985	0.19852817264169814	
136600000	-10402.966395479598	-9838.929364202259	-564.0370312773388	-9838.929364202259	106.20092974068302	2.388239872873169	6.628580138791462E-4	0.5068798362439066	6.636177430585403E-4	1.7053444184225123E-7	0.6319413580236142	-530.1301115537931	265.5439009868134	304.7148019067363	1032.7400889809837	161.9958144337006	91.01148286367761	6	31	14	16	14	0.18527265414647087	0.30632284964804113	0.30904054303847783	0.19936395316701155	
136800000	-10425.272463927897	-9853.513973424586	-571.7584905033106	-9853.513973424586	103.32012030948616	2.678969683174418	5.441762281295725E-4	0.4948998360002482	5.427833629708725E-4	7.794806244397215E-8	0.5230391431815444	-544.7539727693727	676.1746151731564	91.93567490166777	134.88528249110837	14.732906814350152	4.941473832287195	49	16	13	2	1	0.18990832543530825	0.30348672062917337	0.3215638634240011	0.18504109051151857	
137000000	-10420.339823565306	-9847.243778275224	-573.096045290081	-9847.243778275224	138.16957114584724	2.545527531033851	5.410212510118155E-4	0.4792767074080452	5.417910920102393E-4	6.528845017174887E-8	0.492067889083262	-542.3974416957665	659.0219572442857	140.45662431784334	83.80171790557563	168.43043449619174	117.02308946332118	48	1	15	6	11	0.18400645018149617	0.295962926345537	0.3019571494714486	0.21807347400151955	
137200000	-10387.324238345613	-9856.124134486134	-531.2001038594792	-9856.124134486134	84.64990325316025	2.8259431720458656	7.260911007708869E-4	0.5013834746717754	7.60226879293497E-4	1.8932118350724743E-7	0.5779479817103966	-501.7268492302187	475.7097135081199	542.8644512292834	61.73998153899038	76.61214595397414	0.32654302433558674	34	14	9	22	2	0.18555876533981505	0.29878143062045426	0.3164089991007657	0.19925080493896638	
137400000	-10339.134671237505	-9824.64164514154	-514.4930260959643	-9824.64164514154	96.40603517513743	2.5831977145025067	8.545554702607699E-4	0.5675422854460246	8.03402588838899E-4	1.9121400108101072E-7	0.5704761457314516	-480.66756616218794	365.5497197761357	147.23549659135765	597.2095160434726	39.9588045951204	95.85250497802254	10	21	15	21	14	0.18812098272906522	0.3021877791625257	0.31335767004226184	0.1963335680661488	
137600000	-10366.555259132108	-9847.983433923595	-518.5718252085134	-9847.983433923595	98.36915762739478	2.6815663560045047	8.113862132816893E-4	0.3771301618076048	8.689471498736757E-4	1.2747766339087978E-7	0.42856761269910393	-484.0582383736154	239.9894970513715	332.59936589258234	150.99917495239202	733.1817919827083	43.73521846914133	3	11	12	21	34	0.1896637066544823	0.3035901228688874	0.3009572343042841	0.2057889361723479	
137800000	-10401.102227909634	-9849.508606068246	-551.5936218413885	-9849.508606068246	82.02955594455813	2.358023437700202	6.772010194263714E-4	0.5312857463237222	6.983423931410897E-4	8.634857277420365E-8	0.4709872205029246	-518.6766745474597	401.27775285434967	148.30070703559875	556.7622270371829	69.91313371050394	90.50954079388558	11	12	27	16	15	0.18093067195798407	0.3144455349423065	0.3081849962725577	0.1964387968271535	
138000000	-10413.819663754746	-9846.382531711679	-567.4371320430681	-9846.382531711679	164.86534358997184	2.5417134468899554	5.926830748140181E-4	0.5956354146271717	5.703214164473727E-4	1.0394002968845345E-7	0.5643662117892343	-533.7708753384209	382.2094950685738	431.09830998343085	806.0517312524269	137.49065305219693	112.45659030882152	38	2	11	26	4	0.19582118970526527	0.2936085839140089	0.307217726145756	0.20335250023497153	
138200000	-10439.022930076404	-9867.776934955797	-571.2459951206067	-9867.776934955797	171.75944425720456	2.558776656679317	5.487162692508792E-4	0.3842806209091919	5.342144214827272E-4	5.107467302529699E-8	0.4101074391577772	-539.6787253105442	411.880736328683	365.6960198352126	675.4038205375052	112.20631885275864	14.600750396751257	33	9	4	32	3	0.19731463067482122	0.30632692922097876	0.30881365417116674	0.18754478593303478	
138400000	-10402.058767436265	-9838.157904589281	-563.9008628469828	-9838.157904589281	180.45394632707155	2.7283089034077475	5.219441581363339E-4	0.44231759571736634	4.80368876406789E-4	4.590655404487097E-8	0.4474340898050632	-530.6491558262983	48.63858535031454	222.00351183748762	528.1090871775385	37.791908313442164	133.29207843976332	1	4	45	15	16	0.17600871080708697	0.3090636661019153	0.3120509440224334	0.2028766790685658	
138600000	-10396.166796223155	-9847.741748731942	-548.4250474912136	-9847.741748731942	99.67184597780486	2.6548312760397295	5.665827608971642E-4	0.46809548546510943	6.049686398407893E-4	8.975468823184669E-8	0.5288263840212355	-516.9240460812396	450.29687371717307	951.9479036336231	204.6933362121538	97.98688885607446	0.49665943731046186	26	16	8	28	3	0.19810926499540618	0.2998898433523664	0.29940225378746305	0.2025986378647658	
138800000	-10425.875666677444	-9849.911277228528	-575.9643894489158	-9849.911277228528	137.4643498700028	2.78076543750423	4.5041223470091725E-4	0.5707515483744969	5.052958666493153E-4	8.07654276417056E-8	0.580314606612085	-544.2212794171156	662.5244444323984	549.0455636733834	221.28802391124515	133.46622448157783	27.319697362773965	24	20	2	32	3	0.1778351019525025	0.3200352082877445	0.3092933055489802	0.1928363842107744	
139000000	-10406.033972363146	-9848.072439797277	-557.9615325658682	-9848.072439797277	119.84898458826882	2.906248928060604	5.683136520538172E-4	0.5231633274592287	5.682115699198832E-4	1.0165540043662618E-7	0.5784971672622521	-524.9933509857796	586.8647452381605	914.0989141456391	568.0839644975174	97.53620801998474	13.340704600488243	33	6	2	36	4	0.1798792079306597	0.3065782215471279	0.30498399742384835	0.20855857309836587	
139200000	-10399.059965421333	-9862.438293083515	-536.6216723378186	-9862.438293083515	108.7379618147787	2.670812611846265	6.066315251987129E-4	0.5313242843274371	6.214574470842611E-4	1.345552658230436E-7	0.5958998733837768	-505.43331108908245	450.99391676497044	589.730635663687	85.33244321159896	149.07747353361268	0.3155019210243202	35	6	9	28	3	0.20228544674509052	0.2882054583429209	0.31204893712152465	0.1974601577904657	
139400000	-10409.364189292259	-9833.701569138902	-575.6626201533556	-9833.701569138902	147.03520726479465	2.529312332945032	4.3211639862023244E-4	0.5691581602062783	4.591073509801162E-4	8.711888617762253E-8	0.6690179225830115	-543.2337326667464	344.0999159850556	680.5667216945815	111.54723097033761	217.86477951945395	4.306152481149619	15	33	26	3	4	0.19421355209479144	0.3145402297267923	0.2923642692221342	0.19888194895628378	
139600000	-10383.351202727168	-9837.705024100396	-545.6461786267713	-9837.705024100396	101.99062892276018	2.537706672124505	8.056314328622079E-4	0.48827586482719615	7.862219874709591E-4	1.6685686934857777E-7	0.5193101267144526	-512.9798893601987	669.7741676551335	373.75595253045077	410.6085977329609	55.97812612145557	120.98342551838749	5	35	10	5	26	0.19296635112520447	0.2945282908659639	0.31039766294647475	0.20210769506235873	
139800000	-10403.925731377132	-9848.464067723153	-555.4616636539789	-9848.464067723153	123.1263585205807	2.7411758427320763	6.237847297027001E-4	0.7255576755709497	6.499658887735881E-4	1.6492008261032141E-7	0.6843748597859205	-520.1727374879241	1872.4531898918397	474.8215382074517	769.5265634379684	69.41033364637212	41.26032043107428	2	49	2	4	24	0.20231183860168853	0.2931192944201287	0.299045438676785	0.20552342830139944	
140000000	-10377.227075366607	-9828.78656335132	-548.440512015287	-9828.78656335132	193.5685882419707	2.5713816950205386	6.121484022272345E-4	0.5605350681487579	6.092446825539383E-4	1.3183019009944861E-7	0.5629615791149807	-516.4971654171641	298.56875969690304	667.4427259687839	142.09616316606522	83.66840467136085	135.87372301120456	29	17	3	27	5	0.1875406816031629	0.30751161682129885	0.3023260698096495	0.2026216317658904	
140200000	-10374.45521364358	-9838.80569918537	-535.6495144582091	-9838.80569918537	99.3628747457391	2.4124722465280737	7.303126036771145E-4	0.5539702695286635	6.838193440942783E-4	1.62165004834678E-7	0.576931126493757	-503.51187622849056	367.71753435282585	776.3718690749055	99.54804143793386	170.22894105766375	11.315713414884646	36	7	30	5	3	0.1881037615320043	0.30587479809629153	0.3117675873967132	0.19425385297499276	
140400000	-10394.617615621923	-9864.86707584108	-529.7505397808411	-9864.86707584108	77.81432083534321	2.682664006843991	6.958822499577168E-4	0.5494650083583088	7.585895684288621E-4	1.4526141363963808E-7	0.5322533924350611	-498.47581491589716	386.28748771737804	293.5769846483478	571.7582613653336	84.74084684936054	2.9397507094466024	9	22	16	31	3	0.17999518117064897	0.3079428541073759	0.30970859364890035	0.20235337107307652	
140600000	-10344.949878565763	-9837.363823928921	-507.5860546368428	-9837.363823928921	82.70387727330237	2.3783066180359356	8.692650984550221E-4	0.5634386272930738	8.8793404526301E-4	2.3133685105784265E-7	0.5607883557365585	-479.22173180645376	163.32367456921702	577.1001289314551	82.49017708550309	25.671769986508433	6.0355783881243426	29	17	31	1	3	0.1779315676210909	0.3209119779058364	0.30682024933929075	0.19433620513378352	
140800000	-10375.781057729999	-9838.061969952198	-537.719087777802	-9838.061969952198	83.06705796693068	2.8283276776311164	7.14746047348351E-4	0.47877404914251653	7.612506130447476E-4	1.1429416379891519E-7	0.482124441173254	-497.01746861106585	423.8493189343858	4089.7342655943326	77.12266447327478	40.25112021044886	90.59841042995171	43	1	10	14	13	0.19230046829858846	0.31032246071563624	0.29166420630825285	0.2057128646775241	
141000000	-10353.744227752197	-9829.871113080226	-523.8731146719707	-9829.871113080226	136.38559840783333	2.446333977921936	8.685404419080613E-4	0.7948779438207547	7.8197852559897E-4	6.157220061316402E-7	0.8751737028842628	-488.8903202151173	502.2042437222114	144.87048427709516	422.96705861720415	516.5607811112594	62.26719091417604	8	17	16	6	34	0.19736259141008636	0.30003620313329815	0.28965451118374635	0.21294669427287086	
141200000	-10397.768725270951	-9861.796388854547	-535.972336416404	-9861.796388854547	185.7305890836607	2.7581865356168502	7.040513920475377E-4	0.5516900051231277	7.259849530103222E-4	1.6183629446978674E-7	0.5316754331628213	-500.57586869691653	718.4735828500399	270.9299245464484	517.5374255903967	717.5835102749264	75.64325348347916	1	19	22	2	37	0.19405676039043374	0.3007690064244899	0.31760248786402784	0.18757174532105028	
141400000	-10394.213486906616	-9840.477689159443	-553.7357977471727	-9840.477689159443	169.4894150522808	2.6373345380846644	6.873723337405631E-4	0.410903331670446	6.435401261057063E-4	9.75537421881164E-8	0.45902649849519	-521.4098753562257	317.9414808290545	452.03537142961267	314.930146806584	76.8516634757815	210.91813501524263	2	35	15	28	1	0.17548028591590226	0.3071985566918613	0.306888922661004	0.21043223473123435	
141600000	-10401.273459896398	-9845.009561203902	-556.2638986924967	-9845.009561203902	163.25853390128734	2.649289018326449	6.636923204781221E-4	0.46614980902938	6.799999647405403E-4	1.3288244881580657E-7	0.5184944483005978	-521.3799964540373	416.98364102933516	333.5866596170975	878.0756165107432	529.9179895816429	120.45294227255894	17	14	14	5	31	0.19789416497065934	0.3089359538050097	0.306922467177068	0.18624741404726475	
141800000	-10393.371041599854	-9837.68539899924	-555.6856426006145	-9837.68539899924	133.89873999583742	2.516053277583937	6.85271153913849E-4	0.5247952941418954	7.136457803521606E-4	1.2538028325539822E-7	0.5079216147271736	-521.2301943868035	188.3990922605686	176.49248742506106	778.4571048027013	466.9797631100092	94.05598909562941	5	3	5	39	29	0.20028183858539195	0.2924447530522028	0.3043277538688118	0.20294565449359536	
142000000	-10442.17027690447	-9855.736415829564	-586.4338610749062	-9855.736415829564	245.13167689336282	2.5749457703069867	4.694629502428586E-4	0.35422933542884927	4.3813185377535957E-4	2.2818858969064162E-8	0.345384556900288	-551.1211226086616	543.9933605378534	1620.9616452002856	783.0059494893281	156.57126260064112	109.20314885663282	19	2	25	22	13	0.19843404528969696	0.29864405492646723	0.3028364182146439	0.20008548156919365	
142200000	-10387.701600767283	-9838.430804564568	-549.2707962027152	-9838.430804564568	171.41675143647413	2.8455189415563407	6.080965206514928E-4	0.5641533682523515	5.90017286081137E-4	1.0594988770014324E-7	0.5524998467900702	-516.7570362665176	317.7744384642575	661.0833717089547	155.65590531802314	37.070092216968646	117.58510563602364	32	15	3	10	21	0.20907473870430676	0.2952341075327727	0.2971679289926744	0.19852322477024795	
142400000	-10397.636470142254	-9838.40876555328	-559.2277045889733	-9838.40876555328	217.10376466517067	2.6050546976672964	5.209354920136843E-4	0.713293046261725	5.320028542811732E-4	1.6309102570849668E-7	0.746485521951314	-526.3688772099572	261.109887368401	448.04156860989883	874.6393758722076	61.99742245271583	28.7222013924769	2	33	12	33	1	0.18657328024486697	0.30990609603127406	0.30131141407160555	0.20220920965225528	
142600000	-10365.777534120105	-9834.223403403454	-531.554130716652	-9834.223403403454	133.4865043964862	2.4447268061214342	7.363791168249805E-4	0.5545698582535978	7.209609350391701E-4	1.6970304777461648E-7	0.5444589987324756	-499.21377659747793	271.07958964410386	214.57267904547746	496.18343546455515	54.848500686649345	132.28920155377762	9	19	22	24	7	0.1981091017439953	0.2961496456907209	0.30700125734161593	0.19873999522366984	
142800000	-10457.40643000068	-9849.600953369025	-607.8054766316553	-9849.600953369025	241.90431066425964	2.8078861664202237	3.166222876261338E-4	0.43290199978423155	3.157033908924164E-4	2.4375105530637536E-8	0.4939746903079219	-569.1547303033974	737.1081256150217	1438.8428942330381	2426.3446433858308	91.08346811074732	233.20453182841953	22	12	10	30	7	0.2011955555520659	0.30592981712072176	0.2953694250814233	0.19750520224579105	
143000000	-10459.35445573887	-9844.996750618197	-614.357705120673	-9844.996750618197	240.76418677018955	2.2255038776703615	4.0361271527219827E-4	0.5434127172061177	3.6110379541185524E-4	3.996176376020307E-8	0.541208737471064	-579.027955895345	644.9630827453825	838.2695681261898	974.5079852187532	385.81323999654774	61.331923239680606	20	16	8	33	4	0.20437011905864005	0.29436730595470334	0.3021220503518231	0.19914052463483561	
143200000	-10433.748372667857	-9843.634273221103	-590.114099446753	-9843.634273221103	143.62596317532004	3.045143781110688	4.7287391752109096E-4	0.600263315269775	4.7252785578698694E-4	8.21500151625789E-8	0.6097507766346122	-557.3913142715968	646.6910499143044	307.90495577572193	362.58821455439556	231.65974125100124	26.15628632562336	54	6	1	17	3	0.19150170716828754	0.3066954416524441	0.3066313913049247	0.19517145987434567	
143400000	-10434.391352859206	-9845.056212486174	-589.3351403730322	-9845.056212486174	148.9646318006157	2.6471466751355575	4.385693258084779E-4	0.5420063612620015	4.3072613590839715E-4	7.031774773603394E-8	0.5801629965470997	-557.0884555119133	704.7988315622548	675.4999618091406	171.94983095981104	183.00502263410328	3.613738698157443	43	9	24	2	3	0.19671090426375956	0.28095323240814307	0.31770241142453126	0.20463345190356816	
143600000	-10398.813983542565	-9833.927484314258	-564.8864992283071	-9833.927484314258	186.21228458193556	2.4757156858816263	6.4520449472156E-4	0.49435017441056667	5.674319590534421E-4	8.866806076123962E-8	0.5009036490830586	-532.3333759377128	451.57463720251724	509.23884403826395	134.152768009315	274.8129766776324	112.64185948336184	14	28	7	3	29	0.1943495384821875	0.3004470639017664	0.31980499007948404	0.18539840753656406	
143800000	-10374.694919361775	-9854.430440503816	-520.2644788579579	-9854.430440503816	109.1302870577254	2.647389360960289	8.54477161261762E-4	0.44142595206016466	8.362060080801802E-4	1.4573902821567696E-7	0.47010947456410485	-484.46225411321143	379.0962212559598	240.77834619550615	382.01323927551533	1313.4390802741993	69.75042850925095	16	4	22	1	38	0.18927864085815244	0.30515856744689973	0.30455386628277015	0.20100892541217957	
144000000	-10352.814845646291	-9845.720390935561	-507.09445471073025	-9845.720390935561	141.43411505338398	2.5218494154654705	8.397431940054753E-4	0.5307259693442143	8.134885590569303E-4	2.5703109393583674E-7	0.5988716564235803	-474.7641587656536	211.68946823984996	189.4912693793288	646.095000063311	28.333964094940537	66.20368448967967	9	21	15	10	26	0.18594153269436947	0.3255345709633448	0.2981001018001555	0.190423794542132	
144200000	-10360.258166525797	-9842.710307745656	-517.547858780141	-9842.710307745656	82.80050911444502	2.5247710739745957	8.726383014322882E-4	0.41498040719685975	8.773878363893906E-4	1.5130385179954106E-7	0.4535829477521753	-487.06331282591754	268.0520385123183	98.74827267495189	389.5118269377076	58.20408289188839	44.12761869265089	12	15	21	28	5	0.19144882236850036	0.27402393407229797	0.32355044733040195	0.21097679622880156	
144400000	-10371.413821970104	-9837.996770783757	-533.4170511863466	-9837.996770783757	81.11759863183063	2.7163814624132523	7.870708260726357E-4	0.5786668374343256	7.823475295587449E-4	2.1953790330658356E-7	0.6118007249743552	-501.82095485391505	315.114226471407	863.0426447129563	389.06796285478157	42.508119045830114	8.672991347427095	33	7	11	26	4	0.19746154125973275	0.3033353043395577	0.30896560716015853	0.19023754724055292	
144600000	-10370.828533616113	-9847.582915566463	-523.2456180496507	-9847.582915566463	85.27586560107154	2.461967662186654	8.865337455824518E-4	0.3797680228506862	9.396503012077875E-4	1.3859099597786987E-7	0.4117440312384599	-493.06837944370074	583.0592896828595	290.11186671125995	87.8606890116458	154.4307271092714	60.74206452914163	1	47	7	7	19	0.20925838971034988	0.2869861806379561	0.313625568937783	0.19012986071391288	
144800000	-10384.277190742887	-9839.76442546555	-544.5127652773366	-9839.76442546555	77.15035917988816	2.3911450750414276	7.711365232618819E-4	0.5781566416793498	7.149227386135784E-4	1.697939761289254E-7	0.6188243019377825	-519.4362193986202	246.3889642865921	511.7747010146582	94.18391733806233	2.597122852585353	0.12230753545933877	5	46	27	2	1	0.19916179697145234	0.3126435232386772	0.30060975640437027	0.187584923385502	
145000000	-10404.502418155429	-9851.21631464753	-553.2861035078986	-9851.21631464753	84.89368446846672	2.764384924482661	6.098432467914483E-4	0.5670119809407433	7.218396234461792E-4	1.5962235774297285E-7	0.6027693689616082	-521.6441916090673	231.58619384700023	372.8200425871182	433.0043468435841	156.31973680860048	75.7918535825796	15	12	15	5	34	0.19473764330530768	0.30122980601467	0.3073492528575316	0.19668329782249255	
145200000	-10389.575531017692	-9848.398676480683	-541.1768545370089	-9848.398676480683	99.30568780202913	2.680893492736113	7.392524172280748E-4	0.48663143370330875	7.273901122160946E-4	1.2063214052271946E-7	0.49897040999379255	-508.2855231056182	341.0555245743747	377.0806941609304	391.5737507364354	39.40158727025405	142.8921112551708	22	14	14	16	15	0.19026514572021688	0.31055034344552235	0.3013865399298848	0.1977979709043779	
145400000	-10413.189365339314	-9872.889372303576	-540.2999930357381	-9872.889372303576	87.28601853719546	2.494131002543265	6.727804828658669E-4	0.37531723188811295	6.880090241701504E-4	6.370013078259624E-8	0.38271569913394976	-509.8268673952991	350.56157079901203	785.1851757075998	173.82209588552485	94.66381850409614	7.137494875695306	32	10	6	30	3	0.19586711528729703	0.2996586595674542	0.31020398324135084	0.1942702419038999	
145600000	-10418.366317275646	-9853.070068485264	-565.2962487903817	-9853.070068485264	155.63942807865394	2.734516661614804	7.297355487308613E-4	0.563352575445527	6.419938154319903E-4	1.0942147822631255E-7	0.506668199407046	-531.4196765238584	323.81018676448275	579.1731148670752	583.6864518054488	84.77163239936245	181.0787334091372	13	25	5	14	24	0.19564887971094372	0.31208041269510284	0.29775956290558686	0.19451114468836864	
145800000	-10349.925031727329	-9837.748517779164	-512.176513948164	-9837.748517779164	101.83487480496275	2.4977141595785484	9.013253686087459E-4	0.5767957952236066	8.414650677836098E-4	2.4396611969642836E-7	0.5825157222217717	-478.24241077098736	330.11841075558857	99.16343878857117	556.1877287358328	101.83668479175148	68.87257785428739	13	19	15	9	25	0.18009514131404253	0.29285126031765757	0.320010178442373	0.20704341992592884	
146000000	-10369.361692597271	-9833.048870296821	-536.3128223004505	-9833.048870296821	152.33452327015272	2.606315588381842	8.606490377131291E-4	0.6085912338738373	7.623698754332546E-4	2.108244263974884E-7	0.5797797294383747	-504.3433340556327	368.387734473487	137.3258662857419	393.3733442357539	114.15568864351978	93.02282060313924	6	15	23	11	26	0.19833570640448794	0.31047478234067905	0.2904349819789909	0.2007545292758439	
146200000	-10366.70664301305	-9853.379590586408	-513.3270524266426	-9853.379590586408	192.34002459278028	2.4067559859923024	7.927061546603488E-4	0.5662248019230097	7.264468931089412E-4	1.8370637629044863E-7	0.5503152994330277	-481.54284337563763	426.7525794098363	100.88490655860181	133.73806581028842	343.8714890466582	80.4184911558443	7	7	20	13	34	0.19461513386634327	0.2981867355280825	0.3175355257398298	0.18966260486574624	
146400000	-10357.11918092742	-9840.031729000943	-517.0874519264783	-9840.031729000943	86.11377092861383	2.6320192144036634	7.880063311578957E-4	0.46305223747518126	8.492566919546786E-4	1.520536394731711E-7	0.49299177199791744	-483.70668253847117	436.20353369017727	221.45615322938954	638.1090290840384	34.96243874733737	94.07754252478937	18	17	9	24	13	0.19005593619440536	0.30705367199218875	0.29267722717416056	0.21021316463924722	
146600000	-10359.175741187426	-9843.005556742324	-516.1701844451023	-9843.005556742324	63.020822837602694	2.559245614366633	8.876024936148827E-4	0.42555199934035487	9.908227630696352E-4	1.921902963190941E-7	0.48318793815969513	-486.8227845792451	239.36957587187587	290.09805185922505	405.75831527850823	53.46722790638678	25.739643324305572	14	20	13	30	4	0.211619640139323	0.3043968646177453	0.2938842992192998	0.19009919602363382	
146800000	-10377.367248357981	-9840.33125593132	-537.035992426661	-9840.33125593132	98.84695908479897	2.566684435833486	5.763151670353224E-4	0.5736453506932975	6.730949535835642E-4	1.1104965572425225E-7	0.5445559803994319	-506.0823616943973	398.66897554252733	770.2087432446967	75.99595790731672	94.83503054492097	12.21233562991425	35	9	16	19	2	0.18989762279868297	0.3083408271705053	0.30603422264181745	0.19572732738899604	
147000000	-10398.374349921096	-9832.649635272168	-565.7247146489286	-9832.649635272168	104.33425829675274	2.588892272305664	5.711251734322481E-4	0.5703869167121115	5.90216136475408E-4	1.1592477223256725E-7	0.6316854381793712	-533.9768633976282	509.71877267051565	560.1955745021708	172.3050127686381	184.54071225406668	12.793302880918203	12	35	26	4	4	0.1945699622969737	0.3018534229321921	0.30703826439865145	0.19653835037218464	
147200000	-10440.064797329824	-9837.534132699095	-602.5306646307287	-9837.534132699095	170.07594072151193	2.6372608402990427	3.7527006526244777E-4	0.5023653648329287	3.9195667114189043E-4	2.8739606060472344E-8	0.4477247062689209	-569.0508783823003	438.73318628102896	842.3202965575665	85.84955402836589	195.31974785442276	143.05755148496837	7	43	15	6	10	0.1925982152679785	0.30785037669865273	0.29173916837412284	0.20781223965924767	
147400000	-10416.057150450444	-9834.930556817693	-581.1265936327502	-9834.930556817693	135.6192369916069	2.395928356843125	4.561960253904623E-4	0.6387164259310761	4.7609173905711953E-4	6.402151137586009E-8	0.5806652456595613	-547.2132780706419	482.92118734767615	807.0602260388071	820.8224952963443	146.4190712629983	14.808397024835264	6	19	21	33	2	0.20500945494751652	0.2990711558887653	0.3053912587592246	0.19052813040449543	
147600000	-10437.623820734047	-9857.716650181694	-579.9071705523538	-9857.716650181694	113.25995402023327	2.4909532938399113	5.734587041913215E-4	0.4068498708233896	6.086555096536537E-4	6.46915413540949E-8	0.4404977658688774	-544.7630135838646	709.8050391203387	154.5938264429899	539.471062871958	543.2238327808107	137.87181490721133	10	1	22	10	38	0.1877532205396459	0.3000748880422447	0.30476027660376015	0.20741161481435116	
147800000	-10385.84343560574	-9837.770812398247	-548.0726232074949	-9837.770812398247	86.74066416720935	2.6959084716345174	6.364689783531277E-4	0.5316319828833004	6.519773192556466E-4	1.1632469339994117E-7	0.5557995157323706	-519.4426537057399	485.9637116077986	193.4448284410755	72.81861323230822	87.10594796443645	28.157575141020395	48	4	4	21	4	0.19451592830884398	0.2927341113097904	0.31271821057883814	0.20003174980252944	
148000000	-10426.56973498884	-9836.185912468058	-590.3838225207822	-9836.185912468058	146.4111734304079	2.6619878979543885	3.699182444024704E-4	0.4841250136625585	4.349146118840698E-4	5.094553218317737E-8	0.5778137113464656	-553.6611233629953	938.3369340078069	901.0722176147765	2242.4745753642637	167.16556863317993	18.296563130901017	1	30	9	38	3	0.2051477629075391	0.29385661824605736	0.31182908023361683	0.18916653861278862	
148200000	-10409.910274253009	-9848.226948586707	-561.6833256663015	-9848.226948586707	129.80279175145398	2.5602800932812824	5.443923426614215E-4	0.48026417409640454	6.002727443412698E-4	7.097220519700397E-8	0.4500675568004713	-531.4839083958619	306.1268092619366	563.9482184152168	75.25083834524614	109.2465357735822	28.70373531031248	14	38	22	6	1	0.19171175806506546	0.3177243827402678	0.29634263575231884	0.19422122344234985	
148400000	-10410.236637596361	-9850.845561956741	-559.3910756396192	-9850.845561956741	180.4624225599902	2.5198405471570338	5.361471641173879E-4	0.5730267706092396	5.420402421780667E-4	1.3002185788143896E-7	0.6372602946308712	-529.9807404230586	544.2906195268286	81.2621603034352	76.19676367575144	112.25940841808257	87.38968125059883	46	1	12	1	21	0.19627861731856808	0.29546196500851857	0.31887605270996394	0.18938336496295138	
148600000	-10436.905952376967	-9845.239414026542	-591.6665383504234	-9845.239414026542	230.14061349789338	2.9479458442309685	5.19170187348148E-4	0.662348624397787	4.48991396657592E-4	9.167564729229653E-8	0.6312261784173905	-556.9794938164147	414.6050758350134	959.8215335223197	289.3222799803885	251.82104113769023	152.08362231202392	23	20	9	4	25	0.19234907654608302	0.309648530309493	0.3050494657924205	0.19295292735200537	
148800000	-10416.64512874684	-9844.298630367168	-572.3464983796733	-9844.298630367168	121.36290343184642	2.8009558897080855	4.744913769129175E-4	0.3966373011335865	4.930223058855924E-4	3.667688255316136E-8	0.4179738572416413	-540.5089021567557	537.7932160267529	60.653257609692176	172.26541826814756	311.11516385148207	4.823170365366165	56	11	9	2	3	0.19802698113631442	0.3101053226746581	0.2965848796171158	0.19528281657191351	
149000000	-10396.963529248924	-9831.90149002784	-565.0620392210839	-9831.90149002784	140.65756964391053	2.6044111293759666	5.985785653495198E-4	0.5155374906747275	5.626859124909088E-4	1.0694877771300508E-7	0.5847162844661333	-533.1774850865538	333.4126355886062	1007.9550592116967	127.3516465410887	78.34615568318479	41.048798668397794	38	6	15	19	3	0.18145532774012785	0.3204090493534598	0.309121508739929	0.18901411416648514	
149200000	-10395.551834930937	-9834.077343979243	-561.4744909516943	-9834.077343979243	133.18351724615889	2.5100879659271946	5.828699017522618E-4	0.5869486789420972	5.946226626382518E-4	1.3720283531120935E-7	0.6518840710503737	-528.0601298643194	491.877661912955	1340.0222038436123	107.84614212540791	92.35610923538054	81.76143858749798	35	8	5	14	19	0.19455165943789798	0.3148651792031849	0.294191028390709	0.1963921329682099	
149400000	-10371.705771440142	-9830.478030972527	-541.227740467616	-9830.478030972527	99.13728581817055	2.6960355457981637	5.620750629857153E-4	0.48931996729941446	5.988070002974221E-4	8.609097926124233E-8	0.5185067338841816	-509.25447926955843	270.63377734154255	1047.202623780401	135.55185788438902	86.1986110179518	1.9239265066222393	27	11	39	1	3	0.19193870129676788	0.3070207789519082	0.30209121332760197	0.19894930642372374	
149600000	-10392.009864744316	-9838.308849923103	-553.7010148212128	-9838.308849923103	116.56008070802149	2.725608764347378	6.77701123710747E-4	0.5625920698296627	6.459075936962677E-4	1.4162739240061429E-7	0.6177773020841846	-523.0292292557667	296.9102839842284	448.22048234049487	58.53955110379542	127.84295595638005	47.72629422080141	4	43	27	3	4	0.17825340302903864	0.3010097888316195	0.30869369705778366	0.2120431110815601	
149800000	-10364.595363900586	-9839.71437437957	-524.8809895210164	-9839.71437437957	76.53396256227266	2.7722975222022703	6.639170249389928E-4	0.5326650269628456	7.505352806233206E-4	1.686751653221421E-7	0.5721896887271121	-494.5030464676271	324.24562141348724	947.3699959633785	74.28470428134135	52.63408758219121	0.3137047508218446	28	17	6	27	3	0.19459922651003156	0.3024530577043191	0.3074049120654867	0.1955428037201646	
150000000	-10383.980204238129	-9844.84059006065	-539.1396141774793	-9844.84059006065	87.32581542688071	2.4390749210456772	6.942118965671708E-4	0.5288227107404839	7.118704825156817E-4	1.5071020293881566E-7	0.579024963030249	-508.1744404762665	287.90850756115157	671.0499033065593	115.31895335659469	121.90716429364065	22.290477445769078	28	13	28	8	4	0.1896625907056052	0.2929413255724426	0.3272442781029535	0.19015180561900064	
150200000	-10393.969794285318	-9826.299535858872	-567.6702584264451	-9826.299535858872	125.69469397971747	2.6921724698852727	4.942102303551271E-4	0.5450435086831278	5.727460731066324E-4	6.702120343423263E-8	0.4998840676122891	-534.6177341858022	541.8017551902607	728.2149959087768	544.5625071224946	33.99003127200836	64.6805966423937	1	5	45	12	18	0.18780488369434747	0.2955036639171372	0.3192655087124034	0.19742594367611377	
150400000	-10417.997407099252	-9837.178917602312	-580.8184894969401	-9837.178917602312	144.9395964245172	2.77916962957888	4.98087202969322E-4	0.43896210009916475	5.28473676617683E-4	5.0888806070642274E-8	0.4603484624925636	-546.6044258467532	1189.3383825387518	415.5606873575	840.4952167527996	139.96352940582125	23.080083495640952	5	18	24	31	3	0.18286527290139856	0.31492253819749794	0.3071922862492248	0.1950199026518805	
150600000	-10413.766014360517	-9846.738733957582	-567.0272804029346	-9846.738733957582	113.11232744458857	2.662746162005785	5.380425663148683E-4	0.4582801038457329	5.699282043777254E-4	7.5161560868647E-8	0.49431552830654124	-539.8369592422102	423.87311166348326	220.11020345668274	160.20557491359594	24.692824613342538	8.44814607366136	43	11	24	2	1	0.1878464594713833	0.2997358441544078	0.3048279554132349	0.20758974096097585	
150800000	-10430.984436024848	-9836.792662425474	-594.1917735993744	-9836.792662425474	133.00320146922343	2.8088687191196025	4.593761050853102E-4	0.43775204575370436	4.627852396329511E-4	4.0290343292962206E-8	0.45252007914310705	-560.0143479178961	1184.0475886089114	754.7794260993187	861.0877571354157	135.7312318280847	19.417879700324185	1	29	19	30	2	0.1917527122084468	0.3103861599355512	0.30989713623826176	0.18796399161774213	
151000000	-10377.188181251953	-9830.827849112446	-546.3603321395068	-9830.827849112446	197.9706256625722	2.7264048849828173	5.456063160374362E-4	0.6918831918057887	5.382911929778309E-4	1.764577156253992E-7	0.751252306674481	-514.059504850307	392.78331456126	658.3395589675017	35.28851537534376	62.21705047432685	135.74613338706266	36	11	16	4	14	0.18147472697221553	0.3023717001809073	0.30975087907052007	0.20640269377635903	
151200000	-10369.44916999781	-9843.636446962166	-525.8127230356436	-9843.636446962166	87.2538481641265	2.5903334596199814	6.410424305876904E-4	0.516265733371732	7.029984339042706E-4	1.1959433704561104E-7	0.5145073351118264	-495.08498081599566	461.89236516854567	247.70384071923306	470.09722410201925	76.62223756676866	0.40115980209270347	13	14	23	28	3	0.19146793290940514	0.314120284726427	0.30114211822578013	0.1932696641383897	
151400000	-10407.71185196478	-9838.475001494498	-569.2368504702815	-9838.475001494498	102.64210812438186	2.5727789889935675	5.593180585004896E-4	0.4976290817566779	6.180203100825703E-4	1.000506924169402E-7	0.5456574061356572	-532.132847500455	219.6166713047182	342.9817533720677	683.2174869445263	2025.5348856495723	91.8501929738153	4	12	27	3	35	0.18204147366445897	0.311915104183998	0.3065109921103112	0.19953243004123392	
151600000	-10395.283474188487	-9841.618066269617	-553.6654079188695	-9841.618066269617	105.87055432568198	2.472641616896387	5.159554884434421E-4	0.5021267438150351	5.564255073285884E-4	9.219236574525513E-8	0.578923475658371	-520.2325224703749	582.208634466199	445.91993561588043	1014.1786430860146	116.91871162947422	0.43485636759587776	12	14	17	35	3	0.196847895019128	0.2965484785518701	0.29747965258626147	0.20912397384274237	
151800000	-10400.583671057973	-9846.663891214195	-553.9197798437775	-9846.663891214195	105.37071282484342	2.7574867913685055	6.619504100247651E-4	0.5051854198506441	6.707460402057256E-4	1.299787731698996E-7	0.5434324972374892	-521.3577297570957	345.0267606506166	678.5588108623986	533.1445310795807	165.8058789792958	4.692422213491439	8	11	27	32	3	0.1916168011665933	0.30214871415862304	0.3060613670169878	0.20017311765779777	
152000000	-10392.638005003577	-9840.840929772476	-551.7970752311007	-9840.840929772476	119.41724985135929	2.814095730388064	5.695021712626038E-4	0.5719975307830684	5.993779009516381E-4	1.1101795491122665E-7	0.5688894167370487	-518.8056434507009	544.9370149013909	1072.2985577439108	67.03899887562291	35.119340624624506	104.23630319658757	28	13	15	11	14	0.17828604944159596	0.3175476532082553	0.30909647285630343	0.19506982449384722	
152200000	-10424.997073601728	-9847.665492338263	-577.3315812634653	-9847.665492338263	93.49813037964866	2.452864833944133	4.256495786475647E-4	0.6319067141882746	5.058876973228129E-4	9.104331293836043E-8	0.6715804248385422	-546.3545707048132	841.1666339928149	1015.595273606052	177.09883523740157	14.539448625538892	15.588186179194784	13	33	31	3	1	0.19622999526875617	0.31386138411363673	0.2990458364909234	0.19086278412668564	
152400000	-10404.77025598433	-9846.296506565133	-558.4737494191953	-9846.296506565133	96.20839623535693	2.641269526776404	5.076152166209576E-4	0.46684297018014365	5.695316988092946E-4	7.178754902287858E-8	0.4997813806166132	-525.1778875964806	337.09661741896053	359.1334878500294	1129.5665099232604	112.70126486399874	1.4376014097753962	19	7	15	38	2	0.19469935229625843	0.2974833130140906	0.313457784542221	0.19435955014743198	
152600000	-10396.460023818701	-9846.011250815774	-550.4487730029267	-9846.011250815774	79.89127960632594	2.6700271778201285	7.367674567812665E-4	0.49493362044624967	7.137304257641746E-4	1.1909654966302108E-7	0.4877115704698897	-517.5774932017687	506.81559998843744	637.3506286818067	409.5305964483712	209.58401330990907	79.76498891472644	5	7	32	14	23	0.1909832367323017	0.29943951307752764	0.3100412515446173	0.1995359986455552	
152800000	-10412.033861344022	-9862.875167698934	-549.1586936450883	-9862.875167698934	97.77356183765889	2.549142919118009	6.545129866571658E-4	0.48207355898578746	6.76475521560688E-4	9.074807942483378E-8	0.48110805070117096	-518.5980648500856	266.6643042828088	649.0117112323653	154.49510603585688	93.0241851837132	32.74812800855693	29	17	16	17	2	0.1980256868366665	0.32161808311438866	0.28916883231553864	0.191187397733408	
153000000	-10383.252324913108	-9843.56052158477	-539.691803328338	-9843.56052158477	129.22192443763123	2.951398378291181	7.64235239467142E-4	0.5651419868247276	7.349988818897403E-4	1.4224888498254434E-7	0.5208477116406107	-505.9701124711294	373.01669665177803	169.45454930955256	353.76081541476134	597.8518466500145	59.63514734367746	10	6	13	17	35	0.18907507852359096	0.2957247688558204	0.31859660287853886	0.19660354974205163	
153200000	-10419.733976522672	-9854.513080341483	-565.2208961811879	-9854.513080341483	119.0926404517015	2.766893651426386	4.891044077150375E-4	0.5633410138235516	4.997508657283033E-4	9.994576109100929E-8	0.6289221616892453	-533.6514948921754	548.9108266764625	604.3238469715691	96.53147649660534	154.34115358107417	0.21655510784714738	31	22	9	16	3	0.20513932302306234	0.303329840979302	0.29260521511132415	0.1989256208863133	
153400000	-10449.866007194107	-9833.165526295252	-616.7004808988547	-9833.165526295252	200.5779178913665	2.4067498422567155	2.624056780367681E-4	0.5357706445996231	2.764356043184333E-4	1.7629681142548942E-8	0.5276328402177313	-584.5448785644589	1070.3764185175448	2121.4879868863773	279.35228696616355	4.421698523754335	6.395402848231626	35	6	37	2	1	0.18846045999047878	0.2957892681622565	0.3067214691015754	0.20902880274569108	
153600000	-10390.734324023373	-9844.28567856909	-546.4486454542838	-9844.28567856909	83.09886084854612	2.7114685840796926	5.863723706524297E-4	0.5120147484263639	6.800098846468724E-4	1.0266979512870016E-7	0.524875866495818	-513.0781652763271	384.2197127803497	1377.6978238983324	407.4223623143769	58.92226652014404	14.556538196709555	36	6	5	31	3	0.18730815620687102	0.3085393451671965	0.30906951317181963	0.19508298545411462	
153800000	-10395.226743460418	-9829.805705418456	-565.4210380419636	-9829.805705418456	99.88696307957588	2.827928113418254	5.545243750710089E-4	0.6316059494729701	5.782782067731962E-4	1.6681447118190082E-7	0.7016424901419863	-530.8807163842563	548.3250028316041	765.7413141997057	1315.9586261068268	93.38109554629206	4.450645734039957	26	10	10	32	3	0.19468491985648384	0.3006589499239537	0.3017742308166434	0.20288189940292087	
154000000	-10414.316663140533	-9848.107529673358	-566.2091334671757	-9848.107529673358	93.62640343822285	2.6773779484315647	5.972868077633482E-4	0.5688178725321094	5.833412184548576E-4	1.1753493726196643E-7	0.6200833312517324	-533.6320687625753	585.3484618926872	682.8363380937792	141.73311343489775	209.08553370141183	19.879691575363207	39	13	5	16	8	0.17972646993846841	0.29697841861411195	0.31934717136485474	0.2039479400825666	
154200000	-10394.286418542319	-9843.008636046548	-551.2777824957709	-9843.008636046548	72.86585293595233	2.88031518517173	6.375822484166477E-4	0.6137644178099201	6.924931220265578E-4	2.1525049117513365E-7	0.7167277700367498	-516.1260033098365	399.55529112040034	951.3764614193332	965.5124452266542	46.32981538922478	86.57715913452033	32	13	4	28	4	0.18919178116028915	0.29777456493824733	0.30601224115752396	0.20702141274394137	
154400000	-10444.877015853926	-9847.64650974526	-597.2305061086665	-9847.64650974526	121.64226376999952	2.7387638074908267	3.57783949993841E-4	0.4745864754655951	4.1272300401425555E-4	3.788449706835811E-8	0.5527755706304126	-561.4593322103017	1071.7505097254318	2238.8307335660306	911.530505733853	95.17134499162346	35.61978661418521	21	3	23	31	3	0.19421321564043484	0.31193369047398917	0.3073556122971165	0.18649748158846136	
154600000	-10425.536457083368	-9843.3798042463	-582.1566528370683	-9843.3798042463	140.79389282764666	2.898356197192158	3.493335871358985E-4	0.4518945387885673	3.8200714496050716E-4	2.9971481280007614E-8	0.475719067808411	-547.6045457203876	725.2045268990686	1944.183754231185	181.34700978988536	170.84232166013294	2.6428844167506402	31	8	12	27	3	0.1856724298639196	0.2903752182072781	0.3105226210309921	0.21342973089781195	
154800000	-10391.813736721486	-9835.295239817113	-556.5184969043736	-9835.295239817113	102.26166651634749	2.6041927873448993	5.530155428942494E-4	0.4854196764977844	6.139240418300315E-4	7.269439263043218E-8	0.48957684169087395	-525.3411696888658	341.8642949404012	445.6741663203644	611.1521834349186	83.96095808251106	0.3475648034711224	23	15	10	30	3	0.1781768098290738	0.30319415987899484	0.32072118397885024	0.1979078463130829	
155000000	-10411.706008120438	-9846.28959849501	-565.4164096254274	-9846.28959849501	136.67388370876793	2.7307573644058145	4.692705570534316E-4	0.4069359028989869	4.94620884755832E-4	4.464164644723557E-8	0.45875633085990675	-532.4632645746346	515.7095026368363	424.19110443494503	994.3711227832553	98.39570702024596	14.583165737293758	19	10	16	33	3	0.19338193408601775	0.300665640742188	0.3150895549507775	0.1908628702210185	
155200000	-10379.79632008677	-9836.864162717811	-542.9321573689587	-9836.864162717811	106.24625650293648	2.6165145636608647	6.57556608734115E-4	0.5696320394068211	6.392083348221725E-4	1.568746927176574E-7	0.6206877142968162	-508.69508105434323	416.337431832599	196.06845713781908	959.1621743000188	86.78553899923224	5.83467025014436	11	13	17	37	3	0.18885263902341176	0.3085057845833142	0.3159313354075225	0.18671024098575342	
155400000	-10412.708978249902	-9844.106684041388	-568.6022942085153	-9844.106684041388	213.10525374819338	2.845647011639449	6.154918183375886E-4	0.4836616485698283	5.242188477178049E-4	8.565544574344554E-8	0.4976859647052966	-537.010668945885	489.7720947475117	179.94389015896795	89.30789978010807	227.66688649002327	193.28121086681165	49	2	14	5	11	0.1856098102982455	0.29957370558379176	0.3194164298945352	0.1954000542234293	
155600000	-10361.046862427416	-9826.884054915805	-534.162807511611	-9826.884054915805	143.61330167823215	2.6813681284900137	7.725392388238575E-4	0.5818613556864626	7.164022411701242E-4	2.039914480761747E-7	0.5941836579303115	-503.2738064950599	248.6352132785462	480.2427037595745	77.81341006045717	74.94884603440728	138.16884340564425	28	15	15	2	21	0.18927263203110092	0.29261558999675824	0.32819723643240384	0.18991454153973875	
155800000	-10371.033026005416	-9829.043752735206	-541.9892732702109	-9829.043752735206	112.32272542889214	2.633887590645386	7.857648870311729E-4	0.5783584619643829	8.061686243124407E-4	2.334595412340852E-7	0.6171686047014172	-514.0280860487544	271.7973770246236	90.89526960721976	83.45208422871497	76.51189363531728	93.99172140321585	48	5	8	1	19	0.18381970766159264	0.32123535202840486	0.29691778009221853	0.19802716021778563	
156000000	-10393.798647632291	-9845.736855118535	-548.061792513755	-9845.736855118535	87.58747318390351	2.6707334755861845	6.890359023902513E-4	0.7050120526921179	7.10258949468523E-4	2.3489742710602235E-7	0.7304591842710204	-516.6370729141582	474.2283839935472	278.6515194760845	405.39143340173155	103.90908680591362	0.6203987748403219	20	16	11	32	2	0.18819676782562422	0.2966567825617055	0.3131392595723706	0.20200719004030132	
156200000	-10371.657096754749	-9834.393638150854	-537.2634586038955	-9834.393638150854	100.12575092154894	2.8455095423487395	7.551388238186479E-4	0.6809662984082284	7.205416760262623E-4	3.5199171948243043E-7	0.7715714911067865	-504.89244607164846	350.6188637439287	638.5015144691896	429.4485966275473	121.75978504290867	5.775642261024405	32	8	6	32	3	0.19814342547039773	0.3163607664854891	0.28730414280262717	0.19819166524148787	
156400000	-10424.069087429085	-9842.187340611723	-581.8817468173613	-9842.187340611723	196.13216336549306	2.354993779129593	4.078950901496705E-4	0.5108301143017621	3.924943335894424E-4	6.002926542641058E-8	0.6130318645197932	-548.3654905046046	746.6171230738325	617.462853497118	78.28217562989005	252.06538754179456	13.509055139392844	40	3	19	16	3	0.18763043559827	0.31339677766620844	0.30369561038695136	0.19527717634857206	
156600000	-10433.48889520896	-9839.322477235259	-594.1664179737023	-9839.322477235259	180.7222443309345	2.493817687226755	4.1270005685480423E-4	0.5427000123056881	3.9232303610239487E-4	6.882387536957743E-8	0.6313587434831984	-560.2520985597819	640.2539548171225	665.3409848391004	806.5157551002911	206.2026502286405	11.36388106142995	21	7	20	30	3	0.19823268404431205	0.3113652309200111	0.29652905968399607	0.19387302535168266	
156800000	-10415.297438246287	-9845.65966320214	-569.6377750441482	-9845.65966320214	147.1558477861829	2.617089911716494	5.665617024186581E-4	0.49397501854064135	5.098203873806548E-4	6.517110839048463E-8	0.48468029741462887	-539.2385810028256	504.56517675990506	514.4679294482736	137.25263676635402	114.51957893444391	16.41303000293316	8	42	4	24	3	0.1987240726506216	0.3047515621819529	0.2948749225014369	0.20164944266599072	
157000000	-10421.153005694843	-9845.829563422774	-575.3234422720687	-9845.829563422774	140.80344542102623	2.3895582700001614	5.368129191617955E-4	0.4197295379286279	5.325548470549526E-4	6.079481606999527E-8	0.46244976098465057	-541.0730295801707	503.1463577069804	495.6135497135091	997.2574203203638	212.21306195571665	149.34798001170094	15	11	16	7	32	0.19379972716196026	0.29283099807402896	0.31624978530398923	0.19711948946002358	
157200000	-10413.140405689297	-9837.164987629318	-575.97541805998	-9837.164987629318	161.1459591759079	2.6524997144917433	5.717483845968103E-4	0.6726718802217955	5.240281070219901E-4	1.2218482400223945E-7	0.6496031156441913	-540.6928010070861	646.6024783915591	902.7938925786924	964.9927904193576	99.46658571246783	108.24896693246147	21	10	17	7	26	0.18509873516580508	0.311031281362908	0.30339021370585273	0.20047976976543627	
157400000	-10392.559497036915	-9849.71753608799	-542.8419609489245	-9849.71753608799	228.1873766803779	2.7200645491904694	7.602261159362832E-4	0.46474854129653637	6.619318680904433E-4	1.264992456370106E-7	0.4815326812544824	-510.0099909882305	281.1056849041531	329.4287051872178	236.40226037459692	534.4525637392512	77.26057470340673	4	3	21	20	33	0.19819328495089142	0.2994083075796732	0.30261221962604506	0.19978618784339236	
157600000	-10444.60767491388	-9844.077051715147	-600.5306231987316	-9844.077051715147	221.80834741978293	2.6230165560048557	3.678630714681025E-4	0.47454517953829	3.811283760637388E-4	3.353019144467891E-8	0.48083803448887386	-565.8473841263145	744.2999899267245	773.4608142746296	792.4348733239476	178.9018943444202	168.383178489557	21	7	15	25	13	0.19068059280966207	0.30729127123830946	0.30578818124295726	0.19623995470907327	
157800000	-10415.609775189445	-9841.536660261436	-574.0731149280093	-9841.536660261436	159.44354594068884	2.7311778808713267	4.485655542199003E-4	0.4623956533352083	4.4689353344099333E-4	4.751666803928031E-8	0.48633541180714007	-541.1576741462177	563.4326113005217	1036.7555925937907	536.8615930888868	97.85137891911778	17.910174423846307	34	13	1	30	3	0.18506494428351805	0.31842669803209145	0.30311298711928036	0.193395370565112	
158000000	-10420.32465830862	-9836.468397917093	-583.8562603915263	-9836.468397917093	194.02163151947855	2.795929978458959	5.130215513637314E-4	0.5112228232743598	5.170748433171477E-4	5.4283329788638965E-8	0.47444203403378377	-548.6955786812395	555.1297614614209	685.0405347058672	521.1742000154553	633.5197325633534	105.2886528298312	15	9	24	6	27	0.19358849284450272	0.30550169102906877	0.3021153185588175	0.1987944975676129	
158200000	-10407.14155857764	-9837.793455252639	-569.3481033250009	-9837.793455252639	101.99881558761469	2.608451083317511	5.75648149396396E-4	0.5980971771129606	5.70181817513346E-4	1.691848822332919E-7	0.7260425485467648	-534.3276303436385	397.72546326779883	336.8918423261219	1189.8317481617348	129.71543362480278	84.95647764840962	24	7	15	16	19	0.19161338221582513	0.31910702719236056	0.3018048215535902	0.1874747690382261	
158400000	-10387.210096246481	-9849.554457374466	-537.6556388720143	-9849.554457374466	88.73608148485216	2.390054236398629	6.498002857052649E-4	0.6634699219404918	6.174314957796214E-4	1.3402512219058758E-7	0.6256425060519968	-504.95687380436203	366.8491466122974	898.7824341807521	39.92580349697553	114.69889896219908	1.7820901780396685	23	23	18	15	2	0.18523162383855463	0.3069150497089087	0.3136680688220825	0.19418525763045613	
158600000	-10389.936479788086	-9840.710225699828	-549.2262540882585	-9840.710225699828	83.09576483997216	2.457304228737148	6.059898880028357E-4	0.5960664031212761	6.872236216425694E-4	1.4511394191206862E-7	0.5955174472285676	-517.235328989317	503.95591916704745	622.826255185858	68.18204145837218	161.08113963014495	3.884242507531309	30	15	19	14	3	0.1775869375931972	0.31181493014402417	0.30035011652337373	0.2102480157394068	
158800000	-10382.325798593114	-9848.524951381232	-533.8008472118826	-9848.524951381232	72.30501041563693	2.5273010961577933	6.908870849175285E-4	0.49742100144092727	8.006981431219443E-4	1.4851892100336128E-7	0.5349871518406952	-504.4640999616666	436.81242322782236	91.66345572116363	39.715604975823176	142.04283575152596	5.905587350261222	47	3	15	13	3	0.19708129887473386	0.29195450900941566	0.32085361195208656	0.19011058016376595	
159000000	-10385.831870710463	-9843.564469769684	-542.2674009407787	-9843.564469769684	84.68994863780311	2.9749972811124414	6.265512902103729E-4	0.49545375480815157	6.807569498312231E-4	8.812147329050905E-8	0.5018951178342945	-512.6140197425852	509.6487353746636	371.49147633737635	42.24556481038886	91.37562637339052	7.928316945901402	46	6	15	10	4	0.18338056412731155	0.30971110950536473	0.3132504601140057	0.19365786625332	
159200000	-10427.514095150194	-9844.692696696207	-582.8213984539871	-9844.692696696207	109.39895458097516	2.5760538542184532	4.7768370014353783E-4	0.5115892253102343	5.027946370752632E-4	5.773500923879967E-8	0.5131014320141355	-551.4981758401262	412.66558252503194	702.3498714875522	219.81025821896236	127.33361191064	7.7415445447728	17	30	12	18	4	0.19631137124201872	0.3039932678081485	0.29776958234935386	0.20192577860048092	
159400000	-10449.935869211771	-9838.705756421734	-611.2301127900379	-9838.705756421734	172.83484490476764	2.528459450786188	3.120458333026816E-4	0.5123778107126447	3.498480294833634E-4	2.5260619050906837E-8	0.4898161901173093	-577.2641100643292	1129.077638186736	400.64790038496056	82.12373405834182	206.88803111205658	265.10026382160027	41	8	14	15	3	0.18380196910101435	0.30330163190248943	0.3029786466556696	0.20991775234082874	
159600000	-10429.17456848729	-9849.124647238616	-580.0499212486731	-9849.124647238616	136.37231041472558	2.4787701584681288	5.711753127492678E-4	0.47668228887233993	5.615414267473979E-4	6.237626555882003E-8	0.47408745407324926	-550.4320185874232	702.5001795635341	234.96460681818925	206.27119714953807	72.83560075730755	14.425373628762804	47	3	28	1	2	0.18835013882184337	0.30569171720880045	0.30191057993086995	0.20404756403848823	
159800000	-10415.789649649634	-9863.218100058912	-552.571549590723	-9863.218100058912	118.75777294814111	2.61629842872954	6.445887682380501E-4	0.7230911184437959	6.444747194377152E-4	1.9476661849852453E-7	0.6893864715422635	-519.9538305643665	227.85853669839094	346.6350017233341	686.8045938903404	120.60422737489306	42.46926857169332	4	31	12	31	3	0.21683245588630637	0.2988361708185689	0.291708577854107	0.19262279544101985	
160000000	-10384.439709794358	-9843.89791716167	-540.5417926326874	-9843.89791716167	72.57026731789439	2.7302824282353497	6.4980089696365E-4	0.5629404124287968	7.5574913616834E-4	1.930072893402037E-7	0.6749148156584783	-512.5457354229221	197.2823014335122	438.63377027545624	125.9256534186039	30.655107467854048	8.156967056644454	3	44	30	3	1	0.17936029177720592	0.29726403125331713	0.31414367506755964	0.20923200190191937	
160200000	-10381.381255985634	-9843.243225200631	-538.138030785004	-9843.243225200631	72.93675922296259	2.638778502454724	7.69599400493932E-4	0.6050205402919696	7.496027109355583E-4	1.6380424764461857E-7	0.5910515602066418	-505.39040710389133	417.6118097621361	119.11127766524312	516.0638324901861	97.48031755650287	8.934035555189064	21	11	14	31	4	0.1917299253574227	0.3058043654306293	0.31214923505192665	0.19031647416002334	
160400000	-10401.602267737084	-9861.711999965048	-539.8902677720357	-9861.711999965048	150.08076636083334	2.708179783215377	7.713179938038477E-4	0.5274492830142605	6.903881844810657E-4	1.6834400001013135E-7	0.5463511248776833	-510.8774101446481	346.24104239137785	65.78705472425233	37.659189277985334	120.71374478542188	97.62163060891989	48	6	13	12	2	0.19926288865245062	0.3080979371230443	0.2945975121409259	0.1980416620835812	
160600000	-10403.964781865532	-9833.064411812233	-570.9003700532987	-9833.064411812233	145.64946916435767	2.4894153584206578	4.890300153598244E-4	0.5557797966978728	5.020694282679234E-4	8.129502115059802E-8	0.5633862219840442	-538.5435555750402	860.9918163527287	682.7317821639483	135.77146979315737	170.35122112784896	11.769075238906888	2	46	23	7	3	0.19373983933660194	0.3033377305321473	0.30363486261723777	0.19928756751401497	
160800000	-10430.837980835659	-9864.075720717381	-566.7622601182783	-9864.075720717381	164.17728123665745	2.8920337435386183	6.544878638225008E-4	0.4643504257478499	5.674601655243365E-4	8.030555219450539E-8	0.46224850761032205	-533.1004088948745	2082.351352790704	430.46389085095456	115.56477487356196	214.20257385725776	19.79240142438114	3	50	20	5	3	0.20647063654906259	0.2862294682839563	0.30651368013064817	0.20078621503633468	
161000000	-10388.271713895414	-9835.168817717773	-553.1028961776418	-9835.168817717773	218.3582113476606	2.4369554739867927	5.874597708579634E-4	0.5453614157859065	5.895183882748819E-4	1.1869151087753135E-7	0.5589342856777572	-522.7906317062491	478.84399571451274	67.54474152667215	142.44794695361995	140.91810387457681	100.91870152348588	49	20	2	7	3	0.18079186448714385	0.30360257376253846	0.29833444680471527	0.21727111494560405	
161200000	-10368.291873187321	-9842.721907209103	-525.5699659782186	-9842.721907209103	77.34846087590022	2.718640968725216	8.382752065805606E-4	0.5990910827172062	8.454661112413347E-4	2.741100712431771E-7	0.6355892415427677	-494.15380415662696	174.56510631006987	544.6922024031495	103.2754997138441	161.9016022109046	0.9281139135365031	32	12	32	2	3	0.18555107967931478	0.3190965634799006	0.31277254728477005	0.18257980955601624	
161400000	-10358.840111494856	-9830.82066227918	-528.0194492156746	-9830.82066227918	76.34587932165967	2.71877308067995	7.53950573198991E-4	0.5769820630728825	7.666489148339517E-4	2.2419367966914145E-7	0.6372669661519896	-494.7610403613523	320.58276050191716	189.03054004554772	802.8944464880908	106.16055806417094	4.801167153690996	26	6	14	31	4	0.18578445968081655	0.29690609487316955	0.3117582332264634	0.20555121221955225	
161600000	-10358.089161084035	-9855.139323053418	-502.94983803061814	-9855.139323053418	61.765889369367386	2.6405090150590964	0.0010163034693855186	0.5268917876626893	0.0010388688361106806	3.646965848701941E-7	0.5884854697319131	-476.0433968882359	308.6134414295835	217.7157093575444	60.870397998850684	58.999831627926916	0.7000475079770656	17	26	25	10	3	0.18677334933486706	0.30077654353316685	0.31408789786508867	0.19836220926687914	
161800000	-10391.183582298883	-9840.424902644942	-550.7586796539414	-9840.424902644942	147.40015012049886	2.535710832203713	8.120982933973472E-4	0.526225782948042	7.043051218856067E-4	2.1114838488474237E-7	0.5937121634811714	-520.3565346120495	422.01350208953653	321.7782385138955	158.42999657698965	143.78487588311486	68.6021749003108	7	38	15	16	5	0.20261515142346948	0.31789602177551624	0.28197108641629054	0.19751774038472542	
162000000	-10375.490060554526	-9849.822835064115	-525.6672254904112	-9849.822835064115	107.00020020834805	2.5668120370284044	8.289207973696928E-4	0.6602698205298014	7.396688371294128E-4	3.0764862359663684E-7	0.6674110735056391	-495.92591101401143	228.98404324724882	484.6180541866251	89.22931263793222	89.70186409058968	5.823961674497778	33	12	6	27	3	0.20078451124619343	0.29252172352693245	0.29772919137357406	0.2089645738533017	
162200000	-10351.09472032121	-9824.708631964018	-526.3860883571923	-9824.708631964018	74.40000006858182	2.694992972477537	8.428028909577977E-4	0.6125455189587602	8.678698987810515E-4	2.6990826611191065E-7	0.6403301476393976	-497.0732460364333	475.43153301623397	305.50780401607375	70.36745606295678	85.06622781251433	22.375757613124392	44	2	14	17	4	0.19099657502143672	0.31835342602794914	0.2989870025621639	0.1916629963884518	
162400000	-10397.261314690337	-9849.179562284122	-548.0817524062145	-9849.179562284122	126.2914374216873	2.3354574418526295	7.129337415330474E-4	0.5517503039395338	6.727697411306893E-4	1.5209875190708056E-7	0.5511861076809254	-513.9526199996711	481.41694073861476	279.07136692471266	538.3650335212667	534.5142122612745	104.43162012013184	4	20	1	21	35	0.1905341437945376	0.31294380136012595	0.29919366338540093	0.19732839145993694	
162600000	-10403.056000285289	-9846.391289356208	-556.6647109290808	-9846.391289356208	154.4068965606	2.6456923633424103	5.996603824097235E-4	0.5655602244151827	6.289081669308172E-4	1.1849443942593187E-7	0.5641808501649153	-529.0389457275832	331.7386622191306	143.67871967188398	135.98662189438383	20.651876594449046	31.706821150939422	47	13	17	2	2	0.18816588950223842	0.3133141370275354	0.29888611844868623	0.19963385502154124	
162800000	-10403.635394092076	-9856.001387977323	-547.6340061147524	-9856.001387977323	109.4488986918729	2.5600181687971526	6.427052781708093E-4	0.5877934685225837	6.675185713865832E-4	1.5439601681743167E-7	0.5872008753788156	-511.882865967849	270.04561138139223	200.70710776971458	1117.093996047599	205.9403595272753	67.19860187885664	19	9	9	26	18	0.19702763038856944	0.2955774875453738	0.2938022020429672	0.21359268002309084	
163000000	-10376.011739070344	-9824.371135114385	-551.6406039559596	-9824.371135114385	149.66142451800138	2.4704005202044668	6.869929908182122E-4	0.657545871100368	6.459734003397111E-4	2.2162525431418164E-7	0.6872334714051773	-514.3553152006684	276.6208629335395	367.9320699936258	1642.2953139747349	456.16726768646214	112.75175054642025	13	14	5	15	34	0.194167460997465	0.3116136674807777	0.29404821947815396	0.20017065204360443	
163200000	-10407.493051104895	-9847.155457292793	-560.3375938121021	-9847.155457292793	120.95517938722361	2.4413995876623047	6.261479974137216E-4	0.4350816757308843	6.239403272206599E-4	6.878089930406532E-8	0.42634916300897596	-529.997652650482	521.1749015401331	122.1235140936619	275.58535515933335	121.77630007121306	20.185702683663546	47	19	10	2	3	0.19025961182701126	0.3132333000948355	0.2952851947879175	0.2012218932902368	
163400000	-10395.181296075669	-9857.924730267625	-537.2565658080434	-9857.924730267625	148.35372008633362	2.501140126234021	6.953727011649604E-4	0.39608116912737307	6.715554209712059E-4	7.089858778728941E-8	0.39570446492840133	-504.06868258213143	291.46088881041237	276.2364830665622	947.6717171387576	72.09685678856803	90.11269075288435	20	12	12	4	33	0.18113029980999892	0.30469148019096937	0.3226197315284533	0.19155848847057944	
163600000	-10357.030844691471	-9848.186123314004	-508.8447213774662	-9848.186123314004	114.47888082311349	2.796116287755761	0.001068885354513843	0.6321890551844881	9.38770216278658E-4	5.299896496979803E-7	0.7109020092318696	-476.47586139740423	300.9161532654741	168.61870434059892	127.2702667372958	410.0951946185699	42.662984728805554	15	7	6	18	35	0.19801731437394704	0.29392599215605153	0.30673668409371974	0.20132000937628267	
163800000	-10382.502101409666	-9843.04862467224	-539.4534767374257	-9843.04862467224	127.44548319636539	2.6041890005661794	8.01734497967169E-4	0.5541750039634625	7.855713996049163E-4	1.981796695591317E-7	0.594237183696633	-507.3149886730513	766.0451107222509	256.3249260539301	436.07850302754673	111.47376365867994	26.606897995790156	8	5	30	29	9	0.1908163307150388	0.3023332825854162	0.29660791864187225	0.21024246805767366	
164000000	-10372.018434474247	-9852.136558593951	-519.8818758802961	-9852.136558593951	168.8811360796799	2.5442326990849726	8.858401882768181E-4	0.693276978886186	8.010197735550337E-4	4.14238886474211E-7	0.7270684648915893	-489.4612664358665	156.86933824705088	343.3811169841917	11.251841319394543	33.020752269469924	97.88094949022262	2	53	5	15	6	0.18995645282596313	0.30061749833819273	0.3097397120951307	0.19968633674071443	
164200000	-10393.916402310731	-9838.51552009073	-555.4008822200005	-9838.51552009073	140.09657459278847	2.571903390831177	6.462292478939433E-4	0.43800269769829603	6.24684236885898E-4	8.951657534259297E-8	0.46886345183107847	-521.7713996885162	485.61243610374595	424.3701563300064	1140.4888879602865	91.48554379671526	40.976895696830894	20	15	10	33	3	0.19052535967396814	0.30183088356193777	0.31014005260731814	0.19750370415677687	
164400000	-10371.730495974982	-9838.896721757048	-532.8337742179334	-9838.896721757048	135.41153008123882	2.6189066362453484	7.929845556236935E-4	0.5589379310558377	7.300488071119399E-4	1.8346723184678045E-7	0.5541442016963501	-499.2720359225079	238.5975024833329	637.7623100891275	761.5184379676041	147.15652234860835	67.32320629561774	28	5	12	4	32	0.18955155534748536	0.2947005102042824	0.30319601883248026	0.2125519156157531	
164600000	-10359.091382357183	-9831.324278710228	-527.767103646954	-9831.324278710228	88.29815780857494	2.5543088932069886	8.539651495201815E-4	0.4955884566961445	8.778423832605097E-4	2.1019871912832348E-7	0.5384407819152297	-497.00683809979836	346.3795081973401	362.438123590628	399.8717202153635	61.51868965464031	61.158771945280684	5	36	8	12	20	0.18194198160975836	0.3140466996748224	0.31294137056315735	0.1910699481522629	
164800000	-10359.854769437925	-9853.129468998619	-506.725300439306	-9853.129468998619	98.31778114793877	2.4087881448321635	8.611347108398641E-4	0.6229447414342316	9.430080975019403E-4	4.0406668582574673E-7	0.6954066786892463	-474.02646993090264	346.4466902046413	569.4614120846044	6.0010571458695	38.63354047602008	37.582776517205566	38	15	14	5	9	0.18092687647779174	0.3072156861680053	0.30932680493692577	0.20253063241727826	
165000000	-10344.87926266719	-9831.7834686343	-513.0957940328897	-9831.7834686343	58.03142628659388	2.6490131928871588	9.736359188060808E-4	0.6535723265541796	0.0010355954275707707	3.180949099557746E-7	0.5975854630201737	-480.96576786088343	304.8106924506878	576.5924749990252	568.5268902441768	61.75652700117607	33.36766684938732	34	2	7	9	29	0.19545991622431358	0.30687140003329993	0.31516537014213186	0.18250331360025573	
165200000	-10367.270624441826	-9845.004722520023	-522.265901921802	-9845.004722520023	60.22388153042741	2.9341264292721556	8.131620666992602E-4	0.5898960740238572	9.415937217223324E-4	2.566702485085508E-7	0.5957630682319395	-493.7604766076806	334.90195213344566	117.59450369776324	92.0648311450384	126.25873836807611	1.719375947401587	47	21	5	4	4	0.18685648645927946	0.3099629704091127	0.30545294683870267	0.19772759629290626	
165400000	-10393.655198037184	-9873.591509815224	-520.0636882219596	-9873.591509815224	71.98902823997818	2.5299657402795277	9.393336515737368E-4	0.4565862504224291	9.953088604219905E-4	1.836410361118114E-7	0.46420705492552733	-492.1725911640614	347.8771163141772	220.5790563237204	71.40726007510683	43.348353626250876	68.20562872234368	42	6	10	5	18	0.18087146425202003	0.2963441284981514	0.3180505584494192	0.2047338488004105	
165600000	-10353.754831355734	-9836.189291121584	-517.5655402341506	-9836.189291121584	67.79005174681548	2.4761231212902626	7.645985100905221E-4	0.5487901416349814	8.34892766869343E-4	2.2673176987776365E-7	0.6181495877735094	-489.2635759489428	331.7784438351365	345.3364842070389	47.336977015007825	74.65968411434456	0.16505712875843798	23	29	16	10	3	0.1830380345529978	0.30397093488055404	0.3160677234428902	0.19692330712355913	
165800000	-10369.408848099105	-9844.37811388447	-525.0307342146361	-9844.37811388447	79.69131536886515	2.653470498320182	7.55215639149744E-4	0.5837876024127712	8.286579201121673E-4	2.7560372175801455E-7	0.645955869861791	-493.23793942479875	509.0472946506778	235.9835282212758	527.1780080184847	58.57943307947609	35.71944289265446	8	24	13	32	4	0.18838940687545763	0.3018003220195937	0.31075421607897846	0.19905605502597137	
166000000	-10365.467252292485	-9847.96173757657	-517.5055147159154	-9847.96173757657	66.387496902227	2.531058058555383	8.956451617309497E-4	0.6033322643527281	8.706856945256445E-4	3.782705577035324E-7	0.6982583197427639	-486.2406381916145	385.6426820266566	671.1357129386097	105.36404119568978	132.8818683528851	1.670712076975998	42	5	28	3	3	0.18093663010958405	0.30874236088426554	0.30299635503715755	0.2073246539689942	
166200000	-10382.592641528947	-9838.815261486625	-543.7773800423212	-9838.815261486625	161.38855152940204	2.6670083669526368	6.834102603157209E-4	0.6833968869311092	6.166031330378761E-4	2.1165002850731558E-7	0.6704999120301459	-509.8843226021896	221.96485158900177	401.7631465285919	583.8294299967747	38.83186900297748	127.66407939899639	28	4	13	8	28	0.1881387989921437	0.3011394449461311	0.3137473927480385	0.19697436331368814	
166400000	-10432.456188614036	-9854.60364517558	-577.8525434384553	-9854.60364517558	146.75754716068687	2.7341685645044063	5.258409176905559E-4	0.4080762454223119	5.480901216687217E-4	6.313230681844945E-8	0.47451892357355524	-541.302900155351	352.7301462877618	507.401455602575	815.343308564993	1549.7422435484639	125.41504030453062	1	26	2	11	41	0.19358055058359264	0.3031775881412501	0.28874657166503315	0.2144952896101257	
166600000	-10382.404324624187	-9846.938419355081	-535.4659052691065	-9846.938419355081	162.10405842088628	2.5024641334157525	6.76701193642043E-4	0.5648542691642846	6.133945261556096E-4	1.5159246073635295E-7	0.605828089407211	-502.48887628899104	464.01907851544956	173.16459205607526	673.6815332213263	82.99735500485637	19.778995851317763	8	21	15	34	3	0.18575015575768777	0.30936311969171715	0.3125553586883442	0.19233136586225244	
166800000	-10367.49045183207	-9834.707723870762	-532.7827279613085	-9834.707723870762	93.11399619762356	2.60502616840313	7.311810468979582E-4	0.631006083358435	7.318066710263941E-4	2.8350565535910924E-7	0.720954079611411	-502.1464526911003	247.62293519478774	242.2141469449894	451.6975712267421	105.06641978634417	3.191577718732158	7	6	31	34	3	0.17937122380093454	0.3121016265324246	0.31022203515541646	0.198305114511226	
167000000	-10376.752348162721	-9834.637098465982	-542.1152496967387	-9834.637098465982	89.31819121003585	2.701184711928763	6.004811098181798E-4	0.48512681690284326	6.075806852249531E-4	1.1007972879729228E-7	0.5670457678556201	-512.0898066934263	316.25875311350154	775.3543749967705	129.14763199039743	61.609067464959	0.018318729438458407	37	10	26	5	3	0.18077720669313124	0.3149819151096969	0.30308212614716573	0.2011587520500077	
167200000	-10434.37776085177	-9855.29891547294	-579.07884537883	-9855.29891547294	117.89271202404034	2.4468635629471844	3.899909171993605E-4	0.4332815946965016	4.612792577314435E-4	3.771492365661153E-8	0.4715086999167474	-544.4466221226803	864.064854726625	79.6976240543267	363.40494237624944	325.7475989741342	0.6846992444374842	47	19	11	2	2	0.18620684226542394	0.29563363716998503	0.320071631922217	0.19808788864237567	
167400000	-10379.785901579706	-9830.111545242822	-549.6743563368842	-9830.111545242822	92.59766135267198	2.6508516093172307	6.624531912450064E-4	0.386122803580556	7.074213932802012E-4	7.945387313341983E-8	0.43547829338262056	-517.7079018195308	261.74121633187985	423.1376981248285	778.1865445495939	152.86426582206343	7.130370728340404	27	2	13	36	3	0.19311069047490548	0.3233627985172506	0.29535639213021087	0.18817011887763457	
167600000	-10402.117565163471	-9860.415200744148	-541.7023644193229	-9860.415200744148	91.00248096521939	2.491281014275458	7.761189372123684E-4	0.5106922471357814	7.836309505695072E-4	1.373998946754855E-7	0.5022814861795926	-516.9225086869296	405.0093913721068	76.88542137867846	90.8899859560485	9.55492690534198	3.746515895705005	56	20	2	1	2	0.19532601824248008	0.31042130134812745	0.2832792566948686	0.21097342371452532	
167800000	-10376.47148337385	-9839.88436549964	-536.58711787421	-9839.88436549964	65.5773420206947	2.520747759722046	7.450267970123975E-4	0.5671144149413383	8.16401210973668E-4	1.7646132870712982E-7	0.5685855497396718	-503.6990695109806	373.60393288464905	1121.0543500828494	206.74424813992485	126.13476815827765	6.899043365130621	34	7	18	18	4	0.18993821063853528	0.31154306744845084	0.3051656129097745	0.1933531090032408	
168000000	-10353.710649170052	-9843.149003662002	-510.56164550805096	-9843.149003662002	115.3361785930131	2.4538544158784186	7.807857923335602E-4	0.4269098004509259	7.536672663643617E-4	1.0677823613489508E-7	0.43595384201540077	-480.58026022041753	366.4999452986308	540.3661798714306	56.34006616885433	18.145644932431214	64.83216407730437	36	10	3	17	15	0.20303584452827939	0.2928543508487253	0.3060774403677415	0.19803236425525522	
168200000	-10411.036078377889	-9861.56560196788	-549.470476410008	-9861.56560196788	124.52807997894296	2.543983751609406	7.026246240838522E-4	0.3831920085551627	7.07738896607838E-4	7.41711415387308E-8	0.3814703884190175	-520.6656579291327	506.6095338199496	178.50549231476856	102.69338811308684	83.73065681768563	84.96692460074311	40	8	20	2	11	0.19515449055434334	0.3129773998450581	0.28582933191111204	0.20603877768948783	
168400000	-10383.051622665771	-9847.066012196217	-535.9856104695546	-9847.066012196217	166.77199384561177	2.571161230090391	8.028534813724611E-4	0.6984942557655465	6.969641421229378E-4	2.7093563386542384E-7	0.7246400865780861	-500.66988349456676	457.90132174910326	635.4855732007376	124.60867116058635	435.79165160580516	71.75203505150216	12	1	6	31	31	0.19726180650951733	0.296252501230939	0.30917494359150693	0.1973107486680382	
168600000	-10351.43747742883	-9845.786415219958	-505.6510622088708	-9845.786415219958	78.22995252525881	2.7863614378119106	9.512658561178018E-4	0.533844882302776	9.939897791176981E-4	2.3934405751449647E-7	0.5015326520530043	-477.06719531309966	234.33262922315427	401.7528924731547	80.0712242297856	74.89095732110736	10.634061241710947	27	16	28	8	2	0.18642994415547412	0.3067191839196047	0.3075351512030251	0.19931572072189743	
168800000	-10380.549051082095	-9851.569305392122	-528.979745689973	-9851.569305392122	74.31413852981696	2.639461581159254	7.722919861417911E-4	0.5028115479839919	8.348051312446251E-4	1.817579035907626E-7	0.5544730400960312	-498.00276180548553	132.78581909125734	548.7093496050956	94.52603959770403	36.056476236041	81.13971037872986	27	18	21	2	13	0.20066933365756473	0.2938466532781413	0.3236264615872996	0.1818575514769957	
169000000	-10331.880296401574	-9834.15745600673	-497.7228403948456	-9834.15745600673	54.219972779273974	2.5709841048454187	0.0010449922466222877	0.5488345367485964	0.001119212794817985	3.9124514088138973E-7	0.5884888987970591	-471.8418496441353	231.4545272145708	47.11264350050438	61.92803747556367	74.9486302531839	0.8804810583878084	51	16	1	11	2	0.19225276031590988	0.3122806046976922	0.29007099694823785	0.2053956380381614	
169200000	-10401.362385034703	-9869.091918902095	-532.2704661326081	-9869.091918902095	75.94569558678174	2.813089436699511	7.653633514246518E-4	0.49302139210568535	8.109502673314906E-4	1.3601119776277065E-7	0.4860082594539304	-502.65044143267664	371.382780767553	447.34301880469167	167.38381115252494	95.45517514873069	0.33969238509749594	7	36	10	25	3	0.19666187675198135	0.2958599582228067	0.3006513098187119	0.20682685520650157	
169400000	-10380.701814175804	-9856.005172478375	-524.6966416974291	-9856.005172478375	73.10280219855906	2.7268037896876143	8.226454803382478E-4	0.5857081473031741	8.238562625688732E-4	2.427408871765892E-7	0.6243740799000997	-489.66466152474004	186.32932426647972	927.2531621781482	918.1414637159371	106.15124470466316	3.6162502842363717	30	11	2	35	3	0.19675229657298685	0.2940149695243765	0.3203612756950868	0.18887145820755163	
169600000	-10389.65996686002	-9860.930960672307	-528.7290061877128	-9860.930960672307	73.80966943756869	2.3105331218341174	7.289879987145701E-4	0.5680418615312214	8.098326683655991E-4	2.0031086225805812E-7	0.578685883312737	-494.36226407620325	420.1818800377802	245.52554894200543	910.6544711336278	94.93609097212865	103.7982326992125	16	18	8	34	5	0.2048380881292767	0.3074006037366866	0.3034248539397857	0.18433645419425276	
169800000	-10368.309678254813	-9849.747777401197	-518.5619008536157	-9849.747777401197	87.32314423714884	2.394422603866371	8.995369925251677E-4	0.580822465360564	8.618307904349725E-4	2.1769607475325112E-7	0.5688043902194525	-479.0842445423181	1457.8873493178191	157.06464113787757	739.9397263902944	1037.0739254764626	83.68595635105476	4	27	3	7	40	0.20634798512203156	0.3047495835596209	0.29076466908280546	0.19813776223554372	
170000000	-10422.714417675723	-9846.154448147332	-576.5599695283914	-9846.154448147332	159.75938885594752	2.7107340791925756	6.190455486433119E-4	0.5749828105815884	5.799246700552619E-4	1.2310248217749778E-7	0.6083984911803612	-540.3279030080689	516.5396788374092	443.31035550618424	1299.7761154055634	370.7796693864128	142.28268011526168	1	29	4	14	33	0.18562277452298817	0.3019664419708396	0.30192628396711846	0.21048449953905554	
170200000	-10411.226799341974	-9849.273314482738	-561.9534848592357	-9849.273314482738	143.95744724544394	2.4487510444749274	6.009680628597936E-4	0.4074503166328234	5.978359802609024E-4	7.907655925042859E-8	0.48025927749080005	-530.6511073748355	364.2500908749163	433.0476975983861	501.67470369915856	103.17088517770443	64.50145608443786	1	3	45	29	3	0.1887238495769539	0.29441242732291395	0.3034706230093284	0.21339310009080564	
170400000	-10420.579871083684	-9843.205422178462	-577.3744489052224	-9843.205422178462	131.60825595710077	2.5002609101763538	4.4738879636099126E-4	0.47973186821793656	4.6295716586433383E-4	4.691181932641568E-8	0.49022386391246003	-543.564373374327	526.0505811916325	108.08639365736936	143.3672562741572	580.1183530713585	1.2242848767791563	48	22	7	1	3	0.19113221453639911	0.30340800100258103	0.3061886056881736	0.1992711787728482	
170600000	-10412.516836940307	-9833.153183512637	-579.3636534276693	-9833.153183512637	150.91248906666797	2.7426957113051533	4.885612244544457E-4	0.5615083447155761	5.011701320627509E-4	9.64197424933898E-8	0.6399802090904866	-544.9754618382906	685.2665577656419	1021.3399871262002	577.091943608849	165.5369080194977	87.06114938169524	34	8	2	34	3	0.18467729785764947	0.3109239849032666	0.3196261421069494	0.18477257513213657	
170800000	-10353.087995540158	-9835.139109830241	-517.9488857099161	-9835.139109830241	86.86451384181817	2.5251173009600363	8.431652552749711E-4	0.5904523688822843	8.336722421547674E-4	2.6252104711386207E-7	0.6116205217538807	-486.5283990644488	283.6785538683721	578.4395555747001	501.5148726877585	79.68816342913395	1.7117485646866537	36	1	8	33	3	0.18994014187194652	0.3018069581327971	0.2972463061330511	0.21100659386220733	
171000000	-10379.530688549126	-9848.214111682992	-531.3165768661346	-9848.214111682992	86.8242817695198	2.506953289964385	8.590230402833037E-4	0.5993774059602965	8.202461262032057E-4	2.457204485899688E-7	0.594395165894521	-503.8168939708577	340.7004113584727	367.35184278494546	48.151713540214175	42.24395835465305	5.122110342451797	27	21	25	5	3	0.19022847222839406	0.31099819993975775	0.30581425630111014	0.19295907153074027	
171200000	-10377.853016975661	-9825.96938641739	-551.8836305582722	-9825.96938641739	245.55601443266855	2.614943294677472	7.178286758428806E-4	0.5669590074030989	5.893886112007461E-4	1.269544581578959E-7	0.5376334399759936	-517.617383872807	274.92582692172533	669.9380911721549	601.0129764464574	56.95021997436988	149.25792966666074	26	21	2	19	13	0.18847271267312762	0.2973724018770472	0.3190349108054291	0.1951199746443981	
171400000	-10406.441384346086	-9867.431507494292	-539.009876851794	-9867.431507494292	69.50304407075716	2.5533133143469353	7.241091467579836E-4	0.5387621328168946	7.464173989774571E-4	1.528533467814935E-7	0.5490733300681492	-507.8454748831311	660.2562216970721	740.9165870379144	320.772763624619	60.99593029340315	1.7755835005390945	33	15	3	27	3	0.18594421363046615	0.3082479658976446	0.30253700784027526	0.20327081263161606	
171600000	-10405.528449316753	-9850.34241552259	-555.186033794164	-9850.34241552259	160.16792414462935	2.747384690209295	7.074513631838168E-4	0.497463633715921	6.460027187776968E-4	8.718829509656583E-8	0.43424284692891635	-524.5115183291921	334.503235957252	508.3415573260112	176.63037647405872	108.2461075745407	68.96098861235296	2	45	4	23	7	0.19432263713505768	0.29762742086537897	0.2967193921992463	0.21133054980031912	
171800000	-10374.226824967158	-9835.41847676539	-538.8083482017676	-9835.41847676539	82.99476242653033	2.580051217499308	6.67058207741924E-4	0.5245137453662344	7.176535672991279E-4	1.3847289799582368E-7	0.5638528280084325	-507.71238563657016	382.4587260734464	605.9378223647402	317.5679421038769	110.26112389003917	0.11527372859458403	20	25	9	24	3	0.17963584277928601	0.3024780660777535	0.31896148820987436	0.19892460293308825	
172000000	-10382.519627455034	-9835.750730320844	-546.768897134191	-9835.750730320844	96.84090000498006	2.761339574091553	5.762252749835413E-4	0.436761341810464	6.04174287799037E-4	8.352749785551786E-8	0.49363406945300053	-523.9231083654819	448.65933487923746	178.88951657065755	76.99454159251047	1.6854653118884022	0.17010493112564198	44	13	21	2	1	0.195861822052657	0.30353399501608275	0.3095193084499988	0.19108487448126377	
172200000	-10371.60371298769	-9841.409886465937	-530.1938265217532	-9841.409886465937	95.91691185801427	2.5615283740559436	6.870530766098505E-4	0.6029307198542442	6.735209439579699E-4	1.7494824625502995E-7	0.6201442216512607	-498.7260098071276	412.29510088848224	653.325126535596	58.579745617690946	126.7809491632556	6.67243928649976	28	16	33	2	2	0.19498586498913995	0.2820453592090424	0.3242356384790688	0.1987331373227512	
172400000	-10393.01700193576	-9840.762058527614	-552.254943408145	-9840.762058527614	153.31377999166963	2.7850289498573537	6.806606154344455E-4	0.5960281091877666	6.014590849416336E-4	1.3904894507696007E-7	0.5883305483914819	-517.711132405113	232.37577821895775	640.4864433719373	384.73723764472305	44.31978737914288	167.13567060725947	18	20	7	15	21	0.19203266991209028	0.31503122182973664	0.3062931255947292	0.1866429826634462	
172600000	-10362.123987939001	-9828.057084475862	-534.0669034631401	-9828.057084475862	144.17591300935814	2.473645681416185	7.608223548156774E-4	0.4949019829726816	7.549388280772614E-4	1.1331104613302173E-7	0.45138920213950867	-504.80929194672854	432.2197136306516	47.85439832789002	159.27991012936985	78.5490407686245	12.06492332315273	47	5	2	24	3	0.19112228594508887	0.2984364910136135	0.3084490050998861	0.20199221794141387	
172800000	-10350.82914363537	-9833.840300713966	-516.9888429214047	-9833.840300713966	104.82304426568032	2.80285104291446	7.59377117264507E-4	0.5103998565866289	8.164000715519716E-4	1.7915233550387665E-7	0.5339216356954865	-485.8650630482018	617.4779531261008	146.04659502794067	358.9165369640815	69.34317407302997	25.70296276953916	5	21	23	30	2	0.19123485064390483	0.2963396213442404	0.30995447719382535	0.20247105081803182	
173000000	-10355.299987157656	-9840.016820947922	-515.2831662097345	-9840.016820947922	84.56306526659179	2.6046004740265793	8.979981884134703E-4	0.5343254455849439	9.167227162384177E-4	1.839660165487736E-7	0.4816598211378792	-489.88452937998886	278.4385337833326	38.95793175416766	45.52769084714516	53.259227718490905	15.272221226921877	46	22	5	5	3	0.19286399361832254	0.3196025818842821	0.30132001783617635	0.18621340666122133	
173200000	-10387.696872022165	-9844.887865206107	-542.8090068160578	-9844.887865206107	97.41043771090034	2.6469745841557284	7.373879136419251E-4	0.5244551836641265	7.421203031200838E-4	1.353702782250353E-7	0.5170703143003033	-509.570449910821	452.5803205578935	232.08706237815647	599.4619916586912	244.8553224879577	63.69556210270532	19	5	16	10	31	0.18656918924948662	0.3077236951239507	0.3136449732871056	0.19206214233945937	
173400000	-10395.260698728714	-9849.368295859727	-545.8924028689875	-9849.368295859727	93.64938376794446	2.358839072375632	6.978084091200436E-4	0.4448695873381674	7.020650706289152E-4	1.0411391099874344E-7	0.45467998478401145	-513.303812596514	466.58621837847465	276.5247525109831	551.0022392520566	227.7325059844782	97.84439434340877	4	13	24	6	34	0.18940297541066464	0.29976609604251214	0.3071687505881705	0.20366217795865496	
173600000	-10443.237062117363	-9851.332299946556	-591.904762170807	-9851.332299946556	125.09952087128828	2.687105492056502	4.3333397594105843E-4	0.4176729165064307	4.5903796147016415E-4	3.520666786122724E-8	0.4472221696476198	-560.1216838497619	879.320535342758	704.7826011812143	175.32157458796217	150.6157717028046	6.815669387397909	22	24	27	6	2	0.18186241366232367	0.3079401759740701	0.31062887898160174	0.19956853138200684	
173800000	-10365.90709496176	-9831.290308250906	-534.6167867108538	-9831.290308250906	109.91162699243885	2.7497151146728034	8.254506395722333E-4	0.5914555847432156	7.576559992088185E-4	2.776346776723999E-7	0.6693541209193281	-505.6894075848207	291.4413873614538	361.18287546978655	92.28232894382349	77.67879207480702	23.70374983628673	23	25	13	18	2	0.18524517708557162	0.3008539991092712	0.31313071108062507	0.2007701127245345	
174000000	-10388.724711207418	-9836.621383553076	-552.103327654343	-9836.621383553076	103.9070176853927	2.5956318975469492	7.400901179064091E-4	0.5729732986454362	7.051552800018794E-4	1.8365339292857202E-7	0.6178812590825927	-521.2992301785757	283.81530191250346	401.52332808434136	143.18251393490758	152.17946780503598	97.34833460235917	19	27	17	5	13	0.1892643686793343	0.29564149350877467	0.31075132497585534	0.20434281283603806	
174200000	-10362.733864571104	-9840.147019823327	-522.5868447477762	-9840.147019823327	75.62312102039056	2.641957300790739	9.248052425756934E-4	0.8950164235580169	8.733366592833437E-4	4.3736223798211057E-7	0.7887650223668768	-492.9344099615875	198.31179202285387	360.6717796960738	70.31156413113166	83.49525903944381	15.93795998743105	22	20	17	18	4	0.19637544192188833	0.3068087434767938	0.303567754074315	0.19324806052700522	
174400000	-10381.387419465009	-9844.003604828345	-537.3838146366642	-9844.003604828345	85.42533704711074	2.280166315174501	7.065910543911998E-4	0.6901169463895145	7.780299962656993E-4	2.127049027847971E-7	0.6514827187456899	-507.0534144598884	317.63207848338317	475.84761161761605	121.27340233362862	96.06188416027729	39.793872594371976	37	9	25	6	4	0.2059784869741531	0.2732758475443497	0.319194323841407	0.20155134164009267	
174600000	-10376.434429255462	-9841.383550911534	-535.0508783439277	-9841.383550911534	91.24835204845661	2.8714325680964503	7.230491750780182E-4	0.43078426585276214	7.510314091831445E-4	9.49047490556591E-8	0.451998766810302	-503.9876839888173	588.5455113644592	362.7944561616727	487.4187402321389	81.03705779547289	4.624251552677711	1	29	13	35	3	0.18584804848352773	0.30727412290877876	0.30885277783280707	0.1980250507748889	
174800000	-10392.637757036226	-9854.79765774626	-537.8400992899664	-9854.79765774626	95.42788850044334	2.622970978690551	8.222053001182316E-4	0.5133508701612234	8.173083580069763E-4	2.0634070222132938E-7	0.5722426561120427	-506.71263424022214	775.8693512116469	189.84236571217244	297.82847289876247	106.20701807183366	20.03612613027771	7	14	28	29	3	0.1964916088976031	0.30416846056794217	0.3063807360282228	0.19295919450623428	
175000000	-10407.727661946148	-9842.74543415768	-564.9822277884696	-9842.74543415768	188.77735743283225	2.6646583237672474	6.375515673565707E-4	0.4439560634827227	5.549326959885517E-4	9.689349985654784E-8	0.49694561164647305	-531.1957039451814	336.47542507085876	1024.7268082123169	201.43615485859675	125.49170551592667	200.1591425573718	29	15	21	14	2	0.1879605258129071	0.3058797776766506	0.31659429109195386	0.18956540541849082	
175200000	-10428.25787215675	-9844.447578636069	-583.8102935206805	-9844.447578636069	142.28072422477774	2.7422213417763666	5.023802290883617E-4	0.48100309929277046	4.966719251669644E-4	5.6733442578588246E-8	0.5078844933594184	-548.4956783715887	607.838908232963	584.126054440278	604.7058645057031	721.9975776962093	119.62384398232075	39	4	1	4	33	0.19812679434113892	0.3107927248233354	0.2877231624180023	0.20335731841752558	
175400000	-10384.01195535313	-9844.37524693821	-539.6367084149191	-9844.37524693821	92.98656494724504	2.514014628798691	8.495733725555904E-4	0.5879748438880134	7.253367083983961E-4	1.5675344759141736E-7	0.550049424389546	-510.61922543997207	451.86141646809057	177.8988167590782	104.90512099385168	118.08398921999766	0.7560687575414027	41	16	13	8	3	0.20120960938304783	0.29471261873788895	0.30633370921468156	0.19774406266438396	
175600000	-10373.556655524742	-9840.646042747643	-532.9106127770996	-9840.646042747643	95.49586552635041	2.7214967337627396	7.858479883091105E-4	0.5952429001584745	7.74387473817941E-4	2.3104521013010178E-7	0.597494802511474	-501.7178640662852	494.27602708952986	167.42568933611824	235.5266180129362	40.43339709340285	97.67523548684308	36	11	3	12	19	0.18867184224053762	0.2982056351158459	0.3075375527431182	0.2055849699005006	
175800000	-10390.477859389404	-9858.126100808642	-532.351758580762	-9858.126100808642	115.35870543995688	2.645232986244367	8.181341088325713E-4	0.5381111212838312	7.560471493136608E-4	1.5106966734472044E-7	0.5014031352144217	-498.44416519685973	430.67814855804505	313.7617018475479	348.32487337754986	639.7592436774562	58.35298239623626	11	6	16	15	33	0.19976066330854061	0.3043614972869018	0.29584833342983163	0.20002950597472816	
176000000	-10395.68190856404	-9847.47923030911	-548.2026782549292	-9847.47923030911	110.56589794694918	2.6604127156681705	6.523186420336194E-4	0.4850226269918831	6.470385057312879E-4	1.2390652044111488E-7	0.5477893494245967	-516.829745908322	349.80719274970545	811.9320294131726	125.86389408374444	115.46084837631601	24.816195826201792	30	14	17	16	4	0.18602072811370646	0.3062345262750343	0.3137695487545303	0.19397519685673134	
176200000	-10428.973978726714	-9841.814050132414	-587.1599285942998	-9841.814050132414	148.31327724445873	2.6043953792701826	4.699875854314328E-4	0.5675105780726015	4.420148339495345E-4	6.839062596879412E-8	0.6107613190849704	-552.9537309757368	592.3811107237558	1785.7137704994616	77.06532207809977	120.02230157696708	20.31464698231196	39	9	14	15	4	0.1872230205658643	0.2987293497149912	0.3067908017922802	0.20725682792686678	
176400000	-10468.7852761053	-9852.60083600686	-616.1844400984395	-9852.60083600686	183.53890247613063	2.857800762470741	3.2503764522537966E-4	0.4810254892091632	3.6506219422280676E-4	4.5317612559977006E-8	0.5990424587919988	-582.6703909208181	1235.4630863898158	505.85693506692866	260.19119648878734	177.2324190392789	156.20578462199316	38	14	11	4	14	0.18702561952138363	0.3037278687156075	0.30252967414081144	0.20671683762219978	
176600000	-10388.198951391441	-9825.94782434224	-562.2511270492008	-9825.94782434224	94.94071885357943	2.5955629161764926	5.768878689191903E-4	0.4346583092011383	6.519044869646181E-4	6.960271201795663E-8	0.4494982007932904	-529.997455218192	446.53871744283094	838.3247621658318	460.67230674486126	95.9343388617554	41.057437116847474	33	6	14	25	3	0.1746337225979649	0.3074202703182066	0.3256018251996669	0.19234418188416375	
176800000	-10391.492054269356	-9844.413745566168	-547.0783087031888	-9844.413745566168	85.84876094396084	2.7471235188150267	7.902672914253746E-4	0.74939651159324	7.292896035559836E-4	3.140213961827044E-7	0.7889709339289152	-514.696563692187	458.81662786363336	525.799934092432	380.4419600123542	143.7617054260577	1.7029331388644822	1	17	32	27	4	0.19074577143979693	0.31988505690979463	0.2987337159887305	0.19063545566167997	
177000000	-10377.810495699754	-9842.361413137227	-535.4490825625263	-9842.361413137227	98.77358234801103	2.7061701340374102	7.595025259067179E-4	0.7193636947471543	7.126053550671849E-4	2.8650143265942863E-7	0.7056392210977513	-504.2508291303561	397.7635168734672	629.0196716999443	102.91283505965285	112.07970612769981	1.9013810786322187	34	11	23	10	3	0.20829576347683332	0.30905935209736984	0.29388099335984946	0.18876389106594918	
177200000	-10387.511993946015	-9841.729285419826	-545.7827085261886	-9841.729285419826	88.13819101817438	2.437014822954276	7.199713597763426E-4	0.5051500178009104	7.041048194225383E-4	1.4271194359128773E-7	0.5516149462720784	-515.5742587536695	210.29374565378222	90.86167912269605	324.64503982109085	144.26918562256236	6.440816655812252	13	5	26	34	3	0.202760511410797	0.2929148389336027	0.3049735556035027	0.19935109405209964	
177400000	-10415.445170112805	-9845.834724101605	-569.6104460112	-9845.834724101605	209.36323546047697	2.700364022079107	5.675955445135743E-4	0.47851310149766835	5.823346834971346E-4	8.708512267492238E-8	0.4902759981865727	-536.8755679876243	410.93699357702826	579.7887091118045	310.4092916580745	90.98957280221036	190.12717041632968	26	10	14	9	22	0.19985654755066024	0.29833609918793225	0.29316521383372773	0.20864213942768187	
177600000	-10403.820668824881	-9843.05276805655	-560.7679007683315	-9843.05276805655	97.60739744600737	2.550478123874787	4.665151726167349E-4	0.49341258164390595	5.69468799218458E-4	6.059775715223009E-8	0.5005377908153502	-526.6212976253761	1160.1817322257011	422.9803905017335	736.1274898109627	98.35780588723473	78.98264079198363	4	14	27	5	31	0.18384716091181208	0.31507980777584493	0.30380508804973727	0.1972679432626079	
177800000	-10395.979330669417	-9854.139916298976	-541.8394143704412	-9854.139916298976	127.21549543884643	2.7872198749265777	6.330605427444664E-4	0.6245064512840872	6.10305561096618E-4	1.6072989587935173E-7	0.6038127263380674	-502.4037620507733	211.04086261628888	1922.9196570433112	180.319423770068	116.89319601606996	124.59242275668554	31	6	12	19	13	0.19486345772818656	0.30561869554923965	0.3147797365749895	0.18473811014758645	
178000000	-10440.171912287911	-9847.462670558338	-592.7092417295737	-9847.462670558338	120.33030201646565	2.8544510205220686	3.695554802542248E-4	0.5374180423398914	4.3632160706370463E-4	5.0409314395022046E-8	0.5870313730522102	-560.2715835633942	832.8608550182879	664.8364754333041	144.2701552901277	181.26756884132834	4.231104236468643	24	28	8	17	4	0.19649042200150257	0.2997789333421349	0.304615107334408	0.19911553732195644	
178200000	-10462.588885791343	-9825.82863423541	-636.7602515559342	-9825.82863423541	317.39424158221055	2.755915504512201	2.65180015787788E-4	0.46297104104204895	2.8292415146012064E-4	1.6997601318845346E-8	0.46674302765720144	-598.9910551884195	498.3923236571201	1395.1193338900325	348.9508214755176	857.9080134983043	228.29497756954066	23	13	7	13	25	0.1870127063466584	0.3049345125523857	0.31019427198456784	0.1978585091163899	
178400000	-10440.242567790521	-9846.941152338171	-593.3014154523502	-9846.941152338171	285.066716719585	2.66304721538543	4.163726786209437E-4	0.4232331675991904	3.921700107356634E-4	3.704111679713444E-8	0.46981895287779096	-555.4839242391287	495.06400944257973	2502.4412477162336	464.08819895478257	259.04388307778436	141.16013601646407	21	4	27	19	10	0.19365533823614828	0.29792594384475496	0.3085761036138544	0.19984261430524408	
178600000	-10425.302617574633	-9848.26155761748	-577.0410599571527	-9848.26155761748	183.41317844377724	2.4786501645617904	5.237834865178858E-4	0.4593803737682679	4.976314596026362E-4	5.986077897970943E-8	0.47443211784267014	-541.6392080155956	376.80211256474723	945.4849496488566	704.1024993885845	93.38164339424917	242.8519071559608	25	4	17	12	23	0.18275958955665128	0.3049175261938473	0.31835990466003067	0.19396297958947234	
178800000	-10429.467081177443	-9852.280238320882	-577.1868428565615	-9852.280238320882	191.35288518685266	2.7451642546605046	5.31608614321371E-4	0.31911689622180506	5.167820131283825E-4	3.0726727891012695E-8	0.3311595313261002	-545.5774911123117	728.0706417546978	240.62893257140647	300.45598217293985	155.61392084564037	143.98126321462095	41	1	11	18	10	0.20685756114929565	0.2982603810261904	0.30200270514195565	0.1928793526825598	
179000000	-10395.84726885567	-9843.676787068542	-552.1704817871282	-9843.676787068542	125.07377096845657	2.209056147634894	5.941032025053259E-4	0.4066600939955056	5.964222253571574E-4	6.155119194135566E-8	0.43752344602091814	-523.7443974127538	507.83901322034757	27.733446189000905	30.71700199837168	117.29165430591054	19.395841522010997	50	2	12	14	3	0.19345136065791163	0.30977568683956075	0.28611323335252303	0.21065971915000606	
179200000	-10362.69501151755	-9833.890030316197	-528.8049812013525	-9833.890030316197	121.3348506204398	2.620694266422329	7.537562832027675E-4	0.5264973348918477	7.958199262284968E-4	1.9095260456229384E-7	0.5681462323301975	-497.9502655269161	302.0355402234776	699.874474379153	131.2809876419143	65.68492535587824	60.26948510194887	31	16	3	1	30	0.1876609610978951	0.3037943900295297	0.3091087285285037	0.19943592034407287	
179400000	-10374.500443633015	-9831.992242530063	-542.5082011029509	-9831.992242530063	184.16058047218084	2.346068962874025	6.492121232987621E-4	0.5710600983423408	5.809801021004635E-4	1.4420196030394276E-7	0.6324148691958504	-504.1302064218205	336.2461278764161	1766.8561172178074	770.3488766346646	36.82955881621619	122.49462750897067	29	12	2	23	15	0.19571123131887339	0.30854431194222687	0.3069468357173473	0.18879762102155367	
179600000	-10398.65542382563	-9843.093571773219	-555.5618520524113	-9843.093571773219	176.54045467439977	2.497433830641385	5.829028862464039E-4	0.5071606235736794	5.588832997227574E-4	1.0023324824064963E-7	0.5557350586104913	-521.3640513331675	366.11157372201296	426.65928354459544	629.5068336258998	28.016494521181826	114.56515168840502	9	22	22	10	18	0.19242061458346943	0.29871336546893135	0.3197944954003237	0.18907152454727688	
179800000	-10390.734693778426	-9839.096335063368	-551.6383587150576	-9839.096335063368	109.14792118098383	2.331538380511644	4.996019739185839E-4	0.5376374633481897	5.484051225714132E-4	8.05704649471925E-8	0.5489208712523762	-524.1316222073722	346.8702105915047	767.4376825020986	184.39952599571484	4.92152400438326	0.23997852175199963	29	19	30	1	2	0.18389621161766498	0.3214837858805512	0.3045915008594002	0.19002850164238488	
180000000	-10405.163123037753	-9843.653878796851	-561.5092442409027	-9843.653878796851	125.76749829656238	2.6017351306496934	5.855443680339887E-4	0.44409075804123105	6.176653835961956E-4	8.662563423212007E-8	0.4994822151022603	-530.2322595195243	643.0974583620667	614.7095384751609	137.14710813477603	149.06150312657655	20.176886163059958	45	3	19	11	3	0.19684538350512215	0.2971384911410648	0.307942145688589	0.19807397966522547	
180200000	-10412.702286089361	-9851.988399142363	-560.713886946998	-9851.988399142363	120.52897991677685	2.814300525897728	5.882789154885747E-4	0.5379882648755975	6.063808133621343E-4	1.058579031733335E-7	0.5472234424498104	-528.2139253170666	569.2535683417593	503.2977973933812	704.7405161741423	95.54688457191743	4.1665423899776535	7	15	25	31	3	0.18516513451203792	0.28725836057463594	0.323285276706031	0.2042912282072965	
180400000	-10405.755996544478	-9845.952869772045	-559.8031267724318	-9845.952869772045	115.90749353479603	2.581285457114943	5.16174400767199E-4	0.6210390950484614	5.239791688445667E-4	1.30780460223498E-7	0.6777042261291792	-527.0005263297551	704.0255507164401	514.5469673328022	61.76907240388107	186.59421343522052	2.776644211695825	2	52	11	12	4	0.18994821396217343	0.30263453869495754	0.3082475244294342	0.1991697229134346	
180600000	-10441.45339930484	-9845.830534846362	-595.622864458479	-9845.830534846362	164.34724380478983	2.6631370451208896	3.8708787703422757E-4	0.541369222361358	4.1720397979667684E-4	5.704504604729812E-8	0.5865363114176287	-561.1050495990305	403.5581918451418	490.85596055252887	1001.3682463549749	130.47803488079276	155.09128216620965	4	30	19	3	25	0.18414988377669173	0.29771774835293063	0.30644575383123457	0.2116866140391428	
180800000	-10422.08860048536	-9849.285721469358	-572.8028790160033	-9849.285721469358	107.82429264526425	2.6042497152502126	5.045750410581995E-4	0.5333849687847231	5.351368139318967E-4	6.307100944320139E-8	0.5136444533939597	-541.6512003609081	788.2143422018586	578.3321082957525	57.26266757637885	109.19630287511085	6.091194297419352	16	33	1	28	3	0.19498171560061048	0.3193362132394987	0.31037921584845113	0.17530285531143922	
181000000	-10380.062800603571	-9839.466788964926	-540.5960116386456	-9839.466788964926	95.86161740375476	2.4582757594385707	6.745810654132973E-4	0.5826305044841978	6.393383664853074E-4	1.688765899665925E-7	0.6435690468577846	-504.0915238198465	242.06938287334535	1739.8025655739968	109.29496037707816	108.31544359092734	44.84730144064166	31	8	3	35	4	0.1925923152671643	0.3133666080629485	0.3008290433916207	0.19321203327826597	
181200000	-10399.40806070593	-9839.068358223318	-560.3397024826124	-9839.068358223318	111.88173484755612	2.5281102317109028	4.7214635323698535E-4	0.41909113284639604	5.468287854836203E-4	7.078361693364088E-8	0.5203598182980845	-528.3701823499713	1036.4619779440088	559.916732405804	97.46333088122945	175.99983038909056	1.3531423394424313	2	47	22	7	3	0.17975216163614718	0.2965902575385104	0.320118748443558	0.20353883238178394	
181400000	-10401.680698934497	-9841.142428516148	-560.5382704183484	-9841.142428516148	124.10180160569912	2.3248300452733175	6.427693605928023E-4	0.5270193944997601	6.21395425774227E-4	1.0487269402706371E-7	0.5184715863731291	-524.9515891244688	989.224540305415	455.28821844357697	1123.2348238443228	154.09493680250702	116.89193212121754	1	31	7	21	21	0.19165986682921737	0.3234787388749866	0.29796708016940415	0.18689431412639154	
181600000	-10429.205092814358	-9848.234008612539	-580.9710842018186	-9848.234008612539	152.37973735798377	2.601817445938589	4.68361296916524E-4	0.43983620174626586	4.76895427743776E-4	3.299452187452136E-8	0.4049889882206024	-547.5105459853457	740.4882163547227	1025.2589331949207	326.2178346206124	86.29600527690882	131.1262412848425	33	5	11	19	13	0.20498788358437792	0.29435627741146003	0.29173584696513816	0.2089199920390237	
181800000	-10404.271879143922	-9839.47212086823	-564.7997582756922	-9839.47212086823	123.13330535362302	3.000373700290566	5.089623613831444E-4	0.3866828393484397	5.522613951240784E-4	4.7896986501475365E-8	0.43405798886616886	-533.4092521173275	586.7117861014467	688.6591199750891	206.71678448759792	152.42969732589464	1.475550510889379	10	33	27	8	3	0.1945784370782072	0.29398798612562493	0.31661658918055885	0.19481698761560906	
182000000	-10417.931569072929	-9857.095677051662	-560.835892021266	-9857.095677051662	181.96717026781164	2.45980416684569	6.193099008274942E-4	0.4328050682016362	5.988084181208197E-4	5.302381917408074E-8	0.38906614450699434	-528.3932305929122	292.2637167105168	573.936483866828	659.967489099424	136.1923492699079	69.02759282286053	17	2	29	20	13	0.20767992644961317	0.29044522682083207	0.30478225198410663	0.19709259474544832	
182200000	-10419.855372344406	-9852.472631170069	-567.3827411743371	-9852.472631170069	155.5078679527568	2.60723745653504	5.668504214525086E-4	0.38196295837321803	5.572838644107996E-4	4.695149056032267E-8	0.3864693625549661	-533.4243322241852	841.8046640823648	487.2799767073045	670.1793037263972	74.93699448131709	152.99482296313266	1	24	25	26	5	0.19585759722095528	0.30594582896860517	0.3042287480814887	0.1939678257289511	
182400000	-10399.260080786773	-9827.675116281283	-571.58496450549	-9827.675116281283	169.2052878572844	2.595758882137394	5.112363632578968E-4	0.5247975818333639	5.260964100199943E-4	9.461334644503017E-8	0.5872266427937695	-538.1661522468688	332.05029054966616	889.4912770023512	159.61995488770793	117.1749739449948	199.923581151816	23	19	9	20	10	0.18746446201772576	0.3044018251270212	0.30433418191174744	0.20379953094350586	
182600000	-10387.293969793518	-9843.32830664245	-543.965663151067	-9843.32830664245	76.46005182746745	2.631960420896145	6.44637446311135E-4	0.6352176129269884	6.807609584326676E-4	2.3012356325590065E-7	0.6890455035779812	-510.7577888817191	142.85967097635637	431.33659350533856	1043.392970480304	70.9369630317307	16.018404169011436	2	36	14	26	3	0.18768479930226997	0.3005649802430543	0.3089284664172185	0.20282175403745756	
182800000	-10397.775346620914	-9843.052504754167	-554.7228418667474	-9843.052504754167	89.20647189020717	2.7101808033606956	5.705563886376247E-4	0.4619728945518173	5.748904057457651E-4	6.855270613595544E-8	0.4969601246438766	-520.5275458355239	1392.0116080480452	358.1164921070173	894.1250671470091	87.4990302069921	1.4201167218540929	2	31	14	31	3	0.18710928255487136	0.29088349701522276	0.3162295681048234	0.2057776523250828	
183000000	-10361.955289116928	-9838.576754903528	-523.3785342133999	-9838.576754903528	74.27320284036159	2.4271596497458403	8.048963429788192E-4	0.510259014827619	8.022049303913785E-4	1.4098528244995283E-7	0.4890381060073408	-489.59292083539503	314.92913371032233	591.2192326568173	1336.09173401657	110.6449825220273	0.7763392438208856	26	11	6	35	3	0.18291942939444172	0.30651012527406163	0.3203100839682497	0.19026036136324723	
183200000	-10334.260378753146	-9842.516475502372	-491.74390325077445	-9842.516475502372	58.22529328841164	2.64177508782536	0.0010557851229977464	0.5520541974769471	0.001008474578723785	2.987308821204799E-7	0.550720939735749	-456.0987767072749	961.2336381516905	50.36827398284359	210.64213622140667	463.16688414666487	33.98183516982776	9	16	9	17	30	0.1863694243455762	0.303304368178098	0.3070049580416335	0.20332124943469262
[truncated: 571,980 more chars]
