# Supplementary material for: Dissemination of Mycobacterium abscessus via global transmission networks
Source: Nat Microbiol. 2021 Sep 20;6(10):1279–88. doi: 10.1038/s41564-021-00963-3 (PMC8478660; doi:10.1038/s41564-021-00963-3)
Supplement: Source Data Extended Data Fig. 8 — Ancestor data and substitution rate distributions for Extended Data Fig. 8. [file 41564_2021_963_MOESM14_ESM.zip › figureS8/DCC2_date_randomisation3.log]

#
#model:
#
#<?xml version="1.0" encoding="UTF-8" standalone="no"?><input id="posterior" spec="beast.core.util.CompoundDistribution">
#    <distribution id="prior" spec="beast.core.util.CompoundDistribution">
#        <distribution id="BayesianSkyline.t:dcc2" spec="beast.evolution.tree.coalescent.BayesianSkyline">
#            <parameter dimension="5" id="bPopSizes.t:dcc2" lower="0.0" name="popSizes" upper="380000.0">380.0</parameter>
#            <groupSizes dimension="5" id="bGroupSizes.t:dcc2" spec="beast.core.parameter.IntegerParameter">1</groupSizes>
#            <treeIntervals id="BSPTreeIntervals.t:dcc2" spec="beast.evolution.tree.coalescent.TreeIntervals">
#                <tree id="Tree.t:dcc2">
#                    <trait id="dateTrait.t:dcc2" spec="beast.evolution.tree.TraitSet" traitname="date">
#                10208_3#75_Europe_UK_2012.412568=2013.043836,
#ERR3198505_Europe_UK_2009.819178=2009.824658,
#12082_5#89_Europe_UK_2013.616438=2011.668493,
#12045_8#39_Europe_UK_2013.843836=2007.920548,
#SRR7800669_NorthAmerica_USA_2015.983562=2007.594521,
#10625_5#78_Europe_UK_2001.331507=2015.416438,
#ERR3198407_Europe_UK_2009.010959=2001.326027,
#10665_4#8_Europe_UK_2005.063014=2011.164384,
#7396_6#51_Europe_UK_2007.835616=2001.331507,
#SRR6871401_Oceania_Australia_2015.043836=2001.334247,
#10625_5#77_Europe_UK_2001.331507=2009.010959,
#10665_4#75_Europe_UK_2007.594521=2015.124658,
#10625_4#22_Europe_UK_2011.591781=2012.243169,
#ERR3198507_Europe_UK_2009.876712=2013.843836,
#ERR3198408_Europe_UK_2009.824658=2015.043836,
#SRR7800622_NorthAmerica_USA_2016.054645=2014.953425,
#10625_4#21_Europe_UK_2011.668493=2010.958904,
#12082_5#90_Europe_UK_2013.621918=2009.819178,
#10625_5#74_Europe_UK_2001.334247=2016.300546,
#12163_2#46_Europe_UK_2012.724044=2016.374317,
#10625_4#23_Europe_UK_2011.69589=2011.69589,
#11861_7#68_Oceania_Australia_2009.5=2015.950685,
#10665_3#51_Europe_UK_2004.092896=2014.205479,
#10625_5#75_Europe_UK_2001.326027=2012.724044,
#10208_3#38_Europe_UK_2011.876712=2006.830137,
#7396_8#58_Europe_UK_2010.969863=2011.254795,
#10250_1#27_Europe_UK_2009.169863=2010.764384,
#SRR7800515_NorthAmerica_USA_2015.950685=2011.756164,
#10665_3#35_Europe_UK_2003.591781=2013.786301,
#10625_5#59_Europe_UK_2012.5=2015.230137,
#10250_1#5_Europe_UK_2008.229508=2016.60929,
#12163_1#55_Europe_UK_2011.016438=2009.876712,
#10665_2#59_Europe_UK_2011.457534=2005.063014,
#SRR6871402_Oceania_Australia_2016.043716=2011.876712,
#12163_1#61_Europe_UK_2011.254795=2007.835616,
#12163_2#27_Europe_UK_2012.472678=2008.423497,
#10702_1#7_NorthAmerica_USA_2013.043836=2012.5,
#10702_1#30_NorthAmerica_USA_2006.035616=2012.377049,
#7396_8#82_Europe_UK_2007.920548=2009.169863,
#12163_1#57_Europe_UK_2011.128767=2009.5,
#10665_4#56_Europe_UK_2006.830137=2015.983562,
#12163_1#59_Europe_UK_2011.164384=2009.882192,
#10625_4#38_Europe_UK_2011.509589=2013.621918,
#SRR7800629_NorthAmerica_USA_2015.156164=2012.472678,
#10071_6#76_Europe_UK_2001.331507=2016.054645,
#ERR3198474_Europe_UK_2015.416438=2011.016438,
#10625_5#17_Europe_UK_2011.093151=2003.591781,
#10702_1#56_NorthAmerica_USA_2008.423497=2001.331507,
#11893_6#62_Europe_UK_2008.005464=2011.928767,
#12163_1#32_Europe_UK_2010.169863=2012.808743,
#10208_3#73_Europe_UK_2012.377049=2004.092896,
#10208_3#78_Europe_UK_2012.808743=2008.005464,
#7396_6#60_Europe_UK_2008.035519=2008.229508,
#10702_1#73_NorthAmerica_USA_2010.764384=2011.093151,
#ERR3198462_Europe_UK_2015.230137=2006.035616,
#12045_8#36_Europe_UK_2013.786301=2012.412568,
#10625_5#32_Europe_UK_2012.243169=2014.958904,
#12163_1#87_Europe_UK_2011.928767=2010.123288,
#10660_1#46_NorthAmerica_USA_2005.769863=2010.169863,
#10071_6#72_Europe_UK_2001.306849=2013.682192,
#10208_3#29_Europe_UK_2011.821918=2001.331507,
#SRR7800600_NorthAmerica_USA_2014.953425=2012.849727,
#10665_3#3_Europe_UK_2001.846575=2011.509589,
#10660_1#14_NorthAmerica_USA_2007.772603=2013.616438,
#7396_7#19_Europe_UK_2009.882192=2011.591781,
#12082_5#88_Europe_UK_2013.682192=2008.344262,
#10625_5#11_Europe_UK_2011.756164=2011.128767,
#SRR6871403_Oceania_Australia_2016.374317=2001.306849,
#10208_3#81_Europe_UK_2012.849727=2016.043716,
#SRR6871395_Oceania_Australia_2014.205479=2011.821918,
#SRR7800549_NorthAmerica_USA_2016.300546=2008.035519,
#12163_1#53_Europe_UK_2010.958904=2015.156164,
#SRR7800407_NorthAmerica_USA_2016.60929=2001.846575,
#12163_2#50_Europe_UK_2012.778689=2010.969863,
#10250_1#8_Europe_UK_2008.344262=2007.772603,
#SRR6871397_Oceania_Australia_2014.958904=2011.457534,
#7396_7#27_Europe_UK_2010.123288=2012.778689,
#SRR6871400_Oceania_Australia_2015.124658=2005.769863                
#                                    <taxa id="TaxonSet.dcc2" spec="beast.evolution.alignment.TaxonSet">
#                        </taxa>
#                    </trait>
#                    <taxonset idref="TaxonSet.dcc2"/>
#                </tree>
#            </treeIntervals>
#        </distribution>
#        <distribution id="MarkovChainedPopSizes.t:dcc2" jeffreys="true" parameter="@bPopSizes.t:dcc2" spec="beast.math.distributions.MarkovChainDistribution"/>
#        <prior id="KappaPrior.s:dcc2" name="distribution">
#            <parameter id="kappa.s:dcc2" lower="0.0" name="x">2.0</parameter>
#            <LogNormal id="LogNormalDistributionModel.0" name="distr">
#                <parameter estimate="false" id="RealParameter.1" name="M">1.0</parameter>
#                <parameter estimate="false" id="RealParameter.2" name="S">1.25</parameter>
#            </LogNormal>
#        </prior>
#        <prior id="MeanRatePrior.c:dcc2" name="distribution">
#            <parameter id="ucldMean.c:dcc2" name="x">4.3E-4</parameter>
#            <Uniform id="Uniform.4" lower="4.3E-6" name="distr" upper="0.043"/>
#        </prior>
#        <prior id="ucldStdevPrior.c:dcc2" name="distribution">
#            <parameter id="ucldStdev.c:dcc2" lower="0.0" name="x">0.1</parameter>
#            <Gamma id="Gamma.0" name="distr">
#                <parameter estimate="false" id="RealParameter.4" name="alpha">0.5396</parameter>
#                <parameter estimate="false" id="RealParameter.5" name="beta">0.3819</parameter>
#            </Gamma>
#        </prior>
#    </distribution>
#    <distribution id="likelihood" spec="beast.core.util.CompoundDistribution" useThreads="true">
#        <distribution data="@dcc2" id="treeLikelihood.dcc2" spec="beast.evolution.likelihood.ThreadedTreeLikelihood" tree="@Tree.t:dcc2">
#            <siteModel id="SiteModel.s:dcc2" spec="beast.evolution.sitemodel.SiteModel">
#                <parameter estimate="false" id="mutationRate.s:dcc2" name="mutationRate">1.0</parameter>
#                <parameter estimate="false" id="gammaShape.s:dcc2" name="shape">1.0</parameter>
#                <parameter estimate="false" id="proportionInvariant.s:dcc2" lower="0.0" name="proportionInvariant" upper="1.0">0.0</parameter>
#                <substModel id="hky.s:dcc2" kappa="@kappa.s:dcc2" spec="beast.evolution.substitutionmodel.HKY">
#                    <frequencies id="estimatedFreqs.s:dcc2" spec="beast.evolution.substitutionmodel.Frequencies">
#                        <parameter dimension="4" id="freqParameter.s:dcc2" lower="0.0" name="frequencies" upper="1.0">0.25</parameter>
#                    </frequencies>
#                </substModel>
#            </siteModel>
#            <branchRateModel clock.rate="@ucldMean.c:dcc2" id="RelaxedClock.c:dcc2" spec="beast.evolution.branchratemodel.UCRelaxedClockModel" tree="@Tree.t:dcc2">
#                <LogNormal S="@ucldStdev.c:dcc2" id="LogNormalDistributionModel.c:dcc2" meanInRealSpace="true" name="distr">
#                    <parameter estimate="false" id="RealParameter.3" lower="0.0" name="M" upper="1.0">1.0</parameter>
#                </LogNormal>
#                <rateCategories dimension="154" id="rateCategories.c:dcc2" spec="beast.core.parameter.IntegerParameter">1</rateCategories>
#            </branchRateModel>
#        </distribution>
#    </distribution>
#</input>
#
Sample	posterior	likelihood	prior	treeLikelihood	TreeHeight	kappa	ucldMean	ucldStdev	rate.mean	rate.variance	rate.coefficientOfVariation	BayesianSkyline	bPopSizes.1	bPopSizes.2	bPopSizes.3	bPopSizes.4	bPopSizes.5	bGroupSizes.1	bGroupSizes.2	bGroupSizes.3	bGroupSizes.4	bGroupSizes.5	freqParameter.1	freqParameter.2	freqParameter.3	freqParameter.4	
0	-9995.032653455608	-9265.126585933775	-729.9060675218337	-9265.126585933775	1161.4082817864885	3.8216401781971197	3.433709764736206E-5	0.4825556694977616	3.444704153229505E-5	3.2281018804856706E-10	0.5187630746885081	-688.371708287276	78489.90571792725	9459.195636364215	2237.0407625404496	1.1610380668492104	1.5536776740807814	7	29	34	4	3	0.19203370573540418	0.33470234406211363	0.30733447563957333	0.165929474562909	
10000	-9950.318573114968	-9279.963576434679	-670.3549966802887	-9279.963576434679	553.9610402407666	3.8216401781971197	7.210139959252505E-5	0.4309844133659078	7.130691433466953E-5	9.285946248510829E-10	0.427024039782484	-633.4009699736381	19750.105361295235	4644.163011444555	1187.829561925152	0.6240255895213306	0.9584491193084235	7	28	35	5	2	0.19535401999401722	0.33470234406211363	0.2897955872924759	0.18014804865139333	
20000	-9955.572870181757	-9263.627248578894	-691.9456216028623	-9263.627248578894	668.1907963578323	3.6912720923923787	6.0012655930755824E-5	0.44081543868657214	5.936818190316224E-5	9.014829597262926E-10	0.4933791871956417	-652.7507934936181	29458.474205584684	3805.039468262914	2084.479998503431	6.1647330409289305	0.8680747227462078	11	19	40	1	6	0.19535401999401722	0.33470234406211363	0.2897955872924759	0.18014804865139333	
30000	-10000.131630346339	-9279.809311807761	-720.3223185385771	-9279.809311807761	1041.0179252631265	3.4829401745877995	4.195646559847702E-5	0.42527454173217566	3.9749194795275276E-5	3.8325264400855056E-10	0.47218046982400314	-679.0705160629783	21746.6024121942	3081.0827652089743	2998.3323636838472	61.78261282309381	1.0929742376730478	17	39	14	1	6	0.1890058699005735	0.3170703562585835	0.3117252724039238	0.18219850143691932	
40000	-10028.902004742515	-9260.755723208697	-768.1462815338176	-9260.755723208697	1570.0814811688101	3.7365159998035686	2.480762246771303E-5	0.42083650594945193	2.5879438079509515E-5	1.4610397745021952E-10	0.460428775445678	-720.1615446511013	20153.86460554029	30581.728915028485	4042.433926353194	1690.3794893301786	1.4657693534790348	14	7	49	1	6	0.18909844593765301	0.32068034727307	0.3083059299591274	0.18191527683014963	
50000	-9950.197622351261	-9268.256073176968	-681.9415491742927	-9268.256073176968	493.4696900727451	3.673949944596804	8.233439974940944E-5	0.3718726594570324	7.982131949544371E-5	1.116533844672828E-9	0.4148218431521033	-639.341157905632	14057.820440356349	4762.097937023893	1614.361876340675	779.6175627319624	0.742244368189772	6	21	42	2	6	0.18909844593765301	0.32068034727307	0.3083059299591274	0.18191527683014963	
60000	-9966.035711213848	-9257.499362772216	-708.5363484416322	-9257.499362772216	674.0981628315145	3.718964021227807	6.131996118626642E-5	0.45704141095824713	6.190998770682759E-5	8.937113215659748E-10	0.46547668672793385	-664.471523649805	95389.37764454552	3602.3017405516894	1894.430976058025	99.39272501832632	2.6531219282110463	3	30	37	1	6	0.18909844593765301	0.32068034727307	0.3083059299591274	0.18191527683014963	
70000	-9943.32536519872	-9253.909008779869	-689.4163564188515	-9253.909008779869	511.07645415375083	3.718964021227807	8.19418355359126E-5	0.4651995274493353	7.854560814629838E-5	1.343849154283447E-9	0.4650322842725791	-647.0533946132891	45958.385298735404	6617.236831925024	1327.5001909903892	67.43168903086324	7.5521701086681	3	33	34	2	5	0.19381971361359446	0.32068034727307	0.30554083250926944	0.17995910660406617	
80000	-9949.845095205981	-9262.907654041948	-686.9374411640335	-9262.907654041948	532.0460159192946	3.6294202898240138	7.28770319194036E-5	0.4900361681611319	7.331042185830449E-5	1.3345176197477033E-9	0.49362320916684127	-646.1640132819989	33043.36943885965	5862.2570403679865	1263.6097593175596	31.49508686554301	0.9965733798673815	6	28	37	1	5	0.1871447864007714	0.32068034727307	0.3122157597220925	0.17995910660406617	
90000	-9915.56197284829	-9265.017312524633	-650.5446603236584	-9265.017312524633	362.70833350073593	3.8893095255720915	1.0485301360244384E-4	0.3901663744678905	1.0443058652076158E-4	1.951286055245617E-9	0.4176334217774154	-615.5262211154072	16789.213253260375	2634.2628092313457	577.0994617720994	0.2954896123919882	0.6523726739684879	7	35	30	4	1	0.1871447864007714	0.32068034727307	0.3122157597220925	0.17995910660406617	
100000	-9909.063767968488	-9258.218844537514	-650.8449234309741	-9258.218844537514	291.83613772470324	3.355843522037577	1.4516406715598656E-4	0.47481620421518905	1.3669169184939498E-4	4.929720500247253E-9	0.49952930846424226	-615.0940599577133	8648.276253997134	2074.8368432477905	691.4585094731343	9.584174285479499	4.767455333786532	11	28	32	4	2	0.1933482617431595	0.32068034727307	0.3122157597220925	0.17375563126167806	
110000	-9900.574334825635	-9266.012252033759	-634.5620827918757	-9266.012252033759	264.90029578862146	3.355843522037577	1.4987106511746387E-4	0.3766213990218046	1.437760550979726E-4	3.513170946105861E-9	0.40780042532227295	-599.4334053036166	5700.955126407885	1922.2825572993213	596.2822964979529	24.502207157509147	6.293542196534997	9	26	36	2	4	0.1933482617431595	0.3420557282508606	0.29084037874430185	0.17375563126167806	
120000	-9866.220674029053	-9256.09126924587	-610.129404783184	-9256.09126924587	199.30880141460332	3.784088394034416	2.0406486597372258E-4	0.41948567582376084	1.988930441097072E-4	9.319251958845189E-9	0.4588506413815286	-577.3821125624909	4386.423980253595	1862.9408263536873	339.56222972198134	2.1238547938301733	2.574355959350253	14	20	37	5	1	0.196389845397989	0.3420557282508606	0.29084037874430185	0.17071404760684855	
130000	-9859.969679595184	-9258.54984305152	-601.4198365436633	-9258.54984305152	172.47647737898802	3.8409392542085192	2.539005486448466E-4	0.49628377991952327	2.2952368606608188E-4	1.2427848682163098E-8	0.47437265302018233	-568.263911663978	4122.136559522527	1370.4138530931757	551.5263924491509	0.9709941617697684	1.8736715244280082	10	20	41	4	2	0.182017460067574	0.3420557282508606	0.2894028322983093	0.18652397938325607	
140000	-9894.351064899087	-9261.651252490883	-632.6998124082032	-9261.651252490883	277.13646123726835	3.8932664086133486	1.4363396650126265E-4	0.48389294148344814	1.47822831774922E-4	4.307535075200151E-9	0.44012197140008447	-595.3635164885811	17895.03847160339	1392.1127450075874	816.9417544976785	15.047966978463581	1.5884986699228527	5	31	35	2	4	0.182017460067574	0.3420557282508606	0.2894028322983093	0.18652397938325607	
150000	-9923.507734852503	-9258.107296915818	-665.400437936685	-9258.107296915818	369.9801290324204	4.031506566522462	1.0313648747483794E-4	0.47875878595213406	1.0777379512602081E-4	2.8926165471094666E-9	0.48777357985389175	-625.327654895762	18051.064032174887	2717.166982712263	812.9205260079688	132.30244355507216	4.319850123727939	9	24	37	3	4	0.182017460067574	0.3420557282508606	0.30398009014798366	0.1719467215335817	
160000	-9918.217403752187	-9265.850367154928	-652.3670365972598	-9265.850367154928	339.7580843343017	4.031506566522462	1.2035050413958109E-4	0.46681071160474513	1.1941945704069505E-4	3.246733391998506E-9	0.47599261368468704	-611.2795188956055	21807.42281522536	3023.4836043962405	909.7400691421817	200.75182299258907	5.649530984829122	7	28	35	1	6	0.177665287534484	0.3420557282508606	0.30398009014798366	0.1762988940666717	
170000	-9932.087251040166	-9275.033593354756	-657.0536576854108	-9275.033593354756	355.42566595783103	4.186169926730508	1.2014275520492047E-4	0.4443167002960512	1.1491290188550355E-4	2.751699611560118E-9	0.4549034307506337	-620.2074731627456	11495.457286156701	2890.4892551987596	670.8800385645185	11.147977812124712	5.59466289165971	6	29	36	4	2	0.177665287534484	0.3420557282508606	0.30398009014798366	0.1762988940666717	
180000	-9961.838535491097	-9253.034544083257	-708.8039914078395	-9253.034544083257	596.961559870129	3.757405366203454	6.769888183317281E-5	0.47621012056621254	6.637080611554684E-5	1.2392296120996437E-9	0.5072871145907547	-667.0561771775702	25683.658717035123	4127.2234832556605	1888.5112549394328	43.19357430611636	40.07877165289289	8	26	37	3	3	0.18059514453677594	0.3327854144263444	0.3103205469702079	0.1762988940666717	
190000	-9967.636733952557	-9269.537867737225	-698.0988662153313	-9269.537867737225	589.4703197458791	3.4187460162304006	6.59746459464958E-5	0.4717845569632	6.938378610307503E-5	1.4217838905358298E-9	0.5195190839758405	-653.9903682294346	17281.889395512135	9760.173069265158	1995.409457461881	705.7746848398561	11.916027001327581	8	2	60	1	6	0.18850302575080857	0.33379543982748533	0.3103205469702079	0.16738098745149813	
200000	-9912.050521708088	-9266.66590000244	-645.3846217056489	-9266.66590000244	323.3351749895214	3.5144857276947246	1.2814653035612467E-4	0.42595936951352636	1.3049007602379333E-4	4.479732705557462E-9	0.49380825431727376	-606.5554147266213	6862.547203593075	6124.87196818248	1056.368119656294	56.50533445566934	19.846696790557225	10	3	56	3	5	0.18693801463317575	0.3264627209883112	0.30569881539547067	0.18090044898304228	
210000	-9854.240100958586	-9270.507655722655	-583.7324452359317	-9270.507655722655	163.9282589617769	3.5144857276947246	3.071755329231681E-4	0.42577183550968545	2.713913458170048E-4	2.0421029665499533E-8	0.5039225888172021	-551.3965727699755	4393.928724742166	597.2733075375409	504.9399797591007	3.8005463533204167	2.451307782196196	11	27	32	5	2	0.1689162070492376	0.3359487322420183	0.3142346117257017	0.18090044898304228	
220000	-9904.78267670538	-9274.959643243497	-629.8230334618818	-9274.959643243497	236.8367142549404	4.006881483432307	1.9124897806317232E-4	0.3864397190849721	1.7515224175630243E-4	5.5220370309144195E-9	0.4042156368229658	-588.631312007091	21868.75526361169	641.2623873934948	689.1417001013523	550.1590845625743	5.514928326782261	7	3	42	20	5	0.1862121638028043	0.3469726897483219	0.296938654972135	0.16987649147673872	
230000	-9914.423144518463	-9262.20426347684	-652.2188810416225	-9262.20426347684	374.6405613196015	3.4880166211181676	1.1486572636965422E-4	0.489446436646029	1.1374564269060392E-4	2.9678460431325102E-9	0.48744678785009166	-607.3128639033247	17938.365953565073	827.7470205098689	2752.970592764049	839.6656017766848	59.83072038212379	6	13	16	34	8	0.18595815936515803	0.3603873986677406	0.296938654972135	0.1567157869949663	
240000	-9954.09647164698	-9266.193949084254	-687.9025225627263	-9266.193949084254	562.4339034496047	3.635450826663948	7.96857761424928E-5	0.454579817475732	8.122752405419425E-5	1.398300837654154E-9	0.4466426867272782	-644.4271929282963	22755.50553237521	1901.9587639552303	962.4405816714715	1093.2613080684525	162.01280911851492	7	42	7	14	7	0.17454276910669567	0.3365196069254289	0.307581095820747	0.18135652814712833	
250000	-9955.918090205214	-9268.504266669295	-687.4138235359193	-9268.504266669295	505.99374115739545	3.49648752206811	8.758025991587251E-5	0.49269614751097657	9.30202181038951E-5	2.4640070966401325E-9	0.5307563416852126	-643.9203110867668	21150.484634931465	1918.5100862688623	1001.3848085296573	1158.1534287154534	83.2108537480332	8	37	15	11	6	0.17454276910669567	0.3374945322568087	0.3138656616663275	0.17409703697016807	
260000	-9910.801198160143	-9258.939392376846	-651.8618057832972	-9258.939392376846	366.8631600007555	3.5141637872508302	1.3821449351778952E-4	0.6368679695754961	1.3583566902127146E-4	6.737145453924237E-9	0.6162562381248373	-610.1849609916742	12009.520953285215	1705.90769698104	455.0664872631235	702.5812506857433	75.90207670717409	9	30	17	13	8	0.17601680047318286	0.34912734534482764	0.3046266158576099	0.17022923832437953	
270000	-9978.676932711987	-9261.979775880296	-716.6971568316922	-9261.979775880296	670.1926023111477	4.108631644108223	6.534458064989223E-5	0.5067389668119076	6.497417699391852E-5	9.418537832454068E-10	0.47138271429784945	-670.7328813786665	22640.11057471584	5601.328545854286	1394.7906122831332	1994.5596277860877	114.70455910873767	8	27	20	15	7	0.17721037440620896	0.34618281307125576	0.3075711481311818	0.16903566439135342	
280000	-9931.496554605494	-9258.28936213102	-673.2071924744738	-9258.28936213102	343.4597569412262	3.9145494254394237	1.2721587486123364E-4	0.4763343806878331	1.1768642579257859E-4	3.2535314125342803E-9	0.4777858644609116	-629.522106441974	6400.351065155348	4344.584880401097	650.849551551251	1754.607280526815	35.108057978021044	4	26	33	7	7	0.17971209005323913	0.3428705209216554	0.29943913351263746	0.17797825551246801	
290000	-9946.066312835386	-9262.889775965225	-683.1765368701622	-9262.889775965225	393.2171198426827	3.473152825210362	9.405651731458256E-5	0.47936800504381066	9.750634835257263E-5	2.183995095929465E-9	0.49905186415276126	-639.0722034530957	87324.98428502331	2638.6645214241057	926.2069552255107	233.17482238619476	93.35273684250626	2	31	36	2	6	0.17971209005323913	0.34747227692211685	0.29943913351263746	0.17337649951200657	
300000	-9950.650433474062	-9281.242758169328	-669.4076753047347	-9281.242758169328	376.3284682185525	3.9024875253848745	1.1762769395672267E-4	0.40955410932324315	1.2463503382215973E-4	2.759833511752883E-9	0.4359480497086351	-626.8034944379143	19053.239382910007	3354.9337329331115	976.2882468647318	733.6296341261735	26.787442195454258	5	23	31	11	7	0.1841407837378383	0.32793162726780933	0.32355717146970764	0.16437041752464482	
310000	-9977.958817445953	-9265.799502225564	-712.1593152203898	-9265.799502225564	772.993749084553	3.631917826667901	6.035794163198666E-5	0.37543061494671015	6.314771540108113E-5	7.163148398678467E-10	0.4252371544684225	-667.9658884896794	17796.450800909046	3717.7619714835764	659.2289630322082	1497.5746478316823	172.92592197087217	5	33	23	9	7	0.1819917943056877	0.3300806166999599	0.324970080313571	0.16295750868078146	
320000	-9990.188478011174	-9255.943434931867	-734.2450430793067	-9255.943434931867	935.1049177231763	3.631917826667901	4.951219923504411E-5	0.481910706328154	4.746112292053101E-5	6.396776638004262E-10	0.5327018007322675	-685.8283304352104	112033.69620929164	6726.149615295175	817.1401627089123	1532.5522446746998	54.51902212518943	3	38	14	15	7	0.17500983951932103	0.3300806166999599	0.324970080313571	0.16993946346714814	
330000	-9940.338779177815	-9272.007511332078	-668.3312678457369	-9272.007511332078	284.63614527107194	3.5841842312113115	1.3215077375264593E-4	0.5374362497574721	1.3191455888186926E-4	5.6213427571811945E-9	0.5667359463302654	-624.6206025242582	19448.190999751994	3380.0743032039445	1784.9829097860352	861.2491425155707	6.328483073203468	5	29	11	26	6	0.19277685708993023	0.3426693330140902	0.2916372872376257	0.17291652265835394	
340000	-9878.64437506758	-9251.096249631988	-627.5481254355924	-9251.096249631988	198.7030427833262	4.055113806202939	1.8258520597226642E-4	0.6227762787940073	1.9024422878222258E-4	1.3943672352105919E-8	0.6134447457469424	-588.0162987514843	7635.934575425021	1592.5620917297563	602.0528024981232	347.1588310589107	9.002925921865776	6	38	25	2	6	0.19277685708993023	0.32667068278073824	0.30763593747097767	0.17291652265835394	
350000	-9892.14016961018	-9265.529806306964	-626.6103633032169	-9265.529806306964	198.34041170230063	3.9294150028012065	1.9936409948167393E-4	0.4787039064551255	1.9673010620510785E-4	8.521398534747166E-9	0.4851851529465437	-582.9762033574076	10239.194052814757	15769.966843283868	1646.2733856744896	364.7310217901204	10.296458544627034	4	1	37	30	5	0.19277685708993023	0.32667068278073824	0.30763593747097767	0.17291652265835394	
360000	-9908.613434968307	-9262.206033319579	-646.4074016487286	-9262.206033319579	263.1963845235304	4.138984010012017	1.340462549344541E-4	0.4681091376300234	1.4531576526544463E-4	5.399009342295024E-9	0.5172533524969171	-601.9448177627821	20734.769926613564	12109.090891525524	1969.8983454556212	500.2115397830189	26.38627629330699	3	3	33	32	6	0.1848842176191353	0.3294384104002251	0.31276084932228576	0.17291652265835394	
370000	-9939.561485511811	-9260.959343201883	-678.6021423099273	-9260.959343201883	457.73263058927125	3.1644684404971786	9.605338914385665E-5	0.3630267005289099	1.0214103921666877E-4	1.4680785358546649E-9	0.3917605573471038	-633.2908609649797	15153.137366617124	18254.7436050385	2972.5144810736188	946.6482357511993	88.35039462186253	3	3	35	28	8	0.1848842176191353	0.3294384104002251	0.31276084932228576	0.17291652265835394	
380000	-9974.555264077862	-9263.593280608557	-710.9619834693058	-9263.593280608557	729.9243617228676	3.427808266894071	6.663447118538967E-5	0.41555646721031486	6.721411757074196E-5	7.767292715875684E-10	0.41985618160207416	-664.7911670007821	37850.18980532523	6167.388641357738	3940.2277034316385	1073.8372652597666	130.3300483200923	5	3	32	31	6	0.18042009614142804	0.32777674156012404	0.3107866812967382	0.18101648100170983	
390000	-9912.081659059015	-9266.143702788186	-645.9379562708291	-9266.143702788186	267.9588451530306	3.660777076815144	1.767364817743105E-4	0.48522041920568865	1.702122398675652E-4	7.990728394337508E-9	0.5192365945520842	-605.0084170699294	7193.472126308101	1116.4568484767328	1387.2509920993652	783.3849640140552	39.67651522820879	8	7	22	34	6	0.197629125682632	0.3230311648621297	0.304721470104083	0.17461823935115545	
400000	-9986.810859145415	-9260.529980531064	-726.28087861435	-9260.529980531064	705.1947038252613	3.660777076815144	7.089927629361346E-5	0.5857988604207787	6.438593536158148E-5	1.3293357438941282E-9	0.5815889483921993	-675.9249723115439	103543.64948161985	30623.953548250855	4937.662103293599	1084.7987463974728	186.94554342735654	4	7	28	32	6	0.197629125682632	0.3277918737829275	0.2999607611832852	0.17461823935115545	
410000	-9985.304764500519	-9258.753840150881	-726.5509243496385	-9258.753840150881	829.0174174976602	3.660777076815144	6.470133679467338E-5	0.5977643855034483	6.050955310501313E-5	1.0250552062262756E-9	0.5443704543391962	-681.2438291538284	21904.848710513692	2690.9192944633055	2824.979292996703	1039.3692785631163	372.7471125301287	8	1	34	27	7	0.1798319500375996	0.33482111626194844	0.3193960799070619	0.16595085379339014	
420000	-9945.354305031597	-9268.935796475453	-676.4185085561434	-9268.935796475453	481.3224169909188	3.724358454812143	1.1224489090742104E-4	0.45051998083713274	1.0158126447756575E-4	2.57387659238559E-9	0.47941644004390893	-633.6274874619779	7955.502262026269	2857.773046372204	4033.3938814356575	599.0490413526413	71.66459436731444	8	18	14	30	7	0.18598111177939206	0.33482111626194844	0.3132469181652695	0.16595085379339014	
430000	-9928.010154938356	-9282.449597653931	-645.5605572844248	-9282.449597653931	353.36977206408346	3.9427787443051487	1.5260360011281476E-4	0.3938031746607216	1.4622957697300727E-4	3.5492210866333893E-9	0.40114813247738373	-602.3189857723676	18088.083507701296	939.4756745290863	1927.6238103817768	723.2801972809154	123.566139102022	8	21	10	31	7	0.18598111177939206	0.3376552203343453	0.3033543760693896	0.17300929181687322	
440000	-9898.652927434989	-9257.699105621765	-640.9538218132241	-9257.699105621765	331.2078582873228	3.9427787443051487	1.5533584998967526E-4	0.47562786368227083	1.5367075885236445E-4	5.8738285791376035E-9	0.4917388944502607	-600.7455475903787	11006.051959420012	1052.00065945321	849.0702535481644	405.724630965827	86.54864965824474	7	36	2	24	8	0.18705261002968926	0.3294595862809186	0.3115500101228163	0.171937793566576	
450000	-9913.775432337805	-9271.838765748316	-641.9366665894892	-9271.838765748316	336.89303358354516	3.529669643065762	1.7113478022591662E-4	0.4527757545205626	1.655173104199362E-4	5.3808788604132855E-9	0.4422189564315494	-604.1142432519845	4830.692281459213	1446.2349589571531	502.72407222818936	340.5415835674287	43.283736391420575	8	38	4	20	7	0.18582755335199305	0.3306846429586148	0.3055852509055154	0.1779025527838769	
460000	-9935.894808013474	-9267.860214154958	-668.0345938585159	-9267.860214154958	481.0260222158302	3.529669643065762	1.1047866289516298E-4	0.449922370174256	1.0870051442944135E-4	2.3436749826314484E-9	0.44368095924761425	-623.0145072930667	20494.105022862313	2306.9966253190996	218.31496092553974	1028.8931242214096	113.76740785826814	5	36	10	19	7	0.19075252653785751	0.3306846429586148	0.3055852509055154	0.17297757959801247	
470000	-9979.281529893895	-9265.977924190001	-713.3036057038933	-9265.977924190001	707.2531293320475	3.529669643065762	6.0855622886999113E-5	0.36493651789297776	6.203152172472203E-5	5.139739593426204E-10	0.3866769553837376	-668.8683950009212	30203.752734265414	5553.679452661468	989.1796181280494	1098.0848895023803	68.54816608095206	10	25	31	4	7	0.19075252653785751	0.3307049594765006	0.3042724523599295	0.17427006162571265	
480000	-10097.327559926864	-9258.523820553924	-838.8037393729401	-9258.523820553924	3287.955438302578	3.5121340811289254	1.3120555956947164E-5	0.3835874748113418	1.2892809053610425E-5	2.8337066767329157E-11	0.4084245595760683	-788.8826977620919	144095.81704248115	20384.31841894157	7093.771735941005	638.173438045929	333.26526837256006	7	31	31	5	3	0.19075252653785751	0.3307049594765006	0.3042724523599295	0.17427006162571265	
490000	-10061.537323261193	-9265.335827576433	-796.2014956847606	-9265.335827576433	1882.3603003408102	3.899590400045643	2.614118022514029E-5	0.5985193841083559	2.520085901550473E-5	2.17549191783236E-10	0.5904944815248101	-748.7552349693729	72211.92128246432	8279.601773296561	3182.2617910263602	423.14790058182876	252.69584678429692	5	36	31	2	3	0.18930447776852116	0.33215300824583693	0.3042724523599295	0.17427006162571265	
500000	-9996.915677128924	-9265.253534162106	-731.6621429668176	-9265.253534162106	990.1036349960385	3.899590400045643	4.766913584962002E-5	0.4039603438017628	4.63214340527909E-5	4.38427261658334E-10	0.4425722043992539	-685.0095029929262	26142.740239699797	4114.655014372199	1624.0369508602193	3157.8999735292045	74.11883923388997	7	38	23	2	7	0.18930447776852116	0.33215300824583693	0.3116226857878813	0.16691982819776083	
510000	-10016.30197148408	-9262.243257420158	-754.058714063922	-9262.243257420158	1236.7898865277375	3.899590400045643	4.292463628947485E-5	0.5489490357518412	3.988916226127641E-5	4.838031078001975E-10	0.5511080258878532	-705.6394203938338	57065.24190601292	6182.012176649967	923.0389493847225	2193.383416683638	204.1073208665403	8	35	19	7	8	0.18930447776852116	0.33215300824583693	0.3116226857878813	0.16691982819776083	
520000	-10092.210875669363	-9269.699099310468	-822.5117763588953	-9269.699099310468	2184.3154559433106	3.7915348773831377	2.0192192383835878E-5	0.3822764687762485	1.96407899425739E-5	6.522312504092553E-11	0.4121132127143703	-769.4901862332472	146838.91622519327	22423.747160916602	14055.673731005467	4429.66920780111	1183.592007581758	9	12	21	29	6	0.20508610299100521	0.32292640232008074	0.2958410605653973	0.176146434123517	
530000	-10087.740524230827	-9269.552173935765	-818.1883502950618	-9269.552173935765	2274.3388957667976	3.8565460944238215	1.969678335012096E-5	0.4365127612963065	1.898613717168844E-5	6.575867884142801E-11	0.41317198808244643	-765.3367086572354	99586.78724598783	47842.54017031245	12866.410488574898	3992.9485126080194	476.9737337346459	11	2	27	31	6	0.20209747812204149	0.3377539638621292	0.28463055201940973	0.17551800599641987	
540000	-10082.887662186551	-9269.233989824688	-813.6536723618622	-9269.233989824688	2253.07587452497	3.8565460944238215	2.190549930879115E-5	0.563197144689251	2.008152844839457E-5	1.2253496888370886E-10	0.5129399486089824	-758.8751806835202	108609.29445384821	103516.16892905015	14552.620672685101	4127.042747639639	735.5042320423206	5	3	24	38	7	0.20209747812204149	0.3377539638621292	0.28463055201940973	0.17551800599641987	
550000	-10133.263207494663	-9273.068241907682	-860.1949655869804	-9273.068241907682	5147.287878463803	3.231606256155154	1.1498056447452804E-5	0.4139045918996474	1.0534277437523482E-5	1.8684464429098785E-11	0.39520365050572	-802.3583190822736	147959.06416105604	282242.7632382559	33497.72927089944	5020.220043174092	2638.6312282299023	2	5	29	34	7	0.20209747812204149	0.3377539638621292	0.28463055201940973	0.17551800599641987	
560000	-10071.602854268343	-9256.192704296582	-815.4101499717619	-9256.192704296582	2715.2321594811447	3.7859278550833455	1.902577713820757E-5	0.5122552131761409	1.8201948026663873E-5	7.723581135442456E-11	0.48257229293526405	-762.7546884320891	79440.57672427438	17363.634364982317	19033.317536471433	4692.1219969897265	398.1924963568756	7	18	13	31	8	0.1901473871533245	0.3257075618928234	0.3014016674222618	0.1827433835315906	
570000	-10007.028988845344	-9258.792334788646	-748.2366540566973	-9258.792334788646	981.7423083113274	3.9829993816204246	3.735244393496378E-5	0.46886882146950354	3.852942792901435E-5	2.688384986054366E-10	0.4465530399013377	-700.6814948471593	41493.34809001278	3713.9508071109217	5434.876466899063	1506.339327812206	58.13840857630365	9	13	19	31	5	0.1858390502263014	0.32107672829860284	0.30712597940560826	0.18595824206948786	
580000	-10039.9226022029	-9266.032170078408	-773.8904321244918	-9266.032170078408	1236.571438245007	3.723978230754157	2.6567884521236242E-5	0.4806801314824072	2.760408619325832E-5	1.4188530249375352E-10	0.4528855261962207	-723.9549836950808	57309.82552048783	8204.451082313608	9527.211400934186	2760.966531763786	245.51057168068596	7	7	30	25	8	0.1858390502263014	0.3162115492861758	0.3116694754526465	0.18627992503487664	
590000	-10108.832368690244	-9257.190481449476	-851.6418872407678	-9257.190481449476	3125.5038028357353	3.4556362000467353	1.2281498489648866E-5	0.5059331543609181	1.1814005607402752E-5	2.5704839526114403E-11	0.43763144664970416	-795.4263835804039	251864.91290121552	84134.56174472779	19530.3088294519	7415.946912212298	157.0823413940896	7	3	38	23	6	0.19222861179829562	0.3179154733820038	0.30357598978482425	0.18627992503487664	
600000	-10049.012512463101	-9273.201546571536	-775.8109658915663	-9273.201546571536	1254.5535510664936	4.156780284298496	2.892729367255833E-5	0.3668677334064887	2.9121793382374535E-5	1.1332061911314231E-10	0.3694961442939068	-722.0201855846746	125258.26429246696	143661.0026234421	9353.708569502598	2469.8959271119465	128.42232745034764	5	2	30	35	5	0.19866345032193652	0.3179154733820038	0.3084365411177795	0.17498453517828047	
610000	-9996.691207993868	-9269.337038213633	-727.3541697802359	-9269.337038213633	596.4298094765585	4.156780284298496	5.8353208807188556E-5	0.4275607479811927	6.204091014784223E-5	6.706088251943373E-10	0.4395600952587527	-680.5803099972846	33932.72066320293	3997.312699814395	5637.603689352415	1131.3508884391767	38.27065819815439	10	17	9	37	4	0.18630189742097966	0.3179154733820038	0.3207980940187364	0.17498453517828047	
620000	-9958.464118133143	-9267.062302789362	-691.4018153437805	-9267.062302789362	537.8721114777878	3.4908535202129287	8.465271044189766E-5	0.350211117384523	8.722889017142485E-5	8.788070328415411E-10	0.34910630362583167	-647.4510151895718	23638.04171541556	1760.5845281525121	2949.327440776715	735.230991975406	50.90259634248988	8	12	13	38	6	0.18630189742097966	0.32487001886383343	0.3164084416564872	0.17241964205870003	
630000	-10020.384765427223	-9268.668654465268	-751.7161109619559	-9268.668654465268	1280.3171094330778	3.5140934090843916	3.562134123695418E-5	0.35323405962481885	3.70104700102195E-5	1.7497199903728143E-10	0.36570302290291434	-703.8265417735525	47794.50860784557	3631.4760884466546	6072.913907800304	1937.005564789053	188.02758891591557	7	4	23	35	8	0.19352707898124324	0.3456346498962271	0.2973436360828051	0.16349463503972483	
640000	-9999.684452494952	-9274.29695845885	-725.3874940361025	-9274.29695845885	815.786981987525	3.7076608226733803	4.876358699830708E-5	0.4094144537180365	5.3445781084959855E-5	4.0872493891614756E-10	0.39363786269989626	-679.232977828381	29777.434171736993	6394.804929663831	4408.792657739665	1182.9427643985446	203.6923121735407	9	5	26	29	8	0.19352707898124324	0.3456346498962271	0.2973436360828051	0.16349463503972483	
650000	-10068.409653040208	-9248.929800099502	-819.4798529407046	-9248.929800099502	2603.485848791494	3.4078676178175944	1.8961779290744525E-5	0.49419133939043774	2.0287653704828208E-5	1.0346752645601305E-10	0.5155888702891429	-764.2076317813637	230106.45867213467	92938.57215092529	13069.575695419955	4642.849276856047	616.3354216657948	3	5	28	32	9	0.1841993872736771	0.3266776210529457	0.3096964616063692	0.17942653006700832	
660000	-10109.67394379939	-9260.485492935926	-849.1884508634637	-9260.485492935926	3462.2016618438392	4.42295633183274	1.2801980097082606E-5	0.45469338315209273	1.2872959817288746E-5	3.248911769511847E-11	0.45114838993575856	-792.9554741017757	69802.29038567032	155105.60145558076	20795.326071352854	7117.075182209586	700.5302940569012	1	7	35	25	9	0.1738431593571996	0.3370338489694232	0.3096964616063692	0.17942653006700832	
670000	-10089.26794028022	-9262.465779002705	-826.802161277515	-9262.465779002705	2299.4023385221253	4.0441424303856	1.732867044279426E-5	0.4864645692085778	1.7990516620684934E-5	9.409433667174836E-11	0.547233366030774	-772.7133943597039	142243.88365981315	92406.21590074658	10108.77919524021	3127.8695480414335	695.5363427875935	6	4	35	23	9	0.1738431593571996	0.3370338489694232	0.3096964616063692	0.17942653006700832	
680000	-10004.855194603713	-9235.798420089812	-769.0567745139011	-9235.798420089812	1206.366480736596	3.7197425532982242	3.223792813784832E-5	0.5046963259316949	3.478000162929872E-5	3.084162475778223E-10	0.5229245088189968	-720.1897472065203	74429.80334992838	6998.501980383922	4740.229838954612	1794.0659689071974	262.4117005450885	10	16	23	19	9	0.19323717913622557	0.32045728722193506	0.30687900357483133	0.17942653006700832	
690000	-9983.630248759951	-9257.154772752838	-726.4754760071141	-9257.154772752838	663.8308578984522	3.671376707768784	5.807772256489577E-5	0.6994386731470709	6.653804496775178E-5	2.0684502753122825E-9	0.7165718901854841	-679.1144854456945	36758.59753027858	3919.9772554435076	2647.7363498705627	1691.3840659486073	603.0661051850981	8	25	1	25	18	0.19323717913622557	0.32045728722193506	0.30687900357483133	0.17942653006700832	
700000	-9957.08347872152	-9268.659797780063	-688.4236809414576	-9268.659797780063	694.5343597995133	3.671376707768784	7.463271359748015E-5	0.5841489318392009	7.791011985879169E-5	2.3014904758138223E-9	0.6151479686702227	-642.9120161791254	24178.022185911275	1460.0645790084498	3474.706812307703	589.0562876587896	183.56279959522266	7	8	29	25	8	0.1822282345980272	0.32045728722193506	0.32099348375398634	0.1763209944260517	
710000	-9987.18390338385	-9252.665944970287	-734.5179584135622	-9252.665944970287	872.348884986131	3.513084696457582	5.114906183465423E-5	0.5043923136200418	4.984340689333616E-5	8.391710970016631E-10	0.5809915735445026	-688.7373076560283	27240.50007365292	2171.363028372715	3148.2669347876263	1384.0374841585672	219.3721869151841	8	11	35	15	8	0.187646534801117	0.32045728722193506	0.3189041603871576	0.17299201758979066	
720000	-9965.11324562282	-9255.394105214526	-709.7191404082947	-9255.394105214526	610.3288888374542	3.833610748476472	6.455098447276665E-5	0.4346840360306782	6.525467338497432E-5	8.193492919020067E-10	0.4572465378384414	-662.9406097473369	79975.43744923052	3605.5180220465204	3456.331419983465	636.2013134586354	68.40009485710696	8	3	34	27	5	0.187646534801117	0.32045728722193506	0.3189041603871576	0.17299201758979066	
730000	-10059.44693614001	-9256.304739611387	-803.1421965286223	-9256.304739611387	2518.056924011394	3.7184292711670413	1.9838700441555104E-5	0.5388164448066634	2.032014490251222E-5	1.308495204785084E-10	0.5814082249561977	-750.2902740482552	145951.9488374744	25091.302626965196	6711.482178804045	4732.584525116037	359.75470075260324	7	12	22	27	9	0.187646534801117	0.33647176886367386	0.3031427570147904	0.17273893932041903	
740000	-10013.12810960035	-9262.858942218236	-750.2691673821134	-9262.858942218236	1369.3359617022656	3.7184292711670413	3.060544411732913E-5	0.536106339695966	3.1363689590810254E-5	2.1496445171718497E-10	0.49107176011261494	-702.1304001691936	63653.38130710597	2185.771659591492	4302.726739359092	1196.4573004775148	186.3832569202911	8	16	23	22	8	0.187646534801117	0.33647176886367386	0.3031427570147904	0.17273893932041903	
750000	-9944.394061181603	-9265.385551211306	-679.0085099702983	-9265.385551211306	610.8197594284701	3.4144435747155195	7.767753053686743E-5	0.6562675313821058	8.073240527828193E-5	2.5404702512200865E-9	0.6468815008728922	-635.3374330231733	26742.630848735633	1735.6745466874909	515.515183037433	814.8541205487559	154.54355695732409	6	39	21	3	8	0.187955550237915	0.3259170051034996	0.31569174510303155	0.17043569955555413	
760000	-9899.256118081947	-9257.090040266643	-642.1660778153042	-9257.090040266643	291.15914964267364	3.79646696629768	1.39028365779914E-4	0.6784436732899916	1.3421849215392714E-4	8.408054494101048E-9	0.6894231870819162	-599.6890236183776	14444.152136492185	3570.6357670237708	1196.8070479176317	426.7240706025597	49.49574609128962	5	7	37	21	7	0.1809839491539862	0.3350866621908536	0.31349368909960634	0.17043569955555413	
770000	-10056.97089741105	-9264.688384981635	-792.2825124294168	-9264.688384981635	1705.202874893373	3.6996495209241824	2.4661028571697566E-5	0.6418430320269423	2.3146183541517324E-5	2.3081998646288649E-10	0.6473357821388909	-740.1143342810402	103221.99432822433	43040.182138517746	4776.467312694962	2403.9165986076246	798.0983904902364	4	7	39	17	10	0.17513049561469735	0.32460624485701634	0.32546424993273915	0.17479900959554742	
780000	-10070.936669061475	-9282.79227331907	-788.1443957424048	-9282.79227331907	1686.968302443487	3.544979044082002	2.3339344657772223E-5	0.5385627615587277	2.420041177067624E-5	1.8513993924805463E-10	0.5983020582336586	-736.7068696435966	151177.72651924286	9088.249680852043	4885.162949600247	1220.9789288494417	1994.7165901758185	6	1	45	7	18	0.21099057547131	0.3226288189403551	0.2970386311241237	0.1693419744642115	
790000	-9981.987711879883	-9263.179076403618	-718.808635476265	-9263.179076403618	718.2333562325124	3.544979044082002	5.8060664090396765E-5	0.5737880239356028	5.933233494999865E-5	1.3953682178979993E-9	0.6380942307827954	-672.8783470564608	29363.801651008027	2695.8281484563568	2337.198984078374	397.6547647664031	825.3148478812407	7	7	39	10	14	0.19121197119135278	0.3226288189403551	0.3183591357394496	0.1678000741288429	
800000	-9963.630912377257	-9262.552208222334	-701.0787041549233	-9262.552208222334	815.2369571820449	3.526943742688111	6.384530709412343E-5	0.5620713341210793	6.413538192301853E-5	1.374355650290182E-9	0.5838747143643469	-658.6506327675424	21274.389519642365	2669.75365170601	1232.7162610768282	113.92225127787833	183.72141401315625	8	16	46	5	2	0.18516209647923454	0.34144397536190774	0.30478256651142926	0.16861136164742882	
810000	-9945.652826853939	-9291.167668583073	-654.485158270865	-9291.167668583073	426.38626230242033	3.6258070644180522	1.2811716461881534E-4	0.48536644356592956	1.2942254683550775E-4	4.430952352172413E-9	0.5273294491308841	-613.3378697368363	8065.651024778424	7689.10523234353	697.4875387842498	246.53683053959813	130.52175320861932	6	13	48	4	6	0.18879854852199063	0.33780752331915165	0.30478256651142926	0.16861136164742882	
820000	-9924.895690239031	-9271.286703774542	-653.6089864644887	-9271.286703774542	347.9125111608693	3.707044034146509	1.3251423621752183E-4	0.46520828967639377	1.3616149745926908E-4	4.995851748252945E-9	0.5399592462244878	-611.6989796564744	18299.097372750406	1254.3750542490714	894.1392332926926	638.6376310806419	136.935918374104	10	20	34	6	7	0.1870817256661021	0.3395243461750402	0.30478256651142926	0.16861136164742882	
830000	-9896.370459651429	-9264.521896876297	-631.8485627751321	-9264.521896876297	341.06956766361486	3.8628476956745073	1.495751002966155E-4	0.4599528516491659	1.5518008516853495E-4	4.237447120921303E-9	0.44711980946627855	-594.1526665121456	6780.47850658539	892.2985181043782	453.0693370341717	243.69173648095133	62.69087847598013	8	36	23	3	7	0.18172717322828463	0.3334048248211504	0.3105105556437324	0.1743574463068329	
840000	-9902.86090839847	-9278.475821720232	-624.3850866782368	-9278.475821720232	303.3216434069129	3.8047600872629435	1.6335809040141642E-4	0.4948543075815856	1.678930102090821E-4	7.0453641937669474E-9	0.5087636696303165	-586.4324088842206	10716.1697585749	743.27401683759	639.3813486526109	66.92196028298726	51.24059911669453	8	56	3	3	7	0.18379601350439687	0.34681442853479827	0.3105105556437324	0.15887900231707278	
850000	-9942.347900682124	-9287.883926331153	-654.4639743509701	-9287.883926331153	404.2702913770916	3.9328352139150478	1.4104237748772586E-4	0.5594640117534795	1.329559697671455E-4	6.947968265673071E-9	0.6109400189266256	-610.7454155785191	16385.98669922983	911.8153279194077	1262.1811256618187	1285.5231286051735	195.3334730305023	11	52	3	1	10	0.18379601350439687	0.3159150791559669	0.3198313650735882	0.18045754226604838	
860000	-9952.004379510408	-9262.98310944684	-689.0212700635681	-9262.98310944684	646.6568162255281	3.9328352139150478	7.230222777823455E-5	0.6279443561127612	8.36752773890017E-5	2.4482562293794197E-9	0.6229626128015748	-646.5295976410619	15086.730879604269	1295.661916462861	1293.1385951126358	548.0154282817596	156.47079465389467	10	29	24	11	3	0.1890957083604376	0.32719954280944324	0.31453167021754747	0.16917307861257205	
870000	-9991.477315675313	-9260.938095737387	-730.5392199379252	-9260.938095737387	1046.3625779697295	3.6671932060371244	4.766712261453253E-5	0.5748195396050162	5.3658233750167816E-5	1.0989550981714862E-9	0.623538039116974	-685.0882193377491	28828.459633427676	2542.8498243811955	2611.380756514139	674.4830053372124	515.3216413960786	6	27	25	11	8	0.1890957083604376	0.32719954280944324	0.31453167021754747	0.16917307861257205	
880000	-9981.3139434426	-9257.274282356802	-724.0396610857965	-9257.274282356802	918.5958522143658	3.776245980646153	5.327892526642052E-5	0.6159162797133816	6.091128534578469E-5	1.6000667803293547E-9	0.6854461530348335	-677.0430120751156	33406.677400128276	7825.1197984394785	2025.1388119927685	1153.088571636288	859.3288753431663	8	7	39	10	13	0.1890957083604376	0.32719954280944324	0.311413555744173	0.17229119308594648	
890000	-9942.379900909424	-9259.408322894835	-682.9715780145882	-9259.408322894835	469.81954670256295	4.108921076821611	9.441166382992545E-5	0.5640759367450895	1.0933518616663821E-4	2.811373085452678E-9	0.5399326874381519	-639.2629080229965	14996.287910351217	6958.519569680655	719.3591016079685	707.1951598476987	200.9529089796119	9	12	6	45	5	0.1890957083604376	0.32436085140476045	0.3138414274245233	0.17270201281027894	
900000	-9942.403965689778	-9264.716869324124	-677.6870963656555	-9264.716869324124	483.5748028287059	3.6663193484282397	9.124738566142817E-5	0.5908325177562884	9.380909090930823E-5	2.924885222830133E-9	0.5921345600550206	-630.8814811489171	23608.017534986204	2358.124955051835	6134.923898481357	708.3124011122609	136.5252649751185	5	18	6	40	8	0.1898169269089861	0.32436085140476045	0.3138414274245233	0.17198079426173044	
910000	-9896.166570778985	-9271.931941019278	-624.2346297597062	-9271.931941019278	398.2142609422897	3.5770028083165593	1.8215872860713705E-4	0.5906486483202354	1.825400360731935E-4	7.83987753009653E-9	0.4911601681372946	-584.628804180407	6613.319145023924	1240.539229584182	381.0720893001437	364.47782771509014	371.40812393181756	6	31	10	22	8	0.18647760712853217	0.32436085140476045	0.3138414274245233	0.17532011404218437	
920000	-9871.080826360447	-9268.958728197218	-602.122098163228	-9268.958728197218	257.892881598943	3.5770028083165593	2.515519997885554E-4	0.5554660783472612	2.4630469847840286E-4	1.6369463458517597E-8	0.5154508887970045	-556.8712736344717	27165.591518477562	926.9208287904152	3018.820827625838	356.73558585870774	87.06240001488288	3	27	4	34	9	0.18647760712853217	0.32436085140476045	0.3138414274245233	0.17532011404218437	
930000	-9852.136249263724	-9244.57030488695	-607.5659443767727	-9244.57030488695	277.767576668516	3.5770028083165593	2.140306923599487E-4	0.5674479269512681	2.096433550798809E-4	1.4830910675205645E-8	0.5678250923471566	-566.5371342684311	18235.333896845408	1225.3850286953218	297.1769859137914	417.3572049323489	148.25340383521737	4	36	13	4	20	0.18753087743375094	0.33692307578769737	0.31607900362128705	0.15946704315726493	
940000	-9820.274570977517	-9256.778185271229	-563.4963857062886	-9256.778185271229	137.81089905562496	3.7411026080600482	4.059539072511845E-4	0.5438151458350658	3.785966211453235E-4	3.849771534920533E-8	0.5150542434152486	-528.1509243730031	3147.4340646012056	645.386102413092	158.40283753040555	174.44683409692254	90.45440896476502	5	35	3	17	17	0.18854758321587287	0.33242215117424645	0.31607900362128705	0.16295126198859394	
950000	-9830.710036220802	-9258.987920978485	-571.7221152423175	-9258.987920978485	167.17949761854297	3.862587560260067	3.1462038476113663E-4	0.5539960089795489	3.05164325702532E-4	2.280809924295148E-8	0.5184946938689597	-533.8298321812223	7090.723078382652	956.8110731842571	648.2978140080278	158.30742829290944	24.716935099395	4	36	1	31	5	0.182406577898056	0.32359788183881116	0.30246215352335676	0.19153338673977635	
960000	-9813.093504883776	-9254.478948116286	-558.6145567674895	-9254.478948116286	107.11453155299357	4.08424542945652	3.7668028075213037E-4	0.6086147342930328	3.899522707431276E-4	4.49132794354036E-8	0.5730393525178992	-521.230480752637	4456.553679796938	1100.0491988799367	498.39445705029954	189.86576854222938	45.30239787008857	6	4	31	28	8	0.18281526170950715	0.32359788183881116	0.3020534697119056	0.19153338673977635	
970000	-9859.363049592364	-9284.500212278492	-574.8628373138719	-9284.500212278492	110.30675929426245	3.5251064359006916	3.683753608700564E-4	0.6512869862297341	3.857384545520105E-4	5.575600211331801E-8	0.6349395989130868	-537.0138438671573	2692.7533681292475	2541.6582020334795	521.6286169176984	228.7197998422672	39.09281035166393	6	5	24	33	9	0.17545664175114556	0.342536602392552	0.29018307512509667	0.19182368073120598	
980000	-9869.812924292604	-9284.166972758903	-585.6459515337012	-9284.166972758903	121.00971247913651	3.5809802764881895	2.747316397686907E-4	0.5657357109787702	3.03214489201514E-4	2.7506980161039472E-8	0.5791759573761304	-544.6807805421088	7757.416304943995	6228.197925235659	629.8990029301614	347.1516934578095	24.884191761431644	6	5	28	31	7	0.1717987459182965	0.31729302442763807	0.31908454892285965	0.19182368073120598	
990000	-9866.235911031146	-9262.93437699021	-603.3015340409372	-9262.93437699021	140.09923848041646	3.5809802764881895	2.88392238456977E-4	0.49803221451759444	3.1140497759057955E-4	2.207811824338631E-8	0.501454116896565	-563.8938839300415	2543.9798419851104	3295.140064662798	1362.4689653499204	416.37454956829885	43.32917665811469	1	6	25	39	6	0.1994182195290563	0.31729302442763807	0.3221195184992706	0.16116923754403517	
1000000	-9918.569423753172	-9293.383713009982	-625.1857107431898	-9293.383713009982	198.38305532016585	3.5809802764881895	1.9558752398252493E-4	0.4371146213558073	2.0597969022904123E-4	7.582115641910621E-9	0.4498775256152965	-584.4784668780867	8642.883828508555	2749.141130711103	947.6425031181491	482.9612106370962	200.4427274060964	8	10	18	25	16	0.18806437398721887	0.3609772779089236	0.2897891105598225	0.16116923754403517	
1010000	-9904.014620022379	-9274.349441583227	-629.6651784391532	-9274.349441583227	298.04971858115437	3.8016563604131273	1.9194022693096806E-4	0.44306182568811214	1.973195293725787E-4	9.0834524070486E-9	0.4803619690012318	-585.8852442617466	4702.603196751985	3149.2087068323285	1291.0661244238127	3018.849131201617	266.863759669382	8	5	21	3	40	0.1706803660766722	0.3609772779089236	0.30717311847036916	0.16116923754403517	
1020000	-9876.88946468825	-9255.843421844285	-621.046042843965	-9255.843421844285	265.00841063746617	3.519022529402949	1.8700195846949752E-4	0.41527554495383007	2.082844040407917E-4	8.620441758467659E-9	0.46376578868112184	-581.7920159493817	7031.208644891659	773.1285180540774	1045.2599231172153	374.5533567893352	94.64714117991653	11	8	24	25	9	0.17042344596836081	0.3609772779089236	0.2935719976356624	0.1750272784870533	
1030000	-9920.292940156178	-9273.05478439199	-647.2381557641879	-9273.05478439199	297.994566725991	3.3955798527273737	1.459369930164515E-4	0.4122965122989203	1.6118805932981053E-4	5.2218160971357826E-9	0.45377501353810024	-607.9527214799386	12597.19854836327	1554.1891125883963	232.87224685102535	339.3593873332675	54.94837237193576	11	31	6	21	8	0.19399115496712183	0.31320019528093784	0.32062263123212453	0.17218601851981588	
1040000	-9903.161909737995	-9255.514288558046	-647.64762117995	-9255.514288558046	339.6790259345104	3.5392546937458524	1.2767242365446698E-4	0.45455533066594295	1.3946663884237818E-4	4.986555906540859E-9	0.5238570436004288	-607.5359656202811	16800.455051358713	1722.9192774540425	460.99663766530756	287.87069669917605	93.06952339752816	6	41	16	7	7	0.19399115496712183	0.3222425489183719	0.3115802775946905	0.17218601851981588	
1050000	-9911.216422550013	-9265.473479806284	-645.7429427437287	-9265.473479806284	309.00275046858417	3.5392546937458524	1.5628623313331607E-4	0.5400894434897414	1.6388062612955612E-4	9.161265118694821E-9	0.617596925410137	-601.2599801744612	24010.45189521862	1869.3840728526613	2981.595526542612	373.94468891969507	248.08284712192946	5	29	7	29	7	0.18383973281271127	0.33239397107278246	0.29725993276665297	0.18650636334785337	
1060000	-9933.020250432091	-9269.42747138548	-663.592779046613	-9269.42747138548	393.7191900784818	3.5392546937458524	1.1460670870044786E-4	0.4255277864390655	1.1736534272767016E-4	2.4484943885419486E-9	0.42464874130531627	-622.1299738406015	14694.548451126366	2780.35229471018	658.7265354447451	612.2471839051553	59.756031954249245	5	34	10	21	7	0.18383973281271127	0.33239397107278246	0.29725993276665297	0.18650636334785337	
1070000	-9928.302729704566	-9278.313589391773	-649.9891403127938	-9278.313589391773	323.7484361447615	3.551287740741592	1.341696657485683E-4	0.430351300450606	1.3419988542629478E-4	3.5776226818766328E-9	0.44136426638890414	-608.3439018977499	13408.468163959673	2606.547430733305	1423.3804149592147	547.1331575094406	43.0294248378038	7	30	2	29	9	0.18164598174463714	0.35103799477442904	0.2994536838347271	0.16786233964620678	
1080000	-9994.12633303314	-9277.037874073907	-717.0884589592338	-9277.037874073907	678.6964354265986	3.942887388391511	6.37418079390023E-5	0.42618886431276654	6.666613951850607E-5	7.260282974430284E-10	0.4219013555669219	-671.188848989372	43561.71695642754	4247.889111600322	2714.846248734216	906.9281392162601	254.41346103566673	9	21	14	25	8	0.18684150391417734	0.35103799477442904	0.2994536838347271	0.1626668174766666	
1090000	-10057.31310921161	-9276.824409235385	-780.4886999762238	-9276.824409235385	1486.9661596486208	4.175018576683735	2.818904824694347E-5	0.4166677269753079	2.866159874639923E-5	1.247645846569158E-10	0.39193128098916147	-732.9125580327358	33799.59409516739	7346.413548599399	5140.440128997447	1995.6898154093028	436.0139100771159	13	26	2	28	8	0.18684150391417734	0.35103799477442904	0.28317326495419826	0.1789472363571954	
1100000	-10025.941561510232	-9257.512211051951	-768.4293504582806	-9257.512211051951	1059.2707291346996	3.9274510720353555	3.824619318147133E-5	0.41618211008257905	3.858138367972388E-5	2.0646656717157453E-10	0.386735030892581	-720.4352967175373	36530.14357502658	16726.70906585063	5170.45367790188	1711.171328328682	157.58004116138486	10	14	14	33	6	0.18370059890175325	0.34317393718672995	0.30338125651696846	0.16974420739454837	
1110000	-10068.447192282807	-9272.76991623847	-795.6772760443367	-9272.76991623847	1983.3113845844555	3.9290531496471255	2.7760766460770515E-5	0.459084750556046	2.817431732923164E-5	2.104769570791387E-10	0.5274126374103959	-747.1644737251003	34747.392483118696	7486.540476798654	6807.084943465247	2526.461996327619	743.4022382501486	22	5	16	26	8	0.18834496143117935	0.3385295746573039	0.30338125651696846	0.16974420739454837	
1120000	-10070.399744212422	-9267.62952256373	-802.7702216486921	-9267.62952256373	2007.3608208729847	3.4024782710636594	2.1303983330698222E-5	0.35841385218079724	2.1643779999901825E-5	5.0956436995840047E-11	0.3420264225238491	-752.7090675613157	53475.89685048897	13034.154117504098	14012.93655968948	2870.8583958530567	278.4396452995025	17	2	16	35	7	0.18834496143117935	0.34035466182402435	0.30338125651696846	0.1679191202278279	
1130000	-10070.725466181748	-9270.744070279468	-799.9813959022794	-9270.744070279468	1727.189256671575	3.4024782710636594	2.2753619157428257E-5	0.4133189640695148	2.3364607677404593E-5	8.630991894319165E-11	0.42195150878234283	-747.8370692807417	108181.0175689578	16375.929689921972	12998.913206008388	5063.425621681335	152.33670765106692	4	4	35	26	8	0.18834496143117935	0.34035466182402435	0.30338125651696846	0.1679191202278279	
1140000	-10099.802771375735	-9268.020420984805	-831.7823503909298	-9268.020420984805	2399.3552650687034	3.785829132739452	1.6134943112967783E-5	0.5453124623450241	1.6460778709250624E-5	9.291579519413248E-11	0.6138780344145126	-777.4893912497229	164885.92588660962	47133.80908524981	12522.279507917478	5079.372099397085	464.3310452627239	6	8	34	23	6	0.1669326721541575	0.3440890832331896	0.30822171606015575	0.18075652855249724	
1150000	-10046.566474412299	-9253.734256075115	-792.8322183371844	-9253.734256075115	1544.387810402962	3.785829132739452	3.0104232464611175E-5	0.5013279171169203	2.8481822938690825E-5	2.9510637808399393E-10	0.5861943834455189	-741.182523251684	71823.34008130123	25655.271107921508	10204.539908332217	3974.0321086189315	537.37622811526	6	3	29	33	6	0.1918058407463682	0.3369156863019509	0.2905219443991837	0.18075652855249724	
1160000	-10024.932056213058	-9267.119781277686	-757.8122749353721	-9267.119781277686	1397.963786473402	3.785829132739452	3.4539638956972844E-5	0.4755136992591152	3.460175181654593E-5	3.8449196715399563E-10	0.5418839372720344	-707.2196597101629	114285.33369951145	13135.8126525715	7072.555437408165	1869.4289849146164	482.27284499684026	4	3	32	31	7	0.1918058407463682	0.3380985811858826	0.289339049515252	0.18075652855249724	
1170000	-9980.63236020118	-9265.373764796346	-715.2585954048344	-9265.373764796346	754.241148711393	3.5131967320570965	5.772616855370702E-5	0.5240764066125008	6.704812351741408E-5	1.0833851088535395E-9	0.5252125383080186	-671.2724193980152	22289.182739652406	4066.191376571482	1899.1428101312333	619.0522984068393	230.58458511927748	5	19	35	10	8	0.1773700861552525	0.3380985811858826	0.30377480410636776	0.18075652855249724	
1180000	-10001.908874280378	-9277.001699667564	-724.9071746128146	-9277.001699667564	776.923200480864	4.1948857501571615	5.168488678406321E-5	0.4763600165703544	5.8504888472164486E-5	7.935429048043102E-10	0.5056583886334115	-677.7474940220213	76942.40605953771	3681.5120412153397	1655.4685616095762	1286.8112649952352	290.8730651920144	7	31	21	11	7	0.2038178823808142	0.3254255639874855	0.30377480410636776	0.16698174952533265	
1190000	-9953.395141157222	-9268.75377587171	-684.6413652855125	-9268.75377587171	559.7990780946192	3.686115177820715	8.469748800326809E-5	0.4869447113080104	9.067062808216715E-5	1.8747361718803376E-9	0.5117110443106955	-642.9628437588399	23742.227020638427	2437.584751825636	691.9774309674505	249.95539988205996	167.1705248758011	12	25	32	4	4	0.1926612737367704	0.32747422301558565	0.3030769991322449	0.17678750411539912	
1200000	-9929.121568701841	-9264.987606943287	-664.1339617585546	-9264.987606943287	406.25205687601004	3.686115177820715	9.624787656786802E-5	0.4104783487577026	1.0663590386578959E-4	2.0173950952331076E-9	0.43969856460664747	-619.5565835732837	41005.83968393469	1416.874877320673	1511.1167188453096	1028.4997486212415	68.51931552585027	8	12	20	28	9	0.19618780861634694	0.32747422301558565	0.3030769991322449	0.17326096923582257	
1210000	-9888.976667815534	-9259.086984310577	-629.8896835049559	-9259.086984310577	244.38436256011116	3.865751432985075	1.5624267942010455E-4	0.44763745025475216	1.7746605221869168E-4	6.777289263810963E-9	0.48311199795668985	-589.3424535385805	13086.385905014704	843.7829737070126	560.5707542045242	568.7763016494449	151.5934227806246	7	22	13	30	5	0.17746882815530945	0.32511690639759233	0.3178197762225943	0.179594489224504	
1220000	-9901.869162827901	-9270.718840245165	-631.1503225827365	-9270.718840245165	356.63452611869013	3.6748172446019396	1.4564732042100778E-4	0.47221954142218475	1.5624032719141988E-4	6.166115805256089E-9	0.5145899233647102	-589.6866112880848	9679.725964270912	3590.9868115693894	843.770359675623	645.7782970015878	94.50499555823488	6	5	41	16	9	0.18479105950793465	0.33206193492664493	0.3219204688269849	0.16122653673843568	
1230000	-9881.939697832884	-9257.292994466152	-624.646703366733	-9257.292994466152	287.4474060978968	3.9849632694577215	1.6633359867017675E-4	0.5276075489491138	1.683483871057869E-4	7.194705653325295E-9	0.5122993490312907	-579.8856056964406	20571.713475811932	17765.349079045838	667.4791755689007	543.4192097287565	57.18899433794595	6	1	55	7	8	0.18672564721887447	0.33206193492664493	0.3219204688269849	0.15929194902749585	
1240000	-9987.160424433414	-9276.188656479959	-710.9717679534559	-9276.188656479959	771.8207859652206	3.6377465918794227	6.014220819337263E-5	0.44609596706361654	6.16647009707395E-5	6.610508550447521E-10	0.43500503806139773	-662.3317032178377	41824.48228963172	4242.528279060092	1833.5040161942811	4466.297650518156	122.93834771483716	8	7	50	4	8	0.18672564721887447	0.33206193492664493	0.3219204688269849	0.15929194902749585	
1250000	-10037.536349965523	-9267.28018179329	-770.2561681722328	-9267.28018179329	1563.2266681844987	3.6768060386272956	3.0231334375680918E-5	0.6195317194587915	2.994971062202535E-5	2.457959174560361E-10	0.5630968391358258	-720.8659847335288	39026.33836353024	5714.576870650369	2231.14073743448	4587.837717667455	704.2147408623113	8	21	14	25	9	0.18458009850244572	0.3373255264655021	0.3083496206865469	0.16974475434550534	
1260000	-10008.685062436874	-9267.83360936107	-740.8514530758046	-9267.83360936107	1026.6638396718135	3.843942436017897	4.180594777635465E-5	0.6472481290548088	4.065382990062743E-5	5.009585653333396E-10	0.5558019820353812	-692.8979173536807	39928.41338052482	3894.341959445092	5142.678672562213	1453.6211060843766	167.0449205505479	9	22	14	26	6	0.1831617568955888	0.3373255264655021	0.3069329817885769	0.17257973485033223	
1270000	-9916.16614085444	-9263.39444387419	-652.7716969802512	-9263.39444387419	305.84033108442264	3.843942436017897	1.316877811184587E-4	0.5387680508293352	1.349020166111855E-4	4.140414623566945E-9	0.5132500323481802	-609.5001924901886	20265.15640157932	2153.1752459012555	1673.3325052362623	619.1030884489461	107.73046846450364	6	8	31	25	7	0.1831617568955888	0.3373255264655021	0.3069329817885769	0.17257973485033223	
1280000	-9894.682304243439	-9255.516780218695	-639.165524024743	-9255.516780218695	305.7995261828949	3.843942436017897	1.630656348768584E-4	0.5890151006762426	1.7202888395006745E-4	1.1227694854358035E-8	0.6310443028313786	-597.7242801959651	18212.39409031159	1631.740546544742	874.9758023650471	281.6444234528492	113.69972497526219	8	12	26	25	6	0.1831617568955888	0.3373255264655021	0.3069329817885769	0.17257973485033223	
1290000	-9873.421115032823	-9252.233829193792	-621.187285839031	-9252.233829193792	224.79613446466263	3.843942436017897	2.011742839656817E-4	0.5299388041662184	2.0673358318379034E-4	1.218996065778463E-8	0.5360115742956325	-580.2300620942522	11893.964784601574	1619.392801505289	1384.3009305777514	314.62347636185643	44.90591163708326	8	2	30	30	7	0.18645576362441366	0.3150649416485733	0.3243783214043206	0.17410097332269253	
1300000	-9919.466631851205	-9251.750540741723	-667.7160911094815	-9251.750540741723	375.0945159270613	3.8467919162088418	1.3110819188036664E-4	0.4916532283627679	1.3360078517541898E-4	5.182024304642933E-9	0.5389976820991169	-622.1211898413197	7514.1300236603365	2437.9411707588574	8743.040941468731	497.3552394938421	185.69280561034716	11	18	6	34	8	0.17810334458169383	0.3150649416485733	0.3243783214043206	0.18245339236541236	
1310000	-9924.68908326829	-9269.401251376954	-655.287831891335	-9269.401251376954	263.1728893533534	3.666895299937684	1.457591767602757E-4	0.47962545852637856	1.515414810086201E-4	4.811788000747406E-9	0.47357714430979	-614.3167220204165	12406.612884780807	1645.7243803331341	1356.8737623583381	380.63693779326167	38.369464919488664	5	25	17	27	3	0.18062674793391845	0.3125415382963487	0.3243783214043206	0.18245339236541236	
1320000	-9988.681651766821	-9268.570158640498	-720.1114931263236	-9268.570158640498	630.0806110862084	3.908069403667085	6.47369702150201E-5	0.486668268246696	7.424063303966364E-5	1.0741534698156862E-9	0.4685063109286536	-673.9837690654991	30191.78887425801	6224.330972292392	3475.118396418168	859.646765165311	444.2589416469557	9	18	20	23	7	0.19632740822539507	0.3125415382963487	0.3243783214043206	0.16675273207393573	
1330000	-10037.755234302665	-9267.59299996559	-770.1622343370769	-9267.59299996559	1238.390483014499	3.908069403667085	3.8887061139110094E-5	0.43831585787600813	4.08249766367663E-5	3.156082906157609E-10	0.4408754004688568	-721.6260580002925	31631.350882188548	9742.578890859058	6778.204792613177	2569.608168403305	1091.5059387718936	9	1	37	21	9	0.19099286366492474	0.33402707696419726	0.30822732729694235	0.16675273207393573	
1340000	-10021.7469345455	-9253.549700745269	-768.1972338002312	-9253.549700745269	1177.6242986850373	3.602483072900858	3.642889770817411E-5	0.44530855788750784	3.5895043285520426E-5	2.505881620358968E-10	0.4450884086252151	-718.874453950636	64974.807988912406	11151.021410744004	6796.473541845413	2153.2557815971372	362.2868992387393	7	21	14	27	8	0.18779258654288464	0.33477872816810855	0.30333429889072844	0.1740943863982785	
1350000	-9974.809127214443	-9268.122426946542	-706.6867002679018	-9268.122426946542	564.4991129988678	3.602483072900858	8.020398497377543E-5	0.3660898263828717	8.364441083891794E-5	9.223696693164013E-10	0.371626558120892	-663.2464958781601	10071.654230991815	7020.443519310368	2354.4577149493584	1089.7162284980564	129.0092980740637	16	15	14	24	8	0.19049906773608608	0.3320722469749071	0.30333429889072844	0.1740943863982785	
1360000	-10012.63278371627	-9276.674088790885	-735.9586949253843	-9276.674088790885	825.9769189224457	3.602483072900858	5.1027702644044E-5	0.5285424434104916	5.5039650376620465E-5	7.615358307456006E-10	0.5269784731243221	-688.6917714323511	68741.59965950449	6941.355759068617	894.6589661358936	1245.5567147482043	283.79820606806896	5	30	7	30	5	0.19079396759958214	0.3318178174575666	0.30369025316823145	0.17369796177461996	
1370000	-9989.040797658694	-9257.758346691866	-731.2824509668275	-9257.758346691866	867.2702953543719	3.602483072900858	5.586395355593236E-5	0.40169112011684144	6.085445098462062E-5	7.365203823583028E-10	0.45646825207511044	-687.362433437447	17522.105547542	3513.76992480179	2294.0398443989575	1054.3972926446702	303.7502518329661	10	32	11	16	8	0.19079396759958214	0.3296715066418577	0.3058365639839404	0.17369796177461996	
1380000	-10091.632988885758	-9272.703697178398	-818.9292917073598	-9272.703697178398	2732.7832240459184	3.720557252601318	1.9015375891427803E-5	0.4486559081301162	1.9735575279135103E-5	7.591567796988283E-11	0.4485370846188529	-770.3280162702488	90959.72612834473	8577.990010691336	6031.461475572585	310.8562505429385	400.8217807888965	7	45	17	5	3	0.19079396759958214	0.3296715066418577	0.314332297677818	0.16520222808074234	
1390000	-10035.255729254523	-9263.412865146356	-771.8428641081669	-9263.412865146356	1716.9130417401427	3.4683346828908697	3.376664429282367E-5	0.39358247882741576	3.406891542685868E-5	2.1548504526302369E-10	0.4370328235176513	-724.061937451457	61023.834958338586	7633.854492359054	1909.8065371568107	2211.337467856134	386.95703637142316	8	32	17	12	8	0.19079396759958214	0.3296715066418577	0.313217971302486	0.1663165544560743	
1400000	-10104.154537552437	-9282.661776492907	-821.4927610595299	-9282.661776492907	2781.4383569127835	3.6939709406459578	1.861303960184952E-5	0.4995948431120075	1.9975213246710317E-5	1.270231409331605E-10	0.5728796719507219	-769.5686113330423	128421.4704402274	15134.079410318443	7265.457198692975	3269.8997433462946	1445.6427496728104	9	26	7	28	7	0.19079396759958214	0.3204185726948845	0.3249553400257144	0.1638321196798191	
1410000	-10091.67964046638	-9273.6681779122	-818.0114625541813	-9273.6681779122	2774.0627062311814	3.6939709406459578	1.9006039531268227E-5	0.3234881979476713	2.0299810769715962E-5	4.727495781930803E-11	0.3504290122077112	-767.3050473188105	121995.43240639038	15716.780351720168	3641.5033525251565	3801.5072389030247	509.8217894234588	6	38	21	3	9	0.18053872476457855	0.3373256062935054	0.3080483064270935	0.17408736251482268	
1420000	-10005.221413867312	-9263.919335322695	-741.3020785446172	-9263.919335322695	1070.6600582125984	3.6939709406459578	5.1407251569548705E-5	0.48465479172053616	5.1687227309523914E-5	5.748039818410897E-10	0.470886195380407	-696.1664517813944	28744.41309044887	4884.728039094225	1248.6701028427844	797.5438349931493	787.1737291658422	6	33	29	8	1	0.18898613497760705	0.3288781960804769	0.3186648092531172	0.16347085968879901	
1430000	-9983.189659790925	-9256.523030519924	-726.666629271002	-9256.523030519924	745.5297945266495	3.6939709406459578	6.346667850937942E-5	0.4518621924795494	6.481956827242973E-5	9.493377187532137E-10	0.4922653035376434	-683.9461628039526	15227.450164124237	4938.655290678997	1290.9264520260544	610.0435979148174	116.14656876696606	6	41	21	2	7	0.18898613497760705	0.3288781960804769	0.3186648092531172	0.16347085968879901	
1440000	-10068.439176560994	-9259.25730850931	-809.1818680516849	-9259.25730850931	2024.8101799284357	3.8354064387436293	2.030129408790528E-5	0.48486093109979816	2.077261651677842E-5	8.128108632167394E-11	0.4586658344732652	-762.0837463076143	53280.614383208966	18622.144933973315	3053.2766574318866	353.3234197773386	242.36786215384743	14	28	27	2	6	0.18898613497760705	0.3288781960804769	0.3186648092531172	0.16347085968879901	
1450000	-10049.840663144094	-9269.43095775166	-780.4097053924348	-9269.43095775166	1306.3234760515631	3.6521256767032977	2.8378499418779076E-5	0.4333019298605714	2.8782522611586778E-5	1.32852581214138E-10	0.41053859523462877	-736.0354394768988	30913.512928069173	9308.270753893654	2686.2410573699162	166.7456851539624	141.14710157596676	11	28	31	1	6	0.1828759083902425	0.3473158603226947	0.29155624496715	0.17825198631991301	
1460000	-10014.689601376907	-9264.671797719438	-750.017803657468	-9264.671797719438	1144.111253685341	3.6521256767032977	3.9537562582512495E-5	0.4000759206479942	3.944977647389389E-5	2.5419239976727115E-10	0.4069629747636415	-704.8834458026736	53858.27724016822	12181.082349057611	1492.9341612582352	213.42108121791603	181.76737188395938	3	34	33	5	2	0.1828759083902425	0.3473158603226947	0.29155624496715	0.17825198631991301	
1470000	-9985.822682521162	-9273.044299464524	-712.7783830566382	-9273.044299464524	669.6113145233645	3.689301437218141	6.93292445717246E-5	0.4186869329914098	7.066117736024226E-5	9.079657492625599E-10	0.43074549844749377	-664.1475951326596	58336.042056169754	9293.736504231007	837.424851788007	2281.560769902915	236.77190913753574	4	30	29	6	8	0.1738736796656097	0.3473158603226947	0.2977161603773794	0.1810942996343164	
1480000	-10014.985901955404	-9263.476519010086	-751.5093829453181	-9263.476519010086	1182.1173190983473	3.7771590475431056	4.185856358327112E-5	0.42101325940362616	4.120666462164576E-5	3.053935158655683E-10	0.4251711599910253	-700.141132543785	114776.5691306274	9406.843895547421	1799.6616998487966	4664.091958471242	315.252037099867	4	30	30	5	8	0.1738736796656097	0.3370005842161619	0.3080314364839122	0.1810942996343164	
1490000	-9995.181336353831	-9254.090920795781	-741.0904155580503	-9254.090920795781	941.6875789496643	3.970209703692588	5.0921609896611305E-5	0.530882910596065	5.1241366490439775E-5	5.01963727107355E-10	0.4581474419798638	-693.0046512072066	72674.8092069792	8318.754215344763	1595.9472820720373	1465.0121549434136	417.8797337791504	5	29	20	15	8	0.18776378148764505	0.3498022278442549	0.3080314364839122	0.15440255418418805	
1500000	-9953.489479945772	-9254.984993802473	-698.5044861432998	-9254.984993802473	566.7152166054211	3.970209703692588	7.491675743846583E-5	0.3880721902594582	7.61963552463202E-5	7.234482408401388E-10	0.37603322569358366	-654.8811407595233	18662.93166476061	6525.770261770619	755.4796762239448	904.7492754242131	84.85374058987466	8	30	17	16	6	0.17786884668507288	0.3498022278442549	0.3080314364839122	0.16429748898676022	
1510000	-9918.597484476788	-9265.130088773096	-653.4673957036916	-9265.130088773096	387.96823693003813	3.784387478262063	1.3612593984116034E-4	0.3988237629397517	1.3977184184613234E-4	3.121589158662231E-9	0.4104545516739104	-612.7364922626708	7564.586607334537	2508.964320320646	1530.186763844031	422.2966385150839	204.00300318984924	7	29	4	29	8	0.17660655012629428	0.35211560807858466	0.3032446630259547	0.16803317876916649	
1520000	-9917.927496453132	-9257.242636550265	-660.6848599028668	-9257.242636550265	319.4554262012503	3.5448641800641556	1.3440065788156106E-4	0.46704129697983515	1.353014737028007E-4	3.138600954367992E-9	0.4332934587525218	-617.3928725382178	17889.835099057487	2457.5464168664084	3042.800993376563	445.63212404196787	55.388109366891	5	6	26	34	6	0.1836765835990923	0.35211560807858466	0.29617462955315665	0.16803317876916649	
1530000	-9990.884335277613	-9259.192464764714	-731.6918705128999	-9259.192464764714	699.9807672097359	3.5448641800641556	5.24488406734834E-5	0.5672772911059911	5.6206226225388374E-5	7.824454615293776E-10	0.5168611134946122	-685.1914254151461	17931.845356334834	9235.45927252646	6161.353431240758	1193.6422106478283	128.27901586089337	5	6	25	35	6	0.1797627672406043	0.33531110810631665	0.3260531410189275	0.15887298363415164	
1540000	-9986.131749504259	-9253.795057003113	-732.3366925011447	-9253.795057003113	833.3337683422618	3.637399386193725	5.668378683764861E-5	0.5845071198663011	5.3580129447518045E-5	9.469303983114693E-10	0.5864536605381389	-683.0023106189251	64481.384192433026	10285.817375678453	8067.914455927714	1112.9033454272296	310.89136495235425	4	5	22	41	5	0.18403710294017464	0.3348496136793743	0.30426691958904584	0.1768463637914053	
1550000	-9966.463749958313	-9248.636979898083	-717.8267700602303	-9248.636979898083	687.2876348345544	3.637399386193725	7.552788570725333E-5	0.604641082126898	6.856150070941619E-5	1.600772720584451E-9	0.5911187310190483	-670.2131078526256	42728.619610974005	4705.989598043117	4714.23062816779	1323.7060178689278	196.25817125948376	8	12	20	31	6	0.18403710294017464	0.3260893842009181	0.31302714906750206	0.1768463637914053	
1560000	-9975.727449066346	-9242.43477074329	-733.2926783230561	-9242.43477074329	833.4361024409593	3.7049617702634334	5.452748310657834E-5	0.6080945253815462	5.388541201985229E-5	1.1911693266369817E-9	0.6285778393479815	-684.5037081310397	36081.97081720762	15925.16656434238	6197.310781856698	1690.8168296064327	304.4797982443178	7	6	20	37	7	0.18403710294017464	0.3260893842009181	0.31684285280367497	0.1730306600552324	
1570000	-9982.796259484778	-9257.987005805548	-724.8092536792304	-9257.987005805548	1023.5758531445763	3.779315015531196	5.0790045010266144E-5	0.5718688116564339	4.969417443696308E-5	1.1254240585901667E-9	0.6555376834920775	-681.247989501137	18926.125082866794	1711.378168453729	985.9518599049961	1140.7360912099753	96.15265940514662	23	5	8	34	7	0.18403710294017464	0.3310857259261851	0.31184651107840794	0.1730306600552324	
1580000	-9974.743270837616	-9246.39945910532	-728.3438117322963	-9246.39945910532	935.09217361403	3.630974305316589	4.4088470528322524E-5	0.4904485841100554	4.503778338782283E-5	5.826619327291698E-10	0.5460897733565527	-682.6553836478726	25553.183579717934	1643.1528186919252	740.4701841907861	2126.727036395848	177.47594312767185	21	38	7	4	7	0.1800209568697385	0.34428321209663926	0.30266517097838996	0.1730306600552324	
1590000	-10007.67461800435	-9268.315021428254	-739.3595965760967	-9268.315021428254	1036.2022223634908	3.517021596212768	3.7644628732126936E-5	0.5282579563782178	3.770666085412701E-5	5.26504407968502E-10	0.591775409142569	-692.1735852057598	31424.201621026157	1461.1941514568207	3618.7301096030396	1857.1518402647216	164.91083460970205	20	28	6	15	8	0.1888476529883792	0.3354565159779986	0.3177454032445862	0.15795042778903615	
1600000	-9947.371643432401	-9266.403508993877	-680.9681344385247	-9266.403508993877	521.9069631668023	3.488204306337228	7.953593152874614E-5	0.4330735009160099	7.943359097836496E-5	1.420592419523844E-9	0.48005286763227817	-637.2332963651123	12759.56421278095	859.6985383579045	1515.3607037506367	1934.6077328070796	154.9275939261752	19	36	3	12	7	0.18986672032998259	0.3344374486363952	0.3125125601656285	0.1631832708679939	
1610000	-9978.129083690923	-9270.257831176152	-707.8712525147718	-9270.257831176152	783.2265261326752	3.488204306337228	5.344207354922433E-5	0.5115458852049625	5.2588461015781186E-5	8.196095655616367E-10	0.5389491699106885	-663.0300449570534	23044.840315098412	850.1359975385686	978.8124715363547	1890.2737286017928	341.54140641466097	19	22	1	29	6	0.19043744347988567	0.3341725903860714	0.2887799349007587	0.1866100312332844	
1620000	-9945.958761268357	-9264.205761536892	-681.7529997314647	-9264.205761536892	573.0848501062555	3.488204306337228	8.214521007676574E-5	0.4508035158917148	8.566236461846809E-5	1.413737793211208E-9	0.4576382294176359	-638.4546188701519	15805.431995088711	704.2771070188468	1619.105940547922	927.2421585808004	194.45539771605513	18	13	12	26	8	0.19043744347988567	0.35282386998580795	0.2887799349007587	0.16795875163354784	
1630000	-9934.177897429774	-9258.279595425673	-675.8983020041018	-9258.279595425673	489.7266469775995	3.1575174262174386	9.742929754801675E-5	0.4724802292053313	9.834503085147525E-5	1.8084869906144528E-9	0.45615908270549194	-635.244950299635	9878.200239515496	970.0739879482686	754.4125609496384	792.2612243136423	102.70478827705303	15	17	11	27	7	0.19043744347988567	0.3265957701170521	0.31500803476951456	0.16795875163354784	
1640000	-9942.344357741755	-9263.483532064145	-678.8608256776091	-9263.483532064145	387.69296152151054	3.827014942470823	1.1264820435465078E-4	0.4794529137917399	1.116237884536367E-4	3.165810673928244E-9	0.5236047272808538	-633.8631016784269	17017.41821347164	21902.92878947307	1034.3241726387523	561.2007374040963	56.141723970679585	12	2	34	22	7	0.18965725016151216	0.3470559568414262	0.30804457919069184	0.15524221380636988	
1650000	-9929.166401513598	-9237.853415810234	-691.312985703363	-9237.853415810234	791.8643674602716	3.827014942470823	9.016540104980154E-5	0.5542237516855829	9.097713171149069E-5	2.8791714529831757E-9	0.5829565943821122	-650.4181379089666	8932.278000486287	1638.2109785716448	700.9813206957372	604.2264231120125	202.7614462275958	15	15	37	2	8	0.1790828051914907	0.3470559568414262	0.30804457919069184	0.16581665877639135	
1660000	-9955.975803218062	-9272.490473114185	-683.4853301038762	-9272.490473114185	393.0283748023327	3.5661099553329496	1.1394057914604289E-4	0.5036151464021704	1.1908499360099785E-4	3.192873369116937E-9	0.4880113557237926	-639.3273942925008	15249.998948049133	7243.937849305883	1524.1189292096603	898.8945516095694	294.41729007469365	16	3	24	22	12	0.1899801168932698	0.3340704349456639	0.3050972119112017	0.17085223624986468	
1670000	-9946.835394857586	-9272.790381034418	-674.0450138231674	-9272.790381034418	389.20680016656206	3.5661099553329496	1.269469109377492E-4	0.6522107558023064	1.1669189652370851E-4	4.5243756600316704E-9	0.5732626337305253	-628.9794101228083	6037.384338967337	6915.368828741302	5540.677256266452	949.5680760081254	416.227466540624	12	8	4	23	30	0.1934427727203414	0.3306077791185923	0.3050972119112017	0.17085223624986468	
1680000	-9877.370568305276	-9264.605257645611	-612.7653106596649	-9264.605257645611	212.03179479232693	3.4710376505040084	2.5781829027411094E-4	0.7806777537155767	2.3190964560860507E-4	2.643472727938721E-8	0.6934038974887012	-571.7147193877231	2087.5542912680494	4548.352713440809	1665.4294567756863	334.1445595887545	65.98271334250956	3	8	11	41	14	0.1934427727203414	0.3356719806559006	0.3050972119112017	0.16578803471255635	
1690000	-9902.03995798035	-9267.408736087347	-634.6312218930037	-9267.408736087347	360.36606374451935	3.4609011378849703	1.7492586698789013E-4	0.6804958737250311	1.6851071090113638E-4	1.1234930693438099E-8	0.6206929268871872	-589.789811792393	19278.85002106504	4152.973122839991	3522.4945950586566	584.0478269392991	99.76746590660983	3	16	8	38	12	0.1934427727203414	0.3356719806559006	0.3050972119112017	0.16578803471255635	
1700000	-9900.127140544228	-9274.368566871499	-625.758573672728	-9274.368566871499	261.6221122369582	3.3214964321703078	2.2019477393889482E-4	0.8778345289061419	1.972854690821491E-4	2.054879269718871E-8	0.750720481381554	-584.7248649449731	6563.706127783291	1857.5431122015234	381.2768355769219	534.1415281440305	207.5137860350671	19	4	5	38	11	0.19245162269596164	0.3191622484431886	0.3128033586276055	0.17558277023324428	
1710000	-9846.598077645325	-9264.761040533913	-581.8370371114127	-9264.761040533913	201.98765860937823	4.0679790691867845	2.920215788002282E-4	0.6654412005279383	2.77921943109026E-4	2.989715379928925E-8	0.6145033348324835	-543.0970457104086	5956.287847480034	739.9414833435886	366.8169674996032	384.90461853152476	91.40532663483401	14	5	6	36	16	0.17404050251452494	0.33309881114789486	0.3172779161043359	0.17558277023324428	
1720000	-9851.53423801626	-9253.520053506783	-598.0141845094762	-9253.520053506783	187.23263278505382	4.0100875321919816	2.810800069359459E-4	0.6523762323099104	2.6725058744074553E-4	3.811637819447648E-8	0.7243300273344799	-556.9074789723034	6337.052246283779	4413.779035536042	1052.054733861847	375.8070347409322	38.7579001460806	3	12	1	53	8	0.174857033329311	0.34721217841419477	0.30234801802324995	0.17558277023324428	
1730000	-9859.913010865732	-9267.770923014381	-592.1420878513505	-9267.770923014381	260.0967421295345	4.162908566224535	2.7771737640980206E-4	0.6186171738092116	2.668624541761442E-4	2.939691834675767E-8	0.6487830549502983	-553.5342619017783	4203.567053411545	936.1517094192515	219.37117503960633	446.3393084740373	106.12370016852009	12	5	1	41	18	0.1833813434587521	0.3344118465720666	0.30662403973593705	0.17558277023324428	
1740000	-9872.86337871511	-9272.30819685975	-600.5551818553589	-9272.30819685975	214.4759972224246	3.498435624905636	2.61916690696794E-4	0.5362202135956673	2.727949291982412E-4	2.3931517255634964E-8	0.5743065389072022	-560.534780081775	2761.9536110165977	5090.383922090764	668.8156737423275	418.3252479683248	55.24798840126109	3	11	25	21	17	0.18490509333569055	0.3344118465720666	0.3115486186442611	0.1691344414479818	
1750000	-9872.728118520174	-9261.087364130686	-611.6407543894882	-9261.087364130686	263.6874836062946	3.15330339135583	2.3176365005542462E-4	0.560747509318839	2.4133279781843884E-4	2.5017402766763106E-8	0.6492222320283306	-573.2627234299521	3503.0628930493267	405.97065811921146	797.404032535712	281.88236240708545	270.8125122793268	15	8	18	30	6	0.18490509333569055	0.3344118465720666	0.3115486186442611	0.1691344414479818	
1760000	-9880.78412454392	-9261.116174548277	-619.6679499956434	-9261.116174548277	287.60154368700114	3.4508106127069134	2.074911627745095E-4	0.4497061851607502	2.1757462289235337E-4	1.521143326318189E-8	0.5612997301914823	-579.8551650641417	4829.096444652769	3492.105355420677	1420.5108833312	323.1147573606035	82.31921262363042	7	3	28	34	5	0.18490509333569055	0.3344118465720666	0.3115486186442611	0.1691344414479818	
1770000	-9920.834703450884	-9252.561184003647	-668.2735194472366	-9252.561184003647	375.97150060993545	3.8279146494960967	1.1530870308266139E-4	0.4965205646353048	1.2704227277860163E-4	3.6738961755552317E-9	0.5134797642012664	-623.2304145573803	59080.134304853294	3403.1335574768323	1305.5334211677316	512.2873397502477	183.67500866411942	4	21	18	26	8	0.18490509333569055	0.3225783638062046	0.3115486186442611	0.18096792421384375	
1780000	-9997.219411797401	-9268.889281872669	-728.3301299247324	-9268.889281872669	1052.9522055585323	3.7517914362919846	5.292860809756926E-5	0.5992256007507533	5.966282513887392E-5	1.1181973528393517E-9	0.5981563565439421	-681.4094798973005	31227.778446584718	8978.664918286973	2788.229817677795	1343.4204793509364	323.53689031489876	6	7	30	26	8	0.19015759887162156	0.3322805011222171	0.2955221856143822	0.18203971439177913	
1790000	-10076.193621119586	-9243.312950378046	-832.8806707415408	-9243.312950378046	3422.3644798729915	3.649267365273747	1.5430356572558667E-5	0.5961142399439567	1.724594400379978E-5	7.796092206318123E-11	0.5224179595761	-777.7224818990541	234447.75550314927	49745.43178657294	16130.541442313019	3793.4595020637616	1111.744839815298	1	7	31	29	9	0.19015759887162156	0.3322805011222171	0.2955221856143822	0.18203971439177913	
1800000	-10055.441337036518	-9252.819867003025	-802.6214700334928	-9252.819867003025	2256.1330796523393	3.6823038930212304	2.0774840644398857E-5	0.4797351041966604	2.2577339808730444E-5	1.420955557554301E-10	0.5277703094655027	-750.897762871852	73404.48748898154	6457.17601384706	11299.877233938261	5486.1516917946055	285.0192917298895	10	5	19	35	8	0.19015759887162156	0.33143138242303044	0.29637130431356884	0.18203971439177913	
1810000	-10060.128673622046	-9255.111290283729	-805.017383338317	-9255.111290283729	2216.9343756489293	3.6823038930212304	1.898636111956741E-5	0.3770192979873211	2.096750344608139E-5	7.649318020437566E-11	0.4193433470199934	-751.9825795810095	190021.933856061	4128.308944668177	11248.589343777257	3151.139954574716	453.1387791512823	7	10	23	29	8	0.19015759887162156	0.33143138242303044	0.29637130431356884	0.18203971439177913	
1820000	-10072.775533499842	-9278.462030121114	-794.3135033787272	-9278.462030121114	1741.1513054518305	3.6823038930212304	2.370701401599343E-5	0.43181641289546396	2.5450473043034043E-5	1.3918521294320504E-10	0.47594462482469885	-742.0978880752228	66512.3638281829	7874.776306500994	19031.053230588277	4103.823598079112	238.9832609130654	10	17	11	30	9	0.19015759887162156	0.33143138242303044	0.29637130431356884	0.18203971439177913	
1830000	-10111.464710433187	-9276.425116465056	-835.0395939681316	-9276.425116465056	2591.2601575913654	3.6823038930212304	1.7402767623092136E-5	0.49081349437127136	1.8342155762540475E-5	8.874542012439554E-11	0.509038691388933	-781.6180256964562	146526.3098658151	23583.990146572254	16207.27138936992	4472.737100508223	336.98047552068965	6	3	35	27	6	0.19015759887162156	0.33143138242303044	0.3065269990375635	0.1718840196677845	
1840000	-10079.291302899413	-9263.460706901062	-815.8305959983517	-9263.460706901062	2430.393979991939	3.581527837582595	1.8905443047595098E-5	0.44679588014859606	2.094709390044274E-5	1.044165449544781E-10	0.5004317490304029	-764.3815051381866	117744.42792661063	14871.185827143756	10093.27525353928	2552.0872610705533	749.6801595473927	6	2	37	29	3	0.20093105589285734	0.3172659039924829	0.30991902044687525	0.1718840196677845	
1850000	-10008.434414035122	-9258.005405976195	-750.4290080589267	-9258.005405976195	1049.5156489933336	3.6290094374884045	4.0988281043475616E-5	0.41612757612029744	4.478555963747534E-5	3.4910931381203546E-10	0.43793236906811706	-700.3387611122516	54552.125887028684	29351.324923215743	6715.115648475924	2823.6438657078183	192.42497535736047	6	3	28	33	7	0.1985305077716855	0.34185459053158246	0.28773088202894753	0.1718840196677845	
1860000	-9907.510194260794	-9275.574965154441	-631.9352291063534	-9275.574965154441	262.5839749149356	3.807658076741349	1.7176939671596748E-4	0.37174018781228163	1.7693539843611727E-4	4.4312665759458185E-9	0.38805927270023877	-589.1818146720699	3902.834822241314	10561.950799119131	1366.810415518362	654.7290421956233	42.48320625363016	4	4	35	26	8	0.1736577078946011	0.34185459053158246	0.31260368190603194	0.1718840196677845	
1870000	-9937.327145447898	-9279.409418858851	-657.9177265890474	-9279.409418858851	346.06784603334035	3.5381619827594037	1.3641720568148853E-4	0.41451300272566083	1.375215989433767E-4	3.918985705976101E-9	0.4340493104570779	-615.0640900825713	12437.040450634579	11726.949170732283	1378.3678932429139	374.88619963172613	74.71851165862695	5	6	31	28	7	0.19039996743527626	0.324168493016118	0.31354751988082125	0.1718840196677845	
1880000	-10012.21887570486	-9260.575518738531	-751.6433569663288	-9260.575518738531	1163.8973256511326	3.8948946817143066	4.025868812486071E-5	0.5484947761939296	4.346879492362298E-5	6.658230015617867E-10	0.6013202424372838	-702.4885402896069	46427.72653398184	23234.61949711284	6258.747024985774	1291.8078226742448	249.6483788781291	1	9	31	29	7	0.18303041923598357	0.33748179685411456	0.3012281429406356	0.17825964096926628	
1890000	-10009.955727614048	-9271.526391144958	-738.4293364690892	-9271.526391144958	1418.3252617626456	3.518114462039663	5.5274653498953695E-5	0.5333228670002369	5.509224786127826E-5	1.1244644186906046E-9	0.5779010554781574	-689.9279256776965	41025.53284860223	14439.831595509293	5119.131579008244	1512.3285047945424	688.2459431949862	2	12	29	25	9	0.18303041923598357	0.33748179685411456	0.3087564104383432	0.1707313734715587	
1900000	-9998.649962706137	-9253.853493464516	-744.7964692416205	-9253.853493464516	1137.888866889069	3.518114462039663	4.311076971261629E-5	0.5051605013812206	4.398697216559334E-5	5.38102610088509E-10	0.5346567382283329	-697.6989502993947	35435.726423835535	5330.092826760741	4438.940818055285	1681.1378052516238	195.35153199078073	8	5	30	26	8	0.18303041923598357	0.330044613182064	0.3161935941103937	0.1707313734715587	
1910000	-9947.143681115534	-9270.120649759141	-677.0230313563939	-9270.120649759141	515.2859740190422	3.3576198540696756	1.0910301313263875E-4	0.6214780954997737	1.0794926648671332E-4	4.908788753133233E-9	0.6426750540258264	-632.0477827681117	17099.280094856833	8777.712204463565	1965.1633773753258	941.8646680935343	137.3491297436997	4	12	21	33	7	0.18303041923598357	0.31425990985639884	0.3161935941103937	0.1865160767972239	
1920000	-10025.017050560233	-9289.602313834344	-735.4147367258876	-9289.602313834344	1143.4541247181166	3.253371871740793	4.9078158999421146E-5	0.5344249398775885	5.035805813952241E-5	6.748511402510184E-10	0.5380155247470331	-685.2835311885383	96988.17196805123	28265.442495743	3216.27639155807	1652.4063953410093	391.46666300023065	6	6	39	19	7	0.18303041923598357	0.31425990985639884	0.3161935941103937	0.1865160767972239	
1930000	-10120.272033063799	-9279.305311598475	-840.9667214653244	-9279.305311598475	3497.1524921151263	3.459229859858032	1.5644286258646373E-5	0.5824512040697832	1.5779271965409705E-5	9.338786398623452E-11	0.604776184208389	-786.555599535558	143196.90328581847	29963.546089662745	6068.15123538466	8070.590204682747	3233.3401623797395	9	16	14	29	9	0.18303041923598357	0.31425990985639884	0.32857237885147367	0.17413729205614395	
1940000	-10054.301396246205	-9260.67118307508	-793.6302131711258	-9260.67118307508	1680.2146672192705	3.685738388577307	2.6567660346543426E-5	0.5104058671018572	2.5553405305177665E-5	1.923175372125766E-10	0.5474696700739272	-741.6516951278218	115531.83559601146	39961.33362257376	6385.679184024356	2646.06903144274	450.44719517477483	1	9	36	25	6	0.18119627907117788	0.3160940500212045	0.3226109439976011	0.1800987269100165	
1950000	-10056.974144036723	-9252.211325132048	-804.7628189046762	-9252.211325132048	2689.7905396446035	3.685738388577307	2.251967819239408E-5	0.547577448838302	2.084138190549691E-5	1.2922933709755794E-10	0.56570744475584	-750.2986099785921	229130.61410873279	71372.94545737814	5996.330134671294	3871.5752418521774	534.0699604116866	3	10	28	28	8	0.18823629860352284	0.3234046469999058	0.3226109439976011	0.1657481103989703	
1960000	-10084.850930666647	-9253.22284729564	-831.6280833710073	-9253.22284729564	3597.2086837247048	3.850447284846555	1.6767684722501657E-5	0.6096217586816463	1.5798948706148105E-5	9.415039874087082E-11	0.5929466318391658	-777.7724333312271	139156.62215735382	28254.75611303834	15726.975573370686	4275.469647666625	576.7285093985485	8	3	30	28	8	0.18823629860352284	0.3297168442758138	0.30650871340161234	0.17553814371905102	
1970000	-10109.561109738175	-9259.904647593528	-849.6564621446471	-9259.904647593528	4281.3696417590945	3.309350149558746	1.2081161337586496E-5	0.4859461816689383	1.219988136772317E-5	3.051665787635279E-11	0.46260445735485944	-793.3438949205554	194163.5748279436	128506.668601043	26873.73012835093	4733.640352328485	1722.068235818483	3	7	25	36	6	0.18823629860352284	0.3297168442758138	0.30650871340161234	0.17553814371905102	
1980000	-10141.776676088892	-9260.032300935716	-881.7443751531746	-9260.032300935716	6304.844117969519	3.6710161328480857	8.977458796924396E-6	0.5397535618036586	9.409366047114646E-6	2.4396620382604077E-11	0.5391401830351338	-824.9324050075995	263340.5800917237	33520.04152233303	24150.29753190494	11878.554306803653	2166.4567304988586	9	6	30	23	9	0.18419008870663522	0.33376305417270147	0.29796211771691955	0.18408473940374384	
1990000	-10126.601360354216	-9271.161406487538	-855.439953866679	-9271.161406487538	4117.063738651519	3.6710161328480857	1.13346073293594E-5	0.4558818856133268	1.1898277660435866E-5	2.428469756525508E-11	0.43201863506098925	-800.661070457691	255841.30508484095	12901.054390724452	12618.461008619306	8254.7841734263	1067.1430978979358	10	5	30	23	9	0.18381235894622056	0.33347744770960747	0.3144310721893527	0.16827912115481936	
2000000	-9947.056624693098	-9260.550174186288	-686.5064505068087	-9260.550174186288	553.42125987172	3.6710161328480857	7.609063631798983E-5	0.3907493156448517	8.371795754349135E-5	9.21616266200234E-10	0.3866638297847695	-640.223169035268	22198.305630961608	2020.0780158650768	6314.61799681532	715.7768495632034	77.55670949594621	9	25	6	30	7	0.18381235894622056	0.3491290460700744	0.2859793885854879	0.18107920639821726	
2010000	-9942.223841406867	-9261.292004718207	-680.9318366886602	-9261.292004718207	507.4586009120122	4.130504359077611	8.527329537278067E-5	0.5249642370072293	8.697155991102591E-5	1.725478359960249E-9	0.48623452534091005	-634.7068328193062	37010.15992969071	1641.4675516461928	2746.7534259232284	1208.3737999531552	101.82212660680473	6	13	25	27	6	0.18538916862041604	0.3491290460700744	0.30306830241415433	0.16241348289535526	
2020000	-9885.537216039069	-9243.32129322092	-642.215922818149	-9243.32129322092	300.5210455638165	3.5734399203417566	1.5878142563478784E-4	0.47851880993017953	1.5622080758321449E-4	5.0999842300383725E-9	0.4594993929144221	-599.7037452726859	22587.564793741294	813.4950789416396	1256.5190225926344	543.1490677255192	69.91574664486244	8	6	27	28	8	0.1897687612302254	0.3275312173184816	0.30306830241415433	0.1796317190371387	
2030000	-9909.25248995908	-9267.502610191668	-641.7498797674122	-9267.502610191668	265.9016981973293	3.7258139412333593	1.6095618033120404E-4	0.39096154478588696	1.5917552176398914E-4	3.9046018795546865E-9	0.39695097450048206	-601.6813965839287	7699.440995651751	1470.8841232813775	1646.7411333955274	392.2465783400537	14.535876696226067	14	9	19	30	5	0.1890231075523525	0.32827687099635455	0.30306830241415433	0.1796317190371387	
2040000	-9902.86504894951	-9255.09710064655	-647.7679483029601	-9255.09710064655	249.17489146472178	3.9351229318399286	1.548608189783291E-4	0.4774819642880278	1.555147431434475E-4	4.84002921051839E-9	0.4574944406554504	-605.9856925320942	18987.35638504776	1346.709692104915	945.3961443872062	484.3094546111159	124.09846125701846	12	18	15	26	6	0.1879393123359521	0.337986519648856	0.298545952324362	0.17552821569083002	
2050000	-9910.310352215849	-9255.97600356625	-654.3343486496001	-9255.97600356625	293.9842745660147	3.56586888020298	1.5106072339333634E-4	0.470685603510396	1.4760152798970927E-4	5.748045651155039E-9	0.5172149949275885	-613.6654894057792	6733.095623112068	1603.8657902057926	1526.580268740892	639.6178059113008	66.26259129452573	15	18	4	33	7	0.1879393123359521	0.33106326467902536	0.31111263054870897	0.16988479243631371	
2060000	-9971.081033296972	-9273.965140348211	-697.1158929487607	-9273.965140348211	575.7501842184599	3.5990655596414602	8.667568726752983E-5	0.4701428770317814	8.604456876813039E-5	2.2473617708287814E-9	0.5455914491255344	-651.6545538662375	37110.44839099294	3960.7255353858113	2552.497530752566	943.6738267788309	145.8511909161683	6	20	17	27	7	0.1879393123359521	0.33106326467902536	0.3053275023568857	0.175669920628137	
2070000	-10145.403463616234	-9265.800624170008	-879.6028394462265	-9265.800624170008	4858.06652888378	3.5990655596414602	8.760346945139731E-6	0.4122639713606441	8.873130535634278E-6	1.4530765383158654E-11	0.44719585420268665	-822.8538787553515	283094.59403690044	22203.178319267343	30831.884230987343	6949.655499220433	5607.862325796924	7	5	24	34	7	0.1879393123359521	0.33106326467902536	0.3053275023568857	0.175669920628137	
2080000	-10058.47455963837	-9255.627567653843	-802.8469919845268	-9255.627567653843	1627.866261792881	3.5641410281371915	2.5921525712313808E-5	0.46185406904555487	2.4802104874522983E-5	1.1586268121010362E-10	0.4456181857064764	-753.2146518417975	56002.94957794593	17558.01651944961	8047.584508309802	2133.1942620839613	373.0645927020447	13	24	1	35	4	0.17509112675190863	0.3346346024157061	0.3146043502042485	0.175669920628137	
2090000	-9969.904847525395	-9262.928844584663	-706.9760029407316	-9262.928844584663	473.54373000359425	3.374353307267126	7.538932361874947E-5	0.38372295150666236	7.111151589190618E-5	8.66362727945409E-10	0.4001077251593433	-662.974527632842	14526.02179305598	1134.7018496397295	2766.88001916949	1199.4437276037222	78.63449644807662	26	7	8	28	8	0.1734703829817239	0.3332617392163193	0.3186291070822062	0.17463877071975076	
2100000	-9918.0596719011	-9275.359032791297	-642.7006391098029	-9275.359032791297	274.35540987779893	3.6595563185663975	1.557613305912831E-4	0.5951622886546042	1.4986358607825125E-4	7.953861398943667E-9	0.5790045583275502	-603.1339904720302	4980.331828035194	540.1432843676482	566.1279551665822	802.184254442336	23.38550431973888	25	5	32	8	7	0.1802907779443522	0.3332617392163193	0.32135099449636034	0.1650964883429683	
2110000	-9915.950462035897	-9254.422963432513	-661.5274986033841	-9254.422963432513	290.36613009985706	3.6595563185663975	1.313190579381866E-4	0.549404873151088	1.2693234603638266E-4	4.347447840647042E-9	0.5352660061691892	-620.244202074172	12340.585656622965	4414.130539582876	838.4142776041773	336.9526969586876	28.853086135966915	14	12	26	18	7	0.1802907779443522	0.3332617392163193	0.3208465434161996	0.16560093942312903	
2120000	-9971.165557736445	-9264.181460800763	-706.9840969356836	-9264.181460800763	644.6227724843234	3.6595563185663975	6.686997320501514E-5	0.46939443759591126	6.663938500537178E-5	9.546950964854048E-10	0.4805748472802293	-661.8529251420118	6981.621039106849	11946.340824429759	985.3505609764558	1674.1761461807157	85.93366568103406	1	23	43	5	5	0.17364992864606946	0.3332394055226607	0.3063880319227891	0.18672263390848093	
2130000	-9932.678488588755	-9259.761971768512	-672.9165168202443	-9259.761971768512	427.6631231321572	3.6595563185663975	1.0173129566119237E-4	0.4870667883932899	1.0267447952576807E-4	2.3510354437241625E-9	0.4745350169553262	-630.2383199123599	9689.061968032656	7670.233660754564	391.6946850374796	653.4535253035159	109.59161976721212	15	9	12	34	7	0.1825617698344688	0.3360556367733837	0.3063880319227891	0.17499456146935854	
2140000	-9975.155526718045	-9263.659969081296	-711.4955576367478	-9263.659969081296	858.1674077590077	3.756009311027857	6.526894171922918E-5	0.46397859457881635	6.471966180708703E-5	8.347794005138014E-10	0.4509737363355903	-666.5308448666932	10734.853884719296	13709.947952054754	895.1814551844656	1003.9514384778395	513.1709823143414	26	2	5	39	5	0.1825617698344688	0.33486282155304853	0.3075808471431242	0.17499456146935854	
2150000	-9965.837894104046	-9264.385102679877	-701.4527914241708	-9264.385102679877	569.9928773279814	3.947687386566772	7.888208969893729E-5	0.408374041942755	8.049977151261016E-5	1.1993696296816097E-9	0.43381423047422024	-657.031831165592	22719.482290326247	6664.202328364887	994.0723087811486	1106.8741526091178	42.52633559147198	15	15	30	12	5	0.1825617698344688	0.33486282155304853	0.3075808471431242	0.17499456146935854	
2160000	-10017.469258672936	-9266.006718015919	-751.4625406570174	-9266.006718015919	1256.382213430568	3.947687386566772	3.78026959701906E-5	0.5067876067689107	3.866788830660234E-5	3.6183828101039533E-10	0.5100102494238239	-703.5705920762429	53606.45347092235	9231.6306627958	2378.3942835573007	1829.302119667248	167.84138200211117	7	25	1	38	6	0.1825617698344688	0.3333756948819941	0.3075808471431242	0.17648168814041296	
2170000	-10129.257398472057	-9261.455780900213	-867.8016175718438	-9261.455780900213	4080.614037401996	3.556056443088751	9.731730451276926E-6	0.44364155923193727	9.838564191662523E-6	1.8694177835473408E-11	0.43750204427816003	-812.6965918911507	205290.85242110162	37525.23910681887	25403.721195023627	4957.434067745083	1725.8100358999022	8	10	25	27	7	0.1825617698344688	0.3333756948819941	0.3075808471431242	0.17648168814041296	
2180000	-10086.140071437769	-9259.253466301325	-826.8866051364441	-9259.253466301325	2609.762241156114	3.3734270574085614	1.8439582636947478E-5	0.4185094702325508	1.942587736667116E-5	6.138247015067236E-11	0.4313231153263219	-776.8978040981482	66458.2434536812	15629.275745719624	4743.336775771662	3899.570436694919	504.3808918247821	11	36	2	22	6	0.1825617698344688	0.3444143259300593	0.3075808471431242	0.1654430570923478	
2190000	-10011.58885008281	-9271.438255932917	-740.1505941498933	-9271.438255932917	813.8266303255355	4.068224795792305	5.382187725421162E-5	0.46261111076248623	5.2782233998427274E-5	6.10639856780751E-10	0.4665476058040186	-693.5723869163047	41754.454475959225	5991.749043267304	3477.8315906562952	1048.7836068237932	188.6844627308926	7	32	6	25	7	0.18034008192645984	0.333404762546401	0.32081209843479147	0.1654430570923478	
2200000	-9911.150471039256	-9260.360530995209	-650.7899400440474	-9260.360530995209	327.7879832735297	4.068224795792305	1.521925417074725E-4	0.41030979075737883	1.5667518755123076E-4	4.873168545029526E-9	0.45226529633258	-609.7516102340624	10457.185952088374	1664.9886129870647	1476.6092944131951	419.23093793987465	147.127722231979	16	18	8	28	7	0.18034008192645984	0.333404762546401	0.32231361812874243	0.16394153739839684	
2210000	-9877.526418064412	-9259.320530007159	-618.2058880572525	-9259.320530007159	300.0681542901879	3.911260878470226	1.8533798026196534E-4	0.4734287097783674	1.922722573038015E-4	9.681500983643633E-9	0.5400967368789343	-576.7117929022952	8469.373114192695	667.1077984592173	1918.4931990210664	328.97846263653486	47.833436860661166	9	22	11	27	8	0.19319614296024584	0.333404762546401	0.3094575570949564	0.16394153739839684	
2220000	-9920.70699728234	-9278.157361152525	-642.5496361298136	-9278.157361152525	347.1090021163099	3.2319144417545593	1.298492969868927E-4	0.4536626935803917	1.3480590925721097E-4	3.0506303119127213E-9	0.4296672240183078	-599.9153597962734	11922.62358497787	1125.664955936624	2842.21760855289	386.8668708700032	73.07733760658078	8	22	13	25	9	0.19319614296024584	0.3281458074329918	0.30331287999398604	0.1753451696127764	
2230000	-9924.823516119624	-9260.401779554424	-664.4217365652	-9260.401779554424	352.50825222217173	3.8375590088303086	1.0295825269064247E-4	0.38772072603383284	1.0940476530948818E-4	1.7355627355168984E-9	0.39611656571247766	-620.0313675330987	8453.214968492965	1187.748345033282	5116.260977404575	392.68035055714284	98.85597794116862	11	18	13	26	9	0.19319614296024584	0.33648461216084485	0.294974075266133	0.1753451696127764	
2240000	-9917.62593838283	-9260.02988631833	-657.5960520644979	-9260.02988631833	344.35869367499237	4.087510104024585	1.1077692021378004E-4	0.532479149675056	1.2279692404209468E-4	4.179543053275951E-9	0.5569695362780482	-613.9897803930868	13763.03539453614	932.1211947648364	2552.6345519496526	515.5340809401268	36.79803348056223	7	14	22	30	4	0.18967345724505008	0.3350300445142073	0.2962091178985247	0.179087380342218	
2250000	-9939.661574118869	-9272.834874852262	-666.8266992666076	-9272.834874852262	346.54270599573533	4.087510104024585	9.143567990079131E-5	0.4401222333522592	9.950511602613837E-5	1.7656838127035677E-9	0.43928096560331775	-624.802199693439	20321.483432958288	3228.0166679534464	633.9504016288882	473.3757363716829	86.1962156341387	3	40	6	21	7	0.18611042041461306	0.3385930813446443	0.29609850747564986	0.17919799076509288	
2260000	-9914.535696254821	-9264.03075535987	-650.5049408949511	-9264.03075535987	262.3972066832075	3.455327914660494	1.3639672499355483E-4	0.5538613863901392	1.421282268426267E-4	9.619782992572626E-9	0.6898074961103643	-608.1303311157568	30619.614423707648	2150.911148346045	117.02047610482131	336.9123324383447	15.276522136442681	5	41	4	23	4	0.18611042041461306	0.3385930813446443	0.29609850747564986	0.17919799076509288	
2270000	-9932.245184367333	-9262.011166066863	-670.2340183004709	-9262.011166066863	446.93326984017585	3.438967898553348	1.0253794133031231E-4	0.4807208988488442	1.0429740694850192E-4	3.610239892609841E-9	0.5674757459590425	-627.3218061235115	29048.09498894652	3179.8744312302056	900.6316617227691	498.6007879769219	91.87227844550675	8	28	8	24	9	0.1814855581725883	0.3253806656650791	0.3122079134518853	0.1809258627104474	
2280000	-9951.204971888646	-9255.969386686666	-695.2355852019809	-9255.969386686666	535.5642221000186	3.438967898553348	7.366070279200402E-5	0.5382117418145324	7.596766098711912E-5	2.0362731376503674E-9	0.6062191324507314	-647.326013711664	15572.169066986613	4814.510372056359	15072.213699960075	650.409163088198	124.42901532914807	9	24	2	35	7	0.1814855581725883	0.3253806656650791	0.3122079134518853	0.1809258627104474	
2290000	-9921.856581437994	-9271.828124437601	-650.0284570003928	-9271.828124437601	365.2209159476973	3.7369556905452384	1.1630766977614165E-4	0.5687546006675556	1.2467091909905832E-4	6.090542770102565E-9	0.636017203302683	-608.7398106279885	10331.277941568374	2103.5094300771925	975.4140685019736	527.752518376841	125.12115489274153	10	26	2	30	9	0.1814855581725883	0.3339896973538797	0.30359888176308475	0.1809258627104474	
2300000	-9991.532455584813	-9267.32456509662	-724.2078904881935	-9267.32456509662	647.9345157079571	3.4542732640433322	6.0317193437301345E-5	0.5961379587783376	6.773426920870162E-5	1.5049509045196722E-9	0.6034918369552766	-677.7791215760908	29577.675911994596	9337.5806983745	3142.299916203965	608.2922715353516	506.77976560805934	4	29	15	23	6	0.19011088617503538	0.3390151969027596	0.30359888176308475	0.16727503515912037	
2310000	-9979.087746542798	-9257.308116845239	-721.7796296975597	-9257.308116845239	699.493681663064	4.327431342864988	6.206626966967347E-5	0.6875731189315909	6.216210514513552E-5	1.8622933493172222E-9	0.7069082061747605	-675.2500746885422	24475.6825975029	3480.302706303476	4296.7295917758665	654.2038489093528	424.7889193551152	18	8	12	38	1	0.19011088617503538	0.33098293052275357	0.3116311481430908	0.16727503515912037	
2320000	-9962.442516508387	-9270.317475614498	-692.1250408938884	-9270.317475614498	473.81832815485745	3.4563025490115984	7.333869619231507E-5	0.5376864933465137	7.838593754292284E-5	1.6994220488536223E-9	0.5458296647590037	-646.8657681845172	28566.441885340577	7343.40400524006	4499.130526644673	414.3589237820357	34.09622973766328	8	7	22	39	1	0.19473939969722764	0.33098293052275357	0.30407289501438267	0.17020477476563625	
2330000	-9906.855013985642	-9264.56493663427	-642.2900773513729	-9264.56493663427	294.67053526251954	3.466475914373649	1.4664014892494545E-4	0.5493426143725965	1.5128494276718795E-4	7.742517759087306E-9	0.6015816203046541	-599.836549134348	8830.406348606655	7818.651299566897	2040.3894946806158	318.5316617280878	73.64376536199192	3	2	32	33	7	0.17928797415641673	0.3417404417789442	0.30336485419726367	0.17560672986737552	
2340000	-9941.73371256325	-9254.951976400045	-686.7817361632035	-9254.951976400045	493.57652358716734	3.466475914373649	9.68957015312097E-5	0.4322147115253602	9.919907271193205E-5	1.8926395215090253E-9	0.46054289154222466	-643.8212749115816	11636.206916518788	8305.122459058084	2843.1163565915476	371.2594715265081	64.579485727958	15	8	21	27	6	0.1912610607717452	0.33276750893812396	0.3012392880372212	0.17473214225290978	
2350000	-9959.38793285331	-9270.763267000579	-688.62466585273	-9270.763267000579	497.77288019655833	3.540882953534529	8.782901282312305E-5	0.45673654006305037	9.177527151565956E-5	1.897437526348026E-9	0.4821001587822388	-645.8630164333163	8612.525748764698	7933.493654944628	1220.7245768984315	730.7662678069477	138.60248439608162	11	15	7	36	8	0.19066706445189113	0.33276750893812396	0.3018332843570753	0.17473214225290978	
2360000	-9920.849975050982	-9262.512148701497	-658.3378263494843	-9262.512148701497	359.05278576830807	3.9777956309971514	1.2913228660433213E-4	0.5231854901260916	1.283210632008709E-4	4.2229471761594095E-9	0.5212795567013865	-616.038984612464	16258.279384100342	4813.4399022951275	1024.5394308730733	378.05814535877926	78.9626729023085	7	22	17	22	9	0.1829128265466335	0.34125826192447445	0.30109676927598245	0.17473214225290978	
2370000	-9945.249702066678	-9270.754345231497	-674.4953568351809	-9270.754345231497	350.2157982026194	3.9777956309971514	1.0672323280102266E-4	0.48426486649721967	1.1148644801727493E-4	2.622518648779836E-9	0.4902042064236078	-633.7642949511156	10884.469290991952	2154.9893017103896	500.55189473546335	438.224630540205	230.29392131308066	11	36	15	8	7	0.1850676401828217	0.34125826192447445	0.3000506768005267	0.17362342109217732	
2380000	-9918.217455274722	-9270.155222650259	-648.0622326244634	-9270.155222650259	258.75772336649993	3.4870279008109133	1.4929269832458103E-4	0.5187720430842347	1.5010090484043477E-4	5.889072876822056E-9	0.507255393131384	-606.0805016014525	8432.932634200824	4088.9313592959697	258.2096560289355	675.3039972612121	36.55876992377102	20	19	27	4	7	0.1850676401828217	0.3319132129720567	0.30939572575294444	0.17362342109217732	
2390000	-9938.117961000573	-9261.367612613636	-676.7503483869363	-9261.367612613636	432.8765551503149	3.4006261954418733	8.519256201249574E-5	0.4609901065393997	9.186728501368794E-5	1.6654516971242168E-9	0.47123973954409615	-635.6781990001614	10527.015826322327	3232.2802575790747	364.0959700655086	566.0312181448909	108.97319832558325	10	27	29	4	7	0.18489509793026393	0.3319132129720567	0.30956826800550225	0.17362342109217732	
2400000	-9948.396719816406	-9258.439756751886	-689.9569630645204	-9258.439756751886	584.3277367639341	3.469078500576215	8.693564421281965E-5	0.44622566835447414	8.881364081478632E-5	1.3634952308297363E-9	0.4336697173018805	-642.1945130766918	26924.087481629354	4213.28617010945	526.753777024063	2413.6335368810833	148.44784613851476	10	26	29	3	9	0.18489509793026393	0.3398086360107313	0.30167284496682767	0.17362342109217732	
2410000	-9988.401864646286	-9274.073929355312	-714.3279352909748	-9274.073929355312	783.5566451991365	3.469078500576215	6.531827778371063E-5	0.45376060521401407	6.736056140239344E-5	7.753142341040674E-10	0.4508903187917947	-670.3742555436099	24413.018842610436	7084.9577277738745	703.3224691724954	685.8423885865027	253.42079158892074	11	25	12	23	6	0.19376018033214626	0.3232521908048736	0.2952137001390422	0.18777392872393817	
2420000	-10043.316356868268	-9265.262831468202	-778.0535254000669	-9265.262831468202	1996.1804570974905	3.062978980822369	2.4388824558041045E-5	0.41879411546036377	2.615950469790083E-5	1.2505928701526356E-10	0.44204609980154896	-729.2445440920089	81594.27798606077	12301.397518062406	1932.3697915744592	2233.1232910987046	529.648332985118	7	27	26	9	8	0.18820040299544324	0.33262844317557866	0.31014681631846874	0.16902433751050963	
2430000	-10054.155947590298	-9264.315805846387	-789.8401417439103	-9264.315805846387	1648.7122745501451	3.942118044228469	2.1872832713356223E-5	0.5085687995618748	2.3959907564915983E-5	1.497593343893845E-10	0.523076468451925	-739.8914023132631	93176.76769844392	16983.73697135829	1347.5490122993472	2161.227838012838	353.7275926046231	9	24	10	27	7	0.18820040299544324	0.32781829979469074	0.31495695969935666	0.16902433751050963	
2440000	-10026.727805592625	-9269.602250794465	-757.1255547981591	-9269.602250794465	1721.0346632886476	3.330804595690328	3.64622923990928E-5	0.605241103616847	3.849442041984116E-5	5.034303938221397E-10	0.5713066230819998	-710.731570554854	32473.999633714997	9293.993877795741	1186.8289427218733	1031.3123539448666	655.4950194350853	9	32	2	33	1	0.18995550070719844	0.32781829979469074	0.31320186198760147	0.16902433751050963	
2450000	-10008.447684079361	-9265.974897146783	-742.4727869325776	-9265.974897146783	1006.7784003579704	4.167764220379836	4.554062277081711E-5	0.3959145739138688	4.520781596877239E-5	2.863715140708625E-10	0.3785522541823235	-698.3503759855563	26866.30611098476	4571.829031051782	515.6338879799347	852.6343841305492	253.21075665698345	14	30	12	15	6	0.1908227649111153	0.33220403236855006	0.3110834685051554	0.16588973421517955	
2460000	-9973.488229763318	-9284.84617883592	-688.6420509273969	-9284.84617883592	602.2709342692481	3.9288791743228177	9.867807130735219E-5	0.3856427643970842	9.589099089682018E-5	1.3997151447817066E-9	0.3888728601582547	-644.2405278402427	23033.066126327543	2544.697744457068	3074.3050527123914	687.6013047361014	279.7635434011387	8	30	2	33	4	0.17698094563043856	0.3405550303892034	0.3105303260733396	0.17193369790701885	
2470000	-9923.151245621182	-9260.488666829702	-662.6625787914795	-9260.488666829702	379.4590498963642	3.9288791743228177	1.2320199826061136E-4	0.5441497962306996	1.3242068365257697E-4	5.6236476175159306E-9	0.600360353235706	-619.0138621341645	8513.316223828577	2822.279613019629	5185.433311884795	463.7228628123479	56.901386275252506	8	21	8	32	8	0.18337782949540773	0.3424732575972974	0.3041334422083704	0.1700154706989248	
2480000	-9943.492506177154	-9260.822370577567	-682.6701355995856	-9260.822370577567	408.016020546422	3.4689105054088283	8.87669403348752E-5	0.43030482225680106	9.50064663093709E-5	1.4773652639080372E-9	0.4313847301157283	-640.5997024023752	16619.450857232798	4301.744203039294	654.0580782559513	578.5956658250789	87.94125096076107	12	25	5	28	7	0.1812121020131025	0.3424732575972974	0.3062991696906756	0.1700154706989248	
2490000	-9890.806721312436	-9265.599726534369	-625.206994778068	-9265.599726534369	178.872587993633	3.6819019117884717	1.8938147552583593E-4	0.47908228309732453	1.9576728892442815E-4	9.091691279446804E-9	0.49454926265648524	-586.977281160286	8805.571267792046	1307.9398666729992	476.6850970500318	224.63126052777434	22.19276463081252	11	24	6	29	7	0.18196411234938034	0.33066403607317396	0.2993518613803094	0.18801999019713667	
2500000	-9863.523982399254	-9267.31885940136	-596.205122997893	-9267.31885940136	123.32935859178647	3.7742106638269846	2.7399300886240565E-4	0.639962835695339	2.7641817349390496E-4	2.4260701174920203E-8	0.5787375895753861	-557.881798636938	2736.4888802585688	2362.1813440914393	1187.21916632078	192.4412741580497	10.16813613839156	20	1	21	29	6	0.18196411234938034	0.33066403607317396	0.31671623564033147	0.1706556159371146	
2510000	-9890.073837114422	-9256.911651096116	-633.1621860183053	-9256.911651096116	169.07912954678534	3.7742106638269846	1.9172274170797238E-4	0.47110631842010076	2.0481725758630245E-4	7.324523360622394E-9	0.42864002415067676	-595.5136522746935	2655.5968004333104	2575.447819515922	473.42636088638665	272.01344995792317	83.7296595845414	38	2	11	20	6	0.18051677910302338	0.3442811756065883	0.30454642935327414	0.1706556159371146	
2520000	-9884.841224859438	-9250.887951146404	-633.9532737130332	-9250.887951146404	275.74336126609217	3.7742106638269846	1.6764991201905662E-4	0.46614544875288616	1.7991083054071458E-4	9.082629399459142E-9	0.5248859391775814	-595.8356210123534	4742.396064965923	2418.4194716329225	183.39641938656118	284.17334303500866	55.551655229946874	17	25	18	9	8	0.18105837273820327	0.3442811756065883	0.3040048357180942	0.1706556159371146	
2530000	-9963.006959228329	-9279.344575445788	-683.6623837825408	-9279.344575445788	552.757740500882	3.7742106638269846	9.983106420889376E-5	0.420397974334318	1.013428213838739E-4	1.7410180000917503E-9	0.4194680173491997	-642.4802968466331	13904.602272859975	2042.1290358694007	384.8085122318816	560.6569875245466	206.00040731827536	13	30	12	18	4	0.1901960251351743	0.31933982788870885	0.3040048357180942	0.18645931125802298	
2540000	-9962.2530902796	-9272.300594703327	-689.9524955762732	-9272.300594703327	494.76348499925405	3.9973419342463585	9.006565884779034E-5	0.5096024428930409	8.445448239558153E-5	1.6133088570116562E-9	0.47684681511044197	-647.2363373571984	40247.12811457868	2353.1042306984946	536.8763143058445	391.10799706292045	17.85629599425022	8	39	23	6	1	0.19096476031551368	0.32999980444080856	0.30323610053775485	0.1757993347059233	
2550000	-9902.875278223573	-9251.790073459662	-651.0852047639105	-9251.790073459662	297.77719190380486	3.4840508594464445	1.245112775635811E-4	0.5354812849339923	1.2518936263043945E-4	3.717191434493795E-9	0.49416082762070346	-611.9852757211537	14814.93416239865	1385.6245307687145	395.9329345815329	145.71235382467347	86.29734195513454	10	34	27	2	4	0.19096476031551368	0.3409219576351005	0.2923139473434629	0.1757993347059233	
2560000	-9923.4736120569	-9255.428916729175	-668.0446953277244	-9255.428916729175	388.43453128484396	3.47875252275578	1.117708007085635E-4	0.6021587370134507	1.1083038884579684E-4	3.141308770327398E-9	0.5267530340164693	-628.1620445726107	11964.486273107668	1702.4239527534755	477.0753837769407	197.17906934372226	156.19448660029408	11	35	23	2	6	0.18527169102883267	0.32000392099864855	0.31892505326659587	0.1757993347059233	
2570000	-9917.092563062355	-9264.342047249656	-652.7505158126992	-9264.342047249656	365.3739264955027	3.819336930930163	1.331664709273178E-4	0.5521550208932768	1.2636515140714604E-4	4.081179997278411E-9	0.5022805405675436	-613.4518748419185	17328.70036304861	2008.058280296018	744.5170756940561	35.38601819756835	33.138141030402004	9	27	33	1	7	0.1896720825693033	0.31560352945817793	0.3156923654937599	0.17903202247875924	
2580000	-9939.34173362373	-9269.061771592313	-670.2799620314181	-9269.061771592313	373.67386419566253	3.819336930930163	1.2962494389597134E-4	0.6006305474897007	1.236085494585249E-4	3.9821870979862484E-9	0.5115493271670073	-623.7326339990973	13804.849254598132	2493.4855856073946	7713.755837984398	716.821857437292	56.04512688558468	8	31	1	29	8	0.1896720825693033	0.31560352945817793	0.3156923654937599	0.17903202247875924	
2590000	-9906.124065480673	-9257.578891631263	-648.5451738494105	-9257.578891631263	334.2494995130771	3.924064502553557	1.468458732769839E-4	0.5017968475536838	1.39751704303314E-4	4.2364336024046975E-9	0.4915506935012612	-603.4341724776111	30587.56495246703	2870.931433267241	101.817480931969	496.1116924043896	138.40911997031685	6	30	6	27	8	0.18839020554192795	0.32837528673009686	0.30420248524921634	0.17903202247875924	
2600000	-9867.366084092811	-9249.212285766469	-618.153798326342	-9249.212285766469	205.24967510809566	3.859727662572361	2.2011756329083144E-4	0.5801830032227219	2.1518663759342442E-4	1.3908970279798997E-8	0.5572723684494778	-577.0703917372156	9753.16116779449	897.4014487784438	716.899513978346	787.147603178386	37.930909041352805	6	31	26	5	9	0.18794583709855178	0.32837528673009686	0.3144742911056108	0.16920458506574096	
2610000	-9874.286547160465	-9265.395891140133	-608.8906560203325	-9265.395891140133	191.51738412962575	4.222258745298449	2.456804978882372E-4	0.5643747133219951	2.5014899811102146E-4	2.0857689064444435E-8	0.5842734502391183	-570.3315616222928	5457.533233541903	1666.8885692202696	334.05354364763804	337.76686862735664	30.086862244471714	7	24	35	4	7	0.18794583709855178	0.33708449421888304	0.3122192193221053	0.1627504493604603	
2620000	-9858.907567343726	-9274.16612910593	-584.7414382377965	-9274.16612910593	154.60552440265363	3.952706557361971	2.7817756129391505E-4	0.5369839508832402	3.1252530707471886E-4	3.362272758699788E-8	0.6028179755480807	-546.8324659650298	3474.1983265916833	1848.6402620161734	226.8040103149128	348.9137658752987	33.15942191804465	6	25	19	19	8	0.18794583709855178	0.34043545242897616	0.3044490521622038	0.1671696583102686	
2630000	-9868.572593433391	-9264.09368982025	-604.4789036131408	-9264.09368982025	214.7695843797954	4.199382836635463	2.178069056336769E-4	0.5865754864768861	2.3448585150054893E-4	1.4240434389059006E-8	0.534583770182563	-564.4291246200683	5148.401206659771	1915.9779091176197	131.57790866517018	407.33042337409586	86.75920334875038	3	28	18	19	9	0.18671707964449274	0.3353074218504012	0.3044490521622038	0.1735264463429026	
2640000	-9880.839514489833	-9272.65901386292	-608.1805006269133	-9272.65901386292	237.1199640478273	3.64193880352885	2.1689525805404907E-4	0.5344020013283578	2.2451975607171723E-4	1.0779514850633721E-8	0.4901255429626231	-568.7456553355488	6404.522275815061	1878.4756897604805	192.09536306646686	411.2311317810349	61.09876618716133	4	27	15	21	10	0.18671707964449274	0.3353074218504012	0.3044490521622038	0.1735264463429026	
2650000	-9899.972441764772	-9262.43331540899	-637.5391263557807	-9262.43331540899	307.5357348350339	3.46660020671173	1.6431167869218247E-4	0.5194532970070251	1.7146034559050862E-4	6.880817580743413E-9	0.4888121962719486	-594.7855468394893	9132.758384017641	2408.86770788827	589.4086252661399	1354.1634546145358	49.25412020910523	4	30	31	3	9	0.19096954723436146	0.3353074218504012	0.30651557934121043	0.16720745157402722	
2660000	-9919.207895240212	-9269.358489673428	-649.849405566783	-9269.358489673428	375.01509326932285	3.9686394871681805	1.6636772803404866E-4	0.41351610268918243	1.671360618302843E-4	5.420368517643424E-9	0.4472699563622865	-608.761953834183	11524.44796674621	1681.6803064596595	736.207558479393	707.8519492079606	121.55018325731612	9	22	21	15	10	0.19007990354775625	0.32393025585056157	0.31878238902765527	0.16720745157402722	
2670000	-9893.459937801767	-9261.63720678429	-631.8227310174766	-9261.63720678429	254.07985067420037	3.9686394871681805	1.952505857766924E-4	0.5913853627248403	2.0803136695863783E-4	1.495455868677355E-8	0.5985249625033365	-590.5643240800774	10547.235641554009	821.0153063851006	671.7962945419303	798.9639194802497	29.324786044942165	7	10	48	3	9	0.19304171504205692	0.32393025585056157	0.31878238902765527	0.16424564007972656	
2680000	-9956.360289433529	-9278.338163062284	-678.0221263712442	-9278.338163062284	494.1429811120197	4.185466034997117	1.063063607081355E-4	0.4625180025994935	1.0902973613822152E-4	2.8990110601806303E-9	0.4959316079695861	-635.589566481377	10939.798218754906	2014.305183995055	1638.18753050634	906.2458841556568	128.04539415477893	6	15	15	33	8	0.18932025855966816	0.32393025585056157	0.3312313654172895	0.1555181201724811	
2690000	-9931.087594272272	-9287.877973569799	-643.2096207024737	-9287.877973569799	246.9503840980365	3.8247346106093816	1.68957042468649E-4	0.443930659664793	1.7934521520520817E-4	6.543470401959679E-9	0.457525067771936	-599.5041276692285	26934.079208569914	922.1994236680483	1753.8190466566966	637.5315280389289	68.90547948113316	6	1	35	27	8	0.18932025855966816	0.32393025585056157	0.3312313654172895	0.1555181201724811	
2700000	-9937.918091428452	-9250.980146411652	-686.937945016799	-9250.980146411652	493.10705502274925	3.8247346106093816	9.485820498910835E-5	0.44226022788271163	1.0463483981567443E-4	1.9736698401026308E-9	0.4579373573298359	-645.1513838013863	6310.405753251822	1779.7156293421556	2595.8901381103997	717.3159200890791	152.59039845696654	15	9	19	27	7	0.18932025855966816	0.3359583581417375	0.3134123867559224	0.16130899654267222	
2710000	-10051.779201972215	-9269.426636489221	-782.3525654829931	-9269.426636489221	1500.1056764236444	3.8247346106093816	3.167162831221513E-5	0.37023715711888966	3.423267560564323E-5	1.5290651853555505E-10	0.3773888311662332	-733.9887751664598	34843.63133372631	5867.430549330814	7444.753963416129	2999.436423235131	427.95116903035483	14	12	24	17	10	0.1718933848565502	0.32318185504889474	0.34272797526551846	0.16219678482903693	
2720000	-10022.632709826645	-9279.416895890221	-743.2158139364246	-9279.416895890221	1147.98556094609	3.5486645220048834	4.839143892116675E-5	0.3778325441812676	5.093910674942741E-5	3.6169672631762064E-10	0.4026944804896482	-697.925283060863	16322.606130399976	2633.5629712878517	4626.134241348257	1425.8993572497957	400.30297354087355	17	22	5	25	8	0.1718933848565502	0.32318185504889474	0.34272797526551846	0.16219678482903693	
2730000	-9975.312705827737	-9278.405716323528	-696.9069895042077	-9278.405716323528	605.150512564672	3.478904314550146	8.54994582384176E-5	0.44448614788030566	8.54147244419719E-5	1.7542526256880693E-9	0.48722547042987574	-652.8149663341223	24202.91011372123	3846.393959109346	2148.010639205817	745.7115350955961	198.6671931500565	10	11	19	30	7	0.1723462140403366	0.31930312069010863	0.3422751460817321	0.16607551918782304	
2740000	-9955.934179373786	-9271.444918448955	-684.4892609248307	-9271.444918448955	591.9425935613049	4.166032597517773	9.094914619125871E-5	0.5210941154224789	9.715823224848626E-5	2.2468054187065206E-9	0.49789823237708963	-640.0486924542681	20284.143001026172	2712.6073712659186	2933.3182103382137	770.1966800110745	51.997886957998475	12	11	17	31	6	0.1723462140403366	0.35112857381154017	0.31044969296030056	0.16607551918782304	
2750000	-9960.520984949086	-9266.61384739858	-693.9071375505064	-9266.61384739858	483.5538843155146	3.718076353041499	9.57590226040228E-5	0.4835701122844784	9.615315355664411E-5	2.020778670202621E-9	0.47480491110210116	-647.750948216599	41871.794681570085	5678.212802738942	3436.844679590333	887.5591977977876	41.284847442267264	6	7	27	32	5	0.20077256273031385	0.3227022251215629	0.29715947325250447	0.17936573889561916	
2760000	-9989.73959308904	-9270.88529111972	-718.8543019693203	-9270.88529111972	699.2150591983019	3.718076353041499	6.0927567492945907E-5	0.4033860873206441	6.37233282042828E-5	7.151915793555143E-10	0.43279933898826917	-673.6224956680277	20968.216658003483	4111.707623338522	3892.2840747085093	1287.7531857896822	193.8098230084542	7	21	3	42	4	0.20077256273031385	0.3227022251215629	0.29715947325250447	0.17936573889561916	
2770000	-10017.34547334858	-9266.15041379283	-751.1950595557505	-9266.15041379283	1311.4921788229037	3.718076353041499	4.689362363298694E-5	0.49285671145554905	4.5980653727961104E-5	5.860917285408577E-10	0.5240719752517456	-702.1047248387476	71205.53967888064	5056.306357635693	5016.096809863154	1449.8257009183308	1130.6932830971698	8	19	16	20	14	0.20077256273031385	0.3404922090534332	0.29715947325250447	0.16157575496374882	
2780000	-9993.900007238644	-9252.535718252964	-741.36428898568	-9252.535718252964	1514.0771935321216	3.5659363679813567	5.0345955641644357E-5	0.540737204140714	4.8848217231169593E-5	7.084833524588922E-10	0.551824081265601	-691.4749212580195	27862.135198191325	6079.206722481541	7956.409751820441	6781.390748301463	824.2580138879929	7	24	5	3	38	0.179583008860984	0.35345263438620605	0.29715947325250447	0.16980488350030581	
2790000	-9979.817565910285	-9265.170391773485	-714.6471741368007	-9265.170391773485	566.5110729770647	3.7952176010962533	7.50765846253842E-5	0.43053230224592015	7.853125330054436E-5	1.2457297766655802E-9	0.44859358176949116	-664.158308009282	18424.6882502528	2135.1373431179036	3991.9445199697698	13134.497308306278	601.8163975347176	13	10	14	1	39	0.18799818387311895	0.3469619088071754	0.29715947325250447	0.16788043406720152	
2800000	-9995.770980523472	-9257.813117435295	-737.9578630881772	-9257.813117435295	694.9561074222422	3.7952176010962533	5.7063418233694814E-5	0.5467535363948817	5.950282078404085E-5	1.0817903310584608E-9	0.5642208636240693	-688.6938322236973	34745.9826797938	9686.097174906783	6663.406613405501	3314.337290880785	1001.0719651813092	6	6	30	1	34	0.1770037974222738	0.3469619088071754	0.3040384489577591	0.17199584481279204	
2810000	-9994.886866471938	-9270.348945909758	-724.5379205621798	-9270.348945909758	673.5578241292997	4.233639833973293	6.496991229004457E-5	0.49909941379114786	7.103114148647933E-5	1.3111861058574786E-9	0.5166268746409679	-674.6552818186408	26518.18757404515	28386.749907209287	2908.873577394749	3682.3157146848444	607.6178666702248	1	5	9	28	34	0.1831067995268156	0.3469619088071754	0.29793544685321727	0.17199584481279204	
2820000	-9947.916261956143	-9245.458246344308	-702.4580156118362	-9245.458246344308	542.9440790524256	3.254947147285054	7.232039082844776E-5	0.4269079184496266	7.61414911711879E-5	1.2196707956139185E-9	0.467380463178841	-654.2875484445809	38214.91475450365	2914.0754954318722	6738.238117772816	433.5698131737658	806.3655575274141	7	14	17	11	28	0.1831067995268156	0.3469619088071754	0.29793544685321727	0.17199584481279204	
2830000	-9993.005517738613	-9277.815961671868	-715.1895560667446	-9277.815961671868	583.4984145896112	4.098165889158304	5.801586317703363E-5	0.36369435408386275	6.608353237523049E-5	6.428627013669466E-10	0.40455781728049345	-670.2111075139547	18373.256958475737	2475.487000361273	3494.876357630382	686.1885663556677	801.757084860071	9	3	32	8	25	0.1831067995268156	0.3469619088071754	0.29793544685321727	0.17199584481279204	
2840000	-10038.9697270697	-9268.280516594783	-770.6892104749174	-9268.280516594783	955.0690554676082	4.037486460875477	3.4334623150013104E-5	0.41414799136201086	3.742141369280641E-5	2.4199353068243333E-10	0.42156038158030784	-719.9669321931872	67825.34080220622	9231.659528300313	10180.840421710525	3525.936859304773	925.4310888197143	7	21	8	6	35	0.17746775864785172	0.3258352514394302	0.32470114509992637	0.17199584481279204	
2850000	-9983.054973577566	-9258.177267140436	-724.8777064371292	-9258.177267140436	609.2072233024735	4.037486460875477	5.9540835348979756E-5	0.45446659035907877	6.218854015413216E-5	7.644318990626268E-10	0.4595197590476211	-677.1501887648899	33875.45814671019	2919.8554635252253	1890.7901249759814	3728.1296076925314	620.6412220929326	7	10	4	21	35	0.17746775864785172	0.3337510243108006	0.31175979515782093	0.1770214218835271	
2860000	-9923.387435785486	-9260.463582340619	-662.9238534448665	-9260.463582340619	360.2361047057859	3.415106308511269	1.318661247958581E-4	0.4363689367550435	1.279953294145905E-4	3.2498764326092428E-9	0.43750346599980955	-617.356052642115	23534.543576293956	1558.3453512372644	2475.052543872434	2073.035651251658	333.98970495324835	8	22	3	11	33	0.18628427567126674	0.33203446533832326	0.3029432781344059	0.17873798085600448	
2870000	-9955.657936093883	-9272.59712256056	-683.0608135333229	-9272.59712256056	447.2043472297758	3.415106308511269	9.307475493793425E-5	0.4999363750379003	9.468761490003316E-5	2.3977848859804048E-9	0.5307376231326091	-637.1802560778972	18928.3834046855	1555.7928458123554	4398.933671709771	855.0983411251577	325.38203380309994	11	17	3	21	25	0.18628427567126674	0.33203446533832326	0.3029432781344059	0.17873798085600448	
2880000	-9986.373293766323	-9259.975290680515	-726.3980030858069	-9259.975290680515	572.2516189770009	3.9247969187400367	6.012962084543494E-5	0.5761321195803567	6.121793610570346E-5	1.1242942191135956E-9	0.5801868379929349	-680.0164638084494	19793.167387872483	5869.952864005335	5490.629106467642	1208.3649522656826	143.04155543949625	14	26	2	27	8	0.18628427567126674	0.33325337587414555	0.3017243675985836	0.17873798085600448	
2890000	-10044.99925158593	-9253.505359989533	-791.4938915963971	-9253.505359989533	1975.1020353834106	3.487067958256808	2.296494982592035E-5	0.5544077775861282	2.1437405463822715E-5	1.706562981619929E-10	0.5877803832207676	-742.1894833101892	94361.60068806117	8978.957108284721	3230.8086353893113	2000.8244778874518	225.17694351144695	9	40	4	16	8	0.16673007609782564	0.3528450667246543	0.3014776729128204	0.17894718426470005	
2900000	-10094.444197681323	-9273.943739940443	-820.50045774088	-9273.943739940443	2180.0596674049325	3.713934448428841	1.4130306390854364E-5	0.5653362883341093	1.4836206633908211E-5	7.345109510332235E-11	0.5891416346548122	-765.8118198659529	271907.99968134105	13498.219725420418	1088.389106102625	3779.149042099999	2964.1194702814128	7	35	13	6	16	0.16673007609782564	0.3529969885294876	0.3014776729128204	0.17879526245986677	
2910000	-9988.637497380321	-9259.88127036064	-728.7562270196805	-9259.88127036064	736.351728934158	3.713934448428841	4.600238492595479E-5	0.4815808127396557	4.955988577910428E-5	5.421966238707232E-10	0.4946772098070384	-684.7061102998666	29627.209344951854	4994.410692301853	1042.1224406118097	600.0322679303038	239.97887588335098	10	32	26	1	8	0.18994024539359058	0.3312086865025239	0.3014776729128204	0.17737339519106549	
2920000	-9908.743996092482	-9259.733046528487	-649.0109495639962	-9259.733046528487	264.0850421116789	3.5304931077641966	1.27443775218101E-4	0.728993950865667	1.290675586230369E-4	9.237726747627229E-9	0.7361072914018876	-607.6370544315532	29334.860790190392	2311.8557588717645	611.5613215378327	84.83494979818869	58.98366100136658	7	32	30	3	5	0.18661200540531883	0.33222766997007397	0.3037869294335421	0.17737339519106549	
2930000	-9960.999504338692	-9267.503772614538	-693.4957317241536	-9267.503772614538	586.01694300483	3.490014218947865	8.571179501506773E-5	0.6047835169178117	8.383379515254695E-5	3.1619526691606953E-9	0.6764087580243284	-650.9478239152331	14309.705386935937	2656.361279608294	1492.9597624518249	588.9101283726227	59.23923723064566	10	31	5	23	8	0.18661200540531883	0.33222766997007397	0.3037869294335421	0.17737339519106549	
2940000	-9872.51635261341	-9261.032113358087	-611.484239255321	-9261.032113358087	174.89676979129197	4.054999781143761	2.2139634794147547E-4	0.578290118941309	2.3502046187857137E-4	2.436125056104869E-8	0.695152667882149	-571.0676244605786	7248.388647644627	645.6749052029984	1369.7681625665714	272.0765397841534	66.40143529871335	12	20	14	22	9	0.18661200540531883	0.32843152660542135	0.313057706332406	0.1718987616568542	
2950000	-9908.907329525022	-9269.68608617466	-639.2212433503607	-9269.68608617466	252.61534557844863	3.8353472417779346	1.8480312137340556E-4	0.5156350847996352	1.898824692231087E-4	1.2434574234816887E-8	0.5785488204934962	-596.7976185011474	11327.809447177357	8118.739692107838	1880.952340573656	228.4031063610875	70.68040351534151	5	1	43	20	8	0.18936996360769187	0.3298653241189523	0.313057706332406	0.16770700594095017	
2960000	-9925.525448812576	-9250.16052587422	-675.3649229383545	-9250.16052587422	330.0988767840753	3.6805935833668695	1.1286281815036537E-4	0.4431646815125919	1.1651593077245044E-4	3.4175025842877086E-9	0.510860620508486	-632.0759840580213	15201.531537429086	4517.5829468463735	2359.1047523771226	691.0541197539709	73.11374792775491	6	1	34	28	8	0.19086535909176747	0.31936495118720604	0.3196079255205017	0.17016176420052512	
2970000	-9996.094411027208	-9256.53228110001	-739.5621299271984	-9256.53228110001	792.8647900117559	3.7039381261677047	5.118323820857764E-5	0.4480979094407161	5.057239445348131E-5	6.002666927738901E-10	0.488441208324393	-690.6004647787901	114424.5208009215	7581.802104257526	5265.004129697264	953.3562029652126	232.73553502858073	4	2	43	20	8	0.19295918498109427	0.31936495118720604	0.3175140996311749	0.17016176420052512	
2980000	-10100.729181157856	-9260.054933785419	-840.6742473724364	-9260.054933785419	2644.446803598657	3.8365982216712275	1.6310703158929366E-5	0.44688911610477655	1.6788563554019517E-5	5.057743220904929E-11	0.4327761906199424	-788.9660710824292	83089.27261382314	15945.354687764424	8218.138038808163	5536.077992192753	1138.0858897663759	10	32	2	24	9	0.18059824104315392	0.326914215753825	0.3259425972854891	0.1665449459175323	
2990000	-10129.580922779942	-9270.677589577466	-858.903333202476	-9270.677589577466	2944.243664127463	3.8365982216712275	1.0979888253448716E-5	0.4298876123328676	1.2622360424012705E-5	2.521390375258867E-11	0.4232139696243107	-806.4856360574581	99515.51285002129	28706.60919126506	13709.155173099763	4001.352269667116	658.9954557916758	10	23	14	24	6	0.18059824104315392	0.3201347305084966	0.3327220825308175	0.1665449459175323	
3000000	-10075.08260290592	-9263.014893509397	-812.067709396525	-9263.014893509397	2717.618263339161	3.4398186237611794	1.9689942126201096E-5	0.49947752283202773	1.941709342526566E-5	9.545521396796194E-11	0.5085152271337388	-759.8607363857399	146368.27710463855	15665.55370956463	14428.801575622032	1947.6023182260683	447.6505355309306	4	15	19	35	4	0.18059824104315392	0.3231574421292191	0.3153208191525552	0.1809234976750721	
3010000	-10130.557171809429	-9263.525439372212	-867.0317324372173	-9263.525439372212	4859.089793534787	3.4398186237611794	1.0923046243521936E-5	0.5438790362954001	1.0324437113456325E-5	2.9050192641542714E-11	0.5219152663096771	-811.699996965293	224225.47275497482	22912.239155367795	17261.254364229873	8550.618925675939	1020.7861602695406	9	32	4	24	8	0.17205465324366048	0.32288058288337607	0.32116859755662575	0.18389616631633804	
3020000	-9971.203931581904	-9254.482052389194	-716.7218791927104	-9254.482052389194	799.4505172258748	3.639211424049574	5.693963987319615E-5	0.5564981540460335	6.063880257829684E-5	1.0096528257181931E-9	0.5214624562545063	-671.4893998569437	34932.83850751772	4628.22639490419	821.7904658786143	1028.8190279462158	185.06450985506342	6	33	25	3	10	0.16843074514915274	0.3247719754968743	0.3359545284529722	0.17084275090100107	
3030000	-10026.956373839359	-9255.120451314056	-771.8359225253016	-9255.120451314056	1311.2940776047828	3.6651020161117844	3.2118038179190955E-5	0.5119302309526357	3.1936616394721154E-5	2.33873811083742E-10	0.48273505339433076	-722.3025404182687	78927.80194531055	11212.447708843272	1654.681154101716	2642.181777988192	382.8486172763915	3	35	17	13	9	0.1933307010748162	0.3301663159989343	0.3056602320252487	0.17084275090100107	
3040000	-9997.767348761536	-9261.551737813108	-736.2156109484285	-9261.551737813108	1055.8216559444963	3.471980367740138	4.752249828368992E-5	0.44624269549172263	4.5657136605310424E-5	3.2218772933932994E-10	0.38919100773263554	-687.9404486986504	44392.268517771096	9076.935474056654	488.9709242954543	1786.666790077965	236.09761486456827	3	35	17	16	6	0.1933307010748162	0.3301663159989343	0.3056602320252487	0.17084275090100107	
3050000	-9958.313328417955	-9265.954134301124	-692.359194116831	-9265.954134301124	563.273825828222	3.789014043335178	7.339246570871078E-5	0.3295647811659665	7.62127650473153E-5	6.853160995370704E-10	0.3489235006063971	-649.8996715392472	14827.546747800743	4576.068167862372	472.6228135472927	827.7724931463885	73.18567472945647	4	34	20	12	7	0.1933307010748162	0.32873552036399456	0.3070910276601885	0.17084275090100107	
3060000	-9934.6895920748	-9267.649214960038	-667.0403771147613	-9267.649214960038	417.4141541838179	3.9657326851509365	1.2037661582802558E-4	0.36567936411979307	1.2045045184091276E-4	2.3283678358448346E-9	0.3993868553138197	-626.6555803156741	6495.580324027118	2145.9317697723254	717.4211509381105	866.724410513749	43.77419872958889	17	22	18	11	9	0.1933307010748162	0.32873552036399456	0.3070910276601885	0.17084275090100107	
3070000	-9937.266458222444	-9261.518743514136	-675.7477147083075	-9261.518743514136	437.3064009668132	3.691142615987871	1.011249855479319E-4	0.39721484991690087	1.0490349914411591E-4	1.5221111600453366E-9	0.3881033990886446	-635.421202294484	7140.296322191083	1434.598043259074	380.3837412102835	829.3676021193131	64.16238081994398	21	27	17	3	9	0.1799054407169985	0.32172553663432013	0.32060481489879084	0.17776420774989082	
3080000	-9904.014842686283	-9265.83892881831	-638.1759138679731	-9265.83892881831	272.137854083687	3.691142615987871	1.7512530649664804E-4	0.42632194277515084	1.8029582543684495E-4	5.691314825918207E-9	0.4283167868380256	-600.055987055052	3854.422221389774	1720.3284162802593	282.00480140656583	459.94628021886064	49.40774444563963	22	21	22	3	9	0.1799054407169985	0.342917696400935	0.3137950236561864	0.16338183922588037	
3090000	-9948.873304866695	-9260.51417038886	-688.3591344778333	-9260.51417038886	466.32053502420985	3.9045448972882233	1.0265660573243954E-4	0.44241923947224887	1.0646057118329087E-4	2.193308662505924E-9	0.4479489726527869	-645.1491811637763	5588.242621503172	3709.6661736399387	574.6804268892066	1689.3725374925832	48.35266247322761	21	23	19	6	8	0.1855766839375636	0.3275489739909576	0.3172104182921965	0.16966392377928255	
3100000	-9927.302869377838	-9251.863677392043	-675.4391919857949	-9251.863677392043	468.6481200448683	3.6752286720268423	9.500138881486916E-5	0.4165544155010271	9.920026175436409E-5	1.4016602840634897E-9	0.3987635457162943	-632.6671434522608	19520.081948756088	2784.0052354384493	290.56630855438385	724.5373362672441	66.30150528905527	12	35	9	13	8	0.1855766839375636	0.3275489739909576	0.3105424871628413	0.17633185490863773	
3110000	-9905.696854844233	-9273.571648833824	-632.125206010409	-9273.571648833824	205.6798464129099	3.6752286720268423	1.6102237446537248E-4	0.4587638500009361	1.7342476321271423E-4	5.645804859086991E-9	0.4501600895233827	-592.2343198264749	7576.45531151214	1814.1486534878002	681.3152772397791	584.8134470693184	3.315121123794056	12	32	11	15	7	0.18613647500116456	0.32225919635314504	0.3152724737370529	0.17633185490863773	
3120000	-9924.893665475367	-9267.141343361676	-657.7523221136913	-9267.141343361676	319.81060945809224	3.5269863718532717	1.0018213545077592E-4	0.5678149863943628	1.02710234867573E-4	3.2955083897277575E-9	0.5757048836579625	-620.2846576012668	8930.869754948108	994.8802533323382	1054.1373167072882	5.1360875267815915	10.863750114586322	18	43	8	2	6	0.18613647500116456	0.3219046663755097	0.3152724737370529	0.1766863848862731	
3130000	-9897.44447706639	-9270.24486656316	-627.1996105032306	-9270.24486656316	249.07394252475646	3.572845198279783	1.4024933077531795E-4	0.5457450325562223	1.4045478336594832E-4	7.266617306685697E-9	0.6058357593615133	-588.9543453078138	11321.322410754523	3885.3099610832787	841.652044947091	27.63527604705593	6.701880264004323	13	1	55	2	6	0.17510551557038012	0.33451394129852496	0.3152724737370529	0.1751080693940423	
3140000	-9874.090977125512	-9254.005482161596	-620.085494963916	-9254.005482161596	181.54748361299465	3.572845198279783	1.7220985641074453E-4	0.5346108123826666	1.8562723360706094E-4	8.88377721015878E-9	0.527656013091639	-582.7577515899716	11732.510424885459	935.9812579346794	504.6571911113221	65.78073730525301	13.369584159735588	12	3	55	3	4	0.18377892358255976	0.33451394129852496	0.3152724737370529	0.16643466138186266	
3150000	-9827.473329324184	-9259.819975055116	-567.6533542690685	-9259.819975055116	131.50200510557227	3.572845198279783	2.958989292033859E-4	0.5689211708389451	3.121850964553304E-4	3.006712227212766E-8	0.5906937494201276	-529.800138485354	9521.809545986154	1051.7057366910576	364.02185201761006	172.53770494223107	15.932743992090733	7	2	52	9	7	0.18377892358255976	0.33450046870983263	0.3120058126530794	0.1697147950545285	
3160000	-9847.697715255561	-9265.599445490177	-582.0982697653841	-9265.599445490177	123.7043821956151	3.7866216680727285	2.967524387679308E-4	0.6741670848154493	3.245302368918671E-4	4.607048560633459E-8	0.6947822167091312	-544.417445883136	8421.787043720951	542.8507765733755	367.77703624300483	183.77411650872483	3.543342685459509	8	9	52	2	6	0.18377892358255976	0.33450046870983263	0.3120058126530794	0.1697147950545285	
3170000	-9891.906115295338	-9262.0740933437	-629.8320219516385	-9262.0740933437	214.2789391167899	3.5160998303881246	1.5859347957859952E-4	0.4865374029730494	1.6425006456046145E-4	5.724043986738346E-9	0.4722736482530799	-588.6474895784797	15257.484412409283	3278.674959230396	868.4982930376112	369.2805632808632	16.69768097908085	9	3	45	13	7	0.1934807049846692	0.3297566628460275	0.30801534045055495	0.1687472917187486	
3180000	-9904.31419481443	-9267.172586267618	-637.1416085468118	-9267.172586267618	246.68597124991246	3.5160998303881246	1.7518134999804877E-4	0.5532977221844956	1.6686825858520308E-4	9.084042612103475E-9	0.5756719922250011	-592.481250097686	20880.47669396529	13405.661913364893	851.006294166231	692.661318484334	19.541625245527808	2	11	42	15	7	0.1870568565836666	0.33618051124703013	0.30801534045055495	0.1687472917187486	
3190000	-9865.338542313204	-9267.74605676431	-597.5924855488939	-9267.74605676431	123.10513146428625	4.011850199516026	2.816446588291726E-4	0.5981271506203027	2.797816353767784E-4	4.230074183925382E-8	0.6895516572161295	-559.8507133260139	5625.196999386703	811.0428721944185	510.61767407000275	241.32552942364708	15.362107510088371	11	20	22	18	6	0.1870568565836666	0.34186215822455535	0.2918601969152322	0.17922078827654617	
3200000	-9891.19580318109	-9255.956069151083	-635.2397340300058	-9255.956069151083	220.85715608923095	3.9793654628458786	1.530449391905091E-4	0.6071380927832086	1.5720049012264502E-4	1.218802906951315E-8	0.6662423875514727	-594.5056679406019	14051.52174361288	834.1234800682641	547.6619604735838	485.50684555938926	24.97807252087956	10	46	5	9	7	0.1870568565836666	0.35030340588482434	0.307936804615725	0.1547029329157844	
3210000	-9917.625391951204	-9263.821588458128	-653.8038034930761	-9263.821588458128	257.6122298572303	3.9793654628458786	1.3275434528577256E-4	0.6892975973295298	1.4234351863602894E-4	1.0704090753777338E-8	0.722252457667522	-610.5356385460241	12962.536256154626	850.9030151887376	2287.103465246044	281.02486823214645	83.41818938255284	11	35	11	12	8	0.1870568565836666	0.35030340588482434	0.2972510444863498	0.16538869304515957	
3220000	-9909.264341761693	-9257.420731666829	-651.8436100948647	-9257.420731666829	323.68827976608776	3.4051117712428685	1.1435983627252091E-4	0.48059982203860696	1.1941067293530437E-4	4.404480029678702E-9	0.5533728816642443	-610.6457604562457	20410.148271737875	811.0643734708689	477.2725588860256	601.4903697498278	35.50640736137893	10	48	1	10	8	0.1870568565836666	0.34216171001005696	0.3005572953519609	0.17022413805431585	
3230000	-9876.876462040875	-9251.105265514394	-625.7711965264813	-9251.105265514394	264.58677287805887	3.6940288277632196	1.5529044171970296E-4	0.5223936069844934	1.6019626276404255E-4	7.698311254563365E-9	0.5635306130621441	-586.0216917535067	15425.95605858971	858.9646652633667	670.4126873769417	248.48816213967956	23.849715979992848	8	33	26	2	8	0.18359460128686483	0.34562396530685874	0.3005572953519609	0.17022413805431585	
3240000	-9886.174176389744	-9272.191158459564	-613.9830179301812	-9272.191158459564	217.89518651476143	3.6940288277632196	1.9859576925909824E-4	0.472575373964615	1.9436923048328787E-4	8.205534269689414E-9	0.47583569656566943	-576.6907005857555	6977.789759522502	626.2690553947248	819.0815608331283	102.89882072131135	8.529978494494552	9	26	33	1	8	0.18359460128686483	0.34562396530685874	0.3069973266736597	0.16378410673261706	
3250000	-9864.053920401253	-9256.972605963498	-607.0813144377555	-9256.972605963498	199.9728426425269	3.738020326028382	2.1664840243633776E-4	0.4934287457712819	2.2023948757918176E-4	1.1851912327875567E-8	0.5253499021090912	-566.8879194773225	12822.631482504847	778.6083107335563	1006.1807314460301	271.99738703905865	49.70491836657782	7	18	25	19	8	0.1906762651530419	0.32845440978079343	0.3069973266736597	0.1738719983925053	
3260000	-9879.882438495411	-9255.985762634175	-623.8966758612369	-9255.985762634175	277.77814631627695	3.9301654815015428	1.9121424517505275E-4	0.4826081308812836	1.8264912387998408E-4	7.206920910875387E-9	0.4732052661686238	-585.7088442800102	18069.89596610731	941.0714673709443	522.2693003865535	18.80987059692746	29.8398545226624	8	51	9	5	4	0.1903185818573725	0.3292712431082861	0.3069973266736597	0.17341284836068208	
3270000	-9921.323202070993	-9272.87912959804	-648.4440724729512	-9272.87912959804	273.5003187794365	3.9301654815015428	1.623956100433165E-4	0.6180475259310694	1.646884844304853E-4	6.6946824147627075E-9	0.53204273799819	-607.5510505813279	8302.944053263507	834.5368657698695	1191.5666300179848	479.5802681699017	70.6707509569586	13	42	3	13	6	0.18417158304458217	0.3292712431082861	0.31314432548645	0.17341284836068208	
3280000	-9921.255288992212	-9262.620256257882	-658.6350327343289	-9262.620256257882	315.21516689077794	3.5956547990637047	1.502416301883158E-4	0.6722998718588541	1.365926169485253E-4	1.0717317964724522E-8	0.7711694810395827	-619.0071178644565	14097.609260040723	1344.259682212682	550.5609202432335	139.779774630553	62.94140739717743	12	43	18	2	2	0.1860717783424749	0.3292712431082861	0.31314432548645	0.17151265306278934	
3290000	-9938.346934808842	-9280.4017687751	-657.9451660337411	-9280.4017687751	499.12328082874876	3.5956547990637047	1.2105431907981137E-4	0.5312517612585431	1.1815813280001898E-4	4.848708108268841E-9	0.5785587141895286	-615.6350286615003	23148.44787190634	1702.4466894731202	1038.3927635181544	456.1929273938242	91.621428327082	5	39	4	24	5	0.1860717783424749	0.33309547225907665	0.31314432548645	0.16768842391199876	
3300000	-9947.57427572701	-9277.085148202354	-670.4891275246575	-9277.085148202354	409.3664616479056	3.5956547990637047	1.0794469400890537E-4	0.510841530456347	1.0400411066904979E-4	3.2088524723729477E-9	0.5300441963687469	-629.369951091518	11219.115273780842	2319.838089486689	1143.5597438539144	309.5398294721385	205.63050195027787	10	30	20	4	13	0.19045052359648637	0.3287167270050652	0.31314432548645	0.16768842391199876	
3310000	-9877.976525748565	-9253.21808671821	-624.758439030354	-9253.21808671821	302.35516302731935	3.5956547990637047	1.7412047976731463E-4	0.6221019614380183	1.7077331830907773E-4	9.464514150079206E-9	0.5890112287189934	-580.2676727994057	27422.73682340962	1891.4668095665047	802.7129101469178	1113.2267990249877	261.2416549373913	3	15	13	24	22	0.19484152653858655	0.3287167270050652	0.30875332254434984	0.16768842391199876	
3320000	-9882.988648286786	-9288.412934025924	-594.575714260862	-9288.412934025924	179.05593771100075	3.3897935632517515	2.719389492600351E-4	0.5234755974864991	2.554686321865033E-4	2.4780209696407693E-8	0.5834163675672435	-557.907608373189	5129.668996320593	595.3243119815328	460.8261205615643	129.6546170816182	96.02552028410402	8	25	26	4	14	0.19484152653858655	0.33424243363303496	0.30875332254434984	0.16216271728402898	
3330000	-9880.882108449232	-9282.781909332447	-598.100199116785	-9282.781909332447	248.96802993250833	3.3897935632517515	2.2838401514202255E-4	0.4973345042386812	2.1948900442725125E-4	1.1743231814339347E-8	0.48667533910863464	-561.6149212244366	5192.223247722263	315.1293976808743	536.019087813999	61.129475288480634	70.80280698093728	13	14	33	16	1	0.19005445650775854	0.3433394235730813	0.30875332254434984	0.15785279737481067	
3340000	-9857.026126323275	-9260.764692691262	-596.2614336320127	-9260.764692691262	308.1056256935677	3.5073688318701914	2.1373215884198308E-4	0.6259218740306405	2.138695061070253E-4	1.5530254528314076E-8	0.6073471399243456	-554.746267697898	5495.095574975459	164.75462067384618	865.4648223856803	273.26147236116174	148.0480858762054	12	18	30	4	13	0.18793323357120073	0.3313763281551337	0.31087454548090765	0.1698158927927583	
3350000	-9859.01171656848	-9257.324699438754	-601.6870171297267	-9257.324699438754	340.3017273604644	3.41171526731444	1.6928169087166155E-4	0.6255240136980874	1.7185510157290026E-4	1.2809243322861875E-8	0.6802387788988815	-559.8523910307072	9053.407093065229	226.1847659008199	658.1169163543331	852.605578005325	71.33719240961055	11	14	18	17	17	0.1820420697694069	0.3410261288299597	0.29970545504678864	0.17722634635384515	
3360000	-9920.781131185959	-9268.96635645685	-651.8147747291101	-9268.96635645685	668.5745798703696	3.581953843406263	8.579149326678868E-5	0.6826487186893534	8.832683269474815E-5	3.881860523621564E-9	0.7186708246411382	-606.356332257101	15871.93235613924	448.72138191312644	886.8432087476023	2242.5136595990602	190.1139169042754	9	9	23	20	16	0.1820420697694069	0.32604302182495826	0.29674703513349465	0.19516787327214055	
3370000	-9934.637648403623	-9258.029224725138	-676.6084236784844	-9258.029224725138	561.0894925026548	4.04182507801639	7.143681812207667E-5	0.5969266730273746	7.782312709759661E-5	2.0314087810353667E-9	0.5888141281465137	-631.5674809307836	20341.071281699238	535.3027068225281	1278.81429667373	1435.89606486785	300.24966847576985	11	4	33	14	15	0.1825611691648846	0.3448971919403913	0.30792077227543985	0.16462086661928466	
3380000	-9882.519298040272	-9268.02535253608	-614.4939455041908	-9268.02535253608	279.1088284446741	3.9728847321178193	1.409190609761776E-4	0.6912714134577105	1.4656407052090407E-4	9.825747109836617E-9	0.6967607219086598	-573.0603645789009	12252.584428768556	349.0474543721526	446.4213168598591	726.3583919042783	63.5989955568042	10	12	10	30	15	0.17526120916419435	0.3448971919403913	0.3152207322761301	0.16462086661928466	
3390000	-9877.637628185625	-9263.07150225805	-614.5661259275748	-9263.07150225805	332.96395471452314	3.544431727694507	1.570992288176479E-4	0.7043182285473993	1.5821673231350178E-4	1.169012265955273E-8	0.6984650336373524	-570.7732659363637	16457.22087606634	3483.1757882096836	509.34548814074554	873.6898543421148	171.2130169375926	6	2	6	47	16	0.183549191191093	0.32609986930909357	0.32573007288052924	0.16462086661928466	
3400000	-9898.019912890202	-9267.670013844163	-630.3498990460388	-9267.670013844163	329.19878533784623	3.624630943102046	1.6214680236319894E-4	0.5023920469033176	1.5376285902897265E-4	8.277066559302317E-9	0.5718750121601321	-589.0311061208137	10880.070859263515	1996.6270797039215	480.77589080979175	685.2350079515985	197.56101546498792	8	2	32	29	6	0.19047779615929628	0.32609986930909357	0.31104846542130327	0.17237386911030736	
3410000	-9985.482375592825	-9251.696298043566	-733.7860775492591	-9251.696298043566	1287.4343607247542	3.624630943102046	4.75376842485311E-5	0.7152975090141337	4.31853495060784E-5	1.0352681324301105E-9	0.7083102623838604	-682.7576981462644	53357.11475303596	8393.744244544172	1712.3740709884396	4646.857321146186	1169.6526567159194	8	6	29	10	24	0.1865064271318117	0.32609986930909357	0.31501983444878784	0.17237386911030736	
3420000	-10060.149880139283	-9264.275568787823	-795.8743113514594	-9264.275568787823	2242.7497606713764	3.594238920867633	2.02153071392864E-5	0.6814403610954152	2.1120014882320864E-5	1.4829917330481443E-10	0.6274894107334602	-743.0008067225921	171889.18432870644	5994.607743503576	5245.518465787786	4512.79437081211	1937.1894105759663	7	16	2	37	15	0.19116022060079763	0.33374463169509655	0.31097807228840146	0.16411707541570486	
3430000	-10054.407492367287	-9234.549885846849	-819.8576065204387	-9234.549885846849	2698.572588136283	3.9702859242273387	1.3930251630958676E-5	0.8288502597371035	1.4864229524324745E-5	1.122957567844282E-10	0.7519008057702082	-763.0433319834376	378411.4969357311	37110.83438220662	5764.423067721905	7242.837475808459	471.05435044445665	4	2	16	48	7	0.19116022060079763	0.33374463169509655	0.3014018108159551	0.17369333688815122	
3440000	-10062.705880093683	-9254.991252853875	-807.7146272398074	-9254.991252853875	2347.67393499458	4.154452406057116	1.8838038795862253E-5	0.6304633834874315	1.897486759618534E-5	1.4010724885797056E-10	0.6498411693140178	-753.8403896733357	118339.31536946601	13381.62999328925	7038.348392751404	9478.672732553852	1077.9250843245884	6	4	2	42	23	0.17887131774018442	0.35192596599541975	0.3072036311406423	0.161999085123754	
3450000	-10062.921695905528	-9261.402271856497	-801.5194240490302	-9261.402271856497	2805.445883088653	4.075203441935552	1.7535146832424726E-5	0.5982053910081843	1.7628296885575736E-5	1.1109420713434249E-10	0.5935170081036807	-747.2114647352857	95125.50298697548	8924.530247954075	3304.9440597574708	11695.687055939035	594.3501490581053	10	6	23	17	21	0.18204873468342697	0.35192596599541975	0.2947450601073075	0.17128023921384622	
3460000	-9965.469866970663	-9261.363634901663	-704.106232069	-9261.363634901663	666.5069529945088	3.8059783315907705	5.155720622917082E-5	0.7054928069032458	5.934467026963433E-5	1.7104952766278743E-9	0.7018693040322964	-653.9338512513402	44796.0781331138	15580.956378627983	2653.487827457892	3697.4429314463964	201.10642293010085	8	2	34	14	19	0.18204873468342697	0.35192596599541975	0.2947450601073075	0.17128023921384622	
3470000	-9972.184347346156	-9273.315411378342	-698.8689359678141	-9273.315411378342	502.53359323507203	3.9891039917097717	6.278871629741305E-5	0.642295686843279	6.660418428351368E-5	2.2802361432276622E-9	0.7289662962832331	-649.3841054873654	103808.86810576494	1288.9818950394865	2432.3845777616725	2075.472229029477	316.1042991137441	4	1	33	20	19	0.18204873468342697	0.35192596599541975	0.2947450601073075	0.17128023921384622	
3480000	-10080.415246771578	-9276.087140862699	-804.328105908879	-9276.087140862699	2868.0440960960373	3.847759544789388	1.760636632870441E-5	0.5778317171447946	1.8389366458013473E-5	1.095165712330121E-10	0.6198214127541216	-748.7971423483013	192853.13447499974	31558.541388641057	13223.383112692154	10398.497623387151	1069.281475084852	5	5	10	34	23	0.19448044610763882	0.3231555388521107	0.31108377582640473	0.17128023921384622	
3490000	-10123.439186116051	-9286.134128812258	-837.3050573037925	-9286.134128812258	2837.163565872289	3.5983046923270527	1.3799204319370657E-5	0.5218532603378543	1.4769183800523257E-5	6.461766001502396E-11	0.5748896637601036	-779.5658696936233	239419.7910450472	159431.24014511594	16579.591241900343	11239.017387702208	1686.1017005402014	7	2	29	20	19	0.18914704642262467	0.33072984568253866	0.3164171755114189	0.16370593238341824	
3500000	-10124.33156651683	-9250.66788733825	-873.6636791785812	-9250.66788733825	4985.86627856545	3.663267839909869	8.04513304479812E-6	0.6536264611874386	8.834854852928293E-6	4.654511293083603E-11	0.8239590934058827	-820.3057618832696	134273.99444836268	15127.393982898919	11399.904846193522	4466.687496411124	1329.4578748055999	15	12	37	9	4	0.19889872739456424	0.3172272332144513	0.3192730831689642	0.16460095622202073	
3510000	-9957.890276979311	-9259.29047660748	-698.5998003718306	-9259.29047660748	663.3000207519117	3.7712028437316754	5.9655971257285384E-5	0.5309018306011933	6.355901986349134E-5	1.6123882780759457E-9	0.6298110393545526	-654.0347388323901	16703.852937807544	3218.5742181921537	1181.0154213769067	1726.052923939536	100.23673440833355	13	14	11	26	13	0.19671494796697506	0.31941101264204047	0.3192730831689642	0.16460095622202073	
3520000	-9980.612903522446	-9262.325543148605	-718.2873603738416	-9262.325543148605	886.1195380016479	3.5115516822975312	5.824760519099828E-5	0.5427657735911012	5.918436793839948E-5	1.284970801250163E-9	0.5975883119365422	-670.2923145229678	41011.58945479694	13115.10600478447	1932.7566906695206	2005.1190440533808	409.6408146871689	6	16	20	16	19	0.1973100100041507	0.34428084196586795	0.30039171874124115	0.15801742928874066	
3530000	-9950.72674345465	-9271.584076548661	-679.1426669059884	-9271.584076548661	415.07706125016585	3.5115516822975312	9.198474678626979E-5	0.657451659770673	8.850043887193822E-5	3.36665697395443E-9	0.6411540051285455	-634.3255584745356	20378.429069781017	8591.323312473058	1432.8672400222556	786.4860332884954	48.81047016118142	14	6	43	3	11	0.1973100100041507	0.34428084196586795	0.30039171874124115	0.15801742928874066	
3540000	-9949.179867840021	-9255.278125613888	-693.901742226133	-9255.278125613888	485.48040548499466	3.601015615818634	7.375134627929195E-5	0.5837372939920904	7.670471337502611E-5	1.8030368682451081E-9	0.5943878179132974	-650.8417943949011	22739.62572417135	9694.603796848494	1288.9441508531374	50.72507237674528	79.57426552550629	7	17	41	4	8	0.1973100100041507	0.34153650855503376	0.29781209324508157	0.1633413881957345	
3550000	-9930.428539598051	-9258.828268226234	-671.6002713718173	-9258.828268226234	451.7401509254198	3.601015615818634	9.550783410051776E-5	0.6492167883766251	1.0045791437411182E-4	4.6158621628188664E-9	0.6804198099544884	-627.3098569284284	33454.72637431762	7126.214036932995	647.8189150091578	425.1395642065804	133.85480601120992	5	17	45	2	8	0.19871186135183713	0.32778964570942254	0.29781209324508157	0.17568639969365926	
3560000	-9893.985983516366	-9261.746134855302	-632.2398486610645	-9261.746134855302	301.3757411064745	3.601015615818634	1.412277543856343E-4	0.5800887340656835	1.4825265541935914E-4	9.352690413031175E-9	0.6482287290514999	-590.5052754055941	22901.53022301303	5063.077239908117	612.0580493758173	162.7222804593568	75.03881748188391	3	16	43	2	13	0.19102981116034068	0.3482742371975603	0.29781209324508157	0.16288385839701794	
3570000	-9827.281180374934	-9268.936284852112	-558.3448955228218	-9268.936284852112	131.87518757970793	4.102664408092559	3.2795374821949664E-4	0.45457635590952444	3.446771092024351E-4	3.00223928472411E-8	0.5059083212460954	-522.4326179325737	2379.3117338070074	405.484248420726	203.0529950679905	407.15601189750515	37.266822156582386	19	11	31	2	14	0.1879894164497143	0.3292247417546988	0.31990198339856935	0.16288385839701794	
3580000	-9829.598257386959	-9266.768264418792	-562.8299929681672	-9266.768264418792	125.40115297758241	3.5097536980871595	3.314117495920947E-4	0.6527706966543191	3.586014879983108E-4	5.074673194514999E-8	0.6517766073745943	-526.3149558309296	3640.3344698553606	680.6944720002274	211.53353131135037	271.7876831657667	23.53684136668186	18	12	29	6	12	0.1879894164497143	0.3466900861414615	0.30243663901180656	0.16288385839701794	
3590000	-9797.884367411514	-9249.866715366714	-548.0176520448008	-9249.866715366714	152.37326433905676	3.472468998066905	3.9668030292607886E-4	0.7760882236306849	4.231467369459787E-4	9.491331566735267E-8	0.7170637186913524	-510.75942444214706	3154.4386876871486	1199.985389128836	145.3010811017618	251.00050287579904	42.16119052543843	13	11	33	10	10	0.1879894164497143	0.334765920559053	0.29706238026570536	0.18018228272552766	
3600000	-9848.89780794284	-9252.147669321981	-596.7501386208586	-9252.147669321981	191.1886187277652	3.505829994696324	2.752253635067511E-4	0.6551759854031366	2.751489602463312E-4	3.039119844066479E-8	0.651037622821431	-560.1540179910768	2408.967784017984	2143.114168592426	262.0245722811395	138.66560467875846	74.9109971860898	13	13	20	26	5	0.17864223207573854	0.334765920559053	0.29706238026570536	0.18952946709950344	
3610000	-9902.793783692638	-9260.448024725596	-642.3457589670413	-9260.448024725596	364.90526749515357	3.505829994696324	1.6923835374575388E-4	0.7689612651554041	1.536139867400672E-4	1.146992195627898E-8	0.696379971381806	-599.6006849284747	8450.207450487258	3909.342600179832	1398.7075335597283	709.8874669508439	79.27306862169678	13	4	11	37	12	0.17864223207573854	0.334765920559053	0.29706238026570536	0.18952946709950344	
3620000	-9856.214312199125	-9286.21446485568	-569.9998473434447	-9286.21446485568	193.23123021947134	3.6227768074952955	2.926921388952798E-4	0.6665375836628932	2.730729863595335E-4	3.2500382998464885E-8	0.6412152708945354	-531.3769557896168	9796.01026455206	787.6748135804816	297.7591485501948	233.36919040250373	78.58349009230905	12	4	17	25	19	0.18122153118823972	0.3401002978111137	0.30202226582726954	0.1766559051733774	
3630000	-9840.37534617662	-9265.256815148987	-575.1185310276328	-9265.256815148987	141.78335497107014	3.634511787894342	2.888208376001936E-4	0.6891312176638916	3.0153146527838603E-4	3.290044097763176E-8	0.6250496719145164	-536.424062286507	5288.3668138273415	445.80902176693724	244.99666854689252	507.56641458206406	44.021808982820176	13	19	14	18	13	0.19286660887823356	0.3399435686367669	0.29053391731162254	0.1766559051733774	
3640000	-9892.421499520111	-9260.973875975387	-631.447623544724	-9260.973875975387	288.25044411614664	3.634511787894342	1.4173341016080612E-4	0.6327238288114596	1.3501955671222615E-4	7.565644961098944E-9	0.6287093089604243	-587.7784140404688	18214.775189094944	5368.955384798764	873.3133861805761	703.9999242006327	91.79095289542948	11	2	1	49	14	0.18352542731660879	0.3399435686367669	0.2998750988732473	0.1766559051733774	
3650000	-9967.246826316772	-9249.785106546808	-717.4617197699645	-9249.785106546808	818.807800913059	3.744119448660911	6.212919404007321E-5	0.7375616181263668	5.732807012380343E-5	2.193126393054819E-9	0.7939993873645161	-667.1422138267158	69417.54894884577	8000.860045160059	6768.79431968084	1634.3439425356598	810.8875992435964	7	11	4	39	16	0.18547552730135564	0.34017966765662117	0.2976888998686462	0.1766559051733774	
3660000	-9977.887287905862	-9257.903850462302	-719.9834374435591	-9257.903850462302	2345.1129880836734	3.744119448660911	4.477233392181848E-5	0.7031379042699474	3.8909428886935674E-5	1.1612790154018456E-9	0.7672466641224257	-670.131143199299	70154.57751823035	9381.460260640317	7129.296086644761	428.5028818963713	641.2720422340318	5	20	10	9	33	0.18540741295355115	0.34276591314838517	0.31125572652963346	0.16057094736843064	
3670000	-9960.301059402813	-9271.855777830275	-688.4452815725379	-9271.855777830275	880.4584869997901	3.8243882043020045	7.916691173388048E-5	0.6902830421488741	6.531125523777781E-5	3.5500594099158274E-9	0.8091218119309668	-640.8605629474594	62447.55038109191	5568.1823772353955	1514.7568056608861	1202.5508785414318	379.47436223714607	7	14	24	12	20	0.1750805187144449	0.3449803032435738	0.31125572652963346	0.16868345151234826	
3680000	-9997.436381284184	-9256.581813059403	-740.8545682247803	-9256.581813059403	1670.5664515931999	3.338782640034975	3.7989778207026826E-5	0.8287298275031028	3.089760505016633E-5	1.0266969410330156E-9	0.8870038150548033	-687.4068307576981	174233.1459666872	9795.688626177354	2078.290156604894	4877.944695943084	475.5758394560714	7	14	36	3	17	0.17844511356636975	0.3449803032435738	0.3078911316777086	0.16868345151234826	
3690000	-10022.781131380201	-9264.837306473475	-757.9438249067256	-9264.837306473475	1505.8575073968316	3.2665267374624434	2.7765278009103652E-5	0.6256238327738898	2.609333448302647E-5	2.0878811831244372E-10	0.5919012671374702	-705.1484320225536	118331.59098615947	77806.50715634006	2451.7892115431405	2636.303504291853	352.75232476531954	11	1	22	34	9	0.1811260254396892	0.3449803032435738	0.3052102198043891	0.16868345151234826	
3700000	-10077.248130142789	-9250.250918420019	-826.9972117227703	-9250.250918420019	2874.2725011770412	3.417407910775718	1.6303555274951975E-5	0.6582242955697237	1.4372541806904872E-5	7.885586442588388E-11	0.6194953970684048	-770.1955857392998	68677.65872100087	34134.06510846319	91351.42922012338	5471.317071163025	412.1470855403153	10	4	5	51	7	0.18113344318032107	0.3377468305044142	0.3087855168802433	0.17233420943502184	
3710000	-10031.340945432286	-9254.791250448096	-776.5496949841901	-9254.791250448096	1631.5838012968543	3.4538061691311057	2.6248437053894103E-5	0.648825710017007	2.582108974536211E-5	2.1494516592551118E-10	0.5929725776955688	-724.4529448320795	78877.49107042825	14094.879224481565	14431.464318107619	3066.5112012380996	734.2105525319183	9	4	12	40	12	0.18113344318032107	0.3377468305044142	0.3087855168802433	0.17233420943502184	
3720000	-10075.993344115977	-9271.027836010551	-804.9655081054256	-9271.027836010551	1882.5039295430336	3.6587051001895077	1.9218159030620803E-5	0.5926654901812217	1.6302703627710012E-5	8.488615437493567E-11	0.5699355885401071	-749.2882555894261	105783.98874774211	138612.96281529817	22527.437589390658	4131.753757290123	345.2707565579475	10	2	8	45	12	0.18113344318032107	0.3377468305044142	0.3087855168802433	0.17233420943502184	
3730000	-9945.001095917174	-9256.077081219693	-688.9240146974812	-9256.077081219693	474.2172561577624	3.6517548892453515	8.756779490552566E-5	0.6279816100101897	7.961543936190114E-5	2.146475664041982E-9	0.597328967901915	-639.3386166694517	93301.35958514803	10684.803008331037	6344.356172363863	1055.0333584750065	108.48032147596527	4	11	8	42	12	0.18471556637693834	0.33738731372447195	0.3087855168802433	0.1691116030183468	
3740000	-9989.274910627437	-9244.084436282614	-745.1904743448239	-9244.084436282614	1246.8787997257343	3.4136920038973253	3.7307700408674744E-5	0.6060284733048004	3.491280107511138E-5	6.223919368446774E-10	0.6783695190756683	-692.898107606364	69234.23624455962	74283.3810147165	9863.016180328463	1915.7937331601095	108.86368806904281	10	2	9	43	13	0.18471556637693834	0.33738731372447195	0.29976653110139584	0.1781305887971943	
3750000	-9992.149887781923	-9264.040911873079	-728.1089759088445	-9264.040911873079	903.8271777229262	3.670953834984494	4.7879685500944556E-5	0.635942433176345	4.203861744865989E-5	6.948328321744248E-10	0.6309305942939437	-680.1345453961674	37002.5225034076	6601.620880831284	1054.655886670534	2296.1538155020817	381.4367626231562	10	14	20	20	13	0.18471556637693834	0.329290785625462	0.3219789281448879	0.1640147198527122	
3760000	-10078.425119718966	-9258.696010174188	-819.7291095447783	-9258.696010174188	3561.661575201512	3.9150490328196597	1.406144918263133E-5	0.6602991466449604	1.27074778877903E-5	8.441629629212579E-11	0.7015123742602768	-764.1038720346708	153762.51808106556	43381.19798805551	3806.565758464543	8960.943823407595	649.0051026777926	11	2	16	35	13	0.18471556637693834	0.329290785625462	0.3219789281448879	0.1640147198527122	
3770000	-10030.418130054019	-9270.141075252408	-760.2770548016099	-9270.141075252408	1665.2572578528514	3.941545625625955	2.662115104643149E-5	0.6555133568423233	2.4403721638051876E-5	2.494891005679511E-10	0.669170525375119	-708.9834130563311	120719.93854410363	1107.9590710354473	2210.2533109602473	4108.923740599755	344.94297185203595	12	1	21	31	12	0.1738076463231733	0.3503256139302537	0.31226250785946563	0.16360423188710776	
3780000	-9998.74925951219	-9259.047930086144	-739.7013294260452	-9259.047930086144	939.7301753479962	3.461251147555443	4.6776363489267285E-5	0.7808111693532991	4.081410586157521E-5	1.333630410214827E-9	0.8701651117939517	-690.2038811586181	84329.77544092607	3338.8327517778725	3273.3214804888185	2048.506996159908	347.4378214141725	10	2	38	15	12	0.18452960907325613	0.3503256139302537	0.2981031876397643	0.16704158935672625	
3790000	-9973.641985767821	-9256.520173364484	-717.1218124033361	-9256.520173364484	1102.0552456581338	3.461251147555443	6.480912540939666E-5	0.6865549662132496	5.58543322369385E-5	1.866560128958876E-9	0.7189024728822371	-669.6488134117042	34157.90737113118	2938.0729059000532	5497.254706398487	586.959023373012	410.8554823725193	7	26	16	21	7	0.17633375516525537	0.34052092456665944	0.31504648116153183	0.16809883910655374	
3800000	-9971.502836114187	-9273.424631301266	-698.0782048129208	-9273.424631301266	810.4914022674758	3.461251147555443	6.672827539671226E-5	0.594957985769474	6.578885977803426E-5	1.5882961356763552E-9	0.5979652099465854	-651.2115520868164	55154.52373440914	1768.5858151718062	1851.0179242197057	1596.2261685759765	254.68959976767493	7	21	35	6	8	0.17633375516525537	0.3387951276397917	0.3208698228143981	0.16400129438055525	
3810000	-9945.613880439954	-9260.09463533635	-685.5192451036038	-9260.09463533635	557.2520508058618	3.461251147555443	7.79415600659315E-5	0.6154851757920754	8.23596044077848E-5	2.613422263489643E-9	0.6413074584946612	-640.455375112707	23945.76145262682	1525.78727307798	1877.8394356040494	1361.9569807300197	230.71446669137376	9	12	27	18	11	0.17633375516525537	0.36298811408670395	0.2969153271138579	0.16376280363418322	
3820000	-9969.307200910771	-9252.371989637506	-716.9352112732658	-9252.371989637506	609.4300075731053	3.7728329299003436	5.966325859113686E-5	0.7031876181436021	5.986570893933192E-5	1.6534144839267005E-9	0.694112999760393	-669.9653723944674	51856.55170424714	2706.3942292632014	2422.8546550606275	1098.8491941350817	156.70427845056477	7	20	16	23	11	0.19042030135342794	0.3489015678985314	0.2969153271138579	0.16376280363418322	
3830000	-9876.515340109407	-9267.575198389024	-608.9401417203818	-9267.575198389024	192.20262513188334	3.7728329299003436	2.1420117285675115E-4	0.5513712285894503	2.1004408215955322E-4	1.576979876699897E-8	0.600675932160797	-568.1634412034049	14722.33898202402	2267.062459376383	387.567435469415	376.342346229522	61.58716732973419	6	25	15	19	12	0.18329668826410594	0.35602518098785335	0.2969153271138579	0.16376280363418322	
3840000	-9869.323573622996	-9249.143648483634	-620.1799251393626	-9249.143648483634	260.5659993375183	3.976908592143388	1.5670010887874563E-4	0.6534339573976043	1.6458604625045115E-4	1.236191381815962E-8	0.7025722503382842	-577.1963568720996	21633.512429139973	1174.1833577744633	1030.5626891843588	629.334764288828	69.11706671064555	9	31	1	24	12	0.1787933050084651	0.3513109225113429	0.2969153271138579	0.17298044536633453	
3850000	-9874.790428482287	-9265.475862878306	-609.3145656039807	-9265.475862878306	279.2323427297451	3.6564473441529532	1.8964430997758412E-4	0.7953554995820141	1.7817944950295367E-4	1.9710502390738092E-8	0.7918856603304438	-567.692473583481	17757.190494383656	634.5244879294826	647.4184850258235	406.8995956276227	64.2320328450512	7	25	32	1	12	0.1806633169104864	0.34120561330888366	0.3051506244142958	0.17298044536633453	
3860000	-9874.529912551596	-9260.886670503018	-613.6432420485773	-9260.886670503018	426.0034329656882	3.6564473441529532	2.033914286961282E-4	0.8870790635937129	1.7350636185721382E-4	2.5227555692604762E-8	0.8714310112319921	-571.6809488333257	11609.383206814251	645.8614413993973	997.4851481134403	345.79490391302784	175.72476832267103	7	34	1	26	9	0.18958972797189844	0.3354640285621557	0.3091314870802512	0.16581475638569507	
3870000	-9896.150808579052	-9252.976057359909	-643.1747512191436	-9252.976057359909	364.4354048765375	3.864986047646264	1.3387607371545554E-4	0.7109254057234908	1.299072883655704E-4	8.727965985606695E-9	0.7356972260840811	-601.6390460545439	14215.277931379742	1885.3952115276052	523.9757150579914	68.2359205499871	189.29265784526513	5	26	30	2	14	0.18726264593177652	0.3258418820048889	0.31308731512570914	0.17380815693762583	
3880000	-9885.580121886751	-9248.986323289235	-636.593798597516	-9248.986323289235	372.15417302104163	3.9503608269582635	1.3978514561836805E-4	0.7472321409914121	1.1312614076774356E-4	9.397891688842592E-9	0.7841704108579786	-596.7448824692917	38501.98618523254	998.4362694210109	178.1386833956214	90.71812215232765	18.73866012540127	6	57	3	10	1	0.18726264593177652	0.3215019336714049	0.31308731512570914	0.1781481052711098	
3890000	-9921.072648006966	-9268.151751047659	-652.9208969593069	-9268.151751047659	372.0169949994796	3.5434794618599157	1.1991609101012559E-4	0.7125865557508679	1.0445405052797E-4	4.945265173696166E-9	0.6941623796596726	-613.0629728986543	33652.18837178946	1342.5507672232627	181.96608055018882	97.12528179314936	33.712905685421234	5	57	10	4	1	0.18672369542696773	0.319379093517844	0.3119884027535766	0.18190880830161207	
3900000	-9892.301501857417	-9270.62197723203	-621.6795246253876	-9270.62197723203	354.3836229238344	3.818129285510297	1.6116635387716056E-4	0.6843843678896849	1.5461490133355217E-4	1.1835429461130586E-8	0.7086872592885541	-578.2548132953265	53338.07733393474	810.2993546836346	633.4787906106485	352.2148031164539	113.26382368819814	3	43	18	3	10	0.18672369542696773	0.3197966561683933	0.31506719479630724	0.1784124536083321	
3910000	-9958.3354811356	-9280.955741515327	-677.379739620273	-9280.955741515327	731.6496050421841	3.818129285510297	6.660434500830841E-5	0.6705944620161158	6.607849043919757E-5	2.3047099494857786E-9	0.7029280494813298	-631.0014315995436	62296.93277232837	1753.5670345326282	1359.7049582491823	1011.7288609937099	227.14230948256704	4	45	5	15	8	0.18672369542696773	0.31124605511701425	0.3236177958476863	0.1784124536083321	
3920000	-9980.42105225458	-9253.112362457574	-727.3086897970061	-9253.112362457574	961.1139773583909	3.746584120782911	4.9743992179972405E-5	0.6790089742909062	4.8572724439666474E-5	1.0327358595012509E-9	0.6638362669783173	-677.7320647118029	44739.18894188447	24852.654560961644	3539.4500421693483	1867.9039710880152	337.87423762137405	6	1	11	50	9	0.18672369542696773	0.3259794235396745	0.30888442742502603	0.1784124536083321	
3930000	-9962.79300437176	-9272.819362349004	-689.9736420227562	-9272.819362349004	598.5159162743554	3.5638754320705472	9.160399919456282E-5	0.6859385489326351	9.164669173684047E-5	4.271412445622475E-9	0.7093404852550497	-644.0921792599714	41997.90337787132	3547.868889243702	1380.9629345975172	766.5736111579412	478.43020983472326	6	15	26	8	22	0.19105207211910546	0.3437159009696365	0.30888442742502603	0.1563475994862324	
3940000	-9893.164206584132	-9260.817591478606	-632.3466151055252	-9260.817591478606	326.8839063567439	3.5638754320705472	1.6233753048899973E-4	0.5906132804442195	1.6070929576354298E-4	8.84296193726408E-9	0.5832575337849342	-588.0093606916282	7228.876565186178	17915.775931140415	874.1065092561417	411.81014716956224	167.76516235576958	7	3	34	16	17	0.19105207211910546	0.3437159009696365	0.30888442742502603	0.1563475994862324	
3950000	-9902.799147451686	-9247.535265301109	-655.2638821505772	-9247.535265301109	421.3821040472097	3.826555893297341	1.3519909632461603E-4	0.6852945882296285	1.3216208801856237E-4	1.0572578978772853E-8	0.777890395204186	-614.59222037078	16517.813611234284	1452.8481692924165	741.308600627082	162.28563020918156	77.40054407644263	13	27	18	10	9	0.17210484321584202	0.3487195162159664	0.30509933081910195	0.17407630974908997	
3960000	-9902.345889174749	-9270.273537146679	-632.0723520280707	-9270.273537146679	222.2312734456359	3.9193049597053515	1.6924925358727423E-4	0.5993094275034795	1.734000076987617E-4	1.1853183521112914E-8	0.6486629953003562	-589.9153434903646	12072.11915378052	2181.8865744847267	1103.2722615963246	637.7403454711489	144.57707290608377	7	3	41	7	19	0.19063290267768115	0.3487195162159664	0.30720301039655207	0.15344457070980078	
3970000	-9897.916381357436	-9264.949885962678	-632.966495394757	-9264.949885962678	259.02539783565067	3.749353743227711	1.498593057379256E-4	0.610725699004687	1.7596286300547637E-4	1.0239524142659987E-8	0.6288633059284126	-590.2321446179252	14273.772232279804	6727.513100373365	740.8019692306489	446.87677178645265	85.88767979274598	11	1	35	17	13	0.19063290267768115	0.3487195162159664	0.30711106963999807	0.15353651146635477	
3980000	-9909.359789497357	-9270.23976015098	-639.1200293463766	-9270.23976015098	299.767675636831	4.029600976290768	1.766061473977156E-4	0.5594607814120808	1.8744231811998962E-4	1.0139739022227155E-8	0.5470480987464502	-594.1364992379432	23864.231009016654	9145.19321279455	1053.1205755079259	783.4492212193302	173.6271254806128	2	10	39	6	20	0.1822732540015142	0.3437465367696741	0.30766023001379705	0.166319979215015	
3990000	-9920.261591627599	-9260.407147738844	-659.8544438887549	-9260.407147738844	373.98800186975075	4.146229357583836	1.407059650483083E-4	0.4917739542762885	1.4865721672650264E-4	4.797842475450887E-9	0.5030887094192321	-614.1212805139153	9721.976316173908	18386.22966590526	1105.4785742487566	930.766864918734	463.2272003654554	1	5	42	12	17	0.1822732540015142	0.3346724871561234	0.31673427962734774	0.166319979215015	
4000000	-9890.450227750567	-9265.993853384001	-624.4563743665667	-9265.993853384001	253.09279496614923	3.903550092268034	2.1176215424146804E-4	0.508895743589314	1.9716653603889784E-4	1.1660630535649344E-8	0.5680145694265066	-584.076759548077	16866.318811613695	1124.4580669856516	850.8954425073498	88.90309674560476	117.97958172112278	8	7	46	6	10	0.17130091722568375	0.34564482393195384	0.31673427962734774	0.166319979215015	
4010000	-9912.701595484676	-9268.623407997182	-644.0781874874938	-9268.623407997182	278.61698335222184	3.4319075124750476	1.8392158759049642E-4	0.529618074468686	1.8403970302049004E-4	1.2347236982888324E-8	0.6105248662597548	-603.0158005391266	10902.88674779995	1147.1375039484499	959.0740527291232	337.3480528412843	379.4147991561776	7	25	23	10	12	0.19260545391962808	0.3430511557787532	0.2907412752980511	0.17360211500356784	
4020000	-9921.144371231057	-9266.76795699922	-654.3764142318372	-9266.76795699922	374.087074243012	3.2995094097804336	1.5033600579442496E-4	0.4941609964640093	1.4267257624549798E-4	4.681878856908529E-9	0.49752641194413566	-613.5634597733575	12321.068421751972	2202.1506429777783	1817.577482844334	206.51757376409878	36.085955126714815	6	5	46	19	1	0.18241303582221793	0.3430511557787532	0.3009336933954612	0.17360211500356784	
4030000	-9966.115940967811	-9252.791479694293	-713.3244612735186	-9252.791479694293	806.5654328044735	3.877423131880842	7.074914176815347E-5	0.5349973357503937	6.997312114346077E-5	1.4762121195471767E-9	0.5646325831446154	-669.4587866267343	23386.1835394462	1540.7640596542035	1876.2825568062112	591.0587917095758	239.6435112452641	8	5	53	3	8	0.19179718774047988	0.3430511557787532	0.29154954147719925	0.17360211500356784	
4040000	-9972.15781833498	-9249.0073455804	-723.1504727545802	-9249.0073455804	1004.4977242472455	3.7750874567561437	5.855926701404609E-5	0.6150575601803565	5.84051249860599E-5	1.5322887117740788E-9	0.651574669408722	-674.0087699859396	113028.11857986706	3875.1215239577214	2561.1515686166267	1733.2577004192267	358.1773210301034	4	4	47	12	10	0.19179718774047988	0.3371899600456644	0.29154954147719925	0.17946331073665667	
4050000	-10086.672968375358	-9267.695035296889	-818.9779330784693	-9267.695035296889	2915.5657446961222	3.5830345396562313	1.5240137346361748E-5	0.5160073372687362	1.531030882376326E-5	7.331196988854189E-11	0.575976983773498	-765.6681494931377	329207.5449778915	8026.906156775527	11803.445648977684	1232.1471271707146	612.2976342520416	4	10	50	3	10	0.1926173698612698	0.32389426786926073	0.3004548708680688	0.18303349140140088	
4060000	-10020.395973576091	-9261.809960576757	-758.5860129993341	-9261.809960576757	1054.308805625781	3.2804908314175205	3.93970438242286E-5	0.5057310500734015	3.924833602387588E-5	4.594319301439663E-10	0.560326515540469	-708.7560625164637	54085.519165591766	3438.6787138560717	6961.072027483521	3228.833183060423	732.0923703644243	7	18	6	33	13	0.19293415978721512	0.32389426786926073	0.3004548708680688	0.18271670147545555	
4070000	-10127.23868904119	-9275.847792654673	-851.390896386517	-9275.847792654673	2931.062673031214	4.017693596264913	1.5252817666108149E-5	0.39719594408177666	1.6021619623257662E-5	4.1234816301334036E-11	0.4173380936739143	-798.0028155390404	75701.12091206365	18693.87558450023	4856.997546184385	12008.171277544174	2324.4834148889927	11	14	2	32	18	0.19293415978721512	0.33846760595867564	0.2923863059122598	0.17621192834184968	
4080000	-10001.144337066245	-9264.393781117355	-736.7505559488914	-9264.393781117355	1004.1656746055376	3.9414039835853374	5.642902103793271E-5	0.5355483126316747	5.9080962904004975E-5	8.770196360438114E-10	0.5259754626535763	-689.0017914049178	29532.415700627444	6882.724502424717	5851.013703831666	1770.0456828703989	498.87332017023516	12	22	3	22	18	0.19293415978721512	0.3468851253313543	0.29460479377320936	0.16557592110822142	
4090000	-9922.963441188438	-9248.267268707741	-674.6961724806965	-9248.267268707741	792.8797288153062	3.8375670886497604	9.280627336838027E-5	0.43556619171589506	9.537739739004877E-5	1.902265479971125E-9	0.4675631921781834	-631.0817213178179	16001.268073762563	1478.805603722857	1455.8021440985167	1457.2034788465414	282.85131683976573	10	22	23	6	16	0.19305656931001927	0.3467627158085501	0.2944835011115426	0.16569721376988816	
4100000	-9951.051332037834	-9268.323031658923	-682.728300378911	-9268.323031658923	758.7455891884379	3.9008652427476966	7.412677069723472E-5	0.5360793515551657	8.154161733516134E-5	2.143800036882208E-9	0.587489745938641	-635.1629477607753	69353.85072482187	19229.564622497517	1694.685636559318	568.6415178381119	246.68260871859107	2	6	48	10	11	0.19305656931001927	0.33160921118901665	0.30963700573107605	0.16569721376988816	
4110000	-9932.763424577735	-9252.818970155993	-679.9444544217424	-9252.818970155993	703.4763881740383	3.452413172203671	8.864845606422006E-5	0.5847213306489365	9.711745386007454E-5	3.503069484398419E-9	0.6107084173769466	-635.0624291470173	26176.29507120341	16929.036770067385	1172.3105793593663	75.17790306162647	159.19751664320896	3	5	58	5	6	0.1854040486115237	0.3392617318875122	0.30963700573107605	0.16569721376988816	
4120000	-10004.945877749995	-9264.031837526434	-740.9140402235605	-9264.031837526434	1167.147247723941	3.698506281997186	4.8724201032414405E-5	0.5233791254329262	4.818449660977937E-5	7.553414634983412E-10	0.5677772169428326	-695.0355782292787	30386.700243939253	3834.7343564056737	2106.949205304222	1473.884957945237	404.272206677031	14	7	36	7	13	0.1862005336550773	0.3419545492022446	0.3088405206875225	0.16300439645515577	
4130000	-10090.727464102281	-9283.218428780685	-807.5090353215957	-9283.218428780685	2240.670788739455	4.0162770956021046	2.1048362487344105E-5	0.3665366482792242	2.251738005973989E-5	7.077094106173596E-11	0.38326406393257606	-756.2327267764251	67394.04143317921	24506.327818469978	8131.282652987522	5100.779689271204	808.5412147191697	12	2	34	15	14	0.18094921801087074	0.3419545492022446	0.30971434688956173	0.16738188589732308	
4140000	-10058.845224622308	-9262.738902177935	-796.1063224443737	-9262.738902177935	1487.7189142292207	3.94352923113102	2.4447367841032033E-5	0.5623887277471901	2.8750635365667662E-5	2.561963131627972E-10	0.5858168746394551	-746.9618805401356	51331.168270165515	6832.690621889559	5944.341205342508	2349.915060753341	408.4077525222056	16	22	17	10	12	0.17815422295159578	0.3419545492022446	0.30971434688956173	0.17017688095659805	
4150000	-10114.48589504882	-9276.974936270017	-837.5109587788036	-9276.974936270017	3456.196496595044	3.580454017992402	1.4796951852853902E-5	0.4570186516195216	1.5859947266712944E-5	6.097182635462986E-11	0.508628831288526	-785.8666811328897	48421.4872687127	15746.568394222251	6750.975362118802	9540.294961269017	1396.6293898847223	20	12	18	14	13	0.19593619647283012	0.32417257568101027	0.30971434688956173	0.17017688095659805	
4160000	-10119.402803736322	-9252.047621332717	-867.3551824036062	-9252.047621332717	6443.90032805623	3.580454017992402	9.211978144013457E-6	0.5616435466032754	9.185971676296943E-6	2.6906335613215524E-11	0.600947840889227	-812.6812426607114	245651.02085173578	31367.52443923649	10340.932928481992	1562.1277734409698	2830.3044152549537	7	26	28	6	10	0.17574701701042314	0.3443617551434172	0.30971434688956173	0.17017688095659805	
4170000	-10049.54249911664	-9259.928411744766	-789.6140873718741	-9259.928411744766	1984.0818730223752	3.580454017992402	2.4612793623214222E-5	0.5143378019701158	2.542479921572788E-5	1.9591906860830437E-10	0.570334154543739	-737.2558286025464	134728.13704507038	9613.85613944251	6915.475350234596	5722.816843569056	792.8331150758714	8	27	2	25	15	0.18686288801074627	0.34394951715521904	0.30037553174015286	0.16881206309388191	
4180000	-10076.830605860114	-9283.495652300788	-793.3349535593254	-9283.495652300788	1926.9758064139974	3.580454017992402	2.5090037419600362E-5	0.5904404839852609	2.6083879455040796E-5	2.9337711516158337E-10	0.6760474147009645	-740.6327748659824	20215.430104931715	47802.383138384015	21134.22211453391	4452.501950837498	641.3845667291039	2	8	15	35	17	0.1894350550538494	0.3430542675440799	0.2988309625996648	0.168679714802406	
4190000	-9944.074449409387	-9259.46736327165	-684.607086137738	-9259.46736327165	668.9361550439803	3.580454017992402	1.0770834581760698E-4	0.5808259583651342	1.0412135009633739E-4	3.9939804192343E-9	0.5781197811280804	-639.3179422651606	12114.385180632751	3327.6860427403944	1310.3848340791828	2669.399028792278	151.35181668510327	16	5	28	9	19	0.18474437720441403	0.3323179812650925	0.2988309625996648	0.18410667893082883	
4200000	-9946.9469927523	-9258.537689278026	-688.4093034742749	-9258.537689278026	493.5935761968581	3.9990651190423256	8.204538536389267E-5	0.6268449710119117	8.398688603797837E-5	2.650862460816991E-9	0.6199600348202895	-642.4080996836105	11740.095391915449	2415.080967994893	1344.4809239658173	3379.046235942629	104.60067980284548	11	27	10	10	19	0.1865074464723393	0.3466909294252336	0.2970678933317395	0.16973373077068776	
4210000	-9981.613915303962	-9265.31134911949	-716.3025661844713	-9265.31134911949	624.9329197752321	3.888496574862119	5.8661627096870016E-5	0.7312339746107479	6.366571702497604E-5	1.7245265314023277E-9	0.6885198645539773	-673.0252694774852	11587.079421524115	2433.9860408485033	2140.005016169556	578.5245104817891	134.2655868237559	14	35	7	7	14	0.1865074464723393	0.333344718633808	0.3104141041231651	0.16973373077068776	
4220000	-9949.00003984386	-9261.5502611459	-687.4497786979614	-9261.5502611459	536.1173147878324	3.493724902278796	7.007658082837271E-5	0.5224083238354587	7.177277212054132E-5	1.3905028275627395E-9	0.5329184183804331	-645.8510909346236	27319.624039259706	3078.5766483438897	397.6012595887516	298.14980088058263	43.69736553087001	10	47	1	5	14	0.1778506902145668	0.333344718633808	0.3104141041231651	0.17839048702846028	
4230000	-9949.57959411997	-9249.954265775685	-699.6253283442858	-9249.954265775685	458.86129104060296	3.7139271966668232	7.162094702652608E-5	0.58954228809035	7.069745478070716E-5	2.1060947366870264E-9	0.6465343878890008	-655.1199796474871	16135.980889286204	1265.686763464778	2319.394359563083	1235.9282253720976	66.60477066722979	18	15	11	19	14	0.1778506902145668	0.3515382425737647	0.3104141041231651	0.16019696308850356	
4240000	-9895.570127010207	-9256.94534781011	-638.6247792000975	-9256.94534781011	223.26119602779764	3.7305304227904337	1.5028644680115485E-4	0.6587865612386581	1.502149477639534E-4	1.0740727534074325E-8	0.6920438238704544	-595.6635528089425	9260.070349756834	1787.2044320603445	2309.9880551593988	824.2774621865719	39.7456302175138	17	7	17	21	15	0.1807245165093087	0.3324826366955322	0.3265958837066557	0.16019696308850356	
4250000	-9910.91015492645	-9251.503988063565	-659.406166862886	-9251.503988063565	323.32365446692717	3.64345945840838	1.0329028544779288E-4	0.549354676259839	1.0667866974831749E-4	4.8906523892792055E-9	0.633847396718339	-615.5304038918858	8969.709601601133	1536.342821501527	3265.7514297219846	1188.5327265663152	53.92358354653847	20	12	10	18	17	0.1785763826820391	0.33719798746932794	0.3265958837066557	0.1576297461419774	
4260000	-9916.44377513851	-9269.82721883878	-646.6165562997304	-9269.82721883878	300.00823130545336	4.119253311669332	1.7290674763150427E-4	0.5517548545163237	1.6701334343872498E-4	1.2664180705745658E-8	0.6451715847062708	-604.035025850286	5990.720012246152	2785.5736819708773	3134.7075016843924	763.1502400179979	88.22006663833344	19	16	2	23	17	0.1759307714890014	0.32627438373739437	0.31987706826510887	0.1779177765084955	
4270000	-9901.176444031526	-9258.289081623881	-642.8873624076442	-9258.289081623881	265.61473700299865	3.4180578857065727	1.74605594361706E-4	0.6550813729834111	1.805821800573815E-4	1.2483470063678014E-8	0.6174457926861309	-600.4669663755099	10022.523763872814	2384.087015303415	1900.8049310344668	636.5751161793064	64.73135601896928	8	16	12	27	14	0.19781915002036532	0.3198218093306085	0.3139054566450931	0.1684535840039332	
4280000	-9983.422053648797	-9263.360292235378	-720.0617614134192	-9263.360292235378	826.5942164228273	3.5345921089908017	5.64841856347181E-5	0.7636445820707966	5.7933724058826346E-5	1.7689541926213745E-9	0.7460095180016479	-671.5743428632093	29764.02832133901	4690.633264439494	7751.926412232027	1350.5319269166655	201.4283746030116	2	10	26	23	16	0.19781915002036532	0.3198218093306085	0.3139054566450931	0.1684535840039332	
4290000	-10031.66506941601	-9285.007447918257	-746.6576214977533	-9285.007447918257	1068.3346343032842	3.964361927207534	5.200320411488298E-5	0.7577566193857386	5.083868114646503E-5	1.6461897100475478E-9	0.7732143252789546	-698.0066516213816	25732.420994403976	5129.45668778939	6846.109519033736	2167.858754170405	390.0256711042296	16	4	20	12	25	0.19781915002036532	0.3198218093306085	0.3139054566450931	0.1684535840039332	
4300000	-10042.935536062623	-9267.0535461986	-775.8819898640226	-9267.0535461986	1403.8740376978983	3.964361927207534	3.546758748936589E-5	0.8137492669472544	3.29875011541649E-5	7.291076457699844E-10	0.8010303469333216	-725.8660085563887	36431.353079203654	5667.353275157664	7064.690253176224	3065.300752485993	635.1948680973323	15	5	20	19	18	0.17710266722284188	0.34642444037970327	0.31256394040854546	0.16390895198890956	
4310000	-9974.754655663352	-9248.526005753854	-726.2286499094967	-9248.526005753854	763.6309605162598	3.796032452137251	5.9490760139204105E-5	0.49585288955773504	5.940850333765942E-5	9.742440281679574E-10	0.5245593246583943	-679.4830567774713	46355.21768636433	11248.387515461041	2406.53537140127	930.531068182792	134.9944095936873	9	15	24	23	6	0.1998556753374566	0.32367143226508854	0.31256394040854546	0.16390895198890956	
4320000	-9998.531165214643	-9255.004201248752	-743.5269639658916	-9255.004201248752	1004.9595135325269	3.796032452137251	4.301357409589061E-5	0.47071823498541654	4.530978425109123E-5	4.1472899724117307E-10	0.45281496937201576	-693.4640933284593	79660.02920827229	10163.088049426784	10353.05039291562	1630.6428080446062	146.97867795758341	3	15	12	39	8	0.1998556753374566	0.32367143226508854	0.3042497423756182	0.17222315002183686	
4330000	-9971.589202482326	-9259.347890988123	-712.2413114942024	-9259.347890988123	564.9710318198408	3.94776733227741	7.452569304850495E-5	0.42679683929055673	7.438269886406745E-5	1.1681389960725842E-9	0.4832554400593177	-666.3248480038047	30925.039748858144	7371.54470695911	1100.3274493181518	1486.228069962243	251.38312185835736	5	28	13	24	7	0.1998556753374566	0.32367143226508854	0.3042497423756182	0.17222315002183686	
4340000	-9968.778250873069	-9264.279042036374	-704.4992088366939	-9264.279042036374	532.1114422960859	3.94776733227741	8.340944314147187E-5	0.4221277667962617	7.94549517000144E-5	1.1968901202048708E-9	0.43312783514065145	-661.2792097172439	15247.100479837245	5169.452527515921	576.6942535694653	907.8871936812043	101.2839406501227	18	12	11	29	7	0.19459657341237369	0.33948849371977247	0.3042497423756182	0.16166519049223588	
4350000	-9978.130005836707	-9269.837484341826	-708.2925214948802	-9269.837484341826	575.5826493726267	4.2046845256796015	8.662239129289998E-5	0.4450057518403805	8.164444845922029E-5	1.2259551483276264E-9	0.4300302379178404	-663.8745393995758	19235.84149235433	7448.907163156879	1181.4035044055518	932.5309622285923	244.0188531802823	8	24	20	18	7	0.1970459066308854	0.3293532982163231	0.2982049131644429	0.17539588198834882	
4360000	-9908.488713829314	-9267.134054022845	-641.3546598064695	-9267.134054022845	249.61639406994837	4.253554665726383	1.602594690709554E-4	0.5444193716889426	1.564991354658545E-4	5.921994511357893E-9	0.4980740182268064	-599.4540855505988	14151.702542539555	1513.5960883244081	741.0105832387577	726.27617093267	42.643228909208126	7	27	15	22	6	0.18144630379780238	0.34342022820073803	0.29973758601311096	0.17539588198834882	
4370000	-9904.481848556385	-9254.138094433116	-650.3437541232697	-9254.138094433116	286.1960935958997	3.8423269097702106	1.4959190195599806E-4	0.6634077531879933	1.34356491647322E-4	7.032892122725073E-9	0.6406036007531549	-608.0095978174104	16516.41790800671	2080.284177020858	1035.271633373758	509.91093218957303	35.66853718955162	9	24	7	29	8	0.18144720082396748	0.34342022820073803	0.29973758601311096	0.17539498496218373	
4380000	-9899.45402815743	-9262.197220783779	-637.2568073736509	-9262.197220783779	301.3305468891715	3.8423269097702106	1.7408968157364235E-4	0.4714981526710932	1.7440805606125126E-4	6.13115827413151E-9	0.44840566444905344	-595.5959815907152	8876.943788571003	4425.141933532828	1695.2630839492329	459.94725524722116	53.599984949026	8	11	13	38	7	0.18054591038023612	0.3277864518925948	0.3153713623212542	0.17629627540591508	
4390000	-9908.342292735008	-9266.874156048081	-641.4681366869266	-9266.874156048081	313.08159461763887	3.517174560138921	1.5311462152098215E-4	0.40829738033669155	1.560909508855288E-4	3.797171022824041E-9	0.4158517594960634	-602.0409492795233	6090.921866228309	2726.738850080507	1025.7271657203776	336.87221001205836	91.67867914974927	12	19	4	34	8	0.18054591038023612	0.3310898004553215	0.3120680137585275	0.17629627540591508	
4400000	-9898.444039935772	-9253.19593528132	-645.2481046544519	-9253.19593528132	296.43943229271036	4.048508130095814	1.7043116285258184E-4	0.5801660169435366	1.5883141786987906E-4	8.118280673400436E-9	0.5697498473431292	-604.5785838564702	9349.161228658506	1663.5819007153643	740.2118353649632	508.4406633741854	64.42018659255763	16	15	11	29	6	0.18163651729914154	0.3310898004553215	0.3120680137585275	0.17520566848700966	
4410000	-9935.765007118498	-9274.696009698413	-661.0689974200841	-9274.696009698413	365.43800946673923	4.160270267837632	1.1576233095968565E-4	0.4384956496782324	1.1806465934298523E-4	2.216516595836528E-9	0.4123591587017801	-618.0974574866178	23175.340701383284	2257.9231314145322	511.5182984790166	817.3562431815658	45.62313344697508	6	30	11	23	7	0.1849311399895877	0.3277951777648753	0.310780828189892	0.17649285405564513	
4420000	-9905.861273990988	-9267.715907465601	-638.1453665253863	-9267.715907465601	307.59021224249864	3.992527388991793	1.5992542685675502E-4	0.533518222268403	1.5672549350779502E-4	5.783506204546741E-9	0.4874987749866033	-597.9760699645799	8153.592350400505	1242.53397414279	371.0629567251633	607.030914189732	64.50455751249919	10	33	22	7	5	0.18621364549221173	0.33093746987061406	0.30763853608415326	0.17521034855302112	
4430000	-9916.718785454535	-9241.290446167002	-675.4283392875324	-9241.290446167002	366.35135474862534	3.992527388991793	1.1511687665318662E-4	0.529518619351601	1.1006766310188437E-4	3.612149221430279E-9	0.5515304372114905	-631.6798548641713	29521.234076742814	3387.248411092041	790.6746654691606	663.8742201928352	117.07115402966664	7	31	5	28	6	0.18621364549221173	0.32728914697621153	0.3118942284968627	0.17460297903471414	
4440000	-9983.933767724538	-9248.495734478127	-735.4380332464111	-9248.495734478127	882.6680281887941	4.04439709128159	4.4153165047440994E-5	0.4653519284996267	4.1670339535063665E-5	3.2915202665204607E-10	0.4493808704015127	-687.5331249449956	88143.44102656822	5666.1644462024005	1015.6618992475851	1592.7378574995748	147.29123667510606	6	33	13	17	8	0.18510555279408053	0.3395157609226791	0.29966761455039514	0.17571107173284534	
4450000	-10006.822401871881	-9253.584979424402	-753.2374224474787	-9253.584979424402	1264.8281876066708	3.671901291189352	4.27789638599151E-5	0.3922534878241217	4.177830257001882E-5	3.0577637140594773E-10	0.4096339631979989	-707.1354313139266	21359.235921690048	8871.580426862687	4268.550505563543	1206.4595933658288	650.3698538919452	10	24	5	30	8	0.18510555279408053	0.3395157609226791	0.29966761455039514	0.17571107173284534	
4460000	-9962.577428065562	-9255.862645606021	-706.7147824595417	-9255.862645606021	673.442278113336	3.4062407403643067	7.209556553122148E-5	0.375786495153555	7.384526404042136E-5	8.257977244735414E-10	0.3808935735291938	-662.5012782000774	30037.8713967854	5491.54969850903	905.2324400772936	934.6415874420175	190.66803859939353	6	31	16	18	6	0.18510555279408053	0.32793624374910735	0.3112471317239669	0.17571107173284534	
4470000	-10023.458629272647	-9245.488370902069	-777.9702583705792	-9245.488370902069	1740.1697709774257	3.281014104143936	2.6482910844807352E-5	0.4567194638232084	2.900066447379356E-5	1.9030255173244582E-10	0.49430575227590373	-729.9488138526891	52705.81931934489	11322.204867527284	2661.2913655814546	2126.9753860660226	286.9965217988002	7	31	10	22	7	0.18852159664700335	0.3245201998961845	0.3112471317239669	0.17571107173284534	
4480000	-10013.313235378531	-9279.85346211588	-733.4597732626519	-9279.85346211588	910.6700075657407	3.3569001302092945	5.521514520760885E-5	0.42681852861554276	5.454349408587693E-5	5.491049374715725E-10	0.42766029057113564	-689.8749085545008	23087.706337542073	4743.492365289432	914.1754365664765	392.33454314717795	582.0342341294788	10	36	25	5	1	0.175937562089168	0.32722038864520586	0.3211309775327809	0.17571107173284534	
4490000	-10012.268558609565	-9266.146035861413	-746.1225227481526	-9266.146035861413	1191.969139974443	3.7042637665488836	5.298026218772398E-5	0.4596388086023478	4.9732480170106846E-5	4.2804728165966094E-10	0.4232652834763029	-699.6789140332869	41531.434813888925	5637.734129217797	2702.043880522925	1367.5967228398927	183.37496337566625	10	28	16	18	5	0.19742829489182523	0.32722038864520586	0.2996402447301237	0.17571107173284534	
4500000	-9955.475794813674	-9264.134899413037	-691.3408954006378	-9264.134899413037	640.5124666108808	3.7042637665488836	1.0648553881043646E-4	0.5358007293799681	9.635707368230124E-5	2.890454295518564E-9	0.5496080390955583	-646.8422249238856	22022.77997521497	4596.025111372277	1596.3973268293746	713.6420859188515	490.2310816889034	5	23	21	22	6	0.1758506117413956	0.32722038864520586	0.3212179278805533	0.17571107173284534	
4510000	-9886.116367642526	-9262.373592371201	-623.7427752713255	-9262.373592371201	290.41324594479283	3.737094942842641	2.0625296967698295E-4	0.6299424532067515	2.014053149246303E-4	1.8737277675123263E-8	0.6575572706233531	-583.7911980642795	12485.770943248657	1360.4930569738083	543.9580289964524	246.2413802460621	84.42146854923307	5	40	5	22	5	0.20494996780618213	0.32722038864520586	0.29424713177254314	0.17358251177606898	
4520000	-9897.442018830663	-9265.264668305408	-632.1773505252545	-9265.264668305408	378.34901934613254	3.737094942842641	1.9629728771128222E-4	0.6831692128853707	1.969424943641502E-4	1.8476347974636013E-8	0.664390133713557	-591.5128574550064	5263.557349315763	735.0113200860187	1739.0283708873296	213.33641567057074	114.50149779142885	8	17	21	25	6	0.20494996780618213	0.32722038864520586	0.29424713177254314	0.17358251177606898	
4530000	-9936.60677715862	-9278.393182835798	-658.2135943228218	-9278.393182835798	405.1875231930236	3.2459463438966374	1.3955987070720234E-4	0.5624925076722239	1.413887366170837E-4	6.056623415925716E-9	0.5535427433882821	-616.6095109329048	11308.786235448453	2802.954397735063	1354.3436856547178	156.787309374903	237.75796979144673	9	31	10	11	16	0.17948635569431542	0.33636773003784964	0.2899680730457492	0.19417784122208584	
4540000	-9866.031860610196	-9248.644811614422	-617.3870489957743	-9248.644811614422	273.8669076967607	3.8941059091296863	2.2469467374377662E-4	0.6067797465618943	2.06923496539527E-4	2.0579949518799924E-8	0.6887916704841539	-577.253249303288	20108.010226208542	1675.2458021905463	116.16992522839338	166.64056169090827	116.70855159693333	5	42	20	5	5	0.17948635569431542	0.35295544770369236	0.3068536600098769	0.1607045365921154	
4550000	-9865.862681947694	-9271.11077804814	-594.7519038995534	-9271.11077804814	224.30765237120795	3.8941059091296863	3.005130061885028E-4	0.5961577817469111	2.6215469148838783E-4	2.4563888018209936E-8	0.5719141676809544	-557.7021935922409	4260.616341381981	1305.0880663943417	699.5800667523447	110.73725324647548	22.704849835290926	4	41	1	30	1	0.18881124978404376	0.343630553613964	0.3068536600098769	0.1607045365921154	
4560000	-9912.233560736448	-9271.43914445546	-640.7944162809868	-9271.43914445546	352.3495027663378	3.8941059091296863	1.9934055196653088E-4	0.5958601251280349	1.750146458439002E-4	9.811650244733692E-9	0.5444205151083015	-598.5642495799508	25063.481067569886	1739.4806418352732	803.4356238806449	193.5220002350908	210.3645731986782	6	37	1	10	23	0.18541945324315823	0.33082294812161184	0.3102454565507624	0.17351214208446755	
4570000	-9917.37778034688	-9264.635259023338	-652.7425213235424	-9264.635259023338	333.33316848103715	3.581797760500791	1.3048195106772796E-4	0.5327685201197879	1.3143566951014045E-4	5.623146839747704E-9	0.5609910704671643	-613.5420784151776	7005.689527441908	3193.796279498462	167.68126685780803	59.43166371053184	176.69743130124138	7	35	14	5	16	0.17246463590091624	0.3263405487371349	0.33010305225059	0.17109176311135885	
4580000	-9991.486876510027	-9259.055044712615	-732.4318317974127	-9259.055044712615	953.0802226062286	3.9236225539260046	4.552893024865272E-5	0.6374051639340338	4.582760779169144E-5	7.837297275615862E-10	0.6171068284959605	-680.2902727505636	155819.16510511027	10584.494849940535	11026.512811454542	324.6666377904255	612.1203950429651	5	26	10	13	23	0.18600292900914706	0.3283950824394814	0.31451022544001267	0.17109176311135885	
4590000	-9963.762644528175	-9256.091831434287	-707.6708130938886	-9256.091831434287	847.6261063219509	3.51955684803864	6.571833070269206E-5	0.6509164255750985	6.431149914830284E-5	2.525973542236671E-9	0.695433572049429	-657.3042450803495	35647.572030327836	2784.7926494450585	10011.627539305866	1699.3222344880419	371.4211556686687	4	22	13	9	29	0.19172031835690648	0.3283950824394814	0.3087928360922532	0.17109176311135885	
4600000	-10040.660046851166	-9281.198331337899	-759.4617155132665	-9281.198331337899	1357.3479647201034	3.51955684803864	4.019418380227066E-5	0.7159067510781244	3.496813996852183E-5	8.211858218337309E-10	0.7570753132281844	-707.9217195101794	39726.72414949236	8075.325245396965	14047.732889225901	4729.120695580713	463.0424378572986	3	18	17	10	29	0.19172031835690648	0.33088007444055884	0.3063078440911758	0.17109176311135885	
4610000	-10017.36618572981	-9259.087546622193	-758.2786391076173	-9259.087546622193	1333.8587840969649	3.756723566573048	3.511538640524168E-5	0.6442963731370309	2.992112602038206E-5	4.778153125145064E-10	0.6813218554265396	-700.1705584912983	108992.31593036515	4502.821677760144	31142.360303277663	3372.541372652604	492.2332554843769	6	14	12	17	28	0.18941972609159563	0.32966475933857836	0.3098237514584671	0.17109176311135885	
4620000	-10051.361933393691	-9261.798720819716	-789.5632125739752	-9261.798720819716	2348.776649247955	3.756723566573048	2.6212035648333734E-5	0.6370375114950981	2.3781274723608654E-5	2.560711916621311E-10	0.6646120841050791	-735.101246973162	62282.35179709884	7103.535729557513	28488.114941117703	2430.453589343141	1118.1452720457903	6	17	13	22	19	0.18783112175530273	0.34841768396921063	0.29117699540678954	0.17257419886869696	
4630000	-9987.031857993727	-9241.65912128747	-745.372736706256	-9241.65912128747	956.0797544834329	3.756723566573048	4.862097271176811E-5	0.7867006822036037	4.235612195602156E-5	1.430832160364799E-9	0.8773165159726968	-691.2539757332737	45964.21989057662	4520.4489589501745	22945.499792175484	1635.4552002181972	432.0306950656119	7	16	10	29	15	0.17469051305685987	0.3465998378203301	0.3100081170021732	0.16870153212063677	
4640000	-9970.87899401767	-9260.159988525942	-710.7190054917286	-9260.159988525942	601.2073221820169	4.038359425865113	7.338335468385484E-5	0.7638953755489875	6.737986049067976E-5	2.5061590989897805E-9	0.7538257577616397	-661.1396129040451	25363.003006329953	7459.3870779906665	13249.737513230612	1353.6371714044858	282.521181741636	10	14	6	30	17	0.19201727727628692	0.32708909148844245	0.3100081170021732	0.17088551423309736	
4650000	-9977.625878730445	-9265.96871650186	-711.6571622285845	-9265.96871650186	587.6599765320227	3.606534007303415	6.665873387258313E-5	0.6278642411680094	6.853469170339492E-5	1.6916251079846168E-9	0.6120825214338759	-661.6302373860619	42003.35576112848	10680.205193561276	13882.484374984506	1653.1433306346996	207.20929310412245	5	26	2	27	17	0.19201727727628692	0.32708909148844245	0.3100081170021732	0.17088551423309736	
4660000	-9955.696295011769	-9271.302884023271	-684.3934109884972	-9271.302884023271	485.4035476743326	4.112724067771126	8.095995919753628E-5	0.6493910086394467	8.28570160942824E-5	2.2423336987274802E-9	0.5875338526357422	-641.0834384839843	13322.912487179345	5897.592884541443	439.86735601775945	605.8799485231282	182.02757052030344	7	25	12	18	15	0.17446091977472714	0.3409466904999596	0.30424905039269756	0.18034333933261562	
4670000	-9959.053951092468	-9259.621833063495	-699.4321180289744	-9259.621833063495	494.8375658321647	3.798793521719226	7.524502988487837E-5	0.6311903209078535	7.411845271156548E-5	2.4064204996711632E-9	0.6406821451638168	-655.4060497057178	8988.886339510402	8381.208449045653	799.336328063363	987.0954839378721	155.82052194094283	14	20	12	16	15	0.17649497895040406	0.3206637981194077	0.3224978835975726	0.18034333933261562	
4680000	-9937.5304995619	-9261.713503368363	-675.8169961935378	-9261.713503368363	473.0798246902169	3.6963033902592164	8.587333090210886E-5	0.7637274156919317	8.154101560387747E-5	3.6026319970202636E-9	0.7737468432837524	-629.3605340920271	26562.83362674687	8813.24760839447	290.5889546990627	857.366915243778	59.44804981125186	3	30	13	18	13	0.1824838069314049	0.3331856846298355	0.30644062093628177	0.17788988750247778	
4690000	-9964.394845515195	-9262.469792580432	-701.9250529347634	-9262.469792580432	985.4162800942963	3.6963033902592164	4.9129070459147235E-5	0.558674522673154	4.9166726910877984E-5	8.412163817967875E-10	0.5947228964150932	-651.3771761007698	46393.400458198084	5876.075128862726	242.21584256909625	1624.6043844437934	186.3363936242169	13	22	19	9	14	0.17807920008794953	0.34275877559693924	0.3167949302454163	0.162367094069695	
4700000	-9918.541055604042	-9260.922348592514	-657.618707011528	-9260.922348592514	451.9573116077974	3.6963033902592164	9.384421034753243E-5	0.604145169947988	9.225353743558362E-5	3.967357518717518E-9	0.6688237574292221	-611.2458912029417	38517.232171079195	3371.6502684854886	418.9484091899959	1262.4368249548622	83.87103685795687	6	31	20	7	13	0.17807920008794953	0.33967611694782535	0.308619496836227	0.1736251861279981	
4710000	-9919.801942409315	-9266.199054459088	-653.6028879502268	-9266.199054459088	429.2784448635034	3.7068045977056263	1.1710950751112914E-4	0.7122257199344316	1.0774371995348772E-4	5.453154998832504E-9	0.7010272640011734	-609.8720110647726	14657.249987190915	3110.583102188848	2625.7453687680995	375.99145738100304	179.23642671649495	6	21	8	32	10	0.17807920008794953	0.33967611694782535	0.308619496836227	0.1736251861279981	
4720000	-9920.737552476152	-9254.877854893646	-665.8596975825051	-9254.877854893646	389.84025803611	3.7068045977056263	1.1193652605138382E-4	0.5792892418919672	1.1465124559710594E-4	4.5899535926532574E-9	0.6005051966370624	-623.6575873693909	11418.991100238532	2653.4799540909007	2077.995236048125	347.24008492111426	131.90210131405402	8	23	9	31	6	0.18505890049332413	0.32805166782770606	0.3046376156510813	0.18225181602788854	
4730000	-9899.405994608358	-9255.81628604728	-643.5897085610774	-9255.81628604728	318.4663949236031	3.4224890924402573	1.5653228182556142E-4	0.5930049942082342	1.624918068931585E-4	8.014531403270107E-9	0.5635624391488632	-599.7413619302257	9423.510662347098	7055.031444042064	4612.913402653308	383.72158913069063	106.99341447399654	10	9	18	26	14	0.18505890049332413	0.32805166782770606	0.3046376156510813	0.18225181602788854	
4740000	-9879.0511445088	-9246.851035745558	-632.2001087632411	-9246.851035745558	295.86128392289754	3.532253916680234	1.761600033739965E-4	0.6545074903334546	1.6392504918909945E-4	2.0616029945471086E-8	0.7786244813460833	-591.4792069961835	5420.658778090109	4396.335012846463	637.5509159919299	458.89992747295713	44.6243319583373	18	14	8	24	13	0.18505890049332413	0.3392434665787795	0.3046376156510813	0.17106001727681508	
4750000	-9914.978821495783	-9261.05566666038	-653.9231548354016	-9261.05566666038	318.181635391544	4.249996595892909	1.3516403168598148E-4	0.6312872663590878	1.3458637213447017E-4	9.64427367051982E-9	0.6951670866071419	-610.9470092957854	17124.039715040213	2302.695098376601	2113.231937912175	313.5285059367502	64.90602801747247	10	22	10	21	14	0.1768686158966076	0.3392434665787795	0.3046376156510813	0.1792503018735316	
4760000	-9924.956967997226	-9273.889355955424	-651.0676120418022	-9273.889355955424	274.1998886944953	3.361328705595939	1.425373820628539E-4	0.6051974240680026	1.3866514664262082E-4	1.0504527945663954E-8	0.6806318722416741	-607.3813494891675	20530.157325549735	4426.27953038422	2397.2765239382843	402.5577674183698	69.24843648380858	6	29	3	18	21	0.1801055672050491	0.3369386800957694	0.30370545082564987	0.1792503018735316	
4770000	-9895.53060834457	-9243.45817616029	-652.0724321842807	-9243.45817616029	396.4882773228475	4.0868185954557985	1.3383821342773415E-4	0.603627066499857	1.3293138780373024E-4	8.61023836785248E-9	0.6960931366671235	-610.6417078519107	10250.730945349542	3092.4560013501155	1233.2932690844405	347.8341241760281	65.60906593147877	6	30	8	21	12	0.1801055672050491	0.3387691664281973	0.30187496449322193	0.1792503018735316	
4780000	-10006.744254180228	-9271.250005911894	-735.4942482683354	-9271.250005911894	1104.2627986961309	3.4504573683611293	5.520217743153809E-5	0.5054125257987251	5.384478497669929E-5	9.538760835258507E-10	0.5396095727228039	-690.0018790447159	28163.381220889427	8072.800070742059	2457.6690441614196	659.9770326866613	399.60548746008266	8	25	23	2	19	0.1801055672050491	0.33233355301640877	0.3083105779050105	0.1792503018735316	
4790000	-10040.141245677953	-9268.205348740466	-771.9358969374854	-9268.205348740466	1511.7180569201819	3.1886669699165835	3.146567840840741E-5	0.5242147926570832	3.351555612244877E-5	3.287880625429449E-10	0.5556350732190156	-724.448787705974	28968.999263369642	15262.619585164757	2275.978645709501	1890.1466782401055	581.3602311909638	8	28	22	3	16	0.18085946845997164	0.32649405484502325	0.31339617482147347	0.1792503018735316	
4800000	-9990.766474154549	-9280.39485847791	-710.3716156766382	-9280.39485847791	872.1750452845471	3.202076814171612	6.755598796590597E-5	0.5852440226489874	7.214299995022787E-5	1.9063055480052246E-9	0.6226347068089406	-664.9925536792754	39005.52577393929	4438.7915736567675	1154.9718873666122	1045.610706104587	127.55776309704726	5	35	7	21	9	0.18085946845997164	0.3283710331644107	0.30715538068862486	0.1836141176869928	
4810000	-9976.46483137759	-9266.023718712095	-710.4411126654956	-9266.023718712095	735.0605022611472	3.5984186355815924	6.810795342468812E-5	0.6207135899591083	6.737197458628762E-5	2.0854302875523946E-9	0.6765620654711173	-661.6545886883961	48448.359181376625	3710.7164131408467	6813.093834012206	1388.4073139549253	175.3826984570732	6	19	9	31	12	0.1829064032645609	0.33125823591907666	0.3109704117511225	0.17486494906523994	
4820000	-9901.605967852516	-9259.550178960308	-642.0557888922086	-9259.550178960308	245.73138810562173	3.8587716483546854	1.6833943084358814E-4	0.5513891623719719	1.6834799455384667E-4	8.435593533559233E-9	0.5502459437777022	-600.6638653997768	5135.305222905581	5002.828326166962	2151.174843507832	290.0053411694679	107.30957682355192	10	12	15	31	9	0.18120093886248778	0.33724831676601924	0.31485028747358423	0.16670045689790874	
4830000	-9922.87488704833	-9256.949432493951	-665.925454554379	-9256.949432493951	380.88039341556595	3.8587716483546854	1.1376859198996096E-4	0.4876471267534542	1.1393444213708203E-4	3.648589131274795E-9	0.5340522824743671	-622.6656670236912	12345.48357509167	6942.158815422535	2133.4699070796587	410.8735643506042	212.05269766269282	7	14	15	27	14	0.18120093886248778	0.33724831676601924	0.31485028747358423	0.16670045689790874	
4840000	-9885.51075349414	-9268.8072780022	-616.7034754919397	-9268.8072780022	202.75034459086302	3.8587716483546854	2.180164555944582E-4	0.3681859923469341	2.3133748413258978E-4	7.784608665267645E-9	0.4032034748219501	-584.6004254942312	3153.846002010136	348.81958371148596	81.9638535350628	45.077684990042556	52.17751553621802	32	28	11	3	3	0.18839354454148077	0.3496501166146708	0.29525588194593966	0.16670045689790874	
4850000	-9921.102590728586	-9275.359181807182	-645.7434089214036	-9275.359181807182	281.4532619573786	3.774502397457332	1.6030497784439763E-4	0.45010570855263116	1.6229689483973243E-4	6.8475926813703875E-9	0.5034291643071157	-610.5740112162596	3786.1133764989017	754.71729326069	85.5255783663751	150.19796567955794	58.14337238062393	31	30	10	1	5	0.17715781111255716	0.3587547663481854	0.2973869656413487	0.16670045689790874	
4860000	-9959.131426281963	-9266.057926536962	-693.0734997450019	-9266.057926536962	496.5011700433474	3.774502397457332	9.648583404545798E-5	0.5583498340192091	9.17894213103999E-5	2.9168515161974864E-9	0.5946853051929842	-652.8244758859221	7264.621176416958	1194.6834835117895	380.77032915490094	595.1521316593683	282.00463442245945	27	31	1	6	12	0.17715781111255716	0.3587547663481854	0.2973869656413487	0.16670045689790874	
4870000	-9975.666875178973	-9263.52260205572	-712.1442731232519	-9263.52260205572	844.8528218984371	3.774502397457332	7.075821922299774E-5	0.5794406742180455	6.448473681016613E-5	1.680346034157404E-9	0.6045444672137792	-669.4234093255598	11871.387790646242	3578.0522281840786	653.5016062194219	833.7615651531469	169.4599004632207	27	19	15	3	13	0.17715781111255716	0.3229958858285204	0.3331458461610137	0.16670045689790874	
4880000	-9996.279454384598	-9257.829645767693	-738.4498086169039	-9257.829645767693	776.9768745324419	3.774502397457332	4.882359362356966E-5	0.6136010859143887	4.761276601892678E-5	8.563112266713964E-10	0.6124959377778382	-690.7574430546342	17429.413723462454	4061.1878674285967	585.7254348443905	2584.7347537447545	289.6133224719805	27	22	10	5	13	0.17715781111255716	0.33239321023813184	0.316429208292085	0.17401977035722602	
4890000	-10050.00020109229	-9267.34504163367	-782.6551594586213	-9267.34504163367	1328.4038704552706	3.7336041859014304	3.091261705317E-5	0.5444804445203016	3.094059516880248E-5	2.5317934332918696E-10	0.5220881036487324	-735.4486147444542	23420.800582846095	6979.181136550928	1454.1554260190176	2793.788493244354	330.8253299970501	27	23	12	1	14	0.17847913990544179	0.34204070632838374	0.31100143565848976	0.16847871810768472	
4900000	-10023.323831685944	-9261.27320322707	-762.0506284588737	-9261.27320322707	1150.779040083001	3.7336041859014304	3.6311475558115116E-5	0.5436114774131778	3.570053320428875E-5	3.2691550066338247E-10	0.5278407492681573	-715.6774691607064	21495.91080287325	4319.805012365544	3907.8525422274	2029.3471519952293	148.35070870745747	26	6	5	28	12	0.1780963373839704	0.34849452622960536	0.307115001057846	0.16629413532857826	
4910000	-9921.494029679994	-9269.34767623873	-652.1463534412636	-9269.34767623873	349.1529125647862	3.9728119092488203	1.5681556445634807E-4	0.6504765073635697	1.6129015453137744E-4	1.0842997805398395E-8	0.6481388574487371	-612.2118710108812	4652.817819857363	4262.289771155909	973.8020851259461	176.48339366763915	70.79009983766366	14	19	31	5	8	0.1908064167087276	0.34849452622960536	0.2910412892835205	0.16965776777814653	
4920000	-9868.644287724048	-9250.166264177871	-618.4780235461769	-9250.166264177871	188.28842206208094	3.629346863300368	2.083134671516054E-4	0.6800468096727157	2.2253672288498368E-4	2.015552366832931E-8	0.6383980001816144	-580.4680584641693	3136.342237734854	2544.186090992808	398.1397411128291	231.29330620387012	44.95982064166719	11	22	32	2	10	0.1908064167087276	0.34849452622960536	0.2899828840628768	0.17071617299879024	
4930000	-9849.196986537305	-9249.827128968003	-599.3698575693011	-9249.827128968003	191.80465791805304	3.514451658765627	2.5581710200228784E-4	0.5415750923709174	2.4849211564828165E-4	1.5766100170575484E-8	0.5121286525196685	-562.2666425222897	3948.546636329583	1840.2613824181933	315.20906340745324	215.66797627277793	40.273508218421114	11	21	33	3	9	0.1977263768307479	0.3331515774359175	0.2984058727345444	0.17071617299879024	
4940000	-9877.786778057585	-9263.294359749623	-614.4924183079626	-9263.294359749623	265.139916155749	3.5799599545672787	2.2113593558360065E-4	0.5150544680490002	2.1727111528559002E-4	1.4254503203612383E-8	0.5418882321579852	-577.9101962408364	4565.646996124689	2545.3633827055082	259.5018824885175	50.725847035294514	62.408067000857365	11	23	32	6	5	0.1977263768307479	0.3331515774359175	0.2984058727345444	0.17071617299879024	
4950000	-9904.573186690945	-9265.34908631815	-639.2241003727943	-9265.34908631815	310.53825798142844	3.7240031174636345	1.746347535740111E-4	0.557525582932664	1.8187171233380154E-4	9.800762555237005E-9	0.5667354368230667	-602.4747624092595	3758.5470862889206	1687.175845876243	468.0671665531334	100.03300067623233	64.93005166854343	9	25	32	2	9	0.20027654809412385	0.3331515774359175	0.2984058727345444	0.1681660017354143	
4960000	-9920.765186931314	-9278.862750437533	-641.9024364937819	-9278.862750437533	274.7065080407448	3.7240031174636345	1.3719004018228242E-4	0.49653654923781243	1.4410090683369793E-4	4.836407136272544E-9	0.489444109635571	-600.6705314512216	12394.222376441041	3788.1772842833857	810.251783405142	414.90865714522795	35.93189229498343	3	33	11	16	14	0.18268710516106243	0.3327031360177218	0.2967776042473886	0.18783215457382724	
4970000	-9918.982515828284	-9265.10634289531	-653.8761729329754	-9265.10634289531	296.9542515154477	3.4665146384298176	1.24718125831107E-4	0.5508019003636028	1.2712540869077758E-4	4.383458305217668E-9	0.5355085021344946	-611.335381113534	26469.29436130231	3645.4415586158434	628.3458865003714	415.2189710292296	51.982543989855245	3	36	20	7	11	0.18268710516106243	0.3327031360177218	0.2967776042473886	0.18783215457382724	
4980000	-9935.232525268331	-9271.550081943089	-663.6824433252416	-9271.550081943089	528.6926591265034	3.6639521187957578	1.1746017119100354E-4	0.5420893351708468	1.2634159215499564E-4	4.352227540327177E-9	0.5591136307172933	-625.0537557920138	5596.281464359461	2236.4075037784864	620.136998062883	114.12816156643471	135.7217089871026	11	31	23	1	11	0.2011124946950112	0.329024626783629	0.29591819173454137	0.1739446867868185	
4990000	-9880.95034357141	-9245.848231822247	-635.1021117491639	-9245.848231822247	244.9705522474522	3.887331583499503	1.641089393587558E-4	0.5846409427764591	1.6975464532017863E-4	1.0653318757987692E-8	0.610171946579573	-597.6252853323984	7266.530107000076	1734.0795745438068	314.3760990628475	76.56563649836076	63.36266395017341	10	32	25	6	4	0.18429663860307577	0.31590422134797674	0.32571530725365216	0.17408383279529532	
5000000	-9907.316293079764	-9258.304817514987	-649.0114755647768	-9258.304817514987	362.904004682387	4.003743088564117	1.2191717831285982E-4	0.5840122084305341	1.3719146555518492E-4	5.549782343639936E-9	0.5528357902116359	-605.3124378376165	26233.113776662372	1945.9222964452674	485.64175981911836	839.941305379965	94.69902492210767	4	40	4	15	14	0.19900301122437206	0.31590422134797674	0.308471247918656	0.1766215195089952	
5010000	-9943.276879854853	-9267.64798549387	-675.6288943609842	-9267.64798549387	394.46928660239803	4.003743088564117	1.0063967146149733E-4	0.5776110210447117	9.9882502499449E-5	2.543950915306925E-9	0.5260197529257226	-634.4994146073607	14914.500383335018	2748.0395395537403	1516.34758113022	133.31776933747085	37.407140264430375	6	37	22	4	8	0.19900301122437206	0.3196716431992474	0.308471247918656	0.17285409765772458	
5020000	-9953.822772396454	-9273.595990684049	-680.2267817124047	-9273.595990684049	426.654081584571	3.6474116405231314	1.0537300648030006E-4	0.6746657576484321	9.811319417627135E-5	3.742350059823668E-9	0.6347841643037373	-634.0468028619098	24704.418558117137	2073.829776952742	2974.4668422031614	1506.4737758026497	138.41531555556324	5	21	15	24	12	0.1901902500167846	0.3406361730550932	0.2896778966792256	0.17949568024889656	
5030000	-9927.200022161836	-9250.942598749436	-676.2574234123995	-9250.942598749436	450.1761324843762	3.4563190026208286	9.52307904931592E-5	0.6800267258151843	8.646031558062001E-5	3.717403928469352E-9	0.7179878304273362	-631.071126866242	14686.973442454539	1708.9870174778691	3130.9207763449585	1384.9092951094926	60.82136606108065	5	24	11	25	12	0.19379827275600628	0.33672783795904115	0.289978209036056	0.17949568024889656	
5040000	-9928.582761548136	-9256.51067809954	-672.0720834485973	-9256.51067809954	379.0277028490118	3.9239800048207893	1.3601392156924693E-4	0.6601708683819297	1.2084838263250697E-4	6.224101190240519E-9	0.671907418240075	-627.0927593943292	4589.059122008622	11498.579762998868	2540.8223030316108	931.9163466638698	68.57161235831332	2	7	39	18	11	0.1840986066729901	0.3440910325093637	0.2923146805687496	0.17949568024889656	
5050000	-9942.782392194402	-9261.991498695992	-680.7908934984091	-9261.991498695992	381.2149209966399	3.594087147944097	1.192958914044565E-4	0.6225585534418184	1.1670051899530052E-4	6.158944374528042E-9	0.6889811120788552	-634.5190486842982	13752.213174135839	23503.24722427948	2280.4801021999665	657.1178522835986	94.79727783277616	12	1	27	27	10	0.20602123759244945	0.32217909647902876	0.3043914175266389	0.16740824840188284	
5060000	-9982.604789822823	-9257.359797062441	-725.2449927603814	-9257.359797062441	666.8440342577942	3.966981798347012	7.454274046202547E-5	0.5812099664592115	6.847841347938619E-5	1.702311153588816E-9	0.621014522223306	-676.205111432108	93601.39920706436	11055.64302033452	3349.51918192651	1243.9419250447802	162.2063615476305	4	20	9	38	6	0.18526088973110683	0.32217909647902876	0.3251517653879815	0.16740824840188284	
5070000	-10028.749410134285	-9266.471987179324	-762.2774229549609	-9266.471987179324	1216.9122016236408	3.725801485122263	3.95170476754513E-5	0.554859027033465	3.770434481708357E-5	4.0047781298855073E-10	0.567020453781587	-711.7316986236781	61294.679215470955	6117.08236784435	6395.127477811042	4975.3750468214275	388.4849421398132	8	33	1	19	16	0.18063615419050535	0.35405731079235003	0.29327355107466024	0.1720329839424843	
5080000	-9922.493990040317	-9252.568302714993	-669.925687325324	-9252.568302714993	380.0048002617678	3.7043463364146247	1.2160085553636036E-4	0.698778444417433	1.2831352158173366E-4	6.2831838499584174E-9	0.6644002210982622	-626.0397464732555	11214.534967300617	2083.466319147868	3154.6785368349756	687.3699026481777	74.0128170242904	9	31	4	21	12	0.18063615419050535	0.35405731079235003	0.29327355107466024	0.1720329839424843	
5090000	-10006.381662726291	-9260.606304536033	-745.7753581902583	-9260.606304536033	1094.174545786012	4.304621153253536	4.64634298380205E-5	0.5803273322394	4.719432006244297E-5	6.163244482418498E-10	0.5436036251422319	-698.4117563303793	25284.178322721607	5709.1330074050775	6190.101582007951	1350.654177793825	270.04919975383615	11	23	3	35	5	0.1943632429775131	0.34114593865779624	0.2924578344222063	0.1720329839424843	
5100000	-10097.10342416979	-9269.559069109422	-827.5443550603688	-9269.559069109422	2723.3934167956413	3.48085847213059	1.3026709826407776E-5	0.5579958368083766	1.4567870231119053E-5	5.6638815125079924E-11	0.5375644670568615	-770.4825894540297	316255.2730002949	12684.964091594711	33021.56065613229	4260.684784881282	1350.0574321898064	8	20	10	23	16	0.1943632429775131	0.33481777759481346	0.2924578344222063	0.17836114500546707	
5110000	-10089.233255934343	-9267.060576845268	-822.1726790890755	-9267.060576845268	2464.390210773715	3.5068934118677575	1.738133213111345E-5	0.6011149416825591	1.752199690962322E-5	8.455475985195096E-11	0.5450061197099421	-771.4273007993665	47472.67930501462	9224.689446343129	13389.676002209337	2641.4942815199665	702.5886883746975	17	14	3	37	6	0.18976988767077357	0.33481777759481346	0.30630101159952294	0.16911132313488994	
5120000	-10117.330291861304	-9269.381702940918	-847.9485889203868	-9269.381702940918	5403.521540075424	3.6662025670938982	1.0818670006780973E-5	0.572441070656492	1.0320980559998437E-5	2.963161329809858E-11	0.5367550135999084	-790.6742861080374	162061.13704494314	14183.16949563999	47276.86566516977	3632.3533916239703	2614.381606177822	5	17	15	31	9	0.19500292339016687	0.3267117185207619	0.3046010486205068	0.17368430946856436	
5130000	-10116.834592033962	-9262.877525590515	-853.9570664434476	-9262.877525590515	4063.7698384500172	3.1293214346995004	1.4156697574420204E-5	0.6352174105355397	1.4182133883001352E-5	6.430844126621187E-11	0.5844318136609338	-795.963176089724	254684.22859612425	17302.004924120974	54013.1746481687	3297.463435470926	1698.9180222335094	3	38	1	20	15	0.19500292339016687	0.3267117185207619	0.3046010486205068	0.17368430946856436	
5140000	-10013.84799508167	-9266.3751402191	-747.4728548625723	-9266.3751402191	854.1556792499227	3.582175993423705	4.720060897014266E-5	0.6301833080695773	4.7562280443503696E-5	5.330976658257721E-10	0.5123583305892844	-698.8708803325679	30702.41206400234	8838.561910317221	1073.004816988308	2773.6090771345534	661.2179368987337	8	25	1	25	18	0.18433897333781302	0.3245530300744045	0.3174236871192181	0.17368430946856436	
5150000	-10034.367044275474	-9274.44386304198	-759.9231812334922	-9274.44386304198	901.7284253627557	3.8430538274633075	4.547960869622291E-5	0.5811906034198746	4.674684594732553E-5	6.274916506659549E-10	0.5558987313634262	-712.2486980399585	20024.294180446206	8216.799851756916	9551.435077725111	930.4596007156757	511.6433594100617	10	24	11	19	13	0.17882354243877804	0.3245530300744045	0.3317674457613883	0.1648559817254291	
5160000	-10071.268313755336	-9264.451394138372	-806.8169196169633	-9264.451394138372	1525.8156248783798	3.6232737561394437	2.1353136998192688E-5	0.5594131106771011	2.1664898624550997E-5	1.2563658776594698E-10	0.537331814231555	-757.2294031235577	140027.70689903747	13959.602504666549	2063.967399172681	1337.4355544880627	177.15177650452932	3	43	22	4	5	0.17882354243877804	0.33877237263520055	0.29687742631937836	0.18552665860664294	
5170000	-10070.273810313869	-9273.71370112865	-796.560109185218	-9273.71370112865	1861.894714587637	3.666862126077905	2.1381762401005714E-5	0.5015387757376473	2.3128234974772024E-5	1.155095253087495E-10	0.4772774235744132	-742.5203318063654	362270.4651840061	16830.48790683081	3732.096924174486	4799.072563401469	746.9373901446826	2	37	23	1	14	0.18619567524198086	0.33334978976315094	0.29687742631937836	0.18357710867548974	
5180000	-10096.205838843407	-9271.386340977248	-824.8194978661595	-9271.386340977248	2360.0682207493423	3.666862126077905	1.821167861958378E-5	0.5179041221282596	1.907538900868987E-5	8.815030779543697E-11	0.49735326882619146	-772.2927789426049	63549.486877067946	15184.52250327105	15721.12158577288	7442.729212709189	733.50495153026	14	26	2	18	17	0.18619567524198086	0.33334978976315094	0.29687742631937836	0.18357710867548974	
5190000	-10102.587534425247	-9261.791431525571	-840.7961028996764	-9261.791431525571	3150.998083255928	3.777501565159467	1.5680010305893765E-5	0.5874288725296546	1.5993981786174542E-5	8.279891576657424E-11	0.6076616331753453	-784.5428469125817	83763.46030619106	113085.93118275522	18367.076151594494	11109.180397025753	704.3802805088766	16	1	33	9	18	0.18744938617228102	0.3508475508659025	0.29582423682890313	0.16587882613291322	
5200000	-10116.857539820629	-9265.001691971667	-851.8558478489618	-9265.001691971667	3412.9151388338832	3.877179762165719	1.2340476532001424E-5	0.5128181163531462	1.3026580407443504E-5	4.373892933692577E-11	0.5252732313428882	-795.5890162899143	73579.78646288079	59947.55093844376	18792.656744359945	24775.338671223053	1061.4371009693546	14	5	30	8	20	0.18744938617228102	0.3508475508659025	0.294355457017971	0.16734760594384532	
5210000	-10106.846846564908	-9262.178580329728	-844.6682662351802	-9262.178580329728	3388.0431348682428	3.877179762165719	1.3584123003485168E-5	0.495234927024194	1.4589448099010167E-5	5.782632959827958E-11	0.5516403081082899	-785.8109055147739	290886.3077171336	76283.06920035223	64322.91186729918	15137.218019679196	1110.9211813365666	4	2	12	37	22	0.1899435392102516	0.3131757726664313	0.31714952614629666	0.17973116197702027	
5220000	-10129.965072190826	-9268.313045845565	-861.6520263452609	-9268.313045845565	4768.093088233145	3.4790735634085554	1.1305932785850101E-5	0.48173205198229396	1.2451995892446656E-5	4.030577527246349E-11	0.5299223239755486	-803.2483133928955	164052.88094172403	70518.30212894522	91275.04655277941	14995.649750900266	1991.9870974317662	5	12	4	36	20	0.19551443502159432	0.32847397771795245	0.3018513210947755	0.17416026616567754	
5230000	-10150.900455603585	-9256.76896943979	-894.131486163794	-9256.76896943979	5697.467179241841	3.4790735634085554	8.35570451424257E-6	0.5117996244924403	8.884950312905584E-6	2.2487250255577422E-11	0.5742464868793683	-836.0933997076952	124363.92463177488	24889.831873387866	58926.92853433323	24390.68941127275	2781.3886989052257	15	12	7	24	19	0.17662118176788702	0.3359709363049839	0.3018513210947755	0.1855565608323534	
5240000	-10122.014938144415	-9262.411265111708	-859.6036730327066	-9262.411265111708	3945.6578091558054	3.9237671872169915	1.2233074486093727E-5	0.44202069371684755	1.2713878379181694E-5	3.2096016667468165E-11	0.4638996859029822	-802.809021088761	162182.2786766794	129450.14743481405	21969.507690876522	10154.118813472049	2147.353295094782	4	8	21	27	17	0.17662118176788702	0.3359709363049839	0.3018513210947755	0.1855565608323534	
5250000	-10050.990347489413	-9264.169916784098	-786.8204307053154	-9264.169916784098	1690.2550096658795	3.7202994881588465	2.5964928817867617E-5	0.5525272421837365	2.6240272099845323E-5	2.07422471560417E-10	0.5490616051739647	-737.6421611479417	98105.39296814353	7646.800193828031	5425.571294541579	1080.1051171216043	199.9326804866217	8	28	26	9	6	0.17662118176788702	0.3359709363049839	0.3018513210947755	0.1855565608323534	
5260000	-10019.876439331934	-9264.433887210756	-755.4425521211776	-9264.433887210756	1243.3729826822014	3.716041283936993	3.0559848824054376E-5	0.5171912247417416	3.2454310098481796E-5	3.2247346900830973E-10	0.5708160283316956	-706.2406124982309	46468.70293686791	5564.560822041975	1980.6985794157724	4354.549521320055	310.76369237916305	8	32	16	10	11	0.1887257530850161	0.3257939751643566	0.3175905474928705	0.1678897242577566	
5270000	-10005.67872381192	-9264.128901779803	-741.5498220321175	-9264.128901779803	1083.5002327256016	3.716041283936993	4.49688069578965E-5	0.4784645151727452	4.626528604481099E-5	5.141347937434346E-10	0.5149822013195768	-694.2422516740779	77407.35602036257	5978.3228974533895	1235.0584728799777	1292.6721934046002	326.35712646243053	6	36	9	15	11	0.1769652245732885	0.3424442993370169	0.3175905474928705	0.16299992859682388	
5280000	-10064.334113080758	-9269.873510136003	-794.4606029447546	-9269.873510136003	2183.227020722697	3.5290541306355827	2.118159347477528E-5	0.6828723092312715	2.078897199431625E-5	2.0140897765604307E-10	0.6819129277676991	-740.1105033226112	126372.4663898486	11266.240790646933	7579.232758658081	11693.715505982062	610.3898284224648	7	3	49	3	15	0.1769652245732885	0.3424442993370169	0.3175905474928705	0.16299992859682388	
5290000	-9946.513510012976	-9258.816640601399	-687.696869411576	-9258.816640601399	523.2484826480814	3.5285037836193522	7.626977374060914E-5	0.6202570282599892	7.942745851435765E-5	2.408034546738707E-9	0.6186401134074807	-641.1005919491369	38106.02418286123	3133.771099659403	1979.3294544752976	1786.6820853407935	167.35104113854746	9	3	50	2	13	0.1769652245732885	0.3424442993370169	0.3175905474928705	0.16299992859682388	
5300000	-9933.695993348654	-9261.799169468715	-671.8968238799382	-9261.799169468715	422.19447226074215	4.300861583124824	8.496420322956441E-5	0.5678384675104435	9.737564877659832E-5	2.5430796384550242E-9	0.5551773724514804	-622.96751996647	47275.146964460786	21904.761191005804	1158.5022269083127	1810.624559469881	81.63500769586575	4	6	24	31	12	0.1847673904167652	0.3424442993370169	0.3097883816493938	0.16299992859682388	
5310000	-9833.832773884233	-9264.970888152084	-568.8618857321486	-9264.970888152084	122.47757294036602	3.614821497132001	3.024501129046025E-4	0.6145851002428596	3.459689484309164E-4	5.045257570461183E-8	0.6686351583016572	-534.7618060551445	2717.5746125306237	545.8024461093097	440.33934483996194	26.398709221202306	23.333340586637227	10	23	32	6	6	0.18466119154993546	0.3424442993370169	0.3098945805162236	0.16299992859682388	
5320000	-9840.567927707298	-9255.447089500922	-585.1208382063759	-9255.447089500922	168.90642179416983	3.870573196858464	2.4556201101031647E-4	0.5950234305458865	2.7148320805464197E-4	3.0467303973979606E-8	0.6296215866360352	-549.2554939784646	3918.726585216015	390.6131929252482	592.9092039229051	40.45586165204134	36.11858090699938	12	32	19	4	10	0.18053475302199493	0.3424442993370169	0.31402101904416413	0.16299992859682388	
5330000	-9846.41511419806	-9258.945838042328	-587.4692761557328	-9258.945838042328	169.98310188819977	3.7796742799900764	2.4375208005034647E-4	0.6250106649212667	2.575619110049166E-4	3.2616868600308725E-8	0.6831313737110603	-549.4878725889254	6221.951859957786	486.9954970653337	780.0007586897387	84.11793462585524	57.47351464532001	11	43	8	2	13	0.2025022852141958	0.3204767671448161	0.31402101904416413	0.16299992859682388	
5340000	-9878.765347568893	-9256.61222501195	-622.1531225569441	-9256.61222501195	244.33636889211382	4.10115869705122	1.5411133587908552E-4	0.6306504959939018	1.7039456119335346E-4	9.460744212237335E-9	0.6034309522057386	-581.4946182965482	7928.48832998075	1158.9690632989923	678.2504259369828	645.9605849510599	60.66563593121545	14	21	8	20	14	0.1822236402009447	0.34628511967044084	0.2997381355563963	0.17175310457221812	
5350000	-9927.02830996871	-9264.06312577777	-662.9651841909402	-9264.06312577777	336.4607615800607	4.10115869705122	1.1913085763823921E-4	0.7102278989003391	1.1859848437966228E-4	7.2835390725288E-9	0.6827235960111747	-621.6239028203524	5160.5008815811425	801.7477772181909	736.2659444159951	1185.213784557414	61.9642265956757	29	8	16	11	13	0.17611933073744354	0.34628511967044084	0.30584244501989744	0.17175310457221812	
5360000	-9909.149958114464	-9266.686067164572	-642.4638909498924	-9266.686067164572	357.7779790833093	3.4467775670195104	1.6498644553414752E-4	0.6381608214876647	1.6064606245178476E-4	1.071551409744959E-8	0.6296794416401347	-599.0342944189905	6868.898783969006	7694.324454664741	523.3018475402426	926.0979499893742	63.693734380881054	24	2	36	4	11	0.19703158047933408	0.3225984859932671	0.30861682895518067	0.17175310457221812	
5370000	-9884.483803787703	-9247.716966058353	-636.7668377293496	-9247.716966058353	293.40884367866505	3.4467775670195104	1.8431482630472463E-4	0.6830028670384655	1.7576318716625838E-4	2.0635858721855343E-8	0.7625984424203313	-596.6229319884724	6485.975335011362	4035.819974344119	916.7794626254376	222.76954471148258	27.632981886617184	16	7	41	1	12	0.19703158047933408	0.33324149158468364	0.30861682895518067	0.1611100989808016	
5380000	-9899.63215044609	-9236.516051779723	-663.1160986663668	-9236.516051779723	429.96502707620846	3.8311738390480583	1.0735343189722332E-4	0.6527285371202235	1.0594960226899207E-4	4.487744235517528E-9	0.6512395934749375	-623.722445960729	8192.09281311342	620.7323422729594	1067.828358468213	36.50349379876208	61.03188931984884	20	11	32	9	5	0.18570843386460148	0.33324149158468364	0.30861682895518067	0.17243324559553422	
5390000	-9950.081268820257	-9256.506742951075	-693.5745258691832	-9256.506742951075	534.9613125757747	3.9541179446076065	7.576362888793047E-5	0.6118787779073686	7.794117105393328E-5	2.8349056608539587E-9	0.6703567816622874	-649.4165221953159	8987.634363608528	2253.865921645917	1638.07580249899	2200.307468764301	92.2234311807297	15	9	37	3	13	0.18570843386460148	0.3407773868729116	0.30861682895518067	0.1648973503073063	
5400000	-10010.279810244194	-9247.543778170037	-762.7360320741566	-9247.543778170037	1268.6530512932852	4.082370984162783	3.291329854787396E-5	0.6646869792998668	3.3423775262873296E-5	6.443682919517898E-10	0.7489835291876017	-711.3069116472453	47938.238179347296	19452.938176285657	13039.820394385164	3426.1852489961666	198.1808340891121	10	5	14	34	14	0.18570843386460148	0.3407773868729116	0.3030990625153658	0.17041511674712118	
5410000	-9981.361555707568	-9262.352703262171	-719.0088524453962	-9262.352703262171	842.2570480884855	3.8834099988343587	4.7634860000440875E-5	0.5447115548748472	5.104930896792733E-5	6.822566099509846E-10	0.5347866371548997	-671.5901128030343	26186.594876111958	1988.4316561852092	3724.7630822933293	2899.844854394191	105.54450368460058	13	9	3	38	14	0.1884368655232609	0.34859134920504853	0.29528510018322884	0.16768668508846177	
5420000	-9971.197507693636	-9267.084466245647	-704.1130414479892	-9267.084466245647	737.217887095651	3.578615929505307	6.444270602270067E-5	0.5354581143326648	7.341054194925968E-5	1.2584721056987206E-9	0.5218242871196553	-658.9947609820398	13231.791609097174	1483.3965499838037	2633.334426270293	2260.3100537523846	231.69771604382922	15	18	9	20	15	0.1809108121488307	0.3344832939510655	0.31691920881164204	0.16768668508846177	
5430000	-9913.813357858395	-9260.94679139818	-652.8665664602139	-9260.94679139818	320.21454744959766	3.578615929505307	1.333995254676594E-4	0.5669408836411444	1.462420158820959E-4	6.690217513179644E-9	0.5854060526979552	-611.784786552496	7521.587231045706	1230.893947695071	854.1541453967842	881.4659796333527	173.8439417824542	15	26	3	18	15	0.18722685482368015	0.3232279276120541	0.321858532475804	0.16768668508846177	
5440000	-9908.576959590704	-9272.447454363433	-636.1295052272709	-9272.447454363433	264.28781039551944	3.4877045770273454	1.7869298905169343E-4	0.6471634992454448	1.7287480380464884E-4	9.189827794781827E-9	0.5563025296829582	-597.3773167198136	6211.2045649353395	830.008037112676	504.4332872010878	345.8226175185061	113.61608973472511	15	29	18	2	13	0.191329967543061	0.3439998736300809	0.28767112225137603	0.17699903657548205	
5450000	-9968.692500431443	-9273.33165144246	-695.3608489889837	-9273.33165144246	688.1855037897321	3.5171819466216556	8.569769792236854E-5	0.6320189359588785	8.34432204252976E-5	2.629927441900099E-9	0.5980246514065671	-651.5686978019072	16569.86479794038	950.7468855780681	1967.1072408737311	587.5081549610356	247.9528225708395	14	27	21	14	1	0.1901043287287255	0.3439998736300809	0.28767112225137603	0.17822467538981754	
5460000	-9934.952523613129	-9251.370177472938	-683.58234614019	-9251.370177472938	570.145131423939	3.5171819466216556	9.947793311563737E-5	0.5748125084208805	9.475776923669336E-5	3.943253275916732E-9	0.6328639456617069	-640.0029192130013	16834.609283274527	4589.351399167201	1213.2985286985727	726.6813774064998	259.1394557333055	12	5	32	14	14	0.1901043287287255	0.32285766629338325	0.30881332958807367	0.17822467538981754	
5470000	-9927.464877138555	-9262.328836907309	-665.1360402312451	-9262.328836907309	432.0407103367815	3.6510741276073246	1.2898044033388367E-4	0.6606214654713393	1.1521359141596633E-4	8.464401421975298E-9	0.7645612413284393	-619.7478231166596	14557.893032475191	12533.423733718351	1501.3992268252307	997.8416076311198	78.87551003681165	8	6	5	48	10	0.18551631968856405	0.32744567533354474	0.30881332958807367	0.17822467538981754	
5480000	-9948.635041953628	-9270.149561140895	-678.4854808127325	-9270.149561140895	392.51275303421585	3.8744344244983733	9.476099005160746E-5	0.5830694551815899	8.934496031676243E-5	2.910732645696961E-9	0.5973006573800226	-633.6827087130006	19613.20516137811	1640.968910601934	2367.3929759642688	1206.1403835446133	101.25308141935831	14	1	9	41	12	0.19042586428268768	0.32744567533354474	0.30881332958807367	0.1733151307956939	
5490000	-9894.437437468448	-9259.168840794044	-635.2685966744045	-9259.168840794044	290.1774300322337	3.8744344244983733	1.3093867160292465E-4	0.5578351580423377	1.2751515294269784E-4	4.620770543296557E-9	0.5646835307276509	-590.3860579919594	11298.725218042035	7013.421567157819	651.9053849809995	1485.3200494976104	38.332709063953295	9	10	39	5	14	0.19042586428268768	0.32744567533354474	0.30881332958807367	0.1733151307956939	
5500000	-9886.132440838534	-9261.6978131234	-624.4346277151342	-9261.6978131234	220.29123448459347	3.375101403673863	1.4674059990847E-4	0.7808604226279551	1.568215323756202E-4	1.1454817795005744E-8	0.7071004174704377	-577.9135018521679	10779.929831870826	7834.104730623199	468.5907288745077	1636.1030367171877	32.04778089415106	8	10	35	10	14	0.19042586428268768	0.32744567533354474	0.30881332958807367	0.1733151307956939	
5510000	-9910.114938844517	-9260.425152965496	-649.6897858790213	-9260.425152965496	396.47220821443256	3.6376362048160753	1.1643880984905071E-4	0.6620846987647518	1.3047917082460055E-4	5.04067619529386E-9	0.5711333216809225	-600.1556289094176	15453.235197515047	23071.358485931778	721.9793486073958	2445.5598913634735	157.58704282521427	7	6	50	2	12	0.19205689418766986	0.3235126892197496	0.30718229968309146	0.17724811690948902	
5520000	-9896.481654101359	-9267.657683500509	-628.8239706008495	-9267.657683500509	276.7227687381186	3.7209877420558506	1.307476681383609E-4	0.509862487906896	1.4484737491704907E-4	4.562990556197598E-9	0.4810632808087887	-588.6751846195226	9331.62804192426	9848.377356715575	798.6395703166675	43.8645330015387	29.44129822533134	2	7	55	4	9	0.18160836189016413	0.3339612215172553	0.30718229968309146	0.17724811690948902	
5530000	-9924.942201846465	-9268.396537541263	-656.545664305202	-9268.396537541263	563.7031835634301	3.911964101802781	9.93438915350219E-5	0.6141027863615287	1.0801920805685696E-4	4.090320662493463E-9	0.6077295535725181	-614.6649378815042	19805.953945078625	2113.471076623174	1168.3596886601918	178.54405254329686	109.32752198249233	7	13	45	2	10	0.18160836189016413	0.33492241071588363	0.30718229968309146	0.1762869277108607	
5540000	-9957.085224144526	-9265.074123613213	-692.0111005313139	-9265.074123613213	522.3126721331859	4.031962964530794	7.817514479328216E-5	0.5742494500814747	8.660867887225697E-5	2.90501580535258E-9	0.6211521281204458	-646.4183847317167	45465.19759922104	7445.312931553204	1366.6417160339693	115.01405733950091	248.97430258485312	13	5	45	9	5	0.1798088846669848	0.336721887939063	0.30718229968309146	0.1762869277108607	
5550000	-9985.937462478085	-9266.857202784151	-719.0802596939341	-9266.857202784151	771.3706049458932	3.4027625717226497	4.908043652030876E-5	0.6389967085751621	5.3610597028400455E-5	1.2136701877083669E-9	0.6571262178944601	-674.1861788732082	27228.525252783544	4771.608714386381	1875.9897114313492	65.36400820980553	195.92415202484958	13	14	38	8	4	0.1798088846669848	0.338532988068936	0.30537119955321845	0.1762869277108607	
5560000	-9926.45893974609	-9276.766410900265	-649.6925288458242	-9276.766410900265	424.59654025512714	3.814812648555373	1.2105469773812276E-4	0.6461566375205203	1.293985703838013E-4	8.252173553960377E-9	0.7279956135673005	-605.3223299580475	13126.061841713074	4338.90110562183	917.1977790114303	1387.2895356707818	108.69350241655016	8	3	35	19	12	0.1798088846669848	0.3509858854992513	0.30537119955321845	0.16383403028054544	
5570000	-9927.116733617342	-9266.878904669884	-660.2378289474584	-9266.878904669884	414.4250989913511	3.8718624148706273	1.0356044924381838E-4	0.5654564856295212	1.0506894101058135E-4	3.220812818688691E-9	0.561235383595009	-615.0167528506745	13762.694433035498	12992.758262771857	1298.7870058937413	1078.0869768918233	83.03135215259806	6	6	28	22	15	0.181349513346074	0.3331920390365169	0.2960950461042762	0.1893634015131329	
5580000	-9884.447758935854	-9247.956679604435	-636.4910793314189	-9247.956679604435	273.8504750592149	3.4671187467897586	1.4452583084994717E-4	0.7152141413532579	1.3912854335858455E-4	1.0637254868333498E-8	0.7447791605353841	-590.5461709088537	33664.57628774143	7889.7796984109345	1240.719906811292	939.7787668817701	46.955151525977485	9	1	26	27	14	0.18017253785954757	0.3346872206753502	0.3133046328433652	0.17183560862173708	
5590000	-9872.795493999325	-9251.61718262947	-621.1783113698546	-9251.61718262947	284.0231031910139	3.6626661247363055	1.6647560312077944E-4	0.7101125648308564	1.6177707067724205E-4	1.1275631592703213E-8	0.6630706803359093	-579.3022417492864	9960.746862400276	701.5810576747939	871.2889115302746	871.9525504376451	46.51007955165703	11	38	5	9	14	0.18881146231412888	0.3346872206753502	0.30854245003932734	0.16795886697119358	
5600000	-9922.35662937466	-9264.759386496138	-657.5972428785221	-9264.759386496138	379.35637446849046	3.71552615250278	1.0002364367606698E-4	0.5172902881453605	1.0942302138579457E-4	2.9713558850075742E-9	0.5354341537892156	-615.0619365021607	11921.048350441137	969.1245665667622	822.227346349486	1342.5411837944973	54.753763102467374	17	9	7	29	15	0.18857414165764755	0.33467987143330324	0.2973022782138951	0.17944370869515416	
5610000	-9853.903572530715	-9246.95019195288	-606.9533805778359	-9246.95019195288	184.88804549542343	4.101406485972166	2.3593023804502531E-4	0.6329420623218334	2.4327232062801396E-4	2.1928855809308142E-8	0.596657003574457	-567.427332596668	8634.244015361186	1312.3493731544957	202.18450620303219	346.89238250875263	53.05621384013105	5	22	3	32	15	0.18857414165764755	0.34365425955439294	0.29184256103872386	0.17592903774923568	
5620000	-9924.953512547056	-9270.909248216705	-654.0442643303511	-9270.909248216705	294.99630499864134	4.088269813420172	1.3663931195998928E-4	0.5927158918632368	1.4893767044638263E-4	7.22627482616043E-9	0.6000827149254314	-612.1014802057858	10535.836440123428	3011.753763182163	534.206317851018	647.9680909580986	148.8144678134281	7	20	7	29	14	0.1902593074546916	0.34196909375734885	0.29184256103872386	0.17592903774923568	
5630000	-9917.163675722128	-9265.921461107124	-651.2422146150047	-9265.921461107124	260.9189288335323	3.8096961232600304	1.6677908405885662E-4	0.7570651463291517	1.5710593788576495E-4	1.591762160154621E-8	0.7912577954717761	-609.5036523719749	9743.194592021064	1474.4316473336344	447.0693119475373	700.2202920138958	137.53749791488255	11	27	16	6	17	0.18029273445876184	0.34196909375734885	0.311308789347831	0.16642938243605826	
5640000	-9965.235396662414	-9263.394311923033	-701.841084739381	-9263.394311923033	752.9270025318349	3.8096961232600304	8.895664547303866E-5	0.571350604730256	8.400018477456435E-5	2.8077479779744787E-9	0.6305894266279571	-655.623370978527	10884.409787159128	5325.496950729459	2381.7385758633473	3598.6837868817556	177.0994762970329	10	6	40	3	18	0.18029273445876184	0.34196909375734885	0.2969990824488067	0.18073908933508265	
5650000	-9904.66769385974	-9264.534540571636	-640.1331532881037	-9264.534540571636	262.7025907051883	3.804403253228138	1.9411448852625832E-4	0.6195972022096801	1.9414425117888673E-4	1.2557316338527083E-8	0.6089979813509773	-594.9492015455324	17457.31762808731	3814.166126586043	995.622598086079	1723.1020675051218	152.2116863839894	3	13	40	3	18	0.19217985735108736	0.32956886626715365	0.2969990824488067	0.1812521939329523	
5660000	-9908.487525714449	-9264.060682758454	-644.4268429559941	-9264.060682758454	231.14595244921213	3.719870102315823	1.9023119408285646E-4	0.6215766146929315	1.860480867016009E-4	1.7342666822786938E-8	0.6947070492764583	-602.4071849388712	6196.539806421363	1547.6132215083287	1376.4766569738354	1167.3060369463549	241.13579469518717	13	1	28	13	22	0.19700702767422895	0.32956886626715365	0.2969990824488067	0.17642502360981072	
5670000	-9964.552489439935	-9275.377555344458	-689.1749340954766	-9275.377555344458	458.80369176532827	3.5594687719810003	1.015987625347333E-4	0.5781477064087168	1.0479259509464492E-4	3.7484593971685284E-9	0.5761652319141125	-644.1473505933553	17545.116932387507	4878.845697680536	3234.4848680495143	877.6464966413545	342.1150668863723	3	9	32	17	16	0.1969416216045596	0.3388035795888523	0.29952939402248446	0.16472540478410364	
5680000	-10001.006093104772	-9270.357296868018	-730.6487962367534	-9270.357296868018	733.4751185241399	3.600339150775963	6.631381800099939E-5	0.5943305719157916	6.587079260044507E-5	1.380703841516351E-9	0.590834653244606	-684.3057255694006	33333.778365443955	4264.21291416063	3812.199608672227	941.4375271649008	185.31421040548616	10	23	14	20	10	0.183233456095076	0.33504967436436517	0.29952939402248446	0.1821874755180744	
5690000	-9943.56493604571	-9254.386115970074	-689.1788200756373	-9254.386115970074	512.0704932328672	3.736349944140341	9.380561050373608E-5	0.5945683590761115	9.217262359868517E-5	2.9032789144825685E-9	0.5757669396416102	-647.8545915110026	16224.078441815793	2313.1397783670254	596.0010512945465	200.56771031024468	224.41525472790346	5	43	15	12	2	0.19014527725036556	0.3329453770830182	0.3062806968225303	0.17062864884408596	
5700000	-9930.723255390816	-9263.38336743044	-667.3398879603753	-9263.38336743044	361.82445597264484	4.389502871629965	1.1192754175443698E-4	0.5788880795459724	1.0170731185481433E-4	3.1863054009546526E-9	0.5567171394010741	-623.6316735445173	75471.31474483963	2596.003600974282	484.60041389107283	52.45749905764737	111.19215981047846	5	38	19	6	9	0.19922160796182822	0.3329453770830182	0.2972043661110676	0.17062864884408596	
5710000	-9934.39376812653	-9261.66258675867	-672.7311813678605	-9261.66258675867	345.8098761473526	3.9385604359783075	1.2023500854164319E-4	0.654902776644857	1.1110549271346782E-4	6.104128917702861E-9	0.6579076517351394	-629.5461387453003	13905.506632259567	2235.361771839532	584.7819559898077	904.6704436994912	303.50911775462873	5	39	16	1	16	0.18715333073692741	0.3329453770830182	0.2972043661110676	0.18269692606898677	
5720000	-9928.939993789412	-9248.814248940052	-680.1257448493598	-9248.814248940052	437.0351777218019	3.857861303059702	1.0551587713925337E-4	0.7469174010573935	1.0072390689429743E-4	7.247575120202865E-9	0.8139796149246928	-640.0116453448446	11957.26037781147	3388.386730363412	411.14443268928636	63.757842836424125	82.17536578045284	7	40	24	3	3	0.18715333073692741	0.3433885517138284	0.29540615687089156	0.1740519606783526	
5730000	-9881.560097863185	-9264.597509395848	-616.9625884673369	-9264.597509395848	210.4732842152592	3.8630613868607773	2.0335101872640427E-4	0.639045878587089	2.0973925834864843E-4	1.601764397643389E-8	0.6151201375559909	-579.7042560777437	8078.876925868747	1040.7945936284602	332.88563173671787	41.91703415014156	57.25909777419515	7	46	11	5	8	0.18715333073692741	0.3433885517138284	0.29540615687089156	0.1740519606783526	
5740000	-9897.359445820046	-9284.210691942795	-613.1487538772508	-9284.210691942795	241.32971858779922	3.801517523053639	2.4112731483738676E-4	0.5608674573720536	2.470000288398334E-4	1.9716249450917416E-8	0.5789629029338463	-573.2180315899885	8365.41972501904	581.0321476490939	948.1898317109483	341.6743576931694	69.68891986222225	8	3	40	11	15	0.18715333073692741	0.3433885517138284	0.2984456299660759	0.1710124875831683	
5750000	-9869.068875575595	-9260.414314187132	-608.6545613884637	-9260.414314187132	196.36214772878012	3.801517523053639	2.3653569151699556E-4	0.6412581820173618	2.2968442118326244E-4	2.2544353559940378E-8	0.6255296519320911	-569.3287410271658	9049.752662849922	1484.065668856243	743.544056328832	108.26459856935149	94.77395097432205	5	32	13	12	15	0.18715333073692741	0.3433885517138284	0.2984456299660759	0.1710124875831683	
5760000	-9908.181020463619	-9266.206147976261	-641.9748724873572	-9266.206147976261	263.17991511997997	3.4954060265730913	1.8457667559481101E-4	0.622359158462485	1.881447532596588E-4	1.0711111176878032E-8	0.5408621346499494	-601.2810008236519	9938.89144000958	1160.5182724920087	1117.052389178509	299.1726731359223	151.05747780504964	16	30	5	14	12	0.18916571706892904	0.35399011262532093	0.29336050295715854	0.16348366734859152	
5770000	-9939.160193038018	-9267.509668265662	-671.6505247723559	-9267.509668265662	311.9516616041821	3.4954060265730913	1.2158529827729462E-4	0.553221683665181	1.247869247464465E-4	5.153877541332253E-9	0.5832988580089281	-627.3835665708283	9219.610149150589	8350.853758888694	1989.99218611987	1044.410350599561	355.7411188034641	8	11	23	7	28	0.18384872619890433	0.3427433441354943	0.2928544443824159	0.18055348528318546	
5780000	-9855.013930865742	-9260.034473216232	-594.9794576495094	-9260.034473216232	162.24724395463087	3.8285934656609033	3.1237482775644366E-4	0.603687014879092	3.167654154830992E-4	3.031833792693593E-8	0.5684108062600509	-553.8006828895594	4067.09654902459	1715.7983088547896	1938.7150808501358	834.635632718313	106.79243082212786	8	7	2	33	27	0.18448507685910204	0.3377238877337612	0.31305623520895104	0.16473480019818565	
5790000	-9972.423567578962	-9268.104465194547	-704.3191023844148	-9268.104465194547	676.5373111820003	3.8285934656609033	7.252116117331976E-5	0.6147003225222751	7.479518800965571E-5	1.4742035842123411E-9	0.5337472151773703	-657.8631332495598	32198.72177730834	12854.579291999442	2602.3486916228135	211.69232402201234	337.2098041523899	1	11	41	2	22	0.18448507685910204	0.3354638846390316	0.30450516156268914	0.17554587693917714	
5800000	-10013.09930502055	-9268.448187388718	-744.6511176318319	-9268.448187388718	773.2777930956202	3.013506582466647	5.557394768159955E-5	0.5233073126858515	5.684340948460947E-5	8.84270845550703E-10	0.5408181880355766	-694.2211894802988	73360.17934582199	21459.848359163112	6375.96125581939	2811.629257834015	462.06301523857167	7	1	33	12	24	0.1881759388689835	0.3354638846390316	0.30081429955280764	0.17554587693917714	
5810000	-10001.699138368374	-9263.354807657155	-738.34433071122	-9263.354807657155	1035.4805272940657	3.6004514144512467	5.094041923311909E-5	0.5603104934526743	5.7865274717949E-5	1.01336174758477E-9	0.6057016677676348	-688.9401153484388	36000.041249466645	30497.246728293416	4753.782237834991	1718.8920912717645	574.8031600835858	1	11	26	21	18	0.18545308643688616	0.3363271562801463	0.29695342813052966	0.18126632915243776	
5820000	-10106.353891226736	-9265.740637909379	-840.6132533173572	-9265.740637909379	4018.212968585448	3.837926770184652	1.5854421203976395E-5	0.5224028038147487	1.7447502526119046E-5	1.0446642010823833E-10	0.587065248646204	-784.1551855174451	117006.77396893136	112756.56917982525	23723.55059974845	10108.365772507479	1650.8385738601528	3	8	18	29	19	0.18545308643688616	0.3363271562801463	0.3125933093719025	0.16562644791106493	
5830000	-10071.05620682831	-9253.200635353893	-817.8555714744184	-9253.200635353893	2014.5375357803887	3.2501503918757977	2.0009262411569922E-5	0.4915026508744756	2.143430323150755E-5	1.3387269262166477E-10	0.5663795332163779	-763.2703381819268	53968.534990016145	43794.825055959365	55481.9740721605	5743.69100227593	1268.69270835128	5	13	7	33	19	0.1852506989738086	0.33652954374322386	0.3035021682191879	0.1747175890637795	
5840000	-10125.443980443337	-9280.26022651316	-845.1837539301757	-9280.26022651316	2538.3664809445036	3.763265343949297	1.6090858456392052E-5	0.5685805528725038	1.717503857020031E-5	1.205710081920607E-10	0.6363534131750963	-789.7634956263732	50131.957048027274	68361.85324109434	21809.50187716219	15439.60317996065	851.1130303316748	8	3	16	32	18	0.1852506989738086	0.33652954374322386	0.3035021682191879	0.1747175890637795	
5850000	-10141.681487986034	-9263.48053701569	-878.2009509703431	-9263.48053701569	5001.538733924908	3.5605988368150614	8.727373519864242E-6	0.5000443781119408	9.742076450789337E-6	2.906709141552038E-11	0.5735817159722199	-821.5571782212343	196519.54602274386	53761.076667873174	26117.910205065036	14255.290506158526	1085.4496030535556	5	16	13	30	13	0.1852506989738086	0.34281474062637646	0.2972169713360353	0.1747175890637795	
5860000	-10097.169967195803	-9277.991664450608	-819.1783027451947	-9277.991664450608	2804.2285644398517	3.5605988368150614	2.058267873460858E-5	0.5213297184382539	2.0130854811833146E-5	1.7780029042264286E-10	0.6443525040279197	-768.2846014975612	69245.12149027034	11335.553752505664	6154.678395419298	4816.089539617685	1158.5818248203768	8	37	15	1	16	0.1852506989738086	0.34281474062637646	0.295272909230433	0.17666165116938182	
5870000	-10070.10418754342	-9269.213267098328	-800.8909204450929	-9269.213267098328	2002.318495994455	3.460443389238298	2.4797703690954133E-5	0.5381551319625827	2.5126574034513045E-5	1.8055306696502818E-10	0.548854158395529	-750.0911593774161	137288.50073174346	15003.040213425507	3387.7147500519413	2315.8886767877693	629.1444250359111	4	35	10	17	11	0.18500501467104186	0.3347813738017362	0.30355196035784	0.17666165116938182	
5880000	-10029.216356884355	-9249.628301390201	-779.5880554941537	-9249.628301390201	1249.3686181869346	3.6086090797076347	3.51648329058331E-5	0.6128352244644509	3.190911283658151E-5	3.432768795556693E-10	0.5651782971390268	-728.1586065997298	37522.94345286355	8119.802236315358	18112.206301209317	3478.4942693382995	353.45294071433773	11	19	8	23	16	0.18970975967078485	0.3347813738017362	0.2982893282359674	0.17721953829151144	
5890000	-9981.125544762815	-9274.832755869014	-706.2927888938016	-9274.832755869014	477.1681813028201	3.6086090797076347	9.237275887361589E-5	0.532624791657932	8.48176173661016E-5	1.6986404338792516E-9	0.49565691458666483	-660.2149721373901	12862.707319124464	5703.360548455199	4856.53646302478	2353.902837922706	200.85113063264757	16	18	2	23	18	0.17770132266602767	0.3404507003274024	0.3155807396212708	0.16626723738529908	
5900000	-10049.224030548363	-9270.506505177756	-778.7175253706066	-9270.506505177756	1297.2644170735166	3.4225004958050476	3.992173686510626E-5	0.5008494871388756	3.6531687669629465E-5	3.3596407287614357E-10	0.5039468911177067	-727.6565944515678	130034.57746500843	13259.56366477165	5728.965054073324	2574.260200217766	804.614127512776	5	19	23	12	18	0.17770132266602767	0.3349414279314759	0.31838316151619217	0.16897408788630422	
5910000	-10109.157413882127	-9264.905871991374	-844.2515418907542	-9264.905871991374	2606.6202254535874	3.210218276268198	1.7787707998693548E-5	0.6756969981783216	1.4956753612604113E-5	9.793995201609417E-11	0.6424748687787972	-792.4129691163939	167420.7052026823	27023.81245440782	4920.214460797765	1578.4429114675656	488.746436124282	5	38	25	8	1	0.17786172351693522	0.3579460833867121	0.29521810521004843	0.16897408788630422	
5920000	-10077.13384135757	-9267.366926320523	-809.7669150370467	-9267.366926320523	1963.4495798443704	3.2678213632282693	2.4898775921411352E-5	0.6129525708592871	2.3186238055491004E-5	1.4772148400098598E-10	0.524139622285287	-756.2756826064622	348749.8891818497	20271.70601047512	3030.83670717754	3174.4860129865265	528.7063892186327	4	36	21	10	6	0.17786172351693522	0.35458431685825953	0.29521810521004843	0.17233585441475677	
5930000	-9965.11462747411	-9258.68828258783	-706.4263448862796	-9258.68828258783	641.4541158498183	4.115071078565328	8.100464154825157E-5	0.5075465665435829	7.947385600588258E-5	1.2591938258796998E-9	0.46397693108886306	-660.3142791829282	25399.0449243698	3076.8312404770068	2087.80634161243	2104.2341332671544	487.2524248593121	3	44	2	5	23	0.18627989386318305	0.3332162892981332	0.3090556262871126	0.17144819055157107	
5940000	-10042.366149981557	-9279.188799337884	-763.177350643673	-9279.188799337884	1135.665002434292	4.129868323560868	3.6675746617453555E-5	0.5093835840506182	3.8672026695213536E-5	2.958558473273934E-10	0.4789437140745008	-713.6224791346235	64819.1296430927	6902.2093301029745	8668.062510623558	1144.0336000811635	549.9875817852823	3	36	7	25	6	0.1953442699276209	0.357742842378433	0.28452907320681275	0.1623838144871332	
5950000	-9967.903425701294	-9279.827647346005	-688.0757783552898	-9279.827647346005	387.8524996071754	3.530484447146155	1.0120094373037254E-4	0.4338294770111994	1.054397166835653E-4	1.888112389221477E-9	0.4231007496384534	-644.6137875207844	14774.999113897698	3917.111128492778	2682.039163997293	787.351689297826	135.41172956180372	12	30	2	27	6	0.1953442699276209	0.3479454884727918	0.2957929710856421	0.16091727051394508	
5960000	-9931.37356652844	-9285.523781658265	-645.8497848701753	-9285.523781658265	271.4778166016418	4.021845993420842	1.6409169133454094E-4	0.44421848556391424	1.582946630202246E-4	4.9310892335115615E-9	0.4434478174382195	-602.8513350375875	12407.34341913876	10063.396064755707	1832.4307404867216	326.51671291338715	82.18284099472764	4	1	38	29	5	0.18413248348304184	0.34820552906519925	0.31395898912240927	0.1537029983293495	
5970000	-9959.509070816324	-9275.872574200721	-683.6364966156027	-9275.872574200721	476.7469051043327	3.6665185734971972	9.792570002036564E-5	0.385224143602641	1.0202444631885507E-4	1.2325184014312163E-9	0.3623289852963529	-641.3584682275348	12626.695447269127	3047.61272354377	2281.7574620740234	605.8631316893483	61.855552162930955	8	3	35	24	7	0.18438249786721517	0.32304174122548607	0.3224496267774427	0.17012613412985594	
5980000	-9889.758195207058	-9269.930613868548	-619.82758133851	-9269.930613868548	174.0397233144238	3.599322517356328	2.2071555179981465E-4	0.45077238734710023	2.3416110077355322E-4	1.0937731207385186E-8	0.4559452688353535	-579.9938608017516	7772.562660826424	3341.517174627002	1058.7137108405645	272.82648690291467	35.72658325143663	5	24	15	26	7	0.1864393262722005	0.3394959331766039	0.3039386064213395	0.17012613412985594	
5990000	-9890.002053383843	-9248.764056429838	-641.2379969540043	-9248.764056429838	234.21816284747848	3.599322517356328	1.8937937631628195E-4	0.4512579842514547	1.891473621132501E-4	7.72947305304983E-9	0.4569376534330724	-599.0350459172255	10217.679618918879	9224.462774001344	1633.0923530053878	312.85196790486646	30.867720603578725	1	4	40	26	6	0.1864393262722005	0.3394959331766039	0.30253476332080376	0.1715299772303917	
6000000	-9943.42472286234	-9270.846577735903	-672.5781451264378	-9270.846577735903	326.45714954057723	3.599322517356328	1.0481654226302963E-4	0.33228095650069667	1.0996236401494441E-4	1.249783830470059E-9	0.33952477041237245	-628.9134410098947	19060.561102040807	6808.38612075786	3137.733515208403	590.570992175589	27.349488719618257	4	2	36	28	7	0.1864393262722005	0.3287882282995665	0.3132424681978412	0.1715299772303917	
6010000	-9889.202476718026	-9279.236411759444	-609.9660649585815	-9279.236411759444	153.16743110077752	3.599322517356328	2.3945791540971151E-4	0.39321894453860534	2.2638218922690074E-4	8.175148896795735E-9	0.39174744653717186	-568.9695419267479	6602.5536693670265	1974.0588283375132	2652.4972810857603	492.5360600534019	13.239929325131795	6	2	27	34	8	0.1864393262722005	0.34143028447455803	0.30060041202284965	0.1715299772303917	
6020000	-9879.849511799275	-9257.627072732117	-622.2224390671572	-9257.627072732117	176.08040448742483	3.599322517356328	2.2038416261163725E-4	0.4640754189667389	2.091202688576594E-4	9.5717060188893E-9	0.4649153387115254	-580.1059269313845	4559.634402997234	9501.603975677592	1737.1194262524045	392.04508411803505	16.294751893129764	7	3	26	33	8	0.1864393262722005	0.3311864149405314	0.31084428155687627	0.1715299772303917	
6030000	-9887.908100488023	-9258.989576672964	-628.9185238150593	-9258.989576672964	198.25791151092224	3.599322517356328	1.6946329631670353E-4	0.5050207955709253	1.6707949254862696E-4	7.983429707661348E-9	0.5438449753129788	-588.8839580341993	4637.198700818571	2814.7259171570863	1732.7474176014268	400.5649577072967	6.391081792964871	20	1	15	33	8	0.19521073018116478	0.3189493528645112	0.3051372367469232	0.1807026802074007	
6040000	-9926.473263781258	-9275.921326041534	-650.5519377397234	-9275.921326041534	248.14507238336972	3.779787056117382	1.3511711009760104E-4	0.43967468138116933	1.411945252997883E-4	4.046137498174163E-9	0.4778795864950509	-610.2416258644344	8499.529595777605	2966.21491164729	592.9259519287024	506.3310427671455	47.04487640692739	7	24	9	30	7	0.19521073018116478	0.3189493528645112	0.3051372367469232	0.1807026802074007	
6050000	-9905.885499744983	-9277.097127588397	-628.7883721565871	-9277.097127588397	210.15390312773698	3.4435413335604785	2.0144294300216325E-4	0.44421174779971434	2.001175239443002E-4	9.181573394666621E-9	0.47720446109586967	-587.5309572131694	8725.124650751175	1514.9289257453636	2110.4698630795433	523.6388420311157	19.76678109552532	12	20	3	36	6	0.17247597915019866	0.3416841038954773	0.2971340800242255	0.1887058369300985	
6060000	-9946.96907065946	-9267.2494111277	-679.7196595317606	-9267.2494111277	423.83737584057263	3.9913900820616557	1.0701980362354706E-4	0.3831762797857783	1.01461050319746E-4	1.696073931815936E-9	0.40018269456353345	-633.3483209668219	12125.485106027189	2151.2375269213862	8479.794636241768	711.1790690647491	77.2045219619087	7	20	5	38	7	0.19197908587403031	0.3416841038954773	0.29901852241877175	0.1673182878117206	
6070000	-9948.487379606571	-9255.64630722782	-692.8410723787513	-9255.64630722782	512.7866124317086	3.9913900820616557	9.520311759760734E-5	0.3944743643533833	9.318027585464273E-5	1.4347841211491055E-9	0.4054538610808649	-646.6559684958166	22060.66608380391	13639.718808386984	5544.58333187473	805.6862307103564	135.79650628520434	5	2	27	35	8	0.19197908587403031	0.3416841038954773	0.29901852241877175	0.1673182878117206	
6080000	-9944.815915236743	-9276.316702037275	-668.4992131994683	-9276.316702037275	418.2995316911186	3.551153952539214	1.243875004445574E-4	0.3275960888471726	1.1946303596075193E-4	1.6756756201193172E-9	0.346601223946262	-625.7586917141653	10557.562470812049	1073.073982729924	2532.9246932784226	828.9177174563057	230.4303896723092	10	13	10	38	6	0.18241367582515883	0.3416841038954773	0.3035919611477907	0.17231025913157313	
6090000	-9881.040637368691	-9272.645890955226	-608.3947464134659	-9272.645890955226	184.68643366779528	3.551153952539214	2.4379035567797364E-4	0.45328691695021306	2.377666504141181E-4	1.1424221781712004E-8	0.4560336071642083	-568.5341918112011	3586.1600629646136	334.60338373249965	1219.0194251320472	477.26094771121655	90.19076500234432	11	14	14	29	9	0.18394469979441347	0.3416841038954773	0.30206093717853605	0.17231025913157313	
6100000	-9896.407613175152	-9262.400777588638	-634.0068355865126	-9262.400777588638	275.2700488410307	3.6281293806266883	1.6169199040012212E-4	0.4076540524494954	1.5691540033459966E-4	4.251054100935432E-9	0.4156394537328227	-586.3250647850505	10789.981151031267	1869.6463409486544	11055.945609048813	432.48920329445355	54.24997318967274	10	22	3	35	7	0.18180088754136206	0.33882203698168284	0.3042047494315875	0.1751723260453676	
6110000	-9901.76825657852	-9256.025236262802	-645.7430203157186	-9256.025236262802	317.45234261880023	3.6281293806266883	1.5204084635753228E-4	0.6379988462147698	1.461737226471229E-4	8.144903236618728E-9	0.6288553389513037	-603.0682527508491	9362.69158164515	1876.9765814369346	2726.20977295559	461.7160669891144	104.8455158246104	6	15	11	36	9	0.19896911033735562	0.32882937451871325	0.3074129414528168	0.16478857369111433	
6120000	-9881.102611897611	-9254.270038298986	-626.8325735986252	-9254.270038298986	291.116170235648	3.6475842114602233	1.4889472076376128E-4	0.5340145104623242	1.590082485592618E-4	5.8940632239341244E-9	0.49174986417336003	-582.8544507314249	10712.870001350853	1155.1147194492082	4030.2794787541193	345.96846660560436	45.50860392602649	6	24	5	36	6	0.19896911033735562	0.32882937451871325	0.3074129414528168	0.16478857369111433	
6130000	-9929.124957443737	-9260.508183012327	-668.6167744314096	-9260.508183012327	540.4756391242943	3.910793365824147	8.89804540755512E-5	0.5234204884916266	9.362207202248911E-5	2.658438094248392E-9	0.5528674831080375	-622.2847053139556	25142.88886430788	1977.9286712429357	5473.314124888509	592.147411477514	46.91828311548986	7	23	5	34	8	0.17778904246336363	0.340742212023208	0.31668017182231406	0.16478857369111433	
6140000	-9984.144393304781	-9268.874215872822	-715.27017743196	-9268.874215872822	673.8599866809062	3.320523138022595	6.252890389098526E-5	0.47752473538281076	6.693127183809727E-5	9.753087980025268E-10	0.5026761328282666	-669.4421742989958	20730.022272508388	1781.9183841625472	4516.145656529192	1104.5498382651144	87.2080207527686	15	15	8	31	8	0.1917333381315816	0.321553451551276	0.3045143742266901	0.1821988360904523	
6150000	-9929.469153537146	-9260.545783625137	-668.9233699120092	-9260.545783625137	431.1308132611753	3.385563565478927	8.310561404997352E-5	0.38515811306819037	9.207462263953325E-5	1.2430392862744664E-9	0.3922263654243907	-623.7337073175994	16466.08435934497	522.4367616352088	2366.1816845310964	1017.9901784724054	49.695655870137934	13	15	11	30	8	0.1917333381315816	0.32638423408252754	0.3088760432299424	0.17300638455594852	
6160000	-9911.103046743809	-9258.511514003647	-652.591532740161	-9258.511514003647	449.1789170093252	3.6963792760727556	9.203302677469514E-5	0.4704412280824911	1.0430032254234476E-4	2.5751366789556435E-9	0.4911980383055976	-608.9209109040738	14324.603476841145	641.0394136745268	2033.663051036877	750.8489754282806	34.754218365872084	9	23	20	17	8	0.1917333381315816	0.32638423408252754	0.3088760432299424	0.17300638455594852	
6170000	-9970.204098164679	-9263.33500638162	-706.8690917830594	-9263.33500638162	593.4616996482231	3.4365096614496005	7.311255918371982E-5	0.3811726183594084	7.536441794782495E-5	1.031081029080646E-9	0.43161143623750736	-663.0140847414712	17202.07027260655	1777.9839540926446	2578.1981822933585	1237.0768381492433	95.49075850109679	15	12	11	34	5	0.1917333381315816	0.32638423408252754	0.3088760432299424	0.17300638455594852	
6180000	-9991.229884982138	-9274.978903574225	-716.2509814079126	-9274.978903574225	896.321643252726	3.8786337453652435	6.158330680195406E-5	0.4137728333091475	6.235068306105586E-5	8.748049802475891E-10	0.4646388824997777	-671.5896451433964	15167.025583272794	2162.7784354404025	3836.256438567389	1225.7164299711706	100.01627427819366	14	8	16	32	7	0.1887589921926025	0.32638423408252754	0.3118503891689215	0.17300638455594852	
6190000	-10020.416863573651	-9281.64046437323	-738.7763992004227	-9281.64046437323	841.7397450931096	3.6235096128682063	4.94556529137498E-5	0.33003102623035946	5.009399754760556E-5	3.2297061045803115E-10	0.36803894308061985	-693.0080684307526	37890.11316225008	7253.943164245213	1712.807021259389	1524.6836964652628	89.91088546962362	9	25	10	27	6	0.1887589921926025	0.32638423408252754	0.3118503891689215	0.17300638455594852	
6200000	-9968.019169091742	-9276.833320587173	-691.1858485045691	-9276.833320587173	452.9085590847939	3.6235096128682063	9.526847632610051E-5	0.4656377270956415	9.044416812634184E-5	1.5356326169405584E-9	0.42904964126882933	-644.2011808030918	23946.215930096638	3765.760983025821	9402.700782305777	609.1582097504427	90.45777325049252	6	29	2	33	7	0.20356209024140132	0.3276442976881729	0.2898450311701909	0.17894858090023502	
6210000	-9940.308594667898	-9267.804279161128	-672.5043155067711	-9267.804279161128	429.4004198160202	3.6235096128682063	1.057707292736016E-4	0.46338093880499287	9.476515810239042E-5	1.6660952121362457E-9	0.4316225954280971	-628.8714315566625	29293.545973166398	4979.062908654007	440.6570770995586	670.3586117917063	17.695513005455364	5	31	28	7	6	0.18257149783235838	0.31333725018424013	0.32535092920639785	0.17874032277700377	
6220000	-9980.90215553805	-9253.720550502298	-727.1816050357528	-9253.720550502298	697.6544725009802	3.823386819348967	5.5090166878869375E-5	0.5065659526932497	5.2781939035168114E-5	6.070589313669733E-10	0.47671185222902906	-683.7922361919965	20562.48005641351	6065.821117515246	1426.7858619808949	513.4490770776837	28.790181874532625	8	24	37	1	7	0.16917923296148682	0.3380979825295035	0.31234610277474995	0.18037668173425986	
6230000	-9966.790781660548	-9239.044889730672	-727.7458919298754	-9239.044889730672	647.5360697575209	3.823386819348967	6.415680077275822E-5	0.6019111649635714	5.973493389864968E-5	1.6494742622078136E-9	0.6741357607203229	-684.7364321340067	42301.10756429955	5820.610451885504	1618.9937040875036	67.35703635568727	19.073199993771485	5	32	35	1	4	0.16917923296148682	0.3380979825295035	0.31736706733299547	0.17535571717601436	
6240000	-10005.51150249879	-9269.77003671589	-735.7414657828998	-9269.77003671589	917.4957790200955	3.8388944040243094	4.234909029569441E-5	0.5019540945062324	4.233140431024514E-5	4.635454341281571E-10	0.5071027377975516	-687.5152559632909	62402.97933818546	7886.814458430674	1045.935985550428	2047.117328066951	46.64872550052636	3	33	25	10	6	0.16961818496400188	0.3380979825295035	0.31692811533048043	0.17535571717601436	
6250000	-9952.915233357902	-9252.61138711377	-700.3038462441323	-9252.61138711377	455.5280573359803	3.8388944040243094	8.379634299388963E-5	0.5648058831249455	8.327859311685973E-5	2.7904013680466365E-9	0.6321026620313404	-654.1592912961178	30771.58298501587	5147.428527111318	1519.118968379008	1680.5585998336267	58.16235640362655	6	28	26	11	6	0.19706221116876793	0.3380979825295035	0.2894840891257144	0.17535571717601436	
6260000	-9990.514677543166	-9257.414919303488	-733.0997582396776	-9257.414919303488	757.8302501337953	3.8388944040243094	4.915406568904627E-5	0.4587315098527427	4.917918332228367E-5	7.020651446312799E-10	0.5440191693350248	-683.2343429883289	74583.53453141253	5275.779108255913	7855.292827586746	2454.62749544381	20.431179705284343	4	24	8	35	6	0.19706221116876793	0.3390344759721914	0.3032019875710443	0.16070132528799658	
6270000	-9994.856857910014	-9272.910469014227	-721.9463888957869	-9272.910469014227	744.1938926965361	3.600747724744177	5.249436522427787E-5	0.43997023648261896	5.1632625470638894E-5	5.875452384264872E-10	0.461632102966111	-675.7765145232279	30871.572553876413	10381.54823196985	1070.737025291303	1521.3946937872352	43.07311928536329	6	23	15	27	6	0.17546448710932155	0.3390344759721914	0.3260616440306567	0.15943939288783054	
6280000	-10001.821637458197	-9270.021189610152	-731.800447848046	-9270.021189610152	732.0104505533789	3.8383887306850872	5.172212667896762E-5	0.3116675448432922	5.1686855181644784E-5	2.6480861567575757E-10	0.31141425637677567	-685.0688403587986	15776.50511773184	3856.3552369447502	10774.002944834925	1150.6756604509449	30.700216212530837	7	12	16	35	7	0.17546448710932155	0.33142753825453264	0.3260616440306567	0.1670463306054893	
6290000	-9962.350330922887	-9263.24653328363	-699.103797639259	-9263.24653328363	514.4945533069728	3.8383887306850872	7.153270540931388E-5	0.45237265028932994	7.179558131499354E-5	1.1351103347292201E-9	0.46613916216882134	-651.6030809523476	31942.74336614297	18848.0991694801	4029.921312932292	1438.857812209202	3.3557501300458354	4	6	30	30	7	0.18221390774489613	0.33142753825453264	0.31931222339508214	0.1670463306054893	
6300000	-9995.707436651905	-9264.625854574633	-731.081582077271	-9264.625854574633	844.4650217195295	3.8383887306850872	4.2058794482910236E-5	0.4705877386460009	4.084766481057934E-5	3.6785607992377683E-10	0.47181820507106115	-682.1666259368865	53080.77534666984	12131.785784941663	5018.359223556679	2536.1028685820925	6.975001451073806	5	8	30	27	7	0.18221390774489613	0.33694639131882914	0.31379337033078564	0.1670463306054893	
6310000	-9985.558743656877	-9255.582879120839	-729.9758645360384	-9255.582879120839	755.505952158766	3.8492331591747897	5.63772715578976E-5	0.6508891142226538	5.033540393052341E-5	1.1639113506644256E-9	0.6859614576224031	-679.8653722455939	13730.407250178041	39768.646946478875	3563.941146226811	2344.478796492102	35.34077924019522	2	3	52	13	7	0.18650135023962863	0.3348959662352503	0.31155635291963196	0.1670463306054893	
6320000	-9945.742068248084	-9263.440976648893	-682.3010915991899	-9263.440976648893	423.0668988057659	3.903952219588861	9.710048657090556E-5	0.529701502178257	9.086656809393681E-5	2.4321464911274687E-9	0.5559564019609377	-635.3599163305596	54527.85532635772	1891.5847718325083	2806.0735493085726	1312.6085339248261	6.744446182296625	4	11	28	27	7	0.18766625874922885	0.3409554266121747	0.3050535403964892	0.16632477424210743	
6330000	-9976.12590421431	-9263.900338009838	-712.2255662044721	-9263.900338009838	585.9974868321649	3.5685507493938133	6.265076279305594E-5	0.44714859070449614	6.230555829241071E-5	8.122961496771365E-10	0.46988563928258126	-664.3256351767651	15953.425501858203	23027.069073246967	6247.487994139518	2073.774090509049	13.410260066421428	7	2	27	34	7	0.18766625874922885	0.3409554266121747	0.3209029025959668	0.1504754120426298	
6340000	-9904.909898113207	-9261.6034313825	-643.3064667307069	-9261.6034313825	271.76188331314444	3.600550107394384	1.5938330612230513E-4	0.46699834060841544	1.5119292962360886E-4	4.057297459730202E-9	0.43022833001775407	-599.6736814258422	28214.623256507988	2825.7469735891314	1643.7738797134405	677.2159189974097	14.568015824859401	3	20	8	39	7	0.19423696155769377	0.3292786439155467	0.31433219978750193	0.16215219473925785	
6350000	-9958.592529140018	-9266.779619892603	-691.8129092474147	-9266.779619892603	463.70358713181656	4.1141883955300695	9.638405174792103E-5	0.6115431378948111	9.016718845108364E-5	3.0479355885387463E-9	0.6008189806928141	-643.905623684268	70457.46343792112	8656.152347176127	1485.3340154464202	1291.499820223506	85.48404271529661	6	17	1	45	8	0.19423696155769377	0.32675405150993064	0.315659201780931	0.16334978515144483	
6360000	-9916.28416149572	-9239.199244060248	-677.0849174354712	-9239.199244060248	443.8068708943414	4.0162634491503795	1.0244973922368084E-4	0.6050121592316293	9.49481701735242E-5	3.3237345087135585E-9	0.5938306902561886	-632.9810790409546	13882.664129365208	5042.440791933275	594.9381473238324	1078.9880400455604	73.42243121197451	11	11	23	24	8	0.19256064463270325	0.330426413710555	0.31221905016207835	0.1647938914946637	
6370000	-9936.966414214605	-9254.298968119498	-682.6674460951065	-9254.298968119498	409.2156274394599	4.1161360134197285	9.547796138202971E-5	0.6651151461660709	8.924552239020992E-5	2.9717926833429872E-9	0.6019772691159979	-637.1868591702154	21941.616470485165	4669.058192643352	963.0291679253677	1426.0610434315574	12.554408735204976	6	17	12	36	6	0.19256064463270325	0.34310053844650995	0.2936793363430328	0.1706594805777543	
6380000	-10028.173445809938	-9257.909898105909	-770.2635477040285	-9257.909898105909	1268.659463834358	3.6117207603782777	3.1489806723735024E-5	0.539585891070673	3.3166364980723074E-5	2.9671141935080474E-10	0.5209328973545676	-718.9743355601144	129298.70286425666	9394.454560312466	1804.1492221213803	3832.730427808184	192.00142629666234	10	12	9	39	7	0.18957214322308608	0.34950329003430086	0.290265086164859	0.1706594805777543	
6390000	-10042.5324341609	-9278.983495434959	-763.54893872594	-9278.983495434959	1169.1364698963837	3.6117207603782777	3.334093690181099E-5	0.5645517091437164	3.2855034942752E-5	3.468506528588281E-10	0.567111570049332	-714.2853995923575	64558.94531131097	7416.296359977776	5685.644835684046	2297.164431963208	72.03120475149014	10	21	8	31	7	0.18870225998993162	0.34950329003430086	0.2911349693980135	0.1706594805777543	
6400000	-10016.281206503754	-9265.071268471027	-751.209938032728	-9265.071268471027	925.318605299781	3.4948228271735347	3.779264984386022E-5	0.4601665909152264	3.7340673628734524E-5	3.0402004776042397E-10	0.4644790355621869	-699.3539021540433	51936.306240115395	7083.653438343875	1468.0388104583394	6898.023369696238	58.147086353711046	11	31	25	2	8	0.18870225998993162	0.3387883571406454	0.2989246825130958	0.17358470035632742	
6410000	-10013.981989975959	-9251.981288129016	-762.000701846942	-9251.981288129016	1258.265912042351	3.94492031938325	3.59142437693398E-5	0.4842623636769884	3.5285886167425226E-5	2.8527034008475195E-10	0.4580839414276462	-717.3937435653048	43422.567140424624	9518.28367065171	2017.8301404325375	101.65805081061205	106.76400904322983	12	24	34	4	3	0.17905421883577693	0.3387883571406454	0.30957552339328503	0.17258190063029286	
6420000	-9930.134407830623	-9254.276617417812	-675.8577904128109	-9254.276617417812	406.08464496662987	3.9561203637800153	9.920542324809839E-5	0.4606036121346308	1.0186277753333013E-4	2.0310480220727204E-9	0.4506761431341179	-636.3461585363749	10993.667145837797	2606.571794747007	694.9178185764947	76.7919460135602	99.2741282257227	9	27	34	5	2	0.17905421883577693	0.3387883571406454	0.30657747136418884	0.17557995265938905	
6430000	-9982.862716000262	-9263.797505442482	-719.0652105577788	-9263.797505442482	602.8393551306465	3.9561203637800153	6.649357132084686E-5	0.5207501982594194	6.574380900914561E-5	1.1102195475284499E-9	0.5143845910122564	-675.41688622987	33070.09394917513	7048.656332739761	2116.220345735596	78.31317279045294	74.2922433941052	5	25	40	2	5	0.17905421883577693	0.3387883571406454	0.2986746517520269	0.18348277227155102	
6440000	-9983.764012631213	-9266.061051953593	-717.7029606776193	-9266.061051953593	669.526811630522	3.6678043197849743	6.0465373809011805E-5	0.4753977940927523	5.9107085171040246E-5	8.629753427291929E-10	0.5052206590451396	-672.951587549694	57011.10250030007	6145.167599855362	1511.4876501383562	283.1146337512634	116.94880524644495	7	27	35	2	6	0.17905421883577693	0.33884317519275275	0.30063128824680274	0.18147131772466787	
6450000	-10020.471460685807	-9263.105699658714	-757.3657610270936	-9263.105699658714	1174.8714315069737	3.638255840039656	3.543636347491392E-5	0.37580112185949816	3.639363090876414E-5	1.8510988643011186E-10	0.38170386696655006	-710.245226556038	22236.88024095376	10978.60533024286	2006.44403331224	3204.382285743909	68.72095144153829	10	24	23	13	7	0.17149698570658328	0.33884317519275275	0.3012124849092836	0.1884473541913807	
6460000	-10010.850971743683	-9259.610272099819	-751.2406996438646	-9259.610272099819	1103.065881915033	3.638255840039656	3.774872896427262E-5	0.4718553529618849	3.726110909576996E-5	3.187487524300506E-10	0.47549476363966053	-699.2540096412662	48765.401530182666	9602.721321550529	1881.255445359393	7795.412213406908	54.780081620869275	5	30	30	5	7	0.17493663990835628	0.33540352099097975	0.3012124849092836	0.1884473541913807	
6470000	-9914.49977140715	-9269.795225109785	-644.704546297366	-9269.795225109785	283.6559626929581	3.638255840039656	1.454854869219439E-4	0.4118866485729959	1.4468053070847514E-4	3.476804144736967E-9	0.4029777773284392	-602.3575311939018	8433.67797711397	2124.922537699639	653.9691129762808	1489.7417381712155	22.717433116725672	11	25	29	4	8	0.1844593116322673	0.3546914551918135	0.29168981318537257	0.16915941999054698	
6480000	-9920.457625959283	-9272.602471044826	-647.8551549144572	-9272.602471044826	270.09091584693886	3.565446669939567	1.5799719319127702E-4	0.3491053036275788	1.5320323850170472E-4	3.4852613715411125E-9	0.38026351752327386	-610.2292277296362	9037.143596923339	2240.994508697325	712.5878237066229	93.44607050768506	17.838957470104667	15	22	33	1	6	0.1844593116322673	0.34724723007962943	0.2934875777207279	0.17480588056737567	
6490000	-9913.886032173992	-9264.034655158861	-649.851377015132	-9264.034655158861	290.4218057441734	3.338919111402236	1.5662930781114634E-4	0.42281656100849935	1.4026160311862644E-4	5.372360987517187E-9	0.48129217209944963	-610.90746758946	4051.0263574667597	1348.1526123047502	328.89934677140093	736.37112950658	4.791595541881071	16	23	15	19	4	0.1844593116322673	0.32908839765424946	0.3116464101461079	0.17480588056737567	
6500000	-9927.47539681215	-9250.349924452545	-677.1254723596052	-9250.349924452545	462.3515235416083	3.7963486386189174	8.94222031594566E-5	0.4553038643935349	8.722420100532056E-5	1.998832656203669E-9	0.48593766548794903	-636.135116296291	12088.401487952971	3310.8013708083736	1448.9508667057066	301.88132091145815	0.8658171992850181	11	26	32	3	5	0.18441948447905523	0.3300330851750423	0.3116464101461079	0.17390102019979486	
6510000	-9986.089896850768	-9265.166992472447	-720.9229043783225	-9265.166992472447	775.3839361942335	3.7963486386189174	5.5110917871955666E-5	0.41354348156174686	5.20985239427145E-5	5.081545920760986E-10	0.4271278970557235	-677.0457737377723	21409.02466501821	8661.180498030712	1692.0584313572033	627.0166387449522	1.149213758131508	21	15	34	2	5	0.19290981458391113	0.3300330851750423	0.303156080041252	0.17390102019979486	
6520000	-9954.865709380832	-9259.449040057745	-695.4166693230871	-9259.449040057745	515.9191725384231	3.7754419587533654	8.00594630280258E-5	0.5721001951579829	7.274276020819322E-5	1.5573292363169034E-9	0.5307673361816823	-650.9621832659294	17535.396417111893	4367.129370382641	1178.643230355378	1353.3142670619623	1.0821332052996953	14	20	22	16	5	0.19731472560087343	0.3300330851750423	0.2987511690242897	0.17390102019979486	
6530000	-9950.851993202532	-9265.969796764322	-684.8821964382099	-9265.969796764322	505.16342692180484	3.73560014814113	8.242098880237096E-5	0.7315648043642544	7.539131541459675E-5	2.4941402296823538E-9	0.6635444369588814	-641.3312790653841	12014.321094598796	4561.830655188665	861.5511992933309	928.9032555491877	1.8528821945549978	10	20	32	10	5	0.18006386190810397	0.3472839488678118	0.2987511690242897	0.17390102019979486	
6540000	-9921.36453468311	-9261.071018835393	-660.2935158477178	-9261.071018835393	374.0481036474451	3.387040552089245	1.0045084440029845E-4	0.6076838089661932	9.880097219820797E-5	4.378709461004983E-9	0.6264403829749707	-618.9465527533557	19550.47239402612	2206.9150129570435	907.2516896662136	282.5689227246587	6.973064125036984	9	24	37	2	5	0.18720604353502104	0.3427419359586668	0.29615100030651764	0.17390102019979486	
6550000	-9901.059263704848	-9244.726406277985	-656.3328574268628	-9244.726406277985	368.29868015329185	3.4132627715186223	1.0675914671141472E-4	0.47968185582508255	1.0462111226302566E-4	2.533981594903647E-9	0.4753272683606748	-619.0343280404403	10606.260369446503	2068.2336944691247	685.7430313246557	45.66675615007883	2.020997080628166	8	28	36	2	3	0.1980671718808116	0.33349148794282124	0.2933946031125296	0.17504673706383797	
6560000	-10032.697876726834	-9264.026281689405	-768.671595037429	-9264.026281689405	1468.0621919857679	3.4132627715186223	2.4362639844719537E-5	0.5300629711438315	2.4890890056360954E-5	1.6627679095255978E-10	0.5246917703001113	-723.6725511836959	83174.14285906534	8518.669588739727	2682.26497397734	63.38461033310698	31.23518581633582	9	29	33	4	2	0.19477953322274447	0.333696926774931	0.30602394168937563	0.16549959831294928	
6570000	-10048.813136138526	-9294.319047384191	-754.4940887543349	-9294.319047384191	1306.5790373582256	3.4132627715186223	2.7230316993836E-5	0.4836565760798751	2.774692332547111E-5	1.8030903225659197E-10	0.5020066294322774	-704.0362308181706	62473.82897040555	4393.869572405539	2908.2028271127606	6724.149816659826	8.012503703778863	13	40	14	3	7	0.19477953322274447	0.333696926774931	0.30602394168937563	0.16549959831294928	
6580000	-10039.842436823757	-9254.044347238023	-785.7980895857341	-9254.044347238023	1751.9725939911973	3.8376619819234654	2.171933315795447E-5	0.5399910690396812	2.0631987154772424E-5	1.3982876958452408E-10	0.5842068912189506	-734.7340392492782	82992.13323537544	4374.444755951215	8533.900792863555	3276.1781903402716	20.670319508368795	13	26	14	17	7	0.19477953322274447	0.333696926774931	0.30602394168937563	0.16549959831294928	
6590000	-10042.732892641645	-9258.768837741092	-783.9640549005518	-9258.768837741092	1246.9981258579505	3.692302281685022	3.0631768114063814E-5	0.40254602982691995	3.103138964696226E-5	1.6850161858812756E-10	0.42833805161258376	-733.7812637682484	74223.81677650478	20073.84067809437	4866.80893227605	3406.2879390345006	217.5221110477327	6	13	26	26	6	0.19477953322274447	0.34439114845256835	0.29901740161407186	0.16181191671061568	
6600000	-10085.771525351083	-9260.4023064662	-825.3692188848833	-9260.4023064662	2268.5370090421115	3.668778679618782	1.827610581405156E-5	0.48041088433120593	1.851031250629057E-5	8.720932225316563E-11	0.5123744413977233	-772.5378411396935	124451.98643498092	34051.68346529707	10785.049114347637	4250.828266174034	355.9963228014419	2	22	26	21	6	0.18519170633319124	0.3274596258172649	0.29945710094212313	0.1878915669074211	
6610000	-10104.279847653426	-9272.89785969643	-831.3819879569966	-9272.89785969643	2339.732930139903	3.668778679618782	1.7854971590685478E-5	0.4200392099093083	1.7344774537789874E-5	7.518867564510353E-11	0.470682264435086	-780.77208392733	66759.4609444262	17900.414522156596	8783.367946551274	3672.597404112598	477.21887406522524	12	16	18	25	6	0.18519170633319124	0.3274596258172649	0.29945710094212313	0.1878915669074211	
6620000	-10097.856467838881	-9254.006644498248	-843.8498233406339	-9254.006644498248	2883.704647335332	3.668778679618782	1.3264993337164314E-5	0.47857889397968484	1.3160871510395732E-5	4.677631972365084E-11	0.5038342108550474	-789.4359205149286	183332.30623767158	29904.792411627543	10531.486387030813	8543.375550295568	99.53039097044757	8	22	10	30	7	0.1852183886205868	0.3274596258172649	0.2994304186547276	0.1878915669074211	
6630000	-9994.58645076586	-9246.167720856258	-748.4187299096027	-9246.167720856258	874.4503624428048	3.763992156710499	4.186972946549671E-5	0.4578220886799117	4.33824827483552E-5	4.858866521696552E-10	0.5098305540022344	-700.3284959717046	15902.174469434261	11678.490111355526	11579.655721414892	2652.1421967695214	22.29311736425321	11	7	15	37	7	0.1852183886205868	0.3226149950755824	0.3280145323042555	0.1641520839995757	
6640000	-9953.25515052152	-9251.76334863317	-701.4918018883483	-9251.76334863317	569.839759140944	3.763992156710499	7.420922732132037E-5	0.4675249933195227	6.732885253043728E-5	1.1767981199600687E-9	0.4819103262745815	-653.4980608506128	29014.21373264748	22966.99567546603	4783.118108156273	1600.4717720444244	12.208853931269783	1	6	24	39	7	0.1852183886205868	0.3296354855790676	0.30787257402591234	0.17727355177443366	
6650000	-9917.012014216969	-9264.365258571645	-652.6467556453249	-9264.365258571645	292.7458807980179	3.4838964800801917	1.3734126660873682E-4	0.42146461576209476	1.3896862958626396E-4	3.98299573669665E-9	0.4547495194105415	-605.9060495159039	27598.600091339882	25077.798675342736	4120.312399899166	752.5659823829828	6.891641419589512	2	9	18	41	7	0.1821450464861693	0.33513007651906945	0.31057506459484835	0.17214981239991328	
6660000	-9934.595304703469	-9259.440093119618	-675.1552115838509	-9259.440093119618	386.33131014695704	3.71770820436115	1.1438721796082349E-4	0.41771769483776705	1.091813283149598E-4	2.816768807271209E-9	0.47269847551242905	-631.5440048771494	18137.43018891507	2991.31083663736	2720.5132603162906	781.3353131717487	42.51227137925932	4	16	13	36	8	0.1821450464861693	0.3236371699619605	0.3069327042338967	0.18728507931797386	
6670000	-9979.08611943611	-9276.807927667684	-702.2781917684254	-9276.807927667684	565.6681328331281	3.347777424680278	7.479467317963801E-5	0.4778068538750934	7.395002319557236E-5	1.8606200945481677E-9	0.5610631976729228	-658.570994808607	18683.381057381306	4097.473008864646	1436.558959678698	1095.914312558942	9.371914610510498	12	17	23	19	6	0.1821450464861693	0.33407498014256554	0.29649489405329166	0.18728507931797386	
6680000	-9903.973973292634	-9253.412826177413	-650.5611471152205	-9253.412826177413	355.8842838003842	3.586605202147092	1.2933521044968864E-4	0.4849890938716594	1.3044546615347685E-4	5.7694957153883415E-9	0.5585966986629005	-608.8222904481635	10778.763476609896	798.5457169481315	1500.1921377994952	648.2252110992329	64.87270488508192	9	17	16	30	5	0.1879744774358156	0.3279501922576323	0.3227166139480498	0.16135871635850266	
6690000	-9965.250388635013	-9263.56307123858	-701.6873173964333	-9263.56307123858	618.5883991554683	3.586605202147092	9.148314574242424E-5	0.40964848752418276	9.030892754661704E-5	2.0321426713634965E-9	0.49263183505508595	-658.4061449820659	9807.490337796069	4104.539796929156	3124.0003432442486	886.9979630618789	304.5647084607097	10	20	15	25	7	0.1879744774358156	0.34904601478055536	0.3016207914251267	0.16135871635850266	
6700000	-9933.759585723048	-9262.625999085541	-671.1335866375065	-9262.625999085541	396.1272539367571	3.493684826649273	1.1583587833655714E-4	0.4372951643791503	1.254423786066149E-4	3.4898610967640406E-9	0.49071378742207183	-630.1331620564953	21906.9380063216	1675.0048079484548	416.4704566197139	372.1290026550454	151.97126646450542	6	41	6	21	3	0.1879744774358156	0.34743257790606746	0.3032342282996146	0.16135871635850266	
6710000	-9989.115300922263	-9270.593916783699	-718.5213841385648	-9270.593916783699	1016.3609902243226	3.493684826649273	6.407125721005605E-5	0.4568663771574784	6.746091212084342E-5	1.0805313111745589E-9	0.507506793273992	-673.9880027553342	18972.769066713503	5063.519236413586	2813.313965761263	827.1493215815156	367.55868932761894	7	4	40	20	6	0.1848689330825549	0.33650598638079937	0.3032342282996146	0.17539085223703146	
6720000	-9942.759498027912	-9273.3563072976	-669.4031907303126	-9273.3563072976	323.3755942382882	3.7481847780392537	1.2128898321761261E-4	0.508151199473748	1.2025541843383232E-4	4.179637496266304E-9	0.5271684132787219	-627.707267894136	8342.012654507305	1925.815571416665	2171.584007067914	584.6789172956328	26.41304726967264	13	13	20	26	5	0.1848689330825549	0.33650598638079937	0.3032342282996146	0.17539085223703146	
6730000	-10015.406169958567	-9262.267415204264	-753.1387547543043	-9262.267415204264	1012.7026196000518	3.5940088543158173	4.452901080559741E-5	0.4219905158995244	4.639603648920315E-5	3.942141686341263E-10	0.4167440243226569	-704.7632262627294	46337.078638971325	1632.729708060633	3912.539085131163	2487.033972645812	860.0659900059425	13	9	29	19	7	0.1848689330825549	0.33650598638079937	0.3032342282996146	0.17539085223703146	
6740000	-9970.16295687877	-9245.223382790698	-724.9395740880711	-9245.223382790698	868.7481435099593	3.8676896174698085	5.297665381750803E-5	0.5684178041067212	5.584231381638095E-5	9.089046665982396E-10	0.5549868682877894	-677.1461253735158	44432.433976771885	10279.822258065236	3469.0771422413945	1536.5438144514594	86.48054006619026	4	1	43	23	6	0.1848689330825549	0.33650598638079937	0.3032342282996146	0.17539085223703146	
6750000	-10023.801075375384	-9265.474867107261	-758.3262082681232	-9265.474867107261	1090.8236762125873	4.034963312444936	4.505462289670414E-5	0.3890158421816138	4.4438518621282655E-5	4.0753870318147955E-10	0.44434593419712476	-709.3939423069563	27295.438443262417	29340.064745336073	4670.536574689751	2505.020222457888	420.5555669555026	5	3	32	32	5	0.1848689330825549	0.33650598638079937	0.3032342282996146	0.17539085223703146	
6760000	-9978.906530364642	-9261.325261231565	-717.5812691330782	-9261.325261231565	610.796428073051	3.4634519991034995	7.816485389249287E-5	0.480030671978543	7.37019070134277E-5	1.4180567170110912E-9	0.5156607190311202	-672.5976167549896	17194.26959766613	1969.2769261511612	2814.1232222172407	1870.8404468592485	101.46434035063929	8	16	30	18	5	0.19163044936254434	0.335533229194768	0.30969457020055596	0.163141751242132	
6770000	-9874.083226512326	-9258.955958906043	-615.1272676062839	-9258.955958906043	208.73000885326272	3.8599993420415006	2.277172395270904E-4	0.37828468438990126	2.2358832318540976E-4	7.421633215227176E-9	0.3859546495789245	-575.8044804109468	7126.007289364763	952.9047542294894	712.9142979624218	617.8366507006166	42.53973465724937	6	34	13	16	8	0.19163044936254434	0.335533229194768	0.30115510919426886	0.17168121224841912	
6780000	-9872.005851403497	-9268.259076886561	-603.7467745169366	-9268.259076886561	215.64869667868152	3.8599993420415006	1.933737205694232E-4	0.38704995087238053	2.0394225162408963E-4	7.459259273925946E-9	0.4190346899016603	-562.2542960303289	10881.434124203677	552.1621860593879	1253.0636998054515	717.9057309230124	32.64414500748274	5	18	25	21	8	0.18806377991558024	0.335533229194768	0.30472177864123295	0.17168121224841912	
6790000	-9892.32436064416	-9274.96708824859	-617.3572723955702	-9274.96708824859	243.08987661668863	3.5281054127157794	1.9969193898438948E-4	0.4217518627497717	2.030449669366778E-4	1.0314951501319875E-8	0.4728909063722033	-574.9524167964279	29006.84459029588	419.94554024569914	1020.4596312455527	393.959575402427	45.567557088303836	5	7	39	21	5	0.17250550833234765	0.35747937291843007	0.30472177864123295	0.16529334010798966	
6800000	-9912.128179018884	-9277.291971266663	-634.8362077522221	-9277.291971266663	248.91472046618452	3.8967756516763385	1.699788238606346E-4	0.4669711151701118	1.7239902175050995E-4	7.846077703344913E-9	0.5090063969656096	-593.1989420100231	4940.893357525174	7534.734651060305	1088.847467193138	519.3060316251331	30.872967935870193	9	1	29	31	7	0.1665309725001208	0.33284737679411647	0.31920039477947737	0.18142125592628572	
6810000	-9943.814872114726	-9254.122267304407	-689.6926048103193	-9254.122267304407	447.78991153230913	3.8967756516763385	9.580979279338757E-5	0.4125071889149724	9.090788010971975E-5	1.9039485705788824E-9	0.467616633386131	-644.0947389654377	37107.807207959515	3454.2671099215945	2418.691917813062	1284.5031025916437	109.72343715671845	7	22	9	31	8	0.179233711714476	0.3351267941304188	0.31920039477947737	0.16643909937562815	
6820000	-9972.167961438205	-9272.107396019164	-700.0605654190413	-9272.107396019164	563.1588940918472	3.221252516654361	7.910936499755096E-5	0.40484967579536607	7.418064936728455E-5	1.355527368627018E-9	0.46240018375551856	-655.5709000585888	24947.595012065925	3142.9028920667183	2077.1936601687244	1434.414762448236	8.410510178430457	10	28	3	31	5	0.179233711714476	0.32764046692378124	0.32622502051924823	0.16690080084249484	
6830000	-9901.38552017676	-9261.195499120127	-640.1900210566329	-9261.195499120127	262.54515617723035	3.690780924539495	1.4118506049639863E-4	0.48220523438516694	1.3649569935636954E-4	4.8543881174075995E-9	0.5079307704663939	-596.6845923515751	17820.534992884604	2849.4871713746334	3550.6100774625584	409.9968908027462	10.225320803158407	8	23	3	37	6	0.18139083079979743	0.3254833478384598	0.32622502051924823	0.16690080084249484	
6840000	-9949.201110347149	-9266.206618412789	-682.9944919343592	-9266.206618412789	497.3144824567745	3.7084171926113574	8.525399964758113E-5	0.4981437978384421	7.668039966484517E-5	1.234167444995709E-9	0.4516688318942289	-639.8625357121406	19562.60731569295	1935.0075879553383	269.29704007508445	798.7588737942208	15.132314023402284	10	32	3	26	6	0.18139083079979743	0.3254833478384598	0.31758654539891973	0.17553927596282332	
6850000	-9932.248820157689	-9261.95600284479	-670.2928173128993	-9261.95600284479	433.22380508110564	3.8689050715329816	1.0914493332602887E-4	0.5407582369538725	9.361048133012432E-5	3.854743095067348E-9	0.6089641189242175	-625.1462622863417	28135.24452702388	1051.1320325974295	2445.930985681457	794.1447586335215	24.501679045810626	7	24	3	36	7	0.1889349418675046	0.3254833478384598	0.31758654539891973	0.16799516489511615	
6860000	-9868.257277714478	-9258.809578877443	-609.4476988370345	-9258.809578877443	239.35151806222066	3.8689050715329816	1.919388972831033E-4	0.507317165335127	1.7574122580275492E-4	1.1399073778469047E-8	0.5777051209306509	-567.3519934959046	20565.38806420862	640.0578114886848	848.7867100677304	642.6083407727948	41.52515092455153	4	12	21	32	8	0.17949408093518587	0.3349242087707785	0.304994171355635	0.18058753893840088	
6870000	-9933.092995159699	-9281.240210780294	-651.8527843794061	-9281.240210780294	367.30694739757445	3.772655031282194	1.1346257275402142E-4	0.4178196734463139	1.1420412047695242E-4	2.753290768310188E-9	0.4544098435392242	-607.8153965800379	30988.5868205843	5203.19187039263	1667.0766207700158	633.9768464527679	18.659689868151723	5	1	34	30	7	0.17949408093518587	0.3561514257750968	0.304994171355635	0.1593603219340826	
6880000	-9970.960129180427	-9281.28172678553	-689.6784023948965	-9281.28172678553	477.57194043400125	3.9468998523271255	8.383480562757483E-5	0.4035337736829793	8.810115637906778E-5	1.493101302251549E-9	0.4519838319983944	-642.7398158061865	55155.092369824764	4961.6165244110325	3473.371169044597	1264.0414286129849	143.8668586984293	4	1	19	45	8	0.17949408093518587	0.3501505823839186	0.2966881885527913	0.1736671481281045	
6890000	-9980.32208949604	-9263.69395103567	-716.62813846037	-9263.69395103567	563.1148594975182	3.68368079954037	6.145312777690083E-5	0.4188944709213046	6.776607107080164E-5	8.387594895295955E-10	0.4499176581079022	-669.9586491786522	35245.79190936444	5720.696479617162	3025.274580108788	2053.129734812527	126.70648980553894	9	5	10	46	7	0.19626049173425628	0.3287041546666484	0.2966881885527913	0.17834716504630427	
6900000	-9998.211876082873	-9267.866334625674	-730.3455414571988	-9267.866334625674	808.7874615171293	3.6633720855328864	4.64116286896971E-5	0.41028014399922874	4.867249293918485E-5	5.182560451757364E-10	0.45938021936268536	-684.4793260309002	31589.93314471486	4554.25054995343	1971.174976472116	1911.8589284718378	127.642536536543	10	21	20	18	8	0.18027648006825606	0.3318256705185454	0.3077656824804653	0.18013216693273343	
6910000	-9973.907868728458	-9243.191893177005	-730.715975551453	-9243.191893177005	712.1837525828233	3.645933771422866	4.8554117876917086E-5	0.6094134158562208	5.384393108340324E-5	1.0969617101187847E-9	0.6322584660355831	-685.5079356745424	25131.179768520742	3379.751189873203	899.3472331101048	1450.3253856953966	88.56889767486697	12	25	5	32	3	0.1866290650264611	0.3252431528658459	0.30799561517495977	0.18013216693273343	
6920000	-9987.99939313806	-9263.075265727322	-724.924127410738	-9263.075265727322	606.0639849724721	3.4934569622204767	5.84033067035453E-5	0.571206031357316	5.94844226036766E-5	1.0891818149518228E-9	0.5649142699605012	-677.3066972998098	40434.32880093011	3273.0985359420188	2700.762138013914	2827.8552964923365	68.24135429246851	14	5	31	19	8	0.1866290650264611	0.3486469379505185	0.30799561517495977	0.1567283818480608	
6930000	-10020.789887830892	-9277.465360055005	-743.3245277758864	-9277.465360055005	792.8617099301883	3.5462715113037664	4.779347169620875E-5	0.6753515689102975	4.407923593852425E-5	9.46250984612793E-10	0.6697470564644491	-695.0695442841177	40609.96463417666	4038.951781896562	5265.004483336631	1863.228606840722	39.81954175937629	8	4	29	30	6	0.1866290650264611	0.31778878646173536	0.3116817590908425	0.18390038942096124	
6940000	-9982.581256186348	-9264.254883520543	-718.3263726658045	-9264.254883520543	576.6316358108392	3.5653000328253333	6.243639618343678E-5	0.552351918668437	6.290681910181511E-5	1.290939971299711E-9	0.5684933119711533	-671.7657434079033	45637.421265538804	3111.4206365425557	2263.5903277227007	1583.9010120905723	48.93386532759855	8	3	29	31	6	0.19460998626293807	0.32306751367916553	0.3116817590908425	0.17064074096705412	
6950000	-9965.980879940875	-9263.78006018624	-702.2008197546344	-9263.78006018624	419.22724203684203	3.5653000328253333	7.695626214412452E-5	0.5121327556717502	7.70861408133789E-5	1.5368957815477055E-9	0.5097948805405321	-654.6670323714076	31280.221553102783	25565.58773282324	3036.7147296378384	1113.0281843574296	50.392024020886325	2	8	28	31	8	0.18503893597498933	0.334540810217808	0.30977951284014876	0.17064074096705412	
6960000	-9903.837710665397	-9264.892325328285	-638.9453853371133	-9264.892325328285	248.8253372887504	3.493582620998247	1.5285001795671896E-4	0.6997259544348755	1.5654415955795455E-4	9.099884420797354E-9	0.6367908907552919	-596.3647922809059	9718.508322564803	718.8310821863838	1428.5841276831445	859.5959128084619	36.28518919268244	10	13	24	22	8	0.18503893597498933	0.3473604443839	0.2951335878766531	0.1724670317644577	
6970000	-9966.053818831962	-9265.74570304842	-700.3081157835418	-9265.74570304842	614.52583208919	3.493582620998247	8.273254536713427E-5	0.49086867805616446	7.883317074135307E-5	1.2785650306992313E-9	0.45796690119661004	-656.314922442764	26426.883425120723	2624.9015487746015	1653.8277701871484	887.9692305537773	77.17776682199614	6	20	37	7	7	0.18503893597498933	0.3473604443839	0.2951335878766531	0.1724670317644577	
6980000	-9940.306668435918	-9262.862211642543	-677.4444567933758	-9262.862211642543	342.111358759577	3.4606617462696136	1.0307418583592337E-4	0.6643840108747157	1.0361299424550679E-4	3.359376722040366E-9	0.5715571867217677	-632.6863943033293	25759.13614380663	2324.7699323161505	2276.265922720285	833.2677118879235	13.857034328885824	10	8	25	27	7	0.18503893597498933	0.3366040930653508	0.30588993919520235	0.1724670317644577	
6990000	-9959.372157466882	-9251.799068448989	-707.5730890178933	-9251.799068448989	634.9033795284753	3.4606617462696136	6.510716332146182E-5	0.5267115491372624	6.18204524803963E-5	9.875132974792594E-10	0.5061695822527826	-662.9857633103933	21192.80447761291	8493.10339339201	1583.8439826873755	829.9638233345846	81.97258813101024	6	7	57	1	6	0.18503893597498933	0.3374452483023388	0.31089362194655984	0.1666221937761122	
7000000	-9952.50323546372	-9259.469464538342	-693.0337709253773	-9259.469464538342	509.523231204528	3.4606617462696136	7.593569828534103E-5	0.6086828162591806	7.396614093427498E-5	1.7160048933863684E-9	0.5749292906818572	-645.8723967257739	39583.431839066056	14853.286231434398	979.8217819764881	1267.5987695084716	20.54271525616394	3	11	25	32	6	0.18503893597498933	0.3469406907084725	0.30139817954042614	0.1666221937761122	
7010000	-9845.849968368477	-9261.138714317938	-584.7112540505385	-9261.138714317938	185.66078315764827	4.091688178280717	2.22394747792768E-4	0.5724095818328496	2.0199071411804826E-4	1.4169387480749898E-8	0.5852058758330034	-546.3852704826963	6939.648275992816	227.6560725296339	477.3018318617658	279.7753536879373	3.259811636441009	12	16	40	3	6	0.18503893597498933	0.3469406907084725	0.30139817954042614	0.1666221937761122	
7020000	-9843.63424832857	-9270.700710416946	-572.9335379116234	-9270.700710416946	153.80410950234585	3.431514403556022	2.662106021506462E-4	0.5958920367753457	2.464973642304874E-4	2.1829591796925727E-8	0.580900516297248	-535.1632028102122	8119.206823512362	301.3784441697364	517.0778955292079	171.50784826761176	5.825771058097313	12	25	33	1	6	0.18503893597498933	0.3499738000559937	0.3041995098884102	0.1607877540806069	
7030000	-9833.00653785478	-9249.054842004447	-583.9516958503333	-9249.054842004447	149.8742733317354	3.5643322094118868	2.557784349629922E-4	0.7213570237746304	2.4183550445562054E-4	2.635777774459636E-8	0.6433124429629116	-547.7551555669971	2720.556708934908	279.62019626109355	283.1754003060908	324.9655711153467	14.877380690570904	13	18	26	14	6	0.19091739525420506	0.32177509372852486	0.3154324928818253	0.17187501813544484	
7040000	-9879.6755918854	-9268.82443999614	-610.8511518892589	-9268.82443999614	201.33904826867968	3.5665756258705383	1.798026237217004E-4	0.5194495606515733	1.75942698276208E-4	7.434190616142632E-9	0.48575607140195076	-569.0660561304425	8122.599495061226	8144.557005463233	508.9614402135408	484.05098811946124	7.848237738866428	9	6	41	16	5	0.18858451748212712	0.33256758854438306	0.3046399980659671	0.17420789590752278	
7050000	-9885.163954291005	-9251.793011744003	-633.3709425470022	-9251.793011744003	250.7680465510732	3.816803418335857	1.692839333252393E-4	0.6512248871343015	1.572591575488729E-4	1.0263456139735211E-8	0.6229164171598766	-593.2249375739972	16276.351491189687	3118.320876639766	550.8103780809057	125.55452745666126	13.479458541684506	11	12	47	2	5	0.19209259266844597	0.32879147026593797	0.3026250129345192	0.1764909241310969	
7060000	-9940.775034210352	-9251.21433066582	-689.5607035445312	-9251.21433066582	398.2022421307917	3.816803418335857	9.842807365094664E-5	0.43921036961832105	9.667103365387007E-5	1.9651481500797938E-9	0.44522037337657927	-646.1186993766972	20272.718174174173	8042.18736718574	1108.238336393475	269.11750860937235	298.88495814146046	7	15	48	6	1	0.19209259266844597	0.32879147026593797	0.3026250129345192	0.1764909241310969	
7070000	-9970.16019266153	-9247.563988032496	-722.5962046290333	-9247.563988032496	685.1880042260773	3.816803418335857	5.86166175670744E-5	0.42542339364618903	5.9013805881665246E-5	7.377592973006685E-10	0.46485987217937624	-674.434030591987	44688.2518018042	8787.988026673545	1125.675605311357	2618.318698929392	125.30369879573867	11	16	38	5	7	0.19209259266844597	0.3366917240117747	0.3026250129345192	0.16859067038526016	
7080000	-9960.792690226779	-9264.867374816069	-695.9253154107097	-9264.867374816069	586.5915946958323	3.889311723959834	6.620316915546462E-5	0.5770696175047554	6.889038166658766E-5	2.0527242053584727E-9	0.659489355789896	-651.0211914163581	15187.686363469022	10648.335827220273	940.0002944688916	1039.2083523847386	58.101594457816816	16	8	31	15	7	0.1926305249879027	0.3366917240117747	0.29643769930794855	0.1742400516923741	
7090000	-9919.056563702356	-9263.261046296584	-655.7955174057719	-9263.261046296584	285.64590372636263	3.6565403897573225	1.2789924981203155E-4	0.49610281628643377	1.376113889692509E-4	4.856618269036226E-9	0.5153990263993432	-615.5820379807963	7403.538724842738	666.3356594432092	499.22622964838513	875.7909122972452	30.892750483239823	20	26	25	1	5	0.18542091376915695	0.3587707831795048	0.29643769930794855	0.15937060374338982	
7100000	-9884.924700232206	-9253.49745231141	-631.4272479207955	-9253.49745231141	242.42379772002403	3.8739803324988773	1.5578251692058726E-4	0.49181622416136483	1.4653323963067022E-4	6.26609691927757E-9	0.5242680717177792	-591.1407314758023	9286.197206360044	1654.4372174458128	718.495935434591	545.7615700438844	11.729521667683937	17	1	29	23	7	0.18542091376915695	0.325725345024899	0.3294831374625543	0.15937060374338982	
7110000	-9924.220268066412	-9258.077719262492	-666.1425488039213	-9258.077719262492	420.32266025163955	4.180782857800192	9.321014420281109E-5	0.43008356471024983	9.05815164937428E-5	1.8161270876664897E-9	0.47543716174011513	-624.3339445410656	12050.034384757228	1427.8829196495215	343.26008499752595	874.4504314513598	26.86675792961555	17	13	8	32	7	0.18542091376915695	0.3265982435169051	0.32861023897054825	0.15937060374338982	
7120000	-9909.372227296097	-9266.86611208589	-642.506115210207	-9266.86611208589	345.90378999560926	3.9846521550793774	1.2084587645594103E-4	0.5853404466291751	1.1909604097742985E-4	4.675499531961944E-9	0.5557992986319674	-601.6801855640686	10464.415806786716	520.4250818630885	449.7095856157328	744.9684125692727	57.91955739937113	15	7	21	26	8	0.18542091376915695	0.33543807716917784	0.3197704053182755	0.15937060374338982	
7130000	-9893.847177126674	-9265.590324488303	-628.2568526383715	-9265.590324488303	305.30901728858606	3.9846521550793774	1.5543411089134572E-4	0.46648208809099884	1.5282345363745037E-4	4.247200343005083E-9	0.4534948633216849	-588.167242962951	11899.564847607433	451.410469985311	424.7255777907149	601.8995297709544	52.50313415704141	14	21	2	33	7	0.19162122062944115	0.33126370049352794	0.3177444751336412	0.15937060374338982	
7140000	-9904.129152639816	-9274.094780971169	-630.0343716686472	-9274.094780971169	344.7591904593109	3.9846521550793774	1.5125686976007148E-4	0.49581303914166797	1.5154397530663937E-4	5.122671259174981E-9	0.5017844131655396	-585.903621947762	6076.536018075428	13881.316901149463	490.26690223100303	766.2685761762768	53.66263518133361	2	11	33	23	8	0.19162122062944115	0.33126370049352794	0.30852819001979986	0.1685868888572311	
7150000	-9921.755969743861	-9259.3386935485	-662.4172761953607	-9259.3386935485	374.40114350931793	3.80761272126178	1.1656038696793137E-4	0.5456982707394419	1.1946791683701352E-4	4.517595509103502E-9	0.5493681317483592	-623.6844277211077	9570.848774529328	2256.3137967792104	602.2451379782057	113.5570145986821	40.48341704312726	13	9	48	3	4	0.2077773273748949	0.32120662229210506	0.302429161475769	0.1685868888572311	
7160000	-9950.133125794246	-9270.661274812208	-679.4718509820385	-9270.661274812208	469.71004163576214	4.001795138527924	8.991492812419814E-5	0.5680876609245935	9.7703046249707E-5	3.84850327446596E-9	0.6262794462866519	-635.6636049265348	21743.571674336363	10651.568152777489	1443.6960901259758	61.045820039406095	114.17048694478392	9	4	55	5	4	0.18981187360012441	0.32120662229210506	0.3230887206222519	0.16589278348551867	
7170000	-9935.309860074676	-9264.052838465206	-671.2570216094705	-9264.052838465206	428.7841404108725	3.770671376385643	8.33926609174068E-5	0.4641794219199952	8.760878759567575E-5	1.790009298336244E-9	0.49416963653986745	-628.074139469372	19495.26659296827	1176.0848892113402	1773.3819498881383	711.2403218906366	101.15418101910004	13	9	25	23	7	0.18981187360012441	0.3416463403346575	0.29539121759634135	0.17315056846887678	
7180000	-9916.454559215661	-9257.557696708964	-658.8968625066974	-9257.557696708964	392.5223848420183	3.7009388935669407	1.1090730650192379E-4	0.45016049025272786	1.1032745911672369E-4	2.971686307099891E-9	0.48673238348741216	-615.7068295012078	15502.303745611487	5548.686679197336	515.2953206039042	836.8926128914281	81.38093624036779	11	6	15	38	7	0.18981187360012441	0.32175775106411986	0.315279806866879	0.17315056846887678	
7190000	-9882.591569056418	-9259.419665521078	-623.1719035353394	-9259.419665521078	236.2284330743524	3.9245125344994163	1.817710312792749E-4	0.5220303067519645	1.8697030009099142E-4	9.779032900791792E-9	0.5491982029361548	-580.9939351706265	15624.79480388693	3261.8739765380114	904.4663589141554	572.5812472537034	26.165006874278337	9	3	18	41	6	0.18981187360012441	0.3134125683673177	0.315279806866879	0.18149575116567895	
7200000	-9902.981308975028	-9266.417242026926	-636.5640669481011	-9266.417242026926	317.79870159061994	3.9245125344994163	1.503969043109358E-4	0.5530843434138094	1.4997238099314988E-4	6.5403676209293006E-9	0.560462755426978	-594.3916586159926	8055.215534337744	5357.125292316338	592.6031387958773	704.8873895427613	91.68314546675772	1	11	4	54	7	0.19637736859182112	0.34023889543936364	0.2936954153583297	0.16968832061048558	
7210000	-9972.716241691734	-9259.378315178166	-713.3379265135688	-9259.378315178166	724.2404929812656	3.59118334937505	6.281649401823653E-5	0.5236902001748938	6.337113286915439E-5	1.14523994862355E-9	0.5382289517478975	-666.1033893044118	22946.537504039396	18484.227174413518	2033.0232631640379	1709.448897844414	272.42680477961824	1	13	4	51	8	0.1769997747240211	0.35961648930716367	0.2936954153583297	0.16968832061048558	
7220000	-9998.617843718479	-9250.58866722763	-748.029176490849	-9250.58866722763	1220.7225460193968	3.59118334937505	4.642870513433957E-5	0.439354299515345	4.430107567356371E-5	3.993702884604291E-10	0.45557939379035584	-700.9228337814463	22900.897489017578	8321.168342745712	939.1399784444832	2509.4082004794996	329.9866259473551	11	16	1	41	8	0.1769997747240211	0.33463574916500716	0.30854216927749173	0.17982230683348002	
7230000	-10030.667594997663	-9258.88969645628	-771.7778985413851	-9258.88969645628	1208.2095564062226	4.23725568060565	3.704569686587711E-5	0.5690439157913387	3.4924961409111806E-5	3.4730403617597514E-10	0.5327606998206498	-722.5962983605466	23753.22324860081	33805.47429672141	3916.191244471754	1900.9652573894796	81.87504918953633	5	16	23	26	7	0.1769997747240211	0.3485207269743086	0.2946571914681903	0.17982230683348002	
7240000	-10070.954072755838	-9262.916239784778	-808.0378329710595	-9262.916239784778	2986.5298653790774	3.5623315571554106	2.4510393141709936E-5	0.4789211899902721	2.4196139366382963E-5	1.2411995013322857E-10	0.45799484096383625	-757.4747180132309	57563.08709207027	18257.557398665343	10744.907357587348	3152.8610284848214	343.3466320911561	7	21	2	42	5	0.18316738898224494	0.3485207269743086	0.2884895772099665	0.17982230683348002	
7250000	-10004.027683560418	-9260.437300811036	-743.5903827493819	-9260.437300811036	917.7828596227858	3.5623315571554106	4.505717879692997E-5	0.40140717205161597	4.6253362060530624E-5	3.75132884681505E-10	0.4194367715069093	-693.5484428419226	57563.544658800565	7349.409873916638	12945.749467648246	2213.094944524006	195.93815941629856	5	19	4	43	6	0.18316738898224494	0.3485207269743086	0.29408003600466964	0.17423184803877687	
7260000	-10015.951308168891	-9260.312830979807	-755.6384771890843	-9260.312830979807	969.1805718612546	3.772029840432982	4.180767020940771E-5	0.3879678476558757	4.307888402560306E-5	2.9720211292546166E-10	0.4097980564531532	-706.9522322723365	49957.90799370562	5069.141420528204	8063.454473677411	1847.7445844026831	301.3015376636547	9	19	5	37	7	0.18316738898224494	0.3330708087820051	0.3095299541969731	0.17423184803877687	
7270000	-10125.147424925492	-9258.031633479306	-867.1157914461851	-9258.031633479306	4121.846310594116	3.8614238888817147	1.0812877822762651E-5	0.4613497667847005	1.2171799788405784E-5	2.8793690093610737E-11	0.46479765253274363	-812.6945600954016	86748.80705245525	21950.418348552063	26161.473895608764	11207.327726244699	1085.373994325427	7	10	25	28	7	0.17373041494592403	0.3446461598532521	0.3095299541969731	0.1720934710038508	
7280000	-10042.988949662276	-9280.61598770631	-762.3729619559679	-9280.61598770631	1073.297542366378	3.8781210765263285	3.620519864731046E-5	0.4059824230053978	3.864698760538989E-5	2.2708333895935485E-10	0.4104550527411351	-709.782490792571	84116.52641328472	46257.913174113746	17410.975028655786	3703.0506728120104	109.91018430340411	1	5	11	52	8	0.18174494036710226	0.34127785952670053	0.3048837291023464	0.1720934710038508	
7290000	-10121.672186420445	-9261.81485610608	-859.8573303143638	-9261.81485610608	3667.5858379833	3.4355877056720066	1.2316515704586367E-5	0.5092743955948262	1.2331934633725688E-5	4.6883710706239666E-11	0.540606426601592	-804.8188233771607	100872.69748548545	84029.02998703628	25376.9511523574	6600.20591144235	500.7633125410635	9	2	25	34	7	0.18174494036710226	0.34127785952670053	0.3048837291023464	0.1720934710038508	
7300000	-10090.550150999145	-9250.015913581045	-840.5342374181004	-9250.015913581045	3627.391780049686	3.748284150919292	1.3782127953350146E-5	0.45363537646385577	1.4582257834175954E-5	5.1763446675160917E-11	0.5031817757856625	-786.5273566861382	164453.5038936002	10544.612017104797	15862.06172797128	6074.621691849383	1429.063052304727	3	6	36	25	7	0.1857154329084264	0.34130535558523645	0.30088574050248634	0.1720934710038508	
7310000	-10090.818495757077	-9262.54532696869	-828.2731687883884	-9262.54532696869	2544.387268421035	3.6853125476240245	1.8990340182023877E-5	0.4496646120121964	1.8800677127865856E-5	8.387625855302009E-11	0.4859188572844945	-774.4162070116405	188491.06473063456	9324.481206415048	8666.418536537529	9105.347822369473	835.8189821651468	3	12	42	14	6	0.18676865632364617	0.34025213217001665	0.30088574050248634	0.1720934710038508	
7320000	-9975.722911591654	-9255.84148691096	-719.8814246806942	-9255.84148691096	733.5270683587544	3.6853125476240245	6.139779110824247E-5	0.3696222214728765	6.506211757492314E-5	4.488487037520109E-10	0.3187226837407217	-675.161865574434	19038.930557904936	2885.690613964154	3897.1697319883992	1093.8060627151608	194.07834995116679	7	19	18	28	5	0.18296042539130783	0.34025213217001665	0.30088574050248634	0.17590170193618915	
7330000	-9956.288182579812	-9266.128657740543	-690.15952483927	-9266.128657740543	507.77444013541276	3.448662334826935	9.371105740908727E-5	0.41418503182068855	9.583385290566618E-5	1.7600525885696237E-9	0.43746830730946706	-647.2634021265851	11890.227161326351	2879.580775128321	2474.725453991711	978.784039345627	56.112519224792905	9	20	11	29	8	0.18385796785719444	0.34025213217001665	0.30088574050248634	0.17500415947030254	
7340000	-10030.011902519424	-9259.614699000256	-770.3972035191673	-9259.614699000256	1300.6131043414123	3.448662334826935	3.7703566633239476E-5	0.3876074482981705	3.6668269607125865E-5	2.1004917307542612E-10	0.3881444556079755	-721.1905066806688	63744.20048608298	5546.46481637404	7642.579523449246	2482.812361886297	255.85423131768988	5	18	18	29	7	0.19181362625418208	0.34025213217001665	0.30088574050248634	0.1670485010733149	
7350000	-10100.513909563417	-9277.127440604634	-823.3864689587821	-9277.127440604634	2555.4827718879787	3.5577456664690645	2.00406076948745E-5	0.2944956130326507	1.86628327142282E-5	4.488430200099478E-11	0.33697689379014956	-772.3330966719451	88003.01886638445	17076.833693528406	7577.697340167248	5844.562726626077	277.082684301482	8	20	5	36	8	0.19181362625418208	0.34025213217001665	0.30088574050248634	0.1670485010733149	
7360000	-10096.14363202278	-9266.922620232152	-829.2210117906286	-9266.922620232152	2542.042401319927	3.7539983596426993	1.699608237767039E-5	0.40850783704633087	1.5985675360958374E-5	4.320831921533363E-11	0.405643944879784	-776.139848568643	69044.15071893233	24011.531782842285	26171.02001127582	6886.895104610188	77.3770753792534	9	17	14	29	8	0.1752438589200393	0.34364514997788137	0.2974927226946216	0.18361826840745768	
7370000	-10046.816041400762	-9269.828631170907	-776.9874102298551	-9269.828631170907	1568.3030126270392	3.686112302938901	2.551920897407176E-5	0.4078855926215156	2.531993160572947E-5	1.2185486262658644E-10	0.4434085382240461	-726.8919637040326	91856.21234849516	9395.379010464883	4880.817746780445	3735.124107649469	82.60847156227233	8	26	6	30	7	0.1752438589200393	0.34364514997788137	0.31603073001377946	0.16508026108829985	
7380000	-10133.065743550927	-9279.530933478452	-853.5348100724754	-9279.530933478452	4011.268150632652	3.631357317081946	9.395473214359383E-6	0.3986294620020837	9.407890995946536E-6	1.64711462946113E-11	0.4441480893067424	-798.7092143728171	188424.90815674615	19334.48639825033	5713.328534752247	12762.311194378726	194.08057052508428	6	33	14	17	7	0.17620224196921996	0.33629874635572876	0.31405956579487426	0.17343944588017698	
7390000	-10041.930173360859	-9260.162544754996	-781.7676286058634	-9260.162544754996	1601.0811379443467	3.5935445835652042	2.4983953793035127E-5	0.4996809044269846	2.6457929025069613E-5	1.70049579771949E-10	0.5163328025670625	-736.0637019700428	40713.57705234692	9713.843760111291	4228.699057253518	291.17110655876013	75.78187288098952	8	29	33	1	6	0.18897862115007535	0.3251834262173001	0.31405956579487426	0.17177838683775026	
7400000	-10068.386561481651	-9276.77382012937	-791.6127413522813	-9276.77382012937	1566.5381411693547	3.4044384962406693	2.2908153065435115E-5	0.5401620069868261	2.4104122830587337E-5	1.6481580800795773E-10	0.560181380631361	-742.9658091258436	164247.9141944332	11069.887170824455	6124.197428306198	211.941225676357	50.58362953020547	8	28	33	1	7	0.18897862115007535	0.33849353413544625	0.3056515407778142	0.16687630393666417	
7410000	-9984.168329606571	-9260.264045907115	-723.904283699456	-9260.264045907115	777.0784576490743	3.345055427866452	4.582514416534391E-5	0.6446400095898568	4.729482756859434E-5	8.970530304865023E-10	0.6568777625058537	-679.1091331739237	114913.44205752148	6834.097477584812	1744.6283464021199	22.263925578984605	24.165300498677833	3	33	34	4	3	0.19909641137488213	0.3389728988102572	0.2950543858781965	0.16687630393666417	
7420000	-9977.123109871605	-9265.365444162908	-711.7576657086975	-9265.365444162908	743.3450394016882	3.7893642381262844	4.853073506674477E-5	0.4874194637661236	4.9959250986937004E-5	5.73794375836297E-10	0.4880013424890427	-670.8468951093054	36212.83234670493	4981.7478993355735	1719.7942943748453	11.949249751760904	8.307744399863557	6	33	32	3	3	0.19240471023592734	0.3389728988102572	0.2971057228122436	0.1715166681415718	
7430000	-10118.44890276844	-9262.955843451125	-855.4930593173139	-9262.955843451125	4114.341004058853	4.015329461507759	7.877659828404764E-6	0.4728657972821378	8.246355294060694E-6	1.504680282965368E-11	0.470004260671796	-803.4240994152997	359634.0710421888	35466.43951400314	10496.74268127086	8.750717118290797	33.926863986033865	6	30	35	3	3	0.17526482622817022	0.35611278281801434	0.29929152651244245	0.16933086444137296	
7440000	-9999.124378548784	-9255.451627086102	-743.6727514626823	-9255.451627086102	950.2324769548194	4.071423885615184	3.821906175243027E-5	0.5370401493060911	3.70136702425059E-5	5.260810033904385E-10	0.6044287714743484	-702.0930962979651	33289.42934686425	7000.679899728117	1801.6544437738262	15.34576784639585	9.9115018342431	8	27	37	4	1	0.19113677471043342	0.34024083433575114	0.29929152651244245	0.16933086444137296	
7450000	-9982.02204778819	-9268.870549809786	-713.1514979784042	-9268.870549809786	560.9449521462045	3.433472749271254	6.433763290258114E-5	0.3845995446504081	6.47093102517914E-5	5.713796056358317E-10	0.3794822530126907	-671.1707146172697	36053.02190596248	6250.045919897055	1532.9687219335824	92.38646489652636	11.328617024953719	9	23	39	1	5	0.19113677471043342	0.34024083433575114	0.28777184009150286	0.18085055086231255	
7460000	-9950.252926769794	-9256.028116902606	-694.2248098671876	-9256.028116902606	473.4496606301437	3.352843656897898	7.588782173201692E-5	0.5200202815556957	7.35165227003261E-5	1.3238681257168836E-9	0.4907218925809167	-650.2539425708408	31654.820967336065	5338.408203436342	1143.7399683368612	620.1872535277213	4.242210403090167	2	31	37	2	5	0.19113677471043342	0.3438161487788794	0.28777184009150286	0.17727523641918427	
7470000	-9946.724134843262	-9261.493754546242	-685.23038029702	-9261.493754546242	406.7107820071968	3.499650309596635	9.6172915968825E-5	0.417259154158564	9.208165266502436E-5	1.702490471312067E-9	0.4450573811787548	-642.0112322276208	12227.866543960325	4095.666842426742	809.7994586482282	1366.4674305770075	5.567478119211858	16	15	37	4	5	0.19113677471043342	0.3438161487788794	0.2945694305246553	0.17047764598603185	
7480000	-9985.204718709017	-9266.824157271692	-718.3805614373258	-9266.824157271692	548.3358334721954	3.1864880605059236	6.25043394395078E-5	0.4203308045322094	6.342769639405901E-5	9.039094690818098E-10	0.46421220997575796	-671.6833165031823	27220.412323539036	4465.809452868924	727.5303708228025	2366.6705104464727	207.76106258604995	6	40	21	3	7	0.19111894664187695	0.3368363053285164	0.3015671020435748	0.17047764598603185	
7490000	-9924.643978746368	-9269.103162277013	-655.5408164693545	-9269.103162277013	275.2325612581479	3.389561157645992	1.386079266952073E-4	0.4582867182269824	1.4154324684254773E-4	4.851813106558055E-9	0.4844867610621767	-614.5603903160446	8660.048584008488	2685.8840417585357	1562.3986291592823	524.9074243561681	29.025555971279644	16	10	19	24	8	0.18010012579811843	0.3480967926163272	0.3015671020435748	0.17023597954197953	
7500000	-9954.110358857373	-9262.463840041273	-691.6465188161003	-9262.463840041273	429.21109363484294	4.587932032181149	1.0073250486627823E-4	0.4998768296553008	9.541639543319874E-5	2.555778783767932E-9	0.5057894899176147	-645.8208654313348	33048.2444406471	2461.656235725874	2494.8820036242814	1272.1742858976074	79.04022655943261	9	26	6	29	7	0.18010012579811843	0.32327573857616376	0.3274076228990092	0.16921651272670854	
7510000	-9966.933607318253	-9288.872260916665	-678.0613464015871	-9288.872260916665	353.1995190946263	3.893825070298353	1.0634887540292618E-4	0.3758913375100191	1.0661468916396669E-4	1.607159675741161E-9	0.37817763826796785	-636.0143625788028	15178.689874884001	3270.6608422481117	746.892948158385	749.3224109421665	80.87021395954832	8	32	1	29	7	0.18010012579811843	0.34253358050623245	0.3081497809689405	0.16921651272670854	
7520000	-9892.335375121733	-9261.15711028697	-631.1782648347629	-9261.15711028697	234.19293903663376	3.5857933855974133	1.5397194059104497E-4	0.5061710373834828	1.5542773082331322E-4	7.358689587929385E-9	0.5402758335935292	-590.6282318531296	8127.637825409527	2016.8354118851541	190.27860839249604	527.3670228656999	8.696339627597357	12	30	12	16	7	0.18899886507470726	0.3562791229680025	0.3023173508047494	0.15240466115254075	
7530000	-9982.16487903583	-9265.222092703665	-716.9427863321657	-9265.222092703665	639.5594890795592	4.066778972142316	5.6032398969659774E-5	0.5031861352257372	5.762920033514617E-5	9.90713433723489E-10	0.5493552745546618	-670.6905426757166	33884.954498279614	4749.013918885146	827.0109114084848	1673.6165900828228	26.872448301946868	5	32	26	7	7	0.18899886507470726	0.33620176858465534	0.2960339973842969	0.17876536895634046	
7540000	-10013.851378427982	-9265.488762691763	-748.3626157362203	-9265.488762691763	1009.2265545153331	3.5083500100998974	3.332867151388755E-5	0.4212108647844567	3.34706042052596E-5	1.9144693021114648E-10	0.43364449905667335	-704.8219979365077	74288.61368245575	8022.239443026125	2105.7956979082173	21.30239858939953	22.84015967323012	5	38	27	2	5	0.1902858598101749	0.3378240374187991	0.30052198882380066	0.17136811394722534	
7550000	-10039.936147614228	-9262.759575014663	-777.1765725995654	-9262.759575014663	1167.7156637885084	3.8182220622561984	3.39150018816206E-5	0.46354268327377546	3.3284081404878466E-5	2.899594775120247E-10	0.5369300406169126	-730.2487734768764	59980.650887741256	6630.819844713201	4908.654884845435	355.2751279721658	219.93475419962192	8	47	14	2	6	0.1902858598101749	0.3378240374187991	0.30052198882380066	0.17136811394722534	
7560000	-9944.645667603796	-9263.234483283386	-681.4111843204109	-9263.234483283386	410.43464821323397	3.70794001761772	1.0730620193528709E-4	0.4291326488869139	1.0034133657491504E-4	1.9877908350772557E-9	0.4427649744811054	-639.3198002394612	18655.703432981223	1736.4588909720296	628.6174549649025	794.026038123599	59.76968835544689	10	51	6	2	8	0.19377991472380302	0.33663498209224246	0.2982169892367292	0.17136811394722534	
7570000	-9956.103073286033	-9272.348403754027	-683.7546695320048	-9272.348403754027	475.34720707797953	3.6939506196393013	1.0333803506630657E-4	0.31045399955578096	9.665439387829493E-5	1.1871776655796796E-9	0.3508392442687938	-641.5272304604155	16188.341912127462	1591.7012214108247	892.6144574001148	1179.9935259547774	43.42120319691809	8	47	2	13	7	0.18726134863071808	0.3431535481853274	0.2982169892367292	0.17136811394722534	
7580000	-9930.484690626929	-9250.494887952556	-679.9898026743714	-9250.494887952556	369.23492830966666	3.6939506196393013	1.0316226274675591E-4	0.46496811624982154	1.0183485455524012E-4	2.909897655343691E-9	0.5112781392853006	-637.0201921854054	13094.54614165494	3349.2841419515707	1544.4481901672054	1056.2819355437164	12.022251833436949	8	28	4	31	6	0.18399519796780317	0.35081010774515126	0.2982169892367292	0.1669777050503164	
7590000	-10004.11545068628	-9276.716004148413	-727.399446537867	-9276.716004148413	716.3188228386862	3.7644832644349164	5.2057343599551175E-5	0.4633166917653025	5.47553519650247E-5	5.640397902683226E-10	0.4369131933936222	-681.4788547127566	37866.86578211023	5674.062099736818	982.4107004047197	1459.2490389630177	23.899495873323623	4	30	9	29	5	0.18399519796780317	0.3295359707489645	0.30692880028180414	0.17954003100142812	
7600000	-10001.741285059414	-9261.406660392753	-740.3346246666614	-9261.406660392753	866.5175017508844	3.7644832644349164	4.3441992464888124E-5	0.47526436285705853	4.4365457957907076E-5	3.9896053365676306E-10	0.4785680046698943	-693.4561470239048	33596.31695261231	4400.441108960403	2849.0427600587436	2457.8518856008423	14.55791928906808	6	40	3	23	5	0.18399519796780317	0.33427552444121805	0.30692880028180414	0.17480047730917458	
7610000	-10026.294295714832	-9269.0693588756	-757.2249368392305	-9269.0693588756	976.3846655267972	3.6074374195366503	4.3518122248944934E-5	0.4376172845651751	4.2848465693033825E-5	3.392155504598639E-10	0.421086809321311	-709.4408309013558	13224.913369881042	22645.05963767913	8100.778304233381	1657.3417417674398	67.98503829822195	1	11	28	32	5	0.18399519796780317	0.3372715148184796	0.3135292722879824	0.16520401492573475	
7620000	-10022.181280599927	-9270.324302018364	-751.8569785815631	-9270.324302018364	950.7482321550026	3.6074374195366503	4.6774596507563616E-5	0.4135012292075275	4.397581435564573E-5	2.945444074957419E-10	0.3981893951616214	-701.170695478562	4633.865362654178	29140.758242533906	9683.226722725924	1582.113902990777	373.34688298136655	1	5	24	39	8	0.18399519796780317	0.330763911513664	0.320036875592798	0.16520401492573475	
7630000	-10005.269144786904	-9269.757382397871	-735.5117623890324	-9269.757382397871	1230.2033173195985	3.5173630624421612	4.784811669970956E-5	0.4414938186367633	4.500219501991983E-5	4.446460311815225E-10	0.4414669694504449	-688.0097345800291	28863.03749547314	21963.932987759494	3046.2001367234857	1614.1828684423815	150.96567963916942	9	12	6	43	7	0.1772984537416751	0.33778054004560126	0.3151043272990389	0.16981667891368465	
7640000	-10006.886782314732	-9262.942581643178	-743.9442006715543	-9262.942581643178	932.8352574560647	3.6745024689370074	4.204073011109893E-5	0.4627429597487737	4.3427547015361944E-5	4.675671696595161E-10	0.5086302451783498	-696.3724653669021	27794.129713912644	7247.1889751378385	8521.921763312845	1466.4946113211513	156.51992241475187	12	16	4	38	7	0.17948577847798736	0.3347465980501397	0.30905455457334025	0.17671306889853264	
7650000	-10122.855826605995	-9254.681961765618	-868.1738648403765	-9254.681961765618	4697.254869145411	3.6745024689370074	9.402534392233543E-6	0.5360227505417007	8.632039291162486E-6	3.004848143591258E-11	0.5963929895360343	-813.4554522538448	128621.85312212308	36689.67855191924	4378.00466364269	9914.051833448179	24.40995153711443	15	22	6	28	6	0.17976144750379477	0.3347465980501397	0.30905455457334025	0.17643739987272522	
7660000	-10011.354454921411	-9260.390113957683	-750.9643409637282	-9260.390113957683	1199.9693364250597	3.912381156492416	3.293398142440969E-5	0.43546620928604746	3.321953140230761E-5	2.2453669534991125E-10	0.4471734154774355	-702.4407783804581	45319.909331609706	5396.51175817259	3147.205945725374	4044.995357367866	6.445028275895	13	19	36	3	6	0.17976144750379477	0.3347465980501397	0.30905455457334025	0.17643739987272522	
7670000	-9939.445376354297	-9270.882194599932	-668.563181754366	-9270.882194599932	463.4159404380438	3.912381156492416	7.934445061713851E-5	0.48058032494401887	8.313578954661505E-5	1.3255975039243234E-9	0.4480875770332962	-624.8640637672372	19708.518161156906	20497.293681284402	1322.111850298952	189.46061942259846	2.374323728669841	7	4	59	2	5	0.17976144750379477	0.3341107783005458	0.31887765833592235	0.16725011585973695	
7680000	-9908.434660325687	-9266.733166628746	-641.7014936969409	-9266.733166628746	368.4949793888516	3.766066571008584	1.178235510001701E-4	0.46152519133524417	1.0714575376044358E-4	2.7616086096136646E-9	0.4565162027457104	-603.4256517796148	11474.50470205502	775.8399387478103	1004.6675878073839	72.92952736570366	7.453377512580819	10	9	52	1	5	0.17976144750379477	0.3341107783005458	0.31887765833592235	0.16725011585973695	
7690000	-9906.068152378073	-9256.166261372351	-649.9018910057222	-9256.166261372351	355.4476460077953	3.766066571008584	1.1471371089890663E-4	0.47532939218739534	1.1116816521440022E-4	3.318853538425413E-9	0.47949770077663	-610.1451277655448	14485.54814656976	1115.9542792193565	867.5948900367965	227.06760068580547	7.6550797127113634	12	31	27	2	5	0.17976144750379477	0.3341107783005458	0.31887765833592235	0.16725011585973695	
7700000	-9976.602107744613	-9253.735080335928	-722.8670274086854	-9253.735080335928	857.248264691151	3.766066571008584	4.629545255138093E-5	0.5611755345349512	4.446458809969146E-5	6.320587350918913E-10	0.5658794654368532	-682.6399291660938	28916.73574060872	2074.0880409862216	494.914060393033	107.72599415450429	10.305825119906993	15	56	1	2	3	0.18023206832521188	0.33508900319178403	0.3082604172150912	0.17641851126791275	
7710000	-10042.220878158561	-9241.284785801286	-800.9360923572748	-9241.284785801286	2253.5283719943604	3.75517582850037	2.0098869523942425E-5	0.6506663116447207	1.7347027152154838E-5	2.209532509723459E-10	0.7535763487624273	-759.8715224043686	43233.1823515371	6707.778647228576	603.3605551851346	28.8109283524926	0.3435258107125708	22	48	2	4	1	0.1857705986830656	0.33508900319178403	0.3082604172150912	0.17087998091005902	
7720000	-10026.695422127275	-9257.159621000015	-769.5358011272598	-9257.159621000015	1285.0743817743237	3.75517582850037	3.494002643892272E-5	0.5770499633718995	3.079513263148536E-5	2.930162500682323E-10	0.5330965299990975	-729.3513040397272	36655.34548438385	3829.2518236378733	959.9884692472401	20.345057553820883	1.4362752893254724	20	49	5	2	1	0.1857705986830656	0.3371919086172501	0.3082604172150912	0.16877707548459298	
7730000	-10039.897060637051	-9263.41255379019	-776.4845068468622	-9263.41255379019	1312.8098071655613	3.6463016818498426	3.46344008325056E-5	0.46459882583340373	3.2544498113814944E-5	2.625826356714516E-10	0.48909832944877235	-730.588513117822	35276.388534074475	3430.501602497417	2711.9488784460345	1452.2296235200636	65.03217568344867	12	55	5	1	4	0.193266222659918	0.3353185192419937	0.29191372330775756	0.17950153479033065	
7740000	-10060.228579100107	-9270.189382883682	-790.0391962164244	-9270.189382883682	1930.0545478612569	3.480197157765716	1.959805353806251E-5	0.4769188615145995	2.070775258320708E-5	1.0479234078943829E-10	0.5163576304689785	-747.9035850867181	41638.936526075406	5006.162740703891	1031.2764313730472	72.31613156309744	41.855175549638695	12	60	2	1	2	0.1953872723384364	0.3429027944247084	0.29189383870331315	0.16981609453354193	
7750000	-9965.061537658783	-9266.88419216561	-698.1773454931741	-9266.88419216561	564.0792347446385	3.480197157765716	7.06237419913943E-5	0.479874212581777	7.26054209508916E-5	1.2892434719281474E-9	0.4974229115549095	-654.1501245316024	114744.57342989008	1823.5259791534254	2211.297589245133	48.2538131235838	11.105096880171933	10	53	8	5	1	0.19289186489421356	0.3408319177949142	0.294389246147536	0.17188697116333615	
7760000	-9995.961228217586	-9271.069795935906	-724.8914322816797	-9271.069795935906	832.187118215361	3.51821991603888	4.451774917061853E-5	0.4367947637619287	4.661571838117562E-5	3.9122072097509826E-10	0.4329812225824831	-683.6215405640096	37767.68562308524	2842.8104057039172	414.62952652884144	220.21639159892067	10.729336966362998	10	60	1	1	5	0.1772790897296217	0.3476741926157747	0.3031597464912673	0.17188697116333615	
7770000	-10028.056110940712	-9258.786037147287	-769.270073793425	-9258.786037147287	1698.3777138092407	3.520059177200325	2.1641782946254343E-5	0.4740427218271091	2.23795039131782E-5	1.1582047498234768E-10	0.4862725029191477	-725.8591098594635	77977.48148324217	5421.806904062276	1961.0739305137354	32.707378138917726	20.143945996687375	9	60	1	6	1	0.1753832852013819	0.3469718135568607	0.30611175521976564	0.1715331460219916	
7780000	-10050.843751055789	-9256.138008163593	-794.7057428921963	-9256.138008163593	2592.084973144645	3.7463209742569354	1.4797476472956468E-5	0.39512463114300755	1.5080301316625647E-5	4.24890584457578E-11	0.42244567522226834	-745.0469519851764	148092.67885529727	7596.742997134146	13561.247149952216	268.88470633815984	3.0821685095628344	8	58	4	1	6	0.17399880695277037	0.3469718135568607	0.3074962334683772	0.1715331460219916	
7790000	-9973.79452997078	-9256.0905544985	-717.7039754722805	-9256.0905544985	1054.130557890485	3.7463209742569354	4.070397778365553E-5	0.4724934190996246	3.729687820949432E-5	4.615630143990947E-10	0.5404760371218975	-676.6536306318698	37219.3915991484	3147.9760187590346	3332.229131383027	8.742169211300705	2.634056063650377	9	53	8	3	4	0.18487693433193864	0.3360936861776924	0.3074962334683772	0.1715331460219916	
7800000	-9951.89236181581	-9273.726767575066	-678.1655942407433	-9273.726767575066	560.6653581471322	3.7520509266838027	6.73464075457063E-5	0.4765898172174318	6.622654737780926E-5	8.916651174449769E-10	0.45584349040912586	-639.5269957575779	38527.058901370336	2899.6805496111037	1199.881657346921	5.538658423923568	0.0885763131494292	7	52	11	4	3	0.18162316234553316	0.3360936861776924	0.31075000545478265	0.1715331460219916	
7810000	-9907.47449498855	-9264.396444375896	-643.078050612654	-9264.396444375896	350.07333137005224	3.7520509266838027	1.1560411626059822E-4	0.4604590104795132	1.1075662492858087E-4	2.747099835845988E-9	0.4756561736322451	-604.9660269243849	25382.610479012492	1701.9306246610795	1124.442905301232	2.5348464199240364	3.8660936558043133	7	30	33	4	3	0.18162316234553316	0.33916684786059775	0.3076768437718773	0.1715331460219916	
7820000	-9966.444641081904	-9263.170203162426	-703.2744379194775	-9263.170203162426	803.058114544989	3.4178757611484403	5.201766516039303E-5	0.5080000986449176	4.782172901570597E-5	6.388186417520361E-10	0.5151039023013476	-662.3897035881762	26593.810518479255	2533.6427550572444	3295.5368050091615	12.32167511141614	5.181822837394119	9	59	2	2	5	0.18162316234553316	0.33916684786059775	0.29948590817839515	0.17972408161547376	
7830000	-9961.818882518292	-9263.26881072568	-698.5500717926118	-9263.26881072568	606.3282551900031	3.4178757611484403	6.817293147363908E-5	0.5610198802777654	6.451825715375845E-5	1.3008439398437501E-9	0.5400614844015147	-656.959844958502	30910.414814133845	2855.491203670375	993.2802538460902	4.70482952298321	17.11580850992416	11	36	23	5	2	0.17987841939155705	0.33837940474401346	0.3099915988334333	0.171750577030996	
7840000	-9956.973218549998	-9268.227652707728	-688.7455658422697	-9268.227652707728	559.2555652908632	3.5487541151992077	6.786309362780275E-5	0.546394267269186	6.443657429850531E-5	1.4239085617105538E-9	0.5973807416357881	-648.248276288268	25344.46068068768	2209.5982153045943	2469.062069760378	10.154752326156768	7.735055852136918	12	47	11	2	5	0.18882195063373444	0.34035064406631677	0.2936466586534976	0.177180746646451	
7850000	-9954.297979753028	-9247.836032410356	-706.4619473426721	-9247.836032410356	685.3161202164606	3.5487541151992077	5.4070245398745414E-5	0.5207081058085278	5.6334417368463026E-5	8.806424250667607E-10	0.5426424885536768	-664.8558706306392	37420.85614016359	2523.1986708652544	1282.8681793182013	85.39357258208295	11.920149445564206	9	36	25	3	4	0.18894240140661117	0.34035064406631677	0.29929821660138184	0.17140873792569006	
7860000	-10114.373071554053	-9265.15909859562	-849.2139729584327	-9265.15909859562	3358.106440279375	3.5487541151992077	1.0980802511242718E-5	0.43559986067641726	1.0990181810565368E-5	2.1767599798767608E-11	0.4499914034974831	-798.6967195695928	221586.9250225518	19359.26896233369	9894.689331145519	343.76386147719097	115.02010885189458	9	8	54	2	4	0.18894240140661117	0.34403154039842054	0.3055311731104304	0.16149488508453774	
7870000	-10177.72281491476	-9280.676398566962	-897.046416347798	-9280.676398566962	5923.53934443308	3.5554341726518466	6.719690147380268E-6	0.44859369439561875	6.606794253273243E-6	8.367894060279191E-12	0.42670061057109454	-841.599836569738	230195.14852351882	68074.56524615666	20850.483128276246	5782.590382007024	383.5940325729578	14	1	55	3	4	0.19518585830254218	0.34129798430945196	0.3055311731104304	0.1579849842775753	
7880000	-10127.226882007602	-9282.74762733609	-844.4792546715117	-9282.74762733609	3321.3995709304663	3.5554341726518466	1.1279560107972235E-5	0.4167370354921424	1.2084929246644428E-5	2.4766797959109983E-11	0.43491627958295337	-793.3711441903591	282049.49792176316	25997.925866722864	11275.520832274018	383.48301868266856	18.784894311681683	9	2	59	6	1	0.1816587414999132	0.335344471346677	0.292218916774362	0.19077787037904764	
7890000	-10094.247733873413	-9255.73626056085	-838.5114733125624	-9255.73626056085	3366.3765082285076	3.447338335782895	1.1424870623784008E-5	0.5050729542516836	1.1325776001516816E-5	4.2088745875506746E-11	0.5462975310718973	-788.3491464007224	116446.93581277398	6791.851909648718	14130.494856190264	76.03387105915498	132.2184520942684	11	17	42	5	2	0.1816587414999132	0.335344471346677	0.31748979428488683	0.16550699286852286	
7900000	-10100.292464534545	-9254.994351307223	-845.2981132273225	-9254.994351307223	3794.058890306482	3.447338335782895	1.0398892828645062E-5	0.5780104959794122	1.0945061542174476E-5	4.361720391597467E-11	0.6042213047148205	-791.0122823100377	151619.96381638304	11302.07660459276	11728.62015882595	10264.41672517411	102.90740645352463	10	6	25	30	6	0.1816587414999132	0.335344471346677	0.31748979428488683	0.16550699286852286	
7910000	-10125.406937484944	-9271.026730277581	-854.3802072073637	-9271.026730277581	3967.2528732832216	3.811332942010518	9.070479634090695E-6	0.42469753843774855	9.548675368433856E-6	1.8923194151277818E-11	0.4639285331583019	-799.0707225774389	196989.35409535	45188.685544677326	28032.98259736141	6679.864946584613	42.75733344116115	6	4	23	38	6	0.1816587414999132	0.335344471346677	0.31748979428488683	0.16550699286852286	
7920000	-10169.113146158543	-9256.345606421726	-912.7675397368173	-9256.345606421726	7333.352372593613	3.647422234627897	4.5797171944651455E-6	0.46066761768998415	4.9621939477186844E-6	6.1252794327983725E-12	0.5093386927349627	-853.09614529503	354350.66147364274	118702.36213969842	71639.00175413008	19727.974649304568	48.32374758256565	15	8	6	42	6	0.17598520014945432	0.3200014951766752	0.31748979428488683	0.1865235103889835	
7930000	-10137.470478703293	-9269.25571708263	-868.2147616206638	-9269.25571708263	4062.857232535944	3.647422234627897	9.147616672712151E-6	0.2988146670456003	9.24567385779027E-6	9.402523386339008E-12	0.32634792701804405	-812.7437070566677	328277.42930999934	55830.71634908826	7338.264951013933	9300.68687849379	72.48663409855035	10	16	18	27	6	0.19591567777312036	0.3154197508124548	0.31668483500103245	0.17197973641339223	
7940000	-10064.682063359214	-9252.509668159948	-812.1723951992653	-9252.509668159948	2297.7947695426137	3.536627319150176	1.685424797032897E-5	0.44635537686888727	1.628388485472057E-5	6.294456107632563E-11	0.4798405254100469	-760.3471351044378	119725.56912516868	19172.700727423842	5124.779283334065	5134.909847517082	30.6620166356147	18	4	13	36	6	0.1923331483303631	0.3328838416369719	0.3028032736192726	0.17197973641339223	
7950000	-10046.373062476658	-9254.141285531523	-792.2317769451347	-9254.141285531523	1702.865098194498	3.9266116841353655	2.221394724699507E-5	0.4884926835048813	2.1365903064366433E-5	1.265452391517005E-10	0.5321951522757754	-741.4715159078132	54972.91495586524	6325.494531095161	10486.437728300425	4383.870313246521	42.20382848253874	18	36	7	10	6	0.1923331483303631	0.3328838416369719	0.3028032736192726	0.17197973641339223	
7960000	-10158.874539276707	-9258.281658737338	-900.5928805393687	-9258.281658737338	6836.420929834665	3.9266116841353655	5.802469332669638E-6	0.47558307265052246	5.322592025371938E-6	8.928918502436773E-12	0.5224887012203239	-844.8776391096478	178408.3965381461	13132.501693301425	9812.29837000843	18693.364708214758	131.25031737416137	19	29	12	10	7	0.1923331483303631	0.3328838416369719	0.3147918417566699	0.1599911682759949	
7970000	-10085.072701185905	-9281.58499648272	-803.4877047031858	-9281.58499648272	1908.3345091648732	3.7033317859740373	2.00997270546418E-5	0.47624506885595697	1.9628950156563342E-5	1.1240561453226555E-10	0.5096570773794094	-752.1214919607775	95323.80462229352	3441.0638562873605	6068.000467543788	5362.60682820169	491.72448352532257	16	10	2	42	7	0.17518123016734874	0.3408053788236224	0.3147918417566699	0.16922154925235877	
7980000	-9971.907476824892	-9256.387007951418	-715.5204688734732	-9256.387007951418	765.5907913136398	3.7297310597015625	5.011514544193263E-5	0.4884728142953635	4.8927897854721785E-5	9.628221383949286E-10	0.6009761888403313	-665.4668116725501	25551.236238522364	67322.71156466831	1655.7807338036864	1543.8514917206323	33.61360814437012	10	6	4	50	7	0.1970297083863584	0.3408053788236224	0.29294336353766026	0.16922154925235877	
7990000	-9928.449085790662	-9274.90806391842	-653.5410218722429	-9274.90806391842	368.69829449460264	3.5259610561406425	1.0119709381210236E-4	0.4826736688812425	1.0551009700172363E-4	2.482492457567003E-9	0.4697219251144809	-608.6111396750479	20667.48900380204	9700.14929499222	741.3356301548645	1109.4626531993013	33.59258316094002	12	2	23	33	7	0.18889073394711173	0.3408053788236224	0.28892332697661144	0.18138056025265428	
8000000	-9891.268209757614	-9264.556199959188	-626.7120097984264	-9264.556199959188	263.02882948092713	3.780349935374356	1.477980297784954E-4	0.47718104251641913	1.5044815274730696E-4	5.703463034905001E-9	0.4959939900442045	-584.6785113124095	10394.017126178425	404.87923272219535	1233.1305935452772	656.0038565290773	42.00955482141326	13	16	13	28	7	0.18889073394711173	0.3414104908297473	0.30014782653497507	0.1695509486881658	
8010000	-9837.959168039099	-9261.775662823444	-576.1835052156554	-9261.775662823444	126.9105628143207	3.687262227542171	3.1124968661321484E-4	0.6266673360599794	3.1949543531498007E-4	4.0421429819648104E-8	0.616141248696995	-537.6423282707534	4554.132144096153	258.02648034565254	697.0604365961146	289.34732215601053	5.226188602821757	14	4	34	19	6	0.18417576873129765	0.3461254560455614	0.30014782653497507	0.1695509486881658	
8020000	-9852.417392361473	-9263.468617469813	-588.9487748916594	-9263.468617469813	163.71407135730064	3.660085060288654	2.4437031413161714E-4	0.5273640136396957	2.5261060053950897E-4	1.5488489516826248E-8	0.5024214770356931	-548.8233024398712	5252.278241101939	729.2216355043246	284.4355701697308	868.7026714362281	11.900876226569986	12	22	34	3	6	0.18417576873129765	0.3461254560455614	0.29370071166750084	0.17599806355564	
8030000	-9858.962526154683	-9267.638535773309	-591.3239903813743	-9267.638535773309	163.22868663751117	3.660085060288654	2.515718335662211E-4	0.5341646733399443	2.5506570892547454E-4	1.4355815838979366E-8	0.48962107176359704	-550.5112303180838	6911.097004737847	390.2116129591259	1387.9587559427596	287.9430894479344	10.06486000967262	14	30	4	24	5	0.18417576873129765	0.3461254560455614	0.29347096922885946	0.17622780599428137	
8040000	-9860.116516978107	-9257.244422144753	-602.8720948333532	-9257.244422144753	169.343766743264	3.9044584725245906	2.2880099516268956E-4	0.5180136859224755	2.275602522089372E-4	1.3506183630183244E-8	0.4967479316130752	-564.6061178691001	4207.794768709184	610.429997624159	950.9685066542988	295.37928832210645	50.554245718097604	16	14	12	29	6	0.17802276142151063	0.3401421238957807	0.29945430137864015	0.18238081330406838	
8050000	-9846.29965248022	-9256.756778895244	-589.5428735849758	-9256.756778895244	133.59924868707668	3.6233170641797208	3.1229064264433646E-4	0.5017538002965722	2.895010097080214E-4	2.5437590564480525E-8	0.5276854782187483	-551.1843769176282	3670.0334475988143	3101.6925778686755	537.1674116729495	301.66837249456887	12.929568044390807	8	12	15	36	6	0.18809945648346535	0.3301474464395666	0.29945430137864015	0.18229879569832774	
8060000	-9863.893714840853	-9275.452991228682	-588.4407236121709	-9275.452991228682	156.02843024405547	3.6233170641797208	2.911938039924981E-4	0.5167703185233029	2.8738831118946647E-4	2.4131352860739855E-8	0.5222456785669376	-551.3528310504482	4916.679309877673	1269.5634113916667	397.3634234911838	224.8539417128624	14.828704361841973	15	4	29	23	6	0.19266402866353205	0.3346962211945702	0.3090900054058205	0.16354974473607714	
8070000	-9865.35660114344	-9264.492645316184	-600.8639558272552	-9264.492645316184	192.40164212257375	3.8126802178453523	2.4267238287680446E-4	0.49001089366471345	2.5664647787082074E-4	1.859273833487949E-8	0.544088768722861	-565.8430954715336	3004.799582714996	855.0661719380566	300.79691351562263	62.786860887654356	79.01893224710534	20	4	48	4	1	0.16889652868355245	0.34860542692968227	0.31495988760310145	0.16753815678366368	
8080000	-9916.973666601902	-9278.685534144668	-638.2881324572343	-9278.685534144668	354.83331577559403	3.8126802178453523	1.5605015702190963E-4	0.4870503566655712	1.5367854245591412E-4	6.021518262267292E-9	0.5069481975177862	-598.2918546546225	7425.401004686143	3371.712528859587	425.40494948400783	403.33928832934254	69.84446988424139	17	4	41	11	4	0.19170122986334145	0.32580072574989327	0.31495988760310145	0.16753815678366368	
8090000	-9921.33228173035	-9287.7107590218	-633.6215227085507	-9287.7107590218	368.5693184327618	3.5534805594451537	1.7030313841205876E-4	0.42893516723042696	1.7057023349539857E-4	6.076107029598007E-9	0.4395055993208738	-594.794915216082	10509.785986375333	430.37203810298604	556.0059218931777	114.01355992563637	187.9092965462542	17	3	49	7	1	0.1815235711905674	0.3359783844226673	0.30853318905637167	0.17396485533039346	
8100000	-9956.92986790126	-9260.328992265066	-696.6008756361952	-9260.328992265066	567.0357092394144	3.434573928029335	7.498102280389331E-5	0.5035719399560767	7.265877270635953E-5	1.3915014010310763E-9	0.5416151837902086	-654.4429281789619	12982.14459236731	950.8466105137737	1736.485343466837	526.458080587686	105.81987642598108	17	22	32	2	4	0.1815235711905674	0.3443418375131421	0.30016973596589686	0.17396485533039346	
8110000	-9936.336966726183	-9259.723662814164	-676.6133039120188	-9259.723662814164	366.008928576798	3.6886505695726135	1.0730626768567109E-4	0.5460076002334274	1.0724459512756355E-4	4.040134771587279E-9	0.5806325746813898	-629.0385943694059	12610.118798087975	15659.146628603556	13103.291445421328	884.1647089296781	141.07513062427805	1	13	6	49	8	0.1815235711905674	0.3443418375131421	0.30735983866081124	0.16677475263547906	
8120000	-9926.495522326024	-9250.785419096588	-675.7101032294355	-9250.785419096588	554.4227037166878	3.6886505695726135	9.04755943010635E-5	0.5557892366259124	9.220251527978685E-5	2.7450318210159215E-9	0.57109971218583	-629.1042844426725	17071.57780966567	11592.524089279268	425.3139514313405	1361.8071086333437	103.5389357883413	3	14	16	37	7	0.1815235711905674	0.3443418375131421	0.30735983866081124	0.16677475263547906	
8130000	-9976.138880380242	-9267.357837044465	-708.7810433357773	-9267.357837044465	683.1298031569207	3.6886505695726135	5.304707405397639E-5	0.44783418811914333	5.7861548098909236E-5	7.495797392823679E-10	0.489184092772604	-660.8433421861889	40061.48333230889	21368.364522589545	3767.3448683229367	1347.5928754477286	204.69520460038447	3	13	1	52	8	0.1815235711905674	0.3443418375131421	0.30735983866081124	0.16677475263547906	
8140000	-10028.185476466491	-9279.454158221779	-748.7313182447118	-9279.454158221779	1105.3583051314588	4.03221151927566	3.4917615741512375E-5	0.3885503063998847	3.713000508622285E-5	2.432989225235859E-10	0.4318060589758882	-700.1541090739992	26624.803667543147	30635.341405486797	3907.840200534472	2235.0434231762274	77.42152983315063	9	8	4	50	6	0.18674015387302376	0.33217114453162727	0.3069681619402397	0.17412053965510904	
8150000	-9936.30290910275	-9250.959436773635	-685.3434723291135	-9250.959436773635	519.1643680954028	3.8150046342553745	9.596186194748393E-5	0.4477959055782671	1.0623845804487762E-4	2.463140945499373E-9	0.49135520364902635	-635.8805340817255	93256.85030790027	8938.054890653799	8699.015482644343	1039.4508766197127	124.6863409983708	1	3	18	48	7	0.1827326842223409	0.3325307131989689	0.3069681619402397	0.1777684406384503	
8160000	-9972.7619439145	-9269.054226215507	-703.7077176989925	-9269.054226215507	612.0493734739968	3.7222732948707673	7.268840426222014E-5	0.3433680715585573	7.847469757108574E-5	9.189865489758779E-10	0.389037142194104	-659.5342513622902	10750.854219409945	7512.00710937351	3992.385177413634	1028.075547742977	247.96289954734763	9	12	6	43	7	0.1827326842223409	0.3325307131989689	0.3069681619402397	0.1777684406384503	
8170000	-9912.073682006525	-9272.538456068713	-639.5352259378128	-9272.538456068713	270.3211269333302	3.450598956206644	1.5395867314706914E-4	0.3877253599612954	1.60010308580491E-4	5.456025314860398E-9	0.461830410067544	-598.3408042152547	7373.368428530774	4348.804208971393	1870.6727948714374	526.6822358942873	49.10014967310908	5	12	8	44	8	0.18824226496316804	0.33483301031047935	0.3046658648287292	0.17225885989762318	
8180000	-9871.777622903779	-9258.90632426869	-612.8712986350899	-9258.90632426869	234.31940403538562	3.605340405248814	2.3188081136943739E-4	0.4770074854871185	2.2732948044042162E-4	1.864483433812358E-8	0.574612337784321	-573.3790814318612	4762.522322316799	2835.3346106586005	448.5319149806628	537.1598167067061	38.31374348634644	16	1	7	44	9	0.19209864133944649	0.33483301031047935	0.3046658648287292	0.16840248352134474	
8190000	-9879.855276683658	-9261.723071801367	-618.1322048822911	-9261.723071801367	202.7851801979503	3.5841338362552886	2.1609186253089386E-4	0.3641424838504113	2.2439075117310789E-4	7.824630336423087E-9	0.4136645488153896	-578.9558507693384	3484.7733197059515	2688.330684676457	344.5052478569226	656.9476612287226	44.28354453084649	6	11	10	42	8	0.19059010924713654	0.3380447692532137	0.3060410101491699	0.1653241113504796	
8200000	-9903.525631931629	-9268.02930029735	-635.4963316342777	-9268.02930029735	239.63191029376802	3.626243508547472	1.9646574790613952E-4	0.39540110890163754	1.8786477960252063E-4	8.56829540809984E-9	0.47386250325571283	-597.6520309817225	3391.9962521225934	923.9966633183585	927.7554870156237	480.8109171187267	27.410603499712405	14	22	7	27	7	0.19409872013746032	0.3358508958036846	0.30608707980056105	0.1639633042582938	
8210000	-9905.492994742024	-9271.082500526896	-634.4104942151276	-9271.082500526896	245.73870409360038	3.633194981964634	1.7018289832396982E-4	0.47687633600899865	1.7316681859831312E-4	7.124582083674578E-9	0.48967762463343356	-595.5789752462471	6112.2450076910245	1068.2036768481878	702.5268803724457	449.7778079645081	38.88153893256886	15	20	10	27	5	0.19409872013746032	0.3332513972790475	0.31040073451349137	0.16224914807000057	
8220000	-9909.717686480299	-9272.18391380454	-637.5337726757585	-9272.18391380454	273.33127177945954	4.10871352133047	1.8337669471621884E-4	0.47994755301710595	1.736740326555364E-4	5.092488556259041E-9	0.405773076717308	-595.5809992050945	18721.651188044765	542.1459543897296	1058.076693073834	439.7399990400081	76.93508137400234	14	18	15	22	8	0.17340376069140737	0.34677701904475994	0.3151574469926388	0.16466177327119363	
8230000	-9955.24632600029	-9267.407532858071	-687.8387931422184	-9267.407532858071	449.61350303533675	4.3407910450878555	9.756298590077597E-5	0.6522379824035164	8.756528389582743E-5	3.5669910050390824E-9	0.6405622225210874	-645.0696439625418	8780.94783045685	773.7254914227003	1521.3175957242472	902.8547955036129	138.08261405673056	17	14	13	26	7	0.17340376069140737	0.34677701904475994	0.3151574469926388	0.16466177327119363	
8240000	-9934.680725016171	-9262.012571598489	-672.6681534176817	-9262.012571598489	377.7474273581708	3.8233844954156475	1.1829084298579428E-4	0.5233928494200875	1.1086636732744744E-4	3.1404862129319417E-9	0.5033487224505611	-631.4594060771259	6204.693578273148	1684.2216159663753	1408.97937564851	913.4338017833318	58.73088076308936	17	12	17	23	8	0.17340376069140737	0.34677701904475994	0.3151574469926388	0.16466177327119363	
8250000	-9938.760315147976	-9263.35207163237	-675.4082435156062	-9263.35207163237	493.64329884266743	3.9693515590153403	9.291154274789324E-5	0.479078533505512	9.039633024953808E-5	1.5491946827599825E-9	0.4439203896977725	-632.2282128585196	17429.494696714002	2226.586223505067	621.6352426019782	1092.1033643381256	36.63085505085201	12	34	13	10	8	0.17340376069140737	0.3361850994298397	0.30583977477366714	0.18457136510508554	
8260000	-9896.495184099775	-9264.994336839874	-631.5008472599011	-9264.994336839874	264.44279926909223	3.6466176827621797	1.8658580669315484E-4	0.48837917888170557	1.9700444595174336E-4	7.0387706344561835E-9	0.4508780585549767	-591.4963652333772	7651.85153419354	1238.909171863806	1434.5718251268784	314.7108301847249	60.73527511118435	9	23	14	22	9	0.17651188260243342	0.3474122860821773	0.30855237040330397	0.1675234609120851	
8270000	-9912.14794716291	-9273.724253784008	-638.4236933789018	-9273.724253784008	244.95112533625198	3.6466176827621797	2.0691820929387078E-4	0.5339857904202138	2.006133195144411E-4	9.575759675326245E-9	0.5035068518878467	-597.8053157377057	10334.13485411189	1011.0527817384021	1332.9488361220958	318.61620446462257	61.71651632713809	10	37	4	18	8	0.17651188260243342	0.32617327896416864	0.3297913775213126	0.1675234609120851	
8280000	-9930.851450659497	-9284.125818867398	-646.7256317920984	-9284.125818867398	282.3102995874447	3.505394068428114	1.695531369139363E-4	0.4767130789496271	1.6253971319817547E-4	5.774729798532988E-9	0.4580806507925621	-606.0376865709687	5604.561181980962	2937.508929929342	844.7634937501848	810.0903887237271	62.04178862082993	13	14	15	27	8	0.17651188260243342	0.32617327896416864	0.3289357850363322	0.1683790533970655	
8290000	-10037.920170014044	-9265.559657359207	-772.360512654837	-9265.559657359207	1248.9235299184409	3.2843925472189337	3.755678277358591E-5	0.4810515262633084	3.723154133496907E-5	2.969664468101618E-10	0.4696919248358845	-721.8104733298255	90303.70214986456	13031.632972167881	1161.0466733392896	3190.2427187049825	157.2798280717359	3	26	3	36	9	0.17244900041713387	0.3627300994396443	0.2964418467461561	0.1683790533970655	
8300000	-10060.748165359142	-9250.466435714443	-810.2817296446984	-9250.466435714443	2001.9031347373937	3.663463741370936	2.322864173306617E-5	0.6073144817027154	2.170385414568602E-5	1.4962041739230056E-10	0.5703923821417237	-760.5380511450841	64863.80449411377	14175.055487290558	2133.3994348492247	2714.8391861545447	404.34930343944706	14	30	1	23	9	0.18021220902286075	0.3627300994396443	0.2964418467461561	0.1606158447913386	
8310000	-10059.988856093702	-9246.049702873719	-813.9391532199824	-9246.049702873719	2356.2155532353645	3.7591884793154673	2.2672942173898055E-5	0.6028845668558553	2.32949142853821E-5	1.8055898586894946E-10	0.5983510754628324	-762.3858140930308	82733.33689751329	15510.666072091526	9511.196400053142	3275.5531027913225	589.3754146846742	9	23	11	27	7	0.19561216926590558	0.3380619968109583	0.2964418467461561	0.1698839871769798	
8320000	-9973.995437745543	-9254.071187706833	-719.9242500387099	-9254.071187706833	722.824909606326	3.6904091190071204	7.780776799606465E-5	0.5695075831606229	7.592176299333932E-5	2.2827528845277267E-9	0.6033470176207422	-673.2037167006295	29434.24028766866	6545.401410046343	4089.092980491372	790.7899305660189	618.8414498707917	6	13	29	22	7	0.18263459600956744	0.34320690426072864	0.29438083559000966	0.17977766413969404	
8330000	-9968.672171767274	-9276.561653618373	-692.1105181488997	-9276.561653618373	549.4215751926067	3.5516851845937296	9.502934674300703E-5	0.5899357955474008	9.951095600764829E-5	3.770013804066229E-9	0.6087110435033195	-648.0631797815736	19748.36953128178	4757.585267867143	2054.532542128232	601.1945964889958	144.10498221354123	8	29	10	24	6	0.19093696492618847	0.34320690426072864	0.29438083559000966	0.171475295223073	
8340000	-9946.213630003065	-9266.987555897595	-679.2260741054707	-9266.987555897595	466.9563709033097	3.8430854258429297	1.1041678145908462E-4	0.5294189182928521	1.1092311331947802E-4	3.3723867720692627E-9	0.5121399089202803	-637.7481141781337	8575.5543427689	3743.6036554523416	1137.7221653088725	516.2477698384022	106.75508798858641	7	33	4	26	7	0.1867295386294226	0.3474143305574945	0.3042787395715607	0.16157739124152198	
8350000	-9914.953583765238	-9264.434972564894	-650.5186112003452	-9264.434972564894	298.67923823374383	3.613153980021454	1.4621444770324024E-4	0.5277886183818443	1.5059681405980472E-4	5.723370747218879E-9	0.5266251995636159	-609.9659372028041	6932.975903892804	2110.7385167983552	1544.943384897252	420.02827373303944	61.263410905459686	9	24	7	32	5	0.1867295386294226	0.3248102244133827	0.3268828457156725	0.16157739124152198	
8360000	-9936.298320194528	-9265.665667953288	-670.6326522412395	-9265.665667953288	388.61825499386737	3.613153980021454	1.1718668838972036E-4	0.5263584626336825	1.181054767112527E-4	4.107745587084317E-9	0.5465597011395112	-628.4688441947187	15378.08514707694	2303.0814317983723	1124.1592926144724	623.770939375894	74.5215922090706	10	23	13	24	7	0.18166433392548326	0.35183221677514176	0.29986085335391344	0.16664259594546132	
8370000	-9944.961902785773	-9257.192905972359	-687.7689968134149	-9257.192905972359	428.81484945745746	3.7155522073590395	9.743967249912655E-5	0.48606090488701165	9.469243044777513E-5	2.2773249417017978E-9	0.5007763601707694	-645.0484428724155	16002.314974530394	2860.5302123167253	780.2635576332863	911.8615882617598	42.6761894999317	8	32	14	16	7	0.18166433392548326	0.3268033694490715	0.3211763985958466	0.17035589802959833	
8380000	-9998.423205585499	-9263.905918653989	-734.5172869315094	-9263.905918653989	796.0523120977899	3.6918599151225164	4.568527350938418E-5	0.5880990216983895	4.5000400917451035E-5	6.933447348033838E-10	0.5912754184644655	-686.4422431900279	32881.13298521019	7051.533233402682	604.8023628097553	2080.314918143774	45.16030161056236	6	34	16	15	6	0.17945194859796898	0.3290157547765858	0.3206918995922422	0.17084039703320275	
8390000	-10007.405233894213	-9257.341833899438	-750.0633999947758	-9257.341833899438	1194.250952279451	3.485009108149755	3.885720285512477E-5	0.4523086777061916	3.834757916878459E-5	4.261979193302353E-10	0.5137793316596659	-702.5919387170751	35979.925454348166	5669.442538710503	1252.3560311552121	2783.781259857413	333.7565511760739	10	28	26	7	6	0.18451777788018345	0.32394992549437135	0.3206918995922422	0.17084039703320275	
8400000	-10143.057700043351	-9254.785571765875	-888.2721282774772	-9254.785571765875	6134.901539400391	3.533060802976139	7.581366400546959E-6	0.49312193176924274	8.1663609582368E-6	1.9293657476024196E-11	0.5298997278563574	-831.3075093718089	140418.74217256124	69648.59982003746	6748.441309799972	16980.469428577344	3709.0076764033556	3	28	33	4	9	0.19376059030461068	0.33679246141869484	0.30560640431575486	0.1638405439609394	
8410000	-10107.321621102288	-9282.108303633831	-825.2133174684573	-9282.108303633831	2438.421185732139	3.5995525340501384	1.720262295634953E-5	0.4063415757357239	1.827472718217924E-5	6.318235098034805E-11	0.44173131369479046	-775.0487427501586	80082.19041779764	22130.866244367066	3786.2616997219734	2876.443033690394	684.2868082161973	10	24	23	12	8	0.16284072891056506	0.3450518866222242	0.3053919603140034	0.18671542415320713	
8420000	-10069.177827117916	-9269.412202596912	-799.7656245210044	-9269.412202596912	1818.6670514205073	3.5995525340501384	2.368438106648793E-5	0.3842297964933658	2.3298825327135034E-5	6.71020558537631E-11	0.36507317995859156	-749.4719524214385	53198.11177106593	12116.028111700027	13875.006386780708	2891.2899509089257	558.3904573505996	10	18	8	35	6	0.1815545822016063	0.3450518866222242	0.30297208769480055	0.17042144348136876	
8430000	-9950.826701559738	-9247.874184738568	-702.9525168211687	-9247.874184738568	582.256616854699	3.48675334029224	6.508370773976309E-5	0.48582403473596186	6.436224212904192E-5	1.0265587513576325E-9	0.5115606169786615	-656.44958600009	28293.212926381584	2123.061395077905	5181.094505745707	956.8583565281914	40.320238117989575	7	20	19	25	6	0.18129675211279808	0.35344167644604785	0.2945822978709769	0.17067927357017698	
8440000	-10051.602625084573	-9261.34202994462	-790.2605951399535	-9261.34202994462	1256.2184793362437	3.9044834180201256	3.104620161237898E-5	0.5031543130908925	3.0683769015250714E-5	2.339184548226063E-10	0.5103683754821097	-740.5345917048708	46157.7173389383	18837.095294845753	7930.867694364899	2595.887452414815	68.6674804256766	6	16	21	28	6	0.18129675211279808	0.35344167644604785	0.2945822978709769	0.17067927357017698	
8450000	-9977.570416539824	-9247.378691607528	-730.1917249322952	-9247.378691607528	773.0828579568902	3.7126985567666297	4.983970546614035E-5	0.567375041223964	5.036153960327403E-5	6.854856525978534E-10	0.5191435564449939	-681.6662186786339	24984.189242307682	3331.8118451592495	10342.918230850204	1026.1227460006073	108.61910443776695	16	16	11	27	7	0.18532635487656032	0.35344167644604785	0.3007189397040796	0.16051302897331202	
8460000	-10030.282341644177	-9257.192443280415	-773.0898983637613	-9257.192443280415	1215.7848768562305	3.397616998730735	3.743020761004199E-5	0.6040059539759126	3.6293707829149175E-5	4.134031040304052E-10	0.5612329056850185	-725.6225036689096	26081.091536151955	11938.045894571487	3219.414429091811	2104.830822116985	145.34005101211133	10	31	8	24	4	0.18532635487656032	0.35344167644604785	0.29717914459741746	0.16405282407997418	
8470000	-10152.400164971901	-9273.7579488971	-878.6422160748014	-9273.7579488971	3851.6985341840627	3.811280568816965	1.0324086530430732E-5	0.38660948550932056	1.0403443161995848E-5	1.717745270961044E-11	0.3903040969863824	-825.284403749964	67264.03640839517	53680.28284846465	12885.070783364084	8880.14506180443	248.1870456341273	21	9	18	22	7	0.1780683273151277	0.35344167644604785	0.29717914459741746	0.1713108516414068	
8480000	-10052.403844565437	-9264.779267195185	-787.6245773702517	-9264.779267195185	1498.3932475575655	3.9637151399564865	3.387440585372213E-5	0.4867136534564938	3.2624159260269175E-5	2.0704285292487445E-10	0.48238650778066644	-737.6677438079095	41200.685195190556	26115.175588511014	9335.217139188293	2151.406722665703	337.7223055937719	1	19	28	21	8	0.1780683273151277	0.35344167644604785	0.29129511325768276	0.1771948829811415	
8490000	-10189.747191311466	-9270.12673590751	-919.6204554039556	-9270.12673590751	6454.823784632559	3.9637151399564865	7.164264721261532E-6	0.49751885350222425	6.740729203241277E-6	1.0306751844634517E-11	0.4793134568661661	-861.752010122636	329722.4612058743	112017.60236165655	33856.500086261105	8242.374930556643	983.335913191393	1	18	28	24	6	0.19646493836941237	0.3296154685886336	0.29672471006081236	0.1771948829811415	
8500000	-10162.297871420948	-9277.717533547591	-884.5803378733559	-9277.717533547591	6556.386972701041	3.9310840169121875	1.0545248881312074E-5	0.5038051804598578	9.387740739324921E-6	2.118856732084673E-11	0.4613612101226001	-826.8681765095724	174163.73157539868	114765.47975452314	55898.99069533011	9862.15038855168	842.5937998006747	1	4	34	31	7	0.16256576309373288	0.3635146438643131	0.29672471006081236	0.1771948829811415	
8510000	-10125.43452398971	-9270.96746093083	-854.4670630588809	-9270.96746093083	3451.312890036477	3.9310840169121875	1.3846458630684153E-5	0.42260607934397443	1.364472610650923E-5	3.219025168092639E-11	0.4177132826056635	-798.570858268561	296396.37301717413	18280.61773177762	29853.666130621114	4658.716504934825	864.2317803237971	2	12	29	28	6	0.17353304695412894	0.3635146438643131	0.3045695778476165	0.1583827313339413	
8520000	-10144.620773166365	-9259.119263691799	-885.5015094745661	-9259.119263691799	4675.745507070333	3.9811465084050086	1.0363672517465533E-5	0.5084784831534569	9.586056042086246E-6	2.5299035820324068E-11	0.5215230524531325	-830.0716033435345	194093.93828420434	50968.18900403814	18352.60797060801	6820.039137713538	1205.610469494737	4	35	13	19	6	0.17353304695412894	0.34010918734149537	0.31091355279430916	0.1754442129100664	
8530000	-10123.08881319794	-9258.836321921215	-864.2524912767263	-9258.836321921215	3743.057189766648	3.7907591372451157	1.2367111200379581E-5	0.6716546026611425	1.1401957506529263E-5	4.85320275675232E-11	0.5731357140131278	-809.3171537536521	125850.18821412834	25307.31989692356	28839.330595267264	5011.764663440638	448.85360093033626	4	34	5	29	5	0.17646938291455425	0.34010918734149537	0.30205429025326763	0.18136713949068264	
8540000	-10099.507234789442	-9247.62809580632	-851.8791389831226	-9247.62809580632	3456.79893834058	3.4922586167439276	1.5225284212389594E-5	0.5232933258740788	1.3402516224835609E-5	5.0212851774562734E-11	0.5052717374816715	-793.503939679958	155255.5056507153	30170.443374813094	4909.976066407979	23689.828059716998	1993.734699527312	6	37	24	2	8	0.17646938291455425	0.33765697774134285	0.30450649985342015	0.18136713949068264	
8550000	-10032.528148769828	-9253.062326010626	-779.465822759202	-9253.062326010626	1279.615402802822	3.965635993387093	3.7807540616556275E-5	0.46698166657598106	3.595355506191525E-5	2.5745871360793493E-10	0.43668285575434884	-729.0391298778429	45464.018933882326	12609.232192368741	11668.347519165347	4055.8910179027143	172.09528522376013	4	22	11	33	7	0.1927725040835384	0.347425887496813	0.288203378684436	0.17159822973521244	
8560000	-10039.614693397003	-9265.498278537525	-774.1164148594779	-9265.498278537525	1534.6118178971449	3.965635993387093	3.676639984906332E-5	0.4450243041055838	3.373534397566627E-5	2.205359891644181E-10	0.4243090750941431	-724.1883899959452	41148.40320189894	3887.709210795393	8457.940637259982	3787.163367741321	842.116878242182	6	9	29	27	6	0.1927725040835384	0.3338727699472079	0.30175649623404116	0.17159822973521244	
8570000	-10028.185576044107	-9264.393854312108	-763.7917217319998	-9264.393854312108	1250.0035042714305	3.965635993387093	4.7206630672673605E-5	0.4898991314271091	4.1565647758142236E-5	5.313967630745345E-10	0.5205307845403839	-713.8799860265626	23200.491258990744	38133.072215826	7174.756009657641	2165.8935457124417	464.72115402867695	4	3	33	29	8	0.1927725040835384	0.3338727699472079	0.30814511695426844	0.16520960901498513	
8580000	-10105.171791776833	-9279.70172928233	-825.4700624945037	-9279.70172928233	2788.5036214863885	3.965635993387093	1.9258694213385363E-5	0.3779893024812222	1.8662977139261572E-5	4.809612843294967E-11	0.36194399279008016	-772.4264607459237	84614.7417735566	58039.86797607514	14425.931717147158	5038.414318436639	292.9388565028311	1	7	38	24	7	0.1864105635725158	0.3338727699472079	0.30814511695426844	0.17157154952600775	
8590000	-9983.50109049746	-9262.252702827145	-721.2483876703152	-9262.252702827145	592.2164862034437	3.778771234676861	6.22905009700257E-5	0.3572185639246644	6.238432992186164E-5	4.782651155422335E-10	0.36775878028975256	-672.9878975312939	46925.86116519637	3173.666089580493	8148.3004675641105	1186.685104011362	23.850277850145755	12	9	21	29	6	0.1864105635725158	0.3338727699472079	0.30814511695426844	0.17157154952600775	
8600000	-10027.997177524878	-9264.249379407405	-763.7477981174718	-9264.249379407405	1133.7391692360848	3.778771234676861	3.936733652120165E-5	0.39999181309205367	4.084036651157331E-5	2.60541494274252E-10	0.4174641442564048	-714.0309629013794	35039.77185953168	5676.206980235741	15478.127622044272	1734.3148310767033	128.22456701867733	11	28	4	28	6	0.1864105635725158	0.32486883363096153	0.31343334150913704	0.1752872612873855	
8610000	-10032.505361904634	-9261.593706851321	-770.9116550533129	-9261.593706851321	1456.7157913228086	3.9232595261590433	3.1995123206494785E-5	0.38462737910642536	3.228647125827998E-5	1.6174502198859746E-10	0.3972459060585091	-722.4144858312566	82822.41905331312	7743.84587693143	1549.5954053409148	2265.4699613448533	260.9176196126978	5	40	7	18	7	0.191986446905413	0.32115246908731404	0.31896237931667015	0.1678987046906027	
8620000	-10064.89528544751	-9258.5597021866	-806.3355832609103	-9258.5597021866	2353.817474583409	3.5947772253004593	2.3502354382181907E-5	0.4139623956073237	2.292216842845946E-5	9.741551652151536E-11	0.42695084935357697	-753.1226281260238	163992.31294599068	15137.71659510862	3737.2546402360513	7589.6054710165845	649.2021763150698	5	36	21	7	8	0.191986446905413	0.31728865885675955	0.31020495868068226	0.18051993555714504	
8630000	-9972.731882172555	-9267.338264769414	-705.3936174031401	-9267.338264769414	520.5454713654392	3.710906344779974	7.922890145026232E-5	0.4866523348522819	8.136131652480735E-5	1.5436424386924355E-9	0.4853424759373166	-659.9959034445654	33038.45301916895	2329.9475739780614	2499.036849855918	1172.293823949955	83.66765552321989	6	28	13	24	6	0.191986446905413	0.31728865885675955	0.31020495868068226	0.18051993555714504	
8640000	-9956.470030867797	-9267.657734093415	-688.8122967743815	-9267.657734093415	631.4611684153114	3.781615204791961	7.858628140231776E-5	0.5463673669556923	7.913899049870735E-5	1.6873891339631757E-9	0.5266419026941258	-640.9152322089523	38949.22525949322	1075.3187215039002	3806.6439331859715	1080.2181310226695	220.50692042970047	5	18	22	24	8	0.18313062399695043	0.3403415785816651	0.3190607815891448	0.15746701583223952	
8650000	-9951.827289596067	-9271.418386175223	-680.408903420844	-9271.418386175223	441.7614647300766	3.781615204791961	9.26918729585663E-5	0.4376666326738946	8.665708656565945E-5	1.4269412983076474E-9	0.442432886296131	-633.8570792891596	82326.1986068491	3533.343252222857	2764.331777118662	712.7891125856758	44.98849548997695	5	16	19	30	7	0.18313062399695043	0.335782126251694	0.3203513687968862	0.1607358809544692	
8660000	-9976.04485750448	-9265.864984859807	-710.1798726446731	-9265.864984859807	947.4410427367143	3.684938604648931	5.641808956624578E-5	0.402856679666028	5.7020222491003214E-5	5.823927325197622E-10	0.4240247464724728	-662.3942623316459	89831.43813059684	2884.4930150319806	2299.9011570317766	1972.9234726572345	93.6506533196336	3	22	29	16	7	0.18313062399695043	0.335782126251694	0.3203513687968862	0.1607358809544692	
8670000	-9927.540045162637	-9257.30921632028	-670.2308288423569	-9257.30921632028	421.8340001874156	3.9559740794832807	1.0402722625318355E-4	0.5244563149715319	1.0610787131062178E-4	2.9461688314447085E-9	0.5174164573095177	-628.972543418001	63502.35601811337	1714.0313481145345	243.33880747057165	100.64921642376561	53.806569288286695	4	65	3	3	2	0.17920292867480886	0.335782126251694	0.3242790641190278	0.1607358809544692	
8680000	-9934.471998839888	-9260.827834056345	-673.6441647835434	-9260.827834056345	438.1149983834617	4.149011196650728	9.647440375530821E-5	0.44522443359305974	9.763208772568506E-5	1.9582090842104627E-9	0.4584265537659663	-630.4533873896912	52677.91329298828	1516.764850577686	1162.8207394708234	292.233775889344	26.868713397969206	4	65	1	2	5	0.17920292867480886	0.3436220600239678	0.29740113991647926	0.17977387138474396	
8690000	-9918.375186161322	-9283.798628805487	-634.5765573558347	-9283.798628805487	243.37394513767433	3.887428140455538	1.547727557609055E-4	0.3871671139308835	1.6373890056356366E-4	3.637541600521733E-9	0.3867689051836067	-593.7525470057684	11148.271173172812	1480.838880933567	692.9002146088927	774.2420954653775	19.135739388187226	6	38	19	8	6	0.17920292867480886	0.350453554715042	0.29740113991647926	0.17294237669366974	
8700000	-9877.92075693639	-9265.048709249297	-612.8720476870927	-9265.048709249297	184.36783555788287	3.887428140455538	1.8726594881079495E-4	0.5623180036151917	2.0809832999973225E-4	1.3823805799644487E-8	0.5905381333280014	-576.74634578041	8740.446377533312	1037.9068132797136	606.4634503792039	15.466639210471472	8.87801887797204	7	36	26	7	1	0.17920292867480886	0.3303410257126699	0.3175136689188514	0.17294237669366974	
8710000	-9918.979120487758	-9262.762162674531	-656.2169578132263	-9262.762162674531	315.24667215771944	3.4056199746673808	1.1391481575498512E-4	0.45757763759538567	1.1871058683844758E-4	3.220494938590107E-9	0.499261273804886	-617.5272797078179	8690.34733389987	2166.0908011244933	1017.2864932500358	133.10687717401456	19.83928059681138	9	29	31	2	6	0.19250027069805664	0.3486531554131832	0.2992015392183381	0.15964503467042196	
8720000	-10009.507426141974	-9264.202504707506	-745.3049214344684	-9264.202504707506	918.2739894497196	3.707781473060001	4.3309789935066274E-5	0.4824300885867478	4.4612347118453724E-5	4.416104266247685E-10	0.47993232634424315	-695.254401217166	56637.60827014741	20197.809038989722	7656.292343990546	2801.4092224889355	62.633472932040604	8	2	8	52	7	0.19250027069805664	0.33264972440880086	0.317366402980254	0.15748360191288838	
8730000	-9988.590134665174	-9262.151316286863	-726.4388183783107	-9262.151316286863	785.637477215048	4.181970113914835	4.564292418978839E-5	0.5217577742412544	4.4058829464189015E-5	4.976624428859943E-10	0.5121057805729453	-679.1432556430976	39354.46674600906	4429.396715852628	2910.7510995521675	2151.1302120116115	105.36892892409536	10	3	35	21	8	0.18030563000550962	0.33264972440880086	0.317366402980254	0.1696782426054354	
8740000	-10031.23944955643	-9273.716184722307	-757.5232648341229	-9273.716184722307	935.3529509565104	3.867537409894135	3.610778019466111E-5	0.559948281045051	3.998878061911341E-5	4.039167780923935E-10	0.5469367166870802	-705.0604336041755	49737.9147710696	21619.68594194045	26729.611032058066	3724.9063835970637	222.60961602232555	5	6	3	55	8	0.18359532390800584	0.3576927551837393	0.2980837575292267	0.16062816337902797	
8750000	-10045.261060060839	-9273.711748469043	-771.5493115917959	-9273.711748469043	1487.5704865950147	3.867537409894135	2.6091638492235108E-5	0.47522618076370654	2.584780433167668E-5	1.7347437228037792E-10	0.5106039742501781	-720.9348559200255	203397.68488285528	5908.728245930926	2288.208528313222	2587.7398654083518	192.9782915022368	4	45	2	22	4	0.18066283541990213	0.33156381462113815	0.3124877853447494	0.17528556461421008	
8760000	-9972.054062342602	-9257.776284306874	-714.2777780357278	-9257.776284306874	581.6077779275956	3.867537409894135	7.256800622278658E-5	0.5860152772514645	6.319520040261338E-5	1.6413956904966464E-9	0.6490576780691375	-668.1054309313782	55439.529649354474	3639.987671867543	1637.6712323284712	873.5181388645017	217.36222563685607	7	29	22	11	8	0.18346321592871256	0.33156381462113815	0.309687404835939	0.17528556461421008	
8770000	-9992.124493162915	-9277.04526668396	-715.0792264789563	-9277.04526668396	637.8476511556148	3.867537409894135	6.398731187016993E-5	0.419097383259234	6.334696085549223E-5	9.554383234601126E-10	0.4708474927587846	-671.0117486069328	22597.613499486743	5505.430927649918	1942.733667662835	830.2749405648275	17.898121515883897	16	1	50	7	3	0.18346321592871256	0.34684069931942874	0.3013710908593516	0.16832499389250685	
8780000	-9947.335099022068	-9260.679303048953	-686.6557959731147	-9260.679303048953	463.32689714962686	3.825810773927171	8.22850755228846E-5	0.4550178585526763	8.672288266608749E-5	1.739577328591863E-9	0.48707774607705684	-645.7066291776346	21327.630006736155	2137.4209406492837	903.3855469978294	178.476571915294	80.82297428512396	12	35	22	5	3	0.18663822962143242	0.3436656856267089	0.2952623245758259	0.17443376017603257	
8790000	-9927.827581380323	-9267.664309005773	-660.1632723745502	-9267.664309005773	360.2768027773324	3.825810773927171	1.0734197873189445E-4	0.44861087475042916	1.089757508974582E-4	2.219707430194974E-9	0.4367991529159401	-619.9807279458028	21593.24523367985	1257.5811087440827	650.7182411472977	232.87593333542762	14.926303430841646	11	44	14	2	6	0.18582022715061056	0.3354561000190201	0.3034719101835147	0.17525176264685444	
8800000	-9861.960114081206	-9260.53040624244	-601.4297078387665	-9260.53040624244	166.5515108071177	3.852955386374032	2.153498928059623E-4	0.5079251851035038	2.330594830367407E-4	1.7981505060366367E-8	0.5585582755543111	-562.8666382954616	5984.119931633797	834.2961201706432	554.5349366580244	450.115177918533	8.60251685006462	8	31	3	28	7	0.19796647599493689	0.34379057547251496	0.2878851522429825	0.17035779628956546	
8810000	-9847.338928825075	-9252.624378457696	-594.7145503673789	-9252.624378457696	178.02162856648454	3.98208142737038	2.6691589951455117E-4	0.4962266188893657	2.59611545306137E-4	1.6308767869618977E-8	0.505418081892787	-556.0704940957163	9185.25459680204	899.99338943317	421.6766964786907	324.6817329435419	15.537570504791741	9	32	13	16	7	0.18506139189139692	0.32548572240727114	0.30964102873105787	0.1798118569702739	
8820000	-9921.397691848531	-9272.931783960714	-648.4659078878167	-9272.931783960714	379.67825594533076	4.063256830228091	1.5370551432470776E-4	0.35598833056208073	1.5605212078449843E-4	3.3339031331267947E-9	0.3824767393199141	-609.1366464743628	7718.210750610499	973.5870380172271	642.4244932343452	586.7197977137414	71.50682753554615	13	24	21	11	8	0.1803143383569252	0.33833324358017514	0.30154056109262556	0.1798118569702739	
8830000	-9972.094071765698	-9273.435109777729	-698.6589619879683	-9273.435109777729	530.4614759663637	3.5986498318118727	7.904383160074661E-5	0.42102337832730374	8.012778052129671E-5	1.1836197458907795E-9	0.4285620701793566	-658.0093164501071	21263.39731711714	2173.6309813051053	1228.1954609456673	101.4548931349109	57.72582251774547	7	48	14	3	5	0.18633076609701626	0.34082118421902097	0.30154056109262556	0.171307488591337	
8840000	-9932.304268283071	-9238.059815916371	-694.2444523667004	-9238.059815916371	642.6320320123648	3.9217839005289727	7.622393557135492E-5	0.572960852000343	7.755136023606803E-5	2.021701066933375E-9	0.5841831469854143	-647.4799264923778	39730.324432606	2059.6777708387754	561.9461593243395	1759.140545456711	118.98217767081357	5	41	19	5	7	0.18633076609701626	0.34082118421902097	0.30154056109262556	0.171307488591337	
8850000	-9922.384552645584	-9245.166248627898	-677.2183040176863	-9245.166248627898	387.9386501993338	3.7092102023186744	9.827798755677574E-5	0.5358443156234669	1.0032758404557246E-4	2.944316337703149E-9	0.5494620259849877	-635.2480408295523	15401.583573556387	2335.282891466386	1070.7827860332868	557.4089802228042	37.82405541212942	8	28	16	18	7	0.18633076609701626	0.34082118421902097	0.29551660301793026	0.17733144666603226	
8860000	-10002.498466611587	-9257.31365523274	-745.184811378848	-9257.31365523274	1007.5883517204438	3.6276921204310604	4.702187600307208E-5	0.536376565565304	4.69252909134041E-5	5.403283530944697E-10	0.5184063993952999	-698.1327153915132	36354.88045697863	3563.8222228033555	2827.104067921522	2288.384987273257	184.67599538559463	10	26	10	24	7	0.1891658682122823	0.3329708153178585	0.30336697191909273	0.17449634455076624	
8870000	-9973.860191830741	-9250.347573570296	-723.5126182604449	-9250.347573570296	670.3604658995479	3.9326932378573263	6.374117606134024E-5	0.4518541179360677	6.589285727590953E-5	7.69000704414691E-10	0.4497193464767243	-678.9087575127324	18961.57251842646	4687.760087743187	1450.88019344724	1478.2168437435541	135.98572160645577	9	36	21	5	6	0.1891658682122823	0.3276363372323733	0.31398561658096036	0.16921217797438384	
8880000	-9991.595071858197	-9249.952966002958	-741.6421058552386	-9249.952966002958	1092.533315085538	3.932263151900397	4.5735965727363E-5	0.43516115640789704	4.8264806317679235E-5	4.999757343695277E-10	0.4598658116260807	-696.9174447772677	42076.71688121614	5192.662173455188	1174.045813802954	272.1308767857336	401.6149237240844	9	32	29	3	4	0.18695685260092063	0.3276363372323733	0.31398561658096036	0.1714211935857455	
8890000	-10001.808501022886	-9259.295003742256	-742.5134972806297	-9259.295003742256	1280.5016111480372	3.6688571254614093	4.9416880385865964E-5	0.46830588860857464	4.6807557244342305E-5	6.354268233572605E-10	0.5143827281589209	-695.6476202138906	48679.369215345025	4423.167510201239	2213.795243048785	1115.3582748078686	993.455918611547	6	34	8	13	16	0.174142756217712	0.3404504336155819	0.31398561658096036	0.1714211935857455	
8900000	-9916.603875404398	-9270.5098068255	-646.094068578899	-9270.5098068255	345.7323055595323	3.971435048155462	1.5105136153395468E-4	0.4586319879797374	1.4189040649944574E-4	4.308818600088007E-9	0.44374024747007956	-605.445659882246	14194.521220639597	3396.981204981133	187.63131418661212	299.18265640534025	98.86512520220019	5	36	9	19	8	0.18265114505272695	0.35269158211961965	0.3051993013578543	0.15945797146979887	
8910000	-9961.659709136522	-9264.245506538557	-697.4142025979656	-9264.245506538557	552.4427455181566	3.971435048155462	8.418318213490073E-5	0.45727549819050317	8.332182746746554E-5	1.195782573548159E-9	0.42569051507670097	-654.3812042926339	13750.494340998563	4342.088664429874	750.9442508382411	921.7822941554306	183.24870231246194	6	35	2	27	7	0.18265114505272695	0.35269158211961965	0.28626957516896834	0.1783876976586848	
8920000	-9937.738793164306	-9284.751679874762	-652.9871132895447	-9284.751679874762	443.85494023947456	3.6095625622212784	1.1744485316738762E-4	0.4548129771043721	1.1554064988290833E-4	3.0190860140384334E-9	0.4743327262390076	-611.6819140101398	15966.087223389253	2225.932496152563	354.7517603788271	543.8811195775696	69.03057018342989	6	36	15	12	8	0.18265114505272695	0.3488818686647291	0.2942542014618531	0.1742127848206906	
8930000	-9921.4641391293	-9261.807903192295	-659.6562359370054	-9261.807903192295	449.25927096728515	4.116100447636207	8.734398256382161E-5	0.4156200467338442	9.243411928376504E-5	1.681813852016652E-9	0.4515796984040987	-614.9454483655011	16128.936950668676	3410.783547948804	134.928088961103	710.0200816373668	62.25810155735947	7	36	16	10	8	0.17885364380413254	0.3513176209523786	0.3114618802441935	0.15836685499929504	
8940000	-9948.850064805385	-9261.798407278016	-687.0516575273678	-9261.798407278016	461.79245094069057	4.116100447636207	9.216348403852662E-5	0.42448821787300267	9.337549281738181E-5	1.6989782023825491E-9	0.43294033141372806	-644.2034354224226	11318.690926474712	4416.381544720894	331.39076945573726	838.8269942883737	78.54553059544736	7	36	11	15	8	0.17885364380413254	0.3221381545122942	0.304851107166321	0.19415709451725194	
8950000	-9965.320394384218	-9278.839795518339	-686.4805988658783	-9278.839795518339	467.83831055292274	3.562299159891773	1.0636318200936603E-4	0.6459037784008899	9.53056395736535E-5	4.327995613035704E-9	0.6211127779976897	-643.6677203424698	10026.18689246442	3643.3295269750975	300.9375694584817	733.949541821973	174.63410198457936	9	31	24	7	6	0.17885364380413254	0.3221381545122942	0.304851107166321	0.19415709451725194	
8960000	-10066.450756834496	-9261.381044598274	-805.0697122362225	-9261.381044598274	1966.3819518480755	3.562299159891773	2.3341194834637795E-5	0.4714488193911233	2.1981653059778576E-5	1.0034922298111932E-10	0.45705184597100146	-753.2539833404893	77747.18056422992	19097.94902145906	1932.2558110368925	5247.727246287652	445.4004667445509	3	34	21	11	8	0.17756551648126667	0.3234262818351601	0.304851107166321	0.19415709451725194	
8970000	-10076.296786528606	-9256.02894758264	-820.2678389459678	-9256.02894758264	1842.2504199410787	3.562299159891773	2.072030918185517E-5	0.40734374940887624	2.0294131210303675E-5	8.670910269817456E-11	0.4490479939302476	-768.6093189227656	106564.28341455264	18032.75224323681	4076.4719755044403	5695.93482980796	178.02327025914462	3	39	11	18	6	0.1902066203848219	0.3234262818351601	0.31734829987713403	0.1690187979028837	
8980000	-10122.23874439546	-9262.527219798836	-859.7115245966228	-9262.527219798836	2852.8136950632183	3.5910331719270303	1.3255365993972777E-5	0.48937056102631604	1.3248354139507286E-5	3.996362799650855E-11	0.48424103009534736	-807.4191645969314	128807.01270992393	35993.229320873994	4396.212278877755	3286.870634111486	1327.0490566754559	8	36	13	13	7	0.18305343441719515	0.3402421733097746	0.3076855943701463	0.1690187979028837	
8990000	-10094.436110000099	-9260.706255004328	-833.7298549957706	-9260.706255004328	2569.4333872526945	3.7570372760420443	1.6757217893188554E-5	0.49376381142220116	1.7141628846802624E-5	6.841916687986321E-11	0.5107941733818449	-780.9739762044783	229225.40682405067	22649.191390939366	3689.2584831888835	3662.4491855704723	256.7379364045302	2	40	11	17	7	0.1737127984313585	0.3464904359213523	0.3047637137275823	0.17503305191970664	
9000000	-10106.66030589092	-9249.539470909802	-857.120834981118	-9249.539470909802	2755.9677233756784	3.7570372760420443	1.621275694803882E-5	0.3189958469338542	1.5874651761232736E-5	2.640420762528408E-11	0.33409731039963353	-806.84422873815	18641.21182562356	31508.29951381128	12728.718775824571	4072.435937386028	1766.7954629799574	2	25	15	28	7	0.19574682163393267	0.3316574867541812	0.29269971838693476	0.17989597322495113	
9010000	-10096.813942190136	-9269.422979147666	-827.3909630424693	-9269.422979147666	2120.6091909111133	4.017707760472047	2.2042849788032694E-5	0.42506262537908984	2.2318529432521456E-5	1.0572712219245468E-10	0.4599351728799531	-772.5122478131095	122965.26871697156	94919.05281032134	18150.49815126139	5556.559834608945	817.5436625936443	2	9	27	31	8	0.19574682163393267	0.30485096999460815	0.3174483303607985	0.18195387801066046	
9020000	-10111.891817987957	-9267.737761524999	-844.1540564629576	-9267.737761524999	3895.95079421033	3.2711006715241084	1.5144429172213578E-5	0.5033678061839848	1.4970368645835274E-5	5.7993403364452926E-11	0.5013480701615481	-790.0309556161678	142316.42834255792	13634.09782972173	18732.75536301173	7348.050599101994	708.8585449519119	9	7	27	28	6	0.19574682163393267	0.30485096999460815	0.3174483303607985	0.18195387801066046	
9030000	-10060.44859493285	-9263.184802953429	-797.263791979421	-9263.184802953429	1730.0692303450978	4.2577974865635335	2.4843293843512086E-5	0.4741772611276998	2.436874522902842E-5	1.1063936074349766E-10	0.4342359009955556	-746.663327041817	66438.70333399788	13001.801013789802	9718.729841881359	2940.4784540770725	353.04307947052575	5	8	32	27	5	0.17718171197087607	0.3429310581409774	0.32507733014906237	0.15480989973908388	
9040000	-10174.205574507976	-9256.693197784605	-917.5123767233711	-9256.693197784605	7254.553221844555	3.411792717931118	6.146917687842516E-6	0.47494038730091054	6.284272690880073E-6	7.1882880840194946E-12	0.44344605990243474	-860.5395273294896	138661.44175371947	21093.7392926007	45282.73848315268	15755.571354105408	2917.8259456176893	12	15	14	29	7	0.17718171197087607	0.3429310581409774	0.3058189256785768	0.17406830420956945	
9050000	-10081.31948053555	-9259.77596152948	-821.5435190060703	-9259.77596152948	2004.175729812927	4.028727262825078	2.018041990744045E-5	0.4469210584320511	2.010287860216355E-5	7.105998816941799E-11	0.4214354987932884	-766.666332472843	72191.73760613272	134359.14941631173	20722.12137151511	3593.0085911953383	587.5060844124263	3	2	35	31	6	0.1853334463610672	0.32988700783241526	0.3086554075756442	0.17612413823087308	
9060000	-10141.804009938944	-9266.501588190273	-875.3024217486711	-9266.501588190273	4926.251448507585	3.5757596688333093	1.0764511956996564E-5	0.4828531411606165	1.1350725033084942E-5	2.0130707246299496E-11	0.40815744553738703	-818.2047642699082	154807.27806511882	170423.77363401954	30429.205999666006	7140.219230826772	1708.627420585613	3	7	29	29	9	0.1893946352179006	0.3397490678815849	0.30889399620806	0.16196230069245424	
9070000	-10044.946733038134	-9253.325656943474	-791.6210760946597	-9253.325656943474	1681.6198021806408	3.6960269043618545	2.5848350675219695E-5	0.524134762377468	2.872799473942641E-5	2.101056278182185E-10	0.5165291480063304	-740.1547916832276	89226.4280547084	18353.538386036365	10966.08618627498	2966.345187273906	274.9558297133921	3	27	10	30	7	0.1893946352179006	0.3397490678815849	0.30889399620806	0.16196230069245424	
9080000	-10074.416870730729	-9265.230637158964	-809.1862335717653	-9265.230637158964	1987.8343566368258	3.9580214650011682	2.1031472277149824E-5	0.3824726498648193	2.2766736997971574E-5	6.677920111771757E-11	0.3716785173483864	-759.9596709618164	48215.72105256041	19389.09941923632	5185.598291293864	2721.3546902219114	479.1224913424939	5	37	7	22	6	0.1893946352179006	0.3397490678815849	0.30889399620806	0.16196230069245424	
9090000	-10016.990915645087	-9260.265151414218	-756.7257642308689	-9260.265151414218	1401.4747717493542	4.0569751115716866	4.058462700636039E-5	0.453613807665997	4.074539334731923E-5	3.1599520442968915E-10	0.4455814141690605	-710.5446731255706	38132.12663519573	5059.019236185433	3075.2036228154616	388.7940047600277	561.2210076025261	5	45	20	5	2	0.1893946352179006	0.3397490678815849	0.30889399620806	0.16196230069245424	
9100000	-10022.21981166323	-9268.479721303262	-753.7400903599674	-9268.479721303262	1263.601334337062	3.7589533516327496	3.7314153430062074E-5	0.41026961021338854	3.67289614023875E-5	2.2093201094479188E-10	0.41817167853084847	-707.867505228259	38672.85153433933	4875.811833680543	1422.4905093516293	139.17366013518208	493.6526694554234	9	39	23	3	3	0.1893946352179006	0.33809366476360453	0.29290128169515756	0.17961041832333707	
9110000	-10071.569729847164	-9267.690936289051	-803.878793558113	-9267.690936289051	1928.305362867012	3.5943070843263287	2.469755649654556E-5	0.38693637430398276	2.3079789624867076E-5	7.466659459024195E-11	0.3802020857663969	-757.0016909310852	62147.75876072865	10219.001726440987	3397.7730215975976	626.7321972129923	290.2370633241171	13	36	21	1	6	0.1893946352179006	0.34297006513248235	0.3037693219170548	0.16386597773256198	
9120000	-10027.462155279098	-9275.745263993038	-751.7168912860595	-9275.745263993038	879.8559777419264	3.3439036586285504	4.332173586406352E-5	0.39992078551397975	4.325258146891039E-5	2.2694729400139843E-10	0.3719661258879329	-707.8281227387557	27914.44351758013	6045.683540879466	2199.6317607240608	420.8430867354862	158.82487705240015	9	39	22	2	5	0.18660436758821417	0.34297006513248235	0.3037693219170548	0.1666562453622484	
9130000	-10078.880041072744	-9256.295788996364	-822.58425207638	-9256.295788996364	2406.4627202446613	3.7533953038492616	1.909115536889507E-5	0.38040953114163034	1.8732872379273285E-5	4.7917699134315685E-11	0.36501667312136243	-772.2527834997333	64269.48803253328	14541.401070797023	3414.596869610672	5238.224758670488	151.48178274548656	18	26	10	15	8	0.17464527786179462	0.3446118452536093	0.309716695838855	0.17102618104574083	
9140000	-10126.14804943285	-9274.318696917213	-851.8293525156378	-9274.318696917213	3241.4627937662704	3.9754310428395745	1.4595069168646696E-5	0.32744484259341977	1.495953666231907E-5	1.9639090129563488E-11	0.297045314452656	-800.4706165631436	50578.814052273716	23249.38047932917	16113.158800938994	5393.839943786095	702.0051398003918	20	11	13	27	6	0.1798732319397147	0.3237472086275529	0.3305813324649114	0.16579822696782076	
9150000	-10157.784277539044	-9276.007617188745	-881.776660350298	-9276.007617188745	4592.610169732489	3.8094191107199977	9.274999743589607E-6	0.36759057495349584	9.053959487767493E-6	1.1748356378125061E-11	0.37576152705926497	-828.1360297218143	141905.0377289641	59352.584820665325	7010.660411883769	5987.206923091583	781.8153005788848	6	35	21	8	7	0.1798732319397147	0.3237472086275529	0.32869009187636944	0.16768946755636274	
9160000	-10173.421594840152	-9285.604040580349	-887.8175542598037	-9285.604040580349	4535.220607594193	3.671724723241949	8.873417762960364E-6	0.38356614312193893	8.93728513765267E-6	1.3025916044969922E-11	0.3988495591280207	-833.6717923747659	138234.27444057394	45994.2250878354	5722.988227874751	9039.298556009066	639.7093685741755	6	36	5	23	7	0.1798732319397147	0.32024260185812264	0.32813660845558595	0.17174755774657652	
9170000	-10155.353920283931	-9260.767305107222	-894.5866151767095	-9260.767305107222	6510.138726287627	3.671724723241949	7.259824664013475E-6	0.3428047562037939	7.490599232234857E-6	8.232260902488264E-12	0.38855349867881267	-837.686444916028	344844.2166675505	104708.54332507004	22524.829213710254	9003.079369820616	762.979411038403	3	11	29	27	7	0.1839933660679276	0.3390403639513847	0.305218712234111	0.17174755774657652	
9180000	-10085.823109681007	-9253.882702319695	-831.9404073613117	-9253.882702319695	3115.485486643155	3.671724723241949	1.6511578611917217E-5	0.455335693475141	1.6845331304717722E-5	6.749583997301071E-11	0.4854615300464679	-779.4422838710251	83401.73736355174	15716.44694062226	18146.510779977336	4526.807921560529	1006.2539874961735	6	7	21	38	5	0.18930050225541986	0.3337332277638924	0.305218712234111	0.17174755774657652	
9190000	-10053.80330778123	-9275.568745034298	-778.2345627469331	-9275.568745034298	1456.9829491723485	3.671724723241949	2.761936731092896E-5	0.41154373586282805	2.8163536572980666E-5	1.288905371337152E-10	0.4156492692758207	-728.0911080188605	58913.18485867178	22160.529071357578	10774.041934520677	2388.441320086358	118.60955847216798	6	6	23	35	7	0.18930050225541986	0.3337332277638924	0.305218712234111	0.17174755774657652
[truncated: 11,149,908 more chars]
