# Supplementary material for: Dissemination of Mycobacterium abscessus via global transmission networks
Source: Nat Microbiol. 2021 Sep 20;6(10):1279–88. doi: 10.1038/s41564-021-00963-3 (PMC8478660; doi:10.1038/s41564-021-00963-3)
Supplement: Source Data Extended Data Fig. 8 — Ancestor data and substitution rate distributions for Extended Data Fig. 8. [file 41564_2021_963_MOESM14_ESM.zip › figureS8/DCC2_date_randomisation2.log]

#
#model:
#
#<?xml version="1.0" encoding="UTF-8" standalone="no"?><input id="posterior" spec="beast.core.util.CompoundDistribution">
#    <distribution id="prior" spec="beast.core.util.CompoundDistribution">
#        <distribution id="BayesianSkyline.t:dcc2" spec="beast.evolution.tree.coalescent.BayesianSkyline">
#            <parameter dimension="5" id="bPopSizes.t:dcc2" lower="0.0" name="popSizes" upper="380000.0">380.0</parameter>
#            <groupSizes dimension="5" id="bGroupSizes.t:dcc2" spec="beast.core.parameter.IntegerParameter">1</groupSizes>
#            <treeIntervals id="BSPTreeIntervals.t:dcc2" spec="beast.evolution.tree.coalescent.TreeIntervals">
#                <tree id="Tree.t:dcc2">
#                    <trait id="dateTrait.t:dcc2" spec="beast.evolution.tree.TraitSet" traitname="date">
#                10208_3#75_Europe_UK_2012.412568=2015.156164,
#ERR3198505_Europe_UK_2009.819178=2013.786301,
#12082_5#89_Europe_UK_2013.616438=2011.093151,
#12045_8#39_Europe_UK_2013.843836=2011.457534,
#SRR7800669_NorthAmerica_USA_2015.983562=2015.230137,
#10625_5#78_Europe_UK_2001.331507=2003.591781,
#ERR3198407_Europe_UK_2009.010959=2010.764384,
#10665_4#8_Europe_UK_2005.063014=2001.306849,
#7396_6#51_Europe_UK_2007.835616=2010.123288,
#SRR6871401_Oceania_Australia_2015.043836=2007.594521,
#10625_5#77_Europe_UK_2001.331507=2014.205479,
#10665_4#75_Europe_UK_2007.594521=2013.043836,
#10625_4#22_Europe_UK_2011.591781=2007.772603,
#ERR3198507_Europe_UK_2009.876712=2008.005464,
#ERR3198408_Europe_UK_2009.824658=2014.953425,
#SRR7800622_NorthAmerica_USA_2016.054645=2006.830137,
#10625_4#21_Europe_UK_2011.668493=2005.769863,
#12082_5#90_Europe_UK_2013.621918=2011.016438,
#10625_5#74_Europe_UK_2001.334247=2012.778689,
#12163_2#46_Europe_UK_2012.724044=2013.682192,
#10625_4#23_Europe_UK_2011.69589=2006.035616,
#11861_7#68_Oceania_Australia_2009.5=2008.035519,
#10665_3#51_Europe_UK_2004.092896=2008.229508,
#10625_5#75_Europe_UK_2001.326027=2011.509589,
#10208_3#38_Europe_UK_2011.876712=2013.621918,
#7396_8#58_Europe_UK_2010.969863=2016.043716,
#10250_1#27_Europe_UK_2009.169863=2012.849727,
#SRR7800515_NorthAmerica_USA_2015.950685=2005.063014,
#10665_3#35_Europe_UK_2003.591781=2009.5,
#10625_5#59_Europe_UK_2012.5=2009.010959,
#10250_1#5_Europe_UK_2008.229508=2011.928767,
#12163_1#55_Europe_UK_2011.016438=2001.326027,
#10665_2#59_Europe_UK_2011.457534=2011.591781,
#SRR6871402_Oceania_Australia_2016.043716=2009.882192,
#12163_1#61_Europe_UK_2011.254795=2001.334247,
#12163_2#27_Europe_UK_2012.472678=2015.983562,
#10702_1#7_NorthAmerica_USA_2013.043836=2009.169863,
#10702_1#30_NorthAmerica_USA_2006.035616=2011.164384,
#7396_8#82_Europe_UK_2007.920548=2013.843836,
#12163_1#57_Europe_UK_2011.128767=2007.920548,
#10665_4#56_Europe_UK_2006.830137=2015.416438,
#12163_1#59_Europe_UK_2011.164384=2012.808743,
#10625_4#38_Europe_UK_2011.509589=2012.377049,
#SRR7800629_NorthAmerica_USA_2015.156164=2011.254795,
#10071_6#76_Europe_UK_2001.331507=2009.876712,
#ERR3198474_Europe_UK_2015.416438=2012.724044,
#10625_5#17_Europe_UK_2011.093151=2010.958904,
#10702_1#56_NorthAmerica_USA_2008.423497=2009.824658,
#11893_6#62_Europe_UK_2008.005464=2012.472678,
#12163_1#32_Europe_UK_2010.169863=2015.124658,
#10208_3#73_Europe_UK_2012.377049=2011.876712,
#10208_3#78_Europe_UK_2012.808743=2016.300546,
#7396_6#60_Europe_UK_2008.035519=2001.331507,
#10702_1#73_NorthAmerica_USA_2010.764384=2011.756164,
#ERR3198462_Europe_UK_2015.230137=2016.374317,
#12045_8#36_Europe_UK_2013.786301=2016.60929,
#10625_5#32_Europe_UK_2012.243169=2007.835616,
#12163_1#87_Europe_UK_2011.928767=2013.616438,
#10660_1#46_NorthAmerica_USA_2005.769863=2016.054645,
#10071_6#72_Europe_UK_2001.306849=2010.169863,
#10208_3#29_Europe_UK_2011.821918=2010.969863,
#SRR7800600_NorthAmerica_USA_2014.953425=2011.821918,
#10665_3#3_Europe_UK_2001.846575=2011.69589,
#10660_1#14_NorthAmerica_USA_2007.772603=2014.958904,
#7396_7#19_Europe_UK_2009.882192=2001.331507,
#12082_5#88_Europe_UK_2013.682192=2015.950685,
#10625_5#11_Europe_UK_2011.756164=2011.128767,
#SRR6871403_Oceania_Australia_2016.374317=2012.412568,
#10208_3#81_Europe_UK_2012.849727=2001.331507,
#SRR6871395_Oceania_Australia_2014.205479=2001.846575,
#SRR7800549_NorthAmerica_USA_2016.300546=2012.5,
#12163_1#53_Europe_UK_2010.958904=2004.092896,
#SRR7800407_NorthAmerica_USA_2016.60929=2011.668493,
#12163_2#50_Europe_UK_2012.778689=2008.423497,
#10250_1#8_Europe_UK_2008.344262=2012.243169,
#SRR6871397_Oceania_Australia_2014.958904=2009.819178,
#7396_7#27_Europe_UK_2010.123288=2015.043836,
#SRR6871400_Oceania_Australia_2015.124658=2008.344262                
#                                    <taxa id="TaxonSet.dcc2" spec="beast.evolution.alignment.TaxonSet">
#                        </taxa>
#                    </trait>
#                    <taxonset idref="TaxonSet.dcc2"/>
#                </tree>
#            </treeIntervals>
#        </distribution>
#        <distribution id="MarkovChainedPopSizes.t:dcc2" jeffreys="true" parameter="@bPopSizes.t:dcc2" spec="beast.math.distributions.MarkovChainDistribution"/>
#        <prior id="KappaPrior.s:dcc2" name="distribution">
#            <parameter id="kappa.s:dcc2" lower="0.0" name="x">2.0</parameter>
#            <LogNormal id="LogNormalDistributionModel.0" name="distr">
#                <parameter estimate="false" id="RealParameter.1" name="M">1.0</parameter>
#                <parameter estimate="false" id="RealParameter.2" name="S">1.25</parameter>
#            </LogNormal>
#        </prior>
#        <prior id="MeanRatePrior.c:dcc2" name="distribution">
#            <parameter id="ucldMean.c:dcc2" name="x">4.3E-4</parameter>
#            <Uniform id="Uniform.4" lower="4.3E-6" name="distr" upper="0.043"/>
#        </prior>
#        <prior id="ucldStdevPrior.c:dcc2" name="distribution">
#            <parameter id="ucldStdev.c:dcc2" lower="0.0" name="x">0.1</parameter>
#            <Gamma id="Gamma.0" name="distr">
#                <parameter estimate="false" id="RealParameter.4" name="alpha">0.5396</parameter>
#                <parameter estimate="false" id="RealParameter.5" name="beta">0.3819</parameter>
#            </Gamma>
#        </prior>
#    </distribution>
#    <distribution id="likelihood" spec="beast.core.util.CompoundDistribution" useThreads="true">
#        <distribution data="@dcc2" id="treeLikelihood.dcc2" spec="beast.evolution.likelihood.ThreadedTreeLikelihood" tree="@Tree.t:dcc2">
#            <siteModel id="SiteModel.s:dcc2" spec="beast.evolution.sitemodel.SiteModel">
#                <parameter estimate="false" id="mutationRate.s:dcc2" name="mutationRate">1.0</parameter>
#                <parameter estimate="false" id="gammaShape.s:dcc2" name="shape">1.0</parameter>
#                <parameter estimate="false" id="proportionInvariant.s:dcc2" lower="0.0" name="proportionInvariant" upper="1.0">0.0</parameter>
#                <substModel id="hky.s:dcc2" kappa="@kappa.s:dcc2" spec="beast.evolution.substitutionmodel.HKY">
#                    <frequencies id="estimatedFreqs.s:dcc2" spec="beast.evolution.substitutionmodel.Frequencies">
#                        <parameter dimension="4" id="freqParameter.s:dcc2" lower="0.0" name="frequencies" upper="1.0">0.25</parameter>
#                    </frequencies>
#                </substModel>
#            </siteModel>
#            <branchRateModel clock.rate="@ucldMean.c:dcc2" id="RelaxedClock.c:dcc2" spec="beast.evolution.branchratemodel.UCRelaxedClockModel" tree="@Tree.t:dcc2">
#                <LogNormal S="@ucldStdev.c:dcc2" id="LogNormalDistributionModel.c:dcc2" meanInRealSpace="true" name="distr">
#                    <parameter estimate="false" id="RealParameter.3" lower="0.0" name="M" upper="1.0">1.0</parameter>
#                </LogNormal>
#                <rateCategories dimension="154" id="rateCategories.c:dcc2" spec="beast.core.parameter.IntegerParameter">1</rateCategories>
#            </branchRateModel>
#        </distribution>
#    </distribution>
#</input>
#
Sample	posterior	likelihood	prior	treeLikelihood	TreeHeight	kappa	ucldMean	ucldStdev	rate.mean	rate.variance	rate.coefficientOfVariation	BayesianSkyline	bPopSizes.1	bPopSizes.2	bPopSizes.3	bPopSizes.4	bPopSizes.5	bGroupSizes.1	bGroupSizes.2	bGroupSizes.3	bGroupSizes.4	bGroupSizes.5	freqParameter.1	freqParameter.2	freqParameter.3	freqParameter.4	
0	-10014.574584336748	-9269.684941781687	-744.889642555062	-9269.684941781687	891.2712303577435	3.620871957086705	5.734942402360755E-5	0.5250206733692003	5.006059993778423E-5	7.600613316224502E-10	0.513480561941518	-698.3829499764851	22259.137816036204	2028.815382481885	2350.7890463520675	3280.1277671253347	5.539196213665053	16	1	12	44	4	0.1750166906630285	0.336810314733109	0.3240281030421896	0.16414489156167358	
10000	-9923.026882054191	-9262.757021924788	-660.2698601294032	-9262.757021924788	357.7789680954231	3.902275190155253	1.3226443347715024E-4	0.4786029913604906	1.2428496287255621E-4	4.7995208829664895E-9	0.5208064219795552	-619.6939855003734	11846.663699389537	1194.2704942425928	1076.7041110316227	422.1156942677081	7.580356644159205	10	30	16	16	5	0.1750166906630285	0.3333482764251677	0.32749014135013094	0.16414489156167358	
20000	-9988.497692835574	-9275.0016762048	-713.4960166307733	-9275.0016762048	604.6168513956039	3.508308471439261	8.873182937722329E-5	0.5553549774539676	8.076055554169531E-5	3.4260302425849426E-9	0.6493182892833792	-669.7535028633882	9083.034818584327	6035.856785466629	2863.242385492031	953.1901525827988	79.77887001595069	10	14	28	19	6	0.1750166906630285	0.3418999620041185	0.31729048764740886	0.16579285968544483	
30000	-9934.87949973252	-9277.209976901137	-657.6695228313839	-9277.209976901137	336.31373984342184	3.508308471439261	1.484600749757724E-4	0.47714570911498505	1.3644462226289694E-4	5.0115043857603294E-9	0.5086128460595474	-613.828186688354	18169.481789072204	1831.0176301748327	566.2822990132499	1412.3958126025125	82.41696218225272	6	44	18	1	8	0.18326734030229386	0.3336493123648531	0.3128954302621504	0.17018791707070333	
40000	-9880.089975399382	-9266.113930800842	-613.9760445985398	-9266.113930800842	227.18784945896357	3.814305296024308	2.3031053710405132E-4	0.3859407933701993	2.0848832322943012E-4	9.395593194311689E-9	0.4367998756696897	-573.2788712838593	20271.57605751893	985.3900363739027	582.0989104505153	479.5186680547377	21.86419420101002	4	32	9	24	8	0.18326734030229386	0.3281008670456116	0.3184438755813919	0.17018791707070333	
50000	-9981.736693843015	-9257.175273935101	-724.5614199079133	-9257.175273935101	748.5508891004805	3.724606317726132	5.598939543817344E-5	0.4674715370524339	5.456344459649711E-5	6.246232421641395E-10	0.455779891232438	-678.8616510600222	18927.420579292346	2987.487922679021	931.1706350332632	2484.2684808744966	35.37970653006677	9	39	18	4	7	0.1790956875035307	0.3322725198443748	0.3184438755813919	0.17018791707070333	
60000	-9998.924863311313	-9264.583093073192	-734.3417702381215	-9264.583093073192	797.7338511799218	4.146140363572753	5.1600840370177215E-5	0.44578604825288687	5.3558798993707924E-5	5.09224267379337E-10	0.44163196282127676	-688.7331488084616	13010.725254325247	5081.732627893492	1169.7159664103408	2663.266589323699	79.53390123030026	7	40	10	13	7	0.19144790842458503	0.334008554981241	0.3043556195234714	0.17018791707070333	
70000	-9999.671943585698	-9252.85686848177	-746.8150751039292	-9252.85686848177	1063.0228821970256	3.834452628180618	3.419896664525117E-5	0.5410147078671257	3.72754438186721E-5	3.612926013395683E-10	0.5123596937345942	-701.4717505200038	82741.9436126659	4993.482161738529	2569.4058830946465	121.43669704774534	50.69350282190317	5	36	29	1	6	0.19316431541377152	0.33934618021733737	0.2973015872981885	0.17018791707070333	
80000	-10092.213512887587	-9265.048698333741	-827.1648145538448	-9265.048698333741	3070.094399546509	4.035363298334104	1.1868331469140154E-5	0.43942194252760675	1.2618205700236424E-5	3.9064230562827115E-11	0.4972995078253732	-778.0453404789357	225355.81758568072	13333.839849109212	7381.045063757244	140.95828413764917	41.18464290378893	5	47	18	3	4	0.19316431541377152	0.32450136519798894	0.31214640231753693	0.17018791707070333	
90000	-10090.522257843266	-9251.036005160267	-839.4862526829976	-9251.036005160267	3119.901824788338	3.567709590361489	1.1586633241597073E-5	0.5238197478335449	1.199940795074527E-5	4.8347977513901835E-11	0.5836697836831586	-789.136510338606	201767.81259948516	26925.427019854167	6631.225213885409	138.98865719484175	172.44573764077654	6	40	24	6	1	0.1885653272556768	0.31716809942689644	0.319066474685625	0.17520009863180253	
100000	-10058.238756231067	-9269.754849446344	-788.4839067847217	-9269.754849446344	1603.8229022585863	3.567709590361489	2.1501972455436543E-5	0.4002355372559795	2.259843844204492E-5	8.272202512230698E-11	0.4152373234299062	-743.1800110146795	81279.25371906567	10039.922081626335	2778.8070738825872	141.57336537439934	35.125052795016096	9	32	29	3	4	0.18930345869667797	0.335860473059792	0.30037410105272944	0.17446196719080134	
110000	-10036.407931822245	-9259.658227856753	-776.7497039654913	-9259.658227856753	1315.7446899044696	3.955347872551612	2.6137889115651784E-5	0.49647356279568866	2.8259152007786016E-5	1.913454914939772E-10	0.5115461858796393	-730.2404187208938	41896.15672275985	6370.011176570203	2518.384125488651	1138.9334046087813	254.1349249764729	12	32	26	2	5	0.1910640262993634	0.35389185969818754	0.2889363566860668	0.16610775731638297	
120000	-10040.35343185191	-9271.374360565496	-768.9790712864138	-9271.374360565496	1237.1633087711843	4.402090044429192	3.2137141928095545E-5	0.4785357534477982	3.1036819096170304E-5	3.534976988260803E-10	0.5671941675793534	-722.3919975675857	80424.75996600249	6608.652873299682	2320.227978768554	454.9067540741442	117.12159174926732	8	43	20	2	4	0.1910640262993634	0.34098858092313017	0.3019993065500406	0.1659480862274666	
130000	-10106.518923657504	-9267.460765429476	-839.0581582280286	-9267.460765429476	3080.2540521267433	3.8472680491388505	1.2469452305424955E-5	0.5339092513284432	1.2012305523672245E-5	5.1558267843373644E-11	0.5858333819650937	-788.3272928258692	217242.82563593076	23949.31798714886	8000.175166373984	282.96796954272395	138.08795566681832	7	19	45	2	4	0.17550188932461686	0.36501930397811905	0.28238041581185525	0.17709839088540957	
140000	-9991.005241545963	-9272.396715079338	-718.6085264666257	-9272.396715079338	743.4851547114458	3.58117200122386	5.251557660992944E-5	0.4512055556887582	5.264961482200289E-5	5.028633742368546E-10	0.4371893422452268	-674.0603831044115	51758.31022064637	2378.712992902144	2321.140347664861	305.20296037891575	107.34090725985143	10	34	25	2	6	0.1755435577177557	0.36501930397811905	0.2823387474187164	0.17709839088540957	
150000	-9928.290289527133	-9282.480992307554	-645.8092972195788	-9282.480992307554	299.8295529588745	3.58117200122386	1.4530912077187299E-4	0.40754786365432	1.4002032157849092E-4	2.504317754615889E-9	0.36779999425517707	-608.2921978881354	8877.342364267512	1403.8127556628783	1241.580838325808	28.52421629358793	17.655312196925767	11	22	36	2	6	0.20988419245424073	0.3318150880309655	0.2823387474187164	0.17596197209607814	
160000	-9914.115275760896	-9267.102493431583	-647.0127823293138	-9267.102493431583	313.1254476376549	3.9777140341203454	1.3907660757938553E-4	0.4730389867630748	1.306885024403396E-4	3.2834138025705513E-9	0.4385262415616873	-609.2055640624288	7715.192054404481	1005.115952515237	837.2490877671404	45.397304285740184	51.480200967117014	11	17	41	5	3	0.17680571327826847	0.36653606249654547	0.2837726405554129	0.17288558366977394	
170000	-9934.895361242148	-9272.337430197758	-662.5579310443893	-9272.337430197758	348.50846525489993	3.7856040454100737	1.2170826685211393E-4	0.5339549239543414	1.1276806125964029E-4	3.6309416744279947E-9	0.5242127695168186	-624.8060694037297	8704.38136168014	1360.0588577886356	792.2419610896557	63.096152704139335	19.28083703031674	14	38	18	1	6	0.1574159137267297	0.3586186407941612	0.3031624401069517	0.1808030053721582	
180000	-9852.29458150587	-9264.613362291147	-587.6812192147236	-9264.613362291147	150.6094462523049	3.88201607519832	2.797918805425967E-4	0.5117386014078801	2.771838855515511E-4	2.2660040546484566E-8	0.5344427331681505	-552.2938022140218	3771.008208848416	447.04911672538014	433.7300281224431	127.94400631716616	13.298792555388596	13	19	38	3	4	0.19561254422227214	0.30267067146454585	0.32239814919997156	0.17931863511321128	
190000	-9859.230090543711	-9255.143683187256	-604.0864073564553	-9255.143683187256	195.76588912260087	4.112877206078055	2.0738008400903588E-4	0.6506236700024178	2.1388471418300214E-4	2.5680905137601756E-8	0.6966744384644838	-564.8205442329231	7263.297270078854	432.3411152962463	530.0635875785988	429.5449829888616	14.923081795858788	12	8	48	2	7	0.20250661730803177	0.31924334875806404	0.3088004430976244	0.16944959083628064	
200000	-9893.048430486886	-9279.524604596972	-613.5238258899138	-9279.524604596972	186.57092043984738	3.602792437617549	2.083783980966859E-4	0.3658913038682534	2.0876824549954446E-4	6.6228231473942775E-9	0.3917017868164823	-575.261132325978	5632.052309434061	667.0338757334022	534.5867903889776	588.6095727005271	18.0070987948232	17	10	3	41	6	0.1854202709256296	0.33632969514046623	0.3088004430976244	0.16944959083628064	
210000	-9895.808552603388	-9268.310170414921	-627.4983821884673	-9268.310170414921	214.18813404260004	3.8429096966800143	1.8295841208319368E-4	0.3233847701237782	1.8300317991125475E-4	3.6397980763409297E-9	0.33777068503658686	-587.182139446658	8140.668416177734	988.6420109135953	1402.6358774845285	644.6225361772293	6.553305789486326	8	6	20	38	5	0.1854202709256296	0.34375984582695246	0.30137029241113816	0.16944959083628064	
220000	-9881.757349902116	-9252.451007015183	-629.3063428869343	-9252.451007015183	214.17911489598322	3.8429096966800143	1.816446940870829E-4	0.5259044170842233	1.8660504667070585E-4	1.2734842932045653E-8	0.5854960498698627	-587.658019784091	12904.046836615127	3385.6948815772244	1010.5193261105545	472.8678075129438	21.030820913354322	5	5	34	27	6	0.1854202709256296	0.3477159245906472	0.2974142136474434	0.16944959083628064	
230000	-9904.411705048702	-9266.582387256905	-637.8293177917967	-9266.582387256905	220.05305057086576	3.8429096966800143	1.9838494896890776E-4	0.4524803165315937	1.9761203218595635E-4	8.614384360475656E-9	0.4627183431640111	-596.0535109770937	17553.434846064963	3775.80786185838	1432.7132728836905	232.47380846692707	79.48014422576615	9	6	31	26	5	0.1854202709256296	0.3477159245906472	0.2974142136474434	0.16944959083628064	
240000	-9886.723715513128	-9247.752470923639	-638.9712445894892	-9247.752470923639	336.54546494638333	3.4585621732143808	1.5954202013119818E-4	0.5752042580705865	1.663994823012785E-4	1.0387777325317274E-8	0.6082189284439393	-595.8172880466533	11403.734073254034	11589.292382150526	914.7970458480453	419.5402148202088	90.5173680273563	7	5	29	28	8	0.19093905734666328	0.34577449315835457	0.29383685865870235	0.16944959083628064	
250000	-9878.94929008878	-9267.82172326322	-611.1275668255611	-9267.82172326322	209.35329836010078	3.286962777510014	2.0119609921469462E-4	0.47947087980082925	2.2602008918702664E-4	1.212876927934139E-8	0.5033265934765019	-572.7279780696234	5944.899019575796	2408.3959586508995	312.5158244384783	273.77203565065446	101.71737383187855	6	19	46	1	5	0.19093905734666328	0.34577449315835457	0.29383685865870235	0.16944959083628064	
260000	-9879.753749453997	-9267.972311555359	-611.7814378986382	-9267.972311555359	184.15605526332453	3.6402094235954285	2.0470835973439235E-4	0.4857139145962555	2.2841459416154857E-4	1.2600324996499576E-8	0.5096475018498087	-572.9651592763308	3855.596143428074	2064.4498818528828	722.709555011426	479.5105473475046	62.95803113407428	9	15	8	37	8	0.19093905734666328	0.34577449315835457	0.29383685865870235	0.16944959083628064	
270000	-9854.431221299801	-9256.229792287155	-598.2014290126461	-9256.229792287155	218.64392209624785	3.6402094235954285	2.595315350932079E-4	0.5327111019808873	2.6013862662992447E-4	2.6242089712905366E-8	0.6207630273655761	-560.1795281842194	4588.176800885834	994.6301349906904	791.0932711653866	251.47825059124278	82.39520173158189	7	23	8	30	9	0.19093905734666328	0.34577449315835457	0.29383685865870235	0.16944959083628064	
280000	-9835.354451607982	-9262.449970925596	-572.9044806823852	-9262.449970925596	112.01646312278505	3.5322640633726308	4.0667739413788377E-4	0.5072282708340669	3.899669621127971E-4	5.1605614840879374E-8	0.5626636857760287	-537.2049295172367	2097.121246677032	807.1213020655779	681.356970953146	190.00280517025806	29.74027156155191	15	23	5	25	9	0.17634243545417463	0.3311988860374939	0.32694648090820533	0.16551219760012692	
290000	-9827.205039875136	-9262.490499925643	-564.7145399494925	-9262.490499925643	108.04825015073504	3.564282238420092	4.4572960658342456E-4	0.4022422684071369	4.472619655694053E-4	4.0101063826131344E-8	0.44780640468797916	-529.2108520284794	3359.163733005506	296.797588754795	555.8406315182418	146.646121088588	19.870849220759233	11	10	19	29	8	0.18075386385555534	0.3311988860374939	0.31473248823348277	0.17331476187346875	
300000	-9835.276848605567	-9259.085370280069	-576.1914783254972	-9259.085370280069	122.71769873387589	4.014197759754007	3.904802715552529E-4	0.49880195141082245	3.7727116743307623E-4	4.747631557149908E-8	0.5641494966337807	-538.5896523736062	4221.8162713001575	2574.0074487116062	613.3905116035463	153.83415216704321	15.419024787655582	13	2	28	29	5	0.17955726909286945	0.33239548080017983	0.31473248823348277	0.17331476187346875	
310000	-9826.729158067299	-9262.643189835513	-564.0859682317854	-9262.643189835513	98.78171247754821	4.148363997915828	3.9033977669793553E-4	0.5899320105455954	4.245484313341584E-4	6.51087767979973E-8	0.6249426183992588	-526.8675202719734	5503.126330073253	698.2362567653836	481.6113575712621	167.19518099985603	38.06763132687725	7	22	13	27	8	0.19043036450578368	0.33239548080017983	0.3038593928205685	0.17331476187346875	
320000	-9811.145314894178	-9258.307918045231	-552.837396848947	-9258.307918045231	105.36113096995105	3.671056870556151	4.373639700993363E-4	0.5952680743388249	4.5288274741398253E-4	7.400306308144912E-8	0.5909358142248415	-515.022044632102	7806.407287756169	869.3554441325406	554.0688346898093	144.41591250226688	28.782401028394403	4	22	13	31	7	0.19043036450578368	0.33239548080017983	0.3038593928205685	0.17331476187346875	
330000	-9847.646425329593	-9259.809142979075	-587.8372823505177	-9259.809142979075	151.62158464401628	3.7523713659042577	3.005044175469209E-4	0.5649713144459153	3.1809485248134544E-4	3.445882140119338E-8	0.6037363504538888	-548.3810151379157	5620.0846572547935	900.8355785043873	1172.0006067731076	362.98335408875556	38.63527463317506	7	16	10	37	7	0.18516948175089934	0.33239548080017983	0.3158023612213167	0.1666326762276049	
340000	-9875.922385769787	-9264.119231296077	-611.8031544737096	-9264.119231296077	233.76737558788892	3.633641240242216	2.182143360377801E-4	0.5715251713508968	2.0745651686130111E-4	1.688709854715678E-8	0.6186846538381797	-570.816064555862	4603.399580716844	957.1334133339533	2437.575761956459	223.5764623003405	149.49911252762934	11	9	11	40	6	0.18516948175089934	0.32710944628433786	0.30690823231159114	0.1808128396531724	
350000	-9911.037453092205	-9255.650757536105	-655.3866955561003	-9255.650757536105	357.7420169617781	3.7741682666142693	1.1998453878800798E-4	0.5706590476397272	1.214116670059996E-4	4.1722567862835265E-9	0.575432563744357	-611.9408317163792	17441.068614512562	3653.334640252947	2191.4356042285617	544.0763534149552	47.52476667504602	7	24	2	35	9	0.1889451242290403	0.3349043454137929	0.30016201520049446	0.1759885151566731	
360000	-9882.205192759444	-9271.87312537927	-610.3320673801745	-9271.87312537927	207.16273839024473	3.7216464481174123	2.2142214446510834E-4	0.6263329784382984	2.2515354936003074E-4	1.564434679069243E-8	0.5789000601803664	-569.4593233015651	6709.89155837452	835.528207936275	1476.2420242685582	479.6425729043151	43.518404524501285	13	8	9	38	9	0.19705917309219942	0.32378999073204523	0.3060734561299673	0.17307738004578882	
370000	-9874.331682294856	-9253.68727106594	-620.644411228915	-9253.68727106594	183.1209106676303	3.7508521825482672	1.7585433479440287E-4	0.6880955530108254	1.987826307609915E-4	1.4615629527179627E-8	0.6765444258377854	-577.8987841011274	11610.126263556915	6578.445629393937	767.5973308546181	495.4685797020291	48.61562847289508	3	18	7	39	10	0.20146389034075624	0.32954641645028426	0.3060734561299673	0.16291623707899294	
380000	-9861.044135496215	-9263.733261476833	-597.3108740193819	-9263.733261476833	155.46223794400484	3.5359109516146487	2.596805234470361E-4	0.6527151607832004	2.844704482009128E-4	3.838353452582137E-8	0.6836066143081225	-558.9331976977426	3875.2565424045647	2516.6632776213505	439.86356033959873	240.35272381958598	74.73025711909851	15	7	26	17	12	0.20146389034075624	0.33123507742558006	0.2965267006931658	0.17077433154049868	
390000	-9832.175349853775	-9258.114406040686	-574.0609438130883	-9258.114406040686	128.4374088815572	3.6338134856987847	3.071951184821734E-4	0.6444078581103408	3.2029288767805765E-4	4.094083905984032E-8	0.6624404568093962	-536.0932301328952	8112.244551199814	1392.9647751474015	213.08291982197017	183.72878049613627	34.461108162761526	7	14	21	25	10	0.18005376997027694	0.33599270809321713	0.31412667059643656	0.16982685134007014	
400000	-9836.25335022331	-9260.777415403152	-575.4759348201574	-9260.777415403152	134.46953703648617	3.2943172305385637	3.44831496192223E-4	0.7026895659063563	3.619764293315248E-4	5.790333559338979E-8	0.7040978586624371	-536.4157684464973	5251.056390276427	1075.648066026379	929.2094033086578	298.40438465638204	50.31488989951985	6	18	13	26	14	0.18005376997027694	0.33599270809321713	0.31412667059643656	0.16982685134007014	
410000	-9813.05156589282	-9252.407280046888	-560.6442858459321	-9252.407280046888	122.54600403754795	4.079858295429494	3.320205997385577E-4	0.7174428992689873	3.6233678481107257E-4	5.58170049146635E-8	0.6826831434235674	-525.2069915297487	6312.31677306999	508.6381073656079	341.6263874263508	15.085574162896213	18.13761675410281	7	13	44	4	9	0.19111297693697263	0.33599270809321713	0.30306746362974085	0.16982685134007014	
420000	-9849.427787974304	-9261.548343780556	-587.8794441937479	-9261.548343780556	233.06446050836433	3.6365862895970786	2.8088107551917416E-4	0.5052623263351647	2.9204841979857556E-4	1.972659227358277E-8	0.4805358108612062	-549.5737257730273	5846.853716641572	1249.3624010882893	278.66113218380457	385.6422055344214	46.769386951696646	6	20	13	24	14	0.18305891765992152	0.34404676737026824	0.30306746362974085	0.16982685134007014	
430000	-9827.60858048229	-9264.903883588684	-562.7046968936062	-9264.903883588684	165.11178821009014	3.6365862895970786	3.9554990654810024E-4	0.606420958894549	3.9699269916368206E-4	5.484326660091784E-8	0.595912344743644	-524.0578013293857	4684.280040533198	1751.70483922254	578.7730402243866	356.2369677083379	24.276861451348292	11	2	8	42	14	0.18305891765992152	0.34404676737026824	0.31009874176750873	0.16279557320230223	
440000	-9851.008853717462	-9267.47223473704	-583.5366189804208	-9267.47223473704	189.51640329193393	3.6365862895970786	2.910860727368789E-4	0.596344641668332	3.086816997855851E-4	2.4388664758381542E-8	0.5406320083113088	-543.4278076780851	10501.420034166033	1829.481250045162	399.60956836360344	402.5623879595325	29.840029223458636	4	7	3	50	13	0.19017464361076558	0.3369310414194242	0.31009874176750873	0.16279557320230223	
450000	-9864.783467147692	-9265.651787990919	-599.1316791567731	-9265.651787990919	174.40014492105206	3.9181848538990476	2.4326155759762396E-4	0.7907385199879801	2.375336814807324E-4	3.4030323415424875E-8	0.778935537797807	-558.1324836013584	5271.620627576438	896.6892075092417	448.5259802430716	927.1980872537662	36.60705406993908	12	4	10	35	16	0.1767672943971333	0.3369310414194242	0.31009874176750873	0.17620292241593452	
460000	-9871.04306270303	-9256.484347430014	-614.5587152730149	-9256.484347430014	216.33279386963613	3.9181848538990476	1.9149446752348993E-4	0.6606597402934777	1.9694519225741612E-4	1.64938608720265E-8	0.6609959307641924	-572.1033895759493	9301.28969621293	5635.960913788671	624.7234507418478	613.1365353245444	40.8596373170316	1	15	37	10	14	0.1767672943971333	0.3369310414194242	0.3133433439264789	0.17295832025696437	
470000	-9957.40051657968	-9272.175648977614	-685.2248676020666	-9272.175648977614	505.3441796098211	3.7468347013578382	8.943243561433704E-5	0.6651136031868976	8.829079501026444E-5	3.645212170367878E-9	0.7033552531209095	-641.4861528186096	15855.99669706325	2779.739155142827	1346.8147620926877	978.163043375552	104.35927912599433	7	6	37	15	12	0.20497158704640922	0.32884013258745354	0.30314180924087053	0.1630464711252675	
480000	-9903.789264422527	-9263.975086638784	-639.8141777837419	-9263.975086638784	348.16545483711127	3.7468347013578382	1.590135857901776E-4	0.657036018793359	1.622622149554831E-4	1.0737511529000217E-8	0.6419489485860611	-596.3581475226549	15630.987279000741	7359.1544592026985	1086.1494671281469	487.42081651852675	66.47169362039728	5	7	45	9	11	0.17909040668178725	0.3578315615914757	0.30003156060147035	0.1630464711252675	
490000	-9941.517440034124	-9269.524772995397	-671.9926670387268	-9269.524772995397	471.846430261321	3.412664697448242	1.0195672934824023E-4	0.5045163963738839	1.0092354632196213E-4	2.9722733666890177E-9	0.5576569523257853	-629.559848345961	19803.801563430214	1683.88226746524	1091.5508851247344	669.4468177069382	96.31438802730565	14	31	17	4	11	0.1730018038566422	0.3578315615914757	0.30612016342661535	0.1630464711252675	
500000	-9913.641723520252	-9259.29254497079	-654.3491785494625	-9259.29254497079	380.56755998849843	3.909617934820111	1.2828626170076335E-4	0.45914496018631024	1.2664742789909457E-4	3.6576919042227444E-9	0.5025047468763482	-611.344151027369	16354.925304164328	1088.6912899838755	1236.6194254646018	1136.985733034723	120.12673327365744	10	21	24	9	13	0.17560564088453992	0.32898961705163393	0.3218304037502563	0.17357433831357066	
510000	-9961.536221885486	-9274.882318154596	-686.6539037308894	-9274.882318154596	662.7284105001129	3.808429970226278	8.172087314810397E-5	0.5234960763772839	8.35329177372095E-5	2.004886515573955E-9	0.5360502357197593	-638.6897483843741	20906.673153427753	34469.30416159128	2108.086298393736	957.4272683326857	496.0748017752122	4	3	29	29	12	0.17608527187940398	0.3406753380729135	0.3131614140998491	0.17007797594783422	
520000	-9992.767800554111	-9294.099053608716	-698.6687469453955	-9294.099053608716	579.7177337617828	3.808429970226278	8.599040990861045E-5	0.2759880610468459	8.6932746266978E-5	5.042506472044183E-10	0.2627302257276803	-653.4918644202835	27218.966228398895	9531.726722110705	3232.834415155252	980.5095592960492	148.49098290447026	5	11	22	33	6	0.178349241292315	0.34720225187986015	0.30437053087999144	0.17007797594783422	
530000	-9926.32674582705	-9261.192079704151	-665.1346661228988	-9261.192079704151	545.4206564645793	3.540979832987604	1.240081054094091E-4	0.6156485149337716	1.1591556265162697E-4	3.927518878724504E-9	0.5352507581665675	-622.2452283792471	12624.978382119125	3402.8993047762447	1718.6945139883949	628.7948154325344	117.43865587498883	10	7	23	28	9	0.178349241292315	0.34720225187986015	0.30437053087999144	0.17007797594783422	
540000	-9957.72852275684	-9260.639018016991	-697.0895047398495	-9260.639018016991	445.5228156147023	3.7338098798395345	9.79240656436862E-5	0.5280634148204879	9.61644720857787E-5	2.195597806574428E-9	0.48444227897564557	-652.9654279298496	7176.640632300239	8546.424327836212	3086.046397743845	996.1228459908912	87.29617840467101	7	17	18	27	8	0.1821170938590217	0.33993306054594374	0.31163972221390784	0.16631012338112752	
550000	-9981.830913660993	-9267.602647748392	-714.2282659126007	-9267.602647748392	596.8995986324699	3.650147235654356	6.948794879707156E-5	0.4588756920599619	7.011846924217648E-5	8.284988975393722E-10	0.42902778006683334	-670.775379687156	10523.840402952115	3680.787057453119	3357.8100427228323	939.208865502637	69.11728838227465	15	7	24	23	8	0.1821170938590217	0.3387681544520414	0.31163972221390784	0.16747502947502987	
560000	-9905.960123229532	-9256.40463736049	-649.555485869042	-9256.40463736049	299.63259057083104	3.650147235654356	1.3930716824921453E-4	0.5317256355827847	1.5107987330154385E-4	5.365145179828747E-9	0.5316950817588723	-608.2297947390825	7554.326871715902	5970.846897418394	1042.604596893352	406.6659892682306	24.547745332582004	5	10	32	23	7	0.18838011820337772	0.3387681544520414	0.30537669786955185	0.16747502947502987	
570000	-9863.925629811833	-9257.624687100513	-606.3009427113192	-9257.624687100513	225.43889461965563	3.6118926994657836	2.3040484410804667E-4	0.45661550863023426	2.399319675410165E-4	1.523745223465102E-8	0.5167771759621703	-568.4265443734073	6483.416826775244	1099.288219113565	438.7062820684372	312.7553426082984	27.53722451388959	5	34	18	12	8	0.18838011820337772	0.3387681544520414	0.30537669786955185	0.16747502947502987	
580000	-9873.195433708019	-9254.331165709535	-618.8642679984837	-9254.331165709535	213.94368266332057	3.6118926994657836	2.3463773820816647E-4	0.3874244482548325	2.347507581299912E-4	8.06748456849576E-9	0.39957022604069203	-582.8799512686526	3233.3094139745185	930.4426277906005	433.70763178577704	219.84663748134116	87.43888734221291	8	44	1	16	8	0.18838011820337772	0.3387681544520414	0.30537669786955185	0.16747502947502987	
590000	-9868.197976553669	-9270.852877859155	-597.3450986945138	-9270.852877859155	160.37661452873164	3.690200889357864	3.1930584991705756E-4	0.3804593866198569	3.074629632628159E-4	1.2303885553196659E-8	0.3558470009269496	-559.3451848197072	4047.499537915411	1129.44036836315	1208.8925537883463	286.8007177512463	44.34786319162285	9	34	1	26	7	0.18838011820337772	0.3387681544520414	0.29545672883428153	0.1773949985103002	
600000	-9840.191789474751	-9248.068273996701	-592.1235154780497	-9248.068273996701	168.0352387517488	3.690200889357864	3.3681094147018935E-4	0.4321095500871805	3.161451298388421E-4	1.873390852136921E-8	0.42359264802632296	-553.5400618111918	7598.26198820677	1526.846323747657	820.4955156468249	195.37186348859666	71.27596577828326	6	14	21	28	8	0.18838011820337772	0.3387681544520414	0.29545672883428153	0.1773949985103002	
610000	-9887.821552129646	-9262.265199585905	-625.5563525437417	-9262.265199585905	217.2558765845343	3.52772675760739	2.1171207523314675E-4	0.44323221965043297	2.1102924868665504E-4	8.262155216289083E-9	0.42874990369578614	-584.9499416521054	8896.042241212514	2930.481935608719	1328.633235761432	417.6389695438565	29.401683308645374	5	14	14	37	7	0.18736665187633342	0.3248260598435403	0.31041228976982693	0.1773949985103002	
620000	-9860.90217758003	-9262.707544029401	-598.1946335506299	-9262.707544029401	175.93426122954926	3.901295061978553	2.9802410996027204E-4	0.4867952422269726	2.7817404559251046E-4	2.3843993726055426E-8	0.5353888999430839	-561.858173706097	7985.042932678689	1163.8166558065245	266.4302058588801	87.58883895915882	19.666269826774588	10	30	30	1	6	0.1890508604936322	0.3397137199247662	0.29384042107130226	0.1773949985103002	
630000	-9866.047835778283	-9258.52245054739	-607.5253852308916	-9258.52245054739	294.2328850127746	3.8205091247971716	2.438328513600844E-4	0.5368394120285319	2.4047854688157954E-4	1.74482606181169E-8	0.5469113926062512	-570.9324333656378	5418.969330611668	822.987120209594	257.55033249712346	75.2777993991593	119.24698626251579	11	31	30	4	1	0.1890508604936322	0.3397137199247662	0.29384042107130226	0.1773949985103002	
640000	-9881.91165975336	-9262.248342365625	-619.663317387734	-9262.248342365625	315.0112032010132	3.8205091247971716	1.966121342372008E-4	0.6226457599548845	1.904772315901992E-4	1.5299428804147127E-8	0.6624849364719665	-577.9411920983838	15966.662252308222	964.800529634623	101.96704476937663	356.672987938116	201.2118247531585	7	35	11	10	14	0.18316153472803917	0.3397137199247662	0.3186219279733191	0.15850281737387636	
650000	-9885.555754684056	-9258.958396882439	-626.5973578016161	-9258.958396882439	257.6449693877674	3.9192058022590817	1.9642020605972489E-4	0.5470627053798061	2.0283678663462798E-4	1.5069817902913878E-8	0.6096260014883624	-586.4534384142423	5818.384870461413	1386.321785304523	414.52411198642386	715.6394344099457	121.75788605530019	7	33	23	2	12	0.18316153472803917	0.3397137199247662	0.31473751690220503	0.16238722844499043	
660000	-9894.552575530424	-9270.268987072306	-624.2835884581189	-9270.268987072306	224.9558643685146	3.715991324460196	2.0360319220909714E-4	0.43001984744605376	2.1943202539339646E-4	9.502956745575678E-9	0.4625119278055944	-584.0063243767441	4148.3714966500775	760.9499224445146	1915.2451694829151	511.5600512842151	83.65794415385011	13	8	17	30	9	0.1803650438978561	0.3577906259551388	0.30581943960492386	0.15602489054208205	
670000	-9894.836641876562	-9275.069666948648	-619.7669749279139	-9275.069666948648	235.26300311306625	3.715991324460196	1.9329964823156635E-4	0.3776491557402398	2.054722999590757E-4	7.270455829025223E-9	0.43686510658071753	-582.2376464139209	8084.632834086246	1161.102420211671	247.63667113888218	228.39125257405632	90.39158257027552	8	30	13	19	7	0.1803650438978561	0.3270867998558985	0.2972996653094961	0.1952484909367501	
680000	-9863.029115538446	-9258.026959649991	-605.0021558884553	-9258.026959649991	185.24216220239217	3.36728302963718	2.0427168228566203E-4	0.48306024780950785	2.0802080858153675E-4	9.659735195022408E-9	0.5025838428088976	-569.7871735898669	9169.675368976094	967.1450308643515	362.8944611371257	14.150244855323033	12.689872222206464	11	33	25	2	6	0.1750542137746296	0.3270867998558985	0.33310896936534984	0.16475001700412287	
690000	-9866.040275576168	-9258.982655655558	-607.0576199206093	-9258.982655655558	200.82127901283584	3.6987674086929228	2.3764010932501094E-4	0.4425859489553556	2.3456162173205987E-4	1.1587359208822293E-8	0.4586724544989178	-569.2378399370001	7742.613704641933	1063.0776838351192	385.9178604455313	273.30219944022446	19.36384284220641	12	27	28	3	7	0.18421893998223965	0.31792207364828845	0.3168080791264742	0.1810509072429985	
700000	-9962.619899396472	-9267.655178308314	-694.9647210881585	-9267.655178308314	587.5887667070708	4.14322216345086	7.560813554005452E-5	0.544989243184356	7.646366720433672E-5	1.5255033164614554E-9	0.5280967089472721	-650.5317051898903	11234.92667052213	1731.949653953127	4126.762761830285	705.0429459578853	92.34466202876901	14	18	8	29	8	0.18421893998223965	0.3360466373272266	0.298683515447536	0.1810509072429985	
710000	-9939.34599527775	-9248.121400082782	-691.2245951949684	-9248.121400082782	601.3647186517504	4.10170310114818	7.363217773048165E-5	0.48872475158317535	8.079893203976666E-5	1.7034989975384956E-9	0.5222827843823702	-645.1211575888976	22485.61176476719	1961.566654065746	3690.298721443087	1521.512444223338	257.0368205756513	7	14	17	30	9	0.18421893998223965	0.3360466373272266	0.298683515447536	0.1810509072429985	
720000	-9891.065790767141	-9272.587449000555	-618.4783417665859	-9272.587449000555	243.78482432652268	3.355644290297214	2.060088591224572E-4	0.412880753166809	2.2550963816340413E-4	8.196508567355024E-9	0.42317665362196033	-577.0280528790069	13684.965591345293	1522.435515370321	353.60734960640923	773.9697334877096	115.38260981682691	6	9	4	50	8	0.19300341475962327	0.33950933909815256	0.2893481188136159	0.1781391273286091	
730000	-9892.388142353655	-9265.179287222521	-627.2088551311338	-9265.179287222521	257.86212464164606	3.6493246668789694	1.6037631231606003E-4	0.4754911321901687	1.747204373410205E-4	7.47840090088255E-9	0.5207243204540543	-585.6259814451248	12751.107010287855	693.3881505530572	1136.944091723204	671.2579606031507	70.73444995069315	6	14	14	35	8	0.18432798187076	0.33950933909815256	0.30270038262245524	0.17346229640863303	
740000	-9886.430135358401	-9255.587431175789	-630.8427041826135	-9255.587431175789	232.33476787551461	3.905034433093722	1.7562494576255647E-4	0.38140918145003655	1.8026952369180042E-4	5.6509837103758875E-9	0.4201268316947723	-591.6553854413512	8426.732211062252	1806.017505816839	541.431977024513	414.7220496357573	30.966747623420197	6	26	6	32	7	0.17813003383309348	0.3327206240808605	0.31684911272456623	0.17230022936148062	
750000	-9867.573564270624	-9268.078471983114	-599.4950922875112	-9268.078471983114	172.10104723713746	3.537622114853281	2.901382180866785E-4	0.43292437242707943	2.9635648840926595E-4	1.8833996097248154E-8	0.4632305452557557	-561.9108110576221	7660.859554464536	2152.64890437412	299.96565279255066	180.87898882063863	16.11255620636367	3	26	18	26	4	0.1765201196667391	0.3447377728796149	0.3046049138781545	0.1741371935754923	
760000	-9878.73027040853	-9271.40395299191	-607.3263174166206	-9271.40395299191	174.00492277008846	3.537622114853281	2.2066934049965692E-4	0.45979146272894855	2.2345388384693033E-4	1.0669839496808268E-8	0.4700858036698564	-565.9895422269107	23796.02672689313	1710.6517368715681	833.4138386296053	325.972929257191	55.03056495312189	6	18	2	43	8	0.1765201196667391	0.3447377728796149	0.3046049138781545	0.1741371935754923	
770000	-9887.513830462633	-9248.68475470234	-638.829075760292	-9248.68475470234	255.293540839421	3.7992777798575994	1.4669325465766265E-4	0.49292525619284083	1.6033755758162725E-4	6.833861926134012E-9	0.5456041369555017	-597.5159451071049	7703.658099444867	2411.2538971273907	1536.1768435486142	675.1415997289065	50.454456538767886	8	8	17	35	9	0.18353517892215612	0.3258941603927651	0.3133795053542395	0.1771911553308401	
780000	-9907.919741836951	-9266.7515453585	-641.1681964784513	-9266.7515453585	273.27854007312357	3.7992777798575994	1.4872905966201096E-4	0.45366406955755845	1.666449580826712E-4	5.715063655986218E-9	0.4609650818405105	-600.7321500747769	7369.864270159444	827.9623199722123	933.1944102840027	823.142421910163	53.08823215828453	13	2	15	39	8	0.1853954505732642	0.3284340031680432	0.31083966257896134	0.175330883679732	
790000	-9894.648728513377	-9259.806517290608	-634.8422112227684	-9259.806517290608	238.49070430413914	3.9449458391571643	1.8379665562846375E-4	0.4580898961793573	2.0534070804277058E-4	8.30514579604352E-9	0.47111537840436213	-595.20420126026	5739.547443073044	1170.554543085349	1021.0822529341734	552.6799141177956	94.15956926545404	9	28	16	21	3	0.18429274973102164	0.3295367040102858	0.31083966257896134	0.175330883679732	
800000	-9952.392093431768	-9289.611956861287	-662.7801365704817	-9289.611956861287	353.3987281286033	3.4701798250551685	1.1999707689373439E-4	0.46183037618298267	1.343392994463443E-4	3.5342785724355555E-9	0.4622881498043885	-621.3734302536172	9127.471139738014	2119.7661036473737	1926.8451225597132	549.0872540372663	66.02138887655771	9	27	18	16	7	0.177333303073366	0.36527024347439846	0.2820655697725043	0.175330883679732	
810000	-9884.983354040984	-9264.840466908534	-620.1428871324491	-9264.840466908534	228.31179432556678	3.557435409465919	2.1380505950097385E-4	0.44596864532439506	2.3047407634569543E-4	1.134960772554883E-8	0.4731024984722222	-582.6645129105183	8249.841080160952	737.4927780309952	414.9135445949495	158.6733601288131	102.72007380841922	8	35	26	3	5	0.17488672895778645	0.3397985193287861	0.3075372939181167	0.17777745779531157	
820000	-9932.078571765162	-9258.15981464234	-673.9187571228209	-9258.15981464234	331.8344487960253	3.713307803500928	1.2123377643409085E-4	0.45698495564825214	1.1980648834587365E-4	3.3557486277201074E-9	0.5008113351714577	-630.5842607190738	18057.956096704496	2257.160321668918	816.4198233332129	1203.6906298507379	117.20855540613029	7	28	23	13	6	0.18995320882179056	0.3397985193287861	0.30571817248137423	0.1645300993680499	
830000	-9891.920311310776	-9250.008413250962	-641.9118980598134	-9250.008413250962	293.345279336381	3.83368495002802	1.6081654810311944E-4	0.5125856004297322	1.5891904802385978E-4	7.195466713639087E-9	0.5251680990781215	-601.3372666597653	13488.931711079345	1352.4988904314985	346.99164354786507	410.10600704647965	225.86339119429624	6	38	7	21	5	0.18995320882179056	0.3397985193287861	0.30571817248137423	0.1645300993680499	
840000	-9915.032913780558	-9261.33359522784	-653.6993185527191	-9261.33359522784	281.4545564338716	3.7185098460972887	1.500886600810783E-4	0.4482373371571416	1.543397422609569E-4	5.840428844331233E-9	0.4942844104914957	-612.463720378773	15522.651076334869	2180.299109625453	789.6985524475873	450.7313475559411	121.24711486135196	9	30	3	26	9	0.18997998307625258	0.3397985193287861	0.30571817248137423	0.1645033251135879	
850000	-9895.142419243175	-9253.503340364276	-641.6390788788989	-9253.503340364276	244.57360024586507	4.202139666699058	1.5646307731657886E-4	0.5081662134853046	1.5770050838882497E-4	6.149619681281677E-9	0.5213552225198957	-600.3330431495091	9078.5149851335	2144.584353136527	473.3353252110262	757.9282373575253	52.92312886660899	6	29	2	31	9	0.18997998307625258	0.3397985193287861	0.3103224519795426	0.1598990456154195	
860000	-9893.483362467587	-9260.09749877518	-633.3858636924069	-9260.09749877518	278.83742961972956	4.202139666699058	1.911234015871719E-4	0.5377856754709242	1.8099737287030607E-4	8.311917405552763E-9	0.5068767891981694	-590.9653500218309	16744.689233956957	1846.4495303491783	989.9539772117954	699.3825862192303	37.6536833936713	4	30	7	27	9	0.18997998307625258	0.33459417366033	0.3232668470830202	0.15215899618039794	
870000	-9946.730058944879	-9280.218069696244	-666.5119892486338	-9280.218069696244	284.812829456845	3.490721082151411	1.366447206346862E-4	0.5031067165405234	1.3131804968868796E-4	4.189739017743579E-9	0.5078765847195581	-626.1902650642271	9025.68475523446	2219.4308313204206	552.3611928539042	537.218741461654	47.02466919091135	9	33	11	18	6	0.18997998307625258	0.3269934520761715	0.32288577963865667	0.16014078520892006	
880000	-9859.89588323457	-9247.231099966937	-612.664783267634	-9247.231099966937	172.27487531850366	3.575302354354081	2.2392704334590077E-4	0.3931050722913634	2.3224850963797953E-4	9.447836891770103E-9	0.44387154981875027	-573.283422332247	10674.678698594234	2351.4120559793323	472.89682126585205	345.31253316097866	13.993073896270298	5	28	1	36	7	0.18725665079931902	0.3353487204819888	0.31725384350977287	0.16014078520892006	
890000	-9949.743737146104	-9262.111386371042	-687.6323507750614	-9262.111386371042	446.92008117701664	3.683098443721186	9.954831085249803E-5	0.5426268339193189	1.0159041139584366E-4	2.8687930769335667E-9	0.5482595707471297	-638.7471911548719	92666.27171750748	3560.780553333735	5913.268827569385	754.1962664154579	188.28938874732924	3	17	13	39	5	0.18725665079931902	0.3353487204819888	0.31725384350977287	0.16014078520892006	
900000	-9927.58090184281	-9258.5982981429	-668.9826036999087	-9258.5982981429	384.9029187237239	3.683098443721186	1.13372620711023E-4	0.4462177955708021	1.2093473615989872E-4	2.9620767348185784E-9	0.4727166512120712	-625.4564559912903	13216.136901212885	1499.1545264377294	3192.235185268965	604.3784822021954	136.4731677512231	12	30	2	24	9	0.19353294424439513	0.3352686461578968	0.2871683067709072	0.18403010282680168	
910000	-9868.361463276535	-9253.634452560222	-614.7270107163131	-9253.634452560222	182.05569882296973	3.292390308539988	2.3520562921908888E-4	0.5287080898181393	2.3886127159276714E-4	1.8347239563017995E-8	0.5492424928882927	-575.7263662465795	5006.3776109825385	1764.5697007564286	1477.133222679906	240.9902464669662	20.251028533916617	16	3	18	33	7	0.18446995184116952	0.3352686461578968	0.2962312991741328	0.18403010282680168	
920000	-9929.248151062857	-9257.403581732318	-671.8445693305379	-9257.403581732318	444.8976968083218	3.599516222850255	1.1812148232647961E-4	0.5029352934864012	1.249304651694412E-4	4.733604421791987E-9	0.5446330321821233	-629.7491690450612	16889.083638573076	2801.3097148726597	713.5252542192127	537.7114907291663	202.2565101972554	4	28	22	16	7	0.19192622542796456	0.3275361814309273	0.2962312991741328	0.18430629396697618	
930000	-10028.004001527577	-9266.006663946424	-761.997337581154	-9266.006663946424	1249.7785527897413	3.583461125162386	3.8143951261668595E-5	0.550531513505354	3.783418568690597E-5	4.125364241732135E-10	0.5385723817909719	-710.7875465445985	85500.27961260201	50143.621188431964	5823.548577846639	1632.063329884042	298.04483900727405	2	3	36	27	9	0.18631842844980545	0.33461632444342215	0.29475895313979705	0.18430629396697618	
940000	-9974.916347971965	-9263.715886584514	-711.2004613874511	-9263.715886584514	612.3933856830486	3.5020666278677304	7.544205200049516E-5	0.4997540361462453	7.815929777876613E-5	1.7944275875177447E-9	0.5342298760204606	-664.8641314805432	26384.309520424165	12037.13242207454	5039.246912570903	754.1403321598937	125.9072992335374	3	6	29	33	6	0.18225876467583	0.3550465203326473	0.28240561205392095	0.18028910293760259	
950000	-9991.901845531604	-9263.003481727977	-728.8983638036262	-9263.003481727977	577.3222998379218	3.5020666278677304	5.8930876419836186E-5	0.5822891385709243	6.229838113801163E-5	1.2432193764766344E-9	0.585077117988904	-683.5568988934249	20791.974088085895	6770.548788133639	2038.377140591477	1291.3605356001913	89.03279809729872	8	29	26	9	5	0.19011255415743128	0.3348581060677609	0.30226478842837845	0.17276455134643018	
960000	-9953.740533825636	-9262.714716064296	-691.0258177613389	-9262.714716064296	613.3318808794587	3.5020666278677304	9.315804920622918E-5	0.5594729990928196	9.076804320905631E-5	2.6433629655138993E-9	0.5685236080851456	-644.901497917289	51786.53027107955	3399.753794667747	695.1474396263302	1271.9452626135521	57.2218434507868	4	37	15	13	8	0.18320808210591158	0.3348581060677609	0.30226478842837845	0.17966902339794988	
970000	-10020.119491408803	-9261.42949178761	-758.6899996211922	-9261.42949178761	1633.6983410825935	3.8998407252757987	3.6767869128604585E-5	0.5286219130338048	3.5081950804804754E-5	4.475170422931765E-10	0.5772299667308112	-711.9102362970569	64273.025112189935	7051.504978203029	2690.0327726247483	223.34608539265076	319.17989075887283	4	34	31	6	2	0.17394122719274902	0.3348581060677609	0.3182090650483488	0.17299160169114206	
980000	-9974.999352673278	-9266.25937711655	-708.739975556727	-9266.25937711655	584.6245518646056	3.994222514685982	7.987488122789553E-5	0.4441958473729521	7.335531524044802E-5	1.2017679485728163E-9	0.46840075966851424	-661.453269400981	46403.12440877194	4198.852593498454	937.9693569199882	2202.107091298584	121.81369310414468	4	26	38	3	6	0.19263005759188156	0.33391703493242947	0.3140290172222601	0.15942389025342957	
990000	-9981.388235706836	-9259.491019381308	-721.8972163255272	-9259.491019381308	847.5927736427403	3.994222514685982	5.5445051514691915E-5	0.4063163214661319	5.642525734816508E-5	4.88521193101444E-10	0.4098729992116922	-676.9338162748311	35682.534002178516	8258.366860970938	1118.9708777994306	39.26587706887228	150.43475175074096	9	26	34	5	3	0.18176718642926806	0.33391703493242947	0.31125482335705046	0.17306095528125273	
1000000	-9991.501438083336	-9255.777519146006	-735.7239189373304	-9255.777519146006	945.4000055069704	3.4840650553129535	4.4675836996703895E-5	0.45158275909445494	4.4296812927690506E-5	3.7701235231068933E-10	0.45272561786319804	-691.0750617994254	48039.17305878945	5700.1141087268	1787.9185216305716	308.10908573254744	172.07238328475853	5	28	36	2	6	0.18281285284454932	0.33391703493242947	0.3102091569417692	0.17306095528125273	
1010000	-9987.116754267925	-9262.338972146012	-724.777782121914	-9262.338972146012	684.100332872955	3.6437724857367515	5.516695263998005E-5	0.435379129493623	5.827390140523241E-5	6.280285090511197E-10	0.4398808896382276	-682.9333110598043	13205.35029068101	6457.376939972812	1258.2208105622062	279.7845669477841	102.13205655643856	9	23	38	3	4	0.18281285284454932	0.33391703493242947	0.3012126315229835	0.18205748070003847	
1020000	-9970.843566669111	-9279.205712804382	-691.637853864729	-9279.205712804382	572.7821807218629	3.6437724857367515	9.159148111397271E-5	0.3488807687917625	9.038386546234469E-5	1.0291161532540105E-9	0.34990260720988675	-649.1731303357121	10329.749553771153	4657.151629677518	492.3041613683497	1013.7130201075627	74.30780964641562	6	32	30	2	7	0.1882353095980375	0.3284945781789413	0.3012126315229835	0.18205748070003847	
1030000	-9890.244004348968	-9263.329278035388	-626.9147263135806	-9263.329278035388	275.3241623312689	3.628973078911904	1.976897366223379E-4	0.33758668590622	1.8951062121048563E-4	3.5257133516600022E-9	0.3096084196422873	-587.0735830484986	8091.60793777537	1996.1166309540552	199.1532549911334	510.8549947150827	66.03783375313077	7	33	9	22	6	0.18095098656119515	0.33830772563181216	0.3052256337560696	0.17551565405092387	
1040000	-9921.996671260857	-9261.367602266464	-660.6290689943925	-9261.367602266464	309.4652379560985	3.628973078911904	1.4413098514946915E-4	0.4145080452823867	1.3302186298992064E-4	2.951350822285822E-9	0.4002665652916437	-617.3398112346512	7393.974497189202	2665.7470782845867	398.4017591253461	1506.1912183728696	28.456284502706442	10	28	27	5	7	0.1868639299210419	0.33830772563181216	0.3052256337560696	0.16960271069107713	
1050000	-9932.53238858015	-9274.055194471097	-658.4771941090523	-9274.055194471097	346.33425820781827	3.284703464315929	1.3434724421432066E-4	0.40974641925817085	1.1942436728983464E-4	2.9096578558307016E-9	0.43601271502430866	-617.9134858859962	7200.735796781444	3122.422313631594	1255.651056471671	608.2061214862888	30.531476806728968	10	26	4	29	8	0.18344594954624646	0.33830772563181216	0.308643614130865	0.16960271069107713	
1060000	-9924.226273819802	-9265.993359394388	-658.2329144254138	-9265.993359394388	288.2757365535831	4.073695170678854	1.5547050027925674E-4	0.4019825678218027	1.508472054457679E-4	3.2324317571791976E-9	0.3846766055607845	-616.8071229322933	7050.494033416037	2699.8639669474255	2245.6154715589296	634.3301019835903	45.93646811051879	8	10	25	26	8	0.18658369090850838	0.33205210421054093	0.308643614130865	0.17272059075008644	
1070000	-9920.237273088118	-9261.168161631029	-659.0691114570895	-9261.168161631029	283.611163768034	3.4948198794678453	1.3077113455781713E-4	0.5376304225140909	1.3051216829583156E-4	5.69839937800229E-9	0.581556842506246	-616.4561364064693	12864.263638283968	2725.7651420573293	2151.453333745841	608.9940595379512	24.495242480896948	8	11	27	24	7	0.18658369090850838	0.33205210421054093	0.308643614130865	0.17272059075008644	
1080000	-9917.413018128445	-9271.308909750987	-646.1041083774572	-9271.308909750987	254.11663625202755	3.4948198794678453	1.470851847945852E-4	0.3971350840884275	1.5276458000164307E-4	4.092203129799779E-9	0.42353906482244674	-606.4904310096272	14272.256679989374	1646.7741806205652	435.0559383328447	361.63766899293506	13.55850715445234	7	42	3	19	6	0.18211592009915575	0.33205210421054093	0.308643614130865	0.17718836155943907	
1090000	-9883.548055828527	-9260.860617585511	-622.6874382430166	-9260.860617585511	228.50723712102146	3.5672669830319563	1.6798781152286595E-4	0.44135116829470694	1.7912930701337331E-4	7.841542042145796E-9	0.5088563342498842	-584.2273570937845	4944.508965673366	1408.964873160729	451.3797113610942	518.1017243449146	17.055786671742432	6	36	23	5	7	0.18211592009915575	0.33205210421054093	0.308643614130865	0.17718836155943907	
1100000	-9918.588221440372	-9257.492160067824	-661.0960613725476	-9257.492160067824	326.36606772244164	3.5672669830319563	1.028573083621423E-4	0.4222377698277222	1.0889871607550606E-4	2.512852258819739E-9	0.4797269834480288	-617.7685075635385	23683.58011630747	2724.729674182241	366.02549383926737	855.8538683153981	44.074265906905474	6	35	12	17	7	0.19905712209189966	0.3330083200150554	0.308643614130865	0.15929094376218064	
1110000	-9915.529008420293	-9272.428827727019	-643.1001806932743	-9272.428827727019	263.00001004119224	3.8635671667609146	1.2911583699337106E-4	0.42442427442995595	1.3972477442359896E-4	3.175492664052634E-9	0.44221164041172356	-602.5704106067709	8639.945942136614	1646.3659228732522	389.9528890154861	732.0809130267182	33.82838087654385	15	26	15	13	8	0.19767795336700197	0.3330083200150554	0.308643614130865	0.16067011248707833	
1120000	-9951.126998849168	-9286.11440374491	-665.0125951042575	-9286.11440374491	331.7109788780839	3.3620092688879875	1.0988421942179297E-4	0.4161412117229922	1.1606825931644806E-4	2.906343844487102E-9	0.4802768582899319	-623.3516334048171	11287.526512324954	3235.495627764654	1058.3885104007877	800.4806097079048	7.195400843583978	11	29	21	8	8	0.1607744361534918	0.3484140545068885	0.30713690134996113	0.18367460798965926	
1130000	-9887.875741577416	-9255.836135152058	-632.0396064253583	-9255.836135152058	209.8231586138627	3.822530031147944	1.5627203444164983E-4	0.4306130696661105	1.7189309114669078E-4	6.836097080507276E-9	0.5201816944021279	-592.9266817021556	8358.890868513381	1212.2210196675592	508.40316831318944	462.9332472689163	6.7764829688134425	12	48	3	6	8	0.1607744361534918	0.3484140545068885	0.30713690134996113	0.18367460798965926	
1140000	-9954.949921504718	-9274.225141918492	-680.7247795862256	-9274.225141918492	416.84119429455706	3.822530031147944	8.52548343897109E-5	0.4112916513413305	9.48509185710298E-5	1.967747258650066E-9	0.4908690361554756	-637.9314964242016	16275.42150669454	2631.694202410113	803.9348744197284	1070.971532677133	40.21555562028568	12	35	15	7	8	0.17402839342835447	0.3484140545068885	0.3067699123506792	0.17078763971407854	
1150000	-9932.21434737106	-9266.054585800903	-666.159761570157	-9266.054585800903	372.6807717113054	4.48749536964166	9.469135388372498E-5	0.432072981656483	9.892854969019084E-5	1.9454499536038255E-9	0.4580218210633939	-621.5402549558668	27475.17455533931	2051.487560156712	760.4722833382126	1431.4461301207984	31.486278048157413	6	44	13	6	8	0.17402839342835447	0.3484140545068885	0.3067699123506792	0.17078763971407854	
1160000	-9886.555037448941	-9259.789724574375	-626.765312874566	-9259.789724574375	205.02616365444507	3.624275852992177	1.5822348548120082E-4	0.49128778326025097	1.7309986457752312E-4	7.388636057583575E-9	0.5245813230665821	-585.3131521173256	31623.781701788277	1701.0031650016444	651.6567614525208	288.0002024133234	6.009991446151758	4	31	18	17	7	0.17402839342835447	0.3538892060610181	0.3067699123506792	0.16531248815994892	
1170000	-9925.726743085394	-9257.168625813058	-668.5581172723369	-9257.168625813058	387.22825454910924	3.744536351706819	8.972463657479564E-5	0.464143251364104	9.246385204833942E-5	1.9998802228919724E-9	0.48653972210952784	-622.5817713473698	14168.505993017963	2701.987329236497	8219.126149690688	614.255817724203	15.77393001676689	7	20	7	36	7	0.18490044659917687	0.3595145377567962	0.29583814504294564	0.15974687060108198	
1180000	-9936.078989578367	-9256.860957307597	-679.2180322707708	-9256.860957307597	425.3321699504602	3.740793245044884	8.89902369049411E-5	0.4584545458749413	9.322725540373537E-5	1.7207434584885689E-9	0.4650876618892731	-629.4655162152904	23074.645578650052	2301.3302025920707	12595.765987667288	709.6383790366568	81.93081934006574	8	25	3	35	6	0.191711924300298	0.3600792583780038	0.28902666734182453	0.15918214997987443	
1190000	-9923.4622897626	-9269.583131059497	-653.879158703103	-9269.583131059497	277.7579956427998	3.7890124710540167	1.2273797374092422E-4	0.5400099393746701	1.2919639644861709E-4	4.468246844638493E-9	0.5437134237652198	-610.0890852473237	16152.047755524185	1603.9133034988995	3175.7867127358704	476.00032707267314	47.7334473193247	11	22	6	32	6	0.1935139887636986	0.3208508384211515	0.3059968519532582	0.17963832086189244	
1200000	-9955.827223992375	-9283.09926162197	-672.7279623704048	-9283.09926162197	449.74927304207284	3.7803263208459033	9.098114971573246E-5	0.44903840469863815	9.766378468235333E-5	1.564859352865258E-9	0.44139441888493836	-627.2102272045641	28284.64720448648	1446.4676444135384	3622.3274597476216	520.2368253654549	232.23783129651616	7	24	13	25	8	0.2083898713986102	0.3208508384211515	0.2911209693183466	0.17963832086189244	
1210000	-9951.618931662653	-9279.195844946418	-672.423086716235	-9279.195844946418	567.2525301548185	3.7803263208459033	9.484746995463217E-5	0.34238727948653946	9.956074064705931E-5	1.2749594008798564E-9	0.36600952305988016	-628.9722534243214	22765.303996820894	1676.8483744367304	546.1471736285771	1243.7941534334345	140.04542975467038	6	40	5	18	8	0.18729616004953295	0.3208508384211515	0.3122146806674238	0.17963832086189244	
1220000	-9969.143969230528	-9284.162205371618	-684.98176385891	-9284.162205371618	532.8991591330528	3.7803263208459033	9.098922079683223E-5	0.3795662489486758	8.967540301457481E-5	9.88273357793074E-10	0.3546401411651279	-637.7336807683542	15301.979683381509	30939.659790718964	1686.363138732182	1293.3925737660004	402.5238465091438	2	5	49	6	15	0.18707426198732413	0.33976138043894843	0.29330413864962684	0.17986021892410126	
1230000	-9950.856426505496	-9266.498382144082	-684.3580443614145	-9266.498382144082	568.1780581087797	3.740139890893017	8.826129569972103E-5	0.5134152226410724	9.670557651250839E-5	2.1969662526315814E-9	0.5192864649981067	-638.2635663013758	3272.588489436538	16217.589279578466	1905.2342145396558	664.6566802457568	250.52789818649802	1	8	51	3	14	0.18707426198732413	0.33976138043894843	0.297580877985336	0.1755834795883921	
1240000	-9932.563849155958	-9265.4752307588	-667.0886183971571	-9265.4752307588	496.6833175193292	3.740139890893017	9.105666198689833E-5	0.45487777658688794	9.388803541479099E-5	1.6654284598226193E-9	0.4727151620263279	-623.4222714523521	25562.883190815865	730.6974103361099	1355.680407350758	82.96879052232731	252.5954738809354	11	9	39	14	4	0.18707426198732413	0.3173467817834862	0.319015030146788	0.17656392608240234	
1250000	-9931.010606825559	-9265.503200162168	-665.5074066633922	-9265.503200162168	492.6588481224129	3.918518249648584	1.1157013177103205E-4	0.48890423771970365	1.1374868015767531E-4	3.3834591915087226E-9	0.5255191020963464	-623.0514957521956	14824.314583368017	6591.435277042138	1749.7543530796097	128.90900951045452	130.28343572827757	7	6	48	7	9	0.18944943166461384	0.3200231989018739	0.31663986046949827	0.1738875089640146	
1260000	-9914.857422565712	-9275.119243104564	-639.7381794611479	-9275.119243104564	291.17069256335776	4.072451420986063	1.732410054894933E-4	0.45014238793398853	1.7689693545088172E-4	6.622657930304963E-9	0.47787858626354135	-596.1144619368805	16131.624209520574	21252.60164870921	1191.386372290959	100.84723181666914	89.32121063598927	5	2	54	13	3	0.17429815852368552	0.3437191319099229	0.3117397900487237	0.1702429195176684	
1270000	-9889.054657771861	-9267.875802562265	-621.1788552095969	-9267.875802562265	232.02544474897243	3.585816358253368	1.9463930042206117E-4	0.4173487032146011	2.2039150752972708E-4	9.392222026082699E-9	0.46758928417592743	-579.2135882986536	4001.8704218916623	7784.072640013319	708.8490074689565	746.7349102000916	135.19989627495502	9	4	42	5	17	0.17429815852368552	0.3437191319099229	0.3117397900487237	0.1702429195176684	
1280000	-9889.84389721707	-9261.09251010022	-628.7513871168505	-9261.09251010022	243.64614650206676	3.977030725737624	1.789847209620438E-4	0.44290164746113353	1.8850356597752276E-4	6.112973886375823E-9	0.4364395209115691	-588.0464354673256	18195.21683892327	1509.9977726293996	1119.7064505883375	175.1230438328896	72.51048205158521	7	13	35	12	10	0.1840185667657467	0.33399872366786176	0.31267466119054754	0.1693080483758446	
1290000	-9886.296274856244	-9251.771092800907	-634.5251820553368	-9251.771092800907	295.7353067716362	3.977030725737624	1.6930620391576224E-4	0.5315805954169871	1.807885395238439E-4	6.913740885783301E-9	0.49127750665996056	-593.9524923439153	13760.277870667489	1303.0255748482173	1010.6827655069243	172.1452782106235	125.93657362440175	7	12	40	10	8	0.1840185667657467	0.33399872366786176	0.31267466119054754	0.1693080483758446	
1300000	-9978.449767498805	-9288.198599612018	-690.2511678867872	-9288.198599612018	530.1908076258126	3.977030725737624	1.0414036911151252E-4	0.6239147071906505	1.030334078901574E-4	3.2177348556301996E-9	0.5575332018040128	-644.3117633448497	11965.876194149503	11666.525357484183	1828.7223723187574	1397.4634452339503	458.20381291223964	4	8	34	15	16	0.1840185667657467	0.3391674931911605	0.31267466119054754	0.16413927885254587	
1310000	-9933.641255856375	-9257.127910726746	-676.5133451296291	-9257.127910726746	488.71047448266205	4.332739493940297	1.0373891858982208E-4	0.418514099436281	1.0810492190601617E-4	1.4255979352036005E-9	0.3665037043468296	-632.3195132136235	13332.401284668862	1506.2056569113026	1753.5340012460624	1861.5151037075075	629.8739553252982	7	5	20	2	43	0.1840185667657467	0.3391674931911605	0.31267466119054754	0.16413927885254587	
1320000	-9963.114285299316	-9269.762856101004	-693.3514291983117	-9269.762856101004	499.61188707603725	3.5527030755289193	9.815270407494058E-5	0.45803362118794827	9.692568362316368E-5	1.6446990434829248E-9	0.42976537913059504	-649.0624956839656	9617.759526392541	5024.2103410292775	1780.887936428219	2028.1719698860918	413.50214757226263	6	1	11	22	37	0.1840185667657467	0.3391674931911605	0.3191318843126237	0.15768205573046973	
1330000	-9978.631917467845	-9281.610967930608	-697.0209495372357	-9281.610967930608	398.1537319213445	3.915030485556056	9.073348577348155E-5	0.3587588147547677	9.678465568866138E-5	1.1028679508456812E-9	0.35379213380717606	-648.8098236855543	15557.97246736567	23359.422588243982	2031.1222467908967	3139.92554107209	615.2013956358201	8	2	16	12	39	0.1840185667657467	0.3349385023439944	0.31135037572063723	0.16969255516962228	
1340000	-9977.741748231134	-9252.860896414022	-724.8808518171119	-9252.860896414022	822.4118300479419	4.100527149210284	6.621470707228058E-5	0.3672889421399667	6.52393807081617E-5	6.428441471624618E-10	0.3846569940187987	-676.561741345662	28174.6120593205	4442.483675063463	4902.426675393302	4973.260157675366	1008.0158728304389	10	8	14	4	41	0.18720766734262426	0.34862545147964485	0.29447432600810924	0.16969255516962228	
1350000	-9962.233610216166	-9263.355281866698	-698.8783283494685	-9263.355281866698	611.013764376718	3.5971097202468276	7.641329327550307E-5	0.45913630700644875	8.004974487586449E-5	1.259578677912132E-9	0.4565521847128724	-649.271520587218	32180.140441456013	3091.329628833894	2075.378273924115	6931.5956049251145	691.2957092620322	10	12	9	3	43	0.18214134464781143	0.34862545147964485	0.29447432600810924	0.1747588778644351	
1360000	-9929.108661696835	-9246.6207560146	-682.4879056822364	-9246.6207560146	776.07950346165	3.7969520343515066	8.915252025684382E-5	0.4499270878091163	8.520303028496822E-5	1.3261372568251383E-9	0.4352535285971558	-635.1077833812541	13734.846238555985	3269.5532733231835	3489.536556153695	6220.989813322362	599.4098381321438	11	8	9	6	43	0.16550479490121187	0.34083668815742735	0.31254517537272963	0.1811133415686318	
1370000	-9959.779973171137	-9264.133634418522	-695.6463387526147	-9264.133634418522	566.4075165247561	3.7969520343515066	7.611322765256345E-5	0.4146341910171318	7.738393817551251E-5	1.028414756942002E-9	0.4213247577897236	-648.3432436613307	20851.4259582831	8084.190417063489	3419.4753717539643	3667.0991627343365	597.4149300546284	4	4	8	20	41	0.17542096394189272	0.34408361456884773	0.3162830928232468	0.1642123286660134	
1380000	-9929.293357780814	-9278.3268886612	-650.9664691196131	-9278.3268886612	359.7960763578692	3.7521006319261776	1.0227967551168842E-4	0.38461141712832914	1.1127386507966153E-4	2.112633392067836E-9	0.42672824674228654	-601.1921093233866	60539.107362789495	19841.368535300342	1080.9619685334326	2757.795962956589	326.5867194462995	4	1	25	6	41	0.17268295123266522	0.34682162727807525	0.3162830928232468	0.1642123286660134	
1390000	-9884.320991929793	-9287.923695473144	-596.3972964566492	-9287.923695473144	288.7933554586959	3.5472793452085423	1.9713351868566516E-4	0.45595130303324044	2.2577333771857055E-4	1.3262322332332957E-8	0.5170090957157337	-549.2831070400828	16900.59004666285	753.3754343612893	2844.418629817288	3063.045866089166	142.85467039563525	5	24	2	8	38	0.17899304185434747	0.340511536656393	0.3162830928232468	0.1642123286660134	
1400000	-9905.667387711243	-9264.252005416516	-641.4153822947256	-9264.252005416516	383.4561767667601	3.8016004894633304	1.4309559304536337E-4	0.4511809914768104	1.5254696254117923E-4	4.969099350382179E-9	0.47663740705521596	-594.8896360794528	16611.26558240442	1540.0660843456776	2698.523291022216	3987.380292855927	302.51665394061126	4	21	5	8	39	0.18332837699743448	0.340511536656393	0.30299746570446706	0.1731626206417061	
1410000	-9981.782027968755	-9268.612949238037	-713.169078730717	-9268.612949238037	950.9254906666455	3.8016004894633304	5.909406463396624E-5	0.40223437746740687	6.222530016156652E-5	6.100114987947438E-10	0.4028229675339198	-662.8472607004068	37763.659641027676	1014.9848310886632	2319.4604858757266	7543.3894774121745	750.2435599734783	11	4	12	11	39	0.19161664209679488	0.32514219747263934	0.31497814873209606	0.16826301169847033	
1420000	-10117.433932132251	-9263.523617343917	-853.9103147883336	-9263.523617343917	3465.4976360740357	3.8016004894633304	1.4175680038363637E-5	0.4084526802213706	1.470400213556954E-5	3.9891847345505054E-11	0.43998487387476926	-799.8654433448925	70796.92209119815	37391.93594842248	25364.469275140003	8507.303086818443	3792.4679691424235	15	2	21	8	31	0.1705252984675722	0.3400158916135808	0.32119579822037725	0.16826301169847033	
1430000	-10163.71725829569	-9272.23625238707	-891.4810059086191	-9272.23625238707	4692.769304113217	3.3153271252617578	8.540107492361745E-6	0.46918797264779744	8.534933521089533E-6	1.5075569046810706E-11	0.46174742484700665	-838.3401796917385	114150.04334835739	39025.697643066174	10658.348636026205	5495.289086735715	1078.9439985082468	10	40	10	10	7	0.1705252984675722	0.3400158916135808	0.32119579822037725	0.16826301169847033	
1440000	-10143.163106778311	-9253.6744032855	-889.4887034928098	-9253.6744032855	3941.172044302743	3.6977401067820552	7.4005201438448565E-6	0.6063867679042131	7.989093808549132E-6	2.1075317368739285E-11	0.5946372630826134	-835.8420464169927	136056.59883510598	41253.16785512766	9460.859860346314	4025.4395609284716	1184.8209788535196	9	31	19	12	6	0.16849364775290418	0.3400158916135808	0.32119579822037725	0.17029466241313834	
1450000	-10163.168268808087	-9267.334231767305	-895.8340370407831	-9267.334231767305	5259.691792893033	3.618286871881377	7.2158596841663874E-6	0.5405709301624259	7.537844451561403E-6	1.4416902339159395E-11	0.521848331863505	-839.9988243262035	133493.40310702974	52416.439518532505	6002.7297062013895	12966.445170380177	1406.8263227515556	7	32	7	25	6	0.1902822230987311	0.3194436038023801	0.3096820148496931	0.18059215824919628	
1460000	-10150.33957448997	-9273.763033478841	-876.576541011129	-9273.763033478841	4606.620684766994	3.306714017337203	9.661153241737074E-6	0.5238382139532293	9.775444350269062E-6	2.0225603477962858E-11	0.48586962706829867	-820.9444115613618	208702.12089266893	29974.669501318836	25353.87250012188	6528.86562664689	2601.717712306193	12	20	7	31	7	0.1902822230987311	0.32553231046986497	0.31168905581193906	0.1724964106194655	
1470000	-10093.861617573632	-9274.2626731951	-819.5989443785304	-9274.2626731951	2164.624485012549	3.8647411307151485	1.8928192884870967E-5	0.5359265065452541	1.9930712562277474E-5	1.0659238575868488E-10	0.5388516317690544	-767.8633044291486	73634.4757342262	15558.876348089125	10672.26702300952	1372.1226625891231	2280.7695549721607	13	29	4	8	23	0.18894031496168925	0.3258054992563436	0.3127577751625023	0.1724964106194655	
1480000	-10083.302544700979	-9269.423716628891	-813.878828072087	-9269.423716628891	2969.2640171670537	4.172788111777323	2.0700119656787796E-5	0.5334254355127652	2.059488358506921E-5	1.4022609396822424E-10	0.5814304884741179	-761.6524759460408	68167.97996730988	6318.7058139467035	13967.141209629779	3067.0255932344185	1689.4628875000976	12	20	11	20	14	0.18894031496168925	0.325809133901132	0.31385636799938027	0.17139418313779917	
1490000	-10065.95097330435	-9270.052571732886	-795.8984015714655	-9270.052571732886	2182.6899653034134	3.5549764958462613	2.6017640314617814E-5	0.6982658281601575	2.4704652244799152E-5	1.9765898493376356E-10	0.6047048161716694	-745.7450098027646	50689.12906705779	7811.325329136724	8131.146621083488	2340.8151692054653	818.6473574727521	14	13	18	25	7	0.18135685780113242	0.325809133901132	0.31385636799938027	0.178977640298356	
1500000	-10010.77098641722	-9248.536844159536	-762.2341422576827	-9248.536844159536	1358.972680767717	3.7406413626777058	3.499262522158518E-5	0.6318672715560492	3.4070590715545636E-5	4.0429547659296875E-10	0.5987155821534296	-712.8584059537778	52089.42340938798	5359.368613794682	8561.294044062892	1398.971362676147	190.3826943350033	10	19	11	29	8	0.18135685780113242	0.325809133901132	0.31385636799938027	0.178977640298356	
1510000	-10024.090856545386	-9254.22817741396	-769.8626791314267	-9254.22817741396	1491.2880122759377	3.2997919146482855	3.649492982490723E-5	0.71796045163781	3.1842259661501696E-5	5.543743251975498E-10	0.7157423259563895	-717.0230389775421	14503.512732778527	65434.27997995048	9703.16559226517	1894.9834689014317	182.94756487089717	2	5	32	31	7	0.18827586012683006	0.3473424793249582	0.292323022575554	0.17205863797265836	
1520000	-9907.91963255389	-9262.159760643648	-645.7598719102434	-9262.159760643648	246.3250350339712	3.9751308148999684	1.476516992561592E-4	0.6638428863220466	1.4275292935502664E-4	1.0220649459195578E-8	0.6800580285739178	-599.813747088794	14678.130232177147	21978.257233469518	3053.860863599894	396.61408915399966	14.498519890319105	6	2	26	37	6	0.18164123645955738	0.3514939760719289	0.2892476806977591	0.17761710677075523	
1530000	-9896.937574166437	-9265.901748638184	-631.0358255282538	-9265.901748638184	187.58285736811936	3.6093982317893367	1.94099262596031E-4	0.5129719053923305	1.7705025408157576E-4	8.308224086395643E-9	0.5095747314091883	-590.2023624675232	2952.8868727926783	4448.36897440059	2572.0563166585684	410.36392967411507	7.764882814742866	7	12	18	34	6	0.2101803058851571	0.3396169081705162	0.2892476806977591	0.16095510524656823	
1540000	-9876.74489346849	-9267.928269528433	-608.8166239400584	-9267.928269528433	160.90439328338127	3.692601363647088	2.240258453259166E-4	0.4517042059918545	2.1943036417393027E-4	9.934128767746336E-9	0.4337704331685163	-570.237104757893	7495.778623717235	848.9959366721904	942.2778317601151	224.02985340418644	31.97627062500708	10	6	25	29	7	0.18080952000444328	0.3396169081705162	0.2892476806977591	0.19032589112728204	
1550000	-9870.48150956468	-9253.68228338659	-616.7992261780903	-9253.68228338659	161.9589107862291	3.692601363647088	2.178428588912145E-4	0.4905289156902593	2.1516205608055459E-4	1.1430419716918391E-8	0.49398271219830425	-577.7347076739173	5092.392653608478	2607.9794436603916	953.0554419944772	315.34236047359497	12.04792379422397	12	5	32	21	7	0.18080952000444328	0.3377102801665149	0.31340750048148375	0.1680726993475587	
1560000	-9878.736206698164	-9259.887460703909	-618.8487459942545	-9259.887460703909	159.2087979159849	3.653494165934654	2.3323752872893064E-4	0.6174626831929813	2.384854135390175E-4	1.600709484225395E-8	0.5678755049740023	-574.8678891642526	16243.855589322147	15684.302850676424	1304.193497521702	315.13581723974244	6.29996312707775	3	1	47	19	7	0.19787332382988898	0.3238710448973008	0.30498467461460516	0.1732709566582057	
1570000	-9878.020654502385	-9259.936612848544	-618.0840416538417	-9259.936612848544	180.94237090861057	3.7127478802292737	2.1546227762433618E-4	0.35774694460202466	2.1865674417225888E-4	5.2879891871601136E-9	0.33887761085508705	-580.7496437736628	6862.3800775065165	1219.860504784547	281.4601638387438	280.71175410528434	27.07088067148948	6	40	6	18	7	0.19787332382988898	0.3238710448973008	0.30498467461460516	0.1732709566582057	
1580000	-9869.935857050212	-9261.881573653649	-608.0542833965621	-9261.881573653649	157.24565885966595	3.795950739731109	2.2411249611440991E-4	0.41707926237748727	2.2844833424032107E-4	8.35915262752764E-9	0.4145822015892975	-569.1453329514425	8695.44921889634	1409.575232085897	592.4756757416714	356.4058149569916	13.895079730926064	8	26	9	27	7	0.1918564020805746	0.3298879666466152	0.30786525584773206	0.17039037542507882	
1590000	-9909.335049858179	-9279.823021131597	-629.512028726581	-9279.823021131597	195.22437183887035	3.795950739731109	2.0199330373110773E-4	0.4169401660030435	2.0881756912427134E-4	7.1104586867892335E-9	0.40836851032045474	-590.0381440674996	5533.855237508218	976.6936303405938	1263.7523217321454	515.1902134223977	28.362859576936064	7	18	23	21	8	0.18147657954410837	0.3298879666466152	0.30786525584773206	0.18077019796154506	
1600000	-9921.908250643897	-9274.173181550095	-647.7350690938022	-9274.173181550095	363.35685637904396	3.765952303430805	1.3966728378819547E-4	0.36935028392153596	1.4925896448146774E-4	2.798351087570061E-9	0.3688819280054156	-604.8995459312006	21137.772302966714	1353.159244832516	2513.954799688142	327.3692216843738	62.85608015317953	9	13	23	25	7	0.18997045486830438	0.34125883570406257	0.30786525584773206	0.16090545357990163	
1610000	-9940.63712652358	-9262.669716856006	-677.9674096675737	-9262.669716856006	460.8748829713314	3.765952303430805	9.886409225752171E-5	0.38604115853980575	1.0128840951580885E-4	1.312601142065694E-9	0.365065415852685	-634.4340500241713	18506.97736880308	2126.0123220195346	3105.797216380872	587.3440598896644	77.00449533697767	11	16	15	26	9	0.18997045486830438	0.34125883570406257	0.30786525584773206	0.16090545357990163	
1620000	-9935.645222387324	-9260.165800129564	-675.4794222577594	-9260.165800129564	442.87325512974337	3.496776024345036	1.0582025125919941E-4	0.42304063660630814	1.1032725396412519E-4	1.9490190847367468E-9	0.417517661484688	-632.7300835502898	13374.168788587695	2626.9722417880726	2716.5529551163913	600.383251224609	95.61762331827578	8	33	1	28	7	0.17656382732402712	0.32563271875503386	0.3270791065176502	0.17072434740328946	
1630000	-9929.598526579957	-9265.826198724602	-663.772327855354	-9265.826198724602	369.16437028336316	3.496776024345036	1.1171276938683085E-4	0.5094188619086718	1.1641596749223395E-4	2.42236377150377E-9	0.43756830902031973	-619.1224900285999	23443.35854702296	2163.7401982741944	3989.234417120142	476.3618691347029	29.919352240213566	4	24	11	31	7	0.17426218748476632	0.32793435859429465	0.3270791065176502	0.17072434740328946	
1640000	-9910.376528029348	-9262.060498987385	-648.316029041964	-9262.060498987385	300.71654674346155	3.579190827875865	1.4903440231106284E-4	0.4156959549471465	1.528645448886969E-4	3.2493674993483657E-9	0.38491211043599416	-606.2426792338687	13744.690565409926	1499.3592148004145	2444.0345676579	359.1228072935228	62.686204368834	7	9	25	29	7	0.17426218748476632	0.33379982328441227	0.3212136418275326	0.17072434740328946	
1650000	-9949.088834692362	-9270.012448039244	-679.0763866531179	-9270.012448039244	458.87227611554835	3.555119007127091	8.878799922280666E-5	0.4752617907475363	9.870749632451972E-5	2.0060583858664694E-9	0.4620796052960173	-634.5805418697114	22517.292598314543	2238.624946690696	3714.9086648677394	584.9014671517921	36.573297238515124	5	23	14	27	8	0.17396996627983452	0.33482080355096416	0.3201926615609807	0.17101656860822126	
1660000	-9940.67031686407	-9258.35034769974	-682.3199691643309	-9258.35034769974	537.2705479727005	3.875398855868591	7.242856613404114E-5	0.38192577529763155	7.568720209525402E-5	8.231829131702832E-10	0.39108372174892575	-634.7644776947054	25089.885766243777	920.0874541748155	4556.553644351818	947.4359418633162	65.80549599142509	2	10	29	29	7	0.17396996627983452	0.33482080355096416	0.3201926615609807	0.17101656860822126	
1670000	-9939.768503751797	-9256.50464807763	-683.2638556741671	-9256.50464807763	501.1234558149091	3.875398855868591	1.0135338688108369E-4	0.5184511929456782	9.541116952226801E-5	2.6349996951104845E-9	0.5442421527980176	-633.5005530817697	237336.45212449098	2860.608231266372	3943.0724081093294	759.3945501437545	99.04366073068641	2	30	10	29	6	0.17396996627983452	0.33794961411297425	0.30753944562116287	0.180540973986029	
1680000	-9974.538412638127	-9284.800403718285	-689.7380089198414	-9284.800403718285	632.5085886441216	3.52560747018981	8.500972569710905E-5	0.44163989216947314	8.461859623738421E-5	1.2627527894578609E-9	0.4399011590615484	-646.225855510839	39795.69796687819	4217.0591045321635	699.0373039735533	472.18760799674436	137.76434971246996	2	41	26	2	6	0.1798849312854494	0.33203464910735936	0.30753944562116287	0.180540973986029	
1690000	-9960.110189669997	-9264.844710513966	-695.2654791560316	-9264.844710513966	642.8927342053346	3.8818361480149113	9.435323680234312E-5	0.5140331585293254	8.790311910320541E-5	1.7060995791405874E-9	0.47013813108974195	-653.4702985008421	23698.35810715766	3475.784382237137	903.8821742261014	125.06393929370199	113.0341453433211	5	36	28	7	1	0.1827836867667808	0.32913589362602796	0.30753944562116287	0.180540973986029	
1700000	-9986.912093630684	-9272.858173542843	-714.0539200878413	-9272.858173542843	695.146900519193	3.833447827444286	8.784469791822134E-5	0.44425974597967083	8.352186406067673E-5	1.4130032564292108E-9	0.4406477053134679	-671.7721675512058	6235.980625477617	7377.556332847827	2110.8170469509255	479.4479030474138	110.24578558358834	21	5	41	4	6	0.17734147760937508	0.33457810278343364	0.30753944562116287	0.180540973986029	
1710000	-9907.472356276177	-9269.503864458296	-637.9684918178802	-9269.503864458296	215.49496301708265	3.833447827444286	2.2192829510996387E-4	0.4326154876209798	2.010281726447952E-4	8.57520018334093E-9	0.4345531622274163	-598.2669351448096	9360.583598040084	2480.8771942036915	1047.289082690997	231.56428172611973	43.21629176795858	5	24	28	13	7	0.18378143620495768	0.33241137601789517	0.31692040015788525	0.16688678761926254	
1720000	-9900.169964190247	-9266.849628631788	-633.3203355584591	-9266.849628631788	223.31670062226235	3.833447827444286	2.1302419403818022E-4	0.4588557372062989	1.9856797123895913E-4	6.606270122158358E-9	0.42395468106263906	-593.890337547584	4029.88683007018	1200.28547094342	1819.2733183862892	362.74315523312845	45.386989325613506	9	26	8	28	6	0.1769417902761512	0.35066839323771365	0.29412020774193787	0.17826960874419792	
1730000	-9876.334489428924	-9266.02915337103	-610.3053360578938	-9266.02915337103	214.6434725534564	3.9626656191607763	2.3613529855900486E-4	0.4772565622194213	2.4291557131284918E-4	1.1918579193249426E-8	0.4653587393700167	-571.4016947633988	13612.403088537745	1274.3026177194638	291.2996749695048	224.96662285012025	50.703090697156625	4	42	4	20	7	0.1769417902761512	0.3472579118445105	0.297530689135141	0.17826960874419792	
1740000	-9875.142948405628	-9270.52140839075	-604.6215400148769	-9270.52140839075	169.9582174209962	3.9020738943557367	2.8623187014071736E-4	0.49944158844259684	2.770638218185948E-4	2.5182656099206554E-8	0.552883769736433	-568.578622738257	3386.9431602945156	1231.3233248041888	328.4172910224017	136.14240199696562	75.30250163795027	7	30	9	29	2	0.1769417902761512	0.32913322474400125	0.3127296987377677	0.18119528624208053	
1750000	-9837.083339878658	-9260.254186856331	-576.8291530223275	-9260.254186856331	124.80878559726905	3.7643143851387206	4.0638890987581893E-4	0.42976283544388405	3.9294793600141195E-4	2.62739734367824E-8	0.4166974272907054	-541.7153281507119	3842.19691632695	742.6368193076792	218.18122473205815	165.41889796256402	30.874486703493172	6	36	21	6	8	0.1769417902761512	0.32913322474400125	0.3090715866387781	0.18485339834107015	
1760000	-9851.149949205239	-9271.733106213167	-579.4168429920728	-9271.733106213167	171.44619263074873	4.061438710090008	2.9386773801663924E-4	0.5935959940851485	2.942133982003191E-4	3.15759361881142E-8	0.6001167610416869	-537.1003508964998	69545.71575934607	727.6829888174846	106.96853819352316	244.88528731442335	16.01193416911102	2	40	13	14	8	0.1769417902761512	0.32913322474400125	0.3090715866387781	0.18485339834107015	
1770000	-9890.478140578183	-9259.028664975778	-631.4494756024052	-9259.028664975778	246.5045522335232	3.572738015236164	1.687556041875218E-4	0.5670028925935429	1.799217667650755E-4	8.86867202125842E-9	0.5562098410275524	-585.0721555323468	35285.7144302476	1743.960859693675	5350.959613654324	281.68749558950424	22.460870673228136	2	42	2	26	5	0.18079174017812727	0.3392649741838776	0.29893983719890177	0.18100344843909408	
1780000	-9881.741201038607	-9277.525027324999	-604.2161737136082	-9277.525027324999	223.59062787579302	3.811725136715281	1.9421134437290952E-4	0.4842418317212541	2.040148354846186E-4	1.0888435568871314E-8	0.5234891436362586	-562.5711826769107	53581.75518447802	1182.753526942216	215.2567697160055	247.6001425667715	66.95034811585951	2	41	16	10	8	0.1946284755593246	0.32542823880268024	0.29893983719890177	0.18100344843909408	
1790000	-9847.431063238815	-9251.699475162071	-595.7315880767445	-9251.699475162071	186.0837836280824	3.6187694584602372	2.168484863462997E-4	0.4557219700028637	2.2997227730803843E-4	9.65188192413409E-9	0.4430367284642519	-556.6323821989145	16834.73231103543	1137.055732791753	213.22999840031486	260.0078822907146	22.083600657270196	2	43	16	10	6	0.1930586661499899	0.32699804821201495	0.29893983719890177	0.18100344843909408	
1800000	-9884.820571046776	-9279.409472384295	-605.4110986624806	-9279.409472384295	192.2808897208981	3.6187694584602372	2.4408212397938845E-4	0.41081715965598914	2.403660197504984E-4	1.0178095019151258E-8	0.4070928310182485	-563.8704092114826	42011.914829856534	969.8581137858301	157.16526494714435	346.1564736783985	44.13396161265516	2	44	10	15	6	0.19745779557785167	0.3186101540531931	0.29893983719890177	0.18499221317005415	
1810000	-9879.070098578828	-9262.839012701685	-616.2310858771433	-9262.839012701685	198.84530355421612	4.220581184199237	2.2731804516778944E-4	0.4780928001282159	2.2759649032567475E-4	1.093693644828921E-8	0.4705146823828452	-578.0607020417202	7719.545912540502	1547.0917474560106	226.4952831923984	252.71823944496086	29.636787894452407	2	45	3	22	5	0.19793680917507636	0.33711334383754915	0.291951147464882	0.1729986995224932	
1820000	-9908.99995546956	-9244.13339766189	-664.8665578076705	-9244.13339766189	480.3226673029105	3.703114472676389	1.3051418497232967E-4	0.5840598151571802	1.242104259717747E-4	5.037308888358125E-9	0.5722649564233012	-620.3118134363692	24163.02563029422	2553.65758377879	425.56977254209977	1082.0355036784556	79.55663744563206	3	42	20	4	8	0.19793680917507636	0.33711334383754915	0.291951147464882	0.1729986995224932	
1830000	-9970.82677381388	-9250.361021132063	-720.4657526818172	-9250.361021132063	657.7917435750498	3.4349458212644213	6.493699996636121E-5	0.4345182683078027	6.482524767571876E-5	8.866391220131473E-10	0.47842083768081844	-678.1820759255651	15568.27880995329	8299.454599039156	1544.5837010044218	151.3810760030104	120.24942567361352	15	16	37	3	6	0.18357558233582488	0.3514745706768006	0.291951147464882	0.1729986995224932	
1840000	-9964.187688455642	-9262.360867161451	-701.8268212941913	-9262.360867161451	593.0732021921045	3.8531375697741557	8.107620222320514E-5	0.5953446710392358	7.758317256160497E-5	2.424065106574408E-9	0.6149121206716	-658.0910854729282	19197.336076228083	6568.156531144219	732.2621161472409	610.0010064402184	147.70408421677996	3	26	27	15	6	0.18357558233582488	0.32343656803911514	0.3250461321709738	0.16794171745408684	
1850000	-9990.222027263104	-9253.521377227898	-736.7006500352059	-9253.521377227898	648.00684140257	3.7714441639961667	6.301048671952133E-5	0.5040131330474368	6.203440104018492E-5	1.2418802656638355E-9	0.5561797350535952	-690.0842423435743	9205.691095568753	15301.437343494836	3608.8822383228767	736.2930536875474	1097.3127054318072	1	16	18	26	16	0.18357558233582488	0.32343656803911514	0.3058074929350764	0.1871803566899842	
1860000	-9910.054067025507	-9254.137489980414	-655.9165770450927	-9254.137489980414	323.6036003301638	4.2578435402901675	1.3918815475651427E-4	0.5203367663551004	1.3442960180388508E-4	5.1746864909236E-9	0.5382958029992635	-613.6362575288183	12705.386413591155	2072.9484137640816	2330.34956785632	349.40926047794875	51.534583825736945	11	11	15	38	2	0.17337798517424116	0.3378564932434714	0.30761978727795225	0.18114573430433586	
1870000	-9930.466739143221	-9266.883715648828	-663.5830234943935	-9266.883715648828	356.57653941007453	3.9994383639353464	1.307984690650598E-4	0.5400265663947615	1.245650001379562E-4	4.520060108243228E-9	0.5439150080120498	-620.282761106284	18647.519967109652	1837.3064824466655	2098.0049281125644	450.5957214880987	164.10057434334882	8	21	8	34	6	0.18407951864947322	0.3378564932434714	0.30646541031516544	0.17159857779189058	
1880000	-9901.75967907484	-9264.420696994292	-637.3389820805469	-9264.420696994292	281.10741567498263	3.9994383639353464	1.7110574213996825E-4	0.4044652211984461	1.6459121012268692E-4	4.0626664999529526E-9	0.39198360102745766	-594.980219137714	6220.696985353111	1471.0139389991355	3816.128203355109	451.62500433429346	105.84801293356708	10	17	9	33	8	0.19010758021849833	0.3378564932434714	0.3004373487461403	0.17159857779189058	
1890000	-9895.362548799365	-9252.705742771901	-642.6568060274636	-9252.705742771901	250.0306865671696	3.4282629405249256	1.9979862708315374E-4	0.5759020024825701	1.7976609022478317E-4	7.575323690025344E-9	0.49806556130807544	-597.942150207908	5101.453538166745	16392.880852962648	1551.9812178913398	530.4709555686273	99.22118580564111	6	8	26	30	7	0.19010758021849833	0.3457937901645102	0.3004373487461403	0.16366128087085183	
1900000	-9942.196054003074	-9271.663070744156	-670.5329832589179	-9271.663070744156	375.0833429520717	3.4849867488576747	1.281260956286168E-4	0.36843337841993046	1.2668267623482964E-4	2.083701801915149E-9	0.36689480404192065	-630.1010585448719	6100.288371039879	3337.847912751412	1402.0991886047298	597.2541797975117	64.39787139168168	16	7	16	31	7	0.1819230723012409	0.3342449862930972	0.32017066053481075	0.16366128087085183	
1910000	-9887.89068103768	-9252.327421999309	-635.5632590383697	-9252.327421999309	255.76867644300674	3.9235505528641914	2.0004419673345667E-4	0.5013643343402391	1.891208816701517E-4	7.873302890067226E-9	0.46137491076628395	-595.6150667313839	5955.012379820614	2114.0707669576022	1029.2055412289612	492.78966003799025	35.088844217594044	10	24	6	29	8	0.17584789006691812	0.34032016852742	0.32017066053481075	0.16366128087085183	
1920000	-9893.500201636822	-9278.434412522627	-615.0657891141947	-9278.434412522627	218.88009846849147	3.9235505528641914	2.427864291688941E-4	0.4470910022393192	2.3836746957614518E-4	9.41326927530977E-9	0.4239247118537859	-573.9533287908693	5432.157849402713	2041.5557682922877	2868.0480030783624	461.130068822571	32.18421467912285	5	20	4	40	8	0.17584789006691812	0.34032016852742	0.32017066053481075	0.16366128087085183	
1930000	-9917.387371782288	-9271.874477941492	-645.5128938407956	-9271.874477941492	309.78798523781563	3.9435461821583724	1.950430086369592E-4	0.6098019545709412	1.870796697576134E-4	9.126876912832971E-9	0.5366189352214299	-603.174795068835	21248.504053128552	1841.5869505030105	753.4166096386394	512.0186875087479	47.89117951065491	3	28	19	20	7	0.17584789006691812	0.3550846274487985	0.30540620161343224	0.16366128087085183	
1940000	-9879.160133226333	-9254.707449493026	-624.4526837333071	-9254.707449493026	214.9058207517551	4.168907453290406	2.477469720429071E-4	0.576819741161925	2.2723524493939936E-4	1.5734622349172925E-8	0.5551777763385433	-583.8125501942494	7620.166843004023	3938.47411408815	829.9044791250369	327.58528094004515	43.0947856229643	2	9	38	22	6	0.17584789006691812	0.3661092306400859	0.30353679818645457	0.15450608110654213	
1950000	-9897.57212235811	-9294.162340706507	-603.4097816516015	-9294.162340706507	169.46716981644516	3.7445834445961976	2.6717254220528814E-4	0.4228658036201025	2.452742086581432E-4	1.2913124335897319E-8	0.45514970149542433	-563.1823096107568	9769.502144268145	628.5909833712672	1309.3101854125066	305.0646702386609	28.50361105407246	7	10	24	29	7	0.17584789006691812	0.3661092306400859	0.30353679818645457	0.15450608110654213	
1960000	-9891.901007717062	-9255.084388482386	-636.8166192346758	-9255.084388482386	230.57285023234695	3.68099867686677	2.0026490748515423E-4	0.4039515928803081	1.9173013981644923E-4	7.456771353216795E-9	0.4371840564345339	-596.6372152979234	7528.439041745186	2171.8388128641636	1696.2061720572283	344.4119132397131	50.0558711172672	9	26	14	20	8	0.17993869106300012	0.34031544981679085	0.30353679818645457	0.17620906093375513	
1970000	-9964.553345087685	-9265.90904232269	-698.6443027649943	-9265.90904232269	511.9533207361523	3.68099867686677	9.762262818142992E-5	0.36461036017917764	9.725977874972508E-5	1.500833940399202E-9	0.39815814913497644	-656.7468484972122	11684.774711537757	3363.8092372799947	1158.9367282010578	818.6548529606646	119.26514570680942	15	23	20	12	7	0.18443619533065822	0.3449766760120696	0.3118658200563713	0.15872130860090153	
1980000	-10007.407627178549	-9261.123327016636	-746.2843001619126	-9261.123327016636	974.7382423892758	4.148590727241719	4.495934945240927E-5	0.37730612653431356	4.8022633052826775E-5	3.4541173230757557E-10	0.40468713844780096	-701.8704714346597	33511.50086857811	9407.179099057856	1773.3910471142797	350.7667925717757	148.72878527176195	8	26	36	2	5	0.18443619533065822	0.3449766760120696	0.3118658200563713	0.15872130860090153	
1990000	-9956.57766543324	-9275.26580384634	-681.3118615869001	-9275.26580384634	434.3171401377043	4.241184235739069	1.0536518142862767E-4	0.33593453812319585	1.0329865834318623E-4	1.4366120859071962E-9	0.3572500922944637	-640.1821690035985	11122.661067526915	3312.509813778877	570.3641171037988	631.9010576017178	99.8050296640892	7	35	9	19	7	0.18443619533065822	0.335892063131219	0.3118658200563713	0.16780592148175216	
2000000	-9954.842797328938	-9258.580565112225	-696.2622322167138	-9258.580565112225	457.4003883409243	3.7678658710252395	1.0051205695671247E-4	0.4490530195546954	9.41637508396112E-5	2.4609876241222913E-9	0.5034729246565974	-654.5483176154906	6118.501231129858	1476.5701452263663	1164.7208912057931	1512.4830622238694	190.04883374105688	25	8	30	6	8	0.19099699959989555	0.3340440719646817	0.30919310363983027	0.16576582479559318	
2010000	-9995.245048316972	-9273.95240272298	-721.2926455939923	-9273.95240272298	536.846452862621	3.609531869359262	6.980952583692516E-5	0.3652017822725101	7.008036688691601E-5	7.897991693115222E-10	0.40319909049484953	-677.9908996132303	8704.537272789263	4573.90065208106	3051.6183475988337	1392.266299739997	60.25747144973399	23	1	22	24	7	0.18465552516604675	0.3328373982348576	0.3091042793061968	0.17340279729289954	
2020000	-9996.577884700137	-9256.335449599974	-740.2424351001634	-9256.335449599974	755.7116804886205	3.522206414757748	4.517874241295918E-5	0.4531322603187911	4.854926481802903E-5	5.15946551247963E-10	0.47579214374820084	-696.1092630739375	20367.78240200131	3009.454576238827	1327.6251895308073	1371.651799321203	228.07539335320848	23	21	11	15	7	0.19078300927811292	0.3328373982348576	0.2993463757700368	0.17703321671699337	
2030000	-10038.51250549432	-9276.0387920839	-762.4737134104192	-9276.0387920839	940.109605628873	3.522206414757748	3.2443399141392085E-5	0.40173148169831396	3.427079434911001E-5	1.855264323056824E-10	0.38973556499585044	-716.2993811631508	31297.197753370587	10484.104865989952	2128.859058747822	1543.5571128944064	90.92956847924674	16	17	14	23	7	0.17928239653589814	0.34433801097707234	0.2993463757700368	0.17703321671699337	
2040000	-10033.386971266456	-9241.757447497752	-791.6295237687036	-9241.757447497752	1439.5204078497334	3.589793273902158	2.2161535413681327E-5	0.4627210160566935	2.391710920178918E-5	1.3249718955049718E-10	0.5130267727022754	-740.8288701225164	51384.773002216105	4838.960904917149	10265.297784698105	5075.4100838890945	47.405993121159085	17	10	10	34	6	0.17928239653589814	0.3409712476296754	0.30271313911743375	0.17703321671699337	
2050000	-9936.069836828861	-9261.865864067346	-674.203972761516	-9261.865864067346	355.05694004791604	3.589793273902158	1.108994886438637E-4	0.5216111835503449	1.0854525647325409E-4	3.774377597822769E-9	0.5490742209402907	-631.1646332364792	11746.807427607058	3743.0651227350263	2091.9554650905748	864.7705892247503	22.846643349858947	12	2	36	21	6	0.1889610086057156	0.33129263555985794	0.30271313911743375	0.17703321671699337	
2060000	-9965.319702691435	-9270.86112558356	-694.4585771078753	-9270.86112558356	474.8648197599158	4.043834634157676	8.595888498186071E-5	0.49546740868024314	8.730146524645971E-5	2.184116561848691E-9	0.5245628341700603	-650.1728739328279	14208.398466441826	8824.862133642324	1859.833735350476	890.3248182679018	45.18140880963664	6	20	21	23	7	0.1889610086057156	0.33129263555985794	0.30271313911743375	0.17703321671699337	
2070000	-10082.13490371708	-9282.003755973115	-800.1311477439642	-9282.003755973115	1777.2020048503148	3.4855269535047397	1.8876625275612934E-5	0.4805312412726717	1.8514309971105593E-5	8.354453556074348E-11	0.49660296493553113	-750.5348295252883	50690.11689711605	11248.263509687093	3775.1708930646387	4578.146012529422	10.642632319034284	14	22	31	4	6	0.19077557727787567	0.33129263555985794	0.3008985704452737	0.17703321671699337	
2080000	-9918.091334642048	-9264.727658591866	-653.3636760501809	-9264.727658591866	288.2752746370516	3.61088062304373	1.1673661399674635E-4	0.5589249498591378	1.2209030029075376E-4	4.7964522230423805E-9	0.5813626843210972	-611.0231975228935	24064.398837127315	2735.544152257988	877.9667563070249	426.647936659918	6.609721198963901	7	19	37	8	6	0.19077557727787567	0.33129263555985794	0.3008985704452737	0.17703321671699337	
2090000	-9955.485483646386	-9280.4130014252	-675.0724822211856	-9280.4130014252	373.18191098403395	3.61088062304373	9.455518076945825E-5	0.45901443715820794	9.658244704276223E-5	1.910665506657331E-9	0.44714115900303114	-631.1404776138503	15651.32997882499	3317.4908198424173	1168.6103035094307	1603.3914170274415	1.9293564793580942	11	15	45	1	5	0.19077557727787567	0.34618927145018563	0.3008985704452737	0.16213658082666568	
2100000	-9944.905767765744	-9261.464372098782	-683.4413956669616	-9261.464372098782	533.506778486115	3.395938430423074	7.489838118020836E-5	0.549533731038751	7.361183988824912E-5	1.51861728134367E-9	0.5420355500752214	-638.0217847018021	40331.19444464066	1519.0405928493099	1694.8115218141993	1270.5970691171597	28.337757627943258	9	29	7	25	7	0.1871678089770451	0.3191980888620521	0.32944976083588484	0.16418434132501866	
2110000	-9891.900686158966	-9260.059487302357	-631.8411988566102	-9260.059487302357	318.83327794424264	3.733542173834431	1.1596183818010916E-4	0.5159533559050995	1.2128499118903952E-4	3.636265214636234E-9	0.5100523380851582	-594.251816277766	12033.796859752783	651.3237924121597	884.1765199574155	9.494223381518731	14.160199818440844	10	21	39	2	5	0.2048002119510521	0.32104599995494665	0.3101166219781379	0.16403716611586402	
2120000	-9903.176414501664	-9266.45960346302	-636.7168110386449	-9266.45960346302	336.56851672952604	3.908208639809019	1.0698373346794838E-4	0.4301451309337336	1.126359776246255E-4	2.739692267693976E-9	0.4643770434004097	-599.3711592008402	21376.171366231476	914.5013335995579	865.2374442394099	14.080482011687655	0.7986633108885324	10	4	57	5	1	0.18339329535203844	0.32616103022524695	0.3097739906832536	0.18067168373946163	
2130000	-9930.900357604534	-9281.196310651885	-649.7040469526492	-9281.196310651885	336.11073584106316	3.6374703704438454	1.1852553906227928E-4	0.46678008254021114	1.1318611433297703E-4	3.4355552848470093E-9	0.5122060239155694	-608.9789674662853	9119.708812750465	1724.1972264389103	889.0147196277798	697.6696619867602	31.138093208098056	11	4	53	3	6	0.18339329535203844	0.32173684357253524	0.3097739906832536	0.18509587039217335	
2140000	-9903.89036387659	-9268.155753153836	-635.7346107227526	-9268.155753153836	284.66756764160573	3.558414977189355	1.6677687271898897E-4	0.5659456544123528	1.476777726434037E-4	7.283217215039056E-9	0.5678828789308096	-590.1021154480115	7245.93576801575	20989.99413443462	634.4985372177748	826.722058377413	14.33259221909485	3	7	58	3	6	0.18339329535203844	0.32848780252165577	0.3030230317341331	0.18509587039217335	
2150000	-9856.451405553935	-9246.949625641984	-609.5017799119513	-9246.949625641984	190.546497133392	3.558414977189355	2.5427537663951465E-4	0.5394403854180413	2.422003800870644E-4	1.2958934453829489E-8	0.45787843124243427	-570.6219755882718	3063.0697367513085	2636.1261896821507	504.0193520741566	515.1836695153787	6.230678830222444	9	11	13	39	5	0.18339329535203844	0.33584766909951064	0.3030230317341331	0.17773600381431848	
2160000	-9874.576574923862	-9262.340374196303	-612.2362007275589	-9262.340374196303	194.6696106737988	3.704393785113343	2.5754156995093055E-4	0.4920161643499739	2.31759742359306E-4	1.2215904524549181E-8	0.461719627504515	-573.7746673297881	8419.526161796728	1389.698225197584	462.8596783251065	260.47634256889035	28.902290288720724	11	24	22	14	6	0.18339329535203844	0.3321489919929015	0.2971399267883339	0.18731778586672682	
2170000	-9884.085036684091	-9266.996480373753	-617.0885563103377	-9266.996480373753	192.34394133634873	3.704393785113343	2.6469611682175456E-4	0.4727721788820419	2.3142210477420462E-4	1.0536088367366348E-8	0.43707545507830753	-577.7497194894027	5597.200666538714	1397.4052365375464	256.59694650321194	575.3660373925418	29.219389870776556	13	26	20	12	6	0.18155616006053896	0.33663805240409317	0.31090285835041753	0.17090292918495095	
2180000	-9863.12564224765	-9273.931233792013	-589.1944084556384	-9273.931233792013	178.54273730455702	3.7823451249022235	2.934520904115559E-4	0.40338636101706726	2.879553121929227E-4	1.3064095051314498E-8	0.37223989711675304	-553.368563541449	3373.0738209589554	912.331867119395	160.68889033575064	256.32186160536287	30.029932538806797	8	30	12	20	7	0.1913888041121315	0.33102814496279653	0.2858799081865053	0.1917031427385672	
2190000	-9938.654433072892	-9280.05144104403	-658.6029920288624	-9280.05144104403	338.83549873100515	3.7823451249022235	1.259013619922109E-4	0.3615899009911058	1.265955776878577E-4	2.025510055453432E-9	0.36645935754646114	-616.3676279802086	15964.667688894093	1712.8915812190085	2116.2063805591397	528.3098287881958	50.52085040365404	7	33	3	27	7	0.1913888041121315	0.35647815946998596	0.2979642711246544	0.15416876529322873	
2200000	-9923.468807990892	-9265.074191668173	-658.3946163227198	-9265.074191668173	313.2598868246707	3.7823451249022235	1.408849747675179E-4	0.44418583057547323	1.3219106661262423E-4	3.519638708939953E-9	0.4427343490566777	-614.833678138352	12646.234224542191	3183.222437086222	4037.1347972445355	585.0230214592734	79.66635625335421	7	16	10	38	6	0.17568742496098524	0.35647815946998596	0.3026527725911029	0.1651816429779265	
2210000	-9898.215695012268	-9257.75156040185	-640.4641346104177	-9257.75156040185	245.4231705514166	3.7823451249022235	1.6552016365913128E-4	0.38252261423791073	1.6275478811368874E-4	4.538817615204309E-9	0.40703968978699384	-597.7940978569485	9106.846062176164	6188.507968607775	2872.30874950006	623.6517514697638	29.912984810266327	1	12	20	38	6	0.17568742496098524	0.3314347022340103	0.31788672727111295	0.17499114553389217	
2220000	-9921.01878974647	-9267.558541651404	-653.4602480950645	-9267.558541651404	294.15090460706324	3.696995220290564	1.3329745045211286E-4	0.3342703163706433	1.3219894765934998E-4	2.276262915097593E-9	0.35649918229737937	-610.9376154286246	4631.605098234658	10653.752260587544	2210.041295687375	505.0214656396452	11.724730757785242	3	4	29	35	6	0.18847477475870877	0.3314347022340103	0.30509937747338944	0.17499114553389217	
2230000	-9923.850330159874	-9265.95013899408	-657.9001911657936	-9265.95013899408	314.7095892520782	3.8733154144647974	1.353421945671324E-4	0.44842427284184905	1.3595085891122166E-4	4.748589054224412E-9	0.4859642411661607	-610.8174519537199	7053.8195571714305	29959.283405763985	1677.2653443326274	782.47185175498	17.11063324580313	7	3	31	27	9	0.18847477475870877	0.3275569676674345	0.30897711203996525	0.17499114553389217	
2240000	-9909.128074989554	-9267.728001972575	-641.4000730169796	-9267.728001972575	270.86852675691466	3.2979319802117093	1.6732042092929686E-4	0.4541542660943687	1.602212922898183E-4	5.657143840179599E-9	0.46239493802296905	-600.0767793163725	14797.571869732225	1982.564926677915	1338.9482804184963	466.10030900441933	9.251579706163852	7	7	44	12	7	0.18847477475870877	0.3275569676674345	0.30897711203996525	0.17499114553389217	
2250000	-9904.26903903786	-9248.439647968573	-655.8293910692873	-9248.439647968573	314.39085623829027	3.7120558545235953	1.4346735425633736E-4	0.5232592541348188	1.4110239231564914E-4	5.637556000509109E-9	0.5178227419430893	-614.5568624466052	7076.4957578568965	2655.8221333371002	1030.3403053680074	833.234391866428	29.24834174407259	11	19	39	1	7	0.18847477475870877	0.3448880429118361	0.2916460367955636	0.17499114553389217	
2260000	-9946.006082207086	-9277.144459572846	-668.8616226342406	-9277.144459572846	412.937341727843	3.6208881153679333	9.464357307608502E-5	0.46738704458320524	9.305780240601517E-5	2.04039086522064E-9	0.4758192732345727	-629.1660251774592	11972.522240244918	1235.1125681328447	1324.9581119579009	157.63986467301635	14.280882952612226	12	54	3	2	6	0.18847477475870877	0.3448880429118361	0.2916460367955636	0.17499114553389217	
2270000	-10005.313976427055	-9261.522979741723	-743.7909966853305	-9261.522979741723	1093.3987149688626	3.948745531736129	4.429253783808563E-5	0.38617153065071935	4.192856145483317E-5	2.764075555047506E-10	0.38974811839696444	-695.4185683038138	41446.23360556144	1773.7698793121342	4659.261889029646	2769.425161310365	68.80351237351836	12	21	23	13	8	0.18847477475870877	0.3413320848878565	0.2991202789685088	0.1710728613849266	
2280000	-9998.038706684765	-9277.840869882952	-720.1978368018141	-9277.840869882952	949.4438123369259	4.182292178928947	6.741699201153357E-5	0.5174190396877794	6.039433929353726E-5	1.0131036322100303E-9	0.4913302138993945	-676.0694005477334	15104.142740550857	1064.316641905541	2117.7304554598545	1079.449914042191	199.2298834250073	13	13	35	8	8	0.18141526811757838	0.34839159152898685	0.2991202789685088	0.1710728613849266	
2290000	-10054.324485986035	-9263.246607749119	-791.0778782369161	-9263.246607749119	1589.384492716035	3.4023326458893033	3.3904415043896535E-5	0.584330733442533	2.895112243121344E-5	3.5106475182341734E-10	0.5924171803140129	-734.2845948065071	193898.35368970994	60176.90176996429	56907.357986240975	5561.276095423867	77.57753731250406	3	7	3	56	8	0.1917443144002574	0.32390969029296984	0.31526366289783897	0.16908233240893442	
2300000	-10085.16760673561	-9257.294803152205	-827.8728035834046	-9257.294803152205	3116.296413501372	3.5861464752468155	1.6813161666769862E-5	0.5068898876899731	1.5740573752110457E-5	8.89657033754404E-11	0.5756984848700947	-774.2472105801733	85514.56893286871	46057.26799344167	17196.33876735628	6611.501172215686	259.1084065734915	9	5	1	55	7	0.18049346884680842	0.33862541585041545	0.3026286380619684	0.17825247724080837	
2310000	-10102.12238813371	-9257.457935882043	-844.6644522516679	-9257.457935882043	3650.458072907608	3.797551429459786	1.4813043377138817E-5	0.4154773344935655	1.3024318869680038E-5	3.220716504708062E-11	0.4183958220002602	-790.5814382381773	83349.03170435129	81338.48083230335	8908.870844099189	7620.66130890616	859.8473520086313	7	3	35	24	8	0.19383095193540847	0.3276195813983922	0.30050508120623914	0.17804438545996082	
2320000	-10182.620734889904	-9267.019443054094	-915.6012918358103	-9267.019443054094	12602.611575202	3.6050791241258473	5.538232463856812E-6	0.4592183549763535	4.859411931753399E-6	7.007403770180772E-12	0.5124281060382222	-856.9250467837655	263451.6618394245	17756.761178071483	38462.58277871027	27759.73988660868	1613.8614015901312	7	11	21	29	9	0.19569097307472186	0.32546457680235275	0.3008000646629652	0.17804438545996082	
2330000	-10148.88033582136	-9263.156086273515	-885.7242495478458	-9263.156086273515	5967.4047204183735	4.100415597378328	8.79629946330235E-6	0.41803562527482835	8.412526782918991E-6	1.6476471811364133E-11	0.46133880869399874	-830.8201834485084	91972.57605066196	12930.707946659566	19502.958823737717	19198.660576161335	1372.4019873780649	8	1	29	31	8	0.1898378071569958	0.33131774272007875	0.3008000646629652	0.17804438545996082	
2340000	-10136.438390993851	-9254.572996869838	-881.8653941240134	-9254.572996869838	4736.845307381045	3.7156202539022876	1.0500929793569094E-5	0.550769903915281	9.17210813124486E-6	2.2001185795552125E-11	0.5055098222925953	-824.0874459248937	343767.22148465726	101332.75450242597	12220.483465289431	11466.54251716457	1822.0223929890494	6	7	24	36	4	0.1844017331480005	0.3255720316457512	0.30877761819484895	0.1812486170113999	
2350000	-10025.347435322185	-9267.489544068203	-757.857891253982	-9267.489544068203	1178.1757578117667	3.7986214252800763	3.818433581408706E-5	0.5890560754068499	3.481307966074266E-5	4.0051358620105176E-10	0.5657629073424326	-707.8125736097006	40990.607214716125	20936.283902764026	4066.178751692056	3709.1721759319407	237.7959894651539	10	3	38	18	8	0.1694752804651678	0.33844077321252797	0.30877761819484895	0.18330632812745587	
2360000	-10093.495614949517	-9238.409904618215	-855.0857103313032	-9238.409904618215	4094.0145254499525	3.7986214252800763	1.220387420698555E-5	0.5583481452118174	1.139308990219004E-5	4.737630310583316E-11	0.5762861965352527	-799.0172887073239	165124.6894819957	74255.45406174213	14571.773326821918	10636.899107233634	541.4573013428952	6	5	23	36	7	0.18290706371509718	0.3250089899625986	0.32565358398005734	0.16643036234224745	
2370000	-10035.934080569978	-9261.682315374008	-774.2517651959699	-9261.682315374008	1419.883143641463	3.9119529949341088	2.9316114762169577E-5	0.485508969958996	2.787106233303837E-5	1.563986707809171E-10	0.44674245078575126	-719.8988763463046	356932.13927010726	31547.994305651642	9377.135051729392	3484.1139037646476	154.85785668999827	3	10	1	55	8	0.17707605794514417	0.3451866881052119	0.31130689160739705	0.16643036234224745	
2380000	-10030.62418775787	-9254.032298578639	-776.591889179231	-9254.032298578639	1528.1726829651436	4.241299700638263	2.739281062086312E-5	0.6052403948638775	2.645182029214509E-5	2.909985823855172E-10	0.6159780030996758	-725.5019583587225	66443.92613368788	20582.70814413627	3708.6429276965614	3991.677054776068	146.39491981897513	7	7	10	47	6	0.17707605794514417	0.3451866881052119	0.31130689160739705	0.16643036234224745	
2390000	-10023.252210031542	-9267.099229588015	-756.1529804435276	-9267.099229588015	1078.5837750451672	4.347896272335995	4.0508479504674965E-5	0.4347218692611275	3.988055117217644E-5	3.3376975836013506E-10	0.4472765203976689	-707.6687228001849	44627.2787482193	3626.0787845234413	5710.033243084007	2468.203259299181	141.4558795032192	9	3	13	45	7	0.17707605794514417	0.3451866881052119	0.31130689160739705	0.16643036234224745	
2400000	-10040.524788960527	-9260.842188921812	-779.6826000387161	-9260.842188921812	1423.2801680965083	4.06649847084691	3.372223018001857E-5	0.3390471482100788	3.260797098560766E-5	1.4809122132990489E-10	0.36885131056753523	-729.0753898356834	55839.54302972921	36435.64104237687	4694.65651006464	3980.124881443542	207.74278465825466	7	5	10	50	5	0.19122231197108314	0.3360247441026964	0.30007833472237516	0.17267460920384586	
2410000	-10122.709061533413	-9264.35816605447	-858.3508954789436	-9264.35816605447	4151.4331752354365	4.06649847084691	1.0995696526335497E-5	0.41805578635840956	1.1155598681670901E-5	2.677068801832352E-11	0.4936231857158591	-805.0881840382189	86588.12642681369	22317.855998548577	13455.712544104501	9999.402101368152	683.3403588723155	9	11	7	43	7	0.19122231197108314	0.3360247441026964	0.30007833472237516	0.17267460920384586	
2420000	-10177.541312064946	-9253.675148258688	-923.8661638062591	-9253.675148258688	8198.382439330937	3.3853117403078476	5.052868329186219E-6	0.365162895688907	5.689914182461763E-6	4.6679416889273605E-12	0.4004529006453549	-867.3062804344846	347117.3558909835	28182.18776574758	16351.100785214361	10942.530549338058	8360.00266496094	9	30	8	25	5	0.18119991605914218	0.3360247441026964	0.3101007306343161	0.17267460920384586	
2430000	-10039.907391904884	-9248.371607788591	-791.5357841162923	-9248.371607788591	1754.7962875948026	3.6165883026333727	2.4212418721689487E-5	0.46546477545559467	2.6725672251289784E-5	1.357347416614962E-10	0.4448742765378866	-740.1547301525486	123617.69984520231	18726.793067782648	9037.586587517013	2099.9250682880643	662.5552874061023	7	1	37	26	6	0.18119991605914218	0.3360247441026964	0.3101007306343161	0.17267460920384586	
2440000	-10114.64999579866	-9261.043490877628	-853.6065049210315	-9261.043490877628	3412.672806579854	3.6121489884475153	1.1932762354440281E-5	0.45630527304832286	1.2394400404746768E-5	3.6591011923548254E-11	0.49625242945772047	-801.173008964514	110664.66873349852	10487.133822414966	9622.581909922874	6877.463666912857	646.8738149748646	13	11	21	26	6	0.19944222697061215	0.3177824331912264	0.3011010976332408	0.18167424220492118	
2450000	-10045.023873814025	-9260.341262706603	-784.6826111074229	-9260.341262706603	1882.7680457502167	3.7935760078829905	2.837616827962189E-5	0.40324241580930814	2.7521359112430534E-5	1.1153884803171526E-10	0.3849610896482662	-733.8018893727641	39483.75143041446	5958.682310119488	2697.497016374164	9030.3699488295	724.0062119791238	11	33	21	2	10	0.18870145146505998	0.3207915030657189	0.31184187313879297	0.1786651723304287	
2460000	-10069.60523745527	-9260.064792495952	-809.5404449593163	-9260.064792495952	1905.51257418127	3.7935760078829905	2.4194581336016444E-5	0.5027979062854979	2.3932496313737633E-5	1.4816213387390824E-10	0.4835417145314797	-759.5527453763192	37805.28082374473	18357.71691211712	3130.9741712436803	4724.371852150791	338.4790071819715	9	30	7	23	8	0.18870145146505998	0.3290478109817301	0.3035855652227818	0.1786651723304287	
2470000	-10095.182549997297	-9277.89563631837	-817.286913678927	-9277.89563631837	2149.6216692496896	3.738305849957866	1.7904197759185743E-5	0.4643671161657837	1.8828851928653348E-5	7.799645611586475E-11	0.48822834952373934	-762.7727354934685	115182.67031608007	11977.740368846584	3546.9199582324195	12696.260323087556	305.63994570544907	5	34	27	4	7	0.18223076148523396	0.3264061301540092	0.3126979360303287	0.1786651723304287	
2480000	-10041.97136486036	-9269.549348563609	-772.4220162967497	-9269.549348563609	1350.3914817066072	3.628581366614887	3.46743455397308E-5	0.4739665070542645	3.591504015552545E-5	2.6366284762268455E-10	0.4473909617662782	-726.8898117708936	27105.8130075929	7519.035744817857	3170.710949058867	894.669958323951	147.96884285485692	13	26	30	3	5	0.18223076148523396	0.3286103424616158	0.30370624086640224	0.18545265518674858	
2490000	-10018.989153690894	-9276.0204720341	-742.9686816567936	-9276.0204720341	898.3840101207095	3.915004862704564	5.298716706094489E-5	0.46875483978129806	5.301249761320535E-5	5.82484104354616E-10	0.4672987806203401	-698.1678205913352	14499.783296861064	7073.866699459552	2606.975597113842	1151.18642491882	345.501022845313	9	24	23	12	9	0.19231735738756178	0.3256238932554801	0.31590246032803576	0.16615628902892293	
2500000	-9976.896379765796	-9270.29160655525	-706.6047732105447	-9270.29160655525	626.0204376575363	3.7610474518780994	8.260197598841474E-5	0.3715674045747828	8.04632200003648E-5	6.806311169662772E-10	0.3251018241359462	-662.7776513815214	15770.60088112446	2330.057195617935	3124.78633514667	1054.360851015435	60.85643480434707	12	39	1	16	9	0.19255600319373126	0.3256238932554801	0.3033147741373205	0.17850532941346872	
2510000	-10007.933234317963	-9274.241609234083	-733.691625083881	-9274.241609234083	978.6684413718415	3.879962604639916	5.9630034056111463E-5	0.44253982718568624	6.017373149396136E-5	8.425167760663054E-10	0.48350515402115707	-684.5408959440804	32304.229981354707	5007.052226590881	304.5405248629986	1871.644478554315	181.7463158015	11	38	4	15	9	0.1943019464782986	0.3412208864533539	0.3065821687422519	0.15789499832609608	
2520000	-10025.220638283452	-9267.835223883027	-757.385414400425	-9267.835223883027	1162.896779766439	3.600534313116268	4.38477783079198E-5	0.4592165285025636	4.24979230023299E-5	3.363580204409967E-10	0.433835099009651	-710.7748965437879	24185.66380749383	9080.014429162129	2159.58632577099	2247.478717978802	304.77954277575816	11	21	31	7	7	0.1900051645011317	0.33888015661260296	0.3065821687422519	0.1645325101440139	
2530000	-10056.60935438401	-9258.31828107628	-798.2910733077317	-9258.31828107628	1714.8076446939892	3.863057964318857	2.2252590286931066E-5	0.4262165907521356	2.3334919461916578E-5	9.477419220552745E-11	0.43898441728616566	-749.7093452630688	96561.45760706057	14470.267236445368	3219.5157291846667	998.7689069271877	290.84738227886305	9	29	32	1	6	0.1900051645011317	0.33475053209846234	0.31071179325639253	0.1645325101440139	
2540000	-10007.013310531343	-9273.490588788209	-733.5227217431341	-9273.490588788209	838.9130536401077	3.660175421108671	5.211031091860804E-5	0.4384663921227613	5.172168262980209E-5	5.96376076212183E-10	0.48447872919311646	-691.6775955916447	30990.98056431487	4686.926659980395	1516.5739708290967	105.81997215025041	11.68944222691157	9	29	32	6	1	0.17672416893382004	0.33475053209846234	0.31071179325639253	0.17781350571132556	
2550000	-9991.711203888224	-9264.55106941688	-727.1601344713441	-9264.55106941688	701.620897953391	3.7335251538740106	5.254827878861601E-5	0.4355478353076105	5.867114849129072E-5	6.366699376131362E-10	0.449474969847227	-681.5271652548943	27297.861819468122	4335.9339101985315	2073.784431595951	1858.9166497736048	91.17117522495428	7	24	28	11	7	0.1888114212698042	0.33475053209846234	0.31071179325639253	0.1657262533753414	
2560000	-9928.795162814353	-9261.696678051496	-667.0984847628564	-9261.696678051496	362.12567072294206	3.7112540193353247	1.1634245757371918E-4	0.4197697979445166	1.2095364613853434E-4	3.0818664877387352E-9	0.46536847518251045	-625.3096409801769	14166.909801433236	2553.885656866066	920.1202780473875	738.4109649558358	27.94101099827293	6	25	28	12	6	0.1888114212698042	0.3284194212723074	0.31071179325639253	0.17205736420149634	
2570000	-9908.655844773832	-9255.50410844332	-653.1517363305121	-9255.50410844332	287.0734819971896	3.7112540193353247	1.258549629681115E-4	0.4822186294257754	1.411919336253318E-4	4.438399138221424E-9	0.5057122291077851	-613.391165424381	10409.437919477665	1982.0281343845602	705.5265016731065	303.19471949207434	52.974986812208485	8	17	43	3	6	0.1888114212698042	0.3225536630587973	0.31657755146990263	0.17205736420149634	
2580000	-9934.032229180739	-9258.74776101476	-675.2844681659785	-9258.74776101476	364.24830327106963	3.77970880398615	1.1054285462554366E-4	0.5161907621610652	1.1550756870675707E-4	3.728892990116701E-9	0.5342150045128705	-636.0244761963247	8659.865889776647	1894.6126640212212	592.801734801453	93.04280719824679	147.73707238619536	10	43	18	5	1	0.18003100797435134	0.3225536630587973	0.3253579647653555	0.17205736420149634	
2590000	-9961.153327506285	-9266.288593299307	-694.8647342069779	-9266.288593299307	578.5489593484716	3.77970880398615	8.437323167532443E-5	0.456287506839134	8.059844331524274E-5	1.453582989463551E-9	0.4755763323964558	-650.4514867546925	19700.707464256313	2614.2313841275427	1607.6402870134798	1573.3976040849172	197.53964429051	7	31	29	1	9	0.18003100797435134	0.3227616866494042	0.3253579647653555	0.17184934061088947	
2600000	-9962.909743483366	-9253.81759988211	-709.0921436012551	-9253.81759988211	608.7807988536515	3.350682054895726	6.339619040558243E-5	0.44607590498939476	6.373878896988308E-5	7.615142247650423E-10	0.4430823437827158	-667.0707900941129	20855.154427430058	3949.374459113315	1725.4605512593473	77.9271045812479	107.15049086240391	7	22	40	3	5	0.18003100797435134	0.3227616866494042	0.3253579647653555	0.17184934061088947	
2610000	-9983.827655649555	-9257.693028324657	-726.1346273248978	-9257.693028324657	971.9202042573916	3.2293389979504323	5.8901369277632606E-5	0.3999547284518418	6.20598446889547E-5	7.052241548852263E-10	0.4433318604559865	-681.1906441544864	28576.607780326183	5888.030210418876	1455.3104322628121	1300.7383767490485	208.76665759433038	6	30	32	2	7	0.1965678013741767	0.333062793455249	0.2985200645596853	0.17184934061088947	
2620000	-9979.538380057042	-9263.006605327504	-716.531774729538	-9263.006605327504	875.8865054229627	3.9954464113893557	7.723218832906355E-5	0.4325327703707176	7.435791415731114E-5	1.209699291070983E-9	0.44420088093043525	-674.0543007012611	12697.095692807055	4942.683214439513	2190.053938211642	288.4657164365345	172.94713650680913	8	21	39	3	6	0.17817703367894508	0.33978796289428836	0.31691083225491695	0.16512417117185008	
2630000	-9919.440815350757	-9253.569460850296	-665.8713545004605	-9253.569460850296	348.79529189010503	3.800620579072195	1.3900463537225757E-4	0.39428561364353976	1.470612949844919E-4	3.254493271890751E-9	0.3957786466662916	-626.2626656572073	9119.546128405655	5916.687170628214	830.7742843587831	41.527056387483576	60.19473558594106	7	20	42	1	7	0.17817703367894508	0.33978796289428836	0.31691083225491695	0.16512417117185008	
2640000	-9900.73310413971	-9263.010871109644	-637.7222330300658	-9263.010871109644	279.9927084102734	3.636892295845598	1.7241739800604196E-4	0.41620658287444895	1.6912097997730791E-4	4.543199416216701E-9	0.40128061156629424	-600.1994467374124	6032.217969696275	1820.3982237528676	447.5802936901721	56.0682849937044	102.27181131165258	10	28	31	7	1	0.17835370992328872	0.3362661854810488	0.3164025389301766	0.16897756566548633	
2650000	-9946.078500287635	-9281.725984126038	-664.352516161596	-9281.725984126038	394.4684045252799	3.312290938363517	1.1508645683832191E-4	0.3852394983031554	1.2493645067060066E-4	2.2001843745911464E-9	0.40123845046005124	-624.9277642336807	15609.446161982418	2482.383837018277	615.6294927261749	76.95281584369818	95.7762590003862	5	39	26	1	6	0.17781090500999747	0.3401153719388092	0.31309615738570745	0.16897756566548633	
2660000	-9942.377225634349	-9297.005256982045	-645.3719686523037	-9297.005256982045	301.32996268303344	3.9765890644778836	1.507161797028748E-4	0.24061150091958472	1.5260503077585273E-4	1.390715468574797E-9	0.24407619906206665	-605.0343413925334	11041.516538057098	3138.121471271141	450.6638414454144	570.7549166737766	80.02498133831752	6	35	18	9	9	0.1985415906776709	0.3401153719388092	0.292365471718034	0.16897756566548633	
2670000	-9984.997678233285	-9268.206070860851	-716.7916073724344	-9268.206070860851	702.6132309142845	3.9765890644778836	6.403775554508972E-5	0.36776899771047755	7.00426707435203E-5	5.878309507916735E-10	0.377430069332169	-673.007427945211	19449.981570346026	4537.932042663778	768.9157020716505	1087.9905531309005	276.8270651285121	5	36	8	20	8	0.1985415906776709	0.3401153719388092	0.2899869787465462	0.17135605863697412	
2680000	-9976.847314881265	-9265.64447608776	-711.2028387935051	-9265.64447608776	594.6925593932427	3.98808752420036	6.432752246909534E-5	0.3836964878303742	6.905031191075006E-5	6.637578902003914E-10	0.3897953089127807	-667.6053275429038	16456.010644246955	5535.759010738124	880.4222415094301	1049.8215146081154	177.07625806265116	15	23	29	1	9	0.18847194811457757	0.31026737870789	0.3257647700257883	0.17549590315174457	
2690000	-9931.892129084115	-9278.347566159582	-653.544562924533	-9278.347566159582	307.9834129357753	3.7030436467070444	1.3456689160105468E-4	0.33090480674349226	1.4739713707207698E-4	2.4776095332415064E-9	0.342079148315221	-615.0160331382356	8215.436280302161	1582.866060766555	392.48867786914604	376.73675775455314	59.554362726473165	10	34	5	21	7	0.18847194811457757	0.3362925374657074	0.2997396112679709	0.17549590315174457	
2700000	-9899.876420257944	-9262.618904789839	-637.2575154681047	-9262.618904789839	364.34349323873545	3.6499218581892983	1.5835166100481682E-4	0.4971271256432081	1.7297622111848486E-4	7.468852222804052E-9	0.5206774309870067	-597.3689561998948	4817.317570274287	1445.077787306991	453.0506023993721	836.0273932837877	60.56833156268024	8	36	20	5	8	0.18847194811457757	0.3362925374657074	0.2997396112679709	0.17549590315174457	
2710000	-9944.740028676284	-9269.990971141631	-674.7490575346524	-9269.990971141631	419.1078932912475	3.431922511486721	1.0562180515953746E-4	0.41830832099101367	1.145156923360966E-4	2.355379661640493E-9	0.4440841579679547	-635.3458694348009	13575.23252371786	1935.5272116403062	742.0668573385277	77.84714537131545	100.35049753014255	8	34	28	6	1	0.18847194811457757	0.3362925374657074	0.2997396112679709	0.17549590315174457	
2720000	-9937.254171777518	-9257.280088332613	-679.974083444906	-9257.280088332613	471.36772979602785	3.6046236085252263	9.07878785265514E-5	0.5140564586676925	9.736387857375912E-5	2.6323015269084928E-9	0.5452903210626536	-639.1897885939529	31438.186707218454	4031.0324765890246	646.1931223148393	56.0068928513844	32.34235749164376	5	36	27	8	1	0.18091022518545596	0.329939116786592	0.2990265331974623	0.19012412483049015	
2730000	-9871.316157670495	-9246.180958871082	-625.1351987994128	-9246.180958871082	310.3273449551585	3.7910527339125495	1.7032253693850138E-4	0.43686542385897953	1.858035009827141E-4	6.654043262290846E-9	0.4696746465961495	-586.9657872160797	9494.523709109199	2102.965702942331	477.62766670544505	79.8050890022714	74.39561070521326	6	30	32	6	3	0.18091022518545596	0.329939116786592	0.3042896667472212	0.18486099128073125	
2740000	-9862.907636580649	-9256.543769784123	-606.3638667965266	-9256.543769784123	216.2531617953366	3.823598183779715	2.0745073730022047E-4	0.39346810065327487	2.22427218178101E-4	8.242920322407501E-9	0.4223835724733898	-570.0614575547384	4912.959076971533	839.9358702406153	277.62357889649786	240.65773015153442	33.263264696104706	15	22	18	14	8	0.19890134096547474	0.3305485083249798	0.3042896667472212	0.16626048396232468	
2750000	-9857.369406404843	-9254.020802896064	-603.3486035087791	-9254.020802896064	223.93339671003508	3.9790146322580173	2.0485005787479758E-4	0.4550976631726425	2.1507819636783194E-4	1.1178013146192078E-8	0.48709515469565545	-563.9305463823288	5972.709913230711	1201.4777048745557	86.18511396409856	350.2515084285702	18.847643963217134	11	27	14	20	5	0.20024724816735232	0.3305485083249798	0.30294375954534364	0.16626048396232468	
2760000	-9850.27684635388	-9253.837675521598	-596.4391708322819	-9253.837675521598	197.265471346507	3.9790146322580173	2.6160143755717753E-4	0.4279598849595409	2.79427577233331E-4	1.5564802816905296E-8	0.4578091913020478	-560.494327816613	2680.3755891057017	957.4421653827616	335.49426722589834	270.19688889324743	63.15700789283409	9	33	13	14	8	0.18696194925305018	0.330447856535434	0.3084331082821691	0.17415708592934712	
2770000	-9870.458689235276	-9265.075721270445	-605.3829679648317	-9265.075721270445	194.53815296478157	3.8597572712436374	2.6171077642594455E-4	0.4005872198200225	2.541548868431105E-4	1.0174985077423049E-8	0.4010467021551768	-568.1368882451301	7031.240821430746	785.5699655570797	299.1873640064376	230.62157889525008	107.50828026865642	9	31	1	28	8	0.17790788106913974	0.33950192471934443	0.3084331082821691	0.17415708592934712	
2780000	-9887.794186505831	-9259.982849758882	-627.8113367469493	-9259.982849758882	230.70908483346975	3.545537239602674	2.0775189255107775E-4	0.5043413836352046	2.1463822517382307E-4	1.135793853631117E-8	0.5144322964089071	-588.0756664626913	6660.017359164792	1734.8964446462123	1127.6322509352601	382.1112510168273	68.10331636032298	8	30	9	23	7	0.17790788106913974	0.33950192471934443	0.3084331082821691	0.17415708592934712	
2790000	-9899.591452807023	-9256.089502250425	-643.5019505565978	-9256.089502250425	289.9213141002241	3.7281538345908394	1.6601722071901521E-4	0.4861176635843312	1.6682749796075307E-4	7.025592507507895E-9	0.5089042605095112	-603.1398332981072	10071.177227782757	858.6988872233799	832.8989996607716	547.3114108852589	91.17728320538825	10	44	1	16	6	0.18032547291914525	0.3370843328693389	0.3084331082821691	0.17415708592934712	
2800000	-9925.579422013077	-9276.138301916593	-649.441120096485	-9276.138301916593	310.8365259284232	3.707094502830323	1.3907068387819662E-4	0.4262714220107106	1.2491163600379725E-4	3.3428738392247967E-9	0.44595677856584187	-607.6631418175621	14876.866307781364	1052.8486605733497	1327.1162556375148	626.5050162994391	81.65852996802535	10	11	15	33	8	0.17887111519076512	0.3370843328693389	0.3098874660105492	0.17415708592934712	
2810000	-9902.989387825475	-9254.93427608887	-648.0551117366052	-9254.93427608887	285.9700613101277	3.707094502830323	1.3290166756505726E-4	0.534826707879188	1.3218389408336197E-4	4.223386033109847E-9	0.5081506534327526	-605.2579090561572	10184.145738371199	3404.1172137329936	1537.3984327893163	1042.3722417143247	29.814907693988573	7	2	38	23	7	0.17887111519076512	0.3370843328693389	0.3098874660105492	0.17415708592934712	
2820000	-9919.357687548862	-9267.579306659296	-651.7783808895657	-9267.579306659296	307.22696750650493	3.9922018067270515	1.3035291158290245E-4	0.47789740815371823	1.3006322374134317E-4	3.5777575293671843E-9	0.4679966750163484	-605.6767441164101	17649.160253340422	23902.165623515044	1283.8479012631649	936.6965854618511	7.564707872345243	3	3	40	24	7	0.17887111519076512	0.33786653473584993	0.3098874660105492	0.17337488406283608	
2830000	-9976.52175886425	-9249.980059096602	-726.5416997676476	-9249.980059096602	720.1898717238378	3.7713627164797967	5.278587222254632E-5	0.44326036781219963	5.260348850814796E-5	6.161794158860571E-10	0.4861387115191761	-680.3285512255409	19117.501663704566	13927.272677516365	3824.1169835756	1344.311705082473	34.04198761086039	4	4	38	24	7	0.18414446452040498	0.33786653473584993	0.3098874660105492	0.16810153473319622	
2840000	-9941.621908793915	-9276.559080425322	-665.0628283685921	-9276.559080425322	343.8916940716188	3.7713627164797967	1.2505556661887332E-4	0.4504337199402329	1.1620570174341486E-4	2.7334977974919543E-9	0.44624946817047473	-621.3707186711738	16428.43563575163	6683.735408509437	1643.9261736519536	828.3869017022829	34.60637481041476	7	6	28	29	7	0.18414446452040498	0.33786653473584993	0.3098874660105492	0.16810153473319622	
2850000	-9918.852514779013	-9263.912183251965	-654.9403315270486	-9263.912183251965	289.8056503367027	3.7621739803225753	1.3807069218780887E-4	0.40826522109578517	1.363821792878717E-4	3.655531124695945E-9	0.45109140615311283	-611.1934342919404	10622.376719266489	8863.183252944715	2575.2666729150296	887.6585498871987	12.568216913411804	1	6	27	37	6	0.18414446452040498	0.34372839618139256	0.3112936605837943	0.16083347871440848	
2860000	-9920.24290437645	-9279.49197391285	-640.7509304635994	-9279.49197391285	248.32308581651557	3.2162861496459	1.6010216931932426E-4	0.36038060356776097	1.541337298156307E-4	4.195124621713272E-9	0.3980886502805825	-598.6877642321195	12817.669852944906	1363.8184365953105	2109.3799273697414	737.9637329076776	30.71305668296438	6	1	25	37	8	0.18414446452040498	0.34372839618139256	0.3112936605837943	0.16083347871440848	
2870000	-9939.311217833038	-9265.571960751187	-673.7392570818506	-9265.571960751187	386.4084270431656	3.502758736510899	1.169640077435997E-4	0.38941333652695553	1.1288703268928409E-4	1.5598023193612407E-9	0.36341789040044725	-631.8166159257255	6895.59947805792	2909.845505763725	2078.399302938449	1164.6657126951584	45.931450837796994	8	17	8	36	8	0.18414446452040498	0.34372839618139256	0.3112936605837943	0.16083347871440848	
2880000	-9902.521658000542	-9265.235395349333	-637.2862626512092	-9265.235395349333	316.27386542246734	3.502758736510899	1.7594365657143428E-4	0.4616557172509972	1.7450810388672675E-4	6.760546148910717E-9	0.4722536540355972	-595.7833366023842	8443.99598378997	4173.215463170083	1749.9694897299373	497.5479280067197	53.59344111900146	7	1	26	35	8	0.18414446452040498	0.34372839618139256	0.3112936605837943	0.16083347871440848	
2890000	-9977.98077842607	-9292.760326380368	-685.2204520457011	-9292.760326380368	487.6686797783399	3.502758736510899	9.77905370252469E-5	0.43160156932550553	9.375786984274256E-5	1.494833985606196E-9	0.4262948689825997	-639.6804734202309	34944.3827233277	1868.8761055604768	3288.8294979396624	926.3714197057885	62.63779057870992	6	8	20	36	7	0.1864834816575323	0.33291333264383394	0.30895464344666695	0.1716485422519671	
2900000	-9896.323946340213	-9255.01193292361	-641.3120134166036	-9255.01193292361	264.69512935918283	3.9503766108529734	1.9060382479226494E-4	0.5331050069987607	1.7706597433721032E-4	7.933488294578773E-9	0.5071043372096453	-597.1715903626086	17544.061966719713	11923.52420122906	1822.4027251672567	416.9722254896946	44.9640425345105	7	1	34	28	7	0.18899175192213535	0.33525973457302755	0.3040999712528703	0.1716485422519671	
2910000	-9905.697994700908	-9256.178911377343	-649.5190833235649	-9256.178911377343	261.3133381118143	3.62006635011405	1.5546126863586038E-4	0.525388187070659	1.61079257112062E-4	5.182609980107754E-9	0.4609413881865259	-604.3066557897872	70540.203424412	1547.0435520571762	1778.331016186996	494.31256900350667	18.769734356527554	6	12	26	28	5	0.18480721555453547	0.3394442709406274	0.3040999712528703	0.1716485422519671	
2920000	-9832.813982528003	-9257.331070468064	-575.482912059938	-9257.331070468064	115.42393931070237	3.8150704088064225	3.708036537085256E-4	0.6160594091109242	3.6819551021526477E-4	4.958382593156473E-8	0.6134488086394677	-536.5491194314704	6569.548637998743	671.0811539392771	279.55217168179746	489.8058861928192	3.0883216447492012	4	42	21	4	6	0.18819347968176303	0.34325584190679315	0.29690213615947697	0.1716485422519671	
2930000	-9851.077748772825	-9254.750204661274	-596.3275441115503	-9254.750204661274	154.38364892697882	3.649513089030905	2.522673479610437E-4	0.5687519051989867	2.4749240944501737E-4	2.0120576216309106E-8	0.5945027854166086	-556.142632140803	14535.275209237821	1584.260157421382	358.3960513573674	360.8033255341669	3.722130053490252	3	44	9	15	6	0.1919168115334901	0.32988135716759803	0.29495203333370323	0.18324979796520888	
2940000	-9886.107363841944	-9266.894049234572	-619.2133146073719	-9266.894049234572	221.53672177873167	3.5861738342185228	1.9517137196969366E-4	0.4491760481747351	1.9988374594965237E-4	8.341715863518393E-9	0.45464435024328986	-575.8221126816476	21061.862499696217	1096.5313537234533	234.3403702712577	898.2022035655236	37.14459667067499	7	38	19	5	8	0.1883446441389791	0.32988135716759803	0.29495203333370323	0.18682196535971987	
2950000	-9856.91861090099	-9268.009622816115	-588.9089880848753	-9268.009622816115	167.7653838810974	3.5861738342185228	2.8134419730637734E-4	0.45431544657652223	2.800015395801368E-4	1.611210390874179E-8	0.4635256447914982	-555.2332593091726	3834.350615750455	635.0846000703947	282.60200350327835	34.03052093885488	24.290021863604988	7	40	24	5	1	0.1883446441389791	0.32988135716759803	0.29495203333370323	0.18682196535971987	
2960000	-9862.303702663054	-9259.2562599403	-603.0474427227526	-9259.2562599403	180.97698089823453	3.8352143582384888	2.2850053885568248E-4	0.4775846195950245	2.127083206795059E-4	1.0673995818468298E-8	0.4701643122968173	-565.841684277907	10466.61970268835	871.9418985634111	598.156718499044	62.12832684841884	16.161809109179703	8	29	32	4	4	0.19281926233480176	0.3451880308898903	0.29495203333370323	0.16704067344160498	
2970000	-9876.6328502711	-9267.231396572879	-609.401453698222	-9267.231396572879	193.2645458884937	3.5335762211529564	1.9891489158291618E-4	0.5376341402591283	1.983117548542067E-4	9.266286894442794E-9	0.4963371479143062	-572.8960527921047	5425.0260990947045	687.049129277375	465.0651500374373	158.70521564930445	6.457028616069252	10	36	24	3	4	0.18303646471796572	0.3451880308898903	0.30473483095053927	0.16704067344160498	
2980000	-9850.372730449437	-9260.475588076528	-589.8971423729096	-9260.475588076528	159.44143371721785	3.5335762211529564	2.466489239005701E-4	0.5926540363805816	2.4176267813639488E-4	2.298927335526009E-8	0.605302220740679	-555.6805287334153	6471.534389986673	605.6464713435528	340.61507149730056	21.7508207575732	1.3067672289818089	13	35	23	1	5	0.18168352918346242	0.3406165312430496	0.30473483095053927	0.17296510862294903	
2990000	-9796.889206730917	-9254.371903797824	-542.517302933093	-9254.371903797824	99.1819965293159	3.5208110131855443	4.0416293684058727E-4	0.563021648990386	4.06003586778665E-4	6.185998954389224E-8	0.5839486380809562	-511.11678402409257	3811.7563332441823	429.5445000001697	299.9170460510023	1.4385347277807516	2.1564222318174924	10	28	33	4	2	0.18519712543182607	0.3406165312430496	0.30473483095053927	0.1694515123745854	
3000000	-9840.50977280116	-9279.297106445347	-561.212666355813	-9279.297106445347	116.28199510875929	3.973646532282832	3.7033072473886347E-4	0.47360052855766793	3.4227994977343104E-4	2.901521583148649E-8	0.47536285649595966	-529.2307017051085	4856.716174051426	582.3917688586533	225.36183048215636	2.2392108128552692	3.586739951961121	9	32	29	4	3	0.18519712543182607	0.3335665865450741	0.31178477564851476	0.1694515123745854	
3010000	-9829.03173240242	-9261.705893943494	-567.325838458926	-9261.705893943494	114.6419486504362	3.4112152332648913	3.531579156671476E-4	0.49245145217164027	3.350809024654183E-4	2.654250115528328E-8	0.4913527801776266	-529.8152769926766	9941.08050935018	765.7244285670607	264.6324992864896	224.6451567333324	3.426591406186296	7	30	15	18	7	0.19226114107393416	0.32991825493905924	0.3047207600064067	0.17309984398060024	
3020000	-9815.65140471581	-9258.630728213378	-557.0206765024325	-9258.630728213378	111.83618706006115	3.560661913149305	4.263650204240272E-4	0.4780648748309314	3.9823702345811546E-4	3.149802943283816E-8	0.44327245916551383	-519.7623383351731	5656.209645822731	615.2743440051531	194.28039630099448	343.4290896282067	25.795882847248055	8	26	28	7	8	0.19226114107393416	0.33499368841901045	0.2996453265264555	0.17309984398060024	
3030000	-9831.745138854549	-9274.364014019611	-557.3811248349381	-9274.364014019611	135.82972268921827	3.5947988620162596	4.525892779128976E-4	0.4580744680023253	4.177532723879651E-4	3.165497314147619E-8	0.41376160100677745	-521.8499658702661	2993.8215038764133	335.18702590247733	83.20923710505996	262.84486764544135	20.25520971615943	9	33	15	12	8	0.19226114107393416	0.3330742753183471	0.3015647396271188	0.17309984398060024	
3040000	-9816.756937741813	-9259.282663943968	-557.4742737978448	-9259.282663943968	108.27085480816179	3.5947988620162596	4.112187591289158E-4	0.5106239380580325	4.0658289838374435E-4	4.986106772149426E-8	0.5222514933746739	-520.0798470294428	3806.500924369297	796.6938475881154	110.3050768920678	333.1606928736956	12.865288207518242	3	35	28	3	8	0.19226114107393416	0.3330742753183471	0.3015647396271188	0.17309984398060024	
3050000	-9914.971207989673	-9289.039241495244	-625.9319664944283	-9289.039241495244	253.41859621042	4.090575292356679	1.6152725391470945E-4	0.4124318595579453	1.6736660289615863E-4	4.110721273987408E-9	0.3996240410389194	-584.7770862538503	15818.576122037412	1011.5522073225361	374.9573640711447	681.6589211984132	58.073793035958516	6	35	17	11	8	0.19226114107393416	0.3330742753183471	0.2988021927193366	0.17586239088838249	
3060000	-9928.735733961457	-9259.808150041645	-668.927583919813	-9259.808150041645	457.4783389919673	3.611768451510773	1.0333766197435564E-4	0.45955292182857865	1.0486796107631629E-4	2.4308595804308447E-9	0.4739701104073592	-624.8442543571433	9288.00296627902	1341.9945740767243	636.4196339892336	2294.52049873352	138.82815689485088	9	31	26	4	7	0.19226114107393416	0.3330742753183471	0.2988021927193366	0.17586239088838249	
3070000	-9904.472933471776	-9266.133266884712	-638.3396665870649	-9266.133266884712	326.1211600308205	3.34744640185527	1.5047780538297563E-4	0.34690006453093425	1.5491077146605385E-4	3.267083451105977E-9	0.37359793559189036	-599.6959769210562	7098.097711412648	1457.1610080878145	464.26384332155976	453.4536794181449	112.91408987562195	10	29	23	8	7	0.19226114107393416	0.3330742753183471	0.2988021927193366	0.17586239088838249	
3080000	-9906.299495377727	-9265.284706353486	-641.0147890242413	-9265.284706353486	278.34115645934287	3.9967646291526524	1.455341085258721E-4	0.3780253226400721	1.5714895616404572E-4	3.467713951790783E-9	0.4037261818682279	-603.4792784530637	11090.92060407977	1619.4209094474456	501.51064184409427	81.43375183337491	27.124900023361487	8	28	33	3	5	0.19226114107393416	0.3173583569938095	0.3145181110438742	0.17586239088838249	
3090000	-9898.521734481668	-9271.394517707791	-627.1272167738775	-9271.394517707791	231.6663237417313	3.586646553988377	1.9789532533334608E-4	0.4805004680262748	1.8732793820542914E-4	9.569615521165405E-9	0.5119747760938288	-588.3919726583807	12901.847254239548	2371.9056726209583	751.9467088360792	35.7533840385227	38.933386805184306	8	10	51	2	6	0.19226114107393416	0.3173583569938095	0.3145181110438742	0.17586239088838249	
3100000	-9902.29333230647	-9269.071845263288	-633.2214870431817	-9269.071845263288	315.2782867755335	3.586646553988377	1.604212256532925E-4	0.47148922193538406	1.6711164261457514E-4	6.137906677116779E-9	0.47338313178570574	-589.4674283889325	16297.409216917056	293.3654896545394	1218.4152362033276	720.6228937663418	45.00408224304591	4	8	30	28	7	0.19226114107393416	0.3173583569938095	0.3145181110438742	0.17586239088838249	
3110000	-9915.644354705635	-9273.204885333724	-642.4394693719116	-9273.204885333724	283.4850219622475	3.5681676795782398	1.5447668269683818E-4	0.5050857079522916	1.5260039427650426E-4	5.684704130917703E-9	0.489256726885093	-600.0628318397034	22694.13607698679	1193.8138481031956	945.8584200720318	665.2847634277751	35.44113591118305	4	17	16	34	6	0.19226114107393416	0.3314637075854802	0.3145181110438742	0.16175704029671173	
3120000	-9948.334419241522	-9258.766152716335	-689.5682665251887	-9258.766152716335	460.54948394063615	3.3921617208178483	1.0544329155319284E-4	0.48205496271170317	9.979313781255207E-5	2.603589202842541E-9	0.49048500336429696	-646.1010269551638	8699.076054792826	1916.2794619590757	4006.8046819570436	845.2283525681567	60.72686610740798	16	13	7	34	7	0.19061241931563527	0.3308861726024165	0.31674436778523685	0.16175704029671173	
3130000	-9983.160862891269	-9256.250804343843	-726.9100585474267	-9256.250804343843	712.4915118990955	3.830870578458937	5.8286348544190767E-5	0.4827730946592104	5.599744607570298E-5	9.801331953385291E-10	0.5336745131344586	-675.9647051165904	84767.66907245234	3330.692061230235	9946.71357224839	1608.896490661975	127.74937575561583	4	27	4	36	6	0.18223242338113047	0.3308861726024165	0.31674436778523685	0.17013703623121654	
3140000	-9957.682424306804	-9259.519267982148	-698.1631563246557	-9259.519267982148	570.4001449580369	3.7710566047408807	6.998635132747166E-5	0.5015095620806921	6.749091127740921E-5	1.3214398644131344E-9	0.543227766877611	-650.5339571073275	35677.99920624977	3359.1449768780485	6491.750762626485	1315.795860695968	31.400451282108733	6	30	5	28	8	0.18223242338113047	0.3308861726024165	0.31674436778523685	0.17013703623121654	
3150000	-10063.36641922626	-9280.758043024327	-782.6083762019332	-9280.758043024327	1302.8947642066316	3.7710566047408807	2.9805255170577993E-5	0.4820675858691976	3.0017266982925755E-5	1.9541348126620607E-10	0.46413220570672126	-731.8554918498195	70532.68017734369	22300.048577782112	9809.121651430703	2681.945236757089	95.86344365935084	7	1	32	29	8	0.18223242338113047	0.3308861726024165	0.31674436778523685	0.17013703623121654	
3160000	-10031.85257570119	-9269.461220350673	-762.3913553505166	-9269.461220350673	1128.9734166856524	3.9248140090220396	3.3415113648043014E-5	0.4501124622616659	3.232594043040152E-5	2.8129209142574016E-10	0.5058767961917929	-713.8145053161048	61871.59404334649	5861.6722062404015	1967.9955003173932	3066.5062012246326	114.62986454294304	7	34	6	22	8	0.17516987819004048	0.3379487177935065	0.31674436778523685	0.17013703623121654	
3170000	-9983.81770459811	-9260.947745836143	-722.8699587619658	-9260.947745836143	772.860256029586	3.6739339769015733	5.043653665781572E-5	0.3866736288629672	5.242666663568986E-5	5.571047465690513E-10	0.44924287729904044	-677.4053686225585	20116.64656409224	1894.5242200061766	3923.9699035651743	1511.226659682237	111.12792318766752	8	13	31	18	7	0.17516987819004048	0.3449230861419523	0.31032319442664247	0.16958384124136508	
3180000	-9993.148462357192	-9279.333565901274	-713.8148964559183	-9279.333565901274	622.0125649020393	3.764089429271586	6.513952497220693E-5	0.402101754192417	6.622433000643537E-5	7.189265591531796E-10	0.41193194223736956	-665.6843506854764	16915.456282183106	1949.7639984075429	2013.35967079553	7031.947141170142	67.68421202569421	10	49	10	1	7	0.17516987819004048	0.3449230861419523	0.31032319442664247	0.16958384124136508	
3190000	-10024.862062690136	-9280.590576941364	-744.2714857487722	-9280.590576941364	850.3499878968553	3.5827394605606084	4.62262172567106E-5	0.3549930788764116	4.668566333998609E-5	2.7571046792406333E-10	0.35847206419859734	-698.8406870139	44248.14428714339	4593.761922954944	2542.839363922438	885.9777951833548	214.51167906712493	9	28	31	5	4	0.17296949978944245	0.3449230861419523	0.3071567141650272	0.1749506999035784	
3200000	-10042.715957981996	-9272.016476314218	-770.6994816677771	-9272.016476314218	1227.8757413950168	3.617731509034634	3.240328572245469E-5	0.43068669489562356	3.176001962106849E-5	2.2327764109097126E-10	0.4655990814339779	-722.1235845240748	62766.73289064957	8332.989501668022	4035.7800052997263	2510.303293356682	143.39299277726718	8	35	6	20	8	0.20013109048036581	0.3449230861419523	0.2799951234741039	0.1749506999035784	
3210000	-9988.86225166388	-9261.5544411341	-727.3078105297815	-9261.5544411341	753.0622467217074	3.7850681517482836	5.469191961076911E-5	0.5358633921893687	5.122469520515175E-5	7.875962649024026E-10	0.5505376462341766	-682.3732231958368	60671.07058229538	3506.5998145045974	1224.344639278462	546.4770235528242	12.248664958478324	8	37	22	6	4	0.17852432070139743	0.34963726230043707	0.3020265913178139	0.169811825680352	
3220000	-10036.98900840175	-9252.003044353956	-784.9859640477937	-9252.003044353956	1643.5648652008751	3.7138640996366723	2.5474693369880487E-5	0.4706463632049289	2.4316379111076878E-5	1.5155289942617088E-10	0.48002016421461885	-734.198369464346	179428.87570268134	6999.3848612031625	1129.1196609431584	2660.4711826051753	170.19614482808706	6	45	4	16	6	0.18070691219388246	0.3490014811140719	0.30047978101169404	0.169811825680352	
3230000	-10027.914524253036	-9277.31603428618	-750.5984899668563	-9277.31603428618	887.0538596397063	3.693064654292801	4.275171294544964E-5	0.3498680067572512	4.27538901424282E-5	2.5090215865677965E-10	0.3767828459311196	-703.9320330438463	72906.23995100817	4662.064101158214	2182.9829976565406	1364.4120677255532	24.28553793114289	7	35	1	30	4	0.18080482208231902	0.3593536953802615	0.28440606284982795	0.17543541968759196	
3240000	-10018.503430139943	-9266.982475355651	-751.5209547842912	-9266.982475355651	944.4858108169929	3.693064654292801	4.1121544411435076E-5	0.4823517454707786	4.232867858897503E-5	5.198974163026702E-10	0.547944665098838	-702.280409502531	40721.423129457005	1991.7738939050814	7196.106756414962	1631.913899161165	14.918387660996322	11	15	23	24	4	0.18080482208231902	0.3593536953802615	0.28440606284982795	0.17543541968759196	
3250000	-10065.77228521025	-9265.957134325592	-799.8151508846589	-9265.957134325592	1411.9944057148962	3.693064654292801	2.8466629701504547E-5	0.4535216521271258	2.8555146271022323E-5	2.012487724971062E-10	0.48671845710210115	-748.0477595744388	116416.22484694576	11116.219544076837	16903.76191012768	1785.5761345695646	75.88691814164812	7	4	33	28	5	0.17971205704914178	0.32130022201074887	0.3232460504139232	0.17574167052618658	
3260000	-10052.134937845973	-9284.498402593423	-767.6365352525496	-9284.498402593423	1118.4295594777684	3.667556516584978	3.5041233797489885E-5	0.3870845895228972	3.495108136864136E-5	2.1341783757288372E-10	0.41284671272834517	-716.8135083745323	140506.87191192075	20335.494171867394	8218.631756030998	1829.8704872642356	36.64635863086702	3	2	35	32	5	0.17971205704914178	0.31292018471076205	0.3232460504139232	0.18412170782617343	
3270000	-10028.755126631595	-9266.502025269572	-762.2531013620234	-9266.502025269572	964.5701099373347	3.83096269654571	4.4768626609019564E-5	0.39622862820059	4.4935768756490726E-5	3.785386992466846E-10	0.4408367538680533	-710.3424225845586	227775.22938618335	8967.057170989478	8544.897319138216	2476.102011304344	52.32150372329457	2	5	33	33	4	0.17971205704914178	0.33226725086898845	0.3150402162888432	0.172980475793027	
3280000	-10040.334049320962	-9271.970663795031	-768.3633855259297	-9271.970663795031	1072.6466502949927	3.7405936805084177	3.50064961479342E-5	0.5007486302741667	3.629531061889527E-5	3.6604941599006584E-10	0.5260222483956954	-717.8535853505305	32061.39243963622	41891.25516247824	8050.620479958909	2791.169127587803	67.00471764065878	3	3	34	31	6	0.1811282461756428	0.33226725086898845	0.3150402162888432	0.17156428666652598	
3290000	-9981.833647566795	-9271.376812812421	-710.4568347543733	-9271.376812812421	620.5380958493932	3.8289296176528262	6.296821862898094E-5	0.5004255173530076	6.403142584269133E-5	1.0062176942698907E-9	0.5108011203852946	-661.3412640529014	85559.92357180499	4431.18739626017	4624.575245729669	2109.7178951383958	29.606757196004487	4	4	29	33	7	0.1811282461756428	0.33226725086898845	0.3150402162888432	0.17156428666652598	
3300000	-9909.84708463062	-9259.036493143909	-650.8105914867111	-9259.036493143909	360.785702992956	3.8289296176528262	1.0905713356880349E-4	0.4613811456225313	1.1032678274041998E-4	3.436523259017227E-9	0.5092399538724015	-605.479496334817	20371.809765318605	9385.398892249521	2601.101269942275	1182.5298270206179	2.767406658055577	6	3	7	54	7	0.19152714199043402	0.33226725086898845	0.304641320474052	0.17156428666652598	
3310000	-9926.269760628371	-9262.502676330465	-663.7670842979056	-9262.502676330465	399.4779824668313	3.7488090412237534	9.6634556568364E-5	0.5178578946155603	9.906147679568631E-5	3.508393772108198E-9	0.5825064065490105	-618.3479489011044	24300.043244822664	5954.958424802757	880.2552507468605	1475.8326269212164	3.1929795269404666	2	14	1	53	7	0.19152714199043402	0.3284996776426118	0.31822144244134165	0.16175173792561298	
3320000	-9946.40596835246	-9258.862989704716	-687.542978647744	-9258.862989704716	542.4444941180267	3.7488090412237534	7.650255156908021E-5	0.4382995447463811	7.955027770188015E-5	1.2194388084598027E-9	0.43868992952520736	-640.218336841402	22074.75176535197	2472.3671012769823	7253.533548609349	1434.1493925295536	13.561330860663807	9	5	2	54	7	0.18625795631256664	0.33143673918831834	0.32055356657350254	0.16175173792561298	
3330000	-9927.88458175969	-9280.332835181334	-647.5517465783566	-9280.332835181334	343.3725943669784	3.587280216444076	1.4107872285029204E-4	0.5285932781955582	1.3403913972048344E-4	5.76813648397817E-9	0.5292466440477039	-602.080676885343	11631.60903599936	14169.096112875686	3819.165082747572	930.9261149151492	6.459472074556997	1	4	10	56	6	0.18563705223870014	0.33143673918831834	0.2997866177316095	0.18313959084137255	
3340000	-9994.3718484722	-9267.471271246157	-726.9005772260425	-9267.471271246157	835.5336548806257	3.9402776780520576	4.985999097932543E-5	0.4730503608245948	4.925483583321765E-5	6.842167752738022E-10	0.5061338715678322	-679.3478887989974	42833.877105928244	4890.732907695872	2655.361436489237	2660.096083558373	38.16302334012934	7	9	2	53	6	0.18563705223870014	0.33143673918831834	0.2997866177316095	0.18313959084137255	
3350000	-10001.686290266565	-9242.349618502718	-759.3366717638471	-9242.349618502718	1246.466977143193	3.6995890789074246	3.728188348499342E-5	0.5835196573068726	3.571760520405905E-5	4.976477446267483E-10	0.5882600245994872	-709.4633131057002	38810.425859547926	16306.18444951538	3600.6889170894747	4333.915436863777	175.88633847081428	7	1	12	49	8	0.1837246087872822	0.3267520671268045	0.3087888255323191	0.18073449855359472	
3360000	-10005.85879288117	-9247.902026735943	-757.9567661452272	-9247.902026735943	1422.7174066793502	3.6312580030750836	2.760699584619469E-5	0.6259602496811598	2.765173416908346E-5	4.682250723043508E-10	0.7223466893398257	-707.4556338921204	65744.82888894399	11624.33190645722	1768.1689744952034	3839.2213211391004	31.24878619516194	7	15	5	42	8	0.1837246087872822	0.33051090274327355	0.3143258476747076	0.17143864079473714	
3370000	-10010.707631662219	-9269.54014048603	-741.1674911761886	-9269.54014048603	1178.6166771153526	3.5431142150486625	4.1632084946451597E-5	0.5653482419072359	3.6885523012144935E-5	6.770932556408664E-10	0.6505758918246255	-690.0537122547704	52985.605028124395	56759.869549158044	3381.0755747554654	2649.971666205118	24.474926166570622	6	3	35	26	7	0.18683317439814343	0.33051090274327355	0.3143258476747076	0.1683300751838759	
3380000	-10008.495911408418	-9250.015638683471	-758.4802727249455	-9250.015638683471	1254.1355221090575	3.789985569807986	3.39523649488721E-5	0.5564351667391928	3.2872906401956685E-5	4.1844266337049616E-10	0.5815577902252437	-705.6353345734523	73938.40188994925	13191.412422875912	2244.6583537498955	7608.845611676716	112.40995876810497	9	11	47	2	8	0.18683317439814343	0.3417860816967122	0.29583858515757355	0.17554215874757131	
3390000	-10001.209605066731	-9254.681103025561	-746.5285020411708	-9254.681103025561	1033.0370275067346	3.9203954542985806	4.0375928764904976E-5	0.6210241822862587	3.963978718710059E-5	6.176121954894749E-10	0.6241915785897783	-696.1995732739559	36440.971720649046	14496.42472455347	2166.1376723173435	4836.404453180544	26.788576080687633	5	12	43	10	7	0.17535686546325774	0.3417860816967122	0.30731489409245927	0.17554215874757131	
3400000	-9925.244114734729	-9259.548703778537	-665.6954109561914	-9259.548703778537	462.01833805541145	3.735218591915216	8.94462647769392E-5	0.5425171654700274	9.004395862760512E-5	2.2865314655641634E-9	0.5375050075267193	-621.3237869720281	11621.29881727773	6511.3228146603415	822.4664290717063	1428.343885915803	8.312124805382338	13	6	44	7	7	0.17535686546325774	0.33409439593424956	0.30731489409245927	0.18323384451003394	
3410000	-10021.746208820292	-9268.326097480516	-753.4201113397764	-9268.326097480516	1024.6833604177623	3.467489491549571	3.6968217519125476E-5	0.46860185320686776	3.733646881579591E-5	3.632041213021186E-10	0.4949629065147134	-705.8782070692255	29958.792967427213	13120.034809180695	2999.3109827052217	2464.337366792738	64.31607239695688	9	12	37	12	7	0.17535686546325774	0.33409439593424956	0.30731489409245927	0.18323384451003394	
3420000	-10015.41213093074	-9268.849037242177	-746.563093688563	-9268.849037242177	927.7591044046371	3.4803322051987315	3.693514494678592E-5	0.5765301610202163	4.0570872867481676E-5	5.00067986023567E-10	0.5671543522133632	-702.8573043056291	23924.05866908782	4473.270390369373	3282.4418794516573	246.02851380541995	9.852628495448798	10	23	38	2	4	0.18284459297366665	0.33812548590487074	0.3032838041218381	0.17574611699962503	
3430000	-9992.522392965811	-9261.158844236395	-731.3635487294151	-9261.158844236395	774.352238761288	3.5312936286868477	4.794517782889403E-5	0.5417650164945983	4.927740315268128E-5	9.233139530483611E-10	0.5944900393186646	-686.3607261503225	56679.322146008984	6449.608290070296	3018.751486621182	138.82231157850757	51.75048621639953	5	14	50	5	3	0.18284459297366665	0.3254904060611741	0.31591888396553475	0.17574611699962503	
3440000	-10022.400159338584	-9267.309827215975	-755.0903321226086	-9267.309827215975	974.8713917838553	3.3821768076093086	4.04790364256948E-5	0.538628436502218	4.0350715532493985E-5	4.5417591568506217E-10	0.5392560412177484	-706.5678067121393	34839.04552343669	5709.355621251363	2616.4061229308386	4449.494743862836	129.76068818071622	8	15	42	4	8	0.18439914158329146	0.3332741234887836	0.3065806179283004	0.17574611699962503	
3450000	-10035.456860338467	-9271.944607591742	-763.5122527467254	-9271.944607591742	1767.6585423901827	3.261748980773453	3.5100799316006436E-5	0.6914040071188073	3.329806214743289E-5	4.480660766398186E-10	0.6240427488856485	-714.2730935355571	61866.146397132725	6608.6900243305545	3194.7581842423174	2579.4632001281666	638.5846603103226	8	15	41	8	5	0.18439914158329146	0.3376891737816731	0.30216556763541086	0.17574611699962503	
3460000	-10033.436032872849	-9259.06935624598	-774.3666766268692	-9259.06935624598	2068.096885028391	3.4547389170418494	2.4022989299413086E-5	0.6407202751332087	2.241318168319508E-5	1.6938402758182177E-10	0.5698542435829645	-724.5576061421385	154438.59705805784	2508.51155637884	5512.778792857335	207.21048451860526	244.77239927670627	8	4	57	5	3	0.18439914158329146	0.3317459251106344	0.30216556763541086	0.18168936567066377	
3470000	-9920.827351765414	-9260.616867752617	-660.2104840127976	-9260.616867752617	456.9947584242971	4.054431359943502	9.87627579743067E-5	0.5998177974349672	8.88481270027452E-5	2.893998958789109E-9	0.5784563237649496	-618.1428475237692	36825.29347319329	2674.4742020804033	1210.7630710485985	104.27289131779854	3.1485264532646013	6	7	55	5	4	0.18439914158329146	0.34975214284329464	0.30216556763541086	0.1636831479380035	
3480000	-9969.366297569577	-9269.662873330528	-699.7034242390497	-9269.662873330528	692.5761449259387	4.054431359943502	6.915294887446211E-5	0.580807390786539	5.9512211356256304E-5	1.31808633043073E-9	0.5666817210168689	-652.1709272420538	41140.779312334875	31539.938815868078	1667.214675068099	669.515654571163	54.54531864538719	6	2	61	3	5	0.2048646697409817	0.2977119467894235	0.31243720045889867	0.1849861830106966	
3490000	-9932.274545659493	-9257.181339180157	-675.0932064793368	-9257.181339180157	552.0678260404712	3.152622738710048	9.745394053627551E-5	0.5565513604993526	7.943367131324803E-5	1.8754703781411973E-9	0.48340941796102166	-632.037290305537	30204.0793839995	9281.111071079298	1311.7042332222256	161.91987587604805	21.59326347363601	7	2	61	2	5	0.2048646697409817	0.3137381158090149	0.29641103143930725	0.1849861830106966	
3500000	-9918.498575381145	-9265.437083837318	-653.0614915438275	-9265.437083837318	387.8318506779666	3.991007253231164	1.3250578678629396E-4	0.6409409704361717	1.1265222672355168E-4	5.974548234429945E-9	0.6019683229657016	-609.0248478169923	10154.931459508547	1370.8696217689676	784.4459715252467	1973.3796187135476	15.021413486102295	10	16	38	8	5	0.19562848775440964	0.3418971503089343	0.307261702194094	0.15521265974256254	
3510000	-9961.335804242994	-9265.646809561578	-695.6889946814158	-9265.646809561578	637.7618712999899	3.6345377164913635	7.504029162200802E-5	0.5115292191203098	6.893873612139535E-5	1.3826730184565386E-9	0.5024405438065833	-648.2924992013781	65861.67063900433	1697.1195398390705	1390.3223967315735	2262.751301672431	28.175025612482862	7	21	39	3	7	0.19562848775440964	0.31585732947285067	0.307261702194094	0.18125248057864615	
3520000	-9929.524019483813	-9276.39334549763	-653.1306739861838	-9276.39334549763	396.6030171733023	3.3134648134549365	1.0910660615915857E-4	0.5329625715952075	1.0519737217585446E-4	2.8802442562228505E-9	0.4949465381271202	-606.3445743806933	20254.79607143051	1269.553721121766	622.2459290978682	2845.4517357474247	11.961087473185739	9	42	13	6	7	0.18629755176101054	0.32518826546624974	0.307261702194094	0.18125248057864615	
3530000	-9883.4600064763	-9269.907932461218	-613.5520740150821	-9269.907932461218	292.69985690899654	3.618008566298179	1.5887092997372927E-4	0.38824946289870854	1.4128007812659813E-4	3.6643255870743096E-9	0.39419009005318734	-570.2038820650921	12567.425295688534	1167.823353682331	342.4201721983335	1395.183680850683	3.7468979464439944	11	21	32	6	7	0.18000114739713316	0.3314846698301271	0.307261702194094	0.18125248057864615	
3540000	-9868.87304175707	-9253.948307329485	-614.9247344275839	-9253.948307329485	253.8356292714123	3.8502249241762954	1.8753824410151041E-4	0.5204611745946232	1.6231566536212342E-4	8.13046425490594E-9	0.5106740152051528	-572.1703506992337	9292.800437601718	1097.4265731706403	268.286741004498	1098.71470180973	4.894403908801924	11	38	16	6	6	0.18000114739713316	0.3314846698301271	0.3173675248042831	0.17114665796845707	
3550000	-9903.337728668776	-9291.301444692619	-612.0362839761569	-9291.301444692619	283.67446404619767	3.741966398019777	1.6804397311080037E-4	0.4386079549124759	1.4605277315464223E-4	6.343819434993129E-9	0.4824903319939296	-572.6606177865349	5932.200641170397	1166.904963037136	391.65033057771933	697.6621422636763	6.835636566232644	11	30	26	3	7	0.18000114739713316	0.3314846698301271	0.3173675248042831	0.17114665796845707	
3560000	-9887.305576213192	-9259.884231066782	-627.4213451464092	-9259.884231066782	325.4411002321697	3.785678308545984	1.4447569053237022E-4	0.4113312167094114	1.2882827064147475E-4	3.7107412386459336E-9	0.41857340132412585	-587.7437869604785	7656.225914164326	814.881759715967	605.8644609003837	734.700321154635	7.746008758228	10	38	18	4	7	0.1735137355390826	0.34157463890312734	0.3137649675893334	0.17114665796845707	
3570000	-9898.43973725325	-9265.834733529693	-632.6050037235565	-9265.834733529693	357.73665491366677	4.065380424469787	1.294157772694508E-4	0.4813151071027344	1.1928706803347422E-4	3.5522835153543626E-9	0.4568802105485928	-587.1007643804254	14615.734754486006	1032.6221460444162	427.4743088571151	2073.3810961616227	5.359538059252298	8	36	23	3	7	0.17342778952805912	0.33978075717443207	0.3137649675893334	0.17302648570817578	
3580000	-9949.34127993005	-9266.50646174092	-682.8348181891281	-9266.50646174092	505.9547333515191	3.3019144423276012	9.181116356267331E-5	0.4073297751974542	8.401282276718145E-5	1.595733280491515E-9	0.4443686201962891	-639.5655517492914	13568.015980259419	1765.1324256815274	969.2856564623661	1807.5156290580292	14.533327437561375	10	16	37	7	7	0.18228259871735775	0.33978075717443207	0.30491015840003477	0.17302648570817578	
3590000	-9919.326374482764	-9259.39536247922	-659.9310120035448	-9259.39536247922	375.28097466711375	3.9191335155191567	1.3071470056246666E-4	0.5680651464607347	1.1444222158190094E-4	4.245525406349215E-9	0.5362088333391155	-615.5635187056295	17074.34904762423	7544.888426814041	2045.9868987414566	743.1518208194398	20.24830848201987	8	3	30	29	7	0.19141052348859477	0.3413317365660936	0.29578223362879774	0.17147550631651423	
3600000	-9903.90732754369	-9264.412912025939	-639.4944155177502	-9264.412912025939	320.4044256371083	3.4590342084130667	1.3744826073493175E-4	0.5207446919896197	1.2723990606655747E-4	5.241433473511177E-9	0.5516017586876132	-595.0211004327306	9790.06883703167	14077.140406226104	995.6632471305343	957.816115556271	6.729523265887948	5	4	1	61	6	0.19141052348859477	0.34644351000987844	0.2906704601850129	0.17147550631651423	
3610000	-9976.062084855846	-9281.29316644305	-694.7689184127956	-9281.29316644305	613.4535638787147	3.627932881829328	6.959224908645857E-5	0.43249500740491836	6.405030845418826E-5	7.823025582514795E-10	0.4286341191081932	-646.623033685454	11382.281054520532	26878.979310565617	5396.149811098694	2153.938021289652	2.2308991692237465	4	7	3	57	6	0.19608424035649788	0.34644351000987844	0.30588425832195865	0.1515879913116654	
3620000	-9934.282376743638	-9265.216674235657	-669.0657025079817	-9265.216674235657	445.38963446442574	3.627932881829328	9.331192370115487E-5	0.4098932363472961	8.902578281855096E-5	1.7447306059505763E-9	0.45962096629539634	-621.7204967254568	31755.416562160644	20038.139785255957	2942.344170076198	1671.4420843070832	2.532430613766976	2	9	6	54	6	0.16795870160157558	0.34644351000987844	0.30711293090029773	0.1784848574882486	
3630000	-9965.231414016554	-9290.260652282246	-674.9707617343076	-9290.260652282246	560.6170388644858	3.3865877008265852	7.434939390471541E-5	0.44762115487098747	7.101040088289026E-5	1.0966153794888865E-9	0.46735082133988304	-630.3570319419433	24597.48051386652	3850.052354237169	1580.3852141419895	1446.6524057979295	0.9329909375793539	8	1	20	42	6	0.18434717491115898	0.34644351000987844	0.2907244575907143	0.1784848574882486	
3640000	-9965.351039294113	-9264.452102023857	-700.898937270257	-9264.452102023857	685.9064250173059	3.7118288230580063	5.4975361976465425E-5	0.32824110026694764	5.493604856925506E-5	4.270084575306454E-10	0.38077075133459015	-656.0928504132496	25840.338541056888	6637.862821217195	2676.406901760891	1143.8792570352412	0.8686076616928189	12	1	41	17	6	0.1793718012985205	0.3394429910823029	0.3078104309145982	0.17337477670457865	
3650000	-9979.292298129674	-9260.760207608137	-718.5320905215377	-9260.760207608137	850.8407239671898	3.8261015300931422	4.865789425015421E-5	0.44696975509976483	4.817428673702211E-5	5.131423768626149E-10	0.4702953370414487	-671.9440625141132	36511.79629101744	3353.6275221137635	3381.98629197293	1860.2695612571392	2.21082452788734	11	4	33	23	6	0.18200341311994286	0.3307768093259132	0.31384500084956557	0.17337477670457865	
3660000	-10030.584740002656	-9264.273674722173	-766.3110652804821	-9264.273674722173	1411.4655028595485	3.5007221374482542	2.8358364312411874E-5	0.3744286164498154	2.7998397537053815E-5	1.3485661295956562E-10	0.40399379384032597	-716.0165756828005	85198.97081800197	26317.740934301197	7146.951679551909	2505.859997084607	7.919866330512097	7	2	42	20	6	0.19145925117459553	0.3307768093259132	0.325747333836018	0.15201660566347353	
3670000	-10114.628355554338	-9258.676299669622	-855.9520558847166	-9258.676299669622	3467.293291920844	4.041201727438963	1.1362391920212926E-5	0.537835332900281	1.1487510595760582E-5	3.9899336573451545E-11	0.5299582458157329	-800.0983467010057	298609.681942729	56151.65311636139	10829.94958296972	6939.981745974289	22.916956729556766	4	16	27	24	6	0.19145925117459553	0.3307768093259132	0.321242387793877	0.15652155170561455	
3680000	-10064.024308569207	-9270.619666163635	-793.4046424055726	-9270.619666163635	1825.3518342066445	3.930262047993333	2.0312529549822197E-5	0.4738818965866452	2.2111956801838743E-5	1.4126279391832606E-10	0.5380195734767708	-743.3000674602363	38813.44254721673	25377.23705485741	7041.265511922692	3703.232476513677	46.792472651045564	9	6	35	20	7	0.19086835073801628	0.32546563554549335	0.29796753637661305	0.18569847733987754	
3690000	-9995.039192669292	-9265.468535280586	-729.5706573887054	-9265.468535280586	857.7870094933683	3.7449994422652533	4.5340518532486605E-5	0.4208114277217076	4.721793676880081E-5	4.581365716377152E-10	0.4598757224087379	-683.9592361118663	39758.276968929385	7687.817900561298	2431.54955164441	848.5372286694736	45.383245022626745	8	13	48	1	7	0.19086835073801628	0.32546563554549335	0.29796753637661305	0.18569847733987754	
3700000	-10035.449791528885	-9259.716274570324	-775.7335169585597	-9259.716274570324	1405.4098740691425	3.7449994422652533	3.27867546324675E-5	0.4238093104080625	3.079015278185455E-5	2.3116281990218479E-10	0.46647877597312837	-730.028473006721	42402.188601765556	9944.052592094056	4455.197615346557	103.16808385681578	144.89110856718503	9	5	57	2	4	0.18950397347042605	0.33370676575505875	0.28799525858839825	0.18879400218611717	
3710000	-9968.13930589417	-9266.385268076985	-701.754037817185	-9266.385268076985	567.1802101231791	3.999377263644683	7.210138174732115E-5	0.4050787750547764	6.986139023249225E-5	9.770122326069628E-10	0.43085885828731585	-658.7220017015695	17108.358429126074	21752.731041064235	2698.8101110403113	12.175731661043459	20.662467269981224	1	9	61	3	3	0.18950397347042605	0.365951290729926	0.2840209538948524	0.1605237819047958	
3720000	-9991.911685474608	-9278.293856066624	-713.617829407984	-9278.293856066624	795.536148099579	3.376178587113204	5.1575797396635815E-5	0.4135606529701015	5.198869263628382E-5	5.225510518848576E-10	0.42495772707997975	-665.4850110979476	9934.854536300496	45170.63771758104	2218.727228894263	660.2480242135235	22.333761508058608	2	7	60	2	6	0.1831412292784038	0.35835346372008575	0.29798152509671494	0.1605237819047958	
3730000	-10056.883475264163	-9256.440831424472	-800.4426438396905	-9256.440831424472	2086.8789613660238	3.870276890388203	2.3312497346632404E-5	0.5270422037408529	2.2372535722218874E-5	1.577060147377547E-10	0.5402795204348186	-748.9830227843491	33049.364456575735	100543.29664164281	5576.365765419398	718.9230733996071	177.09706208705498	3	4	65	4	1	0.187353109527648	0.3421123620276928	0.3024588782818259	0.1680756501628336	
3740000	-10099.45627815024	-9249.244108789173	-850.2121693610674	-9249.244108789173	4125.837571296528	3.825110135463876	1.0177629742576251E-5	0.5137661361072147	1.0827489470053962E-5	2.8817689728663315E-11	0.4936437288709236	-797.9994480467061	236934.81564413643	13818.137551086871	12185.777484114435	908.8775506405726	273.54973111593387	8	8	54	4	3	0.187353109527648	0.3421123620276928	0.3024588782818259	0.1680756501628336	
3750000	-9932.586795786186	-9251.22009091759	-681.3667048685959	-9251.22009091759	456.17460359589035	3.7664679638763308	9.304998038825785E-5	0.5562126397818847	1.038842240312186E-4	2.905718047478275E-9	0.5258443968875489	-636.2476382374398	30949.360445009006	2751.0010928587963	1274.1535632663226	1334.7072414085874	69.66277423000395	9	2	25	35	6	0.187353109527648	0.3421123620276928	0.3024588782818259	0.1680756501628336	
3760000	-9992.842268037173	-9264.835058424691	-728.0072096124828	-9264.835058424691	918.0579657788076	3.7664679638763308	4.996804603323448E-5	0.5586509947823001	5.3858361294889106E-5	8.888719578938258E-10	0.568795794242014	-677.6136132080077	51905.71885879668	45589.41142787127	5267.714409947162	1734.6456258872038	123.97547258960017	6	2	1	62	6	0.20192604507968784	0.3421123620276928	0.28788594272978607	0.1680756501628336	
3770000	-9968.872535808494	-9266.129495969586	-702.7430398389072	-9266.129495969586	597.3235468070097	3.7664679638763308	7.256473628837291E-5	0.5668319281708861	7.58607782362212E-5	1.4931949484402474E-9	0.5195261516867599	-657.0027163839567	21754.198443409176	4504.326890735442	3515.328483003401	1375.1028156365212	34.646842314990025	7	14	5	45	6	0.20192604507968784	0.3421123620276928	0.27579561149617315	0.18016598139644652	
3780000	-10043.918256268109	-9272.411405626057	-771.5068506420516	-9272.411405626057	1207.1729163898665	3.7664679638763308	3.081959273560657E-5	0.5571561783691305	3.169398001686046E-5	3.5467426814552344E-10	0.5798875044585676	-717.4643860810963	84909.58046086151	47434.805481874326	34775.08907930102	3251.0579754338282	402.8432928131531	6	3	2	61	5	0.20377834158897037	0.34026006551841026	0.27579561149617315	0.18016598139644652	
3790000	-10018.9083257398	-9249.318240949156	-769.5900847906439	-9249.318240949156	1258.7139001183607	3.8480882320103467	2.7441128976759317E-5	0.49415138082821414	2.8337784825065464E-5	2.081211831986965E-10	0.5124125265289587	-719.7052502944854	63893.686061821434	4943.85364707623	5484.176121363795	4183.420185937963	88.03991796073558	7	6	15	41	8	0.20377834158897037	0.34026006551841026	0.29729329367772384	0.15866829921489584	
3800000	-10047.78030189639	-9272.516974299571	-775.2633275968183	-9272.516974299571	1422.0775032158008	3.7205209094894385	2.6140516256426802E-5	0.4598920227518629	2.6743626422759816E-5	1.5790631584659077E-10	0.4755131293986166	-723.515910663489	114498.77129477836	4512.905015611688	10246.899409276712	2906.709316876926	193.60187533085292	7	27	5	34	4	0.20377834158897037	0.3229538950656692	0.3007301827361163	0.17253758060924443	
3810000	-9989.814942949173	-9265.158514583205	-724.6564283659678	-9265.158514583205	735.6455662906561	3.7205209094894385	4.636654490302121E-5	0.4598303969544294	4.98586813293645E-5	4.866989710955218E-10	0.46358619525846473	-678.8151306828506	27408.441976518458	3413.0446475267554	2658.364683920596	1919.4023282430776	61.362056027928816	10	9	39	12	7	0.19799034851711264	0.3229538950656692	0.30542289970821296	0.1736328567090055	
3820000	-9957.722838657366	-9262.843128341354	-694.8797103160116	-9262.843128341354	447.8656557285396	3.7205209094894385	8.210047427305604E-5	0.539278662776316	8.034152375633139E-5	1.588937570775328E-9	0.5049504274992174	-650.0894745372066	19149.970528086622	5326.907665530973	2321.4076018232277	1115.832819113427	89.4741336157847	9	2	35	24	7	0.1970975365765097	0.3229538950656692	0.30542289970821296	0.17452566864960845	
3830000	-9988.212908338624	-9272.782346715814	-715.4305616228099	-9272.782346715814	677.1068768736036	3.7205209094894385	5.86913643890067E-5	0.5034639937470388	5.758137765422092E-5	6.914638697826428E-10	0.45758542646948525	-669.5065932513713	47205.20640769166	3017.5789660536075	1455.0320645646154	1381.8121456668723	76.60524531402793	6	39	4	20	8	0.1970975365765097	0.3376422460194023	0.31318260862624037	0.1520776087778479	
3840000	-9933.677346144306	-9262.713832456795	-670.9635136875114	-9262.713832456795	339.4585273296623	3.9401112023991147	1.1460915998237683E-4	0.5151471636658685	1.1155827368422268E-4	3.0283308095816994E-9	0.4923077734539953	-625.3822354692004	60809.892996700924	2588.293515563231	1360.5928303084581	891.4210786632432	23.587033162754604	6	20	26	19	6	0.1970975365765097	0.3376422460194023	0.2930249933381639	0.17223522406592434	
3850000	-9951.052994538024	-9276.470685305518	-674.5823092325057	-9276.470685305518	381.13915578122254	3.9401112023991147	1.1245021301117338E-4	0.44494682931286333	1.0970217069647639E-4	2.101897936065308E-9	0.42472397883863255	-630.4167088163005	33949.1662058152	4502.494985140797	1246.7632266927826	696.4966767489608	44.26141031407057	7	20	37	7	6	0.1867548378526271	0.3479849447432849	0.2930249933381639	0.17223522406592434	
3860000	-9907.534393154725	-9267.831159688127	-639.7032334665984	-9267.831159688127	235.14050465165425	3.4518329289557568	1.9070959880010068E-4	0.449705259791106	1.8087047771786035E-4	4.537694781758087E-9	0.3853734295603836	-601.2275868263049	4215.517727856702	1223.8607653651316	814.9898258918902	456.7004231301546	131.48418990010111	8	21	22	19	7	0.1987543456436201	0.33293255922962484	0.29607787106083094	0.17223522406592434	
3870000	-9882.078985730994	-9269.447080381908	-612.631905349086	-9269.447080381908	229.29724454340666	3.959160276049393	2.1854003555661847E-4	0.41808434297705777	2.0820831443669034E-4	6.937997624597707E-9	0.3963269400653695	-573.3847060088427	8256.74103681472	1174.4757026732773	181.98574240194756	440.0748199526488	20.221489422360413	9	32	7	22	7	0.1987543456436201	0.321073367491107	0.3079370627993488	0.17223522406592434	
3880000	-9881.641865946514	-9268.630945720119	-613.0109202263961	-9268.630945720119	193.15537537864708	3.959160276049393	2.2824088944830827E-4	0.3430515497079032	2.2518051251545963E-4	5.785978817361874E-9	0.3365822495605928	-574.9522967870744	3472.8382315809586	1133.2423496980875	1326.5519627753968	364.5607550935613	21.244310163773267	11	25	4	30	7	0.18658992825825313	0.3276404415759009	0.3079370627993488	0.1778325673664974	
3890000	-9883.70750797367	-9266.324630677327	-617.3828772963429	-9266.324630677327	223.2198394036728	3.5641658315415903	1.97774529897629E-4	0.3400129589077876	2.097500368785938E-4	5.1587640045607125E-9	0.3531540940875881	-580.306670420538	4950.832892680477	1026.3858138650828	218.58268328471934	365.7498800900029	30.253660607195943	12	37	16	4	8	0.19087176501920297	0.33143632871718554	0.3079370627993488	0.16975484346426292	
3900000	-9866.533747209574	-9250.733160136639	-615.8005870729362	-9250.733160136639	190.53745873393828	3.5641658315415903	2.132147617557259E-4	0.47714007858964747	2.300339602317962E-4	1.1328759308252972E-8	0.49071039645604764	-575.5357301297227	7836.709307168973	984.9217609336442	939.4740144635219	696.6515619335465	34.14467030438291	10	3	4	53	7	0.1877423904348333	0.3345657033015552	0.3079370627993488	0.16975484346426292	
3910000	-9899.096654653024	-9266.023985233365	-633.0726694196578	-9266.023985233365	240.5719584087138	4.012798573807521	1.8002685664965018E-4	0.4752108405873691	1.6611253800718703E-4	7.423981528430964E-9	0.5082716149193832	-588.9150790797496	9424.864021505082	16981.121319773094	1020.3889537065538	593.5498096465483	25.990787837354805	5	4	16	45	7	0.1877423904348333	0.3345657033015552	0.3135587620488438	0.16413314421476793	
3920000	-9893.842304233518	-9272.979663597795	-620.8626406357239	-9272.979663597795	197.4728966398974	4.012798573807521	2.1289641767911635E-4	0.4133351474686092	2.0915563139728576E-4	8.850823395555588E-9	0.44336234079958176	-578.0016104958568	11562.562068713161	9637.716840515728	707.9671130618889	644.2552757659556	26.505250415636002	1	8	13	48	7	0.1877423904348333	0.32937955108035344	0.3135587620488438	0.16931929643596969	
3930000	-9895.359107753507	-9266.276698545278	-629.0824092082295	-9266.276698545278	267.06913439038794	3.5666391289922372	1.6753779121507826E-4	0.4261391413969377	1.7866751911507428E-4	5.998718036324458E-9	0.4407095580006883	-583.4688544733128	20324.93074212455	26187.89055905016	1225.0618796185145	675.8610983679845	64.16872255453123	4	1	8	58	6	0.1877423904348333	0.32937955108035344	0.3135587620488438	0.16931929643596969	
3940000	-10070.058325471604	-9253.613819356231	-816.4445061153721	-9253.613819356231	2553.1237911396656	3.7844027607262563	1.5576246090009964E-5	0.4939808365925713	1.707618525234678E-5	7.921391721278155E-11	0.5307662023558023	-761.1374869582854	171918.61712113256	128337.82390517824	12770.782178134612	4289.609981127659	537.2491889574611	5	1	31	33	7	0.1877423904348333	0.32709030193511374	0.3081732207593526	0.1769940868707006	
3950000	-10026.84069914904	-9265.531952237587	-761.3087469114531	-9265.531952237587	1112.9450885390386	3.7844027607262563	3.7408639923450714E-5	0.4229096664184384	3.754843404093346E-5	2.3065022289475717E-10	0.4203323948169843	-712.9728590675039	30456.412041204716	24464.532186537795	5430.393374985136	1816.6813193511846	121.87186544433797	7	5	29	29	7	0.1796035736778102	0.33204520857221276	0.3132581868287944	0.1750930309211828	
3960000	-9979.260446786499	-9278.083580125018	-701.1768666614815	-9278.083580125018	574.5755870253902	4.03689581238378	8.327866693690783E-5	0.40692969001274104	8.111664247005239E-5	1.309947921113868E-9	0.4339390367461505	-654.5526627347532	36392.21623131108	1404.2717753023983	3802.8240061792153	1059.837497814096	70.56249501071106	11	11	16	31	8	0.17578688564886424	0.33945380756867244	0.3170748748577404	0.16768443192472315	
3970000	-9927.43013604665	-9269.291774053443	-658.1383619932071	-9269.291774053443	455.84797843162124	3.662767115416753	1.1771739459387487E-4	0.4778573512678634	1.2305091454798832E-4	3.4331048888473624E-9	0.4881960051579268	-614.6541117778994	10057.235989115281	2054.806968419664	3721.7851543810484	784.2319348432111	77.62724719171722	4	24	12	28	9	0.185329499672711	0.3299111935448257	0.3175429341226078	0.16721637265985576	
3980000	-9954.817247548437	-9260.023049502784	-694.7941980456519	-9260.023049502784	585.806796123176	3.662767115416753	8.887030791647824E-5	0.3679437945313774	9.205296770305551E-5	1.333450301051731E-9	0.38919385884364965	-652.1171739407193	16553.022664529235	3432.7066412014265	1302.279284359774	844.8240868281954	132.34659747504904	6	34	9	20	8	0.185329499672711	0.3299111935448257	0.3175429341226078	0.16721637265985576	
3990000	-9940.731403001128	-9252.993429626329	-687.7379733747982	-9252.993429626329	474.0282562102268	3.662767115416753	8.889329682793798E-5	0.41728075061936665	9.045458511332706E-5	1.8595788447275594E-9	0.45524831991503084	-644.2973173759349	26940.027507780604	4633.465630212674	1089.4485261515483	658.7405819322827	72.50787986908301	5	34	3	27	8	0.185329499672711	0.3299111935448257	0.3175429341226078	0.16721637265985576	
4000000	-9898.728809004964	-9266.831036946294	-631.8977720586691	-9266.831036946294	314.96777451579356	3.5240384625410246	1.4362550641488275E-4	0.44948851212101937	1.4651509477853523E-4	4.740184974577016E-9	0.45735255435099026	-589.0184065343011	13141.690953188512	1488.6166829280803	2842.8143886694124	509.64866609142473	78.39788395250588	6	21	6	38	6	0.185329499672711	0.339103972078111	0.2971114897462077	0.17845503850297056	
4010000	-9911.083236235621	-9277.59685110182	-633.4863851338018	-9277.59685110182	266.11050272945886	3.641989008474353	1.6375068064982664E-4	0.4719230486326392	1.6196308210293791E-4	6.201251183422255E-9	0.4830984419379126	-591.5508859889643	13945.979966350997	1066.2827285102485	1633.148890718604	520.7643671483576	58.805727813859065	6	18	17	28	8	0.185329499672711	0.3358534996102282	0.307729883860805	0.17108711685625605	
4020000	-9927.470234348091	-9250.596617773153	-676.8736165749372	-9250.596617773153	403.8754981706263	3.6558692610462606	9.004213914162108E-5	0.47471088297907876	9.758705945864772E-5	2.2374047317960018E-9	0.5206970097446696	-630.7223260045705	24812.53714255193	856.5338328730771	2700.7029244199352	1481.896845712633	33.77559904331748	8	5	23	34	7	0.17947789396461072	0.3358534996102282	0.307729883860805	0.17693872256435633	
4030000	-9940.040356229529	-9268.598524457127	-671.4418317724012	-9268.598524457127	365.06907686812497	3.3480977210318996	1.0387670853706317E-4	0.44301090089640277	1.0882717062696631E-4	2.150626969937771E-9	0.441477304517455	-627.422798731431	34219.1167107663	3252.2947058974432	882.5456870403859	920.1244549019667	48.52929700053283	5	30	23	12	7	0.1824901075471439	0.3358534996102282	0.30551745596451024	0.17613893687811794	
4040000	-9905.892189402337	-9255.072890155805	-650.8192992465325	-9255.072890155805	289.03224432735396	3.698638132043699	1.511238683355138E-4	0.4209639379228086	1.4321950675517893E-4	4.099881087249494E-9	0.42474026344387605	-613.0612458399909	8934.656716338452	2550.9273277629477	817.4012320397559	68.01658901835913	5.906244803515603	11	26	33	2	5	0.1824901075471439	0.3358534996102282	0.2998930483393538	0.18176334450327436	
4050000	-10007.327088318338	-9262.120034022275	-745.2070542960624	-9262.120034022275	858.0339687778587	3.698638132043699	4.244650104255004E-5	0.5203113568973106	4.450878965471988E-5	4.4318250667104676E-10	0.4899903969075385	-700.3697572923928	25476.172274052387	5414.5325750116945	2041.9817535955322	880.2918819994924	134.23864578406202	13	23	33	2	6	0.1892337207137414	0.3276663795184629	0.3101752635563918	0.17292463621140422	
4060000	-9985.960456989933	-9258.632550737224	-727.3279062527084	-9258.632550737224	739.9238476063379	4.038804820519668	5.0089741520499355E-5	0.48744089397849544	5.345900449410044E-5	7.403577253424011E-10	0.5214032769481468	-681.1163948815982	17136.15188554656	5929.651092990208	1336.4761917705798	2650.8724746593475	65.21856888977143	5	33	25	8	6	0.1892337207137414	0.33513957092765223	0.3101752635563918	0.1654514448022149	
4070000	-9940.517640218774	-9259.213094940727	-681.3045452780462	-9259.213094940727	441.95060157790357	3.388215496026332	8.672120372137758E-5	0.3234410176337979	8.947351346087609E-5	8.85058611662591E-10	0.34386537186522065	-638.2033465979707	19025.05745908743	5258.271286050002	689.8030604970651	985.2856855457179	23.58458433001307	6	31	24	9	7	0.1913930291342716	0.3383711879166939	0.3078423759222397	0.1623934070267952	
4080000	-9961.865491968269	-9256.046242918288	-705.8192490499812	-9256.046242918288	579.9958830341482	3.695712297236182	6.127427776825342E-5	0.3315261905143137	6.785961365666224E-5	5.874431875256871E-10	0.3709169896372726	-659.2256461517222	92074.46360748191	5239.498946708056	1129.1530302996323	1204.316487606093	42.82789916371218	6	33	4	28	6	0.18266774059825186	0.3293876040289058	0.3165676644582594	0.17137699091458328	
4090000	-9917.85746991042	-9254.291644873998	-663.5658250364215	-9254.291644873998	381.70726019968924	3.695712297236182	9.751509311291108E-5	0.40907045554559296	1.0297345390912741E-4	2.2356825997431193E-9	0.46230546341530504	-617.7772919476266	32240.40837158232	1485.9122110250285	3848.6189171624337	753.3996112687095	29.76928792912548	5	15	13	38	6	0.18266774059825186	0.3273922803771666	0.3185629881099986	0.17137699091458328	
4100000	-9915.86274661399	-9257.455597683385	-658.4071489306043	-9257.455597683385	386.85607347792916	3.644780255537986	1.0218798391271269E-4	0.3509268344501443	1.0028007681029092E-4	1.4066743554061003E-9	0.37403612246746487	-611.9289856526857	23572.51618624882	1901.5499454005078	7224.599656273756	487.75959395048056	18.324077676420625	4	23	6	38	6	0.18114928320995888	0.35305653141566007	0.29441719445979814	0.17137699091458328	
4110000	-9928.798409801162	-9248.176223868677	-680.6221859324855	-9248.176223868677	470.95389420816986	3.6401873334617467	8.542443036425186E-5	0.37432962691030797	8.778826196219928E-5	1.0747192746506624E-9	0.3905587494522947	-634.761657129923	66448.1025746627	2967.654213024878	3275.3419010740436	564.9732312033449	47.13471063849424	5	27	6	32	7	0.18114928320995888	0.33572175332561693	0.30186837880593403	0.18126058465849051	
4120000	-9933.284332060188	-9262.0740993853	-671.2102326748875	-9262.0740993853	366.0054173540147	3.0979753518403816	1.2105250201403133E-4	0.40034008974681057	1.1681814871146471E-4	2.4945203745925547E-9	0.426747081559252	-629.0974685011154	7764.661928847673	2508.13667303505	3473.270702255701	652.0455024468674	68.4082278264915	9	4	21	35	8	0.18114928320995888	0.33572175332561693	0.30186837880593403	0.18126058465849051	
4130000	-9950.5866841503	-9263.27201080445	-687.3146733458489	-9263.27201080445	446.30057858019876	3.697777626016866	1.0537526643470352E-4	0.4047037641445679	9.829648532909374E-5	1.9112526297532077E-9	0.4289380386458575	-644.5330062749264	7536.691452575781	6818.215581635486	2395.462291364787	809.5339028284269	58.21044073142905	15	2	21	33	6	0.17978333419400497	0.3411126744160551	0.3115139930361134	0.1675899983538269	
4140000	-9969.427012563952	-9259.649491512742	-709.7775210512107	-9259.649491512742	775.9688597203955	3.697777626016866	7.470352411664042E-5	0.42204834555297716	7.510499443615936E-5	1.220993697796288E-9	0.4644199187803895	-663.6657416422358	29888.211561488974	3406.9987856001453	3632.5766707536704	1529.6273019344933	329.8771579700508	10	6	15	39	7	0.2005619264978242	0.3227416598716511	0.3098767967624358	0.16681961686808924	
4150000	-9992.48106425914	-9277.34665792026	-715.1344063388798	-9277.34665792026	902.1804597622948	3.7219874312622605	5.597609776010346E-5	0.43213770110455946	5.696258108719272E-5	5.915749945301035E-10	0.43427309234232747	-668.9339564974641	54881.400243914606	3398.162575426779	2356.1375264330586	1081.1303278305354	230.79588756932114	5	34	4	29	5	0.2005619264978242	0.3261915433895745	0.3098767967624358	0.1633697333501658	
4160000	-9870.505181982777	-9261.921387513274	-608.5837944695031	-9261.921387513274	332.83958482188075	3.7219874312622605	2.1854179333248626E-4	0.5080325203610772	2.103338793843907E-4	1.3825475730004874E-8	0.552168555593135	-570.7486462400685	7231.239299993062	1021.7449429344493	386.27619774995713	202.21927091456178	98.30079887911825	10	35	1	23	8	0.1948514447682541	0.3261915433895745	0.3094215951798408	0.1695354166623309	
4170000	-9880.822123014214	-9242.376637526388	-638.4454854878253	-9242.376637526388	345.58915288105254	3.7219874312622605	1.359004860933582E-4	0.5834285937615612	1.4768878984539846E-4	7.478504734888752E-9	0.6167390994083242	-596.8263146751169	19593.270398464672	1489.635866998161	622.0647242360012	73.82262031354409	191.95278495361345	5	41	24	6	1	0.1948514447682541	0.3261915433895745	0.3094215951798408	0.1695354166623309	
4180000	-9843.213404105612	-9262.320492697048	-580.8929114085637	-9262.320492697048	189.1792446399534	3.7219874312622605	2.968525213887794E-4	0.5044538347621638	2.978109331587041E-4	2.6673820465636762E-8	0.5774191997238395	-541.0918315093307	17753.737974364954	802.5980931135673	677.1581585410587	211.9911209105396	30.11350091971773	3	34	12	21	7	0.1679161490090315	0.3262477958273965	0.33021299989601516	0.17562305526755717	
4190000	-9835.462730941425	-9255.016942252867	-580.4457886885579	-9255.016942252867	125.94470825054199	3.7219874312622605	3.0960418699607336E-4	0.4837364535040773	2.920688219806532E-4	2.9672772996216364E-8	0.5702904441442539	-542.9676037454685	10631.438340651926	789.846326488997	299.223631378169	165.24072073451433	32.51195223028132	6	26	28	11	6	0.18619834454469195	0.31115791838093754	0.32702068180681365	0.17562305526755717	
4200000	-9844.313606844238	-9272.646127277409	-571.6674795668288	-9272.646127277409	147.4981278525883	3.693498508304841	2.7606898268151843E-4	0.4666192563343735	2.6900144101436066E-4	1.7209582236096695E-8	0.497374770921414	-533.4504786055519	12976.857478251357	882.5217251331251	70.50424138912463	183.1012534909602	18.285130876339082	5	34	12	20	6	0.18619834454469195	0.31093760665478976	0.32724099353296143	0.17562305526755717	
4210000	-9809.132907301593	-9262.249664913033	-546.8832423885597	-9262.249664913033	106.53717674067806	3.693498508304841	4.083994116619475E-4	0.4381713065464543	4.184759239884079E-4	3.9145888496302024E-8	0.4864803443645804	-509.2314357269327	13114.120054552284	488.5315640348396	94.40571516601308	209.64661862001307	15.696297231987133	5	42	15	7	8	0.19678718010353313	0.31093760665478976	0.3244245169075903	0.16785069633408714	
4220000	-9845.815937153315	-9279.517732277025	-566.2982048762894	-9279.517732277025	131.60862684079234	3.693498508304841	4.0621481112783163E-4	0.5817041620230976	3.8804242113265106E-4	5.737782304868686E-8	0.5902247255488685	-529.0549603022788	4973.169867072577	839.5810282699277	224.29809928486063	281.0921472343877	45.299544233619415	5	42	14	7	9	0.18615882946931747	0.3250212354607974	0.31810624731828213	0.17071368775160328	
4230000	-9820.022375202356	-9259.377101984643	-560.6452732177127	-9259.377101984643	123.03508059439237	3.693498508304841	3.8966824309008975E-4	0.5414178086594006	3.6758295546659444E-4	4.749714759762463E-8	0.5770081051557895	-526.2636599240807	6276.687060209817	495.80781212773826	144.63575355365708	50.81718125640696	31.27983610913873	4	44	22	2	5	0.18630477232017414	0.3325032114228365	0.31810624731828213	0.16308576893870752	
4240000	-9833.524099112557	-9252.468751280727	-581.0553478318308	-9252.468751280727	141.9926565122463	3.693498508304841	2.962973333685279E-4	0.48088073994644964	3.1105731573889906E-4	1.7994274363258868E-8	0.4546868883987054	-545.1284059005123	7372.181516394495	693.9588580791128	286.43015672076064	31.11973857488016	50.714237112173265	7	34	28	1	7	0.1751084094000845	0.3364839006888124	0.31713031538794706	0.1712773745231564	
4250000	-9888.886313579465	-9270.203644435765	-618.6826691437007	-9270.203644435765	285.91245926777907	3.53140173219681	1.7228627966984318E-4	0.5064360579076597	1.6111397037784598E-4	8.303258068540446E-9	0.5603152592898797	-579.1831850633074	28760.630635803594	693.1732182529618	468.3752590211268	74.37197286975567	62.24563433499734	5	37	27	1	7	0.19000168808560025	0.3215906220032967	0.31713031538794706	0.1712773745231564	
4260000	-9841.715652607918	-9261.227414176818	-580.488238431101	-9261.227414176818	167.4838556838163	3.53140173219681	2.731447140385642E-4	0.5826015869372502	3.011769321397138E-4	3.511493689332675E-8	0.6087748145430757	-542.8267207156645	4947.027353252135	383.23055168274595	490.69868088995827	333.77174733227895	40.28016962663506	5	39	20	7	6	0.19088551573554072	0.3178582727241608	0.31713031538794706	0.17412589615235183	
4270000	-9820.374546408073	-9254.820415435064	-565.5541309730088	-9254.820415435064	155.80214433670864	3.604449515627992	3.051638113316323E-4	0.6579649088870443	3.185388316821548E-4	4.348577957825629E-8	0.6771717213850872	-526.8222125871821	8282.547326888787	681.4252480174396	80.21835865839206	253.62337738329254	17.63755184061121	7	32	13	19	6	0.19088551573554072	0.31526598291051966	0.3230901410217404	0.1707583603321996	
4280000	-9877.982375398926	-9275.005482256209	-602.976893142717	-9275.005482256209	215.96893490993602	3.776629846975909	2.1374709895496073E-4	0.5779713369300621	2.105769245269856E-4	1.2420957388905305E-8	0.5511812310209009	-562.804808257808	10145.256003686896	610.8416482509847	304.00042754398623	587.6321841599529	73.42403966500392	9	29	28	5	6	0.19088551573554072	0.3386081281675771	0.2997479957646829	0.1707583603321996	
4290000	-9799.29641308977	-9258.02416092296	-541.2722521668104	-9258.02416092296	112.75497897033496	3.515738172148799	4.980457868548126E-4	0.58783203280139	4.877001465897551E-4	9.357547940890873E-8	0.6351084490443413	-504.93498095037984	8298.712307717073	425.46782040973744	113.15438889354044	140.55171399704898	63.997798069506516	4	34	23	8	8	0.19088551573554072	0.3386081281675771	0.2966660630349626	0.17384029306191986	
4300000	-9831.467592844232	-9274.247060696449	-557.2205321477838	-9274.247060696449	110.12696794617436	3.8269892532775747	4.415517326403804E-4	0.5497210706186207	4.295461618954396E-4	5.741303471180321E-8	0.5562824588272682	-520.8626803701037	5902.5476939783	376.9926054408724	260.2114118718346	205.62426906488037	22.551983244988143	6	52	2	11	6	0.19767652617328155	0.34527794864697514	0.2789051755173665	0.17814034966237716	
4310000	-9804.526387442533	-9261.729094645536	-542.7972927969968	-9261.729094645536	114.74784345058227	3.819143125376788	4.4307464854252026E-4	0.46844727460024077	4.412637665264848E-4	5.203380761121821E-8	0.5063551007298825	-508.9301607154926	7583.9197396591135	346.45297589999336	130.88344688749976	27.31537234658881	30.294342900554284	4	41	24	3	5	0.1779077477110242	0.34527794864697514	0.29576499228060693	0.1810493113613941	
4320000	-9803.405395299611	-9258.8080137109	-544.5973815887126	-9258.8080137109	104.65217183107512	3.9360121466958264	4.3886248976916683E-4	0.4797217849603046	4.2152786145562503E-4	5.427280668193391E-8	0.5585923953106015	-510.7704895970106	5833.581058550531	368.1198732568465	299.7373239070867	20.674168097966323	12.224720202974236	4	40	25	1	7	0.1779077477110242	0.34527794864697514	0.29576499228060693	0.1810493113613941	
4330000	-9824.66363530167	-9265.98555396408	-558.67808133759	-9265.98555396408	113.84364956211239	3.9484070903709862	4.194906746332766E-4	0.4960565499084966	4.0250191882893117E-4	4.128132562815095E-8	0.49175319390437205	-522.4646029801493	4500.36611107403	450.8834065917728	241.78088810900672	257.5483728673255	43.572683578793765	4	40	5	21	7	0.1885528026965757	0.34527794864697514	0.29698561128258394	0.16918363737386558	
4340000	-9817.908019342287	-9257.829523363625	-560.0784959786613	-9257.829523363625	111.38152039659688	3.718867939555003	4.17732246833673E-4	0.48374112835338257	4.06027848823491E-4	4.1119336480799916E-8	0.49767339023785695	-521.7830399403728	8892.124840738374	358.98680295179537	461.8368259558235	313.74956242096493	26.604373996127336	6	45	10	10	6	0.191892041378703	0.3419387099648478	0.29879591229723457	0.16737333635921497	
4350000	-9841.034702855375	-9256.070069434958	-584.9646334204177	-9256.070069434958	124.30887498110488	3.718867939555003	3.3493225442416297E-4	0.4879473446346152	3.3780331727424254E-4	3.278296612317445E-8	0.5301651665348867	-547.8332388965607	6204.53244522004	728.0502915489897	277.09873150780317	265.93677093907473	38.07017635908335	10	33	4	23	7	0.18716303357705097	0.3419387099648478	0.3035249200988866	0.16737333635921497	
4360000	-9867.235542514276	-9262.96356906601	-604.2719734482648	-9262.96356906601	162.40536155902203	3.5084929720059073	2.8986102867587427E-4	0.6282589090104911	2.598736451821772E-4	3.247155891303541E-8	0.6367042956704996	-565.1884771658614	9533.29635653194	585.4528137873468	428.8470610240797	366.28472001382556	33.71095787339074	9	21	14	28	5	0.18510112198427903	0.33272099762544904	0.30145231015955715	0.1807255702307151	
4370000	-9871.992111073503	-9260.209889034923	-611.7822220385808	-9260.209889034923	197.9554279129731	3.919619931704839	2.593910828970309E-4	0.455415772636545	2.4916722574021884E-4	1.2863611759466159E-8	0.4574945197251429	-569.3879615616389	9420.215152946697	7355.016702832646	1166.4208890370887	600.2178575261987	38.06025141876143	5	2	35	27	8	0.18254949594936207	0.33527262366036603	0.30145231015955715	0.1807255702307151	
4380000	-9863.996826732302	-9273.248780060707	-590.7480466715948	-9273.248780060707	139.29985013716444	3.529376704021668	2.892155852031043E-4	0.48661340105322987	2.896025022239024E-4	2.1846811412605058E-8	0.5059816514370239	-552.9232124153848	4763.158755351038	529.4569307401428	681.8415465270283	346.73143641228046	46.79985631951416	6	9	32	22	8	0.18627722443148087	0.3230313667342911	0.31369356708563206	0.17699784174859629	
4390000	-9855.739084832247	-9268.76674215122	-586.9723426810275	-9268.76674215122	151.8071909723237	3.529376704021668	2.873056150159907E-4	0.4400350451909923	3.073195874594878E-4	1.847082415251227E-8	0.45715199398555567	-549.840409465318	7545.572586442562	679.0424668233654	295.4332007876313	249.6376751554187	35.88844229472713	7	30	30	5	5	0.18877378383346058	0.3205348073323114	0.31369356708563206	0.17699784174859629	
4400000	-9856.286663823543	-9276.088161807358	-580.1985020161841	-9276.088161807358	151.27606766114243	3.516560281273467	2.8767892369780854E-4	0.5002877745194904	2.903981685576228E-4	1.9582639838051362E-8	0.4975916568635923	-544.9373119158607	9633.436653508656	760.3430216713866	476.101584624597	10.641860696873602	8.294236418137128	5	34	32	5	1	0.18877378383346058	0.3205348073323114	0.31369356708563206	0.17699784174859629	
4410000	-9848.380670246896	-9270.32827493814	-578.0523953087564	-9270.32827493814	147.11773852256624	3.516560281273467	2.782897215713517E-4	0.4930348963511411	2.606572562090469E-4	2.0376447650313344E-8	0.5273081564300945	-545.572273739133	4035.3001832046143	901.9000650332761	401.222067263783	8.206995867190324	0.518506705216348	9	20	41	3	4	0.18877378383346058	0.3205348073323114	0.31369356708563206	0.17699784174859629	
4420000	-9879.66062357798	-9272.894748802657	-606.7658747753225	-9272.894748802657	198.56487388827983	3.427866864465615	1.9671362327841147E-4	0.42051094547701523	1.952515030558849E-4	5.924611162441007E-9	0.39385076238350214	-571.9928078661358	14162.530391876497	880.4534065575724	511.99297841657466	3.572066088457022	2.815030450757119	12	16	43	4	2	0.18877378383346058	0.3205348073323114	0.31369356708563206	0.17699784174859629	
4430000	-9901.801094481245	-9265.683613554518	-636.1174809267269	-9265.683613554518	266.65604589241116	3.562778055783205	1.4218258524502126E-4	0.4392626407968103	1.461184528911721E-4	4.515936960396284E-9	0.45426019333331324	-598.1538479332529	8879.669518105784	1042.207855916532	884.3656743610085	115.66158156415784	18.449728505926256	11	28	31	2	5	0.18877378383346058	0.34169347653230253	0.2925348978856409	0.17699784174859629	
4440000	-9867.93644224036	-9272.718696891821	-595.2177453485385	-9272.718696891821	158.38633457259854	3.486017436276108	2.2205120990510563E-4	0.5269435351247659	2.5250898083041626E-4	1.9735816826870426E-8	0.5587219690419959	-555.6618834701129	8954.367819232237	1073.6514315884451	954.5042195970539	331.6688932223598	9.217755054763503	10	15	14	32	6	0.17264125671601188	0.34169347653230253	0.30866742500308963	0.17699784174859629	
4450000	-9850.285411250892	-9270.717300140903	-579.568111109989	-9270.717300140903	129.23889352910177	4.151288304806871	2.9247318868445615E-4	0.44039652081728303	3.165931108572575E-4	2.0800210329474305E-8	0.44914288329510843	-541.90992466516	2482.8756990357015	2758.2999874780676	714.7846283429292	258.03681249988745	3.76677325929079	17	2	25	26	7	0.17943519922394857	0.34169347653230253	0.30187348249515294	0.17699784174859629	
4460000	-9865.80915827135	-9263.252781814594	-602.5563764567563	-9263.252781814594	195.06053449844072	3.5324038869089613	1.8149785246958196E-4	0.43220314107851426	1.906779196357584E-4	7.365022872710961E-9	0.45640656390505396	-562.8727819304644	6140.397197556441	2921.1144735945563	689.4792970157241	518.4118834504377	2.3134648331534384	8	10	17	35	7	0.19209708072899873	0.34169347653230253	0.30187348249515294	0.16433596024354613	
4470000	-9875.57582719415	-9274.353619690928	-601.2222075032216	-9274.353619690928	193.1913427910416	3.5992359840693173	1.9736277346374108E-4	0.44680408544356176	1.987600669861096E-4	8.692748261459852E-9	0.468437882742985	-560.7966927215946	8144.908677732896	1681.3747653187859	498.0293400362747	770.3792495345783	1.1696903841461106	7	14	42	7	7	0.1797060347266764	0.34169347653230253	0.31313954038997793	0.16546094835104347	
4480000	-9837.989948360682	-9256.36970457694	-581.6202437837413	-9256.36970457694	130.27715305490426	3.5992359840693173	3.014792096531576E-4	0.4450932470725703	2.9430855219419484E-4	1.9413950597806646E-8	0.44891514208777683	-543.4671543541876	4541.066616175398	1681.2496069865838	303.8685403020772	437.89435139356925	8.88885326325341	6	20	30	14	7	0.18366157151872128	0.34169347653230253	0.309184003597933	0.16546094835104347	
4490000	-9855.571627798596	-9256.461608789492	-599.1100190091031	-9256.461608789492	153.34093650957325	3.5992359840693173	2.8229427254775676E-4	0.6106669932689168	2.500052628612182E-4	3.093331826387284E-8	0.664683504587973	-559.192275118109	7260.694827710702	1208.937841545697	506.53930482727975	596.6956753778327	3.028360046260991	13	23	21	13	7	0.1902031248047967	0.3319162028026132	0.309184003597933	0.1686966687946574	
4500000	-9827.636513763298	-9247.413281097617	-580.2232326656821	-9247.413281097617	123.76156471184251	3.5992359840693173	3.346224790490586E-4	0.5777672468962113	3.208219469002025E-4	3.9633370403393506E-8	0.6102857310753224	-540.6507568614436	7150.8308941487885	1484.3602340048349	541.0442828041497	491.2096958179199	4.351435180814347	5	5	39	21	7	0.1902031248047967	0.31988344117700074	0.3212167652235455	0.1686966687946574	
4510000	-9868.317645023406	-9263.99737600947	-604.3202690139356	-9263.99737600947	159.36735200908353	3.573743162508931	2.815888652101251E-4	0.564709711753866	2.630571101216475E-4	2.7823412771563055E-8	0.5939606461164294	-562.346505696074	5154.218322814027	9474.523821777855	635.8460189315351	454.8240145189392	17.866533532063784	4	5	42	19	7	0.1902031248047967	0.3310807773771931	0.30738755096570225	0.17132854685230828	
4520000	-9920.822375390948	-9280.006111811404	-640.8162635795439	-9280.006111811404	252.29704794752192	3.8967303199805783	1.391653287731224E-4	0.4394148492602087	1.3661516599044755E-4	4.239090784488933E-9	0.4777812127554055	-596.5766234056732	13359.354495573747	12921.99798372557	1100.5379749489946	873.1947776461001	3.0260726385902736	6	3	50	11	7	0.1902031248047967	0.3310807773771931	0.30738755096570225	0.17132854685230828	
4530000	-10010.793297782007	-9272.980627336336	-737.8126704456719	-9272.980627336336	737.490276243447	4.070003655345403	4.8194849834607776E-5	0.47952408455561973	4.441156415749273E-5	5.209505513564514E-10	0.5033176528201309	-691.1691833325622	33767.866297409026	4455.308925261204	3757.352211077567	1608.376465054743	35.31286313210332	9	26	5	31	6	0.1902031248047967	0.33424570716628277	0.3042226211766126	0.17132854685230828	
4540000	-10021.463146009943	-9259.2402672521	-762.2228787578431	-9259.2402672521	1095.4845871693371	3.706535084990195	2.9508552149940078E-5	0.45440166464604925	3.0715998136947037E-5	2.392203719922998E-10	0.519489286782209	-715.220005789193	51220.30815099527	7580.396628543215	2072.169027835479	1601.8093449263795	48.49797757792423	11	29	21	11	5	0.1902031248047967	0.33424570716628277	0.3042226211766126	0.17132854685230828	
4550000	-9968.837617947556	-9279.423349693083	-689.4142682544726	-9279.423349693083	421.33265225021466	3.828484974521813	7.605682790581784E-5	0.38458867602291646	7.740135305222518E-5	1.068540960043812E-9	0.418649163399764	-646.4709381505453	12801.098654228237	2494.9759004750495	347.07109101500595	1075.151366170932	25.551821439127853	15	20	5	32	5	0.17719751661452615	0.34725131535655335	0.3042226211766126	0.17132854685230828	
4560000	-9922.98264782932	-9252.81861297718	-670.1640348521396	-9252.81861297718	413.01831934145684	3.5701888800616164	9.171528245129862E-5	0.4374213297624454	9.25814042233784E-5	2.2609168849507213E-9	0.5129977953060183	-627.5444558179914	15293.054674048246	1668.5871318914396	388.10870854289504	1027.4053851075876	9.374342289635505	11	28	10	23	5	0.17719751661452615	0.33561080372085167	0.30926639592857275	0.17792528373604977	
4570000	-9935.32817372086	-9260.920415027538	-674.4077586933217	-9260.920415027538	383.88458443086176	3.622514919624866	9.972852678585127E-5	0.5698781794741179	9.963075319126375E-5	3.4301070019181625E-9	0.6024217654794723	-630.1412700430574	18480.383480023596	2701.2299666489025	489.860121638108	1240.0229518763342	23.551135602550545	8	34	25	4	6	0.17719751661452615	0.3416211036137103	0.30325609603571413	0.17792528373604977	
4580000	-9909.803683112194	-9267.022279366558	-642.781403745635	-9267.022279366558	266.12702016764973	3.622514919624866	1.4747936928063784E-4	0.4279031016117144	1.4563614115461028E-4	4.143859554337231E-9	0.4426516693326774	-602.2458995720148	12073.509613926783	1648.3035019563401	358.1875862683449	595.8708826989833	14.572762346356402	10	37	18	6	6	0.17719751661452615	0.35254584958129487	0.30325609603571413	0.16700053776846518	
4590000	-9957.113741611738	-9266.057368493906	-691.0563731178323	-9266.057368493906	513.0264434950936	3.622514919624866	6.955722030399888E-5	0.3741156899530224	6.853675334832157E-5	7.431844856608917E-10	0.3990617412111424	-646.1340477071584	43811.94723801778	3369.8449133896324	1998.804592393578	953.0136076934622	2.626250181220187	8	17	43	4	5	0.1857372593914699	0.34085675599128895	0.29424037193430047	0.179165612682941	
4600000	-9896.362183975452	-9266.477843038925	-629.8843409365265	-9266.477843038925	339.7878820113728	3.622514919624866	1.1884378108383761E-4	0.5363786742491583	1.105603435059691E-4	4.05326121653829E-9	0.5654121678109032	-591.8555417135108	12420.529175715616	1212.1488776217213	1973.5560533267167	9.667922572621343	0.7908525394838283	7	55	8	2	5	0.2000956303481413	0.32649838503461753	0.29424037193430047	0.179165612682941	
4610000	-9910.279833766315	-9277.287039783694	-632.9927939826205	-9277.287039783694	270.746516450195	3.995645761990615	1.5155397803764508E-4	0.5144935011095441	1.4656012998178782E-4	5.969313419077602E-9	0.5308993539232282	-589.3742268933873	30546.748820085024	981.1673323439285	955.0914577987537	905.6294374308592	3.0486546646041144	8	5	36	22	6	0.19788622254308913	0.3287077928396697	0.29707520958256683	0.17633077503467465	
4620000	-9908.694449934714	-9277.917236844612	-630.7772130901006	-9277.917236844612	280.9059541250278	3.7328684679627084	1.3994195844645976E-4	0.4268293054329841	1.3307627375759123E-4	2.9330292876583692E-9	0.41092635178073067	-586.3919734799364	25108.268960688674	1157.3790429824267	2538.417611764665	756.298718627277	11.372013392938623	6	20	9	35	7	0.17833900678825945	0.33664540407550647	0.3082499250547753	0.17676566408145913	
4630000	-10036.597232481548	-9268.308720792247	-768.2885116893005	-9268.308720792247	1391.3588860415293	3.8502205639254323	3.079883243874375E-5	0.6274444576701658	2.810249684258686E-5	2.564856745466323E-10	0.5585504061268759	-716.618408977771	90331.97395178193	2853.1492160397847	7734.233670462659	2699.030039111817	422.2465828830378	6	18	19	26	8	0.17833900678825945	0.33664540407550647	0.3082499250547753	0.17676566408145913	
4640000	-10030.64439552768	-9255.362126774558	-775.2822687531219	-9255.362126774558	1347.2519268001936	3.576266043708019	3.1075176404367056E-5	0.45915486542344275	3.061163224188595E-5	2.1093224017912577E-10	0.4783183155488761	-722.7826570406237	47004.587245148665	101372.06668538805	8627.756506717898	2296.394866844429	70.39088353170102	6	3	32	29	7	0.1821120824684127	0.33664540407550647	0.31333356658965367	0.16790894686642752	
4650000	-10059.496978454677	-9261.15339782506	-798.3435806296159	-9261.15339782506	1587.2471226371463	3.6729756793596424	2.5270594799796957E-5	0.5761703993103541	2.4351235722976526E-5	1.3855065212370904E-10	0.501490580595909	-745.589373950874	90009.83256442544	46424.530435308596	11064.075038428293	3630.3302501336257	157.38154604320695	6	3	30	31	7	0.1821120824684127	0.33664263562691726	0.3079268124507542	0.17331846945391616	
4660000	-10080.293170269606	-9262.402584094392	-817.8905861752135	-9262.402584094392	2183.9639800233317	3.754130118352649	1.739930735427503E-5	0.41505930044117084	1.75364576718819E-5	5.4045887597542124E-11	0.4355854932725018	-764.6949405533577	163659.3288177867	17799.304846851188	14859.286535221276	4660.40866876193	347.99690797574044	5	20	12	33	7	0.18110125913704941	0.33578295118130547	0.3097973202277293	0.17331846945391616	
4670000	-10023.831952386923	-9288.955442541972	-734.8765098449517	-9288.955442541972	826.3978290245191	3.425022506510467	4.9799090148077936E-5	0.35205952564561704	5.0372894201788365E-5	3.339747369702699E-10	0.35573027498145127	-688.7204622398164	25458.884375898284	8199.589716630006	1011.6914915216763	2149.816479678589	59.923799722869525	5	29	32	4	7	0.1878189046970116	0.3290653056213433	0.3097973202277293	0.17331846945391616	
4680000	-9981.611543489606	-9266.937596506432	-714.6739469831745	-9266.937596506432	628.0682720989829	3.559578841782979	7.222960634552785E-5	0.5810660675264292	6.734608028887673E-5	1.5482713263854054E-9	0.5597580286086953	-670.7646096314454	8856.525605024868	5300.346929589364	783.8533553152645	1414.7730540032333	207.96326708421054	21	11	26	12	7	0.1878189046970116	0.3290653056213433	0.3097973202277293	0.17331846945391616	
4690000	-9957.076395124033	-9276.578182219379	-680.4982129046546	-9276.578182219379	549.1703622736478	3.594832311276959	8.386418167467858E-5	0.48455680887795016	8.22139956391855E-5	1.2523011241160945E-9	0.4254438638781716	-633.9851508729688	63313.45467966622	8197.241303380752	356.348949887244	828.5603436027973	67.99719091595722	2	32	24	12	7	0.18288991536772226	0.3339942949506326	0.3097973202277293	0.17331846945391616	
4700000	-9943.620820988148	-9281.094622154453	-662.5261988336952	-9281.094622154453	392.7631846072277	3.5806803456501988	1.0912653156166864E-4	0.4151296492450147	1.0962152596228234E-4	2.0535603788172965E-9	0.41548363934310967	-619.0060555820287	12211.330227955226	4816.354416574261	425.51532825862455	1131.0906122237666	43.5957117784768	2	32	28	10	5	0.1784207678616987	0.3483051705669442	0.2999555921174413	0.17331846945391616	
4710000	-9941.251028857232	-9258.767177582053	-682.4838512751795	-9258.767177582053	412.9457146443696	3.4874091255504402	1.0145395128588232E-4	0.4542243004420794	9.3123714426324E-5	2.2677733147792275E-9	0.4763145414793954	-638.5932237964691	19295.540397318062	3358.370327731801	520.7284720936519	1191.274707849349	14.224749749298674	6	34	22	8	7	0.1784207678616987	0.3483051705669442	0.2999555921174413	0.17331846945391616	
4720000	-9914.948398101185	-9261.635125893508	-653.313272207677	-9261.635125893508	301.86578557326317	3.8897645293042804	1.381359829793898E-4	0.4428585931928481	1.3255596805206954E-4	3.5520400124349963E-9	0.43437260072170325	-613.2817637663563	6757.436844028632	2710.4669182262855	349.547269737156	553.7902525501728	24.17020953573193	15	24	18	15	5	0.1784207678616987	0.3483051705669442	0.2999555921174413	0.17331846945391616	
4730000	-9930.68617456884	-9261.673378239491	-669.0127963293492	-9261.673378239491	346.0373352894053	3.7411937770252726	1.1754605570495552E-4	0.333766132811047	1.1530333220608154E-4	1.729711537704753E-9	0.363601008898855	-626.8981339916145	10842.292257695592	3073.7875333317716	515.1497832898502	1067.691033891814	69.45769558647899	7	35	20	8	7	0.1711223806639662	0.3443589857027175	0.3072539793151738	0.17726465431814287	
4740000	-9901.479084938459	-9282.953039234644	-618.5260457038157	-9282.953039234644	186.31843516602353	3.7599107549852	2.0765010497976783E-4	0.4177636083165246	2.112495197543687E-4	6.920772616981403E-9	0.39884503240180885	-582.1007094351346	4247.743056585452	1457.7382511010362	340.4765220913648	210.8551020623721	6.411260285741197	11	29	29	2	6	0.17959038428864402	0.31683242417494667	0.3316081379826304	0.1719690535537793	
4750000	-9887.51588204166	-9252.261181499585	-635.2547005420745	-9252.261181499585	220.00710800762673	3.7666152815158553	1.530293277687729E-4	0.4236201447162497	1.6290409269650863E-4	5.024602829559148E-9	0.44055257750913074	-596.128658122535	8014.566300299453	1571.227922026393	594.5993334931261	394.1156713260691	54.47453303948272	5	35	4	27	6	0.1614116392827487	0.35038769534838465	0.31181090925975385	0.17638975610911317	
4760000	-9921.449222012947	-9267.285462723472	-654.1637592894741	-9267.285462723472	262.7216285403575	3.3618593197292674	1.2710664664684969E-4	0.46473221766850625	1.3708909597207115E-4	4.279758106056344E-9	0.491320264828796	-613.0739000401973	15418.020681250731	4210.599504095828	378.2271570444681	396.2254554879102	25.582570733136293	5	30	10	27	5	0.19565533617050898	0.33662173076652796	0.3030061747923148	0.16471675827064866	
4770000	-9922.905327896506	-9265.430639737368	-657.4746881591376	-9265.430639737368	274.0964262552557	3.3860803671536956	1.1141574765257387E-4	0.4940439355205421	1.2689467075210225E-4	4.335573370440336E-9	0.5207134459556919	-617.1141788463019	6826.846244795857	2185.459478969834	515.2366902296775	729.8348678141394	18.54846027876191	9	31	14	18	5	0.19486419817425943	0.3334999622540091	0.30173405372582746	0.16990178584590437	
4780000	-9909.438247091282	-9248.436352306759	-661.0018947845234	-9248.436352306759	304.17703266327123	4.058597076775247	1.1316462105167336E-4	0.5241596295872775	1.178120830301128E-4	4.502850894026228E-9	0.5833740646587738	-620.5690719846599	7105.187562351723	3087.2275144016594	304.11817840172193	492.46548767892256	44.211689998565475	10	32	22	7	6	0.19828176277422946	0.3291413446352848	0.30602052565409277	0.16655636693639325	
4790000	-9940.24941753053	-9275.37714236429	-664.8722751662388	-9275.37714236429	327.3393388770608	3.5564793892962365	1.0965714550528974E-4	0.496802628535817	1.0153117985489664E-4	2.9115375443212505E-9	0.5246014710375126	-620.4674010986224	14555.046084400725	3667.450721005369	343.40586564276504	1201.6224991786012	7.391900166558559	9	33	21	8	6	0.19828176277422946	0.306287367607079	0.3288745026822986	0.16655636693639325	
4800000	-9967.888696606527	-9262.992653684878	-704.8960429216501	-9262.992653684878	444.70116535081524	4.006124617876681	7.855444051119183E-5	0.5737709309888671	7.325717312314739E-5	1.6200904996048946E-9	0.5573012379911302	-660.3619670686804	29304.98817547888	3894.9533207330055	579.3954967073339	898.1839299979051	39.92495758036755	9	36	19	7	6	0.19828176277422946	0.31738906256651267	0.3080946592846297	0.17623451537462848	
4810000	-9893.750296097247	-9266.864194991253	-626.8861011059938	-9266.864194991253	198.7028271584274	3.5685218196927573	1.7154089326651016E-4	0.5491919025936465	1.8128250476598991E-4	8.926136512489147E-9	0.5538991064994635	-587.4113244760947	6143.235036718188	1154.767654838123	1107.4409712262598	407.8946528333848	3.456131830659332	12	29	1	30	5	0.19828176277422946	0.33105224409483486	0.3080946592846297	0.16257133384630632	
4820000	-9840.676338262956	-9246.201403206545	-594.4749350564099	-9246.201403206545	139.06165447940757	3.5143858697709445	2.634740232808163E-4	0.48463438476826437	2.639213110662138E-4	1.914188175998863E-8	0.5232276177945716	-557.1261927670968	5207.407321702461	1374.137927120976	330.4285418695219	283.28670611186783	3.1572804709601	6	35	1	29	6	0.19535105186990853	0.32699261154241693	0.3150850027413685	0.16257133384630632	
4830000	-9885.686517321645	-9265.52950694174	-620.1570103799039	-9265.52950694174	193.08345470566726	3.9263849388493925	1.935070138979701E-4	0.6225356398275834	1.893606978870769E-4	1.277371898667824E-8	0.6086950430142177	-581.2175419755624	8229.698901347341	1573.433333552981	420.6934475876286	268.42337568906714	5.141860438421056	7	28	10	26	6	0.19535105186990853	0.32699261154241693	0.3150850027413685	0.16257133384630632	
4840000	-9860.707716510024	-9259.493686856715	-601.214029653309	-9259.493686856715	179.91706738422633	3.9263849388493925	2.026550046327071E-4	0.5469426480424047	1.9239794776954695E-4	1.0230915003655268E-8	0.5427452723347893	-560.7570615822746	7569.829955926575	1208.4674462206735	1796.4738160455765	281.96406637807365	5.0229812986157105	5	18	13	36	5	0.18680938351388676	0.32699261154241693	0.3236266710973903	0.16257133384630632	
4850000	-9833.036556258141	-9253.297404720104	-579.7391515380361	-9253.297404720104	128.69000909487812	3.563071291377058	2.873666857782829E-4	0.5709733589804011	2.9502922282751597E-4	2.7377344382282534E-8	0.584928302526149	-540.1151027714857	7425.588975046661	2507.7159935311697	1362.4670543233642	184.948650864537	2.2550602133295508	6	3	25	39	4	0.18680938351388676	0.3323279560452293	0.31829132659457793	0.16257133384630632	
4860000	-9863.423039048212	-9265.87771437515	-597.5453246730603	-9265.87771437515	138.57811662433755	3.6617454249614667	2.871499422079492E-4	0.5174677666016009	2.7683795718952864E-4	2.3136703082692857E-8	0.535035442350708	-558.424376043738	2925.2438420515678	1133.2451442421936	2179.9590927654417	271.01513364468065	13.253287773385557	12	16	8	35	6	0.18680938351388676	0.36326626367435094	0.2881071195827884	0.1618172332289742	
4870000	-9872.797552508871	-9256.593436644005	-616.2041158648658	-9256.593436644005	180.510667880082	3.6617454249614667	1.910346886625104E-4	0.5046648825825665	1.994197245043248E-4	7.374649387157167E-9	0.44652502345269107	-575.2651808813101	9420.538594249016	1869.3152828033806	1465.8759868433567	483.7420253862417	6.125998785761236	6	3	27	33	8	0.19044311997405725	0.3537236284406852	0.29749990503504503	0.1583333465502128	
4880000	-9876.046577576837	-9273.767940973697	-602.2786366031389	-9273.767940973697	176.6260597309643	3.8800781096110653	2.1493641258577665E-4	0.42417786345263747	2.2027119193494146E-4	7.722620123136517E-9	0.41948643564227095	-560.0190891342347	12324.372056935772	2351.124323733074	3567.628071882117	252.1298567305036	20.979332255363992	6	18	8	37	8	0.19044311997405725	0.3537236284406852	0.29749990503504503	0.1583333465502128	
4890000	-9908.087446006088	-9254.79817789997	-653.2892681061187	-9254.79817789997	290.12912429280857	3.610023088878244	1.1397780267619742E-4	0.43140434199426453	1.1442266468162483E-4	2.426500144180241E-9	0.4478398354564237	-607.340980326038	20378.972650288466	3266.971173661325	7234.992059028984	737.5481571837518	13.96581772842879	4	22	7	37	7	0.19044311997405725	0.3537236284406852	0.29749990503504503	0.1583333465502128	
4900000	-9858.459330772113	-9236.502809210902	-621.9565215612105	-9236.502809210902	200.72960826788716	3.847518526772532	1.9436348190030538E-4	0.47634069604469464	1.9864290172959408E-4	9.046178817281334E-9	0.4719072386998106	-580.3281164494015	7683.692563860483	5633.400322312899	1982.9708866051358	355.4473884346713	36.203593735415964	7	1	31	31	7	0.19044311997405725	0.3537236284406852	0.29749990503504503	0.1583333465502128	
4910000	-9935.055708126793	-9258.723037732494	-676.3326703942979	-9258.723037732494	346.0672318316784	3.777209176643371	1.0052851658089282E-4	0.4941543659962467	1.011722016194573E-4	2.6803726629426394E-9	0.4990528398520817	-632.0910729002695	20359.576182761615	3217.28688459481	4203.27603391338	434.35473180706447	13.048860664634217	14	6	19	30	8	0.19053984731426019	0.3353579499568837	0.3157688561786436	0.1583333465502128	
4920000	-9897.224524722955	-9257.002631251473	-640.221893471482	-9257.002631251473	244.5208833223674	3.5332112231737804	1.3182108903717266E-4	0.5078264186487903	1.3450867289747218E-4	4.62638456497598E-9	0.5301725805954465	-597.7442831970624	17677.63425219368	2361.746935452254	1694.0828407083345	517.7373826322797	17.171300350315313	6	20	14	29	8	0.19327124213435498	0.33162357155386424	0.3157688561786436	0.15933633013313747	
4930000	-9946.734951322853	-9278.76678844512	-667.9681628777331	-9278.76678844512	300.7736222019817	3.464722470218532	1.2101890879168822E-4	0.6362508049669379	1.1506898940329106E-4	5.643847245162671E-9	0.6301167709833633	-624.7338790497625	13007.629906553719	2587.7324662379974	2860.6252926853526	498.26604240734	43.36080750279262	11	9	22	27	8	0.16540027665085366	0.33568215061610124	0.3157688561786436	0.1831487165544018	
4940000	-9954.207124801393	-9282.099650220143	-672.1074745812496	-9282.099650220143	397.1717827327038	3.725539865016522	1.0378485058665159E-4	0.4890830580055111	1.032310225104386E-4	1.7568938414973225E-9	0.42116012330953495	-627.3173673773304	11423.77624662024	1445.871323966254	4551.279157270785	710.2655035381341	95.76670865274428	15	14	9	31	8	0.16540027665085366	0.3537385338015475	0.31646751557680913	0.16439367397078997	
4950000	-9961.829499551373	-9256.605862252814	-705.2236372985584	-9256.605862252814	436.2193236196917	4.271339259238571	9.144743852125061E-5	0.6762133176590455	8.385049493097299E-5	2.4081736871728146E-9	0.5885258780637503	-659.7088342929843	8943.034800553793	11342.514303516895	3128.604726705374	971.4853304723766	113.92901818479906	1	16	25	29	6	0.17036355734202793	0.36127439209344975	0.30396837659373266	0.16439367397078997	
4960000	-10020.877080857408	-9266.996707062992	-753.880373794417	-9266.996707062992	897.4801268564985	4.52367055958817	4.1334378502089745E-5	0.5995403419232659	3.8022668019974735E-5	5.50939113090097E-10	0.6097140836673942	-702.2753802018251	47863.77804996533	5621.362851644227	16241.91232798351	1740.9832583063378	428.13212121791906	7	20	9	35	6	0.17958175110319036	0.3520561983322873	0.30396837659373266	0.16439367397078997	
4970000	-10059.865460084486	-9273.464846520243	-786.4006135642421	-9273.464846520243	1528.4534043387066	3.9575595977569886	2.497937275448258E-5	0.5793347130573712	2.3376671673115054E-5	1.3521315121485213E-10	0.5160123559218137	-732.1476358836549	246930.68600514828	11543.685674049824	18409.26893126398	2409.229100947731	59.16397888018211	6	25	6	35	5	0.18323285215992008	0.3301147153012773	0.3255015367796562	0.16115089575914668	
4980000	-10181.106400298197	-9259.143270939296	-921.9631293589002	-9259.143270939296	6846.17264956716	3.7080510009117322	6.051896356617475E-6	0.5835576208265678	5.275237936833123E-6	8.968405936557179E-12	0.5435339645764459	-860.9588411059581	282800.40148217604	317399.6184967453	90736.16800821386	15272.93020962356	145.7724245071702	2	3	33	35	4	0.17574260955560128	0.3301147153012773	0.32539716660695356	0.16874550853616813	
4990000	-10133.833868925472	-9276.941592528254	-856.8922763972179	-9276.941592528254	3238.7269090645173	3.2910807829219415	1.2412789563551991E-5	0.5696715622938722	1.1287953278430854E-5	2.4862685010198938E-11	0.45323958441753937	-800.4681210659584	185911.08424749185	101411.21226453844	30921.8006144292	6593.691416153845	162.17462686025496	3	6	34	29	5	0.19994016779040036	0.3301147153012773	0.30280752523357046	0.16713759167475217	
5000000	-10016.073651315506	-9266.481117167787	-749.5925341477189	-9266.481117167787	834.4078601267423	3.7005091605343323	4.6730722581350496E-5	0.48773296377936753	4.7506024045970803E-5	4.888851526177351E-10	0.4834738435886153	-702.523123332808	14616.131263815372	11890.220329333331	8024.630105907513	1838.598406408811	40.13670860808562	5	8	23	36	5	0.19994016779040036	0.32908052430534857	0.3038417162294992	0.16713759167475217	
5010000	-10027.973597830744	-9265.855556117533	-762.1180417132102	-9265.855556117533	988.2998332622864	3.7667692002000086	4.36299027664098E-5	0.50218195220481	4.253024585098878E-5	4.761719255975415E-10	0.5089338732637101	-712.1907059827515	31155.02564478517	43098.375053680335	5976.898868407504	2004.5834322041599	148.20169332934776	3	3	44	21	6	0.19994016779040036	0.32908052430534857	0.30913561463702416	0.1618436932672272	
5020000	-10061.234347752094	-9265.268262499478	-795.9660852526151	-9265.268262499478	1509.3299978846812	3.7667692002000086	2.524605528492542E-5	0.449347181824579	2.4737238321072096E-5	1.2276611713602864E-10	0.4353302654647197	-742.9641234712982	145653.6543946598	18363.08794469362	11152.216932885585	5794.021623458188	151.10931710071137	4	7	34	24	8	0.19994016779040036	0.32908052430534857	0.2924263664830666	0.17855294142118477	
5030000	-10001.842480963114	-9263.870918004844	-737.9715629582699	-9263.870918004844	763.8262016456677	3.6274627516157545	5.2201966264744294E-5	0.42897745548008787	5.223383880720539E-5	5.440010422208624E-10	0.43771645622149297	-688.5291519198163	43801.82889434933	26158.52504207397	8001.457395556256	2163.9285024682736	69.07816628094008	5	5	27	32	8	0.18390057013803285	0.3373629491396361	0.2924263664830666	0.18631011423926477	
5040000	-10007.766623954789	-9283.359435322196	-724.4071886325921	-9283.359435322196	703.3123773221084	3.924230743880919	6.665383833426022E-5	0.40198741391608833	6.428275949098598E-5	6.997327907659039E-10	0.4117327116942433	-678.6340496756886	18369.113237652986	3618.8341020280664	1907.260282343528	3044.728693960456	90.43480689602161	7	33	10	19	8	0.1673984461878114	0.33301924341740213	0.337063210358644	0.16251910003614273	
5050000	-10075.318670981962	-9277.133678881039	-798.1849921009234	-9277.133678881039	1484.1968633174358	4.143559545673827	2.7762225398960733E-5	0.4891149580374713	2.6250300369269938E-5	2.4126100606772187E-10	0.5519873841997852	-748.399646552048	35250.84356121974	13600.960208082566	4183.320907863874	5375.325705856567	85.71164890094087	15	17	16	23	6	0.1673984461878114	0.33301924341740213	0.337063210358644	0.16251910003614273	
5060000	-10026.671948829115	-9249.273538934614	-777.3984098945004	-9249.273538934614	1483.2386748400231	3.783267195474437	2.8050961994732623E-5	0.5022240844107617	2.8026243518067452E-5	2.0764219824404173E-10	0.5164766948053913	-726.1262076844107	55077.40187010795	6437.334840753279	13519.465595529182	3862.442357155627	223.22615763430804	7	18	12	33	7	0.1673984461878114	0.3589021199097254	0.3111803338663207	0.16251910003614273	
5070000	-10011.685605562232	-9262.306500038592	-749.3791055236395	-9262.306500038592	984.1005890083298	3.783267195474437	4.424852830572233E-5	0.44654828164400007	4.1694157254703946E-5	4.955279853195314E-10	0.5133360163045894	-698.6175526331831	112425.16852338157	5610.271350422336	8816.014419522966	2255.128059473679	109.89363192245158	3	5	27	37	5	0.18073798129303872	0.34770685960106334	0.2978407987610934	0.17371436034480478	
5080000	-9990.496462472422	-9260.63630550883	-729.8601569635929	-9260.63630550883	678.7561015408105	3.6081059298509643	5.7581266171920316E-5	0.47266911101098663	5.728052796607008E-5	8.279967968057137E-10	0.5078637577336594	-681.9016460791772	51676.11470223336	11955.060307974916	4683.230062895669	1406.1273172120527	90.82206088668742	2	9	32	28	6	0.19659034588379856	0.3245361684780043	0.2978407987610934	0.18103268687710394	
5090000	-10022.795547887385	-9262.250026787582	-760.5455210998023	-9262.250026787582	1202.4356823803791	3.6081059298509643	3.641116202853349E-5	0.4204914337483951	3.640531998720533E-5	2.1723291744004805E-10	0.40346046214623504	-710.222225579993	125874.4768513104	5023.172866842875	5969.329904064447	2646.6012473552682	219.62459396170925	4	3	31	32	7	0.18363903859725747	0.3218104489380963	0.3135178255875425	0.18103268687710394	
5100000	-9955.555506542809	-9263.564245852147	-691.9912606906611	-9263.564245852147	462.4530607737589	3.559696217266756	8.676930701059126E-5	0.4937754757809108	8.522168756752611E-5	1.584548122593247E-9	0.4599071335069648	-643.3143153246414	57917.03234224099	27917.195904775508	4811.898982359036	1003.1599493925388	18.53275446714968	2	4	25	39	7	0.1768551791916179	0.32475593467118286	0.30515879114730493	0.19323009498989452	
5110000	-10113.985396685859	-9276.603331223878	-837.3820654619816	-9276.603331223878	2552.189634845325	3.559696217266756	1.4603975278308991E-5	0.4521874678924276	1.4380147786975423E-5	4.2240015624260106E-11	0.4401741795327691	-784.4960559457899	58815.85914333543	30307.0104379726	33299.768982427566	4235.544155908353	45.83724787440197	8	8	21	36	4	0.1768551791916179	0.3493027342023303	0.316301221939228	0.157540864666824	
5120000	-10009.993024858395	-9261.44066155078	-748.5523633076153	-9261.44066155078	863.0093179784574	3.977725716921094	4.3308800457890644E-5	0.4348221165843356	4.465234618053296E-5	3.7452227646913813E-10	0.43248875978025497	-700.6226669305148	33188.54625356855	6487.060920404098	6082.512219388809	2661.6352270583657	13.558297760176945	6	10	21	36	4	0.1768551791916179	0.32949878920388376	0.32682798439100447	0.16681804721349408	
5130000	-10008.025467450265	-9248.050999414525	-759.9744680357405	-9248.050999414525	1240.3497324381835	3.959455479510455	3.0224342311106575E-5	0.42552076250238274	2.9965691807304177E-5	1.8503333127897752E-10	0.44138688597559844	-709.3235942470576	64884.78687351642	18280.557746393388	14870.863167271029	2216.0524987355625	11.370993885440027	5	9	21	36	6	0.1768551791916179	0.32949878920388376	0.32682798439100447	0.16681804721349408	
5140000	-9959.135712838117	-9293.377044918969	-665.7586679191481	-9293.377044918969	371.8465041075672	3.329024480913065	9.627654431735592E-5	0.40468886555175043	1.0593530163599259E-4	1.889180487204896E-9	0.431965415894382	-623.7488121606114	8242.870358844079	7149.207895510768	1818.0617609652202	560.4465051056458	1.9144559542621895	9	5	26	31	6	0.17579149407833844	0.3379060875613102	0.31778143312978324	0.16852098523056833	
5150000	-9882.856101928037	-9271.139269445219	-611.7168324828182	-9271.139269445219	210.83619403889185	4.113402843285244	1.9598515320672977E-4	0.500156439155029	1.9891887500810004E-4	1.1634531339323888E-8	0.5277306689452942	-570.8314238700593	8381.961419269379	2719.973265363037	1232.394354094002	483.5740339908058	3.5294106386596167	9	2	31	28	7	0.17579149407833844	0.3379060875613102	0.31778143312978324	0.16852098523056833	
5160000	-9852.583556244352	-9254.844023326692	-597.7395329176603	-9254.844023326692	166.9097206968106	3.7915308724911103	2.271629354900223E-4	0.4424876370757878	2.2781715418806285E-4	1.1441461234933501E-8	0.47776523670647497	-559.1283660961805	9575.201225203167	1114.7727349425293	332.4124682345056	349.88461264866027	1.3822258703952153	12	31	3	24	7	0.17787836785125483	0.3379060875613102	0.31778143312978324	0.16643411145765194	
5170000	-9852.27696249082	-9278.968251482263	-573.3087110085565	-9278.968251482263	139.18349366716404	4.431520128127301	2.522167630983526E-4	0.46652408667432205	2.613529507323769E-4	1.4955910843902555E-8	0.47734041689144424	-535.1346714187013	6240.699212300135	905.5318332552139	257.2740145729698	391.95082580248294	1.4858486073338006	8	27	12	23	7	0.17987411997655772	0.35080947236279153	0.302882296202999	0.16643411145765194	
5180000	-9850.034750418154	-9256.711051075701	-593.3236993424531	-9256.711051075701	151.4555991940569	3.6279604000290293	2.565980877876895E-4	0.49094139021610095	2.5512970875192514E-4	1.738599236414829E-8	0.505871047471689	-557.2713084745028	5054.628333271343	950.9777529793713	307.63414915645694	159.62767567439366	9.396263943947638	12	30	26	2	7	0.17987411997655772	0.3330155003744035	0.31181550226966265	0.17529487737937632	
5190000	-9836.072707834008	-9246.141670930929	-589.9310369030786	-9246.141670930929	145.27909382305	3.915365373527421	2.6221775303345317E-4	0.5259687760428572	2.5159409372355903E-4	2.048143920116745E-8	0.5576615865316608	-549.0706392014957	14553.628411320002	1428.0598916910103	236.2476985168744	481.73610032265765	8.147823152952727	4	31	29	6	7	0.17987411997655772	0.34051614970195365	0.30431485294211247	0.17529487737937632	
5200000	-9816.728951055335	-9259.489873210281	-557.2390778450531	-9259.489873210281	117.46238361531579	4.123593681515586	3.2818437981605776E-4	0.38778329357594443	3.014521322150536E-4	1.6328643529912466E-8	0.40796007894069947	-521.0784927867608	5404.798204835877	762.1072915583048	187.47889992467515	231.64107418874534	1.6465481399040474	6	28	13	23	7	0.17987411997655772	0.3377925532326338	0.31285889122784244	0.16947443556296624	
5210000	-9815.418694051627	-9256.331384151588	-559.0873099000374	-9256.331384151588	120.92987267823753	4.123593681515586	3.4459806472248903E-4	0.4750869877139288	3.1424615302399426E-4	3.0207155998026675E-8	0.5101478047927094	-521.6443383955964	6670.057021739875	1481.6582446421185	122.2119871494072	209.19869940599978	3.741305005517199	6	29	6	29	7	0.17987411997655772	0.3339402444013169	0.3230995377127338	0.16308609790939174	
5220000	-9856.019593812121	-9276.219069600904	-579.8005242112173	-9276.219069600904	133.18135570228583	3.703089430892728	3.169387937553009E-4	0.43123156144222735	3.072032511533934E-4	1.3533896094975932E-8	0.38919923285212676	-541.0447341810053	10955.791652256052	834.7612036634829	527.2468974976837	320.15848455672443	5.721862937562853	5	22	27	16	7	0.1789345815280939	0.3346956793680998	0.30022998002074075	0.18613975908306576	
5230000	-9868.812563366044	-9281.02507982343	-587.7874835426136	-9281.02507982343	129.87307852175374	3.703089430892728	3.451906728209383E-4	0.5338533566790564	3.1999919097684237E-4	3.494743618101385E-8	0.5544113516491029	-545.4302672457527	4178.9173491414795	14385.718085338935	686.0787401865422	204.4834638341877	9.188971137115134	5	1	36	28	7	0.1717994440488628	0.34949594989437943	0.2925648469736922	0.18613975908306576	
5240000	-9819.642528332644	-9265.497767508292	-554.1447608243525	-9265.497767508292	106.49446251464309	3.9478625454703353	4.3018061524893503E-4	0.4946629993072966	4.081240852502733E-4	4.0817042515045154E-8	0.4781511284248571	-516.5378606966384	2552.6487313216544	3090.1031140765044	650.0637815963237	199.92222553489452	2.8876437341880656	2	3	32	35	5	0.17344728520742686	0.34949594989437943	0.2993754807797502	0.1776812841184437	
5250000	-9826.87565714898	-9273.621417352555	-553.2542397964248	-9273.621417352555	108.39506403821831	3.9478625454703353	3.844208403978277E-4	0.5051483175965598	3.6780078908908004E-4	4.038150135738169E-8	0.5270220141864863	-516.1989836532757	3558.3831050763138	519.8330017825143	885.5981087261993	178.9627707399481	3.9405774229359958	9	11	14	37	6	0.1707820937201327	0.35698983269826884	0.2993754807797502	0.17285259280184842	
5260000	-9832.396619479945	-9257.656059400186	-574.7405600797597	-9257.656059400186	135.46143475292638	3.36840713169347	3.182869322464468E-4	0.4103247487038808	2.961505169595123E-4	1.5285798011151196E-8	0.4075220642055202	-537.4937668532062	4601.454062332628	869.5370431059578	841.3496561514947	252.27662060932897	5.262635179368378	10	16	7	38	6	0.17010414421294912	0.35698983269826884	0.30217637789260904	0.17072964519617312	
5270000	-9849.355175004706	-9264.61801665489	-584.7371583498166	-9264.61801665489	154.35603566975723	3.695347339384635	2.45298405730796E-4	0.4443301417844919	2.3510531399094424E-4	1.1563149048318488E-8	0.4556452042067101	-545.188976124824	6405.386950923683	1819.2404513953966	1377.8900715761938	356.02142293667686	2.6867765212485417	8	3	19	40	7	0.17741597366486098	0.34861779325441256	0.30217637789260904	0.17178985518811749	
5280000	-9845.700482182943	-9271.7128885214	-573.9875936615422	-9271.7128885214	142.63816861819635	4.2415235134215745	2.905340437052928E-4	0.49620250669868204	2.7621845538018886E-4	1.7974447733360768E-8	0.4817554100162128	-531.9959793270227	8847.970631991995	11381.639098186039	479.1408397785784	334.72493585978566	1.4601326171066054	7	3	25	35	7	0.17741597366486098	0.34861779325441256	0.30217637789260904	0.17178985518811749	
5290000	-9859.624715853244	-9262.628808282969	-596.995907570276	-9262.628808282969	167.95566104708524	3.5120043608804754	2.607536704747091E-4	0.5603017368296258	2.4307984602756918E-4	1.996803918696942E-8	0.5674929767938756	-556.9023840210998	8940.487067305794	2275.631806094178	411.6058438374151	441.2569315020645	43.12261702032459	12	4	51	2	8	0.18515624640339057	0.3384858503184792	0.3045680480900128	0.17178985518811749	
5300000	-9838.091249771374	-9259.733459502508	-578.357790268866	-9259.733459502508	163.98618818409614	3.6194397707825896	2.685309386135249E-4	0.5736853094524714	2.3525219688585894E-4	1.8217310580711045E-8	0.5355780629115646	-535.8481180252431	9151.53075023926	2924.295117980218	369.0317913206666	938.8060394545636	6.64672883538578	8	4	55	2	8	0.18664922249740423	0.3384858503184792	0.30307507199599915	0.17178985518811749	
5310000	-9860.621076561802	-9255.764846546472	-604.8562300153297	-9255.764846546472	199.98580242098734	4.164154984486904	2.0545346317036325E-4	0.5048275053496668	1.9506238857959645E-4	1.0090300761787968E-8	0.5013435987222987	-563.5448660736184	10227.968391129536	1287.1711570075784	394.96782147088413	822.5202307651344	10.52162269839468	5	12	50	3	7	0.18833971124952792	0.3466071269308592	0.30138458324387546	0.1636685785757375	
5320000	-9847.336384167585	-9267.32813238246	-580.008251785126	-9267.32813238246	143.09323004053613	4.164154984486904	2.8008546546671656E-4	0.4755036047823114	2.7256169545399175E-4	1.526226679722625E-8	0.45680553200004437	-539.7213833721875	8703.885834509241	1514.3784758803506	349.8440341573651	616.3013091849757	6.956812368673409	7	7	43	13	7	0.18833971124952792	0.3466071269308592	0.30138458324387546	0.1636685785757375	
5330000	-9863.30249522269	-9256.486774681285	-606.8157205414047	-9256.486774681285	168.69430142504552	3.6246577893901466	2.2646290417923276E-4	0.4447637430388202	2.233839373298298E-4	1.007622876995585E-8	0.4522031355880888	-566.4134496549541	13401.693910213397	2546.9695520856785	722.9677250426131	361.9069886064347	8.660734827883129	7	9	21	33	7	0.18833971124952792	0.3466071269308592	0.3013390409933734	0.1637141208262396	
5340000	-9866.576554870062	-9290.752832387358	-575.8237224827039	-9290.752832387358	121.37527646891996	3.4107462908529156	3.0061871326186326E-4	0.4932657208523462	3.022637824563108E-4	2.0796163492217763E-8	0.47170369864949374	-538.1891652427336	3687.7894642845586	2610.757555923319	315.6082310834154	284.6227824633345	6.061520482925959	11	12	3	44	7	0.17972801315615045	0.3259788134808132	0.3117945923485288	0.18249858101450767	
5350000	-9804.908963856356	-9248.112181243807	-556.79678261255	-9248.112181243807	96.01005264244381	3.4319639755305476	4.21279159414257E-4	0.5717638946352611	4.008864590227112E-4	8.95607175553535E-8	0.6700184106911762	-519.4430754117865	6314.876892758842	851.357845731359	425.9749585821808	225.2330034171484	1.2366911749878406	7	17	10	37	6	0.18959228586501356	0.3259788134808132	0.3117945923485288	0.17263430830564455	
5360000	-9842.731320841178	-9261.63018797358	-581.1011328675983	-9261.63018797358	148.0651968654291	3.4319639755305476	2.6343240019460317E-4	0.5765733787344482	2.564104888257912E-4	2.3453939267588498E-8	0.5869736912781358	-541.5099393514474	11536.928423618607	1361.2431627396588	650.2183558558742	287.8954684330859	2.595826227843445	3	28	5	34	7	0.20007963110281543	0.3259788134808132	0.30130724711072693	0.17263430830564455	
5370000	-9841.97444726488	-9265.798339841398	-576.1761074234813	-9265.798339841398	128.19522056449497	3.7464261794066904	2.956286853954557E-4	0.5418587638092139	3.004488768588546E-4	3.6623725401874966E-8	0.6118706634967075	-536.1531464886431	5138.65313413668	3383.205803296232	1085.232763305486	403.4552886773255	0.7876085499333311	8	2	22	38	7	0.1639362481282125	0.33666444836196774	0.3270503366658348	0.17234896684398507	
5380000	-9850.591472942584	-9263.1773280952	-587.4141448473841	-9263.1773280952	140.83166027182216	3.836326743911267	2.786981544189965E-4	0.4423865301735504	2.7253237687266857E-4	1.541023611308347E-8	0.4443354606876764	-544.360644258187	4103.663915751586	2040.0948843885153	7312.874751817684	278.3864323366712	2.1095002450507114	9	15	7	39	7	0.1768316370671475	0.3417652353610131	0.3090541607278544	0.17234896684398507	
5390000	-9869.996068366856	-9274.076670753922	-595.9193976129344	-9274.076670753922	160.11579396251585	3.620406123024351	2.3869935274437317E-4	0.5000080006797921	2.3828659236174133E-4	1.6730966868918686E-8	0.5290070272546444	-554.2411063486073	8557.320339646467	1349.963361135313	2784.622450251101	327.9062665594951	6.947810455493229	6	14	10	40	7	0.19257040732679145	0.3345079711225058	0.30057265470671773	0.17234896684398507	
5400000	-9877.31547749466	-9265.569124553525	-611.7463529411339	-9265.569124553525	171.20002303988954	3.9592907497355125	2.6567626826149224E-4	0.4722508700532495	2.5943338444320654E-4	1.2317179336656212E-8	0.4248472056879488	-572.8990744260947	5743.580527779138	684.4965362447969	1029.9442545375232	309.8889410461437	37.775615527109615	8	6	22	38	3	0.1790126577999207	0.3345079711225058	0.3141304042335885	0.17234896684398507	
5410000	-9850.237858335555	-9244.839731148748	-605.3981271868067	-9244.839731148748	206.28691962694808	3.921546493962173	2.221689410342728E-4	0.4930591518090808	2.412312080493148E-4	1.2423476404996592E-8	0.48786039760114286	-568.1921703412012	11762.181098379577	1367.203274551756	286.08173620622756	49.08833227774763	41.424478922190936	5	34	31	1	6	0.17798139912019464	0.34081880667834286	0.30885082735747754	0.17234896684398507	
5420000	-9867.318985437045	-9265.617365108796	-601.7016203282498	-9265.617365108796	214.73214841879226	3.8566475700044633	2.513165145086722E-4	0.5360369299268961	2.530356492177813E-4	1.8014850333406486E-8	0.5092544065106408	-565.0543381861937	7696.449754942879	1239.9335628685049	284.03680144949396	31.363731653606425	48.6854363166021	5	33	32	4	3	0.17798139912019464	0.34081880667834286	0.2954776813162169	0.18572211288524576	
5430000	-9892.176857466247	-9252.818778614048	-639.3580788521988	-9252.818778614048	305.36425773182975	3.5998853629908236	1.6811013179019883E-4	0.5086274680350701	1.7809515667794421E-4	7.289248982783907E-9	0.5085187052895056	-597.6048108734199	10802.545412394666	1827.9403012865455	283.82674835579	752.5922913363746	88.97420857318265	6	33	27	5	6	0.18965156531925878	0.34081880667834286	0.2954776813162169	0.17405194668618165	
5440000	-9851.791907380548	-9249.183007388632	-602.6088999919155	-9249.183007388632	169.68055536607585	3.2964122378940606	2.4549771754310773E-4	0.5085055507685259	2.472524197672335E-4	1.665706620314823E-8	0.5329407209321378	-563.9001424007879	10549.897804650895	1133.111972439145	411.87574397841826	283.9357814487928	33.88470719262691	5	27	12	26	7	0.1862127839156175	0.332838674052279	0.30466107488918864	0.17628746714291504	
5450000	-9897.873412179752	-9262.874624157494	-634.9987880222577	-9262.874624157494	217.3971457437369	3.8889928663215185	2.0317053251898517E-4	0.41065094651792283	2.0773365718867038E-4	7.395947462238909E-9	0.4123635334373518	-595.0725148778583	8832.569517030717	4112.07737847565	398.8858288096288	312.86804956084467	97.54269369877296	3	30	26	11	7	0.1862127839156175	0.332838674052279	0.30756210597867806	0.17338643605342566	
5460000	-9899.924315877288	-9247.819499813873	-652.104816063414	-9247.819499813873	303.9969135374096	3.7763880843049202	1.586115361063357E-4	0.5026149425052107	1.6113772194832694E-4	5.909890274788838E-9	0.4733431541649407	-611.7060083085963	4553.0408629519225	2481.2897252988996	737.6257463702292	845.188657053025	56.67514432781675	6	25	20	19	7	0.18107277285693657	0.3310290421614535	0.30756210597867806	0.18033607900293208	
5470000	-9893.151607128038	-9278.520445563105	-614.6311615649344	-9278.520445563105	201.78917264738624	3.9776675766932517	2.4952586862914047E-4	0.40592703736886576	2.3686767050655274E-4	8.179354825443777E-9	0.383228462384467	-576.668360068404	4557.906515116349	2033.7314145683963	188.5755171076549	315.2824989511769	76.58421987499987	10	25	1	34	7	0.18801466279402648	0.3310290421614535	0.30756210597867806	0.17339418906584217	
5480000	-9886.617460720448	-9268.437230418576	-618.180230301872	-9268.437230418576	181.4155776352722	3.4664709979988007	2.4809143785577744E-4	0.49948401682055676	2.3295373223861806E-4	1.3359793064455767E-8	0.4782119485806515	-578.6551949415954	4974.842365097502	1808.3093259969735	328.9690001852574	627.6903732039503	53.00486334462618	9	25	22	14	7	0.1869327558567495	0.3310290421614535	0.31731973216750087	0.16471846981429633	
5490000	-9864.805669367213	-9258.600922814388	-606.2047465528252	-9258.600922814388	193.54758854212548	3.2860046856040634	2.3698994990638844E-4	0.5392898827605597	2.3990019124603033E-4	1.386121127917074E-8	0.49313043257732	-568.7247275007411	7480.239208620895	1211.9570954357903	333.88571635594303	166.04236429605945	62.89584951337846	6	28	34	4	5	0.19546327295947724	0.3298363159667124	0.3099819412595142	0.16471846981429633	
5500000	-9859.812238247141	-9252.69677487378	-607.1154633733613	-9252.69677487378	190.03604672034686	3.7813946594399503	2.531007578852757E-4	0.5300077739745493	2.596431217756948E-4	1.9714860845760085E-8	0.5261234692878999	-567.3786102897997	4490.375233393058	945.44516259805	1688.7873952791733	361.1154581729612	35.90313639642762	6	28	1	35	7	0.17891192317678237	0.3298363159667124	0.3099819412595142	0.1812698195969912	
5510000	-9857.423257473221	-9264.340975746052	-593.0822817271695	-9264.340975746052	164.7790815952528	3.7813946594399503	2.8759156842944047E-4	0.6077734953636117	2.9546908261397775E-4	2.9747982900380052E-8	0.5963132162623285	-551.2024175164034	16932.18484340067	572.0653751955898	1023.9992724782891	389.9528555904093	98.69464091587712	5	23	16	24	9	0.1742068628488764	0.33518788484321665	0.30933543271091596	0.1812698195969912	
5520000	-9890.430207215502	-9260.596221373433	-629.8339858420688	-9260.596221373433	275.9451870338341	3.9272024522994724	1.74826633548939E-4	0.49581863185581476	1.6179272396442979E-4	5.8281967815719016E-9	0.46898771704382425	-587.107642414559	15104.113029435812	1151.9200426746802	1937.800326854824	592.4450053196823	31.424533669901145	4	23	11	31	8	0.19532202921227038	0.34138430915174584	0.30933543271091596	0.15395822892506802	
5530000	-9932.75308767539	-9276.2812608383	-656.4718268370904	-9276.2812608383	464.30211536451077	3.7789264657072215	1.0645734173643284E-4	0.4043869387427643	1.033613797906068E-4	2.169249004039968E-9	0.4577470543479091	-609.5597773569979	41669.42731097635	1347.0484409149376	4261.47577969007	740.0419078209311	86.70799390347688	5	25	5	34	8	0.17633358610894154	0.34138430915174584	0.30933543271091596	0.17294667202839686	
5540000	-9905.057420805622	-9252.168335520904	-652.889085284718	-9252.168335520904	348.5001528230519	3.8990178979292334	1.2450088190880853E-4	0.48287477050254884	1.247332128484426E-4	4.329209265581371E-9	0.5453406717285034	-608.2118220275607	11011.386899961324	1096.2356201889074	3987.3420968901814	604.3900472281485	105.64785100814018	6	25	4	37	5	0.1706645175247125	0.34125953520085556	0.30933543271091596	0.17874051456351617	
5550000	-9863.057203374778	-9272.2325193539	-590.824684020878	-9272.2325193539	140.83763926376298	3.643377110234809	3.2935365042790506E-4	0.4335902763235746	3.1790978074495725E-4	2.0671802186692674E-8	0.45004707884172074	-552.1638341605557	12115.696455548712	1288.7468224463353	489.1706611908025	183.00656524135852	70.88116167279607	4	15	39	11	8	0.18442089141088433	0.34125953520085556	0.30933543271091596	0.16498414067734435	
5560000	-9897.791966762801	-9262.580447106388	-635.2115196564134	-9262.580447106388	283.2110382480895	3.9906905257292276	2.0003494363019054E-4	0.5759988880822522	1.842253414041832E-4	1.3651778184379625E-8	0.6160562748270404	-596.5813012248902	7028.046808258324	366.7623377137154	684.3900558281933	200.9329428615322	61.71337007358282	13	7	48	3	6	0.18442089141088433	0.32761140308399717	0.3098202715583567	0.17814743394676202	
5570000	-9906.732895466595	-9257.56915281883	-649.1637426477653	-9257.56915281883	450.4683581585303	4.080681514198171	1.5777401613667897E-4	0.45452276119806906	1.4664291288155312E-4	5.0999988280208655E-9	0.4821865410476569	-607.4107921421809	12880.938036061681	1945.567593321762	1234.5617390020454	543.1384838421831	190.4911968465054	10	10	35	1	21	0.18244988870340542	0.32761140308399717	0.3098202715583567	0.18011843665424093	
5580000	-9955.750116125177	-9267.461447828337	-688.2886682968406	-9267.461447828337	730.8087024978519	3.7930495615249527	1.0929746976558774E-4	0.5844604573121448	9.843826520469621E-5	3.0555301930315838E-9	0.5685008126115021	-643.4882717905625	15181.996672199992	9881.016299977455	1659.4031084974747	716.6495869364791	344.4893935339728	2	8	41	8	18	0.18244988870340542	0.35250878559841264	0.3098202715583567	0.15522105413982545	
5590000	-9959.032097467512	-9259.118222667339	-699.9138748001724	-9259.118222667339	745.5483296699489	3.7930495615249527	8.098737767058762E-5	0.5883698560384918	8.033476468886768E-5	1.6632785218643732E-9	0.5118162083415699	-655.0221116617163	25897.526449677705	3717.2971017298178	2012.771773067569	532.2181872161452	465.16170412518085	6	21	23	19	8	0.19353145642152203	0.34142721788029606	0.3098202715583567	0.15522105413982545	
5600000	-9970.241970980966	-9264.852045296413	-705.3899256845517	-9264.852045296413	823.4478286329088	3.7565397257400157	7.758165848434119E-5	0.532993717370566	7.142130069490527E-5	1.5416561459274888E-9	0.5324988079049212	-660.0482385676042	20101.66868225544	3915.568618225028	4026.399092265364	773.8308065304587	346.1719690239511	5	14	26	23	9	0.19353145642152203	0.34142721788029606	0.3098202715583567	0.15522105413982545	
5610000	-9960.861579144363	-9246.862580158877	-713.9989989854851	-9246.862580158877	741.3154615030631	3.889251144011245	6.811807545373889E-5	0.5977867226960488	6.695842324056012E-5	1.5539160761443532E-9	0.5924558259054061	-665.6062059953247	104271.45449991399	5847.246246424119	3155.9481377056077	910.6751323516306	138.3759575393021	5	18	13	33	8	0.1892504024194133	0.34142721788029606	0.3098202715583567	0.1595021081419342	
5620000	-9992.711335272958	-9257.223523079641	-735.4878121933164	-9257.223523079641	1055.343010457983	3.676863482817229	4.749259046364646E-5	0.6740656444736396	4.7444131333121355E-5	9.856723585573767E-10	0.696742572319363	-686.834028204682	60637.321630475766	6812.044275497071	4857.575692782116	1194.291378205115	320.1828754024715	5	34	2	29	7	0.1892504024194133	0.33279993037505357	0.29927375918555804	0.17867590801997532	
5630000	-9984.052493467203	-9270.011789692593	-714.0407037746103	-9270.011789692593	672.7907027690075	3.777818448196374	6.73504670429708E-5	0.5533183346844704	6.575181496154387E-5	1.2519132135331826E-9	0.5569386804591787	-667.4446298105617	49973.733405859755	5142.9372748777705	3618.2476677986488	715.6795899853375	90.49255409099804	5	29	5	32	6	0.18084727502157547	0.3412030577728914	0.29927375918555804	0.17867590801997532	
5640000	-9989.363069801744	-9255.831309276275	-733.5317605254703	-9255.831309276275	997.2302155380661	3.9597625148882907	3.7767551736794896E-5	0.4729296955550103	3.728194127303963E-5	3.564223019770331E-10	0.49681467718499456	-688.4419381435434	37411.34384543449	9293.923792155234	1585.1387744680055	522.370022763243	119.37142591722017	7	26	35	1	8	0.18084727502157547	0.35810455501969535	0.29927375918555804	0.1617744107731714	
5650000	-9913.54257737469	-9247.848465581035	-665.6941117936544	-9247.848465581035	476.02724555587986	3.9597625148882907	1.120853789411626E-4	0.4339744177387743	1.1125969374964397E-4	2.6912397766884223E-9	0.45500273691621845	-622.1777684480157	18910.382502197375	2328.984015344228	378.3588902487549	987.197988086594	192.41961124762804	7	29	29	5	7	0.20147125653889175	0.33820733341317394	0.29927375918555804	0.16104765086237655	
5660000	-9942.461068894021	-9260.465707868829	-681.9953610251915	-9260.465707868829	536.4324480736542	3.4004759235208835	1.0456107734855088E-4	0.4662882826693229	1.0002630212182987E-4	1.7969411277162239E-9	0.426172938362077	-639.6256442774464	11463.136256036705	2572.4359376735183	583.4483108110599	1055.2951377660554	157.09604654548974	12	33	21	1	10	0.19047517145592444	0.32370993847495105	0.3067976421164498	0.17901724795267496	
5670000	-9968.05795967397	-9278.27581128782	-689.7821483861493	-9278.27581128782	589.2070110298819	3.2778923874105987	8.955520858826487E-5	0.3987053653095746	8.815369233655548E-5	1.333347134079727E-9	0.40209575258593805	-644.9881489743835	26544.102484639207	3976.886992370659	480.42112515006465	1264.6916566090176	150.36118966690398	8	34	21	6	8	0.19047517145592444	0.32370993847495105	0.3067976421164498	0.17901724795267496	
5680000	-9973.047126031692	-9264.56240532329	-708.4847207084026	-9264.56240532329	738.5574126820795	3.8603300081378036	6.250221422287088E-5	0.4289602590158643	6.67218908604291E-5	7.253940986183859E-10	0.42011548561416434	-662.3007630878279	25252.287335080207	3951.0553478695565	300.04789988147576	1297.9834363344326	129.85949493162988	7	36	8	18	8	0.19047517145592444	0.3232810430959411	0.3067976421164498	0.17944614333168493	
5690000	-9945.622499929665	-9264.842745889177	-680.779754040488	-9264.842745889177	498.74196523319705	3.8603300081378036	9.158648882357152E-5	0.4475163194712378	9.725330772423195E-5	1.743112680904048E-9	0.44954763049041374	-635.5743407350992	25017.283989855972	4259.419885310376	506.79253215041314	1242.4048851703162	415.14707644650707	9	28	17	13	10	0.19047517145592444	0.3232810430959411	0.3067976421164498	0.17944614333168493	
5700000	-9902.239817457	-9266.91315300331	-635.3266644536915	-9266.91315300331	256.12097865855657	3.7299683079056556	1.735751860270238E-4	0.4451593136406494	1.672077779615728E-4	5.981147606038423E-9	0.4492677597961603	-596.6300295782183	4982.0945193648395	2158.783418279719	358.62564229933605	437.742927711882	40.437621967816185	14	25	25	6	7	0.19047517145592444	0.3232810430959411	0.3067976421164498	0.17944614333168493	
5710000	-9902.284066151922	-9264.758292494658	-637.525773657264	-9264.758292494658	227.07423723793585	3.960287703480361	1.7103313259033342E-4	0.3338635114519768	1.623976207533559E-4	3.8183461441198975E-9	0.376877201079361	-597.090977474089	12122.494127501825	3019.11714263918	451.8456121611995	487.65127647219146	34.34947127133416	6	31	14	18	8	0.17086480136908494	0.3382112507695128	0.3114778045297176	0.17944614333168493	
5720000	-9902.618227969571	-9264.59968625015	-638.0185417194215	-9264.59968625015	252.73587819006553	3.601950458579546	1.5531039002271898E-4	0.39744744934532716	1.5383870027202385E-4	3.49790770135199E-9	0.3915846061252048	-597.9812798042384	8426.186817342872	2408.509936252879	217.6272227433137	488.4311153302701	39.42598116859164	9	31	15	14	8	0.1869610644210477	0.34090301913421917	0.2953815414777548	0.17675437496697854	
5730000	-9967.905783953789	-9275.441955872404	-692.4638280813846	-9275.441955872404	619.4210341592909	3.691935912603523	8.595705372758868E-5	0.41851561736752424	8.571403644597537E-5	1.1690293558520357E-9	0.4035642726576456	-649.5263680689466	25637.610044891244	3300.4493536953387	599.7206766793552	678.7498060948955	113.86676601279216	10	34	21	4	8	0.1869610644210477	0.3268619048723062	0.2953815414777548	0.19079548922889153	
5740000	-10002.205578127672	-9277.02496712137	-725.1806110063025	-9277.02496712137	599.2332188433967	3.5409699839325595	6.113065636386757E-5	0.44431045411338416	5.943921267276253E-5	7.278803981695472E-10	0.44121075275470456	-680.7538206405644	21161.8663416754	4163.622521940607	1516.2021994905667	1402.1882915248427	92.89509444431982	8	36	14	13	6	0.18046838119333977	0.33177752429982504	0.2969586052779439	0.19079548922889153	
5750000	-9897.719148519334	-9259.023153517554	-638.6959950017807	-9259.023153517554	302.7890814520753	3.380737105822833	1.553331164296793E-4	0.4917744968432803	1.6195306567397472E-4	5.78378491377775E-9	0.4909654578948886	-596.2178571766126	17889.980456174104	1194.5722805100652	1796.0423654380734	484.4683938736458	59.88490844662427	7	8	26	28	8	0.19023549277775392	0.33580973307235407	0.2958776846647754	0.17807708948511683	
5760000	-10030.642408899455	-9270.917642110535	-759.7247667889199	-9270.917642110535	1176.71985927837	3.6751577072313886	3.998664434010338E-5	0.5348512467432529	3.726443738523695E-5	3.2049016853882927E-10	0.4784836734198219	-708.6523422185345	48967.51609101948	3193.024291256567	12094.720868857165	1656.5404123621356	307.14110265513824	11	30	5	26	5	0.1978799936751016	0.318271595541183	0.30979532898813716	0.17405308179557843	
5770000	-9921.963552342884	-9256.819688183368	-665.1438641595164	-9256.819688183368	319.56895739743743	3.60645756042927	1.2446278217663495E-4	0.5318331425959968	1.2144406601940066E-4	4.075364074495035E-9	0.5252900834793112	-623.5071202767124	15023.799866674319	1964.2211505337457	1117.5996082383015	477.84269725667514	56.90696981870461	11	32	9	20	5	0.1978799936751016	0.318271595541183	0.30979532898813716	0.17405308179557843	
5780000	-9981.093194963081	-9272.78355876269	-708.309636200391	-9272.78355876269	573.4383003794078	3.60645756042927	5.827228414750969E-5	0.4298225526942952	6.248485456675579E-5	5.641194534618118E-10	0.38785456656495665	-663.5546129653425	21689.118915042956	5585.691477130147	2781.5752013238093	1110.0077115274726	45.62043812440422	10	6	24	30	7	0.1921357470548901	0.3446660817921052	0.28914508935742655	0.17405308179557843	
5790000	-9979.86135700738	-9276.952886117997	-702.9084708893831	-9276.952886117997	512.2344398650404	3.6940137430826776	7.670436759767843E-5	0.4650351912676869	8.147974862007667E-5	1.0647326929945163E-9	0.4235366061986421	-659.9524536922933	8575.695589642526	5091.351880385942	780.2786235332997	1187.9075344700077	144.98439764130617	12	23	13	23	6	0.1859302165231202	0.32856513128361287	0.3117221141477312	0.17378253804553595	
5800000	-9948.89382581323	-9271.270355864117	-677.623469949113	-9271.270355864117	360.7299479205263	3.6940137430826776	9.43993673844452E-5	0.4608648680773053	1.0236796010739749E-4	2.06240791825253E-9	0.4542214213154609	-634.6880515868681	20051.826756717695	3179.4628162400336	590.0804878119087	821.8474492532962	56.54310318767572	8	28	2	33	6	0.1859302165231202	0.32382201947405864	0.3117221141477312	0.17852564985509015	
5810000	-9889.503261040723	-9273.430903088369	-616.0723579523544	-9273.430903088369	191.43189755292843	3.4894286745178547	2.20917459173256E-4	0.32745516023753657	2.34112919409596E-4	6.408845278927425E-9	0.3549594316459021	-577.7725613151896	5112.482516106889	1463.686670212711	1141.6489629750295	333.0866030828294	45.98866845171258	11	17	9	32	8	0.1989376540696697	0.32382201947405864	0.2987146766011817	0.17852564985509015	
5820000	-9869.339742594018	-9263.641242431684	-605.6985001623345	-9263.641242431684	164.1016218461071	3.616499164623623	2.6412827463484116E-4	0.43036852919326696	2.69411658198747E-4	1.2874777809171755E-8	0.42937043446229556	-566.2911347086058	8221.58252073632	1133.77029150539	1343.0922906495355	231.6481952972227	41.098011866673886	4	25	18	24	6	0.19430171842569044	0.3262148352675701	0.30633335682377316	0.17315008948296648	
5830000	-9871.150365997237	-9269.796180422165	-601.3541855750714	-9269.796180422165	176.37196839942123	3.532687851874837	3.202763096929271E-4	0.4211289457416176	3.12876965166307E-4	1.8758234939383656E-8	0.4300507804106057	-561.2585291322481	5560.218587180843	1054.6662533468502	1931.6469911965198	419.0016605540057	34.714509404646584	5	20	10	36	6	0.19430171842569044	0.32133364824770944	0.31121454384363384	0.17315008948296648	
5840000	-9834.01693656165	-9254.796195743176	-579.2207408184727	-9254.796195743176	118.22675120532259	3.7012228082277647	3.8605872447420865E-4	0.5028839702814628	3.7805559522471736E-4	3.451628534194989E-8	0.49476977857197657	-542.8835838731997	1608.1201560203904	1307.6086678182082	140.25138640430387	312.35839299292604	77.04630234938651	18	20	15	16	8	0.18167987177618036	0.3308638521379423	0.32383639049314394	0.1636198855927336	
5850000	-9846.050025496834	-9257.66690861676	-588.383116880073	-9257.66690861676	155.3916573569794	3.8471596487972914	3.2752150037464525E-4	0.5774604126265259	3.325919076397038E-4	3.055313060678117E-8	0.5307648446373401	-555.9942784878481	1433.2841793593889	202.10807365914852	194.84176272839042	108.00010810256421	33.63011997424233	39	2	30	1	5	0.1888451161053513	0.3364806095214189	0.3015786719274831	0.17309560244574687	
5860000	-9856.156222561134	-9277.30893574537	-578.8472868157635	-9277.30893574537	109.9431935563034	3.8471596487972914	4.2055447397848934E-4	0.35529502132693264	4.005518887969119E-4	1.655777835617806E-8	0.315861460787164	-545.211935856819	1480.4497059719038	207.63035551659473	209.46515136894774	328.55539641238386	9.305357241547862	42	1	20	8	6	0.1888451161053513	0.325986671857171	0.3015786719274831	0.1835895401099948	
5870000	-9845.624754560835	-9269.120830174828	-576.5039243860062	-9269.120830174828	106.96826973979616	3.533093517507665	3.521178782248201E-4	0.5128301289456461	3.672457913996836E-4	3.174286905074769E-8	0.49038250274018497	-539.8544158152621	4366.101911330757	1337.95892036296	541.6109749785332	154.93271148875232	9.085236396634361	8	10	24	29	6	0.19380328845297506	0.3375106949842956	0.3072217255789969	0.16146429098373258	
5880000	-9866.118321564782	-9266.435188102063	-599.683133462718	-9266.435188102063	154.1763943555806	3.691904652094949	2.59959478041188E-4	0.4808770519097945	2.451228136883464E-4	1.3649070163050483E-8	0.4735193372222009	-560.6013670648927	5459.621462604988	163.48233651920486	552.8579864692296	420.8632182567695	4.9997618571515705	15	2	31	23	6	0.2030322423620712	0.3329378268485997	0.3025656398055967	0.16146429098373258	
5890000	-9936.763698899265	-9276.303096122041	-660.4606027772251	-9276.303096122041	257.1326664781733	3.8036853343717545	1.5243607433227427E-4	0.4065303080881148	1.4980128265753952E-4	3.5246055267035898E-9	0.39252507784775875	-619.8761106553327	6645.794013371948	2837.2785481971314	1340.2929274385226	592.6477508776691	63.51479706699637	14	8	20	29	6	0.1726840706348797	0.3648285704764365	0.30072337207144734	0.16176398681723664	
5900000	-9913.152421041743	-9265.717372157842	-647.4350488839007	-9265.717372157842	260.56988314893704	3.624297051800653	1.7006384193847573E-4	0.5747821269018558	1.691068068179646E-4	7.743887527721802E-9	0.5311365439392022	-608.110258462752	4905.291444902329	948.2197630833368	540.8661345877482	628.1864170347849	172.33225310206822	18	16	13	23	7	0.19493088822489613	0.329032162207261	0.30392852718653507	0.17210842238130802	
5910000	-9963.340389343919	-9272.368696456346	-690.9716928875728	-9272.368696456346	522.8697937280708	4.082930222672524	9.514364858586722E-5	0.4841130719140001	8.99671840072442E-5	1.6779082824882185E-9	0.45307667379743927	-645.1409320819695	17673.531211079513	4097.102011302916	784.8015660378759	2168.7421734551317	111.0286733786099	9	28	30	3	7	0.1731879772504702	0.3579348339370249	0.31850561673086325	0.15037157208164187	
5920000	-9979.471706331613	-9265.164217159547	-714.3074891720667	-9265.164217159547	733.6061562793457	3.5671965547657507	6.025121468985756E-5	0.4305529352415488	6.241077955229588E-5	6.175133305362192E-10	0.4242990534948917	-669.163703970279	24817.799006265377	4574.3819617199015	793.5502859669459	1571.4630276633964	146.7600289715819	6	38	5	21	7	0.19265426294877064	0.33654206121740843	0.31208426727297467	0.15871940856084654	
5930000	-9973.581996549148	-9247.52011098708	-726.0618855620686	-9247.52011098708	787.5677592760607	3.918172514242465	6.134562092804317E-5	0.5263925921659085	6.412627994573364E-5	1.0869057099943123E-9	0.5377390797079346	-676.7280573851293	60605.533362589835	15902.854100703173	3487.298580480815	2372.4388510269982	187.66477878387843	6	4	23	36	8	0.19265426294877064	0.33654206121740843	0.31208426727297467	0.15871940856084654	
5940000	-9999.187601824102	-9281.573061923937	-717.6145399001655	-9281.573061923937	683.359482791331	3.636217620866706	6.959867723535755E-5	0.4650714016978481	7.073769458830939E-5	1.0037680137801614E-9	0.45652492208734835	-670.9880489149474	19306.556361575538	10700.81868229052	4923.003051971636	1848.001741915049	75.97173854671087	8	8	14	41	6	0.19379718226981282	0.33199238896980193	0.3170460305387712	0.1571643982216144	
5950000	-10008.141462120275	-9284.779895466161	-723.3615666541139	-9284.779895466161	756.906633803364	3.4590983615438144	5.735018059879179E-5	0.3763071793282672	6.0685669919870065E-5	5.424259133914013E-10	0.39033022401926903	-677.5655881955439	39586.85133775065	5205.484241197816	3255.7202285638664	972.9825387470039	265.02000021850813	8	6	30	27	6	0.1939712043120814	0.33181836692753336	0.3170460305387712	0.1571643982216144	
5960000	-9983.794011267186	-9275.408638618046	-708.3853726491393	-9275.408638618046	550.9634113013431	3.4590983615438144	8.280551225040551E-5	0.34925223041456166	8.089247907358149E-5	1.1364899118410022E-9	0.41667347321668075	-663.5896300396063	26008.450619525647	7486.88553812469	2239.676605779136	1062.107723109159	143.42775991967247	6	11	29	24	7	0.19815666962907555	0.33916636535588884	0.30551256679342154	0.1571643982216144	
5970000	-9934.421716797478	-9289.327713686856	-645.0940031106219	-9289.327713686856	269.84623997634776	3.6714815276399246	1.6243841408486787E-4	0.30616269306845545	1.5141712327099578E-4	2.209527343554018E-9	0.3065768905449651	-602.1684747065273	20135.1704118614	2100.002484241116	3301.7595775099308	331.8736148503949	69.95207471654209	4	27	7	32	7	0.19815666962907555	0.33916636535588884	0.30551256679342154	0.1571643982216144	
5980000	-9935.733411616771	-9260.452930505708	-675.2804811110638	-9260.452930505708	424.84139226933536	3.4243559453311034	1.2712922126149133E-4	0.38314233153619276	1.1587497273732238E-4	2.5771037844159335E-9	0.4100780674757392	-629.7976903482884	20416.362324588863	20405.58471651008	2911.4452080179617	688.0754995429725	26.411512651778523	4	3	30	32	8	0.19815666962907555	0.3252259823390251	0.30551256679342154	0.17110478123847817	
5990000	-9901.843915527232	-9250.234122394291	-651.6097931329408	-9250.234122394291	270.9552423277886	3.8491232012953662	1.5880469159294794E-4	0.5442802394118574	1.4974687825337782E-4	5.848435625227044E-9	0.49751028372251666	-607.3901262261761	5789.737185344128	9442.692299614286	3905.882561330795	787.8406936396096	37.14365185115743	1	7	22	39	8	0.19815666962907555	0.3274875026160602	0.30551256679342154	0.16884326096144306	
6000000	-9904.192968515048	-9250.687457844744	-653.5055106703031	-9250.687457844744	308.41859004328256	3.508246290800766	1.4769819279570286E-4	0.5264201412484745	1.4041848586892385E-4	4.299329431516684E-9	0.4792682223693493	-608.4777382755483	25098.497732981272	3493.506119706591	4256.1609559556455	578.0953904602031	37.880176231403034	4	26	6	34	7	0.18665051164759758	0.3274875026160602	0.3092224185417975	0.1766395671945451	
6010000	-9907.928357303555	-9257.34735886541	-650.580998438145	-9257.34735886541	353.0675465731357	3.531959371379476	1.5026158252320063E-4	0.4738236373222548	1.4880152191311226E-4	5.669183741594797E-9	0.48902938111667377	-608.7838966774273	4041.747770406274	3127.7266994575675	4871.517268875875	355.23922666055194	77.08066923679252	6	23	8	33	7	0.18665051164759758	0.3274875026160602	0.30741599348889037	0.17844599224745225	
6020000	-9962.537140501914	-9266.323285892564	-696.2138546093495	-9266.323285892564	472.30287724996447	3.9899309497514923	8.383109438848984E-5	0.41481418031156103	8.450785063240685E-5	1.1900089945055738E-9	0.41946251569785403	-650.9553194076952	29255.9794242941	2428.969815426397	3568.333071854381	890.9557342811066	31.5465907541562	8	12	28	21	8	0.17236455906612447	0.34177345519753327	0.30741599348889037	0.17844599224745225	
6030000	-9995.615899180868	-9246.643953627548	-748.97194555332	-9246.643953627548	892.3394626388598	4.063500897958804	4.8394544248660405E-5	0.5393961380030091	4.643307988088883E-5	8.590069225705573E-10	0.603462355713917	-700.8621968555541	23348.88104641961	10720.342232665771	8014.317721165905	2085.0202079441447	122.0883299625122	5	12	23	30	7	0.1792569160579466	0.3348810982057111	0.30741599348889037	0.17844599224745225	
6040000	-10030.687038870274	-9252.88802440592	-777.7990144643533	-9252.88802440592	1637.3977733318593	4.12500522846082	3.317482713694789E-5	0.3979896298538856	3.278369152437475E-5	2.448894767191664E-10	0.4673764962957709	-728.4111525221355	42191.848363622245	7230.909003615679	13235.632994421489	1621.7991633293668	211.60342608717875	9	17	14	32	5	0.1792569160579466	0.3348810982057111	0.30741599348889037	0.17844599224745225	
6050000	-9948.087538430413	-9270.476570041317	-677.6109683890957	-9270.476570041317	456.39101041389296	3.8311729111302286	1.1488622803122389E-4	0.4451415054369197	1.1058403435323801E-4	3.315088497482991E-9	0.4986607559061105	-634.824107500472	14751.027454062809	1924.7589683500303	2611.027351329886	439.99735851323214	118.01102360580084	7	2	35	27	6	0.1847557502482654	0.34229228500390574	0.3019171592985716	0.17103480544925762	
6060000	-9918.593397055725	-9257.928165064526	-660.6652319911991	-9257.928165064526	310.68109651519023	3.589383173369758	1.4017588385813165E-4	0.4691926978706971	1.3598955258264096E-4	4.435485072998895E-9	0.48986868730820077	-618.4710935863371	7133.74850735343	7027.226605094784	1577.8837323173095	625.5276590537327	16.09321382472063	2	6	43	20	6	0.17512778481189611	0.33828390525112334	0.3151693635479642	0.1714189463890167	
6070000	-9941.411891907434	-9255.129472422637	-686.2824194847967	-9255.129472422637	498.5884231670431	3.589383173369758	1.0743805990613643E-4	0.39762052217606125	1.1315726101613445E-4	2.1908700673768908E-9	0.4166157553011318	-639.9534873237253	20396.569412184428	18892.682379897236	2194.5049667872913	1277.91409011051	346.4740453138699	4	1	34	30	8	0.17512778481189611	0.33828390525112334	0.3151693635479642	0.1714189463890167	
6080000	-9922.678965890962	-9268.7686483488	-653.9103175421624	-9268.7686483488	332.54785497999865	3.589383173369758	1.6187904771960407E-4	0.3215756136333626	1.619534246845489E-4	3.093754642395807E-9	0.34339471926491605	-607.8844967417314	45179.340514622374	21454.64578743335	3112.634365438077	428.56820405851437	67.40362502034074	3	4	33	32	5	0.1778419572062058	0.33534028846855174	0.3091132404447748	0.17770451388046807	
6090000	-9937.698176068046	-9275.60559117364	-662.0925848944071	-9275.60559117364	313.11190418826385	3.8484563800478484	1.2676165887132198E-4	0.31375782377595113	1.2462029147272943E-4	1.7514471827497877E-9	0.34222144497051477	-620.5512746177227	11143.075146027279	3263.163794384059	2042.2201296982153	512.4323284698087	68.95550804677595	7	1	34	29	6	0.1778419572062058	0.3472668561388185	0.3080449324294919	0.16684625422548421	
6100000	-9980.164299760263	-9268.349115120493	-711.8151846397711	-9268.349115120493	540.280873716139	3.8484563800478484	6.633637087063326E-5	0.36743758373993696	6.595990584121871E-5	6.74660056231125E-10	0.4016831481333305	-662.9102086602859	120756.61594904857	7003.092608337991	4984.325326599817	1330.2686925946862	56.064053491442046	3	10	25	31	8	0.1778419572062058	0.3472668561388185	0.3080449324294919	0.16684625422548421	
6110000	-10011.7961831057	-9251.749678634531	-760.0465044711685	-9251.749678634531	1313.608752991821	3.7760678562702767	3.867050255461013E-5	0.4046855974898324	4.024065969829058E-5	3.4811790015964083E-10	0.46276893897774346	-706.9655249768373	84622.25937814768	10057.304072365547	29585.63702849771	2197.5718107965395	147.87395807087043	3	30	3	33	8	0.18999333078879493	0.3484851634504161	0.29467525153530516	0.16684625422548421	
6120000	-10049.332696883297	-9262.730041317507	-786.6026555657904	-9262.730041317507	1668.0879050928452	3.7760678562702767	2.7009518599287918E-5	0.390494519697432	2.84212271505688E-5	1.1166146567960002E-10	0.4040352821608385	-737.2206407270148	107117.74380161594	10466.41325583961	2239.520039456074	2525.3213788529747	121.54801942828921	7	26	6	31	7	0.17986985568414776	0.348357867603608	0.30479872663995233	0.16697355007229228	
6130000	-9968.035149230032	-9275.255563457591	-692.7795857724404	-9275.255563457591	527.2585621324182	3.944729649749048	8.69424259180228E-5	0.36252970329228834	9.215822220539481E-5	9.758570549840735E-10	0.3484600809776976	-648.8454146333729	14160.236791099125	5892.316125026066	4031.874822658233	746.5870833324601	44.88516382166893	6	29	4	31	7	0.1768098458721395	0.34607149334404064	0.31014511071152795	0.16697355007229228	
6140000	-9954.43437921334	-9263.00379742399	-691.4305817893514	-9263.00379742399	380.88648982918215	3.9486570548398516	8.96703597991414E-5	0.4296597467051437	9.83031030473678E-5	2.213886659084313E-9	0.49449199802948	-648.6728685829283	9238.23726072593	3651.0596235339526	1809.2166836302665	1181.468003530369	53.5838958796371	11	33	3	23	7	0.1768098458721395	0.3389714821090767	0.3172451219464919	0.16697355007229228	
6150000	-9964.217149083597	-9251.596837404919	-712.6203116786791	-9251.596837404919	574.107240236288	3.946697231154467	5.6478602105037686E-5	0.4771523205182309	6.606167915803262E-5	1.2848827554543608E-9	0.5595962156157595	-667.339515875528	33120.25903630106	4161.996884052654	1075.8813908775387	1326.6962518051876	55.93200519173465	7	32	7	23	8	0.17935185856815394	0.3367237781649776	0.3027464536419063	0.1811779096249625	
6160000	-9929.98854129065	-9262.958358668926	-667.0301826217243	-9262.958358668926	321.3970708885088	3.946697231154467	1.162007147233543E-4	0.38533931899873664	1.2662799118483156E-4	2.6726256197242432E-9	0.4217402520614833	-624.1267502690686	14470.881954346316	1900.6165289370576	1243.8944946271636	1357.1060159982867	21.884155327914772	4	23	13	29	8	0.18240959280686828	0.3367237781649776	0.2996887194031919	0.1811779096249625	
6170000	-9944.039526977736	-9264.797576111525	-679.2419508662106	-9264.797576111525	355.98553877301345	4.104627885099099	1.0177590819869934E-4	0.37299054172590185	1.0755869626037416E-4	1.8208983286408436E-9	0.40648542671495436	-635.0833471518808	11846.470112604826	3772.866770041821	1123.6980290589513	2121.5519804866503	24.233305472716502	3	38	24	4	8	0.18125186206220092	0.33788150890964497	0.2996887194031919	0.1811779096249625	
6180000	-9923.864254565888	-9258.094894757649	-665.7693598082391	-9258.094894757649	325.81651381124306	3.3841614649197562	1.0007557427231099E-4	0.4143746484878644	1.054344406975927E-4	1.9163914920875653E-9	0.42213281573560374	-622.1553164126044	21179.42551178659	3148.381806063518	1019.8530819708773	1243.339697440998	6.114993821334913	9	25	27	9	7	0.18125186206220092	0.33788150890964497	0.2996887194031919	0.1811779096249625	
6190000	-9922.024000355375	-9263.079791025819	-658.9442093295559	-9263.079791025819	289.69399665139395	3.888029416008297	1.329987601236668E-4	0.4505841849749603	1.3566837090778195E-4	4.7634273628152875E-9	0.49730827766895674	-618.3021624794637	7523.15434169119	1690.6847648667058	704.0344570712649	848.4874063516863	21.241557733855366	7	34	10	19	7	0.1972171989061245	0.3193193662137309	0.31825086209910597	0.16521257278103893	
6200000	-9909.379841531818	-9260.294326426036	-649.0855151057818	-9260.294326426036	283.12018843314866	3.8499124326241088	1.3632078375748501E-4	0.5445219996927678	1.4564132958404643E-4	6.141634338777235E-9	0.5494730586269069	-604.2536696066325	17091.878140987083	2250.7146969476566	4492.120392964151	611.9067236863724	13.82300373131813	3	19	12	35	8	0.179559439657145	0.3193193662137309	0.33590862134808547	0.16521257278103893	
6210000	-9916.705928631336	-9263.546222834777	-653.159705796559	-9263.546222834777	286.00009449165407	3.9280459704531894	1.3700309777436723E-4	0.42951918345729706	1.3722745734982229E-4	3.455706293640228E-9	0.4378906761991661	-611.3272155496662	10206.933506837664	3334.637016284199	2002.5009928535865	527.7570213717621	39.96366711941915	5	1	32	31	8	0.179559439657145	0.3597349571328714	0.295493030428945	0.16521257278103893	
6220000	-9922.09106536958	-9267.721341145321	-654.3697242242577	-9267.721341145321	298.4599395116101	3.715596037018121	1.4692828933162076E-4	0.4199950505014126	1.4364436354209303E-4	4.880284299584873E-9	0.4837024348181997	-611.5294323426576	12817.54509704134	982.6300619986464	1976.6545413649694	932.0585805370589	26.19082317935688	5	3	32	31	6	0.18784918529211272	0.35144521149790364	0.2975897634375179	0.163115839772466	
6230000	-9934.764102061095	-9271.782859219737	-662.9812428413587	-9271.782859219737	320.7078877402528	3.9215873646317823	1.4796266419699825E-4	0.4950236982003644	1.3931747047881435E-4	4.859140285351969E-9	0.4923868824288299	-619.1830305156419	20374.261411624502	3870.242211335902	1991.7984423707715	745.6184660003522	34.928688596322246	5	4	29	33	6	0.18784918529211272	0.35144521149790364	0.2975897634375179	0.163115839772466	
6240000	-9906.928516569571	-9264.643129519001	-642.2853870505701	-9264.643129519001	256.5026986028468	3.9215873646317823	1.6505195210780198E-4	0.42129829614002334	1.6876400448842687E-4	4.8612450250371375E-9	0.42881365264103677	-599.7931886928429	9619.327862387088	6972.484128230028	2257.563873770123	483.9779981617983	20.97406041991723	5	3	32	29	8	0.17492275758060116	0.3343566584576313	0.3193095989179579	0.17141098504380992	
6250000	-9909.030864742015	-9253.84381000803	-655.1870547339855	-9253.84381000803	305.7415994185315	3.7428292323840107	1.4572089319854825E-4	0.4236117533830128	1.413549332147153E-4	3.759931598782566E-9	0.43551103234963595	-613.1722522379514	8207.744043177112	2962.562688006419	2956.055974183678	573.6841517337672	33.357139767315665	13	11	13	33	7	0.17492275758060116	0.33606393915097277	0.3193095989179579	0.16970370435046844	
6260000	-9927.309020373812	-9257.19551074894	-670.1135096248728	-9257.19551074894	405.976910436949	3.8873877627875295	1.3771913012661013E-4	0.40494701253942356	1.2775234850384172E-4	3.2400991305322296E-9	0.43174059559317646	-626.3589045762984	13035.174355190871	10273.045219361748	2306.8041058631547	478.2971137499179	198.73641704206443	5	5	33	29	5	0.18256239510057798	0.3435078943663455	0.30422600618260837	0.16970370435046844	
6270000	-9985.996083975444	-9259.9004876979	-726.095596277545	-9259.9004876979	736.2581347185659	3.7950800931206436	6.129536635335126E-5	0.458721899329733	6.317950827941332E-5	7.663263961136028E-10	0.45301835242554733	-681.683832571478	17805.91387693893	3905.9455740320036	2531.362272864389	1183.448814278038	157.69744441318142	11	15	26	18	7	0.18256239510057798	0.33930864202597716	0.31357404016070256	0.16455492271274255	
6280000	-9980.352749411497	-9266.739375506548	-713.6133739049487	-9266.739375506548	574.8359071524983	3.9268728370015014	7.444062428696694E-5	0.49549932794257057	7.451273955619206E-5	1.2857224372269813E-9	0.48435635671652233	-669.1271216735481	12913.02767682156	7566.230658518648	2935.012469375309	1002.1417235131526	53.64307306160977	13	1	32	25	6	0.18256239510057798	0.33930864202597716	0.31357404016070256	0.16455492271274255	
6290000	-9929.076387348268	-9267.503342365266	-661.5730449830035	-9267.503342365266	343.6410259272132	3.489309032313679	1.1362983527661962E-4	0.5355876662212754	1.1486290677864803E-4	3.1672986337774178E-9	0.5047851742660118	-618.991157048539	13988.831945991342	4993.292382473593	1685.472825083993	431.36686317247967	72.41756618076325	6	1	34	30	6	0.18256239510057798	0.33930864202597716	0.31357404016070256	0.16455492271274255	
6300000	-9898.36323885197	-9254.115233275732	-644.2480055762383	-9254.115233275732	272.5162104913963	4.00301851859917	1.6523978444094552E-4	0.4406967301059725	1.630209136207119E-4	5.780039997239012E-9	0.47329627717270445	-601.7411365467952	13975.930951847378	1289.4888427307474	2450.8897746064677	406.6776194184002	39.68156074260889	7	22	12	27	9	0.18256239510057798	0.33930864202597716	0.31357404016070256	0.16455492271274255	
6310000	-9924.800621141234	-9237.819015902774	-686.9816052384597	-9237.819015902774	432.24697047533834	3.990138294198536	8.572170120992574E-5	0.4429192793395993	8.784623672825015E-5	1.2916555750341556E-9	0.4193315841434	-642.9916038353206	23205.999652289946	2501.2653381683435	304.814004456879	917.9864469563172	80.61642645809309	6	38	6	22	5	0.1976487626384338	0.32474850208081996	0.31304781256800396	0.16455492271274255	
6320000	-9974.71741699909	-9262.505817312905	-712.2115996861847	-9262.505817312905	654.9352578317092	3.990138294198536	6.604225875663884E-5	0.505206089783646	6.474248099819545E-5	7.688981676864151E-10	0.4393452620057172	-666.5136456978393	32507.24659423778	4582.756049677381	3414.08844409968	802.0072267950947	105.85854210692735	7	27	8	28	7	0.1794574782456499	0.34519746945682456	0.3152160001102724	0.16012905218725348	
6330000	-9933.527806042523	-9285.200237166187	-648.3275688763359	-9285.200237166187	287.64670374379017	4.013099658655004	1.566045359110474E-4	0.37178127263792976	1.613939898338865E-4	3.6589683263763137E-9	0.3826797002591691	-607.5693850259379	11547.970488166207	1630.2100312259981	1761.2431922128014	298.59262045578595	47.42830483783662	9	29	4	27	8	0.1794574782456499	0.3310767496149103	0.3152160001102724	0.17424977202916772	
6340000	-9867.317574332648	-9267.808574316326	-599.5090000163212	-9267.808574316326	187.40329299870027	3.742595925014528	2.9742020437765505E-4	0.3672659970190409	2.8208613196075317E-4	1.4613954863225897E-8	0.41506888238007505	-560.6413905161945	5036.130509572706	1740.812784782839	1330.868146797104	302.2356175012273	86.8357808728614	8	21	3	36	9	0.1860739289096681	0.3310767496149103	0.3152160001102724	0.16763332136514952	
6350000	-9843.818204546431	-9268.8597844316	-574.9584201148326	-9268.8597844316	117.75567971381062	3.8719535969300907	3.7421520854721E-4	0.30934197631725935	3.6533958779281085E-4	1.543483007376628E-8	0.3348481957283417	-538.6169911548568	2109.780506950617	1809.1597426956387	898.7326164761017	225.62309930378984	15.570182500975648	11	9	16	33	8	0.1877779797305665	0.3280635838867405	0.3182291658384422	0.1659292705442511	
6360000	-9929.302780110927	-9284.427455385538	-644.875324725389	-9284.427455385538	303.04408580904436	3.9195788931656033	1.683622182417252E-4	0.36879177011186076	1.7710828259229672E-4	4.391083748851685E-9	0.3845583652603562	-605.636181653333	5870.870364959587	1581.9044479090653	1491.508968442477	310.10171560849597	50.54438891459489	14	2	25	30	6	0.1877779797305665	0.3280635838867405	0.3182291658384422	0.1659292705442511	
6370000	-9927.999523809329	-9272.32299923777	-655.6765245715599	-9272.32299923777	282.8673375876736	4.000779707141061	1.3297431030525356E-4	0.4249773985520608	1.582712012139309E-4	3.3245518464363924E-9	0.39390515234882273	-612.1956249088786	14865.057997095471	1843.95507096392	2093.6163732575405	357.05731444892047	594.7595633303894	6	22	16	28	5	0.19566271429476034	0.3253344566464028	0.3182291658384422	0.16077366322039496	
6380000	-9926.075164396161	-9282.208728879235	-643.8664355169262	-9282.208728879235	406.8776417789372	3.571830724723574	1.4930491051332772E-4	0.34474565925429346	1.5338240059706635E-4	3.335227974117193E-9	0.3812856743933473	-602.7136877113703	10370.836879981132	2710.9032099418628	1985.4072911314588	410.2270165907826	106.59464133768462	8	5	27	30	7	0.19566271429476034	0.3253344566464028	0.3182291658384422	0.16077366322039496	
6390000	-9926.988107945128	-9263.31709933309	-663.6710086120391	-9263.31709933309	385.91912877622286	3.797589805245906	1.2632348589274766E-4	0.336585827828306	1.3781324633171723E-4	2.1036123139640994E-9	0.3612606516060653	-620.7736770001567	7726.870388910448	10351.283540908873	1834.1217377863052	614.2883763366731	145.29266431783634	7	1	31	30	8	0.17700716209351933	0.3253344566464028	0.31429079653827896	0.18336758472179918	
6400000	-9937.03034429053	-9262.344415190137	-674.6859291003927	-9262.344415190137	509.0277699394975	3.6618659074298834	1.2369948707461866E-4	0.46926752481359507	1.2088601492103684E-4	3.139205497540669E-9	0.471693620166111	-628.6626898058804	49137.71644623874	13707.36243697471	1904.5784375839964	385.33220267272793	225.5321347127991	7	1	37	21	11	0.19561497557279084	0.3253344566464028	0.3086930161355164	0.17035755164529018	
6410000	-9932.779030250105	-9260.778868266672	-672.000161983433	-9260.778868266672	426.56592574139046	3.8597584560730946	1.0665372636790069E-4	0.3846163084858116	1.0932470911519455E-4	1.7797129135412692E-9	0.41113570179259085	-627.7889764875725	12667.043129989617	13272.209218649301	2909.3323741843537	521.6051179668651	111.58341758343778	3	5	32	28	9	0.19095055922101808	0.34003863184797295	0.303186015195761	0.16582479373524817	
6420000	-9901.101268612605	-9244.351794719103	-656.7494738935029	-9244.351794719103	352.21278282299136	3.8597584560730946	1.3277674371263879E-4	0.4830477170558189	1.3492409382320276E-4	4.843755071827653E-9	0.5187888900717441	-613.0643080595613	17254.30905064954	5957.885698927616	3524.945066019883	317.7013389609561	73.43479837136209	7	3	29	29	9	0.19095055922101808	0.3417923134134224	0.303186015195761	0.16407111216979867	
6430000	-9966.96988495936	-9261.760881091286	-705.2090038680748	-9261.760881091286	656.858089731263	4.123963943503935	8.234940357040326E-5	0.4059613712369227	8.69302024311661E-5	1.561928343811213E-9	0.47046796286089543	-659.8050927442287	23037.848495866936	2476.7193451537664	4828.677566080729	411.4578186682411	312.8583789675492	9	10	26	23	9	0.17130139825021626	0.3417923134134224	0.3228351761665628	0.16407111216979867	
6440000	-9988.014179050479	-9263.280033962592	-724.7341450878866	-9263.280033962592	923.9890021585585	3.5548330385890137	5.06915788351135E-5	0.365278423114143	5.163293245272279E-5	3.46768715353556E-10	0.36249946975260094	-676.6428373457898	27014.16829148204	4034.978170649951	8790.82130670074	2056.6375479650333	718.9511942383499	8	23	3	1	42	0.17130139825021626	0.3417923134134224	0.3228351761665628	0.16407111216979867	
6450000	-10054.95161727165	-9265.53348939332	-789.4181278783313	-9265.53348939332	1614.6100132569532	3.5548330385890137	2.8221586274164395E-5	0.4111375074599944	2.872058284493838E-5	1.461481976436657E-10	0.43621564866794904	-733.3012928717586	140570.94542196943	9604.488736635567	14228.847290774067	27269.574809993435	1746.526015665287	6	17	5	6	43	0.17984066234843096	0.33001724715720365	0.3066398452876451	0.18350224520672048	
6460000	-10002.040075454697	-9268.557686645607	-733.4823888090904	-9268.557686645607	852.3909642686435	3.3829167407835756	6.473835279657387E-5	0.4389365570720133	6.103042477699035E-5	8.395619071270617E-10	0.4840458480374278	-681.4361598404233	30524.700989696335	24196.27173236623	23924.42982826983	8192.878925477553	847.9217074390231	5	4	1	28	39	0.17984066234843096	0.3443963907510823	0.29226070169376644	0.18350224520672048	
6470000	-9925.607853297226	-9255.826078035132	-669.7817752620934	-9255.826078035132	373.0471376265859	3.1829742527326825	1.4948270487177652E-4	0.5191514608481475	1.4219978376587381E-4	5.026544782213235E-9	0.4903705444147555	-625.280410508262	5906.333673982641	2411.268415776575	5314.584697954862	1644.3368562273479	399.89806658893485	11	8	14	6	38	0.17984066234843096	0.3443963907510823	0.29226070169376644	0.18350224520672048	
6480000	-9910.821831424026	-9261.9127215526	-648.9091098714257	-9261.9127215526	324.16731469561637	3.7016387193836735	1.872333427723121E-4	0.4848426686086463	1.6499933130004386E-4	7.033544097544303E-9	0.4949870885893756	-605.2119321904444	8908.89465312771	2977.4952830882703	3180.8393513711558	1264.3419839904377	318.18338403132884	2	11	20	4	40	0.17980301821836436	0.359111682333941	0.2922983458238331	0.16878695362386179	
6490000	-9988.213239524039	-9279.65356500653	-708.5596745175079	-9279.65356500653	620.1244681259354	3.7016387193836735	8.135838169591141E-5	0.3989754891492343	8.263900791830183E-5	1.0092292592240554E-9	0.39387076363924783	-663.1297924572	22080.971709918867	4755.395632978491	4274.042086643741	706.5077830167412	581.1258376500344	8	8	27	22	12	0.18052630190911514	0.359111682333941	0.2915750621330823	0.16878695362386179	
6500000	-9920.92493556698	-9256.030804976417	-664.8941305905626	-9256.030804976417	383.9797313726849	3.6194312420903185	1.2262433308606965E-4	0.32119329833519966	1.2047151859787846E-4	1.5690660739744022E-9	0.3285145840875761	-620.8197771507299	1922.8095602698486	10112.292412585184	2612.223344376085	514.296794236634	154.10667674353087	1	10	25	34	7	0.18052630190911514	0.359111682333941	0.2915750621330823	0.16878695362386179	
6510000	-9902.630876492152	-9255.01489117955	-647.6159853126021	-9255.01489117955	522.1428950544891	3.3267392785319467	1.5509870910249455E-4	0.4915924033711761	1.4529754500751084E-4	4.292944132930063E-9	0.44032537676808864	-605.142818696645	11154.582607986358	1245.1391918721451	2190.5868153607225	513.8054624866919	266.1647156423683	7	6	25	33	6	0.18052630190911514	0.3512448470650503	0.29944189740197297	0.16878695362386179	
6520000	-9943.864699561502	-9257.99543425796	-685.8692653035417	-9257.99543425796	440.93263584194113	3.597483391421727	1.0744012621767538E-4	0.5117141373659841	1.1020607478381141E-4	2.94873050728232E-9	0.50966650158686	-639.1005276813473	9672.805174553376	28309.159772427345	2208.932295479575	695.5201945478948	200.31766504461046	8	2	30	29	8	0.1772141295178438	0.3377975968522836	0.30433552223696503	0.18065275139290782	
6530000	-9878.929297528379	-9266.04106765175	-612.8882298766289	-9266.04106765175	239.0659280456462	3.609174504294825	2.7105873108514703E-4	0.48914723926729253	2.4784814426942144E-4	1.72009938765568E-8	0.5301430077443348	-573.4787348536664	5673.26732546271	1538.557216726356	1609.9721581183694	264.8261184747873	27.433338454519212	4	19	15	33	6	0.182399661987393	0.3377975968522836	0.29771962961340276	0.18208311154692092	
6540000	-9844.519779334785	-9257.588864567497	-586.9309147672886	-9257.588864567497	120.25419224454433	3.364597685115428	3.85761885601002E-4	0.4728901395251355	3.449920411733938E-4	2.490449266214133E-8	0.4600753584413982	-550.2147408489586	3074.5641670821938	1530.2670461630935	689.2324964254224	177.094084943513	54.57295270508234	4	19	24	22	8	0.1969533151978042	0.34533073907312906	0.2901865672201189	0.16752937850894814	
6550000	-9859.761773929842	-9257.314004691532	-602.4477692383091	-9257.314004691532	143.119852626709	3.7343787850322556	3.3697116117519893E-4	0.6215374407846324	2.999837814396922E-4	3.598052626160059E-8	0.6457938606344535	-564.9007800882143	5614.896470973997	1216.2225127976453	475.20291126698976	167.6538255054355	33.301459720872664	6	35	3	27	6	0.18612656308468306	0.3484331247078294	0.30117083061026434	0.1642694815972235	
6560000	-9872.949811467162	-9273.097028755561	-599.8527827116009	-9273.097028755561	153.99808055205798	3.4924777721912443	2.4772351300008196E-4	0.5520290733766328	2.4410306236075357E-4	1.2948125418377126E-8	0.4873627932455638	-564.6928544930869	4943.213461693611	1361.507031426012	283.2499686650936	38.89845182343413	22.832962675464316	5	40	24	7	1	0.18612656308468306	0.34944919576648165	0.2945506396490431	0.16987360149979241	
6570000	-9885.840546093734	-9260.758110059269	-625.0824360344658	-9260.758110059269	223.26294037638496	3.4342049341235925	1.9455538423631896E-4	0.41693123739453275	1.8718577909963236E-4	6.604918385141545E-9	0.44570017574592385	-589.6867072792231	5829.949959590822	2015.3825455344827	204.04710798825664	50.87559032365436	29.86784015338135	6	40	24	2	5	0.18612656308468306	0.3287930901853767	0.31436739242018474	0.17071295430975567	
6580000	-9943.237346202142	-9277.64305370231	-665.5942924998329	-9277.64305370231	384.38927930585334	3.464847282423229	1.2404179722210772E-4	0.3971678810321243	1.2186542609950248E-4	2.21723032281735E-9	0.4065227753209252	-621.7185932758314	77579.60243897156	2799.075993527407	728.3524837804779	353.7454378790143	116.21154056878744	4	37	1	27	8	0.1851775548158788	0.3599709445655378	0.2916008267973822	0.16325067382120134	
6590000	-9909.487683165968	-9246.647373994725	-662.8403091712419	-9246.647373994725	313.25277600603954	3.904989433489788	1.5870369653052412E-4	0.5218871548987046	1.5862948682924868E-4	6.976493938636664E-9	0.5290131524493654	-623.0393730618556	5379.703518339006	2357.7922480049983	807.7351107843173	407.4814702785192	170.8938691743366	4	40	8	12	13	0.1851775548158788	0.33471500185839625	0.2916008267973822	0.18850661652834283	
6600000	-9889.129176831128	-9259.308550922202	-629.8206259089264	-9259.308550922202	245.34534329046664	3.4395046790132153	1.9677973006122665E-4	0.48236409392668783	1.962429849066894E-4	1.0275045121319486E-8	0.5018615310767275	-591.489624741553	5792.211543518869	1454.823412261459	391.43171424456915	352.2488845425438	109.46782031112669	10	38	14	7	8	0.1851775548158788	0.34946876863646525	0.30263488547618084	0.16271879107147513	
6610000	-9927.015834995736	-9269.028694006014	-657.987140989723	-9269.028694006014	248.83010992189588	3.8889564383118014	1.4879911551649854E-4	0.4952403453781417	1.572308844549694E-4	5.793964473615131E-9	0.512440947765386	-618.4555400605859	17256.577890738925	1953.1707052382221	410.9264667177303	164.91139063210446	40.7365120991458	8	42	6	16	5	0.18403655524115972	0.3400893718500547	0.3083421947961523	0.1675318781126333	
6620000	-9962.926356612375	-9277.835009644687	-685.0913469676897	-9277.835009644687	412.36868722744623	3.4637158603436315	9.821618133576498E-5	0.4011477613814226	9.710273751559926E-5	1.5748430879737678E-9	0.4245847393191806	-643.0845864390275	20450.7820016935	2302.726001866117	1367.9628229456941	454.97762972345663	76.18971505897949	9	33	19	8	8	0.19030538325270027	0.3400893718500547	0.2995979978294067	0.17000724706783835	
6630000	-9958.7773112738	-9272.63914227207	-686.138169001729	-9272.63914227207	431.4381599325677	3.3845580722052384	9.69235455138306E-5	0.47483729395708824	9.357943948294798E-5	1.7089893495906303E-9	0.4456850267855346	-644.5067212470545	9298.39216030183	5556.6977784612845	980.6662088737326	551.9324987733495	47.222490043707765	8	21	31	9	8	0.18083122815384733	0.3508245591228115	0.30484843412932766	0.16349577859401343	
6640000	-9942.50523020093	-9256.743584307485	-685.7616458934441	-9256.743584307485	574.9600584148612	3.99596625730421	9.503734684017854E-5	0.5321968270277235	9.526941988495505E-5	2.422772078271011E-9	0.5206456738473694	-644.3187262518821	15452.22658938765	3432.1106374801807	865.4650826400086	168.42018655270584	158.66791349985752	8	26	36	5	2	0.1796955834132815	0.3464502961764884	0.3059840788698934	0.16787004154033655	
6650000	-9942.791331978748	-9268.606506764214	-674.1848252145337	-9268.606506764214	342.6936036748731	3.7330126016032525	1.2415091698837337E-4	0.49781018239999864	1.2308692046691241E-4	4.062614448114824E-9	0.5274297105770706	-634.3418922171388	9252.96125238131	2360.4769182086884	334.40340287303786	327.29257369271875	172.18913045096664	15	29	5	20	8	0.18415152515734842	0.3464502961764884	0.3077687965242539	0.16162938214190914	
6660000	-9967.638987630677	-9277.853518400541	-689.7854692301345	-9277.853518400541	479.97053218694526	3.4026388855543757	8.238702733987224E-5	0.3438599057405245	8.572008543199503E-5	1.0602844655857271E-9	0.3815840030265173	-646.5824499153183	17059.052357672466	3925.6482330590966	3302.0577476938943	540.4053930700011	100.18815885292028	8	27	4	31	7	0.18415152515734842	0.3464502961764884	0.3077687965242539	0.16162938214190914	
6670000	-9985.919740593545	-9279.585910666148	-706.3338299273973	-9279.585910666148	622.5938772209432	3.7291345916871763	7.543321631795116E-5	0.4133793715067215	7.902648440392439E-5	1.0671587040372354E-9	0.4220220052563315	-663.2407104657162	6998.726131463906	6428.901208593066	3100.35032556218	866.5156795155793	117.25175555061504	15	23	2	29	8	0.1673520352123564	0.3505940564346813	0.303625036266061	0.17842887208690117	
6680000	-9938.642270562237	-9264.080864730457	-674.5614058317809	-9264.080864730457	408.8266151423904	3.7291345916871763	1.204006169828074E-4	0.4929267375802135	1.2827126636058632E-4	3.846781736821717E-9	0.4977399807427132	-632.5915566007087	9579.518231370688	4073.323518060792	1304.1541366453864	556.2873208485028	205.1674261952839	13	22	6	29	7	0.1924935305077409	0.309987246925563	0.31093886646791935	0.18658035609877657	
6690000	-9927.17001082935	-9256.157742501553	-671.0122683277971	-9256.157742501553	439.1519274268144	3.7291345916871763	9.263070211113126E-5	0.4862535633901763	1.0405746142585752E-4	2.519802814746933E-9	0.4966844638219884	-628.9850813974825	11179.227866656065	3748.33553689139	248.14559846028607	502.0490195875288	368.1539727114365	8	26	6	32	5	0.18884381673212458	0.30948422046558904	0.3127994760996133	0.18887248670267295	
6700000	-9968.956082264964	-9266.16377929313	-702.7923029718328	-9266.16377929313	586.6237050794188	3.8002709742701537	6.904367968320042E-5	0.41789685601562715	7.61165156538529E-5	8.128018405318964E-10	0.3934704005471522	-658.2282420030158	18759.85379068159	6038.72480877155	3649.8313028308944	843.6417421105202	36.85108796731245	7	27	2	34	7	0.18639651903619414	0.3170441445898055	0.3380698013014722	0.15848953507252803	
6710000	-9936.971165189043	-9261.26952086749	-675.7016443215522	-9261.26952086749	398.06167582805205	3.8002709742701537	1.0515892508959964E-4	0.45719468288706666	1.0330495687119162E-4	2.1726629395104026E-9	0.45779978962706785	-628.6042968935753	42104.99956907583	1936.6808546513303	4846.5615598374025	867.2148684567055	62.326479542042264	6	24	5	35	7	0.18639651903619414	0.3170441445898055	0.3380698013014722	0.15848953507252803	
6720000	-9920.967163544716	-9263.592798989817	-657.3743645548984	-9263.592798989817	440.47739314623743	3.8002709742701537	1.0558811709835688E-4	0.5157622900981488	1.1589351641269784E-4	2.9323638524815158E-9	0.4881424119459515	-612.249432757997	25311.417019882523	920.6017562133223	2566.621388526876	677.4438897344726	117.81248923723595	7	14	15	33	8	0.18639651903619414	0.3170441445898055	0.3380698013014722	0.15848953507252803	
6730000	-10009.17517971944	-9264.010171046537	-745.1650086729031	-9264.010171046537	1026.1558582269795	3.5084010714126377	4.192371567968517E-5	0.39702652389155113	4.09614581993404E-5	2.706447706111293E-10	0.4177396548070166	-695.3414531570497	21187.2659891707	3790.519067275149	16573.571170593503	1524.6858005601553	164.62060602836624	13	20	3	35	6	0.17073697502567733	0.32080480005061435	0.33430914584066335	0.17414907908304483	
6740000	-10004.302781152655	-9272.90475883986	-731.398022312795	-9272.90475883986	829.6774937365207	3.61869397236538	4.906855227710101E-5	0.36990038066901104	4.906976565347998E-5	3.710848449821889E-10	0.39437138001197214	-682.5415636912031	28263.32459124436	5495.223551313525	14343.701787318538	1643.89704520717	88.29089365778322	8	23	8	30	8	0.17073697502567733	0.32080480005061435	0.33430914584066335	0.17414907908304483	
6750000	-10060.407791743462	-9273.795901288173	-786.6118904552886	-9273.795901288173	2008.1671844512966	3.705042457280691	2.9055138824227794E-5	0.49687219273310457	2.5136737478809426E-5	1.7833448610047167E-10	0.533917778212502	-734.6904342664523	75925.9565250592	2793.6561783834004	9818.661241819313	3250.9936800858673	183.0006829693447	10	11	22	30	4	0.17073697502567733	0.34236252567229997	0.3038164926210683	0.18308400668095426	
6760000	-9881.791145735802	-9258.670157679451	-623.120988056352	-9258.670157679451	281.1101613605373	3.705042457280691	1.5029870910089892E-4	0.3186071528325857	1.5904427119625293E-4	2.815610855999831E-9	0.34375593900340423	-582.1679561171616	13204.098713102683	742.9839930075111	1386.4183439301335	459.9151697737509	56.97622280524596	7	22	20	21	7	0.18406539833702137	0.3389534392082797	0.3038164926210683	0.1731646698336305	
6770000	-9842.464393571589	-9262.497383857926	-579.9670097136631	-9262.497383857926	176.54651588810867	3.705042457280691	2.3608483302226858E-4	0.34354334524784463	2.552287575919199E-4	8.721098048462623E-9	0.3718312036566457	-537.5921020400249	4887.715340256491	274.9614241221147	1739.7130026080838	373.0012045468838	24.66273509792529	7	22	8	31	9	0.18406539833702137	0.3300909284204522	0.3078658521875211	0.1779778210550052	
6780000	-9854.528160904374	-9265.957570970148	-588.5705899342272	-9265.957570970148	173.9863359367777	3.4937831353887754	2.5747907855361854E-4	0.36416718720536817	2.5643682387182197E-4	9.666338082966974E-9	0.3865147374574191	-548.6582423870836	6373.0748478428495	297.8747783823966	1136.499802076048	311.9632530890411	14.61414674800574	9	13	18	28	9	0.20005648530178377	0.3300909284204522	0.3013528230035213	0.1684997632742426	
6790000	-9869.648430772986	-9265.254933826775	-604.3934969462116	-9265.254933826775	170.7212375454515	3.8848868465668374	2.537144968253172E-4	0.518175771433073	2.568899761076541E-4	1.5197716656821955E-8	0.4727164398919107	-566.5824977767011	5846.787860087706	786.8309161458324	494.1674190772503	304.9890847971827	20.240863285821643	8	28	28	4	9	0.181426285389897	0.3300909284204522	0.3013528230035213	0.18712996318612937	
6800000	-9867.482980864408	-9265.867522650009	-601.6154582143984	-9265.867522650009	172.3420288596378	3.6374235605615417	2.222932371545014E-4	0.4458116760902596	2.3079011400426559E-4	8.157669339620861E-9	0.4085281663307993	-563.8589603009242	3970.3864663100453	1085.278231720372	328.4526881875941	488.188485159039	28.361971642186464	7	33	22	6	9	0.18529874202229574	0.3422171897336598	0.2974803663711225	0.1750037018729218	
6810000	-9852.363645854412	-9258.82963124013	-593.5340146142807	-9258.82963124013	154.00018197054646	4.159206228692653	2.5975409900670654E-4	0.5024632645776823	2.714925991310694E-4	1.8678409060134924E-8	0.5147826033168721	-553.5571598523841	8753.231409266198	985.0128530792938	312.4310374779592	584.7719502559806	33.02258853244687	7	36	20	6	8	0.18805363897337532	0.35031516806411267	0.3084260690477999	0.15320512391471194	
6820000	-9918.504477722472	-9256.55116000761	-661.9533177148625	-9256.55116000761	427.8553231070665	4.159206228692653	1.1189344608145557E-4	0.4941263865104778	1.184619510447377E-4	3.5113573504531777E-9	0.508730185364548	-616.2872816410027	20558.41423246247	2058.525447230136	335.501835195576	1458.6195458548468	52.283083467281976	4	38	25	4	6	0.18250184257893465	0.35421188394117725	0.30243144186491683	0.16085483161497116	
6830000	-9887.480476224759	-9259.459253950869	-628.0212222738893	-9259.459253950869	285.9752371343686	4.073712026983412	1.902452850067199E-4	0.4473029464146056	1.7923762097177346E-4	8.192134011172093E-9	0.48227784765239395	-586.6940475392041	11939.05606282741	1300.87316066666	441.8577297932456	822.9562187497459	28.088494356213907	7	37	22	4	7	0.18250184257893465	0.3484132381034246	0.30823008770266946	0.16085483161497116	
6840000	-9875.01815511677	-9262.535330253657	-612.482824863113	-9262.535330253657	183.8823198111917	4.073712026983412	2.2524991190869988E-4	0.39195985340304407	2.2089454907430207E-4	6.739218706027463E-9	0.38009730146398246	-572.6367343704195	9640.711380646144	982.3951106239749	1110.7206592512446	381.2581154125919	19.13626124489462	7	31	4	27	8	0.18250184257893465	0.3484132381034246	0.30823008770266946	0.16085483161497116	
6850000	-9862.378871755494	-9267.348347720726	-595.0305240347674	-9267.348347720726	156.956918334701	3.5961113979196524	2.9728428426811196E-4	0.36460685107762725	2.7398143875574985E-4	9.689308379722255E-9	0.3506532059129101	-559.184913156067	3061.332838706934	1192.326969947895	238.3019481118264	276.8986698133308	25.14123197356491	11	30	11	17	8	0.18124817864411844	0.33585050501535996	0.30650016360880555	0.17640115273171592	
6860000	-9857.10866462325	-9259.963650203714	-597.1450144195366	-9259.963650203714	169.20813250494766	3.7756919225262893	3.2383197657735876E-4	0.4834041508569073	3.116267849660848E-4	2.8051490776166083E-8	0.5296986651983854	-560.759527893497	2429.384280039173	1028.8021719966275	505.66260428953956	292.54066413480456	56.161765830490005	9	22	16	22	8	0.18124817864411844	0.34470407091467364	0.29764659770949187	0.17640115273171592	
6870000	-9881.44361952461	-9262.893741204514	-618.5498783200958	-9262.893741204514	212.9950318234045	4.009156078866898	2.22205427079983E-4	0.4628705122223602	2.2711377207314473E-4	1.1115739674911079E-8	0.47111716809231713	-578.5117964841987	5277.864923655075	2230.273411650691	937.0835426765028	653.6498009927948	33.62223364842105	8	9	25	27	8	0.18124817864411844	0.34470407091467364	0.29764659770949187	0.17640115273171592	
6880000	-9937.109587977198	-9269.100238495334	-668.0093494818656	-9269.100238495334	424.4897147106075	3.9618534267012553	1.2746298414744884E-4	0.44216883361863074	1.252002508511985E-4	2.755559076463479E-9	0.41626852139200327	-625.0296135624028	16142.684865339756	2838.3318151410863	1352.61298272737	934.2529511129117	73.94714500966347	10	6	40	13	8	0.18156302172660924	0.34470407091467364	0.3074668781253555	0.16626602923336148	
6890000	-9923.659054083424	-9266.769135897894	-656.8899181855298	-9266.769135897894	380.0130894986678	3.618190979243465	1.4775197880020604E-4	0.5153079886400823	1.5388554515431214E-4	5.419287107586107E-9	0.4754633286976625	-617.2983669714301	5572.420495816883	2215.8710518771327	608.9795133527498	461.1513581196479	152.7271607879729	7	24	16	21	9	0.18769805118924046	0.3475132193096349	0.298522700267763	0.16626602923336148	
6900000	-9884.978101703686	-9236.988216852016	-647.9898848516704	-9236.988216852016	254.71457296334884	3.618190979243465	1.7060984460164682E-4	0.6698890691189057	1.762721494898641E-4	1.2354620088455982E-8	0.6434488809434353	-606.105648986728	10400.58916030239	3740.1090766092007	786.5369442676421	469.6901300058268	148.06702330202322	3	31	8	27	8	0.18769805118924046	0.3475132193096349	0.30194556735534	0.1628431621457845	
6910000	-9897.745605924174	-9255.33253457852	-642.4130713456537	-9255.33253457852	261.45855402152495	3.6952975878711314	1.526575498472559E-4	0.5274516679649445	1.4672076713932833E-4	4.761944790384663E-9	0.4711694906588103	-600.4403262136678	15517.909874680225	2120.9665572506683	380.30280684187636	674.7479938895772	47.179521227761064	4	29	22	15	7	0.1728060318795011	0.32291354263394967	0.3168375866650794	0.18744283882146978	
6920000	-9874.769944407653	-9260.158483649255	-614.611460758398	-9260.158483649255	225.00447541808637	3.6952975878711314	2.4271902876091598E-4	0.5091867683352845	2.1555036508151868E-4	1.5326716864383124E-8	0.5187131386156837	-574.0398728555826	4342.739255592124	714.1284144193904	2109.9804116094365	358.4497526058361	31.801712975602758	4	11	23	33	6	0.18606646446955036	0.3119654061955203	0.31452529051345945	0.18744283882146978	
6930000	-9879.627962616725	-9266.362940524723	-613.2650220920016	-9266.362940524723	211.55594196762715	3.577802060162614	3.019119699522123E-4	0.5062350546141811	2.706256696608008E-4	1.8044436808055323E-8	0.47639395739594853	-574.3807738251456	4732.345696737009	1384.6837770439395	1140.9908556579949	345.45232881292577	47.46830518101733	8	22	12	28	7	0.18606646446955036	0.33482585694249656	0.3195808746546086	0.15952680393334442	
6940000	-9887.956621746811	-9274.571979573097	-613.3846421737146	-9274.571979573097	180.8450903849757	3.931194254077399	2.814084269448121E-4	0.44432942781423834	2.732655352205694E-4	1.1597129121778942E-8	0.397139239091538	-574.8372626568384	4477.602662148535	1137.6035037278066	1364.45207547653	206.44859341216466	75.73569329810168	10	22	15	23	7	0.1881880354436435	0.33961690068662576	0.3147898309104794	0.1574052329592513	
6950000	-9917.971167163625	-9286.876084017356	-631.0950831462684	-9286.876084017356	229.6955375037929	3.5893291041461324	2.0938519273956986E-4	0.3444062886209559	2.088535725614189E-4	7.085337775818546E-9	0.40643991931521595	-590.5951546023284	8994.867190242807	1253.4803014398901	1833.658962694042	415.33212103368186	40.48976479713193	5	36	1	33	2	0.18514562050295172	0.3354958358338547	0.3136338775691675	0.16572466609402597	
6960000	-9912.841070119264	-9260.380429791721	-652.4606403275421	-9260.380429791721	261.479035370554	3.595402208178661	1.7002076211241487E-4	0.35944931212527526	1.6438372940188325E-4	3.7449891860879335E-9	0.37965236131867003	-610.0186868972302	10069.125703307041	6623.912578151588	2464.4135918552543	562.000544536445	34.14530716752514	1	1	32	37	6	0.1828085693197553	0.32944752758847085	0.3034104443194335	0.18433345877234025	
6970000	-9928.866324564868	-9266.64563260307	-662.2206919617981	-9266.64563260307	389.4722581424247	3.595402208178661	1.1954142570144824E-4	0.37493765865138723	1.232003301870361E-4	2.619921778075657E-9	0.41713104767861303	-620.4361066744219	9722.95848282438	3949.2322625851716	1760.6229589465806	662.3624964471621	87.60265267073135	8	1	34	27	7	0.19123543863130332	0.32274807267506117	0.3132115676301877	0.17280492106344766	
6980000	-9910.70379700684	-9267.244953627249	-643.4588433795906	-9267.244953627249	320.7542811585729	3.595402208178661	1.3164521528281344E-4	0.5119736402622107	1.515731730855823E-4	6.192756251058937E-9	0.5466362608262573	-600.0914198038477	12163.840992055397	1125.0850159714246	2521.3186334966676	497.9517954022876	320.6593268077602	6	28	7	32	4	0.19123543863130332	0.32760073233600157	0.3132115676301877	0.1679522614025073	
6990000	-9909.616335375964	-9261.123180979455	-648.4931543965089	-9261.123180979455	359.7683077122886	3.661811517254174	1.2914818357636057E-4	0.4660505733537032	1.351284271932081E-4	4.7829493540167114E-9	0.5101052397079756	-606.4427172187256	20275.325884324047	1310.5107313923036	772.1355091184391	610.5278749658677	220.03240848244675	6	39	4	22	6	0.19123543863130332	0.32760073233600157	0.3220332377620354	0.1591305912706596	
7000000	-9910.588337453513	-9286.930182415046	-623.6581550384665	-9286.930182415046	285.12713888986025	3.7949106473400436	1.6261625033642255E-4	0.43656609379566064	1.7972417310570103E-4	5.771706197649241E-9	0.44787871062364537	-582.6540545041078	16455.83743552288	1338.2319076300425	501.02508350974625	550.206539312188	111.21378262488845	4	37	3	25	8	0.1855928464574743	0.3334806346065236	0.32349694532253237	0.15742957361346965	
7010000	-9893.320329581078	-9265.199544869227	-628.1207847118507	-9265.199544869227	266.20506922829725	3.7949106473400436	1.605427931868302E-4	0.49362156669633184	1.795060491649571E-4	1.0054790949619752E-8	0.582847181886767	-585.9940661843884	34589.32069911765	1221.3203108737127	856.4803052255025	341.41543216689655	28.738114308116838	5	5	35	25	7	0.19788545596100954	0.33545670920711484	0.30922826121840585	0.15742957361346965	
7020000	-9953.536038615972	-9259.95965550912	-693.5763831068523	-9259.95965550912	445.30755976126	3.922281131902693	6.86448639900725E-5	0.4264643778342326	7.425854478312934E-5	1.1669808062811264E-9	0.4620238483396954	-649.177000530858	46627.59486423928	2812.6067925818697	940.0821481643612	817.955332594447	26.050793024703164	9	27	13	22	6	0.19788545596100954	0.33545670920711484	0.30922826121840585	0.15742957361346965	
7030000	-9950.85523194512	-9256.217163406141	-694.638068538977	-9256.217163406141	444.0786912622888	3.8388096501781477	7.022406375150829E-5	0.45925319836702416	7.701482249673505E-5	1.4297337959100437E-9	0.5036205247699239	-648.8924879057112	81259.8409758889	4274.487630639904	1053.6548500454535	718.530515726638	38.929363423908256	5	30	23	12	7	0.17974626783299733	0.33904222504006654	0.3172557540533346	0.16395575307360138	
7040000	-9876.238712502975	-9273.278136481598	-602.960576021376	-9273.278136481598	177.6974660328097	3.4266189108165097	2.0128830502644715E-4	0.40859530205834205	1.9998903613920675E-4	6.054645313516367E-9	0.4023952315722241	-562.587319514127	17156.949971793536	1450.3101449223966	590.3449078349513	439.1594459193502	5.035557919797352	7	28	6	29	7	0.17974626783299733	0.3448501345281509	0.31003481468518185	0.1653687829536698	
7050000	-9857.382983746453	-9266.625619137743	-590.7573646087096	-9266.625619137743	166.45768056333438	3.4266189108165097	2.1714193766902225E-4	0.47721705097031214	2.125675716387644E-4	1.0728522490423252E-8	0.49957075565677705	-551.1787245952275	9343.649118820289	502.7141371277231	936.7395465589403	334.21192941625725	4.52374130509139	5	29	13	25	5	0.19381806831274517	0.330778334048403	0.31003481468518185	0.1653687829536698	
7060000	-9857.472248061402	-9269.547903495586	-587.9243445658158	-9269.547903495586	155.266624938093	4.346468253181028	2.3962190054178744E-4	0.4105449415857059	2.59864396571877E-4	1.2081187245183011E-8	0.43682488881394216	-548.8081787589924	10271.50254210748	1805.3124637760889	628.0861872932186	257.0116939048608	10.137176953505316	6	3	42	20	6	0.19381806831274517	0.330778334048403	0.31003481468518185	0.1653687829536698	
7070000	-9867.476966987912	-9263.09008009576	-604.3868868921508	-9263.09008009576	156.61606643967767	4.0773306609770135	2.302242399259269E-4	0.4152743678406162	2.4148100117718144E-4	8.54709470022504E-9	0.38995042194915774	-565.561660852365	5590.830541577686	2092.309833516101	719.7558054033707	366.1170184098048	35.69979880233573	7	7	27	28	8	0.1729708831725477	0.3426386904195562	0.32263900177861593	0.16175142462928005	
7080000	-9865.89734870001	-9276.112745997541	-589.7846027024685	-9276.112745997541	150.9730170268086	3.57504566047424	3.1600281875139547E-4	0.43676950570299244	3.1818420328608344E-4	2.042496149488824E-8	0.45947845197383086	-550.2753565852848	4541.465040965769	4911.873413501242	970.1004141690814	275.05367749365456	20.970216379057923	4	5	31	29	8	0.17539336265904126	0.3459733588778491	0.32263900177861593	0.15599427668449364	
7090000	-9879.34947312392	-9275.291792851634	-604.0576802722868	-9275.291792851634	188.2734505666635	3.494724879702815	2.8608284656237294E-4	0.3352465743397269	2.8780477180528685E-4	1.2424177739169437E-8	0.38374339801737106	-566.0557533720114	5085.475186912462	1214.1753752613338	875.9829203746555	374.2241192603269	46.307660050056015	9	15	13	31	9	0.17539336265904126	0.33993404759003165	0.316923641748391	0.16774894800253604	
7100000	-9895.325678003293	-9264.964361646471	-630.361316356823	-9264.964361646471	274.56804637919976	3.467073772441658	1.72386886593964E-4	0.41552099587949026	1.732664000944205E-4	6.114735538448966E-9	0.4548803930904435	-589.7458687684898	11827.048627058926	1983.3612606899837	251.7575789693125	544.617570098284	32.61400717515362	8	34	9	18	8	0.1966455352748091	0.32958193199118907	0.30615501267389617	0.16761752006010563	
7110000	-9864.63917259786	-9264.306051802285	-600.3331207955742	-9264.306051802285	192.65226420898617	3.467073772441658	2.677788415269554E-4	0.4499979987242454	2.7235920787277635E-4	1.6567834660135534E-8	0.4739465281616829	-560.1549858939576	10369.46507865778	1647.0266026615925	193.81337223482947	462.3427795559165	76.60662185458708	6	38	12	12	9	0.1966455352748091	0.3403269900956062	0.3080892069224575	0.15493826770712718	
7120000	-9836.871710847809	-9273.066436485502	-563.8052743623069	-9273.066436485502	132.37406938998598	4.150711855086432	3.9172712857545207E-4	0.3322401360105098	3.900667113384354E-4	1.7875455327265257E-8	0.3534182785332858	-530.9265156090784	3410.626662735885	676.3584215531216	197.63128955283744	17.432053830046826	27.04959700776566	8	34	26	7	2	0.1843268576934085	0.3344971349908697	0.3204018649358125	0.16077414237990928	
7130000	-9865.055306396885	-9274.801534580392	-590.2537718164938	-9274.801534580392	170.99415915840393	4.292042556870243	3.2729946680533367E-4	0.3343849195900051	3.1476226954412357E-4	1.572857990240423E-8	0.396244065036776	-553.0680324460945	3036.607393877883	1304.8853972943466	1031.6327972527315	231.45589679825966	64.30739697988977	8	23	9	30	7	0.1843268576934085	0.3344971349908697	0.3204018649358125	0.16077414237990928	
7140000	-9840.996017448073	-9268.425937420952	-572.57008002712	-9268.425937420952	138.22184902082583	4.130288384925538	3.645817922118279E-4	0.40614567909490534	3.5455328727923037E-4	2.4309609492002064E-8	0.44186849899133723	-537.0955602815682	4308.795414311124	1179.8680681814499	151.40668325299387	154.9399552695227	12.19616215880619	11	26	6	29	5	0.17860498331241023	0.35055201568403993	0.3043469842426423	0.16649601676090756	
7150000	-9898.332139630975	-9274.072595363441	-624.259544267533	-9274.072595363441	271.9933871446655	3.4763258542352324	1.7564061193572517E-4	0.33599380552235497	1.8168485715274114E-4	5.11925182980817E-9	0.4065297554764024	-583.9094679285697	8757.417275742533	1761.303049349289	156.05577753231546	529.7289698475504	51.30487844212158	8	31	7	24	7	0.17860498331241023	0.35055201568403993	0.3043469842426423	0.16649601676090756	
7160000	-9931.499005997795	-9267.016288815417	-664.4827171823779	-9267.016288815417	330.27396020928904	3.6480121864402415	1.1424728891430935E-4	0.4404702007079753	1.1858534598308993E-4	2.825891940217673E-9	0.46405512832972945	-621.7716632900132	20171.85476804807	1594.3387988683487	1386.0231540529755	722.7440144665234	111.01015678030731	8	2	32	25	10	0.17860498331241023	0.35055201568403993	0.3043469842426423	0.16649601676090756	
7170000	-9911.881824237249	-9256.363674350487	-655.5181498867628	-9256.363674350487	313.6684540955479	3.5689559133434865	1.077247178442751E-4	0.5501584070115667	1.086227575954917E-4	3.739609649935282E-9	0.5779546804729323	-606.9242379588093	28134.2045093537	644.9663823671993	4010.4716192460423	616.2939695747476	51.982433296488324	9	26	11	24	7	0.17860498331241023	0.35055201568403993	0.3043469842426423	0.16649601676090756	
7180000	-9912.709612481045	-9257.880317237372	-654.8292952436734	-9257.880317237372	300.05104429075334	3.5689559133434865	1.1547656771540895E-4	0.658834297210474	1.1019472666330029E-4	6.391759917955597E-9	0.7372090728928136	-612.4829830491826	17140.573139192875	769.5156404775553	991.0235886026344	636.6617933252618	43.69967654026685	9	21	18	21	8	0.17254289223828773	0.3570304739151015	0.2978685260115807	0.17255810783503006	
7190000	-9906.098456328808	-9253.364559100113	-652.7338972286939	-9253.364559100113	264.65184037578865	3.5689559133434865	1.2526160059699823E-4	0.4339304730775168	1.285669214941555E-4	3.6708961863229894E-9	0.48152420155922876	-610.24723521885	16356.500727310973	615.9491102419594	1643.4271213306345	464.74883791567146	47.37739338358237	12	4	28	28	5	0.17254289223828773	0.3474589806284286	0.3074400192982536	0.17255810783503006	
7200000	-9936.912413473045	-9261.806231870734	-675.1061816023109	-9261.806231870734	310.3107884154139	3.5689559133434865	1.0771227656466207E-4	0.5469600281777143	1.0942480594809902E-4	3.5839250410285775E-9	0.5443504304916419	-634.5049141173257	12745.557622326658	2554.5650983007677	510.2789846358418	370.12574748785545	55.778935063409826	10	34	21	9	3	0.18718692778705187	0.3461930864205172	0.2904586207377484	0.17616136505468252	
7210000	-9881.597189387905	-9251.4195728158	-630.1776165721056	-9251.4195728158	216.9586400259411	3.5689559133434865	1.4933419894374854E-4	0.3923026430214139	1.576472784039828E-4	4.0562062524301496E-9	0.4159357721627801	-593.1161070364169	11814.097837799434	992.8110139045056	418.0396132727412	75.57753025377437	37.296789316952754	10	27	32	1	7	0.17301587233089752	0.3360305912340121	0.31479217138040794	0.17616136505468252	
7220000	-9863.624413188965	-9257.034798984532	-606.5896142044321	-9257.034798984532	152.66933866226236	3.7096880697704226	2.001199178191712E-4	0.4523292584231239	2.2003501864797158E-4	9.930721490198382E-9	0.4758160881123589	-567.9475092335264	6545.609615552994	1309.6902793881268	380.64855631834615	14.723891050206925	67.66112244178842	9	29	32	6	1	0.17301587233089752	0.33887187511184885	0.31195088750257116	0.17616136505468252	
7230000	-9885.17210091055	-9266.993762226672	-618.178338683877	-9266.993762226672	186.71631649168165	3.7096880697704226	1.6158169951304484E-4	0.4625132862712276	1.6792644653205427E-4	6.5155399017419075E-9	0.5008838872969116	-581.1085855547764	12828.30255640446	961.6004958533847	500.8878618487401	62.239035114742464	2.6496807119847747	11	36	23	2	5	0.18846396807427307	0.33887187511184885	0.32006867225731045	0.15259548455656768	
7240000	-9874.53365062031	-9267.017943758601	-607.5157068617078	-9267.017943758601	179.08766970697727	3.7096880697704226	1.8547165278554265E-4	0.4325392716495757	1.938297942112188E-4	9.523411734897482E-9	0.5113498657883409	-570.4674352576276	10363.24027575625	854.7195092643243	487.08825053570564	104.78566848328636	3.6312675691214475	11	35	24	1	6	0.18772608437424418	0.33287769935174194	0.3006040069689572	0.17879220930505668	
7250000	-9875.152342091287	-9254.579921698318	-620.5724203929691	-9254.579921698318	226.02903348061713	3.3298335418880964	1.567187217293568E-4	0.43677249407223423	1.6446278476943844E-4	6.313515186442827E-9	0.49420399099514445	-584.5092871638049	11174.132231128197	829.0644793038482	586.0128679936553	22.337130957239292	10.021419881004618	10	33	27	2	5	0.18803595322087893	0.3490711633448686	0.3006040069689572	0.16228887646529527	
7260000	-9815.992645528122	-9254.352737697312	-561.6399078308102	-9254.352737697312	114.5038184735601	3.9416920364441537	3.381500465968956E-4	0.47385151435269274	3.3880147509955655E-4	2.6903729422456654E-8	0.5025635893988936	-529.0237299980627	3193.1972939461057	655.3302557428208	297.8201248289127	22.153224272071103	3.94098824578511	13	17	41	1	5	0.1931734394297398	0.34393367713600775	0.3006040069689572	0.16228887646529527	
7270000	-9824.802407057508	-9258.242104568375	-566.5603024891334	-9258.242104568375	134.57171725661456	3.9416920364441537	2.7101288585198454E-4	0.5155025976485265	2.704374024113895E-4	2.5378642509323376E-8	0.5837675658783908	-532.5358003340873	6535.431176572032	1825.035839954809	361.6802829632055	5.34991619375925	2.408548142279626	9	2	60	5	1	0.17738876587543795	0.3487915862415025	0.3115307714177643	0.16228887646529527	
7280000	-9828.07899690763	-9264.53656875577	-563.5424281518614	-9264.53656875577	126.68561280158683	3.9416920364441537	2.931372518464531E-4	0.5058162753984031	3.1616773236360385E-4	2.924485656126066E-8	0.5524559599224356	-526.0226962871001	6933.287154846345	663.1138458075286	396.3884014806695	256.2330162165679	16.782766606443843	10	8	38	15	6	0.17738876587543795	0.3487915862415025	0.2990077234028978	0.1748119244801618	
7290000	-9822.429713328569	-9252.013518404523	-570.4161949240463	-9252.013518404523	110.54929482698502	3.9416920364441537	3.0007268714632863E-4	0.5208049347000201	3.2602263276166135E-4	3.7638307459441256E-8	0.5956585283047651	-532.8399639756404	6590.377675999662	884.4554881206195	255.28849795819025	282.05879077683204	10.949916319423972	11	5	49	5	7	0.17738876587543795	0.3487915862415025	0.2990077234028978	0.1748119244801618	
7300000	-9816.985959543297	-9269.27418083904	-547.7117787042577	-9269.27418083904	106.22891878842468	3.591062062970923	2.7707979994831045E-4	0.49596112488113736	3.0623931971605315E-4	2.689965335148116E-8	0.5334915755568381	-515.9390078176523	3509.5293345813047	416.6599761504779	305.1643237609594	10.642744403337321	2.0104328340722835	13	7	49	6	2	0.17938353275699553	0.3300716091114113	0.2990077234028978	0.1915371347286954	
7310000	-9817.176454894197	-9247.0303663797	-570.1460885144963	-9247.0303663797	121.66566308579219	3.591062062970923	2.4546093573318324E-4	0.5297724455580439	2.7369702262718056E-4	2.61075558598308E-8	0.6251067160780109	-535.8287450023801	9177.870077230747	812.5217755329905	311.4248150083626	12.228607025474608	2.9323669037052054	9	16	44	5	3	0.18884672160404462	0.3342874685741582	0.30344878497417205	0.17341702484762517	
7320000	-9864.184787132775	-9266.247555771377	-597.937231361398	-9266.247555771377	204.3502399957334	3.5514228383325634	1.455133187348927E-4	0.5423548738084788	1.6130882231508436E-4	9.048135162901882E-9	0.6024162333467734	-558.1437878916222	37347.564218607535	1760.818063843696	612.648608515498	12.467444631277148	18.757464452564815	4	7	59	6	1	0.1883845555565544	0.3347496346216484	0.30344878497417205	0.17341702484762517	
7330000	-9862.934801968831	-9267.638536618737	-595.2962653500949	-9267.638536618737	166.86116606406551	3.5514228383325634	2.2950442681623796E-4	0.6031329965523716	2.391033690508928E-4	2.0932156799169946E-8	0.5848117103858823	-554.2622743779167	9746.858823686809	2393.7750766608815	418.7125231001338	583.873439100256	29.823901527207518	8	7	46	9	7	0.1822328554070196	0.34298954114208463	0.3013605786032706	0.17341702484762517	
7340000	-9861.285459188362	-9260.503841822729	-600.7816173656337	-9260.503841822729	174.1440704183989	3.955848377819209	2.2672092068420655E-4	0.4778050562958486	2.283146614076028E-4	1.2879915022432861E-8	0.4887155384164481	-562.5562089753712	7069.623711628545	538.7254550542135	475.4160222504079	382.514197804879	11.163412476938815	15	26	3	26	7	0.18460826982903308	0.34298954114208463	0.2989851641812571	0.17341702484762517	
7350000	-9874.62374065518	-9256.370667427344	-618.2530732278383	-9256.370667427344	222.49854410854067	3.8642886074278238	2.1233865917536293E-4	0.43392902242106823	2.0230941389002088E-4	9.808322400861725E-9	0.4898071292131192	-578.833049626561	14343.30182359263	933.2658274954633	463.89652460531596	339.3645264405678	20.793463934237682	10	30	14	16	7	0.18460826982903308	0.3360060951826101	0.3059686101407316	0.17341702484762517	
7360000	-9877.559646850275	-9262.406939159744	-615.1527076905314	-9262.406939159744	222.26223354989153	3.8465803727292216	1.8752442859335734E-4	0.41167885107178254	1.946555781078619E-4	6.949975153451942E-9	0.4618781621565017	-576.3174135528408	13375.931320676516	1204.4591363814604	243.91917080768158	281.26828222330704	35.94920906592647	8	36	11	14	8	0.17244009865041154	0.35039471806034594	0.3059686101407316	0.17119657314851086	
7370000	-9904.97359762376	-9269.764345170785	-635.2092524529762	-9269.764345170785	313.37738627438347	3.8544728466999607	1.5007710842505602E-4	0.3268771704379886	1.61227748034641E-4	3.525085693629773E-9	0.3733368498044742	-594.7573717318941	11637.888509021182	1163.83894735981	379.6048961623249	693.2376790880757	160.67252082573665	9	35	17	10	6	0.16785234434128102	0.343115720900885	0.31783536160932313	0.17119657314851086	
7380000	-9889.419423431673	-9264.128951543764	-625.2904718879096	-9264.128951543764	252.87985672394245	3.7212908541340015	1.6012300265429998E-4	0.37388912737443303	1.6901078054405353E-4	4.0407455436710215E-9	0.3871841745872524	-587.7088861352121	12008.743854133205	844.1993016453752	466.57022323027354	126.67882216053518	41.65478288777601	10	37	23	1	6	0.17791533909046747	0.343115720900885	0.32266106898612545	0.15630787102252208	
7390000	-9897.06256305331	-9258.107911290028	-638.9546517632825	-9258.107911290028	344.0339310957393	3.7212908541340015	1.499762291905663E-4	0.4208588958195443	1.5479819091405157E-4	4.801147095511568E-9	0.4428112429879622	-602.5723971443219	7992.448998366971	802.7025833524868	411.4706152967126	57.526165724089246	50.24484608793876	10	35	26	4	2	0.17791533909046747	0.34987796718244346	0.315898822704567	0.15630787102252208	
7400000	-9960.552382384803	-9263.812793199715	-696.7395891850883	-9263.812793199715	623.1272234422955	3.9676787988734668	6.603989114162141E-5	0.46668812841652496	7.378873052992464E-5	1.136288662607111E-9	0.47999042698422884	-651.4109843006521	36574.26034233885	3600.5890390164514	573.806356922403	1156.5016441309028	205.14349533392638	8	31	26	4	8	0.19437354742742308	0.33243006375645495	0.30531239651597997	0.167883992300142	
7410000	-9951.897102797531	-9253.035799731188	-698.8613030663436	-9253.035799731188	545.7236412368703	3.9676787988734668	7.668095392124407E-5	0.5421420148721892	8.388009315857225E-5	1.7245578855775823E-9	0.5470154671303464	-657.008854940246	22297.02530687118	1991.3628887539996	645.714597710285	285.27129012402696	204.34094535246905	7	45	18	1	6	0.18933795173968468	0.33243006375645495	0.31034799220371834	0.167883992300142	
7420000	-9931.55990572479	-9269.815462796832	-661.7444429279559	-9269.815462796832	365.9248411370095	3.9351131322763733	1.3650213713411213E-4	0.39289356051753305	1.3773295239017045E-4	3.3627040701072685E-9	0.41820808924847874	-619.8592785996785	13908.22219526719	1390.7014710564818	715.8409770037304	996.7296768720984	95.03468758883098	9	34	1	28	5	0.18933795173968468	0.3379349509707271	0.30484310498944617	0.167883992300142	
7430000	-9932.996249376494	-9263.739121000302	-669.2571283761921	-9263.739121000302	379.5373692302831	3.5228617356221315	1.1763938265400111E-4	0.5080454387368187	1.1588418602751265E-4	3.878966323265414E-9	0.5264726633388429	-624.0735805604293	16363.919248962446	2703.8280380552474	437.2456602769678	1638.7650058304907	73.32906520424261	7	23	12	27	8	0.18957164448601838	0.33770125822439345	0.30484310498944617	0.167883992300142	
7440000	-9927.80711930738	-9268.161417347386	-659.6457019599925	-9268.161417347386	322.2723105509698	4.172412513204606	1.244800424710708E-4	0.461270797723466	1.3438236658761256E-4	3.191385929929827E-9	0.4489180490880525	-617.6937923520309	9608.589242814514	1593.4193600974334	1383.8137084873856	956.2664001953989	98.80689129685668	11	15	5	38	8	0.19164663240282123	0.33770125822439345	0.3027681170726433	0.167883992300142	
7450000	-9907.478378210317	-9261.191105199758	-646.2872730105587	-9261.191105199758	270.6533960881569	4.073167263488077	1.548240763356898E-4	0.4121326847222835	1.5009334307483798E-4	4.175917470450401E-9	0.4330862919263267	-606.364309744806	7964.590907053096	1922.0936700067218	575.5385816816092	578.6766776510668	18.43758333299021	13	30	8	19	7	0.1739485199417618	0.33770125822439345	0.32046622953370274	0.167883992300142	
7460000	-9868.170072863684	-9264.267497874493	-603.9025749891919	-9264.267497874493	175.76087752133668	4.0164580287080325	1.9735391637837105E-4	0.41930693382644246	2.0594687177928947E-4	6.3493639551899434E-9	0.4008120388876366	-563.5981685057882	7822.040150781899	1091.9361164604911	1854.1838996844806	305.0793630637692	6.111949730064813	8	21	9	34	5	0.17446149352627913	0.3334465006867325	0.32046622953370274	0.17162577625328562	
7470000	-9869.324107525339	-9254.313446861473	-615.0106606638664	-9254.313446861473	272.0462729251376	3.7326745224588516	1.9297400867457855E-4	0.44167750306778236	1.8965264847737855E-4	7.655045766281274E-9	0.4493393764218756	-575.7519332652282	6238.632556153728	849.3431700592395	1313.1830426133238	293.7121166797989	48.33595165293666	7	27	10	27	6	0.18957239901353604	0.35693608602487814	0.29141954825529726	0.1620719667062885	
7480000	-9874.211283482724	-9274.973765972443	-599.2375175102806	-9274.973765972443	210.68102453472	3.7326745224588516	2.545401596971911E-4	0.3752997876853301	2.570041664648116E-4	1.0289061236645342E-8	0.3874822164318387	-560.7255785783497	6839.9296732911835	836.8073691157623	705.544428365664	398.21775887976196	75.7713589260225	7	14	21	29	6	0.17294489658194984	0.3481177794490303	0.3168653572627313	0.1620719667062885	
7490000	-9894.976215002278	-9269.979266560646	-624.9969484416329	-9269.979266560646	234.655660797454	3.728179984321036	1.7727292208455077E-4	0.4746947234411635	1.7343076641017062E-4	1.0435321455366554E-8	0.5664393037945101	-582.5738425075539	4695.933952477717	741.8816849201893	3000.5802725987405	516.4671398757295	28.22566287534276	9	26	1	34	7	0.1833422144350979	0.3377204615958822	0.311309184684891	0.16762813928412879	
7500000	-9907.396083203996	-9263.394732830928	-644.0013503730686	-9263.394732830928	260.7330851495633	4.133109594574356	1.5030057494008382E-4	0.42997624564354986	1.4151362646168056E-4	4.388694087897921E-9	0.45459003589824487	-599.9373523397526	20445.074510894803	1004.1736849895309	2747.20494182616	485.84639034771845	23.446102343150507	9	14	15	32	7	0.18669712264601981	0.3306711007094415	0.3079542764739691	0.1746775001705695	
7510000	-9854.720133292256	-9262.549971477087	-592.1701618151694	-9262.549971477087	146.53195725767014	4.133109594574356	2.5999619359478037E-4	0.5956130077291022	2.486223602865322E-4	1.9658334924954893E-8	0.5727832508635489	-552.1791446879971	8112.455603951912	1216.9111719514474	936.4357909611379	369.02384265711555	17.53291152185298	4	1	36	29	7	0.17113123353159407	0.34285511172497835	0.3209301089641283	0.16508354577929918	
7520000	-9847.561655197353	-9253.162365586179	-594.3992896111739	-9253.162365586179	151.88156374061055	3.7912835985872033	2.898166042242891E-4	0.49175456355806235	2.5996192058339284E-4	1.6545394980393673E-8	0.49825517095141664	-553.6719478311101	11415.880628077173	396.41351607553366	978.1234120115828	369.1182775563236	29.43948829182944	6	24	16	26	5	0.1790212146246195	0.3400959053198464	0.31158752283083563	0.16929535722469838	
7530000	-9841.4745480228	-9265.105898845972	-576.3686491768276	-9265.105898845972	149.02574329860434	3.7912835985872033	2.804324403414078E-4	0.49979198055547946	2.6951712547464726E-4	1.3963718379498676E-8	0.45008358390419567	-535.2200883304223	7304.725692886589	402.74872586300404	1326.9777482211107	454.59169738762625	10.586451227510276	6	31	2	31	7	0.18647290834411648	0.3315839561721292	0.3126477782590559	0.16929535722469838	
7540000	-9860.002858801228	-9279.94861074813	-580.0542480530994	-9279.94861074813	157.31263171451172	3.7912835985872033	3.892206153919789E-4	0.4460869402853774	3.589947193750803E-4	2.726410212713883E-8	0.46607940753770116	-543.4902826874925	5721.087536446344	826.4368921268842	253.67689977307037	232.14081647352936	12.588378373765305	7	33	13	17	7	0.18647290834411648	0.3315839561721292	0.3126477782590559	0.16929535722469838	
7550000	-9869.365012106562	-9262.951911761422	-606.4131003451394	-9262.951911761422	162.96947517463892	3.6695734808594747	2.0820138937637807E-4	0.42201291904001864	2.2023898655975952E-4	8.648163886453467E-9	0.41653704621103793	-567.3349552220017	11821.954059542028	1756.014599462418	345.18451782015114	310.43913418372415	4.452256464415846	10	23	34	3	7	0.18647290834411648	0.3315839561721292	0.3126477782590559	0.16929535722469838	
7560000	-9870.465857623421	-9265.376178912364	-605.0896787110574	-9265.376178912364	167.06246416706315	3.6695734808594747	2.152784073302595E-4	0.4400934747130239	2.310156471267401E-4	1.15175148948505E-8	0.46847152550904375	-565.5110461748144	6277.987418744212	1892.5120833824662	213.9837884318383	517.1870945308283	10.281907913450587	10	25	25	10	7	0.18647290834411648	0.3315839561721292	0.3126477782590559	0.16929535722469838	
7570000	-9899.797648081183	-9261.842801762012	-637.9548463191712	-9261.842801762012	257.4377032036447	3.328093705510531	1.542852514291349E-4	0.4842217885304267	1.646416190618097E-4	6.470812723710866E-9	0.48837486906213845	-598.2717177626464	6669.753812859	1553.1895578976487	414.6651450292404	640.2984938844365	42.98065866269154	10	25	29	6	7	0.19040874817825623	0.32764811633798946	0.3126477782590559	0.16929535722469838	
7580000	-9932.15247999345	-9265.888065368968	-666.2644146244813	-9265.888065368968	361.64535748935003	3.5124580429214407	1.2324877874147195E-4	0.3622108186043422	1.301590258777317E-4	2.340709347306895E-9	0.36961105089190216	-626.1724873534795	5195.579653813468	7844.961623429072	662.1330992584897	238.6162344504466	84.84827049210203	15	15	38	1	8	0.19124460806684107	0.32764811633798946	0.311811918370471	0.16929535722469838	
7590000	-9896.51050792701	-9257.42407545042	-639.0864324765905	-9257.42407545042	298.86726359789907	3.665637158886465	1.6291979362703088E-4	0.4538664598147829	1.7574826715273663E-4	5.428420278373353E-9	0.4395567955854028	-599.5167345961818	8958.759512571702	3044.331817899078	396.60000390015773	329.50537554177	46.05339179750859	14	16	35	6	6	0.19124460806684107	0.32764811633798946	0.311811918370471	0.16929535722469838	
7600000	-9876.702147710655	-9267.946994226595	-608.7551534840605	-9267.946994226595	214.45453945753732	3.184305088127058	2.553288950541927E-4	0.36101948365260705	2.536140468554243E-4	1.0949951256007646E-8	0.4219025858554865	-572.3301162218553	4025.7361388479558	1304.9001299201182	520.8251439380906	233.73871136764612	35.464476776683796	12	24	20	15	6	0.18339020337761927	0.3367098099247435	0.311811918370471	0.16808806832716616	
7610000	-9860.58783511796	-9266.415661567033	-594.1721735509265	-9266.415661567033	155.8098733004353	3.657214100187742	2.717219509429893E-4	0.4148479009086899	2.989642547690558E-4	1.5877483104301863E-8	0.46780708370594537	-557.5363595118628	4491.923698638418	1600.1456422741949	293.1889922034242	210.83540384517082	35.218307270720075	6	29	23	12	7	0.19279448655712117	0.3501822661980916	0.2966701607823216	0.16035308646246546	
7620000	-9877.655931445079	-9272.0246920337	-605.6312394113788	-9272.0246920337	199.6587172654591	4.430777803649424	2.684318161927913E-4	0.45677967345603737	2.685769455286899E-4	1.5833596386701515E-8	0.46444938371230304	-567.6788260736977	5250.262604896672	1453.279713182647	684.2879484492821	218.74599617490927	39.492729675398586	8	24	17	19	9	0.18390889796829488	0.3501822661980916	0.2966701607823216	0.16923867505129175	
7630000	-9893.976592463843	-9273.188715056642	-620.7878774072008	-9273.188715056642	178.70411338577807	3.2709887533068462	2.400308784505089E-4	0.42696944490951866	2.240947123517771E-4	9.857115835076967E-9	0.4241616855877246	-582.0508984547405	5233.988275999212	1554.0690766642283	621.6315844773607	537.3814987023761	45.92976398327916	11	20	4	34	8	0.1910040789632083	0.3430870852031782	0.2966701607823216	0.16923867505129175	
7640000	-9863.310276121712	-9274.148598214128	-589.1616779075842	-9274.148598214128	146.083548236024	3.99333356078723	3.068771044450084E-4	0.3161817648759628	3.1555414606670307E-4	1.188313547272337E-8	0.343066723367574	-552.585065244578	3260.059653077114	2194.336337342704	296.06178386161207	261.4683397134826	13.553486900311482	9	17	21	23	7	0.1910040789632083	0.3430870852031782	0.291802099614903	0.17410673621871034	
7650000	-9841.511084649004	-9248.197972703501	-593.3131119455022	-9248.197972703501	139.45245215413814	3.83434999627241	2.8033333192758916E-4	0.5321843050550598	2.9099991672167265E-4	2.4819187628924497E-8	0.5469839919203084	-557.4955329695779	3910.4069087155535	1311.9542508535835	346.45021302066164	109.8443081003006	18.97812037584959	24	3	43	1	6	0.1908714111305958	0.3430870852031782	0.2919347674475155	0.17410673621871034	
7660000	-9893.235946915725	-9256.48714143488	-636.7488054808454	-9256.48714143488	241.14130609752775	3.5914057814609355	1.3401105458912257E-4	0.4835047380990354	1.4196123852828064E-4	4.995064439609484E-9	0.5247881884899193	-599.5915702310292	7684.48807295005	3671.864299959678	496.13617726967726	43.802476443718874	6.91691859009368	13	14	42	1	7	0.18792117427418997	0.32400347975355154	0.3092905875869745	0.17878475838528385	
7670000	-9974.942518941929	-9265.487636932623	-709.4548820093067	-9265.487636932623	587.5507112031825	3.611062669403013	6.37286377144243E-5	0.4156672933225658	6.752055459519616E-5	9.063568480981499E-10	0.4450082224985975	-667.4751906098923	14208.4401212192	6247.75442229614	1614.1051722660786	282.32149199723926	69.3336925374579	3	23	44	1	6	0.18792117427418997	0.32400347975355154	0.3092905875869745	0.17878475838528385	
7680000	-9955.207391593907	-9264.075126176345	-691.132265417561	-9264.075126176345	477.5371673744634	3.8681512895562054	8.688370198755248E-5	0.39024387174894654	8.83832453794625E-5	1.4106215917284624E-9	0.41590135556586577	-651.8545940480608	8795.76821267188	2228.634149007171	1131.7893587597598	33.52745993107313	70.88279004325588	24	4	42	6	1	0.19338379950399973	0.3237697474319905	0.3095243199085355	0.1733221331554741	
7690000	-9908.070534714827	-9244.17354226857	-663.8969924462558	-9244.17354226857	407.9398492187452	3.6587613670885792	1.3305788265556337E-4	0.5119058471695608	1.342208276780028E-4	5.308660125909199E-9	0.5412331927302931	-625.100008661673	5776.507451181924	1238.5896946134496	855.7043878494213	248.8107915065264	138.25051807263995	19	32	17	4	5	0.19338379950399973	0.31749517112772463	0.3157988962128014	0.1733221331554741	
7700000	-9920.207986863425	-9253.246891271256	-666.961095592168	-9253.246891271256	355.61615329743347	3.486366132790205	1.4012848492880826E-4	0.5248643488444779	1.2812918424588091E-4	5.0618665489915235E-9	0.5375607466748551	-629.051263879068	9280.590056424564	2330.415838107547	636.9453723059114	55.01351442197455	26.903752004844492	10	24	35	4	4	0.19189719233906052	0.31749517112772463	0.3172855033777406	0.1733221331554741	
7710000	-9998.332392285602	-9269.671636274845	-728.6607560107572	-9269.671636274845	894.1601497722854	3.486366132790205	6.262805531622465E-5	0.5373375273030968	5.718415600529465E-5	1.13107330279514E-9	0.5665035241915104	-682.9822302446798	32386.208156319415	5455.2313949839545	1483.6466079502525	1304.7107890582574	187.0612228737048	5	30	26	8	8	0.19189719233906052	0.31433537723487853	0.3204452972705867	0.1733221331554741	
7720000	-10007.747609230595	-9291.797436979608	-715.9501722509867	-9291.797436979608	680.057501556313	4.0267762546487536	6.604295573008584E-5	0.30303270541860466	6.546443673090842E-5	4.4153853075111704E-10	0.3188873286094226	-672.2127670534828	13995.32280905313	5803.058201168556	285.29273953287964	917.7743419904672	148.27975712505506	6	32	1	32	6	0.18187802732908612	0.3437992389433925	0.3133950711524192	0.16092766257510205	
7730000	-9922.859691632015	-9269.221312957166	-653.638378674848	-9269.221312957166	354.6793039475015	4.0267762546487536	1.22770421352865E-4	0.39679169686869437	1.2539770755912538E-4	2.4554338486986402E-9	0.3950803404732268	-613.1658768443832	10252.669870887989	2231.6698076010907	390.8797725587173	577.0896743377186	37.90061805024489	11	27	12	20	7	0.18187802732908612	0.3437992389433925	0.3133950711524192	0.16092766257510205	
7740000	-9948.237066874908	-9267.736125824544	-680.500941050365	-9267.736125824544	433.6823657734829	3.299510354423638	1.065205612548079E-4	0.4461953587690208	1.0533140502171012E-4	2.5150855657021083E-9	0.4793763766904223	-637.4672159279717	21870.740163237235	3130.637483573281	1130.7046698341173	695.2832690205654	227.94941662242712	6	28	3	33	7	0.17750819793616865	0.35405428410240114	0.307509855386328	0.16092766257510205	
7750000	-9996.699650008253	-9261.750209196562	-734.9494408116914	-9261.750209196562	891.196687777724	3.630905184576654	5.0777283660351276E-5	0.4998753858489019	4.933837149712843E-5	7.522239031521346E-10	0.519258555244652	-685.1067979203872	50157.08690353488	3699.4739989551254	11028.954132578103	1291.3699014194508	73.29829705859308	8	16	12	34	7	0.17750819793616865	0.37139461571419496	0.28918283989654353	0.1619143464530927	
7760000	-9959.45172802543	-9284.782225845805	-674.6695021796244	-9284.782225845805	390.6395567988177	3.9885374560360782	1.1691930809902052E-4	0.45551491447565	1.1525075462251812E-4	2.9767447087544917E-9	0.46706416065143164	-633.2465833239332	10183.669428423287	3194.7239446286985	1266.4312269226632	519.5835053950816	74.6485120459189	11	24	10	26	6	0.20173414442369653	0.34716866922666706	0.28918283989654353	0.1619143464530927	
7770000	-9941.011909904222	-9270.741575723589	-670.2703341806335	-9270.741575723589	352.2629385137747	3.665552554387146	1.1969075013610853E-4	0.5210555675815113	1.1132613696412216E-4	3.5164168184658662E-9	0.5188215969307877	-626.2719928712273	16824.91310068854	3648.6504197861855	3508.2271629932397	609.3734103678031	25.274839092775107	10	25	4	31	7	0.16861216315847094	0.3491875193495084	0.30318732026627687	0.1790129972257436	
7780000	-9995.399822749816	-9271.388189118175	-724.0116336316407	-9271.388189118175	671.1514084580658	3.5437967440899727	6.375042191102705E-5	0.4701844044883674	5.6975256170939525E-5	6.89161348822164E-10	0.44768957281373384	-674.9846885751138	44665.27237292599	39853.14463162529	5190.06361465906	1127.164085189464	59.38589008391035	3	4	28	36	6	0.16861216315847094	0.3491875193495084	0.30318732026627687	0.1790129972257436	
7790000	-9983.98948385304	-9270.433421660546	-713.5560621924948	-9270.433421660546	544.6693367430319	3.371470837129632	7.135916126595382E-5	0.44014681941056844	7.063343494187071E-5	9.84541006925819E-10	0.45463402271222747	-666.9813751887043	21604.671594069612	12839.164058863884	7163.060734252858	1049.7076174053816	44.30525638768707	4	4	26	37	6	0.1877580281908134	0.3417810306387176	0.30775256049593097	0.16270838067453788	
7800000	-9970.544675783422	-9286.479272188564	-684.0654035948572	-9286.479272188564	366.656953382408	3.371470837129632	1.1195206834454406E-4	0.47508304394673967	1.022771662665603E-4	2.0028066442785904E-9	0.4362824144712851	-636.5553261036381	35534.6393339022	23534.717542077	4970.4722625427075	869.4935072647255	46.8249727633332	1	8	25	35	8	0.1877580281908134	0.34138756611972054	0.30775256049593097	0.16310184519353493	
7810000	-9968.049239993466	-9271.286166029307	-696.7630739641589	-9271.286166029307	539.1451409619671	3.948135542689611	8.109829694520118E-5	0.5229725211861521	8.08165246102389E-5	1.5034591380372884E-9	0.4857095901597503	-648.61568826566	53653.027418465754	21151.92682292176	3476.9484404439536	976.1451217315303	65.72225913419707	4	1	29	35	8	0.1877580281908134	0.34138756611972054	0.30775256049593097	0.16310184519353493	
7820000	-9953.670585598793	-9273.73379528006	-679.9367903187327	-9273.73379528006	407.0072293591638	4.109202832357273	1.2152941579244836E-4	0.4854309893780581	1.1717718634675841E-4	4.438864004388362E-9	0.5320999396105135	-635.9514862308177	18946.98538714066	2685.1723875039343	2605.4477291843805	727.9406301794353	118.98330495901094	6	22	14	27	8	0.18500550064932283	0.34138756611972054	0.30615971711094286	0.16744721612001356	
7830000	-9947.47141707972	-9273.412704142323	-674.058712937397	-9273.412704142323	378.1242983440193	4.109202832357273	1.2948133099785378E-4	0.49935748927782136	1.234149376165704E-4	4.571633835368564E-9	0.5373939549572164	-630.7275625114902	7533.854797178547	1609.901003582718	3283.994551321236	986.6640786956211	116.13441625457956	9	12	12	37	7	0.1902854178330482	0.33406493276342997	0.29481329102059595	0.18083635838292564	
7840000	-9956.517167831691	-9267.976629581197	-688.5405382504947	-9267.976629581197	515.0218627374239	4.000152724833425	8.666855328579681E-5	0.4544312972392804	9.050899117437806E-5	1.691698925931606E-9	0.4637378691624544	-644.2815813674844	12752.593467232926	3366.8180009660146	4522.306823984627	804.9341719205605	82.34123244097702	8	23	6	33	7	0.1975719885172359	0.32400966340485415	0.30486856037917176	0.17354978769873794	
7850000	-9930.105416198136	-9258.63640263593	-671.469013562206	-9258.63640263593	392.742672901781	3.5618585062347807	1.164653507727931E-4	0.44191106261481117	1.1027375763175534E-4	2.2971289159034195E-9	0.43194020514731973	-627.9949149281924	27193.11520872097	2535.4669435408696	1367.4203104373385	747.0819723471417	111.78826556732642	4	28	8	31	6	0.1975719885172359	0.33577137812395763	0.30355059132409645	0.16310604203470971	
7860000	-9939.86472102201	-9263.884941883225	-675.9797791387849	-9263.884941883225	513.5928210883797	3.552769419521951	1.1220888351325416E-4	0.53457585993757	1.0618387755235916E-4	2.9674300813555363E-9	0.5008763857266803	-628.6261770497982	115024.42122973123	3117.550928000346	2842.189988182936	548.5776775813843	128.98301299806593	2	3	38	30	4	0.19664668688153975	0.3227617531976171	0.3050325029041546	0.17555905701668822	
7870000	-9941.887316857048	-9260.805774399603	-681.081542457445	-9260.805774399603	393.6734144718436	3.552882402923409	1.0756069061085727E-4	0.4544601412285036	1.0899955663301344E-4	2.2795649598558593E-9	0.45514478119375135	-638.6086615837547	9582.748112937812	4470.865643454038	2169.086574601083	749.5439294069178	31.012395910452003	5	18	19	29	6	0.17440750682447798	0.33708832549265927	0.31676409286283297	0.17174007482002945	
7880000	-9906.24039945368	-9259.65013742113	-646.59026203255	-9259.65013742113	279.77521019040375	3.552882402923409	1.4412352781886806E-4	0.4355708612780535	1.4787080691023812E-4	4.26214625066223E-9	0.46581582583053094	-603.0846251779402	21471.063307584816	2084.7605561951136	3054.3938739267096	431.8802550120763	41.15687900606311	3	12	25	31	6	0.18942691249586646	0.33708832549265927	0.3017446871914445	0.17174007482002945	
7890000	-10010.633374266117	-9282.42412770911	-728.2092465570068	-9282.42412770911	788.4134538354836	3.8819670389567555	4.906132771462377E-5	0.4197276116832122	4.6887751551820763E-5	4.05335234582151E-10	0.4300764284394899	-680.1945577433917	49284.1294285354	9502.775351877814	5931.075752393309	1610.9350710807914	20.752333765076667	4	9	28	30	6	0.18942691249586646	0.3348220430696774	0.3017446871914445	0.1740063572430113	
7900000	-9960.36694151882	-9263.51818582621	-696.8487556926111	-9263.51818582621	509.50538251616746	4.265655592880391	7.07518483595585E-5	0.46611276907919513	7.249126002607971E-5	1.1744982689687802E-9	0.5011585516599185	-651.6339055220637	23504.819857174345	7245.348610108964	2692.543150965875	964.7204279308261	28.557121857101823	5	2	36	27	7	0.18942691249586646	0.3348220430696774	0.3017446871914445	0.1740063572430113	
7910000	-9960.151175774934	-9274.724762472231	-685.4264133027027	-9274.724762472231	474.37196673045554	3.4604966151898564	7.89800512857665E-5	0.40716406609804	8.079082337091721E-5	8.170366784078785E-10	0.3632720317054948	-641.242046111813	17849.508708652495	994.0909408703099	2718.6111656379967	853.8247618696143	46.18412915306844	8	13	18	31	7	0.19514779058415646	0.3348220430696774	0.3017446871914445	0.1682854791547213	
7920000	-9951.99074409106	-9276.686918750735	-675.303825340325	-9276.686918750735	523.2788159300222	3.4604966151898564	8.394580691748296E-5	0.45606115558571364	8.10368560578866E-5	1.4774067069931315E-9	0.4603731242341205	-628.3102114008141	41702.382762741036	1374.2577180177577	4236.106720870798	831.4700039712067	31.52547830722594	6	25	10	29	7	0.19514779058415646	0.3348220430696774	0.3017446871914445	0.1682854791547213	
7930000	-9957.143883070928	-9255.327975444116	-701.8159076268134	-9255.327975444116	494.5117821636546	3.5646198854255524	7.930698461155024E-5	0.6564864993183551	8.147908341630815E-5	2.615984264697217E-9	0.6432234292656845	-658.2085932153703	25245.297868000216	3226.1540356429255	1643.4645118483336	411.528302219543	61.43749987294259	7	41	21	2	6	0.18125883641941468	0.3348220430696774	0.31563364135618627	0.1682854791547213	
7940000	-9911.89513208868	-9261.534185897692	-650.3609461909898	-9261.534185897692	287.0574387995166	3.5646198854255524	1.4056303505401952E-4	0.41900430974209946	1.376588082943536E-4	3.569061731781718E-9	0.43486447150679797	-612.6101389211192	8500.939207342288	2695.0699607667016	699.3983185830642	54.90340485672615	31.80911481860689	10	24	35	1	7	0.18255841044961385	0.33404505475102697	0.31563364135618627	0.16776289344317255	
7950000	-9915.732967053402	-9270.441967435387	-645.2909996180156	-9270.441967435387	277.70436861802216	3.641551729922354	1.2970655634447312E-4	0.542172809815296	1.3312491955422805E-4	6.524976404395344E-9	0.599024985206708	-603.9293146207153	7355.262127038171	1607.313687853178	664.1299747491381	1079.0747119868786	2.426777704883723	9	31	22	9	6	0.1953363456630742	0.33404505475102697	0.30285570614272594	0.16776289344317255	
7960000	-9900.322293384608	-9252.032603530064	-648.2896898545445	-9252.032603530064	305.0751528843156	3.7461372678956173	1.4152368593330317E-4	0.5911598481018565	1.309229263686415E-4	6.865702426922539E-9	0.624118446002769	-605.8341688234914	13121.707683974802	1302.8503586117524	1480.7824102991121	751.2354337977848	15.057105340760776	10	19	13	29	6	0.18871769305256691	0.33404505475102697	0.29473808362756376	0.18249916856884202	
7970000	-9989.640161933046	-9272.316945782832	-717.3232161502151	-9272.316945782832	565.3121282369528	3.4757419080818384	6.180210882974243E-5	0.44759133230878	6.737553160680301E-5	1.0067528715430639E-9	0.48733668412252457	-673.767798831009	18903.706631714143	2826.185205774465	1189.0148511840143	1227.8367648499768	93.77537393430971	12	45	3	11	6	0.18871769305256691	0.3362163798024999	0.29473808362756376	0.18032784351736905	
7980000	-10009.906926948715	-9260.94379927675	-748.9631276719647	-9260.94379927675	878.2475207613322	3.4757419080818384	4.302151826748159E-5	0.3983496567001838	4.692335394483402E-5	3.181772823728541E-10	0.4138710890726763	-703.2605372699785	48507.85984665697	5096.846969940244	2731.4605058731513	521.0800025521733	379.46331818445645	10	33	26	2	6	0.1881710087171577	0.30868149292524577	0.3228196548402271	0.18032784351736905	
7990000	-10027.747123299088	-9265.351301068717	-762.3958222303714	-9265.351301068717	936.3377247623043	3.692559168981712	4.2116892721836505E-5	0.3539523341550801	4.283709150164737E-5	2.485071545651522E-10	0.3704182570623497	-719.2404368044866	16016.073518884483	6673.9936652647275	2738.7783450981424	459.4469754196327	86.04313471460975	21	29	20	3	4	0.17951919386067827	0.3173333077817252	0.3228196548402271	0.18032784351736905	
8000000	-10029.164012065066	-9261.873004863919	-767.2910072011477	-9261.873004863919	911.0416348048333	3.634368863376674	4.3745211672280874E-5	0.4117711519128025	4.140837021351338E-5	3.7601786007881743E-10	0.4673505839783784	-721.9988485543473	16612.86823452322	11007.266444726432	3404.6275287016656	1002.9172193166767	279.31598726284625	24	15	30	1	7	0.18982974012773524	0.3300625410109923	0.31009042161096	0.1700172972503121	
8010000	-10011.493736576664	-9260.578338849984	-750.9153977266794	-9260.578338849984	824.2727063846918	3.9826520970530868	4.602592295987909E-5	0.5590971636647294	4.544224157108125E-5	7.986304134815791E-10	0.5978900021825118	-704.7842751256843	25944.70192870221	2871.751487301919	2594.3927917799033	1974.9001278697847	33.65686215574256	24	25	9	14	5	0.177906317855171	0.3300625410109923	0.32459126496804813	0.16743987616578823	
8020000	-10008.866943012046	-9270.085301357547	-738.7816416545002	-9270.085301357547	710.6518582764218	3.6398001579908565	5.170212084972821E-5	0.3924928109256514	5.107664275246296E-5	4.736859112189612E-10	0.422721589965353	-695.2135458319801	14809.490034178916	3209.875405105641	1153.1678349011124	1591.619626728389	29.272955998108177	27	18	20	8	4	0.18362621566186227	0.34042207151773457	0.30851183665461457	0.16743987616578823	
8030000	-9949.826600943845	-9254.829594175058	-694.9970067687866	-9254.829594175058	448.1641498369522	3.6426514376026433	9.601951598537365E-5	0.4147012695573061	9.142964783913613E-5	1.9779416846179826E-9	0.47627549287708904	-654.4138371245932	9878.248987647601	4147.331516816261	1147.6715640914135	314.0702191678606	36.53627253664046	19	14	36	3	5	0.18362621566186227	0.34042207151773457	0.30851183665461457	0.16743987616578823	
8040000	-10022.231124145066	-9276.815273041435	-745.4158511036306	-9276.815273041435	878.055316502516	3.500633833131892	4.5660495495166144E-5	0.4607376312532098	4.1729009319636025E-5	3.5142944526762054E-10	0.42768284776902765	-703.1669306457817	34111.84679031775	5141.702666118186	1889.0544910087815	80.07999779559202	19.555605279796193	14	29	27	5	2	0.18362621566186227	0.3291058737955407	0.30851183665461457	0.17875607388798212	
8050000	-9922.005712369108	-9257.464149458847	-664.5415629102615	-9257.464149458847	372.1000658811409	3.500633833131892	1.0829782299386214E-4	0.44123181566222724	1.0938481283379322E-4	2.539773877806147E-9	0.45755302791047764	-625.3056833658172	22634.89249740126	2266.2804934394712	763.9118282517451	38.083030928505615	25.279691349975682	6	35	29	4	3	0.1778441877651986	0.3360643128449811	0.3077565982985239	0.178334901091296	
8060000	-9904.353496506199	-9265.427530270508	-638.9259662356911	-9265.427530270508	279.16911970023943	3.500633833131892	1.4614307971176562E-4	0.3727482667180742	1.4985778532852008E-4	3.7984460901522074E-9	0.4137574004291849	-594.7315188815459	18326.511765969004	1716.30517352094	413.35839097765603	1505.674312018933	39.95179318064842	5	38	23	5	6	0.18786189470629994	0.32571430431419407	0.3080888998882097	0.178334901091296	
8070000	-9880.677096626807	-9252.411239491646	-628.26585713516	-9252.411239491646	271.11082188100715	3.33910255034806	1.5918932667099482E-4	0.4440551512885792	1.6035186161381714E-4	5.332783930195115E-9	0.4595870631344771	-590.3419682216515	6444.0718199925295	1145.2686707556718	300.1161082014122	378.0363805117017	6.627961797867786	6	35	18	11	7	0.19235797247934797	0.324086062142035	0.3080888998882097	0.17546706549040703	
8080000	-9887.758641057151	-9270.76452134929	-616.9941197078613	-9270.76452134929	250.97631420330325	3.33910255034806	1.715315087116465E-4	0.5177367515418333	1.609575014446242E-4	9.045571852586766E-9	0.5498168777029758	-574.650016368532	14041.556882245453	1002.1830016853567	149.08015442857828	651.952254076017	6.967736396778874	11	35	20	4	7	0.18708922865840977	0.324086062142035	0.3059476608374122	0.18287704836214272	
8090000	-9898.99945978104	-9263.36780536676	-635.631654414279	-9263.36780536676	298.8124028852679	3.7619057215755927	1.422782148066143E-4	0.5102072814020924	1.3355763367999153E-4	4.545786728245669E-9	0.4960309050380303	-588.7590458872404	21684.329103700915	1528.3207486980386	395.22642162722923	2078.8568381060595	9.938481309849807	8	41	18	3	7	0.18708922865840977	0.324086062142035	0.3059476608374122	0.18287704836214272	
8100000	-9943.84832010917	-9270.090707524056	-673.7576125851135	-9270.090707524056	427.5172987957506	3.7619057215755927	9.280049281741355E-5	0.42118746007588903	8.905240006438251E-5	1.7179173547946916E-9	0.4485373867048402	-628.2189716504322	15562.79756860458	3362.9152533563865	314.36643192281883	1475.4652994140788	36.410788850802874	7	42	17	5	6	0.19108007324243953	0.32308588610870326	0.3029569922867142	0.18287704836214272	
8110000	-9962.603950252553	-9274.61105338466	-687.9928968678926	-9274.61105338466	580.0682781074432	3.7795510512168553	7.003266002493299E-5	0.5501883437626053	6.844084010914816E-5	1.3111803826016014E-9	0.5255610443174954	-642.0794880529137	34703.784555396356	2235.1502675215656	437.9482383295732	1395.4792162846502	25.159347788024007	6	42	13	9	7	0.19108007324243953	0.32308588610870326	0.3029569922867142	0.18287704836214272	
8120000	-9928.897025045253	-9267.101818996018	-661.7952060492356	-9267.101818996018	419.84335106811943	3.91944726643794	9.373553671510798E-5	0.4295273850606387	9.65846905885621E-5	2.135583907185958E-9	0.4742140070174977	-618.4252528011168	16680.11992719256	2130.6160227187825	385.0771480432661	1102.407602872081	14.422879462563566	6	46	14	5	6	0.18233138708087468	0.32748856682883154	0.3073029977281508	0.18287704836214272	
8130000	-9935.612240916698	-9268.585700545349	-667.0265403713486	-9268.585700545349	492.4575973521043	3.91944726643794	7.895698208280159E-5	0.518765963637309	7.807209382801358E-5	1.5709158988379853E-9	0.5208461608267139	-623.2166313798467	28136.827246607794	1551.405699099765	792.5272135013444	1039.913303259503	35.069465106832666	5	37	7	21	7	0.18233138708087468	0.3243483954272539	0.3073029977281508	0.18601721976372032	
8140000	-10005.626934290374	-9260.75484397125	-744.8720903191249	-9260.75484397125	1168.6722189957534	3.4987809760203024	3.523208469362004E-5	0.4627749538687959	3.489604212235155E-5	3.020480207037766E-10	0.4728547509478126	-696.654635390551	53642.703992767834	3721.5410751444956	2167.496631444322	3413.6286455286313	230.8827328345606	7	41	17	4	8	0.18233138708087468	0.3290516622897126	0.3224936355501624	0.16612331507925	
8150000	-10003.112391943283	-9267.515596907211	-735.5967950360728	-9267.515596907211	881.4233479680066	3.8547421443452254	4.93070501874619E-5	0.520652082676176	5.033879682650774E-5	7.101590343240261E-10	0.5179238627468181	-688.0263491285757	24829.52338006746	2316.725670485635	6446.825961190226	1264.59822885383	216.76206798565065	9	42	1	20	5	0.18233138708087468	0.32934247553780993	0.3224936355501624	0.16583250183115264	
8160000	-9959.981054771682	-9243.872711552574	-716.1083432191073	-9243.872711552574	1266.7580312109635	3.7827268143866175	6.53352280061746E-5	0.5919163823023879	5.778928285317761E-5	1.3951520516868464E-9	0.5953974780144787	-669.4538513063793	40623.856217311586	1057.435048888552	2367.5238306511865	1087.7768818950967	361.742321650125	10	7	35	17	8	0.16661683138157923	0.3428816307585238	0.30895448032944856	0.18154705753044809	
8170000	-9931.50310300563	-9263.702274426421	-667.8008285792091	-9263.702274426421	487.1078177637733	4.361271540450613	1.218078953917106E-4	0.5239181699680969	1.1997262222723677E-4	3.288133268478792E-9	0.4847307412693637	-624.3514376701305	10470.120570312483	282.80709954504493	1158.22549263261	607.4934502872253	357.3471654250236	17	6	36	11	7	0.18696459139106997	0.3428816307585238	0.30895448032944856	0.16119929752095735	
8180000	-9906.130474762775	-9260.03149452817	-646.0989802346052	-9260.03149452817	410.52897554259545	4.138223346702092	1.5375765040810636E-4	0.5489969845800595	1.443535470064559E-4	6.845345458563719E-9	0.557065386589331	-600.3647793210245	9945.388911929456	554.2675473628874	2976.218925837541	709.2447348635758	119.13171938243073	13	25	4	31	4	0.1883438138757555	0.34150240827383826	0.30895448032944856	0.16119929752095735	
8190000	-9888.414174779698	-9270.897936440871	-617.5162383388272	-9270.897936440871	262.7715537158055	4.138223346702092	1.7395087643790933E-4	0.4759236113002727	1.7738910733464903E-4	6.906795356926372E-9	0.4794852266299101	-579.2089831772826	5847.192650814886	669.7954905640886	262.5582553594547	451.82808230896745	84.12793835434402	11	31	11	17	7	0.18585636339900719	0.34150240827383826	0.30967498265076926	0.16296624567638493	
8200000	-9885.398278683113	-9258.175443030823	-627.2228356522904	-9258.175443030823	260.68036705880013	3.8950930485198976	1.8568538109416411E-4	0.5290341647170418	1.89179739550346E-4	1.149761168002997E-8	0.5644100916725628	-588.7103776157046	5041.973081245322	523.6172673821864	521.3485801576887	519.7799029763274	65.84424985369118	18	35	2	16	6	0.19484749209151925	0.329395034957526	0.3127912272745695	0.16296624567638493	
8210000	-9870.682907882941	-9279.386992038428	-591.2959158445142	-9279.386992038428	172.2198942092821	3.8308693152121167	2.9334284898244867E-4	0.5202595916859243	3.083030513402266E-4	2.8194057735195166E-8	0.5430200692521375	-552.3304732969186	4818.318680616215	731.0218678869846	1010.9888761465232	371.4630188982847	95.03635311366631	8	7	14	40	8	0.19527049379409359	0.3289720332549516	0.3127912272745695	0.16296624567638493	
8220000	-9886.824342261483	-9259.154829159377	-627.6695131021052	-9259.154829159377	244.50834498900565	4.015130037986844	1.8894482773024974E-4	0.5565703538910337	1.8033360797308512E-4	9.422870205011807E-9	0.5467959063622255	-586.2439502685434	10710.340116724828	2636.577864438839	854.434001431406	558.1889615403679	50.8257969534547	5	5	40	21	6	0.18384505056714923	0.32862026246178677	0.3127912272745695	0.17474345969649416	
8230000	-9946.689212724837	-9261.440283196673	-685.2489295281646	-9261.440283196673	582.3738000443511	3.750791274315096	9.482069590345905E-5	0.5477738345632637	8.585817522224057E-5	1.9251895719683693E-9	0.5093028748877971	-639.9829094411494	26200.812478561045	2287.2150578903083	1999.6787936029612	1466.6030259020881	162.3559611759029	4	28	17	21	7	0.18384505056714923	0.3318305510937938	0.3104046384345053	0.17391975990455133	
8240000	-9967.625959784946	-9252.581205253373	-715.0447545315732	-9252.581205253373	614.3346202241812	3.484695969711728	7.511072377035192E-5	0.5023356283762687	7.339061944424555E-5	1.282640100018178E-9	0.4944702258589233	-665.2063238718408	44509.13440347012	46075.836839351075	4290.378679458427	1811.1051464225134	65.90783881996614	5	2	20	44	6	0.1908904082967072	0.3318305510937938	0.3033592807049473	0.17391975990455133	
8250000	-10030.118049909086	-9268.889143266126	-761.2289066429595	-9268.889143266126	1571.4304183466763	3.3413460617988306	4.2006548078128384E-5	0.44668055425547487	4.081802551723463E-5	3.564369693384006E-10	0.45630509555218884	-712.7259864268725	34979.726382829	3523.1451478977438	7159.211808978954	2688.959043481875	366.8303403885537	8	4	12	46	7	0.1908904082967072	0.337811319589839	0.29737851220890205	0.17391975990455133	
8260000	-10064.768984512648	-9256.141888411708	-808.6270961009387	-9256.141888411708	2072.0115849286344	3.5797503308490937	2.375658482130521E-5	0.41566993959185766	2.2758278622924504E-5	8.347452050298569E-11	0.4073705248363235	-756.8928693947676	118929.32875421809	18305.041585866904	3187.2436725049733	5104.164090441922	277.69870019631685	8	13	16	33	7	0.17985720294941407	0.33968010670989174	0.30654293043614245	0.17391975990455133	
8270000	-10085.686104138871	-9281.548679767939	-804.1374243709321	-9281.548679767939	1860.375906972681	3.5279877797674755	2.5714618506031417E-5	0.3409261714886221	2.5132622163377396E-5	9.308368608101281E-11	0.37057073036315225	-752.8269397457592	105123.10165817186	12266.5245325706	8097.369461459457	5350.638720832646	503.69233967998025	10	18	4	36	9	0.17985720294941407	0.33968010670989174	0.30654293043614245	0.17391975990455133	
8280000	-9965.988899253482	-9270.59570922037	-695.393190033111	-9270.59570922037	571.8028103202058	3.5279877797674755	7.996843052096255E-5	0.5121093413456755	8.395099301779899E-5	2.1459218831109225E-9	0.5593782792252808	-650.8809518147485	17866.880978999467	1820.7835338375426	1055.151396648387	1967.6786828583345	82.37983696080778	10	9	4	45	9	0.1803327742544348	0.33968010670989174	0.30654293043614245	0.1734441885995306	
8290000	-10105.430163953657	-9272.817706538353	-832.6124574153033	-9272.817706538353	3132.4268774401685	3.5279877797674755	1.4219181489158865E-5	0.4041521618518637	1.521108179731999E-5	4.422160562726476E-11	0.44446232631667393	-781.4853823125976	67904.45259411534	7456.733524845255	7676.25451698401	7084.36750888539	1323.671762689361	8	31	18	11	9	0.1834798653792377	0.33968010670989174	0.30339583931133957	0.1734441885995306	
8300000	-10092.280831375243	-9259.499253201167	-832.7815781740757	-9259.499253201167	2903.4391469402435	3.5279877797674755	1.4203330247107661E-5	0.39809220992496647	1.4973524878311918E-5	3.259145397349694E-11	0.3986425617304516	-782.0365424121949	89302.1053223356	15939.8199621893	3465.9819160567404	4541.377017608872	525.9519837884188	8	46	11	5	7	0.18389680794003851	0.3219278335936091	0.3211481124276222	0.17302724603872977	
8310000	-10094.541549319387	-9266.841144165472	-827.7004051539147	-9266.841144165472	2299.9224362545892	3.5279877797674755	1.7190396631066962E-5	0.4218383388300292	1.7632133291193346E-5	5.830288778605063E-11	0.43886475748107073	-776.7127222372092	155343.30927849063	8603.414905902804	8937.946592066643	1788.3998122080293	313.84771717606054	7	46	16	4	4	0.1939806789527991	0.3390086448195987	0.29046402570526475	0.17654665052233706	
8320000	-10088.8592771824	-9280.978069086774	-807.8812080956272	-9280.978069086774	1889.0292331562994	3.5279877797674755	2.1347810448387458E-5	0.3924559625846726	2.151700103377022E-5	6.845909481200051E-11	0.38891726202332283	-755.8667924350516	263293.70799988887	12537.597274507807	2282.991203184292	3330.976730880806	762.9434942071134	6	45	14	6	6	0.1939806789527991	0.3390086448195987	0.29046402570526475	0.17654665052233706	
8330000	-10044.544413824624	-9254.299055746787	-790.2453580778366	-9254.299055746787	1665.9069939978374	3.9303045156473297	2.754477989643926E-5	0.49529865399622774	2.6376583715998977E-5	1.6747399448337298E-10	0.49312849579567986	-739.9894487140419	98021.9265655945	7124.749946668638	4557.9821563652395	3361.3798951613517	148.05028827592074	6	31	16	18	6	0.19226782104620732	0.3390086448195987	0.3104996362170274	0.15822389791716618	
8340000	-9975.801301722557	-9276.84873497347	-698.9525667490874	-9276.84873497347	592.3122711675787	3.5541095249569965	8.165306714346384E-5	0.5773723951492832	7.912703355160475E-5	2.1255342779080555E-9	0.587087712279149	-652.1230261191662	29039.74189324263	6220.666152914063	5728.659399924668	1018.2760315485573	126.98269219452474	3	7	20	39	8	0.19226782104620732	0.3416072587740826	0.3088266669260606	0.15729825325364907	
8350000	-9922.112886484476	-9273.81284819795	-648.3000382865262	-9273.81284819795	266.3417720496291	3.4026916225938866	1.8754674107291657E-4	0.39692080019275033	1.7080194202419516E-4	4.206498143223929E-9	0.36411484562065566	-604.655987505095	15235.99491684051	4375.213120168375	3859.6327484930425	677.4134831452733	31.921471485128414	6	1	11	52	7	0.1903513324993383	0.3214571578655271	0.3145435025647615	0.17364800707037267	
8360000	-9958.333192981774	-9268.554180877785	-689.7790121039885	-9268.554180877785	564.8400867834777	3.818886986675814	9.545406227915567E-5	0.419861468778186	9.02946917180311E-5	1.4739672170733166E-9	0.4121505057460481	-647.8468684777515	13399.33529794038	1704.0605761265585	1340.051567631199	725.0911261787255	139.8844360950341	18	6	24	22	7	0.1903513324993383	0.3214571578655271	0.31297366723838915	0.17521784239674504	
8370000	-9901.872411935765	-9256.219915045365	-645.6524968903996	-9256.219915045365	295.14901143038554	3.7442316728738327	1.3462950156069468E-4	0.5227550448355174	1.4189610118190915E-4	4.084561442209049E-9	0.45887270306837846	-604.2549378850202	10187.458461311666	672.903306688393	713.1189902738828	966.8883835330336	101.697777579795	12	20	32	6	7	0.1903513324993383	0.32523738740217667	0.31297366723838915	0.17143761286009543	
8380000	-9949.08043287586	-9261.126965103946	-687.9534677719143	-9261.126965103946	587.8943630212342	3.7442316728738327	8.173821852477976E-5	0.515990374784385	8.357513136547549E-5	1.6935560534249722E-9	0.5001673929753899	-646.5508469837191	24605.149975113705	1659.3774938481763	879.6597187995881	211.49740129311115	89.13181726237987	11	41	18	5	2	0.1903513324993383	0.32642514132614747	0.31178591331441835	0.17143761286009543	
8390000	-9950.205742420401	-9259.500658760417	-690.705083659985	-9259.500658760417	726.7110154348659	3.7442316728738327	8.136799782326002E-5	0.6160540092090967	7.697273761536157E-5	1.8288243123042413E-9	0.5507113668041341	-647.9458934532175	16146.760950256114	4178.559064731903	1315.767118243839	263.99369241431185	209.25552462119694	11	6	52	7	1	0.1903513324993383	0.32642514132614747	0.3176303731036491	0.1655931530708647	
8400000	-9947.028036323065	-9266.44789076185	-680.5801455612149	-9266.44789076185	495.609598747474	3.7442316728738327	1.0061517799612805E-4	0.5159825414417578	9.70550220148118E-5	2.482849441261583E-9	0.5075540693193882	-637.9429161924467	19492.515449899533	2177.289957758405	1138.8902217793402	530.4249723082888	217.4802318519644	8	15	48	1	5	0.1903513324993383	0.3243574918421249	0.31969802258767166	0.1655931530708647	
8410000	-9950.013191669452	-9269.66335852795	-680.3498331415007	-9269.66335852795	509.06448060259555	3.4685209166108173	8.072288499167198E-5	0.4511573835042068	7.857298129888219E-5	1.4655529522364692E-9	0.4686945810582246	-635.6445586932514	36903.45624672399	2119.843440552193	718.6858702323633	1289.8737589684988	40.157950372265724	8	28	28	6	7	0.1924964543985252	0.31995128347460583	0.31969802258767166	0.16785423953919693	
8420000	-10083.341111335214	-9255.68265990339	-827.6584514318241	-9255.68265990339	2478.156618250386	3.4782923849714393	1.4865979089195616E-5	0.48065194343006995	1.595223912029373E-5	4.944154850527071E-11	0.46166635592170147	-775.9639736958839	69382.75156118834	14448.865728128816	3676.028380570236	7421.533424891766	418.7440484057668	10	40	17	4	6	0.18806641654018785	0.3457802534437482	0.29821920030797566	0.1679341297080879	
8430000	-10168.200300087392	-9276.422912714968	-891.7773873724229	-9276.422912714968	6550.965408732091	3.4782923849714393	6.714592828149799E-6	0.42775663590042556	6.993654506792981E-6	9.42372383281886E-12	0.41996701835415634	-835.7869362174865	205418.74815822617	15306.263916090327	8640.223665702648	19775.956254421286	695.5305347423013	14	38	8	10	7	0.18161645318872147	0.3525107479023346	0.29793866920085565	0.1679341297080879	
8440000	-10228.23516430223	-9281.524586893156	-946.7105774090749	-9281.524586893156	12711.166692181308	3.548193982098358	4.339441240146751E-6	0.4832340405059141	4.482482957716498E-6	4.459345659374804E-12	0.48219335428331805	-889.1001469955003	320722.9938216165	39643.25612822019	9657.459113048812	13052.009109420922	14372.885859757947	12	36	8	17	4	0.18161645318872147	0.3525107479023346	0.29793866920085565	0.1679341297080879	
8450000	-10114.957887367436	-9262.829869568483	-852.1280177989543	-9262.829869568483	4065.7021923457482	3.6678878078163692	1.125185366619676E-5	0.5561412475617569	1.1428466101354305E-5	3.750965347276195E-11	0.5582083325073078	-799.9974439338638	113836.6224926678	21998.872029421793	6031.395079725199	4356.885045794526	365.8622014861586	14	21	25	10	7	0.17924413258049118	0.3572389832735361	0.29558275443788445	0.1679341297080879	
8460000	-10085.65532201689	-9264.570109150069	-821.0852128668221	-9264.570109150069	2255.554590804404	3.7024797625320267	1.738081926671098E-5	0.41206884071683136	1.768246980941223E-5	6.28347781025645E-11	0.44903435952357323	-768.7826449939678	96075.14661128134	14405.442714439057	4302.668884029371	8244.161843263073	394.0615190983682	9	25	29	7	7	0.18057690879057428	0.3572389832735361	0.29558275443788445	0.1666013534980048	
8470000	-10074.751858702766	-9271.954271600394	-802.7975871023709	-9271.954271600394	1709.3042995471883	3.6167819774394565	2.2005244146777065E-5	0.44118646252438204	2.2837322468320738E-5	1.3623766755729313E-10	0.5197362873112942	-754.4078058526578	36876.08545263368	10131.974692875614	3025.7539857738675	3503.54548130254	572.6114947033868	8	36	20	6	7	0.18816649417491246	0.3350599697885096	0.3130987191744071	0.16367481686217036	
8480000	-10099.874001981862	-9277.202590776982	-822.6714112048801	-9277.202590776982	2311.2654399253292	3.394137938237812	1.4495142482987981E-5	0.4643071628207921	1.4761210647432927E-5	5.034718632104723E-11	0.4847430146517471	-770.190443474562	150721.63487719433	15596.225514885768	6184.766601925925	5985.749482365839	61.39818223040466	9	33	23	6	6	0.18816649417491246	0.3350599697885096	0.3130987191744071	0.16367481686217036	
8490000	-9978.689697469763	-9251.926469050175	-726.7632284195874	-9251.926469050175	653.685286724611	3.7324790201742135	5.389048219493546E-5	0.48749776212327023	5.608008984390135E-5	8.271169860394082E-10	0.5120857608367451	-681.7299619775765	23926.32349420947	4460.470808097148	1709.262210651501	1456.183821327828	67.77171573877024	4	36	3	27	7	0.18450917663762376	0.35429278547017773	0.2869641322457044	0.1742339056464937	
8500000	-9912.87271578989	-9274.11576537933	-638.7569504105589	-9274.11576537933	287.4766717603518	3.7067805860250616	1.6210395349163388E-4	0.43227852820077484	1.534354633303718E-4	4.2651620314657975E-9	0.4141451859956774	-596.5076465721514	8950.802843660615	2829.288036736591	264.90928550326765	862.8009614226818	30.375501733452165	10	25	22	13	7	0.18450917663762376	0.3518265892037394	0.28943032851214273	0.1742339056464937	
8510000	-9974.90952052269	-9269.354089212193	-705.5554313104964	-9269.354089212193	637.8924023873392	3.523168754134948	8.202765324583546E-5	0.5642525863791021	7.732312977884044E-5	1.510670232055545E-9	0.5169886399148139	-661.0277219759212	14252.968570725181	4230.932221924787	4181.197182188667	821.1440891086961	39.68237279583766	15	10	13	33	6	0.1978535259788911	0.3402413617255003	0.2866928772939345	0.17521223500167368	
8520000	-9894.542977113379	-9258.995383342568	-635.5475937708115	-9258.995383342568	212.9506286376319	3.5922181883770152	2.1378583918670437E-4	0.510703020051075	2.005095883903376E-4	9.061661884045413E-9	0.48429266455018716	-591.1096610899257	30085.15568927377	4409.341261055594	2647.9292621707914	507.36344370863924	34.278771740625416	4	3	29	34	7	0.19478529717914497	0.35106209666269567	0.2866928772939345	0.16745972886422442	
8530000	-9896.939759385994	-9255.94297324862	-640.9967861373725	-9255.94297324862	247.68671706347808	3.376989876301369	1.5092905214119528E-4	0.5711914125473273	1.5647706424491532E-4	8.324745864593333E-9	0.5927165686682324	-598.992514350078	8247.514165407638	6272.988451529895	1729.4335085483306	411.1847179223394	13.198978599872591	11	2	25	32	7	0.17681098240256465	0.3372446978174779	0.32351798954785405	0.16242633023210298	
8540000	-9950.940707936574	-9248.672118711695	-702.2685892248786	-9248.672118711695	458.3791086870227	3.944597276031022	7.695107096888125E-5	0.605673864498894	8.102197159046202E-5	2.0862383251273928E-9	0.5942387357874032	-657.9177113119822	13510.600390525948	3275.7942503975987	3006.430047996704	922.503521492286	170.9326746407319	12	1	23	35	6	0.17681098240256465	0.350482089408137	0.3102805979571949	0.16242633023210298	
8550000	-9941.124985242812	-9260.574284112065	-680.5507011307482	-9260.574284112065	440.7640841819834	3.426855066109783	8.145876243292596E-5	0.40413060076079554	8.390332145591951E-5	1.0122627755358352E-9	0.3864411542408942	-638.3264106238455	18833.651581162238	1915.9899804695501	1029.011515596666	825.2992901166987	18.447859655765637	8	33	2	28	6	0.186020355594763	0.3414203875294305	0.3101329266437031	0.16242633023210298	
8560000	-9936.006895096587	-9266.30002974906	-669.7068653475278	-9266.30002974906	380.9936061206785	3.9124945622424296	9.288459791797189E-5	0.4308965836683873	9.542828148451863E-5	1.7983686193145923E-9	0.4625510169994551	-624.733128708852	23037.35073476444	663.4608803808709	2217.6067374137865	863.370254306566	33.8927711217355	9	4	24	32	8	0.186020355594763	0.3414203875294305	0.3101329266437031	0.16242633023210298	
8570000	-9922.477377239504	-9262.726289289114	-659.7510879503891	-9262.726289289114	419.9609655778162	4.025021749110141	1.2807328369966175E-4	0.5011956108210036	1.2470309770896068E-4	4.662783697136266E-9	0.527431967288951	-616.3245660013887	9120.342596956614	827.3621106885543	2696.1192102499094	637.7959457762029	75.06113426017842	14	11	12	34	6	0.16868361051670594	0.3414203875294305	0.3101329266437031	0.17976307531016003	
8580000	-9997.841411924606	-9261.188747996663	-736.6526639279436	-9261.188747996663	844.01607094521	3.519916183368487	4.774506798408643E-5	0.4624814206222336	5.0371288365964424E-5	5.383752720911371E-10	0.48074437735335446	-688.2625665539565	45803.08977053903	23441.61944285496	2824.419836915207	1623.1743377571356	338.18496058914815	4	17	15	33	8	0.16868361051670594	0.3414203875294305	0.3101329266437031	0.17976307531016003	
8590000	-10019.582832773425	-9275.297549925048	-744.2852828483781	-9275.297549925048	1025.1319938239633	3.457973243614768	4.373799284467371E-5	0.4563548065096869	4.6683733998105114E-5	3.2165128620109686E-10	0.4020273385767844	-696.8167809242879	57318.9721330753	3302.69211195438	1421.9756461933932	2470.07387469751	219.49331957779717	14	7	7	40	9	0.16868361051670594	0.34960992340071845	0.30194339077241517	0.17976307531016003	
8600000	-9977.947426207193	-9259.232109090082	-718.7153171171095	-9259.232109090082	836.5751804874833	4.063561210908396	5.7806071829055096E-5	0.4003383358354256	5.6569100552232915E-5	5.686261552341621E-10	0.41459338493690817	-672.2931909374803	35521.18176170523	5833.742992674615	1772.875917218672	1899.9580365311556	323.48904407293924	8	10	25	25	9	0.16868361051670594	0.33254905122421824	0.3190042629489154	0.17976307531016003	
8610000	-9908.589872740564	-9271.457579631297	-637.1322931092677	-9271.457579631297	317.75392652075834	3.870148225457846	1.3473334036281419E-4	0.49302274235689075	1.3080160484877873E-4	4.838962582873506E-9	0.5154316363476791	-594.8853418772886	11742.46184694418	551.5426645504747	849.1004169884429	1177.2831114340581	83.87268289244564	9	22	7	30	9	0.17729107706531802	0.33254905122421824	0.3190042629489154	0.17115560876154795	
8620000	-9860.004065525998	-9249.380451034705	-610.623614491292	-9249.380451034705	286.83452678003	3.870148225457846	2.0997000353351904E-4	0.45042844390668846	2.0973136525618175E-4	9.157664767193046E-9	0.4604940976990381	-574.1080730642786	5191.37783418439	510.19491820967596	319.64775925069483	241.24077889337607	62.46062039433651	12	35	12	10	8	0.17729107706531802	0.3251999383065983	0.3190042629489154	0.17850472167916787	
8630000	-9870.375597428005	-9262.861354974119	-607.5142424538859	-9262.861354974119	202.15920790117593	3.748697743595554	2.2325929448044834E-4	0.4715292450606811	2.2480234980986453E-4	1.3704291330060941E-8	0.5388994315521758	-570.6800370206743	10116.073874706066	692.19449352935	463.6458327491977	63.62385169601718	29.625218067434027	8	36	25	6	2	0.18135540690099966	0.3251999383065983	0.3149399331132337	0.17850472167916787	
8640000	-9867.152430323842	-9261.55871493673	-605.5937153871131	-9261.55871493673	162.66853663050827	3.404743853037457	2.490190375803166E-4	0.6139709964064984	2.4168311149759886E-4	3.185069137543757E-8	0.7019022797193877	-564.909213181495	7624.802629022551	2390.3507666971445	432.0280631741187	616.2686013432317	9.437034930921962	9	15	44	2	7	0.18135540690099966	0.3251999383065983	0.3149399331132337	0.17850472167916787	
8650000	-9871.089490227896	-9263.642870166985	-607.446620060912	-9263.642870166985	177.2744247872257	3.604747966538211	2.290135971834278E-4	0.5807325623365928	2.4351914169872384E-4	2.2101951912804883E-8	0.6510869198265086	-567.287331599434	13067.838782859299	1477.318569744192	561.5562245402089	342.78939611213514	27.958920335003533	6	22	24	18	7	0.18307691185864988	0.3259632872454928	0.312455079216689	0.17850472167916787	
8660000	-9883.906342992572	-9268.650794035095	-615.2555489574775	-9268.650794035095	209.77893299086398	3.7950050059490126	1.9339091429132645E-4	0.548322187211489	1.9800323927918607E-4	1.2869565105485141E-8	0.591312151918129	-574.3630078232385	9781.923359979704	1819.5090502583955	896.365027480939	573.9631197525165	21.229622062875677	4	20	18	27	8	0.18307691185864988	0.3259632872454928	0.312455079216689	0.17850472167916787	
8670000	-9885.94160176202	-9266.198466349706	-619.7431354123155	-9266.198466349706	195.56850966628457	3.854634176628372	1.958629189839093E-4	0.41124645039410945	1.9913440317782845E-4	9.201869295712809E-9	0.47758131463113185	-579.083980810237	5862.033029764073	429.6393159381151	1164.2545074207167	790.1834240640914	15.313249485499325	9	7	33	20	8	0.18307691185864988	0.3259632872454928	0.31365839333885687	0.17730140755700002	
8680000	-9932.301683255746	-9252.223138347192	-680.0785449085545	-9252.223138347192	362.05233598507715	3.5753316022480726	9.87741355045576E-5	0.47454438244484476	9.734770127536618E-5	2.5631173387019603E-9	0.5139105904651007	-636.4796700818697	19193.35737641926	4760.7792779810525	2027.840652140308	717.0148814175968	12.079903612356432	5	9	35	22	6	0.19384124493524402	0.3323822939486083	0.3153996703057228	0.15837679081042447	
8690000	-9940.932789649487	-9278.24655624142	-662.6862334080669	-9278.24655624142	318.7803324024724	4.0350191973630345	1.0323509572290646E-4	0.4505940433938529	1.0986390440474353E-4	2.562654560559954E-9	0.4737105610164388	-619.7200549041439	14019.010652237273	4562.394578929301	1942.8518422774714	685.8831037366714	3.5591852632366736	8	6	27	30	6	0.18357460660524735	0.34264893227860493	0.3153996703057228	0.15837679081042447	
8700000	-9952.978239271055	-9248.590424255375	-704.3878150156805	-9248.590424255375	458.8096288516565	3.3987939682294637	7.669037966023372E-5	0.6043529740044704	7.903329332724151E-5	2.3258055112083334E-9	0.6287470146208496	-656.497126748325	67120.6093313835	6937.506153876757	4775.427945455644	891.4307637690249	9.538475874112788	3	12	31	24	7	0.1738802682214742	0.3397350431570894	0.2940412129774292	0.19234347564400678	
8710000	-9938.045517905763	-9243.879709798579	-694.1658081071838	-9243.879709798579	437.30410392077823	3.398985875365827	8.142642830243997E-5	0.47305167884258104	8.56636168960257E-5	1.5003870819896879E-9	0.45653123029295595	-646.0894990636007	31391.40876019198	34347.06760456319	2865.7299738325155	1331.7945578431077	24.567114247288316	6	3	37	24	7	0.17145535878247692	0.31676214673589664	0.3215364979987001	0.1902459964829259	
8720000	-9907.007375142177	-9274.234628649912	-632.7727464922644	-9274.234628649912	216.99008271633159	3.7766144945339986	1.5794635182664863E-4	0.46096581954408605	1.657382213140407E-4	6.050754787189581E-9	0.4688141141374201	-591.4549728064501	9851.409443731787	3190.431666505289	1693.7219603443405	434.1939753950551	22.414796214860036	9	1	37	22	8	0.17894185379811237	0.3379558204852752	0.313155743849826	0.169946581866786	
8730000	-9887.101673526275	-9256.501438816096	-630.600234710179	-9256.501438816096	231.0233955363357	3.5251976631369644	1.7957235104123232E-4	0.4409645722586176	1.8327154616054107E-4	7.514661777304493E-9	0.48500835519130425	-590.8340986579223	5359.266058521045	1067.149403713559	1351.0242035719577	619.4992625602321	15.76602138618833	7	25	20	17	8	0.17894185379811237	0.3379558204852752	0.3017866198114591	0.1813157059051529	
8740000	-9874.951565499157	-9259.60442972731	-615.3471357718486	-9259.60442972731	174.97360943745142	3.6934710616081508	2.2061364629328076E-4	0.402360768016644	2.19621199058369E-4	7.409085518647823E-9	0.41738693939928684	-578.6190611638729	3544.5825604477664	1005.5926029266718	637.8773197243056	287.0191309749343	10.710773989746578	11	24	18	18	6	0.1992796932630091	0.3456246253466284	0.2867410071302702	0.16835467426009193	
8750000	-9892.12134718856	-9264.769144899556	-627.3522022890048	-9264.769144899556	199.43428309103376	3.6469919203252243	2.139935421540107E-4	0.5005987093284987	1.9759796838403855E-4	1.1570456605594284E-8	0.5536319995633098	-587.5888182430748	4863.323661034797	1951.6122229221764	1091.7823849167667	603.2505902794468	5.28349557121723	16	18	14	22	7	0.19943841441559296	0.3307064924989724	0.29870493904628154	0.17115015403915274	
8760000	-9949.68582062447	-9271.110049438306	-678.5757711861636	-9271.110049438306	453.14822077782924	3.6469919203252243	9.967667566350676E-5	0.38658173329442086	1.0086500293347676E-4	1.6321212532039287E-9	0.41151512994297057	-636.4600703079336	15837.938036186673	732.2559087114623	1471.1903820905386	572.5475720183	126.09528531761924	14	5	35	16	7	0.1776707369030413	0.3454163180400488	0.31363173669324346	0.16328120836366602	
8770000	-9997.2087303598	-9253.561831110277	-743.6468992495223	-9253.561831110277	803.1979493431198	3.920975172625324	5.382591645580382E-5	0.4923872928320851	4.957116372982637E-5	7.744442733122178E-10	0.5347512638631112	-698.5398437684314	18189.608215757646	2856.418919032371	3192.4994557368113	1377.7308145601528	251.83561529712895	21	19	5	24	8	0.17970026526850283	0.3454163180400488	0.31160220832778196	0.16328120836366602	
8780000	-9941.003069908315	-9272.417282119819	-668.5857877884949	-9272.417282119819	313.489113499569	3.5344956462140837	1.2525129560953763E-4	0.43193796918132576	1.236559847257969E-4	3.0086540657106827E-9	0.44601089282909095	-627.7110135190045	11131.473416374289	1591.5385930502164	1011.726868121856	646.0734016797891	36.301411428434314	23	22	4	21	7	0.17031413663792208	0.3439851612950169	0.30781039849563474	0.17789030357142585	
8790000	-9989.839358925976	-9270.677046036735	-719.1623128892405	-9270.677046036735	707.3019844348835	3.2598225930521307	5.4393451610675945E-5	0.5048419359507731	5.6202319116848765E-5	8.30940679836557E-10	0.5271267702933425	-674.3974864824512	20644.79277175938	2136.830756079001	2578.7362741706993	1451.6399432608066	65.00221551148499	12	20	16	22	7	0.17031413663792208	0.3439851612950169	0.30781039849563474	0.17789030357142585	
8800000	-10041.183757162302	-9269.874485913955	-771.3092712483462	-9269.874485913955	1323.7136367490905	3.452685164179897	2.6819894601854847E-5	0.5773900949458683	2.712818233850756E-5	3.5213872252091106E-10	0.659254764903883	-722.2163242162195	35734.07617344169	8761.556080185683	5235.348302086006	4143.9467065453355	122.0450885759902	11	3	8	48	7	0.17031413663792208	0.3439851612950169	0.31690597611884613	0.16879472594821446	
8810000	-10026.513112035937	-9272.121963905023	-754.3911481309142	-9272.121963905023	930.7921151414795	3.6191616320517745	3.693710823174665E-5	0.5191033893348423	3.9194578607482454E-5	5.167941245600783E-10	0.5861984508537214	-705.0743343380628	46127.95346715719	15130.162042087444	4108.751767614688	3292.3972170183933	160.36331294426776	12	5	2	51	7	0.18814219682292294	0.32615710111001606	0.30460434544436216	0.18109635662269843	
8820000	-10031.924798098104	-9274.421298489426	-757.5034996086778	-9274.421298489426	991.1313852126618	3.610251272902141	3.878246153592933E-5	0.5158945768360655	4.050789097013612E-5	3.7880879198249984E-10	0.5084555749163855	-707.8376350821227	38020.60426956312	14638.675161724075	8097.672992638728	3669.886522355325	198.2405223665026	7	8	4	51	7	0.18814219682292294	0.32615710111001606	0.30460434544436216	0.18109635662269843	
8830000	-9900.730073765752	-9255.786855755032	-644.9432180107201	-9255.786855755032	317.8783512150603	3.858278368186178	1.414107104530782E-4	0.4392435976328193	1.4154936989282103E-4	4.482493715228474E-9	0.4770545593944347	-600.8601967717972	12168.3231820205	12897.022325183363	504.0085409142105	816.976828999397	17.79649578316258	7	3	4	55	8	0.18881479265635334	0.33084564365035335	0.30754836172174965	0.1727912019715432	
8840000	-9972.478320106486	-9273.55045909871	-698.9278610077754	-9273.55045909871	579.8451836387089	3.858278368186178	6.657067790231774E-5	0.3818119318130719	6.516683451029727E-5	5.332740551842456E-10	0.3599867371454299	-653.461678290857	32540.51505958383	2141.702802052578	1933.6197627411182	1904.25589207569	44.93411934025936	7	14	5	43	8	0.1918084382505355	0.33084564365035335	0.3153435290258831	0.1620023890732276	
8850000	-9942.72734756092	-9264.47664234046	-678.2507052204601	-9264.47664234046	448.560146181431	3.858278368186178	1.0007059119728303E-4	0.5330584911137086	9.830657681188344E-5	2.374548798507803E-9	0.4946386964752314	-635.0535103851505	9912.465709423774	2382.432882556985	1319.4888848625048	1568.339023126757	35.61989322810114	10	9	17	33	8	0.1918084382505355	0.33084564365035335	0.3153435290258831	0.1620023890732276	
8860000	-10010.010842149179	-9267.121041472821	-742.8898006763578	-9267.121041472821	893.1287399854626	3.3468310562794903	4.348067751294788E-5	0.589507774679701	4.18685834345237E-5	4.882464296400947E-10	0.5263257006282277	-692.3643009213532	33776.32705226553	55301.896911614785	3247.4945447517002	2267.4679324941935	106.82184943958009	7	2	26	34	8	0.18967718700095887	0.3362198222026142	0.3153078676160215	0.15879512318040495	
8870000	-9920.599800458202	-9259.270135972327	-661.3296644858751	-9259.270135972327	372.67527494820933	3.308358341292633	1.1522699774826884E-4	0.5887453378771075	1.029808189577101E-4	4.152621785273748E-9	0.611864962463429	-613.694493127487	39358.69709694225	25186.607453773602	1855.0576121541142	1098.298622691242	29.095121806307098	3	2	29	35	8	0.1824406555585256	0.33437486487278983	0.3131637525737158	0.17002072699496823	
8880000	-9909.16393579721	-9282.33610424937	-626.8278315478395	-9282.33610424937	266.8676460860157	3.308358341292633	1.7968926916182916E-4	0.4469990874005921	1.7317125752554783E-4	7.3094219673318574E-9	0.48466883699908475	-585.6628729940904	6929.163438305058	8267.201475172957	916.6832766232804	366.7614789623347	16.684110531436726	1	7	49	12	8	0.19886974057148823	0.33437486487278983	0.29677588480552525	0.16997950975019616	
8890000	-9922.80276608069	-9275.626614759603	-647.1761513210862	-9275.626614759603	274.52874133273025	4.113244452947001	1.5804025526628082E-4	0.4334101447167328	1.5828804994857883E-4	6.1261307654440634E-9	0.4890120145410312	-605.7855827256169	6336.122081146038	6015.61504031525	1071.1961030561956	526.3784122128573	66.10760910386205	6	7	28	27	9	0.17913987393805722	0.3398227276232965	0.3110578886884496	0.16997950975019616	
8900000	-9948.401027780294	-9286.838681513467	-661.562346266826	-9286.838681513467	325.032634286807	3.840427837162029	1.4065373449746962E-4	0.42205270278571966	1.3562282982486376E-4	3.4964601953478244E-9	0.43744161602721576	-615.5602867325015	3256.2346514333603	18213.031344939045	1712.8180018865041	612.7638520396872	24.7872031102326	2	4	41	24	6	0.17913987393805722	0.3398227276232965	0.3110578886884496	0.16997950975019616	
8910000	-9945.716901866808	-9276.971951873813	-668.7449499929955	-9276.971951873813	362.5766479946933	3.6647617288238443	1.1793526982455306E-4	0.36698829089530177	1.14418638541465E-4	2.3746137512119535E-9	0.4297331928932976	-624.9678067289502	15467.487370530791	10334.747190809292	2253.8433366847325	666.0120153671078	24.211789777664748	3	2	38	28	6	0.17913987393805722	0.3308047948453843	0.3200758214663618	0.16997950975019616	
8920000	-9904.46585037249	-9249.982257479292	-654.4835928931964	-9249.982257479292	340.5278359774343	3.6647617288238443	1.4411711939753933E-4	0.37340826616191963	1.4987061734870216E-4	3.874926365005523E-9	0.43015597976845493	-610.8097673533864	6129.363405773955	12681.669690975494	1885.9882539520736	803.7024025920077	66.73678859628089	1	3	41	24	8	0.17913987393805722	0.3308047948453843	0.3200758214663618	0.16997950975019616	
8930000	-9914.341892697377	-9259.208869343534	-655.1330233538422	-9259.208869343534	293.10733383808946	4.083072128761321	1.3284442366304572E-4	0.4012995085558045	1.4041741685601568E-4	3.7160130777947468E-9	0.4344003943709048	-612.1419665091479	25164.54402723993	2001.3677606816723	1464.8172735523651	600.3140773097645	90.23638308818059	4	31	2	32	8	0.17913987393805722	0.3308047948453843	0.30422309480331217	0.1858322364132458	
8940000	-9903.591797495475	-9262.409048011055	-641.1827494844207	-9262.409048011055	366.7775280913488	3.513437738526407	1.7051780476768746E-4	0.4280923663234374	1.6817494960434095E-4	4.65047392304163E-9	0.4090592058471698	-595.33459379099	76090.50790465427	684.2449067347421	1825.269873205268	492.1213710487535	100.27750392448156	4	12	17	37	7	0.18966334327008738	0.335964968271973	0.28853945204469333	0.1858322364132458	
8950000	-9914.094952593385	-9256.215677866752	-657.8792747266327	-9256.215677866752	336.30991725559556	3.629229856272078	1.6364796210942249E-4	0.6173372222060597	1.5716719395378055E-4	8.346661419597177E-9	0.5749788808974869	-616.9530457896968	9267.604219440609	2665.67905936889	505.6754028350231	472.5836708039	136.55660438121055	4	37	14	17	5	0.18966334327008738	0.335964968271973	0.28853945204469333	0.1858322364132458	
8960000	-9902.771329895557	-9260.454617501064	-642.3167123944936	-9260.454617501064	274.3017638661285	3.862980765995629	1.8282645878400802E-4	0.6012822442234755	1.634692347777224E-4	9.316508727221108E-9	0.5828606113800147	-599.1159185850847	16586.696864370915	1536.0844591395419	2262.257912090334	473.1836013225945	31.909478389235243	4	37	2	27	7	0.18966334327008738	0.3470759834566692	0.3148304945182343	0.14843017875500863	
8970000	-9910.593587529049	-9265.245294354248	-645.3482931747997	-9265.245294354248	282.49909289952603	3.80631783271218	1.5187746723308284E-4	0.5190799360932832	1.4702062753203665E-4	4.791429180487626E-9	0.4655800579081976	-603.7988627582365	20745.757139288045	1317.20038746954	705.7012073241693	457.92762746003297	67.47315222950448	4	38	4	26	5	0.1868738295035971	0.3170993727200044	0.3265567440309658	0.16947005374543223	
8980000	-9863.787774391772	-9257.011194062454	-606.7765803293188	-9257.011194062454	162.08618021086252	3.7122751399420815	2.712562950292616E-4	0.5524756702562573	2.725978866168603E-4	2.209934762647766E-8	0.5397631486293292	-568.8608576465456	8287.750878233875	801.9719951932705	138.5502673953275	245.86636980603612	52.356114082967515	7	41	5	16	8	0.1868738295035971	0.3170993727200044	0.3265567440309658	0.16947005374543223	
8990000	-9873.820085821479	-9272.51703053062	-601.3030552908577	-9272.51703053062	204.86744282163437	3.7122751399420815	2.1342060555566166E-4	0.35221413152588066	2.113802154627496E-4	5.25246242932577E-9	0.33765921783991215	-559.85917930823	10344.939481917478	624.9227186531326	1649.4511057610812	526.9991245063708	33.784724549837826	3	17	15	34	8	0.1887549296766304	0.3170993727200044	0.3265567440309658	0.16758895357239892	
9000000	-9894.624239292734	-9274.731281089451	-619.8929582032825	-9274.731281089451	222.0400134987318	3.87665367169569	1.8942625800448E-4	0.3660092403090611	1.881201332116515E-4	4.3216456878285925E-9	0.36583882493914194	-578.3785595485625	19426.348474048675	1139.32946296067	1172.4786986741804	502.66401517516783	29.611805840952094	3	28	11	29	6	0.1887549296766304	0.3170993727200044	0.3300166897032196	0.16412900790014512	
9010000	-9873.634657506173	-9258.60429784657	-615.0303596596016	-9258.60429784657	181.4130102150576	3.7992933039507326	2.0258856182082464E-4	0.5266990101015835	2.1459410926006706E-4	1.585756084069333E-8	0.5742486070098779	-574.2019815659548	13693.640018489008	1188.4330176045917	607.7731944684409	554.1685438355157	17.930364169404054	4	37	5	25	6	0.1899237053165353	0.3170993727200044	0.3238729886652588	0.16910393329820103	
9020000	-9883.906486459426	-9244.344827923886	-639.5616585355408	-9244.344827923886	298.428660004941	3.328115001082813	1.21501282375116E-4	0.5344254337912251	1.1860519280401652E-4	4.0730256907224335E-9	0.5389833616143677	-593.4118632394981	45735.60984642889	765.3735838374085	2237.555998730902	808.2598914378977	30.66980331378664	4	22	12	32	7	0.17278502659614323	0.3450311846052385	0.3036020089242914	0.17858177987432636	
9030000	-9943.979769401329	-9253.959179569107	-690.020589832222	-9253.959179569107	510.30701182861503	3.844608214842392	7.099559103777111E-5	0.5775693912797693	7.342541564714029E-5	1.465288385240343E-9	0.5242693010257928	-643.412715110357	66137.37151123334	1859.420521754692	2109.2366391539103	1025.6385336169005	26.57588641197043	4	29	20	19	5	0.17278502659614323	0.35512096674633054	0.2935122267831993	0.17858177987432636	
9040000	-10025.943998092444	-9256.777300813163	-769.1666972792815	-9256.777300813163	1453.8629127311187	3.617426078890061	2.9179252175174188E-5	0.49940754475376337	2.9166546943162068E-5	2.633486999924549E-10	0.5615907363575544	-717.5474134378172	140297.90717414088	7241.117455124328	10616.056279170867	2052.1465743153417	301.0584364036438	5	6	22	37	7	0.17140482815735242	0.3331492418362596	0.3240034693493969	0.17144246065699056	
9050000	-10037.765814619725	-9259.811082179576	-777.9547324401474	-9259.811082179576	1392.4987481102405	3.617426078890061	3.371268176741911E-5	0.45114761099062434	3.4013777414400475E-5	2.1494390855113622E-10	0.44845947767350586	-727.1776774197581	56035.47279161768	41221.03779720613	9040.294337910082	2368.7200852803867	202.00891334495174	8	5	28	29	7	0.17140482815735242	0.3375799589409367	0.3195727522447198	0.17144246065699056	
9060000	-10001.170311508906	-9249.331602235852	-751.8387092730538	-9249.331602235852	862.5100302960432	3.35773412877729	4.269082387805756E-5	0.49727222638089164	4.015345533977825E-5	4.6154524331549175E-10	0.5557798811372898	-704.7480355563673	39350.12687514303	12260.34384325457	4020.795555984909	978.6173151724025	261.70422868046074	11	11	24	26	5	0.18908271232672194	0.3375799589409367	0.30189486807535026	0.17144246065699056	
9070000	-10028.115824319484	-9277.94663883199	-750.1691854874942	-9277.94663883199	1018.8444809809436	3.7404739095976405	5.191637451797157E-5	0.4473934008279933	4.995385276601549E-5	6.214676370663326E-10	0.4966401140128201	-705.3664436575066	19999.03280820813	5070.920439499582	2545.231452399695	1225.6707546766543	180.16742878452467	18	20	16	17	6	0.18908271232672194	0.32818506945044124	0.3112897575658457	0.17144246065699056	
9080000	-10045.629729409775	-9271.014520776484	-774.6152086332912	-9271.014520776484	1057.219068277552	3.789236305072973	3.344313553862044E-5	0.4645876878601328	3.413910456348875E-5	2.8127376165012875E-10	0.5102000029689686	-729.2588799888586	39019.76710825005	5999.7820903210195	1943.0636912094851	207.50579763184612	376.8811321413129	19	26	26	5	1	0.18908271232672194	0.3151310198083033	0.3243438072079836	0.17144246065699056	
9090000	-10005.183905991524	-9248.582348731079	-756.6015572604448	-9248.582348731079	946.5498215793694	3.6456681103618216	4.045826669204722E-5	0.47166467504602055	4.1926031418260746E-5	4.3449140217450185E-10	0.5083029134308851	-710.0839730452891	62031.054595132744	12437.58824043915	2322.241728057779	432.7782485292303	190.3062693486009	7	31	30	1	8	0.18908271232672194	0.3260403545223308	0.3122660477000606	0.1726108854508861	
9100000	-9963.733588332909	-9252.509354165546	-711.224234167363	-9252.509354165546	642.7042908142256	3.6456681103618216	7.111292634172635E-5	0.46593702881468785	7.58025634839915E-5	1.1929224407674656E-9	0.4808976003374303	-667.9394999622076	12761.587014831332	3516.490475556751	854.8448910323293	1290.629198484169	135.53267829805694	8	30	28	5	6	0.18908271232672194	0.3260403545223308	0.3122660477000606	0.1726108854508861	
9110000	-10001.983472106773	-9272.267205609971	-729.7162664968017	-9272.267205609971	967.9328682661856	3.6456681103618216	5.653263677370607E-5	0.5029212234471906	5.7346008071656614E-5	9.86694713728944E-10	0.5392458392229056	-683.2976835770171	27785.872996313985	7139.690090269577	4223.061174326179	1120.9631554825085	336.9205278352721	9	4	25	30	9	0.18908271232672194	0.3270134756895549	0.3173555098721881	0.16654830211153454	
9120000	-10006.17662755955	-9262.931022895798	-743.2456046637507	-9262.931022895798	1001.2903723521042	3.571762892885276	4.7008409885604016E-5	0.359395794711533	4.7279447316985115E-5	3.415862647246488E-10	0.4023661370953018	-696.8424429920634	26282.086005305136	5594.8372801783535	6288.471957508967	1460.2859310827446	112.69089061913907	8	9	26	27	7	0.18187184299382833	0.32787179207013634	0.30790594039918406	0.18235042453685074	
9130000	-9895.105640136813	-9256.0331370276	-639.072503109213	-9256.0331370276	394.59077575635973	3.571762892885276	1.287310877765966E-4	0.43899680145349446	1.4514985425887974E-4	4.067133576404345E-9	0.47958707731040756	-596.7515023589181	11093.728290790408	657.113823393871	1946.360281566643	484.4450353338856	66.03874676364569	9	18	18	24	8	0.18187184299382833	0.33434118072464214	0.30143655174467826	0.18235042453685074	
9140000	-9952.016622357285	-9259.788225921533	-692.2283964357523	-9259.788225921533	516.8725408861173	3.3713283427990084	8.384091093718043E-5	0.4453872852844766	9.075840553654127E-5	1.718191949240399E-9	0.47582628582202235	-644.736200076515	55616.755249555266	21603.513678970598	2981.2632023943133	861.6781671940511	74.38554566203625	3	6	26	36	6	0.1902177412904692	0.33434118072464214	0.30616619252910887	0.16927488545577926	
9150000	-9887.391869124542	-9270.824351788333	-616.5675173362091	-9270.824351788333	283.0055191444033	4.006396895039666	2.080040474141815E-4	0.42590328707659186	2.2213651374020386E-4	1.1101974375195031E-8	0.4749284891505182	-576.4811329584244	7305.179850409831	1609.7894959595906	1449.9126619252636	411.0049297592172	30.76498467940175	6	2	31	30	8	0.1902177412904692	0.3378373160579236	0.3026700571958274	0.16927488545577926	
9160000	-9929.258935141572	-9266.51496104625	-662.7439740953217	-9266.51496104625	331.0572270020329	3.6581402853462057	1.1965289744559126E-4	0.4452375882361739	1.2727384900498222E-4	4.016235232174661E-9	0.5099046060670455	-619.5179460383026	32131.10001660344	3217.246194820863	1009.1800375793727	571.6550110335907	32.059496759888106	4	30	10	26	7	0.19742714724825622	0.3378373160579236	0.2954606512380404	0.16927488545577926	
9170000	-9922.204187717489	-9255.781159488764	-666.4230282287236	-9255.781159488764	394.66353846771915	3.452685572063224	1.0363113692628864E-4	0.424161911748794	1.1643761237875468E-4	2.7837058870040604E-9	0.48182904407496874	-620.85276759339	36427.733747471764	15497.931879928987	2061.0753156811447	587.5442124351524	69.10045326049872	3	5	31	33	5	0.19742714724825622	0.3378373160579236	0.2954606512380404	0.16927488545577926	
9180000	-9943.49339874322	-9263.991417476112	-679.5019812671062	-9263.991417476112	460.0412955454408	3.452685572063224	1.0816581637695224E-4	0.41903780820466396	1.0892306986951636E-4	2.7222276664224225E-9	0.48528888062173947	-634.2251826186676	24822.97876103463	5004.503990787505	3776.620128379772	1069.0828689012608	150.32611372884185	4	12	19	33	9	0.1882419388060629	0.3378373160579236	0.3084527819770747	0.16546796315893825	
9190000	-10050.337528537932	-9251.146229305123	-799.1912992328097	-9251.146229305123	1721.6615173605094	3.517329225268357	2.5660059077838238E-5	0.4328003446075423	2.6337032436195814E-5	1.3104958920172414E-10	0.44725832195958554	-746.1476620982177	118976.29238580704	61622.93845245286	6974.943356566098	3898.5588722182215	1294.3001982406536	4	3	37	24	9	0.1848255724184955	0.3326400364933554	0.3170664279292103	0.16546796315893825
[truncated: 11,143,667 more chars]
