# Supplementary material for: Dissemination of Mycobacterium abscessus via global transmission networks
Source: Nat Microbiol. 2021 Sep 20;6(10):1279–88. doi: 10.1038/s41564-021-00963-3 (PMC8478660; doi:10.1038/s41564-021-00963-3)
Supplement: Source Data Extended Data Fig. 8 — Ancestor data and substitution rate distributions for Extended Data Fig. 8. [file 41564_2021_963_MOESM14_ESM.zip › figureS8/DCC1.log]

#
#model:
#
#<?xml version="1.0" encoding="UTF-8" standalone="no"?><input id="posterior" spec="beast.core.util.CompoundDistribution">
#    <distribution id="prior" spec="beast.core.util.CompoundDistribution">
#        <distribution id="BayesianSkyline.t:dcc1" spec="beast.evolution.tree.coalescent.BayesianSkyline">
#            <parameter dimension="5" id="bPopSizes.t:dcc1" lower="0.0" name="popSizes" upper="380000.0">380.0</parameter>
#            <groupSizes dimension="5" id="bGroupSizes.t:dcc1" spec="beast.core.parameter.IntegerParameter">1</groupSizes>
#            <treeIntervals id="BSPTreeIntervals.t:dcc1" spec="beast.evolution.tree.coalescent.TreeIntervals">
#                <tree id="Tree.t:dcc1">
#                    <trait id="dateTrait.t:dcc1" spec="beast.evolution.tree.TraitSet" traitname="date">
#                10465_1#62_NorthAmerica_USA_2009.726027=2009.726027,
#10702_1#18_NorthAmerica_USA_2005.627397=2005.627397,
#10250_1#81_Europe_UK_2011.013699=2011.013699,
#ERR3198406_Europe_UK_2007.460274=2007.460274,
#ERR3198368_Europe_Spain_2013.347945=2013.347945,
#10208_3#68_Europe_UK_2012.836066=2012.836066,
#SRR7800556_NorthAmerica_USA_2016.191257=2016.191257,
#10702_1#42_NorthAmerica_USA_2007.180822=2007.180822,
#SRR7800618_NorthAmerica_USA_2016.221311=2016.221311,
#10625_5#25_Europe_UK_2012.407104=2012.407104,
#10665_4#78_Europe_UK_2007.871233=2007.871233,
#ERR3198380_Europe_Spain_2012.021858=2012.021858,
#NQRY01_Asia_China_2014.6=2014.6,
#NQRF01_Asia_China_2013.832877=2013.832877,
#SRR6871405_Oceania_Australia_2015.5=2015.5,
#ERR3198409_Europe_UK_2009.128767=2009.128767,
#SRR7800626_NorthAmerica_USA_2016.259563=2016.259563,
#10702_1#53_NorthAmerica_USA_2008.005464=2008.005464,
#NQRZ01_Asia_China_2012.666667=2012.666667,
#12163_2#20_Europe_UK_2012.308743=2012.308743,
#10208_3#79_Europe_UK_2012.81694=2012.81694,
#10702_1#55_NorthAmerica_USA_2008.497268=2008.497268,
#10208_3#44_Europe_UK_2012.830601=2012.830601,
#SRR7800603_NorthAmerica_USA_2016.297814=2016.297814,
#SRR7800415_NorthAmerica_USA_2014.090411=2014.090411,
#SRR7800439_NorthAmerica_USA_2016.046448=2016.046448,
#SRR7800621_NorthAmerica_USA_2016.04918=2016.04918,
#11861_7#42_Oceania_Australia_2002.5=2002.5,
#11861_7#66_Oceania_Australia_2002.5=2002.5,
#10250_1#13_Europe_UK_2008.508197=2008.508197,
#11893_6#11_Oceania_Australia_2013.5=2013.5,
#10625_5#18_Europe_UK_2011.427397=2011.427397,
#SRR7800516_NorthAmerica_USA_2016.057377=2016.057377,
#ERR3198421_Europe_UK_2012.374317=2012.374317,
#SRR7800628_NorthAmerica_USA_2015.605479=2015.605479,
#11861_7#10_Oceania_Australia_2003.5=2003.5,
#10702_1#83_NorthAmerica_USA_2011.452055=2011.452055,
#10702_1#26_NorthAmerica_USA_2006.010959=2006.010959,
#10465_1#49_NorthAmerica_USA_2005.331507=2005.331507,
#10660_1#19_NorthAmerica_USA_2012.740437=2012.740437,
#ERR3198374_Europe_Spain_2009.709589=2009.709589,
#12163_1#30_Europe_UK_2010.131507=2010.131507,
#12045_8#34_Europe_UK_2013.671233=2013.671233,
#SRR7800701_NorthAmerica_USA_2016.295082=2016.295082,
#10702_1#34_NorthAmerica_USA_2006.589041=2006.589041,
#12082_5#87_Europe_UK_2013.676712=2013.676712,
#ERR3198363_Europe_Spain_2013.994521=2013.994521,
#11893_6#50_Oceania_Australia_2007.5=2007.5,
#ERR3198403_Europe_UK_2007.449315=2007.449315,
#10625_4#54_Europe_UK_2011.20274=2011.20274,
#SRR7800715_NorthAmerica_USA_2015.654795=2015.654795,
#12045_8#35_Europe_UK_2013.517808=2013.517808,
#NQRX01_Asia_China_2015.323288=2015.323288,
#NQRR01_Asia_China_2013.936986=2013.936986,
#11861_7#47_Europe_Holland_2009.915068=2009.915068,
#SRR7800624_NorthAmerica_USA_2016.180328=2016.180328,
#SRR7800405_NorthAmerica_USA_2016.907104=2016.907104,
#NQRT01_Asia_China_2015.035616=2015.035616,
#SRR7800429_NorthAmerica_USA_2016.297814=2016.297814,
#NQSB01_Asia_China_2012.598361=2012.598361,
#NQQZ01_Asia_China_2012.953552=2012.953552,
#10702_1#23_NorthAmerica_USA_2005.838356=2005.838356,
#10702_1#31_NorthAmerica_USA_2006.106849=2006.106849,
#SRR7800697_NorthAmerica_USA_2016.39071=2016.39071,
#SRR7800675_NorthAmerica_USA_2016.453552=2016.453552,
#ERR3198370_Europe_Spain_2008.830601=2008.830601,
#10660_1#4_Europe_UK_2013.027397=2013.027397,
#10465_1#66_NorthAmerica_USA_2010.591781=2010.591781,
#NQRN01_Asia_China_2013.772603=2013.772603,
#SRR6871407_Oceania_Australia_2017.043836=2017.043836,
#11861_7#13_Oceania_Australia_2010.5=2010.5,
#10208_3#36_Europe_UK_2011.849315=2011.849315,
#NQRP01_Asia_China_2013.956164=2013.956164,
#11861_7#45_Oceania_Australia_2005.5=2005.5,
#11861_8#32_Europe_UK_2008.478142=2008.478142,
#ERR3198373_Europe_Spain_2015.309589=2015.309589,
#SRR7800476_NorthAmerica_USA_2015.994521=2015.994521,
#10625_5#34_Europe_UK_2012.357923=2012.357923,
#12082_5#71_Oceania_Australia_2008.5=2008.5,
#NQRG01_Asia_China_2013.860274=2013.860274,
#10702_1#24_NorthAmerica_USA_2005.879452=2005.879452,
#SRR7800708_NorthAmerica_USA_2015.945205=2015.945205,
#10465_1#58_NorthAmerica_USA_2008.674863=2008.674863,
#NQSA01_Asia_China_2012.677596=2012.677596,
#10208_3#83_Europe_UK_2013.027397=2013.027397,
#NQRB01_Asia_China_2014.169863=2014.169863,
#12045_8#47_Europe_UK_2013.783562=2013.783562,
#SRR7800519_NorthAmerica_USA_2016.371585=2016.371585,
#ERR3198366_Europe_Spain_2014.690411=2014.690411,
#12163_1#93_Europe_UK_2012.043716=2012.043716,
#SRR7800409_NorthAmerica_USA_2016.915301=2016.915301,
#11893_6#23_Oceania_Australia_2011.5=2011.5,
#10208_3#77_Europe_UK_2012.874317=2012.874317,
#10660_1#27_NorthAmerica_USA_2005.838356=2005.838356,
#12082_5#86_Europe_UK_2012.775956=2012.775956,
#ERR3198364_Europe_Spain_2013.350685=2013.350685,
#ERR3198382_Europe_Spain_2013.534247=2013.534247,
#11893_6#18_Oceania_Australia_2008.5=2008.5,
#10465_1#61_NorthAmerica_USA_2009.536986=2009.536986,
#11893_6#65_Europe_UK_2008.095628=2008.095628,
#10465_1#74_NorthAmerica_USA_2012.814208=2012.814208,
#SRR7800666_NorthAmerica_USA_2016.20765=2016.20765,
#10660_1#6_NorthAmerica_USA_2005.372603=2005.372603,
#SRR7800676_NorthAmerica_USA_2016.038251=2016.038251,
#SRR7800406_NorthAmerica_USA_2016.95082=2016.95082,
#NQRK01_Asia_China_2012.590164=2012.590164,
#12082_5#80_Europe_UK_2013.19726=2013.19726,
#SRR7800703_NorthAmerica_USA_2016.437158=2016.437158,
#10660_1#22_Europe_UK_2012.319672=2012.319672,
#10665_2#93_NorthAmerica_USA_2011.158904=2011.158904,
#10702_1#60_NorthAmerica_USA_2008.789617=2008.789617,
#ERR3198365_Europe_Spain_2014.580822=2014.580822,
#10465_1#50_NorthAmerica_USA_2005.723288=2005.723288,
#10250_1#35_Europe_UK_2009.490411=2009.490411,
#SRR7800514_NorthAmerica_USA_2016.128415=2016.128415,
#SRR7800644_NorthAmerica_USA_2014.808219=2014.808219,
#10465_1#71_NorthAmerica_USA_2011.630137=2011.630137,
#SRR7800596_NorthAmerica_USA_2016.385246=2016.385246,
#10465_1#57_NorthAmerica_USA_2008.352459=2008.352459,
#SRR7800602_NorthAmerica_USA_2016.084699=2016.084699,
#10465_1#55_NorthAmerica_USA_2006.942466=2006.942466,
#NQRC01_Asia_China_2014.068493=2014.068493,
#NQRS01_Asia_China_2012.587432=2012.587432,
#SRR7800655_NorthAmerica_USA_2016.31694=2016.31694,
#ERR3198381_Europe_Spain_2009.342466=2009.342466,
#10625_5#57_Europe_UK_2012.415301=2012.415301,
#ERR3198439_Europe_UK_2015.969863=2015.969863,
#10208_3#31_Europe_UK_2011.841096=2011.841096,
#12163_2#53_Europe_UK_2012.814208=2012.814208,
#10702_1#28_NorthAmerica_USA_2005.912329=2005.912329,
#7396_6#52_Europe_UK_2007.835616=2007.835616,
#11861_7#79_Oceania_Australia_2010.5=2010.5,
#SRR7800619_NorthAmerica_USA_2015.991781=2015.991781,
#10702_1#95_NorthAmerica_USA_2012.693989=2012.693989,
#12163_2#83_Europe_UK_2008.781421=2008.781421,
#10665_4#36_Europe_UK_2006.084932=2006.084932,
#SRR7800668_NorthAmerica_USA_2015.613699=2015.613699,
#SRR7800551_NorthAmerica_USA_2015.950685=2015.950685,
#10208_3#39_Europe_UK_2011.852055=2011.852055,
#SRR7800593_NorthAmerica_USA_2016.319672=2016.319672,
#NQRU01_Asia_China_2015.068493=2015.068493,
#11893_6#70_Europe_UK_2008.748634=2008.748634,
#11861_7#83_Oceania_Australia_2008.5=2008.5,
#11861_7#76_Oceania_Australia_2012.5=2012.5,
#ERR3198384_Europe_Spain_2014.120548=2014.120548,
#NQRH01_Asia_China_2013.632877=2013.632877,
#SRR7800699_NorthAmerica_USA_2016.964481=2016.964481,
#SRR7800659_NorthAmerica_USA_2015.150685=2015.150685,
#SRR7800679_NorthAmerica_USA_2016.18306=2016.18306,
#ERR3198499_Europe_UK_2014.432877=2014.432877,
#SRR7800706_NorthAmerica_USA_2016.161202=2016.161202,
#10702_1#49_NorthAmerica_USA_2007.772603=2007.772603,
#NQRQ01_Asia_China_2013.958904=2013.958904,
#SRR7800700_NorthAmerica_USA_2016.47541=2016.47541,
#10625_4#64_Europe_UK_2011.339726=2011.339726,
#10660_1#52_NorthAmerica_USA_2012.128415=2012.128415,
#SRR7800479_NorthAmerica_USA_2016.39071=2016.39071,
#SRR7800526_NorthAmerica_USA_2016.071038=2016.071038,
#SRR7800480_NorthAmerica_USA_2016.23224=2016.23224,
#ERR3198437_Europe_UK_2014.027397=2014.027397,
#10702_1#54_NorthAmerica_USA_2008.043716=2008.043716,
#SRR7800672_NorthAmerica_USA_2016.489071=2016.489071,
#SRR6871393_Oceania_Australia_2014.043836=2014.043836,
#10702_1#41_NorthAmerica_USA_2007.117808=2007.117808,
#10702_1#64_NorthAmerica_USA_2009.40274=2009.40274,
#ERR3198415_Europe_UK_2009.50137=2009.50137,
#SRR7800665_NorthAmerica_USA_2016.142077=2016.142077,
#7396_7#29_Europe_UK_2007.778082=2007.778082,
#NQSC01_Asia_China_2014.619178=2014.619178,
#11861_7#37_Oceania_Australia_2000.5=2000.5,
#11893_6#3_Oceania_Australia_2012.5=2012.5,
#NQQY01_Asia_China_2012.97541=2012.97541                
#                                    <taxa id="TaxonSet.dcc1" spec="beast.evolution.alignment.TaxonSet">
#                        </taxa>
#                    </trait>
#                    <taxonset idref="TaxonSet.dcc1"/>
#                </tree>
#            </treeIntervals>
#        </distribution>
#        <distribution id="MarkovChainedPopSizes.t:dcc1" jeffreys="true" parameter="@bPopSizes.t:dcc1" spec="beast.math.distributions.MarkovChainDistribution"/>
#        <prior id="KappaPrior.s:dcc1" name="distribution">
#            <parameter id="kappa.s:dcc1" lower="0.0" name="x">2.0</parameter>
#            <LogNormal id="LogNormalDistributionModel.0" name="distr">
#                <parameter estimate="false" id="RealParameter.1" name="M">1.0</parameter>
#                <parameter estimate="false" id="RealParameter.2" name="S">1.25</parameter>
#            </LogNormal>
#        </prior>
#        <prior id="MeanRatePrior.c:dcc1" name="distribution">
#            <parameter id="ucldMean.c:dcc1" name="x">1.6E-4</parameter>
#            <LogNormal id="LogNormalDistributionModel.1" meanInRealSpace="true" name="distr">
#                <parameter estimate="false" id="RealParameter.6" name="M">1.6E-4</parameter>
#                <parameter estimate="false" id="RealParameter.7" lower="0.0" name="S" upper="5.0">0.5</parameter>
#            </LogNormal>
#        </prior>
#        <prior id="ucldStdevPrior.c:dcc1" name="distribution">
#            <parameter id="ucldStdev.c:dcc1" lower="0.0" name="x">0.1</parameter>
#            <Gamma id="Gamma.0" name="distr">
#                <parameter estimate="false" id="RealParameter.4" name="alpha">0.5396</parameter>
#                <parameter estimate="false" id="RealParameter.5" name="beta">0.3819</parameter>
#            </Gamma>
#        </prior>
#    </distribution>
#    <distribution id="likelihood" spec="beast.core.util.CompoundDistribution" useThreads="true">
#        <distribution data="@dcc1" id="treeLikelihood.dcc1" spec="beast.evolution.likelihood.ThreadedTreeLikelihood" tree="@Tree.t:dcc1">
#            <siteModel id="SiteModel.s:dcc1" spec="beast.evolution.sitemodel.SiteModel">
#                <parameter estimate="false" id="mutationRate.s:dcc1" name="mutationRate">1.0</parameter>
#                <parameter estimate="false" id="gammaShape.s:dcc1" name="shape">1.0</parameter>
#                <parameter estimate="false" id="proportionInvariant.s:dcc1" lower="0.0" name="proportionInvariant" upper="1.0">0.0</parameter>
#                <substModel id="hky.s:dcc1" kappa="@kappa.s:dcc1" spec="beast.evolution.substitutionmodel.HKY">
#                    <frequencies id="estimatedFreqs.s:dcc1" spec="beast.evolution.substitutionmodel.Frequencies">
#                        <parameter dimension="4" id="freqParameter.s:dcc1" lower="0.0" name="frequencies" upper="1.0">0.25</parameter>
#                    </frequencies>
#                </substModel>
#            </siteModel>
#            <branchRateModel clock.rate="@ucldMean.c:dcc1" id="RelaxedClock.c:dcc1" spec="beast.evolution.branchratemodel.UCRelaxedClockModel" tree="@Tree.t:dcc1">
#                <LogNormal S="@ucldStdev.c:dcc1" id="LogNormalDistributionModel.c:dcc1" meanInRealSpace="true" name="distr">
#                    <parameter estimate="false" id="RealParameter.3" lower="0.0" name="M" upper="1.0">1.0</parameter>
#                </LogNormal>
#                <rateCategories dimension="342" id="rateCategories.c:dcc1" spec="beast.core.parameter.IntegerParameter">1</rateCategories>
#            </branchRateModel>
#        </distribution>
#    </distribution>
#</input>
#
Sample	posterior	likelihood	prior	treeLikelihood	TreeHeight	kappa	ucldMean	ucldStdev	rate.mean	rate.variance	rate.coefficientOfVariation	BayesianSkyline	bPopSizes.1	bPopSizes.2	bPopSizes.3	bPopSizes.4	bPopSizes.5	bGroupSizes.1	bGroupSizes.2	bGroupSizes.3	bGroupSizes.4	bGroupSizes.5	freqParameter.1	freqParameter.2	freqParameter.3	freqParameter.4	
0	-31426.337286533202	-30196.214971010402	-1230.1223155228015	-30196.214971010402	54.00468829735335	3.9726926065522474	3.2832899765541316E-4	0.4591834094463437	3.086200924297608E-4	2.4668389412031158E-8	0.49031337045435547	-1195.0265042060253	2056.7108609348293	840.626232302685	1496.7031949986858	506.68783751735407	9.289511974866937	40	28	25	43	35	0.20486189382369996	0.2894341562724044	0.3133938506451268	0.19231009925876943	
200000	-31416.743981623058	-30185.122706156817	-1231.62127546624	-30185.122706156817	75.08617277236148	4.182776763706215	2.474197961091593E-4	0.4748287552096913	2.510509083050109E-4	1.4618959663108695E-8	0.4916659320831996	-1197.3723771370592	2236.4944043773776	689.7273184828508	745.5838247015807	985.2926821027247	6.749045436716911	65	19	35	13	39	0.19856847206666428	0.30560890316963585	0.3021900681488253	0.19363255661487513	
400000	-31471.150223671953	-30194.413113529266	-1276.7371101426857	-30194.413113529266	78.05435548482635	4.123834029259079	1.952805986577081E-4	0.39698776612253106	1.9624466413731845E-4	6.543509145967139E-9	0.41275733685202914	-1247.465891184117	2290.1691685236074	1964.3462300860006	804.220343138542	14.672768547979022	6.6286330424915185	70	14	49	11	27	0.20443975775044196	0.29811548343506555	0.3005242920677583	0.19692046674673477	
600000	-31419.44823377579	-30201.860717795604	-1217.5875159801867	-30201.860717795604	58.34105448532442	4.0789830426517275	2.797820683390095E-4	0.39940500497031844	2.7140031716686144E-4	1.3924522624963746E-8	0.42282604345373215	-1182.1402699087166	3076.799164782007	1817.4274917549787	1239.6129411903737	781.8022426597024	6.877888840026722	15	53	35	29	39	0.19288784898596317	0.3059577850823354	0.30411490154009524	0.1970394643916068	
800000	-31491.13918311544	-30190.18034191725	-1300.9588411981897	-30190.18034191725	82.47612239323794	4.304364519908682	1.9307064778775583E-4	0.5486454305973006	1.969721751430506E-4	1.0739925042035969E-8	0.5272706079794075	-1262.37501610803	11857.335940948971	2061.9475114474903	2382.288358379457	1052.312649740305	8.30634894952011	3	1	78	52	37	0.19330697048292725	0.29985299428596374	0.30952481031464546	0.19731522491646405	
1000000	-31383.38334292288	-30186.697385606854	-1196.6859573160268	-30186.697385606854	61.31862753405956	3.8610146905911003	2.829037917180025E-4	0.4392915088815047	2.8923822547394684E-4	1.5580608608938388E-8	0.4410423119108495	-1167.7621332389422	2027.7579891382652	1028.5949899609386	654.8114514263466	3.111324496644332	5.246824045953612	58	27	48	1	37	0.20598808065682211	0.2927855061767348	0.3079334343821655	0.19329297878427806	
1200000	-31312.633994347572	-30175.324238958838	-1137.309755388733	-30175.324238958838	49.44494338011354	4.17603197728112	3.9185094890041046E-4	0.48377219755125106	3.6140249936561855E-4	3.0511189755807365E-8	0.4730063253943465	-1106.608888873205	2458.8696049962273	1222.2164738920753	664.4960026969326	1.3769670173525874	2.9042735050510338	16	48	68	12	27	0.19908844075181478	0.298379108931239	0.3078536978132372	0.1946787525037098	
1400000	-31322.226791951238	-30182.054779920356	-1140.1720120308817	-30182.054779920356	44.58517486945689	4.010548200818141	3.940996302139926E-4	0.42888982683588395	3.87077566276175E-4	3.044395120889386E-8	0.44594732728402564	-1111.952282061739	1422.3454111818485	511.5137791321372	341.6105656190245	2.622419549100352	4.8349916152901535	79	26	28	35	3	0.19574203209562674	0.28526254435219917	0.31579206467371884	0.2032033588784559	
1600000	-31355.76335028242	-30170.974630412296	-1184.7887198701237	-30170.974630412296	52.89324580067502	3.978669257211974	3.4828318450938104E-4	0.46406975596269234	3.4913684774153403E-4	3.048870864957322E-8	0.5013006662147319	-1154.545427753711	1862.6214647368502	990.0572477142239	604.5999473621666	8.578573563468908	10.91368100507769	43	21	67	10	30	0.19687226685571999	0.28812705632624397	0.31390069263864606	0.20109998417939065	
1800000	-31401.60067020357	-30212.54418869097	-1189.056481512602	-30212.54418869097	52.81921761343561	4.350688302095013	3.1631235523276466E-4	0.43285380826240494	3.163362828224632E-4	1.7894390579005792E-8	0.4255138419257284	-1159.7840835271347	1783.4020278546166	1649.0701650111123	463.16113614453275	6.369399447934239	5.126864709002461	60	33	38	11	29	0.19294576289063672	0.3005861655069878	0.30492992858163326	0.20153814302074288	
2000000	-31373.750637800153	-30176.55216811513	-1197.1984696850227	-30176.55216811513	54.59186934842489	4.102246095691855	2.76412146380441E-4	0.4374902060068742	2.863151369701807E-4	1.6985233236991604E-8	0.4659030205753302	-1168.347550694618	3016.4376691966263	415.5628399424982	585.0446278495241	6.27177441657099	4.686929310025386	68	14	52	20	17	0.1977876328007795	0.3012314633563425	0.30867006356346866	0.19231084027941003	
2200000	-31413.034524297032	-30195.517628345566	-1217.5168959514679	-30195.517628345566	60.83293142292973	4.100646218845628	2.7621283409538924E-4	0.4303171553324741	2.6815176516359823E-4	1.2131829150509788E-8	0.4112421619059999	-1188.038155383811	2552.543890699394	1314.7485551149782	700.9275109135552	9.262205866806255	4.7347100720531845	37	42	56	9	27	0.20004211397538432	0.30215969489263567	0.30074265080014095	0.1970555403318398	
2400000	-31429.066923163715	-30185.014880755607	-1244.052042408109	-30185.014880755607	63.10592925093522	3.7685000733365626	2.490040900100045E-4	0.47469654172641207	2.475680008124179E-4	1.5029459535846978E-8	0.48667313022142644	-1215.893272614235	2312.854863336565	659.9266707012322	510.2891843097238	12.448042380880418	4.748832334919393	70	57	11	4	29	0.20683055690166777	0.29278051033543945	0.3098372146337317	0.190551718129162	
2600000	-31504.261598592362	-30203.733204264816	-1300.5283943275447	-30203.733204264816	96.1479161116474	4.278307103529921	1.8912842951676194E-4	0.3929740241394991	1.8106390161078093E-4	5.284960833539617E-9	0.39338051679173286	-1275.4889261195074	3387.83914516143	936.8328852131307	47.70520577018281	5.3118762192303235	4.804118685710507	78	56	10	14	13	0.19436448985831775	0.3072348203177012	0.3017571591469219	0.19664353067705992	
2800000	-31468.783580714546	-30182.849727864374	-1285.9338528501705	-30182.849727864374	78.73851624808277	4.08309569197118	2.174033062924594E-4	0.424441522127965	2.0890382498543956E-4	8.249269791156858E-9	0.43229639414320414	-1251.3709887421778	3679.788033442085	910.2830689370898	1159.2768110509744	753.3048030159791	11.260831237133457	57	41	31	7	35	0.19844536703763105	0.2995083155672639	0.3073320055335164	0.1947143118615894	
3000000	-31480.18244541708	-30220.973495754934	-1259.2089496621459	-30220.973495754934	68.79454491738942	3.9629844816736575	2.6227211063161013E-4	0.3608918705006073	2.556305854966195E-4	8.718849428921973E-9	0.3616078863626257	-1224.9103912280225	2454.791662694547	1176.2235307445612	1155.3526883951474	775.8132619168256	9.465655730583704	28	17	61	26	39	0.2065123953494372	0.3009382305560554	0.2940125332698064	0.19853684082470177	
3200000	-31450.069480787926	-30189.015463884443	-1261.0540169034825	-30189.015463884443	75.43694404717193	4.080801845626762	2.568913106265639E-4	0.46898072754083936	2.4393177514489884E-4	1.3254619996750158E-8	0.4542801513984921	-1230.2168740810403	2978.136314972383	1240.047245307307	940.6836932045209	27.736929113187205	5.755707082408436	46	14	73	16	22	0.18774528715077238	0.3068123898471468	0.30669980533262775	0.19874251766945386	
3400000	-31412.039394743566	-30185.02927894331	-1227.0101158002553	-30185.02927894331	66.58175663740867	4.184974953079419	2.5658745325403046E-4	0.4599528837152579	2.5026233845609395E-4	1.3085803821203186E-8	0.4613791427999508	-1196.064944673699	2948.808535871776	2258.73921254514	929.6859686922899	12.449636636517559	7.054359275681079	5	56	72	3	35	0.19074329532963488	0.2946820425060926	0.3127100011634133	0.20186466100085998	
3600000	-31440.554083617924	-30178.12238999588	-1262.4316936220441	-30178.12238999588	92.43822292101994	4.458166483517767	2.0882293225365318E-4	0.43061632177237363	2.064915773077575E-4	9.723891199315268E-9	0.4666826684646445	-1230.153728730995	3113.8603313992603	5175.151625583694	1136.44566651954	5.780110573633787	8.50049133249991	16	17	101	24	13	0.1880630344687281	0.30913944671418725	0.3012438284833666	0.20155369033371875	
3800000	-31516.477469127964	-30212.490554783977	-1303.9869143439876	-30212.490554783977	90.65179993280886	4.088255589279096	1.8323511688954496E-4	0.3611456326715959	1.828804187722673E-4	5.175372242379629E-9	0.38087661559125763	-1271.7007006832164	3972.4700002144687	4418.4771715643665	1197.570893014177	42.72861873382106	10.273994740324385	39	7	86	18	21	0.20174769047746138	0.30187748707461903	0.29236969453365835	0.204005127914262	
4000000	-31468.08224469257	-30177.57024131677	-1290.5120033757998	-30177.57024131677	92.42426618884312	4.027100841287145	2.0563606759688665E-4	0.4135142988297156	2.006566804877255E-4	7.354478304134213E-9	0.4125116048724233	-1257.3828529236225	2503.9992316266425	1165.6568193363742	1271.2324993645339	439.7737974314171	9.702978853598788	39	78	15	4	35	0.19760198929865838	0.3051200475556182	0.30236291427717954	0.1949150488685445	
4200000	-31472.80643894798	-30192.412094473435	-1280.3943444745448	-30192.412094473435	69.24342009636536	4.190394033890034	2.323164871394011E-4	0.42607278425952033	2.3750057614997227E-4	1.0828175352495452E-8	0.43210249959183206	-1247.4684624647198	7050.146534820739	2029.3667533397331	810.3230641729729	78.1645170694377	4.541717938531399	13	67	54	16	21	0.19873166705636056	0.2947607365121548	0.311213150881545	0.1952944455499403	
4400000	-31502.79206387757	-30213.749065655946	-1289.042998221621	-30213.749065655946	89.52731071902858	3.9401925987004947	2.011900099356723E-4	0.3710642904631245	2.010759725052743E-4	6.052707792930687E-9	0.3906332158493007	-1257.9869005551204	4235.421690229765	2264.54857314094	739.8448423256625	50.783732360443615	7.499852002051126	13	64	60	4	30	0.20109493863583394	0.2913987243222643	0.3098527154238707	0.19765362161803174	
4600000	-31560.472713318726	-30214.967635177265	-1345.505078141463	-30214.967635177265	117.10355224437512	4.003522244429387	1.3753703556360143E-4	0.40289073616694304	1.3471706039451802E-4	3.387338159143128E-9	0.42582916979172075	-1309.0263569880265	4956.723180237249	929.677174520478	2216.8931219364076	1344.6267411563674	16.636887619483424	35	1	78	18	39	0.19229999353142044	0.30682245016419435	0.3045633751850547	0.19631418111933113	
4800000	-31535.962769943337	-30217.879727796422	-1318.083042146913	-30217.879727796422	107.30362413163068	3.803732216720952	1.5826230128117183E-4	0.35828395658637063	1.5734339856931265E-4	3.669106382260555E-9	0.3852040320344924	-1282.3317381297393	3292.2577446718133	1773.9286570186314	463.4973538902666	1540.744911446092	14.417199154638833	59	36	22	16	38	0.20183126656079753	0.2987267078266672	0.2991690225389643	0.2002730030735716	
5000000	-31530.82463234646	-30193.990522081684	-1336.834110264776	-30193.990522081684	122.84376908009335	4.198437800057489	1.3769202781226364E-4	0.5376501687541452	1.3233637666795636E-4	6.1068283996737025E-9	0.5737766458894827	-1306.6401337934954	4037.0994735752074	1508.7470962861823	1014.8151418738831	7.905782805226648	9.086355612380931	68	50	18	24	11	0.18814327149768112	0.2994260146656343	0.3121671624061608	0.2002635514305243	
5200000	-31447.417579152843	-30187.76262512754	-1259.654954025302	-30187.76262512754	72.16689325277535	4.053189753872159	2.2509436730058733E-4	0.35481666494993586	2.2451730613636464E-4	7.384603245332149E-9	0.3786499441743688	-1230.0508143816471	2435.4949948580156	1427.9789620241695	801.2933937103965	6.124797689202389	11.057021153584019	34	38	63	28	8	0.20592104108672102	0.29550816265024255	0.3038071752436105	0.1947636210194264	
5400000	-31451.298840280186	-30182.18901077588	-1269.109829504306	-30182.18901077588	76.17975452169892	4.054727816457431	2.0857547640387098E-4	0.4278271861042672	2.0553391601451016E-4	8.622959786327491E-9	0.4427098379124518	-1244.486341004353	3421.4584323223157	1094.1083634130348	9.034190047806764	5.56332301397587	6.301671547459522	63	70	12	7	19	0.1913143733885718	0.30561569772544994	0.30507247358578715	0.19799745530019167	
5600000	-31462.607288971234	-30216.223284576317	-1246.3840043949167	-30216.223284576317	65.58932463467076	4.1235885242882455	2.5117667872297326E-4	0.36000657684990534	2.568513504887339E-4	9.700014398495033E-9	0.3873058523893235	-1215.2305920450606	2231.6568138318703	336.76218573191915	663.2822892204165	200.11903049270373	5.8410387556682135	72	31	26	12	30	0.19875425320466644	0.2956228606367445	0.30975915824708306	0.19586372791150675	
5800000	-31469.60040266952	-30194.686478323052	-1274.9139243464674	-30194.686478323052	76.89481409412997	3.994069192139396	2.133842518458497E-4	0.3512263118846935	2.1466201992435458E-4	5.790599290140324E-9	0.35724326180284344	-1239.5744139209037	2649.0951140430757	3362.7393958416465	1112.5183117025974	957.2211595485344	10.038572684194472	23	41	23	49	35	0.1894861317252724	0.2992968408712284	0.31283137412627077	0.1983856532772292	
6000000	-31493.510754133396	-30181.766190966122	-1311.7445631672754	-30181.766190966122	105.59196078697796	4.116322686786559	1.537263136030641E-4	0.46437861368289085	1.549137785587489E-4	5.5074193997523155E-9	0.4713922932301638	-1280.4484880134928	5257.732254771721	2018.9095423870017	1163.3065157153212	3.8403393075451855	8.71377519496508	38	71	26	3	33	0.19389224154420565	0.3015734871331209	0.3057229699009756	0.1988113014216986	
6200000	-31470.17529196135	-30202.86211444888	-1267.313177512471	-30202.86211444888	78.13881241016908	4.209749296120342	1.9833560695185407E-4	0.37658377007089017	2.0028488504086008E-4	5.684501451547189E-9	0.37704696051904985	-1231.7072820141052	2755.3473804618793	2608.338097623331	1859.7141568088673	1115.405846230811	5.652828615896775	46	4	37	48	36	0.19503121084971822	0.3032967905445404	0.3073883160346539	0.19428368257108825	
6400000	-31419.71022977151	-30205.460781751153	-1214.2494480203575	-30205.460781751153	62.95657773204863	3.9009277746440207	2.6120379797925326E-4	0.45433489158604395	2.566262220148202E-4	1.453462004871034E-8	0.47099052871347696	-1180.0144173498093	2420.0279611417945	1883.81582570597	660.9900130532321	629.0797901583143	5.749737446911465	11	48	19	55	38	0.19821456270905816	0.3058812526482341	0.3049089871461976	0.19099519749651084	
6600000	-31468.91664973453	-30208.567656835363	-1260.348992899164	-30208.567656835363	67.47316776780806	4.173346643826782	2.524165083157966E-4	0.3913271072441474	2.5083593763321573E-4	1.074082354242959E-8	0.419721873404024	-1225.5001757859486	3276.4959531091363	1499.4963034203035	629.9279102884442	886.2478428812391	10.732113992470502	45	27	19	42	38	0.19262368898435123	0.2999409314204721	0.3181793151749094	0.18925606442026796	
6800000	-31384.827798819817	-30184.141709059786	-1200.6860897600295	-30184.141709059786	60.343344336471674	4.154546925717941	2.4885099319899587E-4	0.49577368282239337	2.5154179404366565E-4	1.3513241232599273E-8	0.4692714860058452	-1175.751017808697	2744.3031253338245	946.198858546936	3.8402217430883843	6.330256047675951	5.777186377569937	34	100	32	4	1	0.19368811158119384	0.2977678087978066	0.30895020777664517	0.1995938718443553	
7000000	-31439.031931577916	-30200.048317112967	-1238.9836144649503	-30200.048317112967	68.4416967617039	4.236184578076126	2.373967007749967E-4	0.46961498717920497	2.4324538692227846E-4	1.477377764852026E-8	0.4957377463048343	-1213.5307237032862	2012.5895417048737	853.8747774824938	11.28707225799875	17.305815286802478	5.435859686700675	68	65	4	8	26	0.20073834701095156	0.29220669339625027	0.3037922781038479	0.20326268148895119	
7200000	-31455.198633054108	-30179.967241485698	-1275.2313915684088	-30179.967241485698	75.5618226121064	3.890801621916559	2.0005704286253244E-4	0.36720299241486903	1.982432433433768E-4	7.0277384242547035E-9	0.41367952324720225	-1247.7346925994684	3430.2465510590337	1004.433812802077	21.463158198257638	43.74525265054755	5.860890443955371	66	69	5	3	28	0.2016324035709045	0.295579654251953	0.3054579511803916	0.19732999099675158	
7400000	-31475.98647194276	-30216.478799080105	-1259.5076728626543	-30216.478799080105	61.11329192422716	3.9054152850696577	2.3907315576165433E-4	0.3561374231537756	2.4248339682598786E-4	7.656138104122496E-9	0.3603046368987098	-1230.1518785364574	1877.0405094288317	616.3094421508727	673.7054286978382	76.53662809576753	3.618611370118765	92	36	5	13	25	0.1986067555526437	0.3014536728489836	0.30752149284838665	0.1924180787499867	
7600000	-31439.01095816213	-30195.064837236027	-1243.9461209261037	-30195.064837236027	76.65467744994012	4.036768788297443	2.3018564537684254E-4	0.37258476111223693	2.3443913180810433E-4	7.683651939998432E-9	0.37969217632064317	-1218.5901240604096	2343.0478722409953	803.7590614494917	40.42368235937523	6.790681608158089	10.577322439155624	76	57	5	28	5	0.1977942754804864	0.29228233731335246	0.30855226021287196	0.20137112699328988	
7800000	-31481.335882665197	-30207.75355159381	-1273.582331071387	-30207.75355159381	71.59530637172271	4.199166434030142	1.942947032922096E-4	0.4004898085519384	1.9993660635791533E-4	8.074857620812778E-9	0.44995537020807747	-1239.9974207184712	2545.4415534636832	1525.860994974569	1102.9996086292879	667.4389282717415	4.409321101704316	47	57	18	15	34	0.19566458482740795	0.3043333820732279	0.30735107356304725	0.19265095953631756	
8000000	-31433.930001087076	-30181.74174939925	-1252.1882516878259	-30181.74174939925	72.96757625541281	4.23122266182661	2.2733978838458636E-4	0.4271742089062144	2.2379039864113486E-4	1.0065323536512614E-8	0.44067690575373697	-1222.37646465686	2602.138667500488	1943.304725121117	793.1145149737889	9.553241053125324	7.3384207734809905	38	35	61	3	34	0.19525324217575624	0.3035082327952985	0.30511220988952303	0.19612631513942302	
8200000	-31437.48648648301	-30189.14166261265	-1248.3448238703618	-30189.14166261265	67.11062150698662	4.189472201569709	2.5727672377593363E-4	0.4633146799579174	2.5605458724149135E-4	1.5856201626105113E-8	0.49089388368193754	-1214.0032782182202	2889.3679747183746	1061.7761466033385	1033.0315840398594	605.2626394032237	6.8046054659001785	55	32	12	37	35	0.20221368207110124	0.29389310495661847	0.30550447092019456	0.19838874205208654	
8400000	-31376.938071001037	-30156.0075112524	-1220.9305597486375	-30156.0075112524	61.6511204804539	4.378152994002958	2.753796953926552E-4	0.43341631213234705	2.6764447774413867E-4	1.8931573361384254E-8	0.4985776325703563	-1185.7426311646384	2416.0808706508556	973.4240642917757	1390.3620073351572	826.5949583199625	4.830117001353648	41	31	19	41	39	0.1993574615955949	0.3002779991930616	0.3054504757470742	0.1949140634642701	
8600000	-31410.240763085178	-30202.353148923536	-1207.8876141616406	-30202.353148923536	62.07888848227087	4.035565115223269	2.549916750118371E-4	0.3852866160921756	2.5866920093800343E-4	9.452414224452826E-9	0.3785865463640169	-1173.4150267901362	3577.1390253984596	1447.647265799958	464.9913988092872	731.7189246822363	5.319608157635032	48	29	18	38	38	0.19991111356702704	0.3013052884956632	0.2922396776554802	0.20654392028183016	
8800000	-31423.128532064686	-30198.29708545331	-1224.8314466113782	-30198.29708545331	64.92638880266638	4.211483313226618	2.3835034525827143E-4	0.5035062819511744	2.417358824805349E-4	1.4396044113573977E-8	0.510367714564158	-1189.400721031616	3131.4931084520595	421.33402391380463	824.6918358336259	1138.2089649838954	10.909563872856332	41	11	63	17	39	0.20030230540820934	0.2984022119085977	0.312043513173495	0.18925196950969841	
9000000	-31436.406507925043	-30214.25667341162	-1222.1498345134225	-30214.25667341162	64.14638848289539	3.9392210236162155	2.6770177974334635E-4	0.4952183840238192	2.5317306390802973E-4	1.7047371422116963E-8	0.5043702828649905	-1184.138686039778	3513.32444880673	6292.66841275336	1588.3106671211415	799.7058479409095	4.758909080897394	28	5	33	68	37	0.1956036999411339	0.2904670329800736	0.3155184668803343	0.1984108001984587	
9200000	-31476.378408580564	-30219.40541433175	-1256.9729942488118	-30219.40541433175	65.32941413893437	4.256076055813704	2.4539124962301656E-4	0.35430524313008754	2.43835780307469E-4	8.313457707074722E-9	0.3741917084187173	-1227.2065327610708	3647.331907885055	1538.7999123072386	663.2176206355356	12.759290434456007	6.392076256645317	6	75	53	20	17	0.20241948525703182	0.30914886270538716	0.29595658234705174	0.1924750696905297	
9400000	-31500.950918392908	-30193.63127046895	-1307.3196479239555	-30193.63127046895	89.6351471415121	3.93008081618925	2.0232541125796388E-4	0.49981312478846635	1.936246100179164E-4	1.0699652638592788E-8	0.5168195287270501	-1275.6324912037783	4120.903022121157	2200.2418175751586	1096.447535704727	33.68723438370914	8.817081440839049	48	23	61	9	30	0.20053600925496678	0.3015194455180834	0.3014276406579791	0.19651690456897117	
9600000	-31459.321113370435	-30179.467701693928	-1279.8534116765086	-30179.467701693928	77.9221766488252	4.301698639105115	2.2518410359153305E-4	0.43762617472233634	2.1920623263882913E-4	1.0090510060901423E-8	0.453992117512092	-1245.6799195210554	2702.094793024434	1832.5233132400626	430.93927958872064	703.4170460876962	9.261401888185723	46	40	12	39	34	0.1977643573744974	0.3050730664928874	0.30235865070334844	0.19480392542926722	
9800000	-31445.07010804359	-30176.66084712964	-1268.4092609139514	-30176.66084712964	82.28281764152763	4.006409167762327	1.913187610979306E-4	0.4248803292233147	1.945198603223797E-4	7.383958866337943E-9	0.4404148028531983	-1231.2034453208614	5486.823320982775	3971.3684370619217	1452.0239605639701	1394.7652278999838	4.597082914491995	3	38	6	87	37	0.19886586414402027	0.3063631899925038	0.2964065385534003	0.19836440731007599	
10000000	-31456.284706993927	-30183.11636208501	-1273.1683449089164	-30183.11636208501	77.66182939599373	4.366429449730548	2.0421575497418898E-4	0.4332651880749686	1.9390716608925975E-4	7.490685991120274E-9	0.4384047384610548	-1237.5565990026173	3842.8387638914637	1487.725713980119	1937.6727382819743	810.2997022346791	5.178050292406033	32	11	55	38	35	0.19114842716583644	0.29649852342558713	0.31186836267955387	0.2004846867290229	
10200000	-31442.320045494263	-30195.302261442543	-1247.017784051722	-30195.302261442543	66.85273443768025	4.000890403160442	2.463414797028197E-4	0.3995337593767538	2.398682458247212E-4	9.359685103167827E-9	0.3967337955533274	-1215.5680115117257	3837.687913882481	1866.8236936290834	1123.0239939476232	5.596395238904925	10.398461178116516	17	62	53	4	35	0.2017056512618833	0.2989605949186669	0.30541150000303935	0.19392225381641073	
10400000	-31465.048480541675	-30213.010536958063	-1252.0379435836123	-30213.010536958063	64.30447257944041	4.29877836774954	2.717471667355461E-4	0.4263826917457739	2.6365396451586147E-4	1.6035658385548522E-8	0.47471285279870956	-1218.781456393424	1815.8879655577157	1337.5915915844203	428.61851112257165	570.0562654045578	7.353892923017573	29	74	28	3	37	0.19968606668548564	0.2923903194757489	0.3048687525371625	0.20305486130160327	
10600000	-31462.70413146836	-30192.830853782918	-1269.8732776854395	-30192.830853782918	74.7838007172328	4.017872911990533	2.1331079969912368E-4	0.40466230271756953	2.2394686836562375E-4	8.529888334233194E-9	0.42272854997387754	-1236.6905528781258	4215.631571105071	1731.7930679561073	774.5794964623443	320.19287529047284	7.322791861596815	10	82	36	7	36	0.20237624943677301	0.29569880254480757	0.3030852225101168	0.19883972550830287	
10800000	-31396.597659224975	-30160.104472608695	-1236.4931866162806	-30160.104472608695	67.2206967800024	4.342255515594803	2.6705085157928914E-4	0.48631803066290213	2.605306978864869E-4	2.021063615576575E-8	0.5382971799568115	-1205.7654973281237	2279.8232227983976	2381.1481775266266	634.8650501124735	17.093611931705183	7.649490236568009	62	9	65	11	24	0.19986664796686132	0.29638064999740193	0.3095575004637582	0.19419520157197873	
11000000	-31409.947794143398	-30182.797773576374	-1227.1500205670238	-30182.797773576374	62.59473094441016	4.14786379845875	2.868342792211549E-4	0.43543806050997935	2.714146891470054E-4	1.4221995314615557E-8	0.43167078199453146	-1190.1143242739417	5854.498925818014	2244.241055259235	1687.7680873130132	698.6545234897717	5.642652468698044	4	36	34	59	38	0.2018655072894922	0.2897029994072219	0.30859761653639967	0.19983387676688658	
11200000	-31439.270792745898	-30216.558198490933	-1222.7125942549635	-30216.558198490933	58.39932115182171	4.366834113430549	2.5276359859310345E-4	0.39436819226601066	2.647899952096214E-4	1.0327032151736556E-8	0.39275136856900345	-1189.4063447802441	2309.1371049428562	879.3279284441128	491.55545205035776	707.1781776181765	5.999099861614076	50	32	8	44	37	0.19628097391525842	0.29941246670200083	0.3106697651019122	0.19363679428082875	
11400000	-31398.157755273114	-30188.474804172674	-1209.682951100439	-30188.474804172674	57.354558216957194	4.242958408500148	3.1447248668035205E-4	0.3964844121087945	3.0926197384945785E-4	1.5195699500826063E-8	0.402927088095038	-1173.559370414682	2332.542693387886	2546.541348421753	1000.0768439950351	892.8612699586625	5.983999514489838	24	17	82	10	38	0.1930253737438704	0.29893044868264035	0.3043327954887063	0.20371138208478318	
11600000	-31306.315801135406	-30180.763116019774	-1125.5526851156305	-30180.763116019774	43.46927844548387	3.978824533400254	3.603622393992246E-4	0.4894869447665753	3.660412936300821E-4	3.139026269504873E-8	0.47903270372903783	-1096.107349958114	1558.0339539966258	952.678432728178	586.4685735186915	1.2501589896402818	3.1289050238271408	62	3	70	26	10	0.20081009311721137	0.30288838905476523	0.2976487711912683	0.1986527466367551	
11800000	-31352.290926547623	-30194.998438564915	-1157.2924879827087	-30194.998438564915	51.427310704739135	4.039197741946645	3.430426221991179E-4	0.41967404179864704	3.380869220167476E-4	2.0469670373290965E-8	0.4110443189545697	-1128.0180827779163	2028.4594312660872	1234.7667662424176	602.716753020455	0.9719454919050861	2.297476568426263	36	67	30	16	22	0.19678612763666192	0.29674138580882026	0.30470558724490493	0.20176689930961295	
12000000	-31364.02573931781	-30191.292452014397	-1172.7332873034143	-30191.292452014397	48.242725561116806	4.196441850073022	3.2660591209728463E-4	0.4208349357828728	3.225497152275188E-4	2.321080739551952E-8	0.4742721649619908	-1144.2810306515166	1992.4252379183151	687.0421666987556	529.3629820789105	4.693495286028776	4.032232932200537	52	44	39	29	7	0.1919786073661099	0.2962019146604743	0.31511023481048744	0.1967092431629285	
12200000	-31369.56517394511	-30199.25349051475	-1170.311683430359	-30199.25349051475	45.58682894794382	4.275923242149541	3.782034810515853E-4	0.3874534067207119	3.788855917763518E-4	2.3225211124203355E-8	0.40624620957835206	-1135.5821266985747	7244.214119568989	1055.6527088658818	574.5814806593795	168.11793733759487	4.366832832726249	5	61	64	9	32	0.19841438023352112	0.29910385614979274	0.31311511420838456	0.18936664940830172	
12400000	-31377.591823046416	-30189.02214753361	-1188.5696755128029	-30189.02214753361	57.1360547474151	4.134350898383826	3.147523397649987E-4	0.4196103359415921	3.1216406289092974E-4	1.719495576703048E-8	0.42062475716133413	-1159.39246628514	2419.995051780258	610.8616924023604	693.4853671920221	4.330130563385948	4.483054333153369	48	59	25	18	21	0.19911088648929343	0.29533543571338583	0.30795619804233315	0.1975974797549877	
12600000	-31391.29327485312	-30191.140646734326	-1200.1526281187944	-30191.140646734326	62.721456854444355	4.135580832004178	2.854185328074299E-4	0.4030909660797145	2.921461893550428E-4	1.521542110019978E-8	0.4285535739076589	-1169.9796823127467	2015.9768444227184	1800.944641730806	1014.7812484760626	4.861179910230201	5.857080796770308	27	9	96	1	38	0.2042812001164126	0.29842028353187156	0.3019348297728056	0.19536368657891054	
12800000	-31432.612748778833	-30212.549871684307	-1220.062877094524	-30212.549871684307	57.4457500294566	3.8255798736289357	3.0220498954256365E-4	0.35055459442583203	2.9344192777202346E-4	1.2092638516165925E-8	0.3627680699149351	-1189.6087554413	2436.8674569444984	2055.7568692919317	681.8400599946576	12.999265707304694	9.488991612517383	2	62	69	14	24	0.2014531336187444	0.2984843194023549	0.30488317729522785	0.19517936968367322	
13000000	-31413.58812393112	-30210.125780803097	-1203.4623431280247	-30210.125780803097	57.10631855436911	3.991334264837059	2.9979268586452344E-4	0.41810619511220104	2.889015176890343E-4	1.4348808351243217E-8	0.41078156639674734	-1169.522442192273	2455.265800003524	3202.3488341675393	822.8933072974099	188.93860982860252	3.475549750615514	44	2	87	1	37	0.20105352571361312	0.29956302775905774	0.29913109885251454	0.20025234767481484	
13200000	-31362.194607600137	-30169.373176327408	-1192.8214312727273	-30169.373176327408	58.38947451769519	4.216518325412448	2.827563958435014E-4	0.46729991290350914	2.7451591383594325E-4	1.6909732982823884E-8	0.4675241559297383	-1156.1870179309585	4229.296565602875	1664.668799845897	631.5068877884509	1113.4498107527356	4.117185334236992	11	61	48	12	39	0.19750651230208024	0.30195104380419535	0.311194000848515	0.18934844304520976	
13400000	-31387.836084259052	-30174.29864189782	-1213.5374423612298	-30174.29864189782	56.14473995109711	4.143521297047037	2.881599894891891E-4	0.45077383289754946	2.899120659328263E-4	1.9288551914996575E-8	0.47155400711552087	-1179.9270519891777	1976.6302171958152	1735.2686158592617	680.4413403595516	421.37499428469806	5.571876905625388	75	2	54	4	36	0.1893561767813574	0.30477487092229444	0.3072719655808109	0.19859698671553755	
13600000	-31374.943951749377	-30186.9846003887	-1187.9593513606794	-30186.9846003887	52.41359357798607	3.967307187860041	3.189018120193689E-4	0.4913350618395655	3.1913081841069874E-4	2.3313670657419686E-8	0.48832984860454476	-1159.7237692268081	2016.5003365783841	463.51657171648424	406.8948138747763	6.10046070235192	5.685794012694878	61	59	14	14	23	0.20256887620698574	0.2871495498781206	0.305038265954298	0.20524330796059592	
13800000	-31384.743276381036	-30207.813851353978	-1176.9294250270573	-30207.813851353978	49.40678071947545	4.053199083262071	3.176606549634396E-4	0.4073055330873789	3.253201547742131E-4	1.729384379260599E-8	0.4100922702548094	-1142.5304743421716	1717.2372870253023	1951.0806594075145	187.42384904711213	480.9643644413721	3.6720698017062254	12	51	19	55	34	0.19304150917569585	0.30285881276865256	0.3062201394734651	0.1978795385821867	
14000000	-31412.923320197253	-30182.345056724622	-1230.5782634726302	-30182.345056724622	62.18962847367831	4.092502004906884	2.611007808886385E-4	0.3605501835824891	2.6286565805173266E-4	1.0579227236328933E-8	0.3831110526092647	-1196.3407403561134	3130.5500661890937	976.9177357593169	874.6545373612588	750.1438931641396	5.217570179702928	36	73	16	10	36	0.20296822291525654	0.29367111985180167	0.30418715081833625	0.19917350641460585	
14200000	-31424.31287706662	-30189.11546019873	-1235.1974168678898	-30189.11546019873	67.9476336947261	4.156893542857847	2.554111715935172E-4	0.4337468475465756	2.4753580259394536E-4	1.1445293794051874E-8	0.42762171011446104	-1201.1869795596065	2142.333221496517	1319.0199407452512	871.4741222457758	725.7212843550758	6.950282538098977	66	4	41	23	37	0.19279203868106015	0.29868908284521567	0.30812273155813036	0.2003961469155941	
14400000	-31512.406079051347	-30207.137356695996	-1305.2687223553517	-30207.137356695996	96.0447992964281	4.343707655118477	2.0504649703625643E-4	0.490130180684035	1.9929678430847294E-4	1.030441879521774E-8	0.5050947233385581	-1269.3766367298247	3841.5372427028674	1721.2785696092785	1410.4837074576183	1092.715378182702	18.248561007906286	45	45	9	34	38	0.19543609857882124	0.29818723271451875	0.30443338313511636	0.2019432855715438	
14600000	-31486.992407340225	-30182.794536597477	-1304.1978707427477	-30182.794536597477	90.13366079734693	4.230699441733072	2.096780719960208E-4	0.4561168369604759	2.0874322997258238E-4	7.991336156891747E-9	0.4294317267755529	-1267.5516802666161	5977.471727522465	3017.591652626096	1108.694397117897	1002.3209244437668	17.784642257353372	2	66	60	5	38	0.20051853165399602	0.30162088706377377	0.2988777450966078	0.19898283618562249	
14800000	-31458.769957716402	-30223.274140931124	-1235.4958167852776	-30223.274140931124	61.27488656637	4.067111944354087	2.71895366748761E-4	0.3222472979317677	2.7253680995534507E-4	7.742810407207588E-9	0.32514976890006225	-1204.804503494299	2684.7746183343384	2132.2441916916296	719.4774385575533	30.21252103294225	9.142306747409918	24	33	76	4	34	0.19514831959256093	0.30208320652271875	0.30607725870530067	0.19669121517941976	
15000000	-31405.634389394516	-30198.013821760476	-1207.6205676340387	-30198.013821760476	56.329470198747025	4.0276714687299595	2.8722034064896984E-4	0.46090849909155973	2.8645550138312346E-4	1.861271114310633E-8	0.4695729821927672	-1173.1745121859076	1551.3245777754162	824.3285352679294	193.45164080991123	751.7287570910588	4.186677966586452	76	28	15	16	36	0.19744262247558597	0.3058774393834868	0.29899854647732815	0.19768139166359927	
15200000	-31361.733867400824	-30179.331704402426	-1182.4021629983981	-30179.331704402426	50.81536446801402	4.332448459537233	3.1286352854969514E-4	0.41223305790538156	3.151408138211488E-4	1.738675273950544E-8	0.412134144321971	-1148.3818521848182	2160.0163648789326	1825.1975859285787	694.3960792531822	416.28568808949024	2.3781085519993783	11	66	56	3	35	0.2025428620734648	0.2972837058320102	0.3007629219330758	0.19941051016144962	
15400000	-31396.841209177157	-30180.99194837924	-1215.8492607979158	-30180.99194837924	60.53119064134847	4.018740883304788	3.1941803858815597E-4	0.46354330403049265	2.953010197260948E-4	2.3383941353278414E-8	0.49174438279591615	-1186.0005319959014	1989.3078389294603	696.17996210988	754.3320856230894	17.2676201496859	4.330107168320371	60	26	51	7	27	0.19021082790267185	0.3033286239381903	0.31456754135159654	0.1918930068075417	
15600000	-31350.785535057057	-30167.71297223293	-1183.0725628241287	-30167.71297223293	55.163411746356985	4.090235871214896	2.883217327817911E-4	0.41196696890255635	2.8198458633547425E-4	1.5536043649732644E-8	0.4342528672767595	-1159.9107562472004	2191.8801754752762	707.6009542273405	5.921784722080765	1.1794929782043237	2.8233228983670076	60	76	1	3	31	0.20751700517649174	0.2972935712158318	0.3034999734537196	0.19168945015395752	
15800000	-31414.300907179444	-30206.334875722234	-1207.9660314572095	-30206.334875722234	66.78108978780398	4.109757618310685	2.8206933566062584E-4	0.45173687816346525	2.8062768308046343E-4	1.690711456514534E-8	0.4642174450203504	-1181.6852075251204	2845.8008348754975	713.9321011063512	1.5598115120280671	5.857963830772041	6.828747911022397	42	94	10	23	2	0.20455808574958725	0.2902704328609142	0.31006702987164064	0.19510445151785838	
16000000	-31431.950471603002	-30202.647669781716	-1229.302801821285	-30202.647669781716	70.49435174670461	4.2660811878312845	2.4337997243137463E-4	0.43557501946749	2.4211399363665298E-4	1.3529794183284908E-8	0.47692025407677	-1202.1328953619422	3168.462528784716	840.9605745768362	77.46042618276272	5.456709765597795	10.621093078030583	43	91	1	34	2	0.19527877752206116	0.3063836860573184	0.3010286551917416	0.1973088812288794	
16200000	-31433.453992701972	-30196.52782013327	-1236.9261725687031	-30196.52782013327	63.14647982504778	4.004670265225922	2.703826561317771E-4	0.42339575510549166	2.6820755275749404E-4	1.550824423678583E-8	0.4648796921726729	-1211.973594411308	2033.4799050688605	1002.5203844152567	7.3893321813533595	9.681801102047547	5.835224768734223	82	53	4	3	29	0.20408111578710203	0.29643699893177267	0.3034121041331083	0.19606978114801774	
16400000	-31461.153019317106	-30185.775778425224	-1275.3772408918817	-30185.775778425224	92.19249325358388	4.101641359465142	1.6700808902746588E-4	0.3636967361843147	1.6715586722178808E-4	3.968373916058193E-9	0.3715387914121588	-1241.0127474244575	4379.770288853482	1114.387230810123	797.5286322016323	1046.2956088100711	4.705715322264534	38	77	1	18	37	0.1975870945877628	0.29319619849006134	0.3153176370961837	0.1938990698259929	
16600000	-31404.224097556515	-30168.927367678698	-1235.2967298778176	-30168.927367678698	58.86848019073981	3.799304065042625	3.0172561268677797E-4	0.46047193933229347	2.964280170771172E-4	1.767019986903892E-8	0.4528423203374331	-1200.280263495	3681.007212421396	1887.011321520328	695.3520794967104	517.9364489901707	9.429022303189244	1	41	36	59	34	0.1967557698673171	0.29681981351522185	0.3020595808040247	0.2043648358134371	
16800000	-31348.768547039777	-30158.574552487524	-1190.1939945522538	-30158.574552487524	47.14932666972379	4.193737373262087	3.203290803341787E-4	0.4590956269140471	3.304010779422492E-4	2.7283049259921238E-8	0.49455520513178564	-1154.94708003005	4916.002314634644	1711.579256550585	781.2624843947502	359.7418310265649	3.484285717278546	12	34	84	7	34	0.196927354606443	0.29983514360524927	0.3037050270270472	0.19953247476126115	
17000000	-31401.753241972692	-30192.36490968186	-1209.3883322908337	-30192.36490968186	59.26784320432704	4.021096513676179	3.0379467917839606E-4	0.4614213452880474	3.0352776426962046E-4	1.8359002651469113E-8	0.4521314427512358	-1178.5852061782175	2078.7025823327417	1447.221596954839	630.725474500708	40.25898368537355	7.8200298367279615	44	26	62	6	33	0.20977502016627608	0.2950272928504438	0.3046744681081422	0.1905232188751385	
17200000	-31402.295350752585	-30194.291092203446	-1208.00425854914	-30194.291092203446	53.2102821619842	4.234109434854156	3.2233112547974007E-4	0.4848516563221616	3.162037835129965E-4	2.3725378263326695E-8	0.4890838871231018	-1172.4540439595933	2314.6065862321325	1769.0875681607924	1068.7279491424315	663.1673435932154	4.024074864949709	28	25	20	61	37	0.20137449750840747	0.29977855473358794	0.30845753419580374	0.19038941356220138	
17400000	-31381.247457933452	-30169.950899603893	-1211.2965583295586	-30169.950899603893	57.85908348906182	4.103814477433194	2.6758984645924454E-4	0.4229980861674421	2.7372433309937223E-4	1.7225940573348776E-8	0.46809935724779755	-1182.1757780379382	2086.2199772791246	818.3010698695234	559.4105799797493	4.661499705635319	9.607955426802247	78	1	57	31	4	0.20016790955700803	0.2981793172168209	0.30486472101322937	0.1967880522129421	
17600000	-31429.448852201014	-30202.75985935865	-1226.6889928423618	-30202.75985935865	62.44172053400335	4.172339487593756	2.8015206738083375E-4	0.4580830706798228	2.7832531169860085E-4	1.8183591339445275E-8	0.4710483943786263	-1192.8771488300115	1747.5697354133047	1339.196264129557	578.8600709345071	672.8626392648974	9.249181914009647	60	29	33	11	38	0.19953317593175757	0.2962145363709292	0.31107086801734624	0.19318141967996746	
17800000	-31346.590243824747	-30157.309313565926	-1189.2809302588216	-30157.309313565926	50.71802913814804	4.204345179841262	3.149388629138691E-4	0.5091019470436056	3.002749284569338E-4	2.0399651370252083E-8	0.47913270495098986	-1165.5024870705518	1652.362742767748	593.6577963124832	17.52358836963807	4.058140744313668	2.425239387200789	70	65	5	5	26	0.1958182039884867	0.3027305514532769	0.304453238188683	0.1969980063695539	
18000000	-31409.585597578796	-30175.372595773944	-1234.2130018048517	-30175.372595773944	59.08705021876674	4.1029654549056165	2.90588587298032E-4	0.47922891280504787	2.941068011058324E-4	2.1826741865338955E-8	0.5060727309175029	-1202.1131340078978	2068.1761199202765	1890.6610364630872	597.4744135042178	109.50030680868235	17.205956160948865	20	49	60	3	39	0.19156280119856944	0.3000515358810398	0.31139555631000687	0.19699010661038438	
18200000	-31457.91824794001	-30212.9383154939	-1244.9799324461146	-30212.9383154939	62.64764457708518	3.9132537950224813	2.683138655454848E-4	0.38854580183221366	2.780687117581217E-4	1.0964206797837437E-8	0.38921692050315165	-1218.2358591037355	2200.9552708827614	648.2887262890806	140.38977239310188	22.339979531504316	4.885499473988652	75	59	8	5	24	0.19701568578088682	0.30130201504657755	0.296590387367519	0.2050919118050171	
18400000	-31460.167753469424	-30175.0731317828	-1285.0946216866255	-30175.0731317828	85.39753809957529	4.3812674573513375	2.161511502222304E-4	0.47813552468324017	1.9545751043820324E-4	1.0538797578133711E-8	0.4937125611219763	-1253.3169920374592	2581.109308303823	537.827676173958	1478.1057025933658	26.918006706488164	12.909134815155468	82	27	19	29	14	0.1964636074370485	0.29842338900294735	0.3050620762747676	0.20005092728523685	
18600000	-31542.209507539388	-30212.1278103403	-1330.081697199088	-30212.1278103403	89.35335823833466	4.268842708227927	1.6301506827051486E-4	0.4948689391106765	1.5734521897394396E-4	6.301069284391559E-9	0.5022485738657247	-1301.8495904246856	3295.956951989195	868.2550106059731	314.1346738867677	12.171540804668059	14.568978428821632	82	46	7	5	31	0.19685727016821114	0.30331569779542505	0.30750654640886727	0.1923204856274969	
18800000	-31468.27631843241	-30183.348686452282	-1284.9276319801277	-30183.348686452282	92.53328147952787	4.224143367824515	1.7889329858071713E-4	0.43026348330055997	1.7397273818163297E-4	6.609415082841319E-9	0.4556097745778896	-1253.6220652886286	2923.7706653650575	541.5652644475302	1564.9839732461212	22.099761852876355	9.683562764287592	77	28	28	6	32	0.1954875044315753	0.2966543747408664	0.312459869128692	0.19539825169886665	
19000000	-31377.78165934114	-30184.440668324965	-1193.3409910161745	-30184.440668324965	56.563726414945286	4.351833554664584	2.8616779904878806E-4	0.5017549818794205	2.792227924174958E-4	2.1279054974299355E-8	0.49754390971357315	-1157.0812618168834	1705.866795811771	2017.827585707258	758.9296113708232	1283.138824183757	5.090336876689409	33	42	28	28	40	0.1933445572815325	0.2929110945841436	0.3129199212294859	0.20082442690483848	
19200000	-31371.237854011808	-30180.951820035556	-1190.286033976252	-30180.951820035556	52.14168460994954	4.159675474752568	3.4469690773206884E-4	0.4833721852727051	3.428066216157184E-4	2.8231401128869047E-8	0.4887711121649752	-1153.0463308676685	1049.1038172771284	1572.8810894538724	3436.314468137013	698.6618678466376	5.3497034596465705	1	26	16	91	37	0.19422878266968838	0.30783706876488826	0.3006459160669193	0.19728823249850444	
19400000	-31439.378560064895	-30193.701263765146	-1245.6772962997495	-30193.701263765146	59.58101990232217	4.073639686140912	2.660828640075262E-4	0.39370317226051954	2.6729816981683774E-4	1.4996901335209577E-8	0.4466415304463005	-1212.9010629914915	2227.9618148395803	1204.1381686244572	887.7805843423882	333.5447673639999	12.135099553723096	43	24	62	3	39	0.19187369570062654	0.2983739190528285	0.311431063618991	0.19832132162755436	
19600000	-31402.734207379784	-30189.69058748652	-1213.0436198932675	-30189.69058748652	54.08750908929928	4.070991509299722	3.1822779517293924E-4	0.46694615779005455	3.2209963043789254E-4	2.505410245198728E-8	0.4703494026553528	-1182.0494211697069	1894.85345592528	983.3312447184409	709.3443726323453	58.926597888803215	6.04744874793709	16	105	9	13	28	0.19481049508137366	0.29519173827151973	0.30949832039929764	0.2004994462478093	
19800000	-31445.782444319433	-30175.7307657977	-1270.0516785217321	-30175.7307657977	69.02483701023587	3.98823519724586	2.408118511843785E-4	0.4582151693711707	2.4398802318460603E-4	1.1229669426706849E-8	0.4451764256607997	-1238.2791153594023	1714.0250674150975	3643.4501884993033	800.5302721124848	36.43053227310921	5.499138937879121	18	33	85	11	24	0.20073632865219687	0.30479833512652066	0.29392023797608735	0.20054509824519562	
20000000	-31425.310954480927	-30176.16372324657	-1249.147231234358	-30176.16372324657	67.1354443765439	4.035428026764472	2.3608911818740966E-4	0.4015908249631367	2.3760572668368152E-4	9.821023392992488E-9	0.4167647302889018	-1215.7031295807674	2120.2453277265304	1706.4824178363808	890.4712198864823	556.9223129433486	9.210503197835568	34	68	22	7	40	0.19941749379673085	0.3020049956609914	0.30248240640001856	0.19609510414225964	
20200000	-31508.464247859094	-30231.03057362739	-1277.4336742317018	-30231.03057362739	71.13900649442071	4.056878704408965	2.2468320771609773E-4	0.37895917065942025	2.1966400635811396E-4	8.084983483975403E-9	0.402493521505131	-1245.532356630304	4239.67772894786	1255.6062709680514	1190.8719362008105	66.28188859701221	7.294785864599519	31	101	1	8	30	0.19806810236740574	0.3030951796793601	0.30708388392170005	0.1917528340315345	
20400000	-31455.1729494855	-30196.78995014505	-1258.3829993404506	-30196.78995014505	82.8471209693505	4.2947546825697565	2.293589716946472E-4	0.40690642346501044	2.261506431097503E-4	9.578775605208618E-9	0.4184856185271561	-1220.0646124144382	3541.0277243559167	7822.667609615533	2128.066641221078	910.6415999031095	9.079517139024189	22	14	27	70	38	0.1987057028339092	0.30181064672516766	0.2952577270867754	0.20422592335414827	
20600000	-31444.74443762274	-30195.593316880328	-1249.1511207424114	-30195.593316880328	66.83694961364985	4.116955599889834	2.6843926758311017E-4	0.4286627527749947	2.552507885448095E-4	1.2094071499967555E-8	0.42311298368482236	-1212.8962405872155	2006.3973879524935	3191.4751179933073	556.4307416174654	1008.6991308503194	10.703806219946113	24	29	2	78	38	0.20496155350352138	0.29713487220833	0.3007322277011056	0.1971713465870435	
20800000	-31485.62972566038	-30204.070283328358	-1281.5594423320235	-30204.070283328358	85.92555665883684	4.026733905050329	1.919187373059904E-4	0.3403794366533589	1.9005483217092968E-4	4.85881942227358E-9	0.3598413692793814	-1245.2960244450976	2958.5366207198845	627.3327469396572	1011.2469377988622	2484.37864536585	13.349941738032786	54	26	31	20	40	0.20548389232558265	0.3001974335678009	0.30366302472725387	0.19065564937936294	
21000000	-31559.722511281678	-30203.772138190976	-1355.9503730907031	-30203.772138190976	114.63240051095525	3.988862924856559	1.4132286045625585E-4	0.4815660166252361	1.4185875588768393E-4	4.073530127764667E-9	0.4566739201697923	-1322.4601377443905	4764.20759410724	2849.8135145464357	1670.4847364098891	140.5495837726906	17.583888160757148	38	40	53	3	37	0.20037682214086988	0.29448148572772515	0.3034555073372947	0.20168618479411032	
21200000	-31411.78663656997	-30176.88832913553	-1234.8983074344387	-30176.88832913553	62.47845537390432	3.985981181143171	2.508633428760409E-4	0.4346759188916031	2.445715717693976E-4	1.2280820815192486E-8	0.4443442461833313	-1205.21112935838	2143.4119984910244	1838.7773080870363	768.1212766088076	8.96245377939114	7.2117037346183235	25	74	33	21	18	0.2004877362479279	0.30445419934004075	0.2977775819868748	0.19728048242515675	
21400000	-31457.387346364278	-30194.568780730686	-1262.8185656335918	-30194.568780730686	84.70322390580544	4.119881012830155	2.2266993997221797E-4	0.41901256097344486	2.225876163709306E-4	7.771428920103688E-9	0.40305894207953263	-1227.2359117060284	4856.889892551006	2959.0930938980105	915.2331587222644	711.1784455977858	8.685762430533675	3	46	48	37	37	0.20025083547564018	0.2902843980300673	0.3147223244124795	0.19474244208181313	
21600000	-31492.88617731027	-30222.959944588118	-1269.9262327221516	-30222.959944588118	81.28845879800186	4.3336267113707585	2.0875237555020677E-4	0.4734871337208377	2.2137932007304634E-4	9.501481924990749E-9	0.45764518756022654	-1239.0197555741738	2851.825435153781	752.6868796548703	1130.1427908919884	36.25546742882967	12.452352263899591	57	46	31	4	33	0.19756639547027316	0.3006685917913404	0.3067992811276347	0.1949657316107518	
21800000	-31410.594778489005	-30193.42971749121	-1217.165060997794	-30193.42971749121	56.013975353466364	3.9745894984923815	3.149087513115424E-4	0.4914901279985127	3.0155012014883775E-4	2.120030800160395E-8	0.480062530428584	-1184.9985612283463	2031.816493173516	3261.379120811085	714.2718512527775	25.896583173354923	5.2074323774543645	15	26	92	13	25	0.19746742005675844	0.2974397813540664	0.30600514291433273	0.19908765567484255	
22000000	-31465.050699221953	-30226.049983521603	-1239.0007157003474	-30226.049983521603	58.72089648476516	4.052636572480691	2.782183332528E-4	0.41985346864003015	2.6316071616142044E-4	1.3999103207207412E-8	0.44186592129923974	-1209.3269847597246	2178.532267916409	604.1534295317692	871.3165236683262	9.834242869055897	8.659067157434057	61	43	32	24	11	0.19563931804076698	0.3050717051120602	0.2979619536792993	0.20132702316787368	
22200000	-31382.267102555892	-30182.83523696623	-1199.43186558966	-30182.83523696623	58.5384528571536	4.080474710732542	2.802534068777172E-4	0.38033756685581727	2.8880981840345807E-4	1.5756284016279788E-8	0.44332674149212387	-1172.4004389326487	1908.7729997000015	730.4985034739334	408.64178108317105	4.859108703584654	3.230756426889665	38	96	1	19	17	0.1912380041974971	0.2938606278755341	0.31266257666211017	0.2022387912648588	
22400000	-31451.18327286665	-30206.932642377942	-1244.2506304887065	-30206.932642377942	66.92441399513385	4.062504640986688	2.727516615325406E-4	0.39402901595208334	2.743556654237945E-4	1.1609966302352571E-8	0.4013163302703174	-1209.8413945575312	1978.303897216902	2291.4272767253947	947.3191914149535	586.5209583216955	6.116326493307077	2	41	85	9	34	0.1958074418897249	0.3014789941259102	0.30631020393934993	0.1964033600450151	
22600000	-31453.31653214951	-30200.89000660276	-1252.426525546751	-30200.89000660276	68.28741704965725	4.1223593561605005	2.475860581072149E-4	0.36709797073802136	2.5433303937964427E-4	9.714481148066525E-9	0.38931712492085313	-1225.5469395044768	1869.66145247988	1071.111913579931	150.60083793613876	10.073166060198835	10.936123501795283	55	80	1	29	6	0.19315877175726529	0.30258664952036896	0.3111695730693026	0.1930850056530635	
22800000	-31431.706819706673	-30177.664764893245	-1254.0420548134264	-30177.664764893245	61.485395304415306	4.0641297802509015	2.4175700462535527E-4	0.38152300164028685	2.4058307142286813E-4	1.004681543427152E-8	0.41168375368712107	-1222.1601936241673	2674.9313951384543	1793.3477234645666	622.0078328950145	183.10438590770792	8.25847965635726	47	25	60	5	34	0.1916083530809855	0.3041617429002811	0.3046741062487442	0.1995557977699896	
23000000	-31436.062413582673	-30203.645416631887	-1232.416996950787	-30203.645416631887	69.80270414391401	4.167523994666713	2.62327921134589E-4	0.39365289599627873	2.5805654387307575E-4	1.2080486639619621E-8	0.41909617631498186	-1196.1313499164453	5230.766429259064	1843.0890118990928	850.9390892965951	1016.6225781034692	7.075149502702398	2	76	36	15	42	0.2038802473082426	0.2987152061530596	0.30437604382494204	0.19302850271375632	
23200000	-31508.994342590326	-30211.449235143806	-1297.5451074465207	-30211.449235143806	86.56539487761863	4.044342152181452	1.8540493239293244E-4	0.40690285504124596	1.8028158606999632E-4	5.278078689643083E-9	0.40688923438246494	-1259.436562232398	4747.752641089836	4532.711908823067	3112.7154954402736	1792.31931496449	9.627058388417499	24	6	6	96	39	0.194064000172296	0.2911317881868753	0.3183344276777395	0.1964697839630897	
23400000	-31405.587862502573	-30173.04716257258	-1232.540699929991	-30173.04716257258	63.674740339371546	3.9976161522090337	2.5294346657096507E-4	0.4467704126918964	2.455221641228447E-4	1.326877366876709E-8	0.47030030024631625	-1202.0583521802894	3852.420948335683	1782.448473410519	855.1429358905166	9.52948914279875	5.22258966898105	32	5	94	4	36	0.20512084925968094	0.2866076682029209	0.31247631407812837	0.1957951684592702	
23600000	-31401.045322294216	-30182.912205144672	-1218.1331171495438	-30182.912205144672	67.43404245527998	4.245050274364859	2.662139715063936E-4	0.4278906386013025	2.6132204153808306E-4	1.7199238942985303E-8	0.4859640272923119	-1181.7780623435676	667.3888578082663	2054.945787664821	3093.406072481207	791.4483189507537	8.23378945965818	2	33	19	77	40	0.19842188580838976	0.30588977854287497	0.3050919215297993	0.19059641411893652	
23800000	-31420.17159187886	-30177.056110278118	-1243.115481600745	-30177.056110278118	79.8486858862086	4.255439554255953	2.5093506245164497E-4	0.43814032074308024	2.4215278058283736E-4	1.2780260853247374E-8	0.4627587516772009	-1206.0196274245018	1926.7742025395607	1811.8160484457437	4071.1448069540606	852.7794392205356	10.2460089060278	15	18	16	80	42	0.19813390649615142	0.3045945059610226	0.2996216488873475	0.1976499386554791	
24000000	-31437.081712528885	-30198.65742008586	-1238.4242924430264	-30198.65742008586	66.65957675017957	4.114237853648136	2.594790824748873E-4	0.40366356561689576	2.7096228600712496E-4	1.2645598676042256E-8	0.42072908304345336	-1202.3802920484102	3944.7776549110436	2442.0793957303044	2043.5174761769736	578.2527471355386	13.067880450245225	3	6	63	61	38	0.19457904161446393	0.30084902300805844	0.30416587882641655	0.2004060565510618	
24200000	-31444.47162098051	-30239.1486163172	-1205.323004663307	-30239.1486163172	67.0256851786632	4.072697857068718	2.7991234351728477E-4	0.4290929764495186	2.7641873387540316E-4	1.540202205852747E-8	0.4382247534143416	-1176.1143990521775	1946.8304197938087	774.3984076895784	1003.1584905942209	5.469853773686924	4.413534207744871	42	58	31	31	9	0.19606820431678254	0.2954680840094263	0.30757602197354417	0.2008876897002476	
24400000	-31400.75304560399	-30187.4861058614	-1213.2669397425875	-30187.4861058614	62.363497405520604	3.993113800664262	2.894328648913975E-4	0.38882660798274155	2.87129887614857E-4	1.1495873746807282E-8	0.3777306819758931	-1183.049008209059	2558.6917048426144	655.1478338214934	995.1670750447207	14.154505372900198	6.3937779103562695	49	80	1	17	24	0.19908724635182537	0.2986499163815008	0.30077436059398815	0.2014884766726863	
24600000	-31401.593818995294	-30217.725495525126	-1183.8683234701687	-30217.725495525126	52.968078366322494	4.215935122669553	3.54518532275451E-4	0.39146054938699143	3.401766996943282E-4	1.8388010191497294E-8	0.3874935062618398	-1148.7938062687	1863.5006190727913	767.1739240565462	1267.9244528934926	638.9034829137449	4.767235624673847	42	7	19	65	38	0.18907826516768558	0.30561850974010873	0.30947410864274955	0.19582911644945672	
24800000	-31358.731502746676	-30173.993051530226	-1184.7384512164513	-30173.993051530226	51.970506114554354	4.5037929932078224	3.4084195860924297E-4	0.4652947603323859	3.320250557282424E-4	2.2286860400066424E-8	0.4456440817536382	-1150.3598399337989	1646.4364385777	738.0392688500991	660.8196930412771	747.1338398041637	7.029121478877491	45	37	8	39	42	0.1973313431589438	0.29810152822471087	0.3107673216316914	0.19379980698465452	
25000000	-31436.770934309774	-30203.418560735794	-1233.3523735739818	-30203.418560735794	63.67014873368807	3.8426654510689615	2.968893115467668E-4	0.4502130864289954	2.894202047019981E-4	1.520676942163227E-8	0.4195315198584757	-1202.3723577938692	2372.3325956509516	2074.3295723920223	752.9171595418636	12.695160861399268	10.85094716491172	56	3	73	30	9	0.19294490243007545	0.3047716841889938	0.3063489422288627	0.19593447115206852	
25200000	-31409.700774031964	-30185.95131452913	-1223.7494595028318	-30185.95131452913	61.062273142419116	3.946569098298703	2.5909282189595444E-4	0.40986045420859935	2.5226946988748955E-4	9.911747808581706E-9	0.39208925617878915	-1188.638602181894	3298.8013638606567	2298.182840503539	802.5846067088214	738.4258403774269	3.51990312660889	5	55	71	4	36	0.20073704339632853	0.299577059611448	0.3020051806757215	0.19768071631650255	
25400000	-31437.375780843806	-30184.331578311718	-1253.0442025320897	-30184.331578311718	66.19080846609282	4.162588044518862	2.3993887010859987E-4	0.41616181748340153	2.466771017586598E-4	1.1536482546612952E-8	0.4318256091859501	-1223.4087149501408	2558.4373549873067	759.7032205220543	848.7897534231809	16.555450286814622	9.598711355238137	51	7	76	6	31	0.19105237804737196	0.2960647302325234	0.3107124352775521	0.20217045644255335	
25600000	-31501.195781928775	-30211.705376291797	-1289.4904056369783	-30211.705376291797	79.34102861021253	4.14038007381219	1.992326808628919E-4	0.4516215232539602	1.9584653318030666E-4	8.580802298014011E-9	0.46540144778943787	-1257.3530682562828	3529.7723810302946	2794.220557265148	1058.585708321663	65.03870207858064	8.820811447262408	14	49	72	6	30	0.20738043959404906	0.2901081748336187	0.2972989304000865	0.2052124551722466	
25800000	-31469.845395815744	-30189.754916212754	-1280.090479602989	-30189.754916212754	81.14411858856764	4.199307687420256	1.97365533859341E-4	0.4058770506339201	2.0399489091558923E-4	8.57079389672421E-9	0.45408524509497267	-1248.6232571109824	3376.336270935678	810.0450465089334	1258.1891458010955	64.64734400227687	12.052261145947035	65	65	3	6	32	0.20203719007539883	0.2914263466420659	0.3104220446192942	0.19611441866324203	
26000000	-31382.347729963945	-30195.567961581935	-1186.7797683820104	-30195.567961581935	52.447522000133915	4.066441004899562	2.9904109080291017E-4	0.40079205393208023	3.003985099940219E-4	1.7830317754791582E-8	0.44458090468022493	-1158.1407723288303	1892.0597246264456	1357.5091823667997	649.7277922236789	2.479860644187755	3.245686195931312	56	30	47	6	32	0.20026753205304287	0.29575550333118256	0.3058940021922353	0.19808296242354012	
26200000	-31419.402935858314	-30180.178001283755	-1239.2249345745588	-30180.178001283755	63.212346403659275	4.276786732366848	2.4215830962286976E-4	0.39435657308579725	2.48247165955117E-4	1.0626568591071538E-8	0.422310072834438	-1203.8037175023142	2199.2086431545627	3595.3273602120903	807.115431196738	752.7327151376838	5.319890596251092	42	9	39	45	36	0.1889647088619586	0.3090606408794982	0.3078597035560952	0.19411494670244872	
26400000	-31421.350845581346	-30203.452456212657	-1217.8983893686905	-30203.452456212657	61.09577401274257	4.089509388516678	2.694741375429016E-4	0.3551199794054469	2.786268398402512E-4	9.802683526482757E-9	0.36234929017527445	-1188.3678795654557	1436.2272261201442	2085.821451078683	712.8748711673989	4.792778314231096	7.345760393972238	2	42	91	21	15	0.1957685458260778	0.3044143622783492	0.2997726835379519	0.20004440835762177	
26600000	-31399.706843959437	-30212.667216609632	-1187.0396273498038	-30212.667216609632	56.96795251251041	3.944458957072549	3.0840891106020523E-4	0.42468449663936475	3.2084811793835086E-4	2.1361420546162245E-8	0.4519317437144963	-1158.6583925968434	1820.315737730435	1063.3116160801555	545.0873190064597	4.414733769071733	3.929082683715878	26	75	36	7	27	0.20188811237747814	0.3027231051018941	0.30027302393158745	0.1951157585890411	
26800000	-31359.813898422195	-30186.902786206057	-1172.9111122161366	-30186.902786206057	59.01431552011375	4.1298625334503125	3.1463614562729606E-4	0.4709621637891447	3.0449289954799036E-4	2.4260263873173937E-8	0.4997569104414744	-1143.6211382246674	1627.995298819382	733.9447896350825	978.5345146443576	2.1915285153104804	3.3244143207856394	65	41	25	8	32	0.1946471557050073	0.30660293576268777	0.29652667919240233	0.20222322933990336	
27000000	-31384.55581293086	-30178.100563253447	-1206.4552496774124	-30178.100563253447	55.50060870005983	3.9937184402538377	2.8325987326740615E-4	0.46726837617787675	2.898918518919614E-4	1.9855389446235717E-8	0.47284560144194954	-1173.2997796694765	2878.125728833849	850.6032636677653	991.9758154473623	223.33052960144047	7.188556816014728	36	64	25	9	37	0.19119794311455174	0.3047845771598587	0.29954077136153795	0.2044767083640523	
27200000	-31425.892433491983	-30204.71246107966	-1221.1799724123237	-30204.71246107966	58.81157354350066	3.984358421824779	2.796114678002179E-4	0.4220358354154505	2.683677393494937E-4	1.4125380567523038E-8	0.4329001576317315	-1194.7404274430896	2074.091226630048	814.9934575587308	60.328556764758865	23.158182345629413	3.0910393701996566	80	51	5	10	25	0.19797117555557484	0.29296760885983075	0.3097232975895631	0.19933791799503195	
27400000	-31438.00611712372	-30221.28444383039	-1216.7216732933289	-30221.28444383039	62.34510078143361	4.1947116748949895	2.3179023523690987E-4	0.38008698625828463	2.378838992509896E-4	8.982537529073028E-9	0.3975514112960361	-1194.440439495475	2134.2242784725177	626.9370369422345	1.5455082165872913	2.080594918831984	4.547854454432877	74	62	17	1	17	0.19079882279821495	0.29966201344757	0.3157100441899517	0.1938291195642639	
27600000	-31380.481356282173	-30187.39574992611	-1193.0856063560645	-30187.39574992611	50.38475488328839	3.9831298987866774	3.015878092707737E-4	0.44658831849806235	2.8801727873851404E-4	1.928706698280865E-8	0.4676850564573805	-1168.900735438086	1511.0157486119333	568.8501550646782	32.885401814456536	2.6987307732070485	4.260902906119355	88	48	2	27	6	0.20460556563442295	0.29580479508576973	0.3019176923121536	0.19767194696765428	
27800000	-31459.10825963776	-30195.379190538297	-1263.7290690994637	-30195.379190538297	68.7320662761346	4.050178319181892	2.298426007219772E-4	0.41717328388162855	2.2827162026963933E-4	9.916366731735355E-9	0.43477584745072084	-1229.4612380508393	4162.394764467126	10389.901581422053	936.1832034490984	14.661742281544424	9.378695277030962	27	10	97	21	16	0.19936051235594013	0.29247111454900254	0.30335904356436694	0.20480932953069086	
28000000	-31477.616973010205	-30202.998685725244	-1274.618287284961	-30202.998685725244	77.15387361913709	4.049758441800406	2.0717443890610828E-4	0.3554465925516683	2.1098148602316811E-4	6.030283294678046E-9	0.3688439461699885	-1244.732172142887	2511.0337870832827	1321.1968130953703	1136.4495916236065	24.51330263279868	8.269270136206261	42	42	48	17	22	0.18746218091138714	0.2993227613528051	0.31457385403422944	0.19864120370157884	
28200000	-31434.800568364382	-30189.324868779855	-1245.4756995845266	-30189.324868779855	68.1839496371698	4.300154902426378	2.47044857537446E-4	0.4201351497956289	2.3979882077566312E-4	1.1169749873169017E-8	0.43457193585801684	-1212.8113044373008	2788.979667342956	879.1590974276997	915.353393914735	276.8627178107806	6.467679889222943	47	70	10	10	34	0.2024922646475728	0.3062491098677873	0.2975618344411123	0.19369679104352813	
28400000	-31450.561085821468	-30190.437999040176	-1260.123086781293	-30190.437999040176	72.06950297406567	3.9998912840253196	2.4711768692545547E-4	0.3847685399537288	2.4656121246906254E-4	8.909323862421533E-9	0.3857965626976594	-1230.8814670604468	2307.650239456562	882.2751272716683	721.2075398738401	3.136415054791633	7.444597567357574	54	38	46	8	25	0.1971410890390513	0.29931910362058567	0.30498010684008764	0.19855970050027574	
28600000	-31445.674474925665	-30192.52534813094	-1253.1491267947256	-30192.52534813094	65.98871981556314	4.185355874964195	2.3390029098918416E-4	0.44999384511369583	2.3648749526039478E-4	1.2607474716229539E-8	0.46637533503532846	-1221.8970349456017	2946.112373744736	2695.8425128007866	879.1843623906022	5.5527653332578275	10.205176824042047	4	37	93	3	34	0.1960203539767196	0.30939835443248453	0.29802634501808795	0.1965549465727083	
28800000	-31449.502503249703	-30191.591355137753	-1257.9111481119492	-30191.591355137753	64.18638505993464	4.16212374204472	2.568256704821876E-4	0.36472306637502766	2.620145123819216E-4	1.1387401408733223E-8	0.4064895820537521	-1225.7959461142152	2069.5912750733887	1647.4430404255409	709.3903702732896	241.64371160255178	11.772456192877366	41	30	62	4	34	0.20109895142912307	0.2973313361458877	0.30689504722630795	0.19467466519868176	
29000000	-31371.103818568456	-30190.882279835332	-1180.221538733123	-30190.882279835332	54.1790519960752	4.145826525620022	3.516210607709258E-4	0.43235652404009145	3.445045943302177E-4	2.6450915260081075E-8	0.46400329901587617	-1153.9659932332336	1912.3982404629298	678.7755729797185	8.530430655690658	1.1668706920559804	5.2939680689492405	39	95	24	6	7	0.19191792410609756	0.31750809427002036	0.29936679765159213	0.1912071839722903	
29200000	-31386.326112477218	-30184.826331997174	-1201.4997804800437	-30184.826331997174	62.307782177100805	4.1026071588629645	2.865319147360467E-4	0.4068123887936048	2.86253995141564E-4	1.488327860389366E-8	0.41728818941998713	-1172.5456887842533	2105.1398852743973	922.0950264316741	295.13631832542563	45.716731488160285	4.231755433729904	45	83	7	4	32	0.18707420471002978	0.30707013702817193	0.30907339064758077	0.196782267614218	
29400000	-31439.38062292237	-30196.950542027793	-1242.4300808945777	-30196.950542027793	65.8183259730159	4.002791247488577	2.4908520407055854E-4	0.38610214397582016	2.5606767880594235E-4	9.953986961937589E-9	0.40042152175243717	-1213.6063594692691	2129.036090775261	949.4280326997151	787.5755633583127	10.063638986239944	6.779433534267499	49	7	77	15	23	0.1974736369799077	0.3016160449138292	0.3026207015240628	0.19828961658220084	
29600000	-31391.957704929173	-30180.848525591507	-1211.1091793376659	-30180.848525591507	58.64567168218442	4.252742958617923	3.043254400274702E-4	0.49940340892151003	2.921388477754031E-4	2.149325985462802E-8	0.4911834531460802	-1180.1086458365867	1607.4117529517478	1316.7920832632358	733.8594906871773	55.15223954360907	3.546189100136436	48	14	74	2	33	0.19427382786362477	0.2923073815894424	0.3128870385601493	0.2005317519867838	
29800000	-31434.264482257997	-30188.150304324587	-1246.1141779334107	-30188.150304324587	63.11931050363392	4.130879137215099	2.4149132347349697E-4	0.4569883931270782	2.4796741923755145E-4	1.3460943585245924E-8	0.4702490187124679	-1210.5025332383389	3974.0842513991165	4967.572777991954	915.9259549800258	377.9252544226208	7.3787283407702695	29	12	91	2	37	0.19840017799826584	0.29643355216459244	0.29678343817008174	0.20838283166706026	
30000000	-31433.751106097112	-30202.056540571033	-1231.6945655260774	-30202.056540571033	60.32491350689825	3.8728389519359765	2.7306147689029175E-4	0.4189673774013742	2.691514360578149E-4	1.1817794211195859E-8	0.40816949723013257	-1200.6589680372342	3115.2364793506763	734.5349144824228	1039.8427107530827	27.183221839176518	8.69108849276983	46	8	76	20	21	0.18992342278658247	0.3051524142691128	0.30714431694578065	0.19777984599852438	
30200000	-31428.8605484528	-30185.034863838544	-1243.825684614258	-30185.034863838544	70.27367783155032	4.011058412937662	2.1682896229402543E-4	0.4416386169240563	2.2304859796738283E-4	9.857860042811311E-9	0.4554549824708269	-1207.667833295219	3886.2555782613845	2371.491586066608	599.9345327860169	1202.2929913391824	4.97319668089388	42	26	49	18	36	0.19650531456154344	0.3021155154624147	0.30041638366448314	0.20096278631155895	
30400000	-31464.37248375747	-30214.651758977463	-1249.7207247800052	-30214.651758977463	69.90683118680455	4.128287846329724	2.245952134946269E-4	0.39692547551564766	2.1689472129349295E-4	9.588523553127496E-9	0.43347979946515597	-1214.958986138551	2679.6835542839513	1091.0400392332056	511.38032155170384	1186.1470640614073	5.868666750654988	77	14	28	14	38	0.1953098662562188	0.3041725234338735	0.3014765795086807	0.19904103080122731	
30600000	-31449.874167578375	-30179.469385716642	-1270.404781861732	-30179.469385716642	81.16430777861959	3.9811851891854104	2.2141825844510866E-4	0.420703501477271	2.1898991269229303E-4	1.0800301807814662E-8	0.4558307809663343	-1236.529513950091	2596.8187794542896	1732.2194428100524	903.9950716582803	658.3875984156924	8.508284458565221	57	28	22	27	37	0.20201151005902787	0.302444575558798	0.2983420411046797	0.1972018732774946	
30800000	-31454.912438632706	-30179.6949590058	-1275.217479626906	-30179.6949590058	71.2322992315512	4.23580072237026	2.0784465489165723E-4	0.41802395480218485	2.0982028738232624E-4	7.686965262037385E-9	0.41900273422463485	-1244.4938800581485	2757.8745686460375	1233.9631173839496	1140.8959579039044	44.638816194646864	6.486862004422119	53	2	77	10	29	0.20027022307274678	0.3014665852863487	0.3018475041410556	0.19641568749984906	
31000000	-31469.536151684206	-30179.708100102907	-1289.8280515812978	-30179.708100102907	82.50154747533645	4.286592708125263	1.7228302268010288E-4	0.48292147318456696	1.701335445541966E-4	7.0241474881300455E-9	0.48856038402675817	-1264.096656637141	3590.312901068842	909.5626644261143	13.682769332037342	16.175757296721265	7.851007613173061	70	63	5	11	22	0.19974267276193344	0.2958936955074237	0.3109727030132677	0.19339092871737532	
31200000	-31548.76425644117	-30185.10598507846	-1363.65827136271	-30185.10598507846	125.84078201554014	4.216257928192443	1.3234828934110626E-4	0.4119369663655287	1.3485832810085631E-4	3.3793442963282736E-9	0.4360216748834247	-1334.4150011010965	5532.800116360195	1474.9189714159631	93.22449831143622	64.20908696857222	25.574728872404794	51	82	3	10	25	0.19332966728388784	0.30546947512462747	0.30116680654683614	0.20003405104464866	
31400000	-31519.333668941323	-30171.84727717105	-1347.4863917702717	-30171.84727717105	110.16666018011891	4.0126377679700305	1.4785920377740415E-4	0.43475121509341874	1.4309848341968062E-4	4.270592280908475E-9	0.4550049294531471	-1315.8345793268986	3469.687738061696	2580.463676682967	1115.0799820563166	82.40638733551019	7.393849513151219	72	22	39	11	27	0.1967572631637123	0.3058195053152244	0.30328077875878995	0.19414245276227343	
31600000	-31512.19855936489	-30160.484911195163	-1351.7136481697266	-30160.484911195163	118.30052704815664	4.1736078190361185	1.247192554159841E-4	0.46986467973077295	1.2172200782508961E-4	3.1671881766238097E-9	0.45394358118076855	-1318.9804353341478	4981.217130078896	3551.1896176155255	1657.203548679608	57.53224134356831	5.3766687759854985	68	17	47	9	30	0.19297510826825892	0.3112273767444488	0.31099810594201716	0.18479940904527514	
31800000	-31426.473266766778	-30176.553156595484	-1249.920110171295	-30176.553156595484	76.44270896450345	3.763290828382039	2.393370103427319E-4	0.4007609793803902	2.2761317628439506E-4	9.452055703092786E-9	0.39942375083454534	-1215.9551670734818	2216.8742171423905	5658.679638763076	927.2365240180249	104.98516661286025	4.935049571731697	76	1	55	3	36	0.1995730620710331	0.30088378973856894	0.3044587518796321	0.1950843963107658	
32000000	-31486.644228398298	-30200.711524830498	-1285.9327035678004	-30200.711524830498	79.97034427560124	4.314450711910548	1.9902280231829435E-4	0.4768824499849428	2.0042008555438094E-4	1.0327514524808813E-8	0.502471683964586	-1250.394344927757	3245.8955639473998	1854.894202757381	1908.2369899719138	843.3341977600853	8.98569955863451	43	23	32	38	35	0.19385138686034567	0.2978870320145617	0.3140403888822538	0.19422119224283882	
32200000	-31524.998814591614	-30199.456202440826	-1325.5426121507887	-30199.456202440826	104.92861039192839	3.992383787012189	1.657833968151164E-4	0.3838367497708259	1.6033475792025928E-4	4.162073190608559E-9	0.3953910406552747	-1295.0474153131568	3759.7419773528304	853.4739242679098	1188.6932831002503	16.698121103409772	17.743160775900243	78	2	53	21	17	0.2061268083137721	0.28822189653362934	0.30451242849370297	0.20113886665889544	
32400000	-31505.545401314546	-30183.38680115541	-1322.1586001591354	-30183.38680115541	92.58371402498852	4.355246296336272	1.6330443670544437E-4	0.44167024629084156	1.652133323879525E-4	6.3105201584930044E-9	0.4754948854482601	-1287.342440266502	2824.9784467754284	4153.598935812693	1468.9624877826623	464.84950881059865	11.868322945489187	30	30	69	7	35	0.19474675698679328	0.2971587724341776	0.3121909963611932	0.1959034742178358	
32600000	-31535.65873746145	-30213.738259863458	-1321.9204775979922	-30213.738259863458	106.14576544471728	4.123497085618863	1.6193167982343808E-4	0.5128629253621667	1.5500733998913984E-4	6.999213860038122E-9	0.5153464250473762	-1288.025359821548	9677.50218628073	3265.284042440569	881.3442607664574	109.66628134547048	8.172280293336891	4	73	60	3	31	0.1856801999329344	0.31091998162958634	0.3065575383361402	0.19684228010133903	
32800000	-31557.45295105403	-30210.230701111566	-1347.2222499424624	-30210.230701111566	116.33361129515855	4.239775068686091	1.2936027647244885E-4	0.39088430843733835	1.2933940451235782E-4	2.553458822205022E-9	0.3910940696055114	-1310.350168750509	6855.94347276033	3184.7768226264243	2137.1973987955394	1337.1861768985766	7.181795993800583	38	34	8	55	36	0.19775038194686506	0.30377775552737196	0.3123091753077471	0.18616268721801596	
33000000	-31435.859080601487	-30183.04512690096	-1252.813953700526	-30183.04512690096	78.26336104218602	4.068852622987375	2.031909984039431E-4	0.41493733947785133	2.0042969902724856E-4	7.863502497549506E-9	0.44134854391779205	-1223.6111569610807	2954.8119634402933	1814.8801151050016	897.8859177898424	4.639106880904957	4.734911005464744	47	26	63	31	4	0.198326774850167	0.2858259258237132	0.32212037922631287	0.19372692009980694	
33200000	-31409.164555942905	-30196.53153387865	-1212.6330220642562	-30196.53153387865	69.1827348953923	3.8534515495573824	2.802760654318257E-4	0.391899681958547	2.8270665432034294E-4	1.5524834999725825E-8	0.4365094333092097	-1184.177194971143	2170.6648351466265	619.0724224815735	456.20938380293376	3.4819233026964502	7.56189461928169	68	12	58	32	1	0.19777271106251135	0.3026225069590525	0.301155034949542	0.19844974702889412	
33400000	-31413.479058399324	-30225.42071560884	-1188.0583427904803	-30225.42071560884	52.33543503819397	4.176333546489898	2.91973910595849E-4	0.41407159913709474	2.8753124527280103E-4	1.448213141188436E-8	0.402108588825101	-1159.6904834773693	1971.1632933500857	516.81913709305	632.1384205979808	10.086738429167845	2.577688485777307	74	27	33	8	29	0.1972744456012079	0.2983335463311175	0.3103695506341446	0.1940224574335297	
33600000	-31421.77714153227	-30180.626823218186	-1241.1503183140856	-30180.626823218186	68.45414003881996	4.138276437894297	2.4955535846245584E-4	0.49704631731997256	2.461555521043602E-4	1.342667687090671E-8	0.4665090466556806	-1206.596287501017	2348.915636621051	826.7862045668935	977.2702751780245	902.9904365720411	7.698368634426872	68	38	1	27	37	0.20392723981667712	0.29010892425848117	0.31324795677224737	0.19271587915259417	
33800000	-31447.06445562317	-30225.174545598984	-1221.8899100241877	-30225.174545598984	64.16981225104712	4.1199781093776116	2.400980695021247E-4	0.3846221982763424	2.4192628439023643E-4	1.0626668493682916E-8	0.41982507040281697	-1186.5985260280531	2745.319984705109	1198.3911251669913	1519.6987808369415	1093.1192742150718	6.539324634984913	25	23	21	61	41	0.20133734018509017	0.3053581952099728	0.2971021203954225	0.1962023442095143	
34000000	-31465.072659682643	-30197.232812789975	-1267.8398468926669	-30197.232812789975	76.20404071401	4.1208922813621225	2.2664518085259194E-4	0.3622864690677814	2.2597513493182228E-4	7.574590768990058E-9	0.3843368711841708	-1236.315305895222	2367.7990641645247	4018.179190981942	895.6662025796544	22.574338337059487	10.652045801309058	36	12	83	21	19	0.20006599136812994	0.303446915895758	0.3070985201290688	0.18938857260704317	
34200000	-31440.073901860218	-30191.9532686477	-1248.1206332125198	-30191.9532686477	74.77316507352727	4.136479339835195	2.0845805428884817E-4	0.5086667488566157	2.0264238492765602E-4	1.014854676770374E-8	0.49037755368293034	-1223.5007153036127	3544.3775980315563	1091.432640450586	19.499165724942646	4.192014079697412	2.7776517411913826	51	85	3	4	28	0.20349332192823588	0.296694349222791	0.307631041737935	0.19218128711103788	
34400000	-31379.137700502008	-30179.97270316806	-1199.1649973339488	-30179.97270316806	55.052239582915355	4.1676807819469115	2.832814505937273E-4	0.4970604947321452	2.81382650257431E-4	1.9853878250118726E-8	0.49550194111203105	-1170.923070643827	2877.8149744324637	784.9829851021327	535.5319452025802	2.9820578854689908	2.079897233102904	43	85	10	27	6	0.19778637604348698	0.301365431882524	0.30115835922414513	0.19968983284984365	
34600000	-31424.209577411475	-30181.970699833342	-1242.2388775781317	-30181.970699833342	81.59400166499772	4.0058262053689155	2.201447178090793E-4	0.40922588433854645	2.2113671443247307E-4	8.57015151522942E-9	0.4171910238305045	-1212.341144515948	2706.1620012617855	426.64105416575006	1077.843864033847	8.876898946451705	6.753007965851322	57	16	58	19	21	0.19556903966251418	0.2974508676839237	0.30705359858162506	0.1999264940719368	
34800000	-31380.645074634896	-30184.097690639854	-1196.5473839950416	-30184.097690639854	60.156869708964344	4.120803896470264	2.7678309443662205E-4	0.46665005607674653	2.809440977731735E-4	1.7973737907591318E-8	0.4708918486395282	-1166.6906798538475	2228.9319836121895	1036.5531407085643	995.7656464481399	3.0954085012917254	5.043321948789796	44	38	48	17	24	0.1867499175147504	0.3062909596211452	0.31156122174011225	0.19539790112399172	
35000000	-31372.058511876836	-30182.262488518056	-1189.7960233587805	-30182.262488518056	52.392429322935506	4.120356384668808	3.5013344947468873E-4	0.488822397829312	3.2337389851955564E-4	2.874689241691366E-8	0.5040202943147587	-1153.9661128360633	1932.9257798723197	410.29489025801035	945.0872272092878	940.4648391485672	9.628428393088997	39	34	39	20	39	0.19474315829550062	0.3051499111098708	0.3077579588186995	0.19234897177592877	
35200000	-31375.473080672116	-30186.989311113375	-1188.4837695587428	-30186.989311113375	58.642877452219054	3.8407773047884066	3.186700093932093E-4	0.45092040932468436	3.009527688290614E-4	2.0919930546049844E-8	0.4593173277228373	-1150.6163942622868	1669.3530177897865	2522.5502012507404	906.3256640585503	1928.969031678054	5.0228540152268835	22	24	68	17	40	0.20484910057675668	0.2965595104097557	0.30183924667912126	0.196752142334366	
35400000	-31425.68982343614	-30203.9528237224	-1221.7369997137378	-30203.9528237224	61.23358144296341	4.222586027759589	2.9839031523133734E-4	0.5036679663867409	2.814386603665182E-4	2.2172672511388463E-8	0.524329681439606	-1190.2406886974934	2973.527495020871	1398.0701234807495	857.5072029506057	28.508228439479	5.2026142849583366	30	33	73	2	33	0.19122151429331202	0.30100058184518064	0.30628635093161216	0.20149155292989485	
35600000	-31463.933322907724	-30194.468858384917	-1269.4644645228063	-30194.468858384917	75.24960485818339	4.312338168484591	2.2077757847393926E-4	0.37556275797631655	2.2491067562158088E-4	7.247326610825352E-9	0.37977146881683244	-1237.4308756883506	4449.304378404176	1473.0554195465093	754.3879583623672	129.6167199855698	5.421855130465355	42	53	40	5	31	0.1983705396945398	0.29833283792035403	0.3167973525209767	0.18649926986412918	
35800000	-31453.492152774637	-30192.176878281407	-1261.3152744932306	-30192.176878281407	76.09829920442817	4.0211958953443965	2.1380411362158157E-4	0.3741731339304506	2.0328405411003451E-4	7.182742546467472E-9	0.39919397186244165	-1232.178231338801	3136.930701643775	593.3411125159109	1067.8341238709054	5.499182667327283	4.228250147081762	61	26	48	25	11	0.19462638945879604	0.30343840595115573	0.30535126460380047	0.1965839399862476	
36000000	-31417.52304838376	-30179.802805311247	-1237.7202430725115	-30179.802805311247	68.24581614454792	3.9866642283793317	2.3464233144878597E-4	0.3514366489504428	2.3546794841381233E-4	9.285497969791594E-9	0.3959237956369233	-1204.0586483751645	2568.646951089294	1247.674590828573	687.76157811768	811.9712699444589	4.812010031411967	55	19	16	46	35	0.20049067324778572	0.2857805910271399	0.31285548916898204	0.2008732465560921	
36200000	-31410.84801207652	-30179.707049924247	-1231.140962152271	-30179.707049924247	67.51952815436381	4.148884485780979	2.2499422307711075E-4	0.4111434328835084	2.3315070762428672E-4	1.0843845687123218E-8	0.4529221288579057	-1201.2650570005662	3012.9541295049344	1540.4605844188793	868.0014402411956	18.877597697697887	3.495576799299094	35	34	65	6	31	0.19120908264106415	0.30305407027618014	0.29929396153879884	0.2064428855439566	
36400000	-31401.071018374158	-30169.153341438257	-1231.9176769359017	-30169.153341438257	77.17688313984642	3.947955678197691	2.1392337077506503E-4	0.5413750759842336	2.039732716650559E-4	1.4278901373694821E-8	0.5592820706746101	-1199.9166286847083	3290.6148535701072	313.7744935092945	1231.3309602942343	3.2251776789130386	6.291524939113082	61	20	52	25	13	0.19956694005124762	0.3004626316699911	0.3046334756192264	0.1953369526595346	
36600000	-31445.381307641408	-30192.436482568726	-1252.9448250726819	-30192.436482568726	78.2164771550643	4.341645786990189	2.0341706991448694E-4	0.4336695211644106	2.0666814859873536E-4	7.555164639064676E-9	0.41701897914823827	-1223.103589775142	2962.3283090273044	582.2005188588132	1140.4667729168964	6.47409059395567	6.580528833772764	52	22	60	26	11	0.20390756808163893	0.30046793159423424	0.30495085553625334	0.1906736447878732	
36800000	-31443.000983131442	-30185.60514297244	-1257.3958401590035	-30185.60514297244	73.29457868697948	3.877475959756654	2.282593802591724E-4	0.3835774836099822	2.2196526936246774E-4	8.40465179342433E-9	0.40860795464045546	-1224.71432072775	3159.2088884183895	2556.66421973214	1084.1063678270748	141.5967063679767	4.470905337675031	41	25	65	5	35	0.20249686491025545	0.30034959629861807	0.30034271283878833	0.1968108259523378	
37000000	-31382.36655282586	-30166.58031464865	-1215.7862381772113	-30166.58031464865	62.96539404828916	3.7490602643663338	2.4217585900078727E-4	0.47875482256448004	2.4976304877116724E-4	1.6289150072503045E-8	0.5057855208985652	-1185.4224814597403	2483.9487539631136	975.6208873903929	1435.0667136120549	5.029335145657969	6.14541124997594	39	81	13	26	12	0.19396264052174939	0.2917888088929282	0.3171892153171079	0.19705933526821406	
37200000	-31420.588821419635	-30188.64806559915	-1231.9407558204844	-30188.64806559915	62.25954602736072	4.2486354281248095	2.6470290992124785E-4	0.4830319132820062	2.5704114881891943E-4	1.8163882259567637E-8	0.5050934227487777	-1196.896238787348	2673.491408836499	5111.771948631157	1071.195233021651	164.09036452814695	5.133631027589065	31	9	89	8	34	0.1983028363726787	0.29646237586748697	0.3121737825567211	0.19306100520311284	
37400000	-31441.781866833666	-30197.547277653717	-1244.2345891799496	-30197.547277653717	74.69538743321081	3.9905939195864755	2.2172376733808327E-4	0.39683113179982926	2.2949864825554635E-4	8.83588058953312E-9	0.40345835408183506	-1208.7715905054508	2832.8165478037913	1789.6410726677955	1941.84793264591	982.0396910427139	6.848994613211678	28	29	9	66	39	0.1946358328410547	0.2900566622716523	0.31885769434534383	0.19644981054194874	
37600000	-31427.819663439954	-30187.48005070483	-1240.3396127351218	-30187.48005070483	64.33947069811354	3.9962482438135467	2.497644349034766E-4	0.46419349596441295	2.5676804809981763E-4	1.7428674097642738E-8	0.5175994797602655	-1205.4789161897502	3572.98597566223	1338.667977101839	769.9611216874581	789.0798722897149	7.648039767844756	28	33	12	59	39	0.19123907854335337	0.3067144396583775	0.30725256906208176	0.1947939127361869	
37800000	-31467.82711157685	-30207.535761791765	-1260.2913497850877	-30207.535761791765	71.40874343849875	4.258457017808364	2.2653150826680424E-4	0.4407008780417694	2.2079010604461317E-4	1.1520887924356722E-8	0.4735034031010583	-1224.999167216654	3377.0574277879655	1745.4512511821988	1494.766607639136	785.5818883106595	9.258758720191894	26	57	4	44	40	0.1999478333311666	0.29922888728385	0.30868760296122427	0.19213567642375853	
38000000	-31445.23317686657	-30182.60147089711	-1262.631705969463	-30182.60147089711	69.61476633496697	4.178111111922572	2.3598557963976723E-4	0.44649849368943295	2.418745846663185E-4	1.1419442531507817E-8	0.4476238633010488	-1235.10677523911	2258.310669048528	783.6592892714107	335.0944515037675	8.964514187280928	7.150596479581588	75	55	10	9	22	0.20120914426795428	0.2920181355263193	0.30406195904876965	0.2027107611569561	
38200000	-31429.822221649338	-30184.09381309625	-1245.7284085530873	-30184.09381309625	65.02521797390746	4.157965749567414	2.550909232567941E-4	0.39250789574813183	2.579253620927506E-4	1.2458288210096213E-8	0.4301383543944957	-1217.1388597909079	1679.2962400536614	1516.3785343996494	542.6652861910774	7.680319463520332	7.300189488180881	30	68	37	33	3	0.19590588125005448	0.29556187287191793	0.3060906732351258	0.202441572642901	
38400000	-31428.069810242825	-30201.52113403002	-1226.5486762128069	-30201.52113403002	58.66245458103866	4.061726933242909	2.430733957911802E-4	0.47026254078657204	2.452598307951428E-4	1.3755373121118837E-8	0.47736236717580405	-1190.829799646581	1818.0271158310195	2435.678452916399	1921.8709087690872	896.0454181020225	3.4391488587433394	60	12	13	49	37	0.19971972455872355	0.2882240140550205	0.30895822080436763	0.2030980405818876	
38600000	-31428.149466968807	-30191.793454170016	-1236.3560127987923	-30191.793454170016	58.741212306890034	3.8963417056280782	2.5203253286117664E-4	0.38046313495140005	2.596413805635445E-4	1.12426645024731E-8	0.41215025668346345	-1201.3347238135646	2789.349463388792	2044.832546937105	1225.9353340293476	828.9202574119106	4.730666933889773	1	46	45	42	37	0.19659167793949892	0.29450218910874215	0.3033517961853727	0.20555433676638538	
38800000	-31455.140119769625	-30201.08109042408	-1254.0590293455468	-30201.08109042408	72.49295233491647	3.9767301910486195	2.6694382236015947E-4	0.4787341358428184	2.5137612686026035E-4	1.4359379348292809E-8	0.4654051741989883	-1223.5187627576431	1689.5426560194178	1952.4602351254073	1021.5627720555606	13.45911360452515	8.177043345752718	60	27	45	24	15	0.1897788632107277	0.30462643723488314	0.30701726098282023	0.19857743857156798	
39000000	-31524.767285030528	-30200.639478253677	-1324.1278067768499	-30200.639478253677	90.97320844857795	4.3716205076361465	1.6701820355433152E-4	0.46522182976969545	1.6811128205589186E-4	6.442251289265387E-9	0.4826434503494927	-1286.7725971474536	3166.6466048403245	2166.1290110084674	213.32936646492237	1121.4234202263722	11.40169250946051	39	47	1	47	37	0.1990880736683619	0.2948104022511293	0.3121455931838415	0.19395593089666638	
39200000	-31429.17561569433	-30200.706483144848	-1228.4691325494823	-30200.706483144848	74.90356522318223	4.146037629216908	2.0923908438513176E-4	0.4638927864333725	2.0815307311474276E-4	1.0388842384611816E-8	0.4795595003372535	-1193.7662049726155	3990.7240636139045	592.6664234762561	1051.009396461461	746.8411588492303	3.4808817562457475	41	21	36	37	36	0.19621459267746424	0.30439925318448785	0.30409954292697966	0.19528661121106736	
39400000	-31404.67284557569	-30184.866563202886	-1219.8062823728026	-30184.866563202886	66.77735820351926	4.283545896713475	2.461904679870388E-4	0.34595386265430456	2.578341936259981E-4	8.89807061563461E-9	0.3715408955436948	-1185.786483457946	2798.819033420824	1384.8619968997157	258.1539977699299	665.1942037273817	4.86867716014133	41	61	16	17	36	0.2000256134578911	0.2957042418448995	0.30555803344798876	0.19871211124921973	
39600000	-31549.524046675502	-30205.14795781761	-1344.3760888578922	-30205.14795781761	124.06798101751676	4.2109416124826184	1.3735587803796214E-4	0.4117767927416243	1.3666203169378262E-4	3.8770948989568965E-9	0.45642065189931535	-1305.7050377103956	7712.411004978185	6696.186648614721	3429.1899936576533	1564.3550433663836	7.297350125850237	13	8	60	51	39	0.19316120946004664	0.3008192470197144	0.3100927685269284	0.19592677499330968	
39800000	-31522.104614624088	-30192.653481775116	-1329.4511328489732	-30192.653481775116	102.88883747695544	4.400143766090815	1.5447788041466872E-4	0.3986351691130747	1.5154414379348982E-4	4.143593675900151E-9	0.41698237279683475	-1298.2791640257224	5221.951021564563	2052.6356171674556	1169.0381362187288	29.24148225841651	6.81228449646912	37	46	53	9	26	0.20119280864689348	0.29304648108947773	0.30658887284583886	0.19917183741778877	
40000000	-31524.88640253512	-30184.65028029014	-1340.2361222449804	-30184.65028029014	120.90329299235728	4.204396760133551	1.2294791522259564E-4	0.4748679111869098	1.2231891287559112E-4	3.6868725346362444E-9	0.4832547362063033	-1314.484087528725	4925.985870224214	1548.740638374999	7.199979163301971	9.963778985749002	6.45082792289755	75	59	6	26	5	0.19505138264295588	0.31003391916447326	0.30350059183047723	0.19141410636209252	
40200000	-31486.51354231952	-30214.894416123163	-1271.6191261963584	-30214.894416123163	80.71191871501354	4.3601014467055546	1.883323111651485E-4	0.39320886398100874	1.946080786993162E-4	6.146822599152808E-9	0.4091638392449821	-1241.2172468940548	3566.17705546026	1104.8365437640566	1071.706838797405	6.989470018441435	12.224372723043441	44	71	19	31	6	0.18906489446129873	0.31106808557365195	0.3062547305340652	0.19361228943098313	
40400000	-31463.56363312572	-30195.16832479075	-1268.395308334971	-30195.16832479075	79.96106311865461	4.302668651856716	1.8459113539842615E-4	0.4050535086654245	1.9009012715105338E-4	6.058433441599396E-9	0.4164321790259695	-1232.4528548674775	4174.523878480027	2779.5597761855106	2128.8688204934715	869.1142480338798	3.2969914168811614	22	26	34	54	35	0.19676031242109618	0.30158379020870163	0.31303668685267594	0.18861921051752523	
40600000	-31408.009395784316	-30168.968057650494	-1239.0413381338235	-30168.968057650494	68.51840042241425	4.020774365105398	2.3863973930281403E-4	0.4308492109343354	2.3338951209084618E-4	1.2737675773644885E-8	0.46622056245218535	-1203.3297665299312	2602.9753585401863	3030.293823865989	514.3415682100319	930.1837760552803	7.101587577437018	60	9	9	57	36	0.19097614800352558	0.3049759281101076	0.3043491845744686	0.19969873931189708	
40800000	-31505.042068112947	-30176.822913669952	-1328.2191544429952	-30176.822913669952	100.27382667356333	3.9540160180027217	1.7069842765811167E-4	0.4493503180116526	1.634354160164594E-4	5.854796834030032E-9	0.45798128950491523	-1300.5113954777783	4346.039413902728	1592.8805186121765	63.034299118763485	3.534425063854426	9.687491009320908	50	85	10	8	18	0.19668676946769348	0.2933064644687861	0.32034257391277193	0.18966419215074742	
41000000	-31491.90713510764	-30196.920489426222	-1294.9866456814216	-30196.920489426222	91.04692018816826	4.098099563973057	1.8547604336724907E-4	0.40249328991738087	1.793190594526945E-4	6.3422992505503225E-9	0.43686417922791687	-1263.2923737363167	4228.196325424194	4046.4830955450875	1296.0760998249216	14.566320822163346	8.053563006648563	30	11	95	5	30	0.19490568527703933	0.3039285449836904	0.30760281167145065	0.19356295806781854	
41200000	-31515.95921164115	-30177.464705960192	-1338.4945056809581	-30177.464705960192	112.73409607451077	3.7654725409947645	1.4004432792738105E-4	0.5014907714670277	1.3965289776812095E-4	4.632788528212697E-9	0.4937227091226023	-1301.8083132768213	4723.556927819523	3323.5885031516273	1380.390342992812	1553.2960395723446	8.83752154812619	27	32	9	65	38	0.19833516341203733	0.30235164848238677	0.2970720983833687	0.20224108972220592	
41400000	-31489.247030552477	-30204.59482667655	-1284.6522038759251	-30204.59482667655	84.9427030155561	4.139321284149227	2.0730950679127602E-4	0.36892995748557517	1.9770250546426377E-4	5.8571223613261905E-9	0.3755909063971074	-1254.3974254552913	3595.927232954117	917.8678033556051	1027.837809502405	27.36928047808402	7.301234274870343	61	58	13	8	31	0.20395589328520952	0.29171412279442516	0.30738365111375787	0.19694633280660628	
41600000	-31496.46123525549	-30206.016579821688	-1290.4446554338015	-30206.016579821688	94.12772124627399	4.273169855237679	1.8493687731594826E-4	0.3559997775424449	1.8580066744885087E-4	4.702535132800799E-9	0.36843348291952743	-1259.6741554920727	3300.231104878098	4088.7919517762944	1083.0929297357325	10.123647238123	5.70934537870443	10	40	85	28	8	0.2055610342638522	0.29857101968151506	0.303371960138472	0.1924959859161597	
41800000	-31475.44137619366	-30185.23636382731	-1290.205012366349	-30185.23636382731	87.11638447953344	4.210201734190782	1.8053717583179222E-4	0.4707349692530026	1.71121585611613E-4	7.549148344705234E-9	0.4896908993493734	-1259.7242135431675	2559.645369183443	3003.326049991756	1126.851056458665	6.747818785025521	7.11670875847256	9	65	60	4	33	0.19386568701723683	0.30887746405174415	0.30270726571927925	0.1945495832117388	
42000000	-31497.06228820741	-30200.273940269577	-1296.7883479378318	-30200.273940269577	82.4742902747071	3.94464589671752	1.793494365937004E-4	0.32625048009537916	1.8980876868642625E-4	4.258060226932441E-9	0.35285190889896023	-1263.2264695139572	5187.982065456475	2854.784051195496	1344.4827451202016	238.8514495775633	6.71807683227254	31	4	96	5	35	0.2012155546576452	0.30305563948186515	0.3028525476974691	0.19287625816301962	
42200000	-31420.844001196987	-30164.05698706786	-1256.7870141291266	-30164.05698706786	80.13363440267926	4.300807965204249	1.9685639114279656E-4	0.4478124536587427	1.9125932880253958E-4	9.026636491469862E-9	0.4865942718449655	-1226.249844678298	4313.173960556191	2300.263719474806	849.1739876578177	4.651609595463476	6.999007694496145	36	61	35	32	7	0.19129243125643786	0.3062679941394649	0.3080613589054765	0.19437821569861982	
42400000	-31405.013965563045	-30199.955488216045	-1205.0584773469998	-30199.955488216045	67.65902815229258	4.1664902961263905	2.885067448397983E-4	0.31461233883549805	2.7198448239946674E-4	8.230113552981547E-9	0.3229767411263476	-1175.7282047241279	2002.1020960096307	464.1094555932087	860.104863728756	17.765272446587613	4.481857465389259	48	11	74	5	33	0.19852949275192985	0.2963635301116736	0.3048564630200275	0.20025051411636804	
42600000	-31407.445296288868	-30194.552407907267	-1212.8928883816006	-30194.552407907267	65.96096310642753	4.180254612947861	2.4046213955182842E-4	0.38821951992266335	2.4653282458973313E-4	1.0121722712854812E-8	0.41099395164686	-1181.513848957962	2865.982194189732	3263.972291128021	825.7291756710307	2.8867791249429	7.343927775543875	31	15	91	25	9	0.19360071881435045	0.29673823581495073	0.31361009845101495	0.19605094691968292	
42800000	-31372.389179949765	-30158.144059544797	-1214.2451204049696	-30158.144059544797	59.09804774021829	4.200260936325439	2.586922636187478E-4	0.3953272047127823	2.557481630443235E-4	1.0462753164169198E-8	0.391601873653107	-1183.8817219729908	2569.3290806268437	807.2204794990347	698.0268197952536	64.29448694313254	3.893190359227114	61	22	51	2	35	0.19341310598367606	0.3045565737830856	0.30362700299592466	0.19840331723731286	
43000000	-31420.87986062329	-30190.283084292165	-1230.5967763311248	-30190.283084292165	68.54111370526206	4.122089279065642	2.287620293105208E-4	0.4252946458251312	2.3058752160391062E-4	9.98795206409321E-9	0.4366387835687533	-1205.710065670877	3571.7120334646047	592.9542629044935	15.319628531599564	3.6923864359982703	7.570527265219402	55	79	2	11	24	0.19855627953470234	0.30818098959116746	0.3031156973823219	0.19014703349180728	
43200000	-31465.371758194207	-30208.988343167013	-1256.3834150271932	-30208.988343167013	73.03037373788311	3.8542096964663073	2.3274484539892034E-4	0.4509164012563296	2.4388038495235233E-4	1.1500452064494403E-8	0.4548133861914499	-1225.5784601719765	2481.524641008855	1629.6198692382227	837.7267175947396	50.453769695285224	10.590912367886592	47	16	67	9	32	0.20186073162205892	0.28939812645494367	0.3067069386961213	0.20203420322687496	
43400000	-31495.298314961787	-30216.05180833613	-1279.2465066256557	-30216.05180833613	84.12916437957317	3.9062270829708177	2.174751502913701E-4	0.41592685597632956	2.2568405595507266E-4	9.388530940874961E-9	0.43857836577650017	-1243.7491634636133	3034.5065978466473	3338.7077674912416	1284.8395500023446	801.9091803008045	14.040317643229544	48	2	7	80	34	0.1920165809267661	0.299950138199579	0.30901219753525366	0.19902108333840007	
43600000	-31396.88972943848	-30182.668078584473	-1214.2216508540087	-30182.668078584473	59.39454636529104	4.094270926379664	3.338169586513945E-4	0.34738821993550417	3.2366966897793664E-4	1.488475669993294E-8	0.3690896195292679	-1181.0517286987335	1406.3383233312593	869.6459795586397	1001.6025020801249	431.9727257316882	7.180136023573605	47	7	54	26	37	0.20551745677984803	0.29573367920343946	0.299504885686208	0.19924397833050347	
43800000	-31424.296869498958	-30206.780481643924	-1217.5163878550352	-30206.780481643924	58.682776451316954	4.590049310406052	3.0157813327111234E-4	0.40605461369697804	2.9831601263309907E-4	1.6398702660378766E-8	0.4240934939029837	-1186.7154236365668	1809.8647734193016	790.2130504196913	734.4399002741884	73.91424760696847	7.829193665003243	53	22	56	3	37	0.19169984007633503	0.3005949787510709	0.30169719845383863	0.2060079827187544	
44000000	-31376.653533354776	-30191.177998784267	-1185.4755345705075	-30191.177998784267	50.62953792523954	4.038160267072276	3.322909964890711E-4	0.489901870200811	3.134987108421611E-4	2.8166583924460725E-8	0.5138377220239311	-1150.5490486363399	2092.8376199905565	854.4169978530515	862.7595952961445	752.6912540499188	5.187823129116403	62	4	22	41	42	0.19774794320285619	0.2959703673746323	0.3045911186670619	0.20169057075544866	
44200000	-31424.482096852793	-30224.783777775152	-1199.698319077639	-30224.783777775152	64.09757332603232	4.385307451426268	2.4348652116981467E-4	0.4187834813446617	2.493813096653136E-4	1.1345536480545138E-8	0.4235978461931506	-1165.4024365346775	2221.12378497066	916.9894020353979	655.034701929306	1058.4169977883457	3.8154143911866285	61	12	37	21	40	0.2073125911976855	0.2966261181343982	0.30316652062562816	0.19289477004228708	
44400000	-31450.913841586796	-30194.68276051195	-1256.231081074847	-30194.68276051195	85.66148344309433	4.0470395217138835	2.3331305570233564E-4	0.4377502579488697	2.2710312858902854E-4	1.0127444183253492E-8	0.4372422514634033	-1219.8779754799245	2881.490771497387	2121.5554739230656	853.1221097371779	1551.376552000143	8.955676948891604	46	23	46	20	36	0.19919848376856988	0.29704430288278577	0.30548133296220814	0.19827588038643515	
44600000	-31479.716897363625	-30200.220794881712	-1279.4961024819138	-30200.220794881712	73.74357591301072	4.343632586031268	2.0957973505479483E-4	0.4333770972814876	2.040403194467927E-4	6.930315937563728E-9	0.400157077151766	-1246.9660527261644	3071.116947225634	1728.675125210538	1003.5858918921392	191.39439000239327	7.346574716301709	51	38	40	9	33	0.19782506714040832	0.3005911890947025	0.29994201029414364	0.20164173347074454	
44800000	-31421.549501520974	-30183.023287677188	-1238.5262138437856	-30183.023287677188	61.51770684462314	3.9113128712384277	2.708751199834273E-4	0.46187874341362717	2.646200240395783E-4	1.675802479099558E-8	0.46881902673700654	-1205.405490134136	2780.918010262914	2707.3119913742366	857.7655404375926	130.47056531179328	6.025359757941401	4	54	71	10	32	0.1994989249830438	0.29473101050082395	0.30672796431158156	0.19904210020454968	
45000000	-31376.435785384056	-30178.75417538438	-1197.6816099996763	-30178.75417538438	57.699242381767384	4.26755386175652	2.9185946810152575E-4	0.4457757440179595	2.720883201228702E-4	1.519286205799334E-8	0.43182526718332737	-1161.8173815823234	1877.3338005078635	1838.0931632095976	1916.298149388233	808.1379808582109	2.33400443764266	46	9	24	54	38	0.1945984012008843	0.3132905783387644	0.29499215275889645	0.19711886770145393	
45200000	-31499.44683458804	-30191.73588982673	-1307.7109447613113	-30191.73588982673	81.10280486548261	3.9681438597147136	2.1086055657862287E-4	0.45582359562762054	2.0305980885218733E-4	1.0376619822656666E-8	0.4917255537654756	-1276.4759430418412	2739.2673219812937	1028.732351476299	1568.6552804955147	33.77736788194313	7.035544625439729	83	21	31	12	24	0.2031548263353397	0.2951294800186449	0.30142264919542044	0.2002930444505939	
45400000	-31447.686196485512	-30191.468460344477	-1256.2177361410365	-30191.468460344477	68.85486950136932	4.271229883388789	2.3143247435325443E-4	0.359639961698543	2.376995216024707E-4	8.831584032087127E-9	0.390066405387795	-1227.039406852738	3309.5055452359798	1722.9371460319298	523.9884151506279	10.91407859516675	6.203291517432788	34	53	48	29	7	0.19547942394589174	0.31464621104908663	0.29337799742639187	0.1964963675786287	
45600000	-31518.58054529496	-30180.489496751987	-1338.091048542973	-30180.489496751987	117.73906767640518	4.000341430322101	1.4362054908806363E-4	0.5007534643452841	1.462234348603045E-4	5.5900452866501465E-9	0.5124695681425844	-1306.1980787770267	4838.836535757834	1475.3367360662892	1349.6757215868374	17.583195230243472	24.514627048347347	53	21	55	41	1	0.2028420210584001	0.29458179445319355	0.30027037202831386	0.20230581246009144	
45800000	-31450.20609808328	-30197.807678776928	-1252.3984193063502	-30197.807678776928	77.14509737317397	4.245299944671583	2.4505361386956695E-4	0.389219979113388	2.4453717264749934E-4	1.0392082832360672E-8	0.411719676245294	-1225.441458153864	1969.9286095722075	1148.63135747617	38.297386588764915	35.99327562086223	7.897148871306462	57	76	8	1	29	0.1943941517232636	0.2947287480591729	0.3101211750504348	0.2007559251671276	
46000000	-31538.397311680612	-30207.315000960134	-1331.0823107204783	-30207.315000960134	94.07836700316771	4.223333759331522	1.577785111313365E-4	0.41745631212017936	1.6187730916258764E-4	5.551708315176519E-9	0.4546448889168691	-1303.8530565460271	4343.945346876867	1389.3048821055322	79.07484307449063	19.124851663341328	9.349570305790087	52	83	9	19	8	0.19582665863298004	0.30033052949484823	0.3092142131984112	0.19462859867375926	
46200000	-31517.809530073137	-30192.06162119379	-1325.7479088793464	-30192.06162119379	101.99709722680235	4.161371120982398	1.568537861876838E-4	0.3968330195415896	1.5620011217107254E-4	4.128047623954573E-9	0.4034525415119675	-1294.596222003081	3594.440081112189	794.1816586735182	1728.5524792673032	14.986114472562816	12.373238296344342	60	30	45	34	2	0.19560257173482526	0.3002571820287249	0.30518833989625976	0.1989519063401888	
46400000	-31361.729476757817	-30198.7744321061	-1162.9550446517176	-30198.7744321061	53.32822506401272	4.17304887861465	3.3336384941973836E-4	0.45322180743431073	3.1337259156088174E-4	2.275277608307452E-8	0.4539260160701661	-1133.7691113289914	1817.998803751386	1145.6122838578874	802.9961033688456	2.348844369727527	2.6510462605094434	36	39	58	31	7	0.1900270271873448	0.3114186392802097	0.29994693614673884	0.19860739738570557	
46600000	-31439.226869014023	-30193.54797344777	-1245.6788955662514	-30193.54797344777	70.71560837583523	3.8917423091055086	2.4425507274751935E-4	0.4242466496509849	2.424870573519769E-4	1.0240610202418089E-8	0.4199372251726112	-1214.9426476098324	2064.9751802084047	1879.7979742582374	1195.7429231317292	7.9962154659104545	11.727443821897536	63	10	62	17	19	0.20286699913830242	0.28982914448409325	0.3047218476433148	0.20258200873428833	
46800000	-31437.05452603507	-30208.108592051798	-1228.9459339832727	-30208.108592051798	63.12503300052898	4.030290511789374	2.783718073303886E-4	0.3830877720203195	2.6884601344502205E-4	1.1940244348924462E-8	0.40886152186179237	-1195.7993177572414	2516.9111311609286	1822.5804868467412	828.2699901063654	279.4211233477062	6.283727331193525	12	64	55	5	35	0.19112311799216913	0.30979763958557344	0.3043099528419576	0.19476928958029852	
47000000	-31350.17753227415	-30181.355115227037	-1168.8224170471115	-30181.355115227037	52.91189756636308	3.9997154989960966	3.012416099682699E-4	0.483082644811445	3.051211524658855E-4	2.6026991860530847E-8	0.5204021798322919	-1138.8896783082535	1765.0378860953228	2540.669589133636	667.0130056657141	1.5557392103237033	2.7072854563062387	4	34	98	13	22	0.20117460420721375	0.3066808074770667	0.29737686269951935	0.19476772561619884	
47200000	-31384.97666795663	-30172.754116858432	-1212.2225510981993	-30172.754116858432	61.766194261687076	4.11093840642484	2.759066351457031E-4	0.4858339588943962	2.7332166022384514E-4	2.4610726929560704E-8	0.5533272646836025	-1181.7583370107736	1929.2054077638884	1976.94781357096	845.4812654222187	13.72978922152421	6.3160470806945535	22	38	72	2	37	0.2015535947987028	0.29615074650939005	0.2977649644506014	0.20453069424130427	
47400000	-31412.18647971927	-30188.981841432313	-1223.2046382869557	-30188.981841432313	79.44484690608843	4.07190293996529	2.465042131627835E-4	0.43154596788142663	2.3899218199089224E-4	1.1358192717742629E-8	0.44473616998737	-1199.0000324198065	1972.9459974022434	903.8122950245224	12.527541856457733	2.5473631182904657	5.670624425005656	50	83	13	12	13	0.2015735459319311	0.2952661134234207	0.2991770655972689	0.2039832750473779	
47600000	-31402.418269742102	-30190.479435260284	-1211.9388344818167	-30190.479435260284	66.96189308901786	4.073849540555072	2.6157374719883386E-4	0.4548813737348115	2.4261017107448553E-4	1.3245915617643256E-8	0.4574205342540181	-1180.7198343490093	3501.8633303926595	1388.578055393175	1336.5332753770028	1.0517852477088967	3.059725231148487	26	14	94	21	16	0.1900388949430416	0.29802171332970656	0.30752525536517733	0.20441413636207312	
47800000	-31375.458729686543	-30190.072154735502	-1185.38657495104	-30190.072154735502	68.2941891164092	4.158323470417521	2.5465493189326865E-4	0.39724258137313523	2.428690013076776E-4	1.002496507711018E-8	0.4004110448036452	-1160.2471034386292	2208.2636486061574	1023.5453324695889	1.455740112598616	1.074766789578058	5.688589691122227	53	80	7	17	14	0.20305868332966634	0.30713426211146494	0.2988595503563073	0.19094750420256024	
48000000	-31422.05229528184	-30186.59213704979	-1235.4601582320493	-30186.59213704979	63.990056310027114	3.9725115148410577	2.7146657628618614E-4	0.4088558493321939	2.545551480505299E-4	1.3520953816541547E-8	0.4387347833712515	-1205.0400851758068	1941.9462505623837	891.9269304076757	870.968366221449	56.82386866834952	5.641138488282914	64	24	45	7	31	0.2030774221066009	0.29610259499182123	0.3104010030065263	0.19041897989505027	
48200000	-31472.043568461835	-30176.06168845895	-1295.981880002883	-30176.06168845895	100.15950607918798	4.139120207096802	1.8354526832809755E-4	0.40745666164834404	1.807585417540716E-4	4.9762587482841776E-9	0.3827885665818904	-1260.581302723147	3091.9775680395783	220.90838992765518	573.0900000944135	1484.1892524221728	12.771347970458262	71	16	1	44	39	0.19687595113993553	0.29074391278389766	0.3089362129179303	0.20344392315823523	
48400000	-31440.917085169283	-30193.793310409248	-1247.1237747600335	-30193.793310409248	77.86474964994099	4.092228398089473	2.4470688962133615E-4	0.4529282163731714	2.3340428124132585E-4	1.0543265560051776E-8	0.4377127710100572	-1212.6995152785491	2298.1647630394236	745.6317129341352	512.0951637888787	1100.205976565555	9.676566099831051	67	28	27	9	40	0.1985890338061118	0.30205729716027224	0.30419993373965115	0.1951537352939635	
48600000	-31388.77468601662	-30190.505046463066	-1198.2696395535525	-30190.505046463066	61.892664206556475	4.00930982821169	2.9510028679720465E-4	0.355920812623497	2.940436948509914E-4	1.2369351638968127E-8	0.37392539097237915	-1164.2551832582274	2276.2682619405055	1131.302756640219	474.1427219303477	760.3189545457008	6.984501879117192	45	60	1	24	41	0.1998845440253983	0.2960443083941986	0.30834247026427586	0.1957286773161259	
48800000	-31436.41760377673	-30185.82715025833	-1250.590453518397	-30185.82715025833	65.63573516158674	4.018020060112779	2.8213530352387713E-4	0.4547437178016751	2.846499970987443E-4	1.764951415031049E-8	0.46417470037108366	-1213.0821021493891	15180.223113425034	1734.113064630213	759.3438346871104	598.432133073769	16.79457017880682	1	81	31	19	39	0.20370836580772955	0.3004901513429389	0.29296348311504805	0.20283799973428215	
49000000	-31452.92240317582	-30192.560291152942	-1260.3621120228797	-30192.560291152942	70.02527598667295	4.301374832473957	2.332678576294797E-4	0.42167478042829054	2.2583980843814358E-4	1.1371560956721301E-8	0.45056399344571263	-1225.2048728745738	3442.5734711531927	2252.730429180233	1474.2718539247992	604.1819445149896	6.384318593430182	2	88	2	41	38	0.20022772485101753	0.29187732383599796	0.3080868365818844	0.19980811473109894	
49200000	-31446.3221901239	-30190.28203204846	-1256.0401580754399	-30190.28203204846	67.75102061983966	4.00604192718978	2.3444421678767139E-4	0.4433016654138796	2.353270282648533E-4	1.2987096446873579E-8	0.4734925234587765	-1220.3576714646742	4515.177755135005	1835.1105208389033	950.7623933209888	934.8073358389132	6.5819038081742205	10	79	30	16	36	0.18610833798080087	0.3056551296231301	0.31375195291793856	0.19448457947812944	
49400000	-31428.983373288524	-30188.616912164696	-1240.3664611238278	-30188.616912164696	66.86087119374105	3.9320485708019426	2.4667402416032603E-4	0.4348084155710492	2.377303890376208E-4	1.0237860781288035E-8	0.41561151184613687	-1212.0951250158512	1933.3842448566518	1364.8962147720845	719.2849566345053	4.136542290166953	3.5240985899873913	90	6	38	21	16	0.19458448432588696	0.31060939107293367	0.3015965327294006	0.19320959187177755	
49600000	-31418.457091672026	-30191.240687771002	-1227.2164039010224	-30191.240687771002	69.55229012095933	4.070863609302682	2.552407209775272E-4	0.4395544548039607	2.4958914367321735E-4	1.1192104118877466E-8	0.4255763870840645	-1198.441863678066	1870.0502445794891	413.150954879412	565.7631267465093	35.390807718027204	4.344057733451565	74	14	49	1	33	0.1961660713477439	0.29960286334085684	0.3027742955647945	0.2014567697466036	
49800000	-31448.567466398265	-30190.55686139721	-1258.0106050010536	-30190.55686139721	75.67605012009352	4.289373081790347	2.294580419301021E-4	0.37916455555229617	2.2762584384379843E-4	8.021995959399376E-9	0.38451206387060105	-1224.0004441979843	2128.9337148792893	1934.8842479239534	1025.1471359149036	697.8962435470484	5.5351372713619815	75	2	23	35	36	0.19234907633910342	0.30579392602258065	0.30791018039747103	0.19394681724084378	
50000000	-31454.75451008579	-30206.897848616045	-1247.856661469743	-30206.897848616045	59.55670430052665	4.108192416116495	2.442370232099573E-4	0.4718832512504173	2.5715055567933934E-4	1.4934625760153715E-8	0.48364658283341283	-1212.2176424169566	3017.0784883569295	1837.880638174855	2064.9013902637175	622.9579348437073	5.93895901365521	26	10	45	53	37	0.18785522609644664	0.3050106662915933	0.30988135062356686	0.19725275698839215	
50200000	-31470.952775420894	-30196.30556230608	-1274.6472131148143	-30196.30556230608	77.05264380618176	4.24555954912895	2.0816072285053866E-4	0.4346611607217875	2.043135972413088E-4	9.711891465194721E-9	0.4825616547664439	-1241.3341495095337	2394.887176835207	3194.742378078514	636.4399838642407	312.3700393185879	7.06482025155729	72	13	52	2	32	0.19655395421851202	0.30248282725469	0.30505102576404275	0.19591219276275426	
50400000	-31526.704013546478	-30205.623249517514	-1321.080764028964	-30205.623249517514	98.06226895157492	4.316802220352119	1.5253881312842326E-4	0.4019773268591882	1.5938851383407514E-4	4.265170550241068E-9	0.4192782888270617	-1286.9229187708333	3838.532615535754	1105.1976695464564	748.6331332663655	1031.7141582494273	9.447456581116429	68	54	1	10	38	0.19222221210669324	0.29970778174960366	0.30182287948720665	0.2062471266564955	
50600000	-31413.421994029464	-30177.358074552787	-1236.0639194766777	-30177.358074552787	64.31647676930059	4.278720330403813	2.530144155518692E-4	0.3960912587241877	2.4786452640014785E-4	1.123285751086793E-8	0.41310303535479237	-1205.900228963835	2202.0926494230703	1754.7675129127701	1097.270493167974	2.1720556503003214	4.829470525911002	78	11	44	11	27	0.2018158874322642	0.294721119331404	0.3027325121116191	0.2007304811247119	
50800000	-31367.899240648203	-30168.082034689625	-1199.817205958576	-30168.082034689625	54.062907737477346	4.289938843390918	2.9193503945298613E-4	0.42077451859302734	2.927748140605944E-4	1.5992414591084818E-8	0.43305468867708724	-1167.9355043377057	2068.7024980259876	1968.5791101936825	453.7961731107215	135.40260819471936	4.301033820472015	29	57	49	3	33	0.19117479649123423	0.3032194086923746	0.3130933948601448	0.1925123999562456	
51000000	-31392.386497890664	-30211.413550956757	-1180.972946933907	-30211.413550956757	58.091987396959	4.132573798280297	3.0243823771526564E-4	0.4784574359385354	3.022826299228911E-4	2.0609628150842222E-8	0.4669646381916462	-1144.8164306663996	1712.91319395791	3088.2420908799972	225.5283776632051	612.9161601457962	4.253651374471864	53	7	20	55	36	0.20310404918283034	0.29105984194316337	0.30469547971046096	0.20114062916354455	
51200000	-31434.87685425068	-30186.15712388344	-1248.7197303672413	-30186.15712388344	69.16287483305223	4.334016589964303	2.3621700670484354E-4	0.47279060953399443	2.343531407535711E-4	1.201403055327209E-8	0.47323374028082577	-1218.3860100006714	2656.9882732569295	2518.587946186879	771.5294405160408	7.391314346009499	6.3937280008442015	60	4	69	24	14	0.1938860827000494	0.2996526241176198	0.30545940177628156	0.20100189140604843	
51400000	-31400.21963648174	-30203.508389852257	-1196.7112466294825	-30203.508389852257	59.47088060819317	4.094443635851437	2.816291638866044E-4	0.4464701440977849	2.718423767092909E-4	1.7076041029965508E-8	0.4729207564164279	-1169.033659386299	2228.429946354054	643.7097464719657	504.7594016045651	4.8274613375915445	2.5340154000661697	71	26	38	8	28	0.20003142352232708	0.30378152918779655	0.2992760678041076	0.1969109794857678	
51600000	-31417.80394208537	-30200.12705043748	-1217.676891647892	-30200.12705043748	64.30441600354719	4.134213825905464	2.529890251649393E-4	0.4325246631860265	2.5078658862096455E-4	1.4477215305726944E-8	0.4632785142776345	-1185.661297194892	2173.5659922492628	2289.57856335775	622.711553320954	3.3631612376185616	13.339885195128142	72	5	58	31	5	0.19834526323349735	0.2979003870159603	0.29895118976534873	0.20480315998519277	
51800000	-31426.8829064797	-30188.31868981175	-1238.5642166679509	-30188.31868981175	72.35683290784866	4.275968839517489	2.5054258955950546E-4	0.5263754281642941	2.395943611250114E-4	1.683241942830584E-8	0.5203402138064217	-1204.8173664047808	2117.529332923011	1348.740460056928	572.0836648814984	613.0457371208784	5.740491732564444	57	38	30	8	38	0.19878959742881208	0.300591594103388	0.30091510765615787	0.19970370081164138	
52000000	-31385.9105106774	-30183.72736800087	-1202.1831426765325	-30183.72736800087	57.54544152670017	4.001135263803676	2.675239350502546E-4	0.4194768643838504	2.8428653162655123E-4	1.4695310727228251E-8	0.4375701445090931	-1174.076014427758	1598.3209925906403	484.657409881351	809.0980411825719	4.235626696665706	4.163220236962738	71	48	15	12	25	0.20267407366242637	0.290863520444609	0.3108672857664427	0.19559512012652125	
52200000	-31431.778862587	-30193.291060069525	-1238.4878025174771	-30193.291060069525	64.61827136528365	3.970294552565049	2.559592526921272E-4	0.43872333559764487	2.524577561081487E-4	1.2414280743211938E-8	0.4263102131694883	-1202.8854874854912	2436.356996554119	2323.6660726776936	1637.2438082525637	820.3802619709279	5.532345071199942	17	42	24	51	37	0.20284511924390633	0.29774780977911575	0.3044456969942551	0.19496137398272229	
52400000	-31409.92921059899	-30178.532611281647	-1231.3965993173456	-30178.532611281647	58.84849890340253	3.990598436397017	2.79358668078319E-4	0.4153433927424837	2.789358655523097E-4	1.6332776704026482E-8	0.4523185927688447	-1202.538925620821	1785.5575871671956	1273.7079461083567	665.7666074373427	10.555217956701638	4.37538074834992	44	17	73	21	16	0.19288272677311857	0.2931384846886442	0.2992733933612254	0.21470539517701143	
52600000	-31432.14515555236	-30177.679468981285	-1254.4656865710733	-30177.679468981285	66.83516015908957	3.956633980664421	2.1917604805070086E-4	0.43232647416244274	2.1435999225360056E-4	7.98535552511287E-9	0.4199277246259944	-1223.9872346841757	2872.57477332252	2765.910981045775	914.6873086904332	4.750191033686899	7.018928685632103	11	54	70	5	31	0.1870195351012063	0.30124353424033773	0.30698188510929786	0.20475504554915766	
52800000	-31474.125043588843	-30191.786163217545	-1282.3388803712999	-30191.786163217545	76.43861306605012	4.12668012865584	2.3031478929151235E-4	0.4264330686217627	2.2221654039810069E-4	1.0733064992723165E-8	0.4475647940124375	-1250.6493239759568	3222.25882027266	1269.3489003096056	775.8928714377678	127.06983521075132	9.272951081797972	38	29	64	10	30	0.19314251708334843	0.3002362252764057	0.3075541726978227	0.19906708494242284	
53000000	-31423.48521950889	-30194.791554460964	-1228.693665047926	-30194.791554460964	69.25919082888008	4.01567247897101	2.4231992189331387E-4	0.4271074625769003	2.4509521427087185E-4	1.091995477869506E-8	0.4221882689837675	-1192.929671719013	3407.3928904934182	2180.226284603913	359.9046479804519	909.9115439892969	5.9623347723489	6	68	4	54	39	0.19885761405298089	0.30101684689683383	0.3025186669623994	0.19760687208778563	
53200000	-31460.111817325927	-30169.105075279098	-1291.0067420468301	-30169.105075279098	79.1751137209347	4.160631359480114	2.0748596267915399E-4	0.558467588434518	2.0874187928243516E-4	1.4039676161570062E-8	0.5509614576725019	-1255.074763761372	2951.446114999122	3634.460096776481	417.0899545474024	777.8759673408541	9.509996059048726	41	37	11	48	34	0.19391557719624772	0.2969219198703384	0.30965866798937	0.19950383494404358	
53400000	-31461.82353614791	-30188.516283202396	-1273.307252945514	-30188.516283202396	78.95603299091393	4.267038226725088	1.9610388622603645E-4	0.46507630869069594	1.9780350273148706E-4	8.124791957439248E-9	0.45425553678343095	-1237.3246020371391	3553.760287319321	3729.4073636047083	808.609112611995	950.0470490476657	6.768513106562007	15	49	20	50	37	0.19409212978175655	0.2986880490140469	0.30284160680461286	0.20437821439958334	
53600000	-31446.63397825207	-30196.10271090949	-1250.5312673425803	-30196.10271090949	76.57453386386914	3.976126155354678	1.755576508344058E-4	0.5654503032898137	1.8027088324100484E-4	1.0812692870959431E-8	0.5735783944927614	-1212.3857003096487	3776.30419228485	2829.4881370337102	4838.117524909228	1200.8989671318845	4.087117509947197	38	16	7	70	40	0.1988488207543148	0.30134431833632486	0.2947136489226815	0.20509321198667863	
53800000	-31487.87805813936	-30195.49427673574	-1292.383781403619	-30195.49427673574	97.32268242143645	4.198696067794426	1.5856147198625102E-4	0.3874077730797902	1.550442899307351E-4	4.636511239839016E-9	0.4228594567192612	-1255.0982806960662	5542.535738916715	3803.2800000758407	2798.4373377263446	1398.3904974208033	3.4631647348094297	8	19	46	61	37	0.19234298398258245	0.30632796917675886	0.3049095797234438	0.19641946711721467	
54000000	-31553.29043427288	-30220.566532950357	-1332.7239013225217	-30220.566532950357	100.9954010875992	4.271803443294254	1.6478169221894866E-4	0.44102382716339295	1.591898060103425E-4	4.357550831435692E-9	0.41019168161979985	-1295.060560025102	7537.73946680417	4650.633522064545	2280.9885421559557	1136.5979376435973	11.830806856866198	10	38	46	41	36	0.19481160557801525	0.3053901189144787	0.31394639571921906	0.18585187978828668	
54200000	-31464.21061434544	-30191.94710398086	-1272.26351036458	-30191.94710398086	77.55482985213386	3.9859241265843997	2.1871502622894542E-4	0.39645935645816915	2.0360658543281727E-4	7.080936205252483E-9	0.40309942807053195	-1237.00930650266	2250.498054658786	1872.4974651750606	937.0087929045086	1410.9873111822496	6.358290700067779	53	21	39	24	34	0.20482486376204465	0.2938969579453125	0.3019234964000815	0.19935468189256123	
54400000	-31469.012982418142	-30182.198823056897	-1286.8141593612452	-30182.198823056897	82.2702962588573	4.368280564889396	2.0346179004594375E-4	0.47464239013083637	1.9512794074546974E-4	8.55633294062397E-9	0.4698516933066264	-1255.199963650246	3516.7580230556264	389.83316857519964	1086.5055126324053	15.503323651875492	17.272552925761527	48	3	83	21	16	0.19536411991566321	0.3007943475689244	0.3003561957221421	0.20348533679327013	
54600000	-31520.474980399453	-30208.71003634339	-1311.7649440560633	-30208.71003634339	92.99909817452183	4.254538856100132	1.7973690059964605E-4	0.3629718744122856	1.7906611520798199E-4	5.031241929466205E-9	0.39237021103233183	-1281.0103054327749	3656.8603107602803	2201.756293102557	1453.1326444503811	8.972847554029185	9.598152273223777	39	2	97	32	1	0.192177302621499	0.30053972880574115	0.30694658577942113	0.2003363827933387	
54800000	-31499.634828422368	-30195.034262467976	-1304.6005659543905	-30195.034262467976	89.76966105444292	3.9243843853845353	1.6514180250306842E-4	0.4071617882879812	1.6684493332078066E-4	5.523353831528031E-9	0.4485229628739643	-1268.9722389350243	4672.089615948951	1919.8136463821145	604.4239481880567	1284.9930436633351	6.633426832605773	36	61	29	8	37	0.19596009689237442	0.2934841742152131	0.3074379027062503	0.20311782618616211	
55000000	-31575.95492778164	-30216.77710635485	-1359.1778214267897	-30216.77710635485	118.40321337998488	3.892162585265606	1.421682929616988E-4	0.3789270236247611	1.4519388303482446E-4	3.0151225156518915E-9	0.3728263860283486	-1325.5853608556786	4277.954096289538	5593.42623874449	1700.355826306967	84.15401745935499	23.09400701947301	14	32	83	14	28	0.1987945241876539	0.2943902894399134	0.3094428984741831	0.1973722878982495	
55200000	-31390.18848953967	-30167.76944215032	-1222.419047389349	-30167.76944215032	56.933901327383005	4.212093699584401	2.828396180723801E-4	0.46904914404308606	2.743348996151891E-4	1.8658081563540248E-8	0.4911812868381294	-1191.5006656159374	3781.6402938514802	2415.748451610413	686.8809024789941	9.270319499548236	4.0493248436698295	17	33	85	12	24	0.19942899626575358	0.3019508820026502	0.29810622838855677	0.2005138933430393	
55400000	-31422.377251191414	-30197.86297789045	-1224.5142733009652	-30197.86297789045	68.59974824411727	4.265133205273181	2.3482319243471877E-4	0.4065626156063091	2.3080829470579012E-4	1.0727303780327465E-8	0.4473282942346491	-1200.2877799887335	2656.547611022901	883.3605179273999	3.7138882056252807	1.7996813911045084	5.901184239158306	73	61	27	7	3	0.19669773421603973	0.2960599032139638	0.3080387949641685	0.19920356760582777	
55600000	-31414.55641976209	-30193.19799246294	-1221.3584272991507	-30193.19799246294	66.05272333262221	4.1901225255096275	2.4144346938973968E-4	0.3827507380205434	2.4160963050830008E-4	9.50013905711555E-9	0.4022708869206393	-1186.642340855285	1872.8853211383341	1951.2928744537023	368.752393903185	908.318860388978	6.703887410435782	70	15	30	17	39	0.20200957345863654	0.2988075126505384	0.3061982669500527	0.19298464694077225	
55800000	-31498.360473336248	-30209.44628769299	-1288.9141856432564	-30209.44628769299	88.52204309650844	4.071648214465449	1.9302271286368849E-4	0.46000146605095743	1.900826863088852E-4	8.65494958180261E-9	0.47976913439986246	-1254.4538951152053	2378.905639910094	2605.067266528228	407.9482100366761	753.8606056278683	13.196178343867931	34	45	11	44	37	0.2024587473024162	0.29688610830197587	0.3075371988688291	0.19311794552677883	
56000000	-31485.85778158757	-30198.898366817193	-1286.959414770375	-30198.898366817193	73.37381446294927	3.9312514930853735	2.0426407373170377E-4	0.4091054668332429	1.9417115683078562E-4	6.143242198704996E-9	0.3973364192073008	-1249.6587996126088	10620.450515907045	2984.253169822366	1874.4485950322055	798.9530078498811	6.485809335795761	2	62	15	57	35	0.19696791434721875	0.3036707137100652	0.303203692731045	0.19615767921167096	
56200000	-31501.502324701363	-30204.103437087695	-1297.3988876136698	-30204.103437087695	91.60945102815414	4.181714758182815	1.8419664849773825E-4	0.47034098529985424	1.8590995701522786E-4	6.729096435433405E-9	0.44638271560550036	-1262.845573532524	3068.015900560312	2176.308942146873	688.401465959248	850.2031768796422	5.791575688414534	52	26	27	30	36	0.20440047995541652	0.29913420568705584	0.30000533973059806	0.19645997462692943	
56400000	-31453.008044175047	-30191.575028891893	-1261.4330152831533	-30191.575028891893	76.37570836748797	4.101051205534004	1.8327982072456798E-4	0.4265791279176777	1.91787942554314E-4	6.336780773062609E-9	0.42434081981973015	-1232.3051160306168	4699.595921748981	1093.0194154890055	516.6646218855399	14.621312247898947	7.147313702838364	38	94	2	2	35	0.19321746606389797	0.307403953338098	0.30654024441323485	0.19283833618476878	
56600000	-31472.762290640152	-30201.809049320153	-1270.9532413199981	-30201.809049320153	66.30777510910741	3.988759420387377	2.273300758865505E-4	0.44421260975949683	2.2214393881446297E-4	1.1562501503214797E-8	0.4765142231727477	-1239.754211336015	4082.9928757148364	3478.9415483499256	601.9997402862782	21.742902942576915	5.289024097399135	24	44	67	29	7	0.2027449568782839	0.3000302194100711	0.29641232651467725	0.20081249719696748	
56800000	-31444.7196695509	-30209.784746194215	-1234.9349233566875	-30209.784746194215	72.98901976679122	4.019697416454099	2.573647385833487E-4	0.40129835715405027	2.544868579003247E-4	1.4478752505684293E-8	0.4711135210960367	-1199.0765804877467	3493.7810585998827	1778.366767458196	325.0502900259241	930.2262289187047	10.505408328530041	7	88	21	16	39	0.20564454989772687	0.29518103526190326	0.30508475742825064	0.19408965741211898	
57000000	-31478.704878144326	-30217.070106978947	-1261.6347711653805	-30217.070106978947	79.00589691846996	4.086882577999848	2.0844044086593542E-4	0.35857096369045544	2.0634946551258227E-4	6.846814142010625E-9	0.39405625323448756	-1228.2836006664338	2859.582524613024	1184.0246072301088	1034.273656949385	614.6381554158006	6.936991843008351	80	13	1	40	37	0.20351842369109063	0.29326392876292656	0.31518351450800525	0.18803413303797714	
57200000	-31472.954433302802	-30186.062388706367	-1286.8920445964368	-30186.062388706367	77.69488678517692	3.9818817036451835	2.283205746037127E-4	0.47863758333276063	2.090469232938848E-4	1.3386102408877505E-8	0.5236818823888567	-1252.0534203729076	2518.818396294636	620.9779918947263	1417.140823793061	765.6015878850384	9.112109149492502	84	27	15	11	34	0.1958445038956965	0.29683529809736714	0.31107073385441614	0.1962494641525197	
57400000	-31445.17541417359	-30217.29642308243	-1227.8789910911623	-30217.29642308243	63.69478188080332	3.7895031765869414	2.707175043244744E-4	0.4228638261851409	2.677079859353237E-4	1.503331022988438E-8	0.44859673800240757	-1194.0544906019334	2196.70003913571	543.0290442309622	538.0463725591137	923.0828625728209	9.572973200187652	85	3	28	14	41	0.19846698347331837	0.30012315079696633	0.30616424564021155	0.19524562008950316	
57600000	-31472.62382410845	-30202.103956267638	-1270.519867840812	-30202.103956267638	76.90505935243125	3.980542259740995	2.0717787212346027E-4	0.4473693435964477	2.0342137968725176E-4	8.516628910829593E-9	0.453519441986725	-1235.3212810910295	2534.50070060717	2512.570352061685	2022.9025871749798	693.901248905858	8.337499976981437	13	68	15	36	39	0.20483950389323718	0.29590030885069873	0.3088555845599786	0.19040460269608486	
57800000	-31440.141309389594	-30187.45666315273	-1252.6846462368644	-30187.45666315273	71.23203516695615	4.181856508034606	2.3614549126426115E-4	0.36679540366898067	2.2522643005502886E-4	7.849709017945724E-9	0.3900598272040544	-1217.2175043217944	1956.6577828500992	3420.519654572025	805.5553028534678	924.7873531468805	4.959991355587088	75	1	37	22	36	0.19408541215954664	0.29960363619437186	0.3134051905938339	0.19290576105224683	
58000000	-31483.56825169021	-30210.265041717303	-1273.3032099729076	-30210.265041717303	79.54003083150383	3.955207014297411	1.9556230942093542E-4	0.4532439796559442	1.9415731188748083E-4	7.757970675896678E-9	0.45157159849243644	-1238.541149294757	2875.183028852967	1439.2374591322266	539.4854953156195	1130.6602640854833	9.287994053405585	57	30	26	19	39	0.20165865656317872	0.3021263481531282	0.2990657226749843	0.19714927260870801	
58200000	-31440.007531887182	-30199.95437369421	-1240.0531581929733	-30199.95437369421	68.49435700850027	4.194781213383985	2.388663203789179E-4	0.44363983937209545	2.3464464088899376E-4	1.1567952484274393E-8	0.45612076447002775	-1210.6790343992022	2023.0124909250699	2211.571621283898	753.8051720296598	7.215154173962418	4.051587411737208	32	45	58	10	26	0.1957350014750235	0.3044129525285294	0.2987547966124804	0.201097249383966	
58400000	-31407.19648122469	-30168.60852999824	-1238.5879512264519	-30168.60852999824	67.41912440268291	3.9013600760261604	2.3965854074393765E-4	0.5121397532600488	2.3643428766170782E-4	1.5237974655430573E-8	0.5214882572330428	-1210.3283181442416	3723.0779394051606	1113.3395386359743	300.7295985393296	6.632966724283767	4.007178150389369	42	92	3	10	24	0.19191217724126158	0.3006691690151403	0.30329418875556624	0.20412446498803127	
58600000	-31401.968188351322	-30207.717214838547	-1194.2509735127737	-30207.717214838547	54.966642401975136	3.966608480390689	2.956333986496291E-4	0.39752911111422884	2.8948178321622594E-4	1.3067682602931797E-8	0.382668660840021	-1170.792723811824	1805.9929658708975	846.3569026867275	2.396582558395853	3.2592971257646592	4.82469387457056	54	80	3	14	20	0.1996883597147988	0.30745597663241614	0.3015647348008719	0.1912909288519126	
58800000	-31471.883207604056	-30201.911499652128	-1269.9717079519298	-30201.911499652128	74.44914246102259	4.1230085438435236	2.511238505869065E-4	0.41410371177785826	2.436956852903269E-4	1.1654045650792603E-8	0.4344767772156041	-1242.453937067558	1909.9468166099891	1042.8338902885132	308.97641822135625	5.248312547624175	7.018036188069457	52	83	7	3	26	0.195364468693835	0.29844961128721514	0.31076125581346203	0.19542466420548732	
59000000	-31407.583908656263	-30174.32909182722	-1233.2548168290414	-30174.32909182722	66.86964388475987	4.2697631624590615	2.707049607738913E-4	0.4204380328259073	2.5958415858289783E-4	1.3638689840567282E-8	0.44219559781546425	-1202.7302030056344	2498.757277271816	1424.4584621758233	853.0893698896627	28.78603197879399	3.057071123828019	36	26	70	12	27	0.19244354352100476	0.29441159939805905	0.3116054232126706	0.20153943386826514	
59200000	-31387.708590759918	-30191.352338133307	-1196.3562526266096	-30191.352338133307	50.60392566833869	4.178547430405058	3.0985449522176993E-4	0.4315841160695612	3.140181975990186E-4	1.8146580698738193E-8	0.43249523803650514	-1166.0407097804778	3022.51103145928	1373.9186248775386	568.7072995806924	14.743636691271846	5.879159179607427	26	32	76	12	25	0.19865811660907684	0.29069634453241944	0.30668028163637484	0.20396525722212833	
59400000	-31400.616931608987	-30186.638649500055	-1213.9782821089332	-30186.638649500055	56.16693661242477	4.076534765655181	3.0110983443060836E-4	0.46370566410668856	2.899109063809483E-4	2.1233190666311046E-8	0.49095910594713843	-1179.930748245914	1646.2634347786777	692.819040094346	552.819064356028	905.9512966539102	7.913072894317162	75	19	28	11	38	0.19254837028191402	0.30067448728539276	0.30570214761683756	0.20107499481585525	
59600000	-31365.53129497699	-30180.60581991425	-1184.9254750627397	-30180.60581991425	50.72216834688001	4.247108755292508	3.3270222897864815E-4	0.42705162306287864	3.320708568028485E-4	1.8899904873006005E-8	0.4273489503366448	-1156.0263356968853	1676.0150631973054	1100.9336012292295	578.9317529507358	7.230374794414154	3.38427984638949	79	8	48	12	24	0.19987330130580477	0.29558645256758487	0.30689344832289295	0.1976467978037169	
59800000	-31372.457119073948	-30186.572353040694	-1185.8847660332544	-30186.572353040694	50.297212199515194	4.194081517495384	3.8490165282715165E-4	0.5050592594966663	3.6127046685889764E-4	3.1705904580471595E-8	0.49159652823807215	-1155.0801962101746	2040.7449118169523	1282.0755737420538	397.7256383724807	22.692885448315053	6.932340897718659	29	53	53	10	26	0.19994273863193499	0.30200672623532465	0.29941260464361324	0.19863793048912656	
60000000	-31396.97990356817	-30185.916178401912	-1211.0637251662608	-30185.916178401912	52.04948792759945	4.090215530120966	2.896925214854847E-4	0.4996907456794981	2.9748444010928727E-4	2.416351651495503E-8	0.5491973106038789	-1177.5022451940513	2343.879446168039	4318.476401543794	576.7785144211773	86.0567081891731	4.301918434890462	23	16	94	9	29	0.1966708659353388	0.2990613513910174	0.30213054163561825	0.20213724103802502	
60200000	-31382.485826983895	-30208.052303087774	-1174.4335238961226	-30208.052303087774	47.37105452007863	4.276222725022144	3.5670513268271716E-4	0.41152816313225044	3.465931051978945E-4	2.4081439303116828E-8	0.43401889096229596	-1146.5983616289202	1647.8463931645324	470.100495614755	479.55051254177914	4.819263064780723	2.3780947834218598	66	18	54	6	27	0.19355188481383145	0.30009905331230424	0.3067834730394655	0.19956558883439826	
60400000	-31395.806282380105	-30200.215895245703	-1195.5903871344012	-30200.215895245703	56.00583446312302	4.272670395171173	2.88434586032728E-4	0.44210289536711067	2.8237875155134905E-4	1.7112094537476225E-8	0.4588940333449445	-1165.8259724894638	2095.1061341043987	358.23963902941944	847.3740905143101	5.456356563735222	5.953186105797333	60	27	48	26	10	0.19710318763804274	0.2842081604183274	0.3148274575072609	0.20386119443636846	
60600000	-31469.83926470579	-30192.086280327392	-1277.752984378399	-30192.086280327392	77.81795632234709	4.028538709596352	2.055155374225127E-4	0.4356550739875095	2.0103009730170816E-4	9.60604745372128E-9	0.476437939148888	-1242.1099064468563	3792.2566747266287	2671.381907858141	1115.7284289028362	989.0733787992717	8.900146741482748	6	52	51	24	38	0.19801608191125947	0.3036653112411514	0.2982736144775203	0.20004499237006806	
60800000	-31435.23547929801	-30191.458161302777	-1243.777317995233	-30191.458161302777	72.3217783425709	4.0885901837354375	2.4907429073547926E-4	0.4499517296662307	2.4043359381613268E-4	1.595362137198939E-8	0.48915600013361504	-1207.4653938824088	3022.806348196152	1007.1981642286025	2387.463826479987	735.1045545490447	10.498194165741115	47	9	14	58	43	0.20039189842676536	0.2986167524879236	0.30447595564435204	0.1965153934409582	
61000000	-31469.144274645496	-30179.077546852874	-1290.0667277926227	-30179.077546852874	91.00378575392648	4.187330510856112	1.9305068989762406E-4	0.48452987842244455	1.8468704412294147E-4	8.927552002090942E-9	0.5003558495821595	-1258.7135474820532	3889.1334034788647	706.1064827591133	1222.0217446674378	21.892212769084068	15.766801697460036	50	14	67	7	33	0.1958931275207198	0.2941568682827663	0.3129723335113533	0.19697767068515964	
61200000	-31544.005829138026	-30225.69367251786	-1318.3121566201648	-30225.69367251786	96.39336096724323	4.381864663102425	1.7931920982304985E-4	0.39167242460506896	1.7258055215493037E-4	5.6559478774334825E-9	0.4281396671290557	-1291.1927940320268	4149.128307896437	1383.2929381443798	69.10831687905866	16.124744193929374	9.900431127570382	58	76	9	9	19	0.19971295693019345	0.29248541883179396	0.31144026549003845	0.19636135874797325	
61400000	-31498.29244365569	-30185.742637016312	-1312.549806639378	-30185.742637016312	91.45813444187546	4.020334798650239	1.7360167126305966E-4	0.4460828579279519	1.6576958551728886E-4	5.376384355399156E-9	0.43473132971691286	-1285.0373523861256	2858.1624492859496	1257.5843105397262	262.02784740496185	14.746020674575554	7.157972282138468	80	51	3	21	16	0.19104956132140735	0.30198288116168664	0.3097498668634553	0.19721769065344988	
61600000	-31471.891744198445	-30192.30546384959	-1279.5862803488546	-30192.30546384959	76.55491101215559	4.315154592234888	2.0808737044376638E-4	0.378988788169299	2.129203319259695E-4	6.201472741767232E-9	0.37696173489757684	-1244.9696239239838	2893.2990456613825	1811.0933789475025	1339.161530351958	831.7580581817228	15.568251283434499	24	44	42	21	40	0.20027949319948832	0.30358462004610637	0.301719947699512	0.19441593905489254	
61800000	-31484.564266702197	-30191.07153440141	-1293.4927323007882	-30191.07153440141	82.51383580745156	4.2501752080441495	2.2071254357719812E-4	0.42367485363351953	2.094880137626008E-4	9.957150947813003E-9	0.4562046241542296	-1257.007208198803	5790.635054527161	2413.1276066296628	1036.346973906677	1072.6855796540076	15.176751562800398	2	52	56	22	39	0.19163201150946674	0.2965302087251439	0.3118443239417431	0.19999345582364544	
62000000	-31451.36230864003	-30183.47377808432	-1267.88853055571	-30183.47377808432	73.02087532484809	4.0786419589093725	2.4397919876228041E-4	0.3957362023368446	2.3852292006948535E-4	1.0039939994185458E-8	0.4054487725199869	-1232.3382986424872	3121.6317802668027	2294.4143311682847	1572.106132269187	820.3777020089799	10.96447495967826	5	21	54	55	36	0.20054020538043932	0.3014444357339703	0.3069773222646858	0.19103803662090382	
62200000	-31455.05486450914	-30197.319403658843	-1257.7354608502983	-30197.319403658843	72.4773955845838	4.065146867574638	2.1699746368794497E-4	0.4030062374086188	2.1521775010642047E-4	9.394834487811551E-9	0.4352772142646434	-1232.3468986030857	2758.5820804037185	821.2815278434628	27.607863502302806	10.867022143271527	11.218908147695615	70	62	1	35	3	0.19683984721410386	0.2898907520901792	0.31535873094029504	0.19791066975542115	
62400000	-31399.24050653667	-30186.41702519625	-1212.8234813404197	-30186.41702519625	67.57540736675132	4.165341525129058	2.4820341820800166E-4	0.4296270280775526	2.462883023597977E-4	1.4836738709685901E-8	0.47679983912979623	-1188.303888365789	1571.9538328004517	673.7447162997597	2.6155311948860898	6.132406279368258	11.23133666025856	85	48	32	3	3	0.20169879416634123	0.30453399779858986	0.30131746310372487	0.19244974493134331	
62600000	-31390.21187891539	-30182.794529070252	-1207.4173498451396	-30182.794529070252	58.50450531168149	4.001105472600652	2.9899353962384285E-4	0.43214765473239963	2.846580782088876E-4	1.7682586010345208E-8	0.46108350720648794	-1182.4299015715928	2206.9841766802997	543.0582973415004	12.886278279504149	6.391398355810068	10.082133839528282	73	58	5	2	33	0.1955144856677006	0.30233395338727925	0.3044474061993491	0.19770415474567019	
62800000	-31367.56938851669	-30173.495591410716	-1194.0737971059755	-30173.495591410716	50.796315607413234	4.076686095580096	3.2072220826575746E-4	0.43085916053329165	3.206493924232976E-4	1.9035227485714256E-8	0.4309333042950997	-1167.3971452177243	2037.4207744727792	563.5317802591122	72.39214123596518	12.45797898999744	10.90812515992043	48	81	5	29	8	0.20163813968540578	0.30605336597121796	0.2958560486942962	0.19645244564907932	
63000000	-31357.65932209974	-30193.180192581447	-1164.4791295182915	-30193.180192581447	52.023896280939034	3.978470136568118	3.205554534822867E-4	0.4661039805283558	3.3248559382257736E-4	2.338805412957924E-8	0.4614764778036061	-1141.66628489751	2000.5215195853752	738.7108955272236	5.144400260133997	0.7249600442585528	1.6167358048124636	42	92	6	1	30	0.19807342140493278	0.29825562958868834	0.3119378140043643	0.19173313500201375	
63200000	-31379.833568404218	-30190.92415870212	-1188.9094097020966	-30190.92415870212	54.441314173116346	3.9923220268567317	3.5617948299477013E-4	0.4567465679876384	3.254515215306591E-4	2.6033243139195247E-8	0.47261334367728147	-1161.7051542427603	1854.7272314963352	674.9687867630669	43.94511777033973	25.309713404351083	5.916015689204701	48	82	4	7	30	0.19034603643989292	0.2966323876589488	0.30837807546867657	0.20464350043248095	
63400000	-31423.56649884186	-30190.533537859457	-1233.032960982404	-30190.533537859457	61.70003744561533	4.053627964263955	2.8387957849568734E-4	0.40022888074477675	2.769406356376729E-4	1.2505274118657694E-8	0.40448782254719357	-1203.2046960423852	1767.1580338252504	790.8563012457232	950.6285574409292	8.65240414335634	11.203968602128521	65	50	19	21	16	0.19485682316720257	0.29715419944379456	0.30691832104295613	0.20107065634604593	
63600000	-31382.251986302756	-30178.935511087566	-1203.3164752151915	-30178.935511087566	50.979262368057555	4.0430819546474215	3.176715621366665E-4	0.4260908706909082	3.006625329720884E-4	2.0274769998621077E-8	0.47019215387018587	-1170.0298391946985	1718.1674607479706	1100.6894425964128	636.8687662792838	476.34911074852147	8.29630434966958	63	8	28	33	39	0.19925194675605595	0.3084997406987712	0.2990489078121698	0.19319940473300232	
63800000	-31360.904125295627	-30176.28954320145	-1184.6145820941776	-30176.28954320145	51.60343608214375	3.889111639351583	3.575002825961309E-4	0.42118352150479277	3.408961150120784E-4	2.1919949252407077E-8	0.42477127032651546	-1149.8332443671172	1852.551877816716	1135.0910765145295	295.92649307712975	693.2738222781403	7.079723944639004	13	83	24	13	38	0.19896797299181795	0.30545683935075524	0.30092237518299586	0.19465281247443017	
64000000	-31438.599224083835	-30198.128881516917	-1240.4703425669177	-30198.128881516917	60.18300110545915	4.08771298375645	2.646845519875743E-4	0.440481665598552	2.799807519746079E-4	1.667012773065694E-8	0.47079853512147474	-1200.934715497084	2371.4699983017604	8438.855973021338	1629.809294320195	1088.1457983708574	8.831912586358671	28	3	3	101	36	0.19339615597488258	0.3031259648494248	0.30799414732864827	0.19548373184704354	
64200000	-31408.202875421764	-30208.2704141057	-1199.9324613160634	-30208.2704141057	53.99945968947159	4.100292283838813	3.3760984089853147E-4	0.37926724304924975	3.186645314034453E-4	1.6354603192155018E-8	0.3943247362284643	-1169.8554511421526	1681.2264786576197	815.9732362727724	778.7573743524273	29.328553865545455	3.5080332571700326	36	28	70	7	30	0.19320521990965933	0.3011361581290263	0.3101558737850234	0.19550274817629013	
64400000	-31429.775754388706	-30192.320289279953	-1237.4554651087544	-30192.320289279953	60.1820836600731	4.035069043089089	2.620462281360705E-4	0.4056014052722718	2.543489296879042E-4	1.0611254640082026E-8	0.39990844560768746	-1202.466910167181	876.2340389127019	2598.731699347073	1432.7494719105184	603.620791379827	5.878598698558978	1	40	45	49	36	0.19295338149447105	0.30129831677979096	0.3078280313913172	0.19792027033441995	
64600000	-31478.714995946182	-30218.626549795918	-1260.0884461502665	-30218.626549795918	75.65574137180882	4.0519525080069405	2.1963601833912766E-4	0.41140774308831474	2.1926587472422717E-4	8.83004276560916E-9	0.42818418805772457	-1225.0710675042112	2503.5401619999398	2737.341497463842	977.6381339782534	878.472327840153	6.27086035905301	5	47	6	77	36	0.2054355876376461	0.30042152643738046	0.29966455068983056	0.19447833523514185	
64800000	-31458.681991691617	-30194.97703931525	-1263.704952376366	-30194.97703931525	68.94141677388507	4.22389987302288	2.2501467544619856E-4	0.4212378468624257	2.2972705008687393E-4	8.425804469029107E-9	0.4162531782801975	-1227.6033109735035	4746.730916342664	2416.25074702337	1306.1633474612488	935.9353247184779	8.496109967940754	33	11	2	89	36	0.19238432709142364	0.30874547053969864	0.30547526132913244	0.19339494103974417	
65000000	-31387.715264453545	-30186.801654942967	-1200.9136095105785	-30186.801654942967	59.82025100168032	4.254372412381514	2.6420397071460746E-4	0.3763581810934466	2.648103973615308E-4	9.9951647461381E-9	0.3763711504412065	-1166.3012155121523	2137.0551404854273	688.1164013109795	1536.3753177762553	652.8616680895952	3.2799287810294215	55	20	14	45	37	0.18864851542090058	0.3003731592099796	0.30939518439938646	0.2015831409697321	
65200000	-31424.15655188936	-30211.689346736937	-1212.46720515242	-30211.689346736937	68.16355086799115	4.428250075477487	2.4518090838774584E-4	0.4219388673075158	2.3881414383051546E-4	1.2417140628216873E-8	0.4439947893902838	-1177.2891925771087	2591.979683329073	1555.4600813616482	1275.4686341156425	959.392343311137	4.245893009145968	43	3	56	31	38	0.19795599817897241	0.29595464453588133	0.31505926739678	0.1910300898883652	
65400000	-31423.105892227	-30201.103962096287	-1222.0019301307102	-30201.103962096287	67.13635522918729	4.183511535595624	2.6179427773147696E-4	0.3635978279605597	2.480194999622018E-4	1.026375829186439E-8	0.38423940825941083	-1186.0490142427552	2003.8441574956857	2952.9766980943955	900.86079841811	1154.9135849629138	3.1918964721186427	2	33	73	27	36	0.20493242939303402	0.2895021149999326	0.305835347522294	0.19973010808473823	
65600000	-31452.958533762114	-30189.784139435098	-1263.1743943270153	-30189.784139435098	81.9717976435541	4.041184608500362	2.1094024507791888E-4	0.4289873384631091	1.9952673190216425E-4	8.452652839106489E-9	0.4499990826652039	-1228.5924861633612	3115.1100135668507	8842.10939840663	1406.5760840288413	35.30877541889721	6.543439414174703	30	1	103	2	35	0.2010162638205135	0.2996308294460601	0.3056734770782477	0.19367942965517743	
65800000	-31426.458955372305	-30190.552933591996	-1235.9060217803083	-30190.552933591996	69.73082004258839	3.932435375406762	2.506581957626507E-4	0.3373410569419644	2.4682681335430005E-4	8.29125049231682E-9	0.36078433283685074	-1206.2015084170132	3253.379612547286	1665.1395020925513	747.2861155763686	7.453198015886334	7.499833010823253	44	9	82	20	16	0.2028289376992418	0.2982795875347891	0.30495349673198446	0.19393797803398347	
66000000	-31422.887287605008	-30197.084287601116	-1225.8030000038916	-30197.084287601116	68.81693183943639	3.902525811432256	2.5586117848526815E-4	0.3918394653216329	2.4995581439761386E-4	1.1507434141133776E-8	0.42197613582379156	-1190.3567995268652	2356.883174472768	2409.322306954099	1342.1951167586285	948.0836275660815	5.586549755974171	11	27	23	74	36	0.19593174226505863	0.29203670081627764	0.31674880457581756	0.19528275234284503	
66200000	-31425.33212372847	-30185.1143899278	-1240.2177338006713	-30185.1143899278	74.344065337097	4.09497524924154	2.2591212144853598E-4	0.4183053350116194	2.2650282405337006E-4	1.0200413788306634E-8	0.43596174868619914	-1204.9480443543027	2959.161838086944	887.304479963371	1119.8112407266399	1316.805157124275	4.981399693361146	53	17	56	8	37	0.19901579199893962	0.2998052172592429	0.30638242830650364	0.19479656243531274	
66400000	-31443.825027950512	-30231.562231115782	-1212.26279683473	-30231.562231115782	55.9964624602773	4.101680134199413	2.9342971757945294E-4	0.363127310834075	2.9313879303995665E-4	1.2236205117328054E-8	0.37092025282932617	-1177.5092419150324	1861.1107785162992	2093.686749631869	358.89157922136684	729.9799219305185	7.021745040644082	54	8	7	66	36	0.20484682226643414	0.30718544597179354	0.2955493292807592	0.192418402481012	
66600000	-31400.039687546785	-30165.372389937707	-1234.6672976090758	-30165.372389937707	58.15295666796071	4.379836044198319	2.756333190244984E-4	0.4423053696983672	2.83807988363651E-4	1.6553016434209E-8	0.45168299593248223	-1200.7789570021848	1696.7580194230086	1313.6527064212262	675.3571993082682	719.2767939181298	7.469103549300453	45	27	7	58	34	0.19197726784883098	0.29640560476383115	0.30896432313719685	0.2026528042501399	
66800000	-31388.29847376415	-30201.68656196561	-1186.6119117985404	-30201.68656196561	52.53122509998021	3.8874933835109604	2.946711992636943E-4	0.438141362097828	2.9475927836827875E-4	1.995338378786573E-8	0.4760528623676326	-1156.7426871958992	2738.705890231152	439.5381908756531	662.5093488032521	23.836146308811287	2.7739202916344188	44	51	40	1	35	0.1937808899967516	0.30858706963576094	0.2979255272786732	0.19970651308881304	
67000000	-31362.004151336147	-30183.43444669625	-1178.5697046398964	-30183.43444669625	55.13312143507518	4.386497521244168	3.022742777372802E-4	0.46406895280384547	2.887149555808418E-4	1.8534736926222615E-8	0.4603917441036379	-1149.0038683596304	1918.4234888956817	526.6458909208403	907.3478794672778	2.796015698594674	4.268821665755366	71	51	12	20	17	0.1986412399603209	0.30467591980264747	0.3018531384323403	0.19482970180469014	
67200000	-31382.791065337056	-30172.666256532062	-1210.124808804993	-30172.666256532062	58.52436495777221	4.237032705082845	2.6687127806410924E-4	0.4498053348601394	2.592535480500822E-4	1.8116064044850373E-8	0.5026774961964029	-1175.5836691171485	2287.997829743742	1937.0372865334018	1349.569036845691	469.99633333258504	1.92688838145965	44	39	13	43	32	0.1977327568113748	0.3000365016267916	0.3101746652173114	0.19205607634452104	
67400000	-31424.860639653507	-30191.733870743752	-1233.1267689097565	-30191.733870743752	62.01363574303476	4.11243828954227	2.663063571868992E-4	0.4141184011175739	2.617785259489875E-4	1.3459730584964736E-8	0.4327619191100188	-1196.8134377837196	5544.878349713268	2061.5555226205665	1525.0225646528004	658.1854941939974	6.656653796478022	12	17	57	48	37	0.19995689676187217	0.2945744037603422	0.3073380554078011	0.19813064406998349	
67600000	-31510.923193600163	-30197.859122093432	-1313.06407150673	-30197.859122093432	82.80453537058317	4.177615505257776	1.9710786816583628E-4	0.40347175510887273	1.922085342594762E-4	7.109240203153869E-9	0.4283425166047653	-1276.5190282114029	5755.381258946548	2619.785830399092	2066.8738530713895	937.5162853044931	17.493565508039588	6	56	19	54	36	0.1965066371469625	0.3075546774637019	0.3012655968787981	0.19467308851053627	
67800000	-31445.21487833838	-30192.948480937815	-1252.2663974005627	-30192.948480937815	73.18828988116493	3.8414797770672	1.9815712940702133E-4	0.41944719036585293	2.0525313526049605E-4	7.532661354225001E-9	0.42686597698888284	-1218.9338180432408	3340.8018254755875	1032.5296341412948	1322.2846814444806	385.8401758552088	3.238176812915133	65	22	46	1	37	0.20068376020149933	0.30701165247069895	0.29568639338393427	0.1966181939438663	
68000000	-31505.23976984973	-30200.22875106872	-1305.0110187810094	-30200.22875106872	82.61293778807661	4.282077396771259	1.9511957274463937E-4	0.44738784551657074	1.8110055970106776E-4	6.5703059421536925E-9	0.43297892204435395	-1273.5736881042376	4558.797205375988	2181.014597715554	1534.015810994416	13.808111901556257	5.698608711162071	43	32	62	2	32	0.20057982791380768	0.2953757255735267	0.30779820686456055	0.19624623964810398	
68200000	-31530.66929915103	-30211.31011060277	-1319.3591885482613	-30211.31011060277	77.7469967671678	4.209299075392806	1.9038878108083046E-4	0.3639373395560635	1.9652859130743494E-4	5.314325768523806E-9	0.38115875809869243	-1287.6286065999739	2351.611957962634	966.5584327703373	712.3171744576833	421.30824338226006	14.618549934401786	75	52	2	10	32	0.20555172134484076	0.2960214979363603	0.30154717697296934	0.19687960374582852	
68400000	-31477.540540745817	-30220.11662498311	-1257.4239157627064	-30220.11662498311	83.04720040815477	4.106753467393026	2.2788543424040992E-4	0.4019955635893644	2.229035047102637E-4	7.932009740998594E-9	0.40292891805011855	-1222.0676160808387	5066.0523052559365	1542.608378893716	790.7811747351624	898.919692817864	7.034781766124283	33	47	4	46	41	0.19983853898878023	0.2965326368312679	0.31401132594502074	0.18961749823493007	
68600000	-31411.372023084372	-30194.354392005516	-1217.017631078856	-30194.354392005516	53.183833904863704	4.172600365159074	2.7741515379966055E-4	0.41805182713533195	2.8268596198771E-4	1.4934110505936477E-8	0.4357927790987901	-1181.7814509293798	2228.4627914458692	3118.7071177422563	1203.6037850380405	501.65668711518515	5.160868332044777	36	5	57	37	36	0.19646723375692418	0.2972588555438811	0.30614298805752566	0.20013092264166796	
68800000	-31366.393282145873	-30189.29283034348	-1177.1004518023965	-30189.29283034348	57.6713594261036	4.246380767927658	2.683809052347945E-4	0.4131268730898914	2.739017272736974E-4	1.3029184173677799E-8	0.4215102745428279	-1145.347746874186	1606.0656100835683	730.117071433311	635.2479131317687	1.165095009185363	7.375041990493092	80	14	36	14	27	0.18842988334037108	0.3022364451106248	0.3140347948252694	0.19529887672373353	
69000000	-31403.13934553388	-30185.808753336445	-1217.3305921974338	-30185.808753336445	64.22510435095224	4.2949168621577085	2.552870801803645E-4	0.48919670969048756	2.5029361797532587E-4	1.522238893676848E-8	0.4757177548340291	-1186.5004368826235	1809.378600790533	430.6061140710241	1303.728790555551	4.862546107628574	7.236992520072253	85	36	11	15	24	0.19591833960037508	0.3042934819713494	0.312610010052645	0.18717816837562937	
69200000	-31462.400416888595	-30202.55245122033	-1259.8479656682634	-30202.55245122033	64.46506571272674	4.145949195043199	2.496804768728734E-4	0.42357964153928374	2.452648097844445E-4	1.0901881269750249E-8	0.421691819500593	-1224.7880455158852	5373.645985494108	1802.116280531971	958.2697670343588	502.85052490397663	6.706516418458039	3	68	57	10	33	0.19692060048820004	0.2976130271049884	0.30797368444012707	0.19749268796668323	
69400000	-31427.051800474586	-30169.21685182645	-1257.8349486481354	-30169.21685182645	67.11896629118311	4.191014571035324	2.3384772619887659E-4	0.4902364408598503	2.342713773919108E-4	1.3282125235616906E-8	0.4855398307105707	-1222.1188774243976	3261.9568352666647	1033.3126319904552	2028.1652716406413	626.2876498993415	5.619096349876292	20	6	57	54	34	0.20549862924174506	0.2831034492775582	0.3100649454279433	0.20133297605275227	
69600000	-31453.709239624717	-30213.804236398035	-1239.9050032266841	-30213.804236398035	62.708845830164854	3.8482401793602596	2.579807300433807E-4	0.41758696435856124	2.5619834691723237E-4	1.2449169162058027E-8	0.43349587974447834	-1209.9231081960552	2262.8550940844043	1478.169539510867	735.2185917507401	24.713653539102086	8.760241903870384	32	53	46	8	32	0.20338976859599667	0.2940255560218223	0.3084642085016628	0.19412046688051712	
69800000	-31453.113112229767	-30196.717573275157	-1256.3955389546106	-30196.717573275157	67.98135061459206	4.122075982599008	2.421288400242381E-4	0.4185678294174834	2.4511590659480575E-4	1.3795119185679054E-8	0.4691361204600664	-1226.2267617808573	2735.1003116186484	1251.9235456125907	873.0347065923894	7.8460397463676275	11.323073783050829	40	44	47	18	22	0.1910495221528774	0.3002587654184671	0.3058615542452579	0.20283015818339645	
70000000	-31442.957657930965	-30168.05169048956	-1274.9059674414066	-30168.05169048956	78.93133764348346	4.12553719921553	2.027523764578221E-4	0.4894663062331074	1.996718825352089E-4	1.0511075185580438E-8	0.5026686895367842	-1242.373820489915	2579.748390074471	580.3093540643291	1666.9746155012788	28.97304976638756	29.754798941718843	80	35	12	36	8	0.20283555710722	0.2998420901324872	0.30159864152290755	0.1957237112373842	
70200000	-31471.563768961427	-30201.87553499413	-1269.6882339672948	-30201.87553499413	79.64476187774216	3.987951297359095	2.1890842031288237E-4	0.4509337907095709	2.169218642859805E-4	1.0222670840906514E-8	0.4573998932041925	-1239.9664390918085	2697.6354998856837	217.16715094376985	646.949952110824	20.150190594719195	8.581524001709615	76	1	55	26	13	0.1989681426483668	0.29593300444112536	0.3057353758878118	0.19936347702269505	
70400000	-31456.878362804375	-30197.923507890868	-1258.9548549135075	-30197.923507890868	67.42353480601905	4.296858348516738	2.130457926786391E-4	0.4123433993302335	2.2644573708894587E-4	8.043569977022331E-9	0.40735744259126366	-1223.9843068701439	2297.9440161098555	1913.7574158649734	270.93534710384694	858.476845893705	5.332421648651793	67	16	9	46	33	0.19616453811115678	0.29695720689452676	0.312473860289905	0.19440439470441048	
70600000	-31397.212823469526	-30171.397071443276	-1225.815752026251	-30171.397071443276	56.371508965718775	4.281709193159293	3.202857265471148E-4	0.42291979315210115	3.1529047943073407E-4	1.6958488996539062E-8	0.4109049606057533	-1195.5607422407843	1447.7480108094078	924.2335229103313	598.0047291099094	60.06903491074437	7.31715523439641	34	64	35	9	29	0.19712106556866588	0.29448232809913616	0.31535051434384065	0.19304609198835632	
70800000	-31399.07413333052	-30202.12378404104	-1196.9503492894814	-30202.12378404104	54.87192623218096	4.41998575646453	3.280543658477768E-4	0.3983193837180307	3.280040715387989E-4	1.979092186773623E-8	0.42462340937808896	-1163.2461811967742	1792.3734484957322	1382.8867980726218	730.0372736110235	432.04356930870927	4.344032139575508	14	71	44	8	34	0.19803038476764573	0.2969895474749949	0.30993587109552717	0.1950441966618312	
71000000	-31431.224364444915	-30205.08534298722	-1226.1390214576957	-30205.08534298722	63.022119602412964	4.367949627531241	2.796494050677908E-4	0.3568267477810804	2.839645376101416E-4	1.1372413854359357E-8	0.37830831871294024	-1192.2834978683215	3208.673413815851	1123.765232314489	1010.5913399332758	403.8399908962073	4.23035251437785	18	59	52	10	32	0.18889381307139322	0.30306978957533964	0.3107651225410953	0.19727127481217094	
71200000	-31426.332972941967	-30185.91782292834	-1240.4151500136277	-30185.91782292834	65.74616364239866	4.083130475486264	2.6650317084235287E-4	0.4633177708725956	2.4445298518462066E-4	1.3054900223523708E-8	0.45802461493801716	-1210.8274656752592	2063.0002059137896	527.3304835083937	902.4187993714312	8.71417229491492	7.554923101007842	85	31	17	31	7	0.19560522342002784	0.3007264391502231	0.30676433928733476	0.19690399814241338	
71400000	-31362.206371883563	-30176.7741516948	-1185.4322201887612	-30176.7741516948	55.3621578985789	4.154067217621852	2.903411307432489E-4	0.43978872503239297	2.910821423072339E-4	2.1090615926152885E-8	0.4944865702910004	-1151.8075500110006	2338.130902994954	1416.2558388571397	369.1593287772946	501.0733249320636	3.1597662006378573	42	35	16	39	39	0.19016134678117502	0.30846201611783275	0.3047893177344087	0.19658731936658264	
71600000	-31422.26817523456	-30185.4407619116	-1236.8274133229615	-30185.4407619116	73.7999295023435	4.288379888116041	2.5338334655324366E-4	0.49002847212967987	2.4120586092402627E-4	1.3524768048987003E-8	0.47964122277044746	-1202.0160525659983	2661.2790208125693	3174.4348083728787	745.8485365001426	445.08359455168426	4.853347955204912	56	15	49	16	35	0.1957744251736943	0.28951469778081873	0.31971674745745526	0.19499412958803086	
71800000	-31488.247993712575	-30217.178029554212	-1271.0699641583626	-30217.178029554212	83.73447294295015	4.216492862671476	2.0446658613872034E-4	0.39348391636816	1.9797074795685647E-4	7.432189997718024E-9	0.4241492099673122	-1246.085229809321	2756.660067498429	775.3366346960032	40.72014619171842	4.121825679898218	7.0172988485733985	65	71	5	13	17	0.20300813232548895	0.306627813205914	0.29978976697277826	0.19057428749581795	
72000000	-31376.504741420835	-30172.30777608665	-1204.1969653341823	-30172.30777608665	65.7156812020477	4.030367136068254	2.5437979582531987E-4	0.4015483813604434	2.5544651559319357E-4	1.1400464620477368E-8	0.41024781841581964	-1179.486243954838	2139.9756824359283	591.3617594121334	1.4222418823168004	3.6254950945687012	9.734818788078863	82	52	5	22	10	0.20738473695842688	0.2926166618842196	0.303296727369408	0.19670187378794463	
72200000	-31415.998461789088	-30194.548343838283	-1221.4501179508031	-30194.548343838283	59.62858959426993	4.2833871277981	2.450160767502592E-4	0.5151533727915354	2.5620342903180275E-4	1.7352371955523225E-8	0.5150362977019857	-1198.0240105263488	1892.737084480442	724.8375050906221	4.8714356523170474	4.417033158575194	5.2066569837256385	83	52	30	5	1	0.20049282960963843	0.3100874160113813	0.29978370428934736	0.189636050089632	
72400000	-31401.30786774382	-30178.068129109222	-1223.2397386345995	-30178.068129109222	58.56496274519099	4.263923016641537	3.167878148520794E-4	0.4514993905998941	3.0772430368936315E-4	2.117779803798218E-8	0.47524453084121626	-1191.3099238750578	1709.4575301799405	885.1602620860197	499.0368007587506	248.84081033745605	4.943901214102529	98	6	21	13	33	0.1976478262169057	0.30289088293218963	0.3023816552905378	0.19707963556036598	
72600000	-31408.709882278916	-30171.60675003204	-1237.1031322468762	-30171.60675003204	60.106633899403235	4.134136084062422	2.712553696658051E-4	0.5398323919418229	2.6566872359029493E-4	2.0436812625619004E-8	0.5329537532885475	-1207.5156597834048	2111.378818850259	818.7002732653606	729.1021855259788	11.069970974567783	7.615328569231461	75	40	19	14	23	0.20311231427857734	0.30560189897378504	0.3084964070095274	0.1827893797381093	
72800000	-31398.264003758333	-30173.902235598165	-1224.3617681601665	-30173.902235598165	59.266574000554755	4.224987238238203	2.803627796838888E-4	0.37655634071049165	2.6698609190581746E-4	1.1443128765028845E-8	0.39105713464481723	-1189.783772240263	2156.1197790650886	2903.1677478440897	908.2907940700313	456.15778324189426	3.8597925229980707	21	14	99	1	36	0.19983369124572842	0.29604911632776454	0.3072469098758061	0.19687028255070008	
73000000	-31369.476815555867	-30200.395980253747	-1169.0808353021214	-30200.395980253747	49.479555728475596	4.007182708481424	3.3935714691631064E-4	0.3664262046902022	3.4507920282744335E-4	1.9178961650953962E-8	0.4028274351088577	-1134.9387304188458	2412.321388347473	846.4418620023449	1018.0169829201918	436.2068413423096	3.874467472397701	29	42	15	48	37	0.20157062399802445	0.3024868615547219	0.3056682076664623	0.1902743067807906	
73200000	-31451.382770514036	-30205.275392067066	-1246.1073784469718	-30205.275392067066	59.74429716683982	4.000534215983697	2.6375907686094347E-4	0.35931828958632256	2.554691633925603E-4	1.0075030788032069E-8	0.37920742159871446	-1210.6398526116172	4807.411219986821	2033.9299747831212	1355.342426357207	581.6982735177056	3.798501783587337	13	58	28	38	34	0.1991813837572666	0.3032876965037649	0.2958273345505645	0.20170358518840323	
73400000	-31413.061632167453	-30201.53192804678	-1211.5297041206716	-30201.53192804678	57.88073453930067	4.2932161591384235	2.923599195526888E-4	0.44143435089780547	2.8067396149755237E-4	1.87743360141747E-8	0.47310362312113013	-1176.4825276366466	11343.005346822578	2139.872094632931	592.1528269723232	149.91886959890266	3.2381012147870134	4	71	57	8	31	0.19991412011349252	0.2915946481669567	0.3095698302338988	0.19892140148565127	
73600000	-31403.078259607966	-30184.827513829634	-1218.2507457783338	-30184.827513829634	62.05768336045293	4.221419243880071	2.7049621960731005E-4	0.4508119279751945	2.809922545547288E-4	1.7328228299527825E-8	0.48029039329234247	-1183.2600939953213	2832.310507422241	2027.8546183384233	690.8568268617581	706.4664453769973	5.80175837340262	13	59	42	20	37	0.20132848808299703	0.2967133996744813	0.30933711050356566	0.1926210017389553	
73800000	-31421.201962304043	-30226.818399461343	-1194.383562842702	-30226.818399461343	54.296281434801	4.097663890781425	3.084061295882346E-4	0.3667512379178613	3.131301355870828E-4	1.5172717668314195E-8	0.39490698473432106	-1162.4833790510913	1843.5033726722875	855.8030329506955	529.482577277309	304.6104532338129	4.24720217504968	40	76	10	11	34	0.18832430376572357	0.30935051527400603	0.30661469903209126	0.19571048192817864	
74000000	-31407.23706738023	-30216.00337544676	-1191.2336919334698	-30216.00337544676	53.52946552708106	4.104437123724354	3.527167968859388E-4	0.45835073292177814	3.467587292857752E-4	2.542033731695811E-8	0.45062010513324613	-1157.456547055326	1854.8064359417594	791.2635150233431	948.4574214087776	338.19503260189185	3.905311139865516	49	43	33	10	36	0.20134796486601816	0.3034009215361544	0.29214312718064334	0.20310798641718353	
74200000	-31481.548897425873	-30213.42476401435	-1268.1241334115232	-30213.42476401435	73.85362264674811	4.057648188663894	2.2094418099932042E-4	0.4299018745815298	2.2388202017765147E-4	9.614753260197494E-9	0.4342614116650764	-1242.259279482086	1982.3741107402072	1390.5909745141607	8.23702681683885	15.710162316231239	7.015718613512355	72	60	3	22	14	0.19994418130392974	0.29738558456059283	0.3104176291253477	0.1922526050101291	
74400000	-31507.39179154078	-30192.03240158648	-1315.3593899543	-30192.03240158648	96.27758504253143	4.265109137555249	1.8536089225156777E-4	0.4173645728166877	1.7383146050600176E-4	5.861395455314945E-9	0.43308945216211775	-1282.6350500724739	4049.154921904972	7318.145681715915	888.0429622829454	14.645716705160877	10.072146442271139	72	2	63	10	24	0.19909600544112221	0.2992188406010536	0.3061601988429867	0.1955249551148368	
74600000	-31475.718123807063	-30201.954633860256	-1273.7634899468062	-30201.954633860256	69.58387005117395	4.061272837318444	2.3563886675081398E-4	0.484188268198817	2.3205704078667537E-4	1.0897544962438933E-8	0.4441541971715156	-1242.4500434314239	2525.489502956515	1124.3064195729626	198.96185737920706	250.17846388942968	5.0488394283850955	72	60	5	3	31	0.18589668915773477	0.2963437811288356	0.31523419216094395	0.20252533755248525	
74800000	-31511.430478803413	-30183.669587273183	-1327.7608915302303	-30183.669587273183	98.6420602421835	4.036347929028872	1.5139506602952315E-4	0.46857218555101476	1.447457325611581E-4	5.021431987252579E-9	0.47413824899389223	-1301.1772917751284	4018.5604287343754	1299.1247796656846	87.30596308927868	8.571746416549232	7.0809005180510045	76	58	6	5	26	0.1957347393175935	0.3050274120200451	0.3038010811542582	0.19543676750810282	
75000000	-31468.73575877402	-30205.7805641394	-1262.9551946346191	-30205.7805641394	73.26907665054831	4.0606251110962495	2.1801824432556482E-4	0.4467026984308127	2.1501550638937215E-4	8.898591092692898E-9	0.4395259918139861	-1227.622088318622	13608.593669356595	2614.572448802625	1010.7853350847295	176.35294423694063	6.767006613871161	2	60	73	1	35	0.19602406740010914	0.29611115736283644	0.30074967606932307	0.20711509916773096	
75200000	-31544.97518768173	-30230.609717037718	-1314.3654706440152	-30230.609717037718	88.75227690004355	3.877901735240682	1.8596423929871856E-4	0.3722526360017647	1.9392611150542935E-4	5.5265631247391425E-9	0.38808579022334666	-1277.9553900612368	4278.288352801741	3229.401791684059	2363.759713722089	1134.5764805211659	16.63700699522847	2	29	39	62	39	0.2000083180717794	0.30076570898459226	0.3042109862288551	0.19501498671477294	
75400000	-31473.203786775022	-30180.05803404917	-1293.1457527258524	-30180.05803404917	85.25242880067452	3.829095066349417	2.0108659609225965E-4	0.46709137375316956	2.012370985678949E-4	8.485480421296235E-9	0.45297944464652623	-1258.3962459414502	3805.587340540591	1222.805444774521	926.3889414379838	956.3224960628713	8.353500377437662	49	12	10	65	35	0.20153376302411183	0.3011787558573634	0.30461185513419053	0.1926756259843339	
75600000	-31436.343941881234	-30206.21678677365	-1230.1271551075824	-30206.21678677365	63.138205666432206	4.148707191893963	2.559361729460015E-4	0.35720540115097293	2.5522425084947105E-4	1.0679387219209963E-8	0.39761784732818195	-1195.354432929024	2559.586882956216	2341.049225287609	1009.1444629234061	734.4244305743073	3.4750716843846226	41	3	49	43	35	0.201546117166485	0.306466946265042	0.2935172657275998	0.19846967084087289	
75800000	-31427.186572565177	-30202.54332980982	-1224.643242755355	-30202.54332980982	63.22124692749252	4.030438553963972	2.65479817135548E-4	0.4088251723391232	2.6448953228346884E-4	1.2950375685669016E-8	0.4300303055176579	-1189.154669787901	971.8540037114678	2681.3755605353613	974.0531318913331	942.7910703158723	3.1218105553002675	4	39	7	87	34	0.20203424170376597	0.2956020049286438	0.3068219605517282	0.19554179281586165	
76000000	-31412.125084534844	-30191.263553329547	-1220.861531205298	-30191.263553329547	63.250902034517104	4.023465933479364	2.489236091543363E-4	0.4138831816804042	2.49024773532646E-4	1.0649763546951025E-8	0.40904269105483504	-1185.6121738053314	2603.1198413419534	2742.935229338096	1496.7446932209587	635.107482821824	3.061846658079387	10	19	72	35	35	0.198448310835782	0.2917525923498872	0.30885448423642275	0.20094461257790763	
76200000	-31474.97741282047	-30183.302236477644	-1291.6751763428251	-30183.302236477644	81.54246730672297	4.066978381377618	2.2937768489494684E-4	0.4005920667996679	2.2587619177090118E-4	7.878183126362967E-9	0.39313324809864936	-1260.2235194630273	2765.677238390359	1345.8572132746929	664.1345729089521	159.4112997601169	13.808467436716318	33	72	28	5	33	0.19989494456114856	0.2856865472830111	0.3007159310899997	0.21370257706584028	
76400000	-31445.784419158437	-30178.089611375628	-1267.6948077828106	-30178.089611375628	65.29048552304079	4.246948996854571	2.1927987866610842E-4	0.43250688484706384	2.2799571515613178E-4	9.584753574992363E-9	0.43751616951514083	-1235.6781253668769	2625.429928839296	1370.4623407791462	755.5737373225007	230.69230312658067	8.05544732001537	39	37	50	14	31	0.20528184519226864	0.2967337125711421	0.3008341051162098	0.1971503371203792	
76600000	-31473.06943104552	-30179.371498128756	-1293.697932916761	-30179.371498128756	91.60406473520739	4.192894110639592	1.9046162104865812E-4	0.44615746793026195	1.9365014884830376E-4	9.346246129960249E-9	0.4959007088275029	-1262.2100739742673	4499.186706185252	2280.377123702361	1029.722756857086	21.069559141644017	15.142831922956187	53	3	77	17	21	0.1971860257094763	0.2988029563955967	0.3058295959310321	0.19818142196389474	
76800000	-31514.168889090826	-30219.881534451866	-1294.287354638962	-30219.881534451866	83.48274183489943	4.269512585564298	1.8981579913957342E-4	0.4024461561687129	1.8743816680257398E-4	6.8049035999739854E-9	0.43068242650379623	-1264.1201041810707	3790.5828289046103	762.4581138355323	1307.2972352724248	10.726018793602188	5.08356680774773	61	19	56	29	6	0.19752042895651506	0.28825355035964506	0.30414229631751644	0.21008372436632317	
77000000	-31429.128612216	-30195.586675431005	-1233.541936784999	-30195.586675431005	93.60012864443874	4.0254894857502865	2.236378556767392E-4	0.4247102025157066	2.1923375112234986E-4	8.735540197590711E-9	0.42603990125412994	-1198.3350063255214	2698.0029681944116	460.07205291271805	1394.926601150476	822.0813021404647	5.512937453971085	56	40	16	24	35	0.19520982414077345	0.3021802811498905	0.30064218355459243	0.2019677111547434	
77200000	-31470.286441279095	-30195.913515972552	-1274.3729253065412	-30195.913515972552	77.27192644712834	3.827775231370647	1.9681027960011566E-4	0.35013262044718285	2.0675090185615474E-4	6.111872404540053E-9	0.37928778144147957	-1239.5808458944216	2391.531933288105	3006.9197136699427	1666.6080035983298	785.8684076730143	6.376883036148026	4	24	69	37	37	0.2030233664440743	0.2883200651812866	0.31349575448519196	0.1951608138894469	
77400000	-31410.106605013003	-30208.588418645093	-1201.5181863679115	-30208.588418645093	59.75840007323403	4.0727847722533586	2.6076102202500506E-4	0.37136728890923737	2.5844330923394733E-4	1.0147587880266042E-8	0.38976739864702054	-1172.6854632360648	2433.6507953026316	708.2090839022775	878.524789273168	4.808837517385851	4.662437637722851	53	64	16	4	34	0.20763614693187868	0.2920133841370398	0.30317403004313703	0.1971764388879442	
77600000	-31498.894400206136	-30183.129338095267	-1315.7650621108708	-30183.129338095267	98.32396077528783	4.26580644713119	1.586387380884059E-4	0.48166979068812754	1.5273282174467487E-4	6.219615824566512E-9	0.511850586262123	-1283.4870565256076	4875.118549310142	4341.183669900245	1204.3009907922394	8.469464061253785	12.2612994418883	36	17	82	12	24	0.1939975152794064	0.29200514456010696	0.3160166265514561	0.1979807136090303	
77800000	-31497.642786349857	-30182.47496011331	-1315.1678262365474	-30182.47496011331	125.11582492530401	4.19973996935951	1.6167766596880085E-4	0.448717442601307	1.553646287302665E-4	4.252702930848628E-9	0.41434418216583885	-1285.0926903592267	3201.6069275049135	1325.8323017550101	1036.56539211048	24.307420577121935	10.538357099328936	72	37	25	1	36	0.20192762035444992	0.3045163176718987	0.2973643391832011	0.19619172279045008	
78000000	-31499.021001581226	-30165.42040740226	-1333.6005941789674	-30165.42040740226	92.09270007103493	4.23574745328259	1.699175125380884E-4	0.4844152704158962	1.6245533974672784E-4	6.621204347714327E-9	0.4860489379563565	-1301.0220952908471	3647.1034286461363	2539.422359147653	1005.3065137032572	142.789493098656	7.201490418195116	65	24	45	9	28	0.19266824172439406	0.30222594522802104	0.30294158023725626	0.20216423281032841	
78200000	-31530.3903215164	-30189.932963369556	-1340.4573581468417	-30189.932963369556	136.79302579616098	3.9636801902390104	1.2858729700929367E-4	0.3902966574816092	1.3016761485325833E-4	3.0244660070957856E-9	0.41840836959878247	-1307.0056707866825	4954.0067844806135	1465.2183485935907	2524.107132244302	118.86455902092813	6.176655779548833	67	54	13	6	31	0.19698336874063935	0.30068300073543514	0.3087516930581624	0.19358193746576294	
78400000	-31477.25754640479	-30194.700402765422	-1282.5571436393711	-30194.700402765422	94.01314409824393	4.2754218875406425	1.6918267859593818E-4	0.42985399366914223	1.7392237050873125E-4	5.040684528332427E-9	0.42007782714494774	-1251.4025107815269	4471.9685914550655	3720.76337470276	1157.8682519997128	8.401746896109858	6.768077786398967	27	32	74	32	6	0.19257600119750662	0.3105785457953202	0.3091304324788336	0.18771502052833938	
78600000	-31443.168440000478	-30196.99602452808	-1246.1724154723977	-30196.99602452808	72.40748977679615	4.255273253942704	2.215657604214126E-4	0.47843716494757177	2.177944212669895E-4	1.0278919697880275E-8	0.46523009789916175	-1216.7503499098468	3323.6920897587547	731.4408144270502	820.0531137883306	5.572442488446626	5.964850622965938	60	5	70	17	19	0.1890116251911248	0.3108721037640654	0.3056163287899729	0.1944999422548368	
78800000	-31500.53445293622	-30184.105753091662	-1316.428699844557	-30184.105753091662	94.91586437098536	4.0642381318254825	1.9040678627910748E-4	0.35507310926235286	1.8122655962665905E-4	4.3464750106445346E-9	0.35421006093057933	-1279.946773901635	2987.7107838453912	3763.2055106203243	2517.8353894037577	1231.8264124447742	15.82459792585124	27	16	23	71	34	0.19729103916445126	0.29572253535124426	0.306928142186909	0.20005828329739533	
79000000	-31438.38151926922	-30201.894430055807	-1236.4870892134147	-30201.894430055807	66.27281387686077	4.3313839715662175	2.4595158670987627E-4	0.3618229221505387	2.487627984825002E-4	8.437503321880244E-9	0.3706935606986966	-1206.940743455719	2438.559455654223	1584.422315290428	602.3314250637754	3.0987159451573096	7.26996669272507	45	54	36	21	15	0.1974510494558889	0.3004481611556341	0.3098775466311754	0.19222324275730143	
79200000	-31370.38916001546	-30178.65471217995	-1191.7344478355117	-30178.65471217995	52.66843343070713	4.302285652074079	3.407692542252773E-4	0.4186209430074005	3.3744749404763434E-4	2.06819940793783E-8	0.42483036865128326	-1161.5825115199466	1642.665163445279	1633.7336495068485	752.1838001616933	11.266681189825018	3.308277413288238	12	63	56	19	21	0.19330507898550925	0.3031728398457469	0.3044449742231139	0.1990771069456298	
79400000	-31378.194580725856	-30197.771039427935	-1180.4235412979203	-30197.771039427935	45.95349942721244	3.9452851125292194	3.891089225125436E-4	0.5110293376670777	3.649498893283027E-4	3.6983710379598724E-8	0.5100331841562009	-1143.506742917082	2078.5675803955914	1138.3811336163312	2192.4492250516923	494.43037082688323	4.47522045139388	6	8	26	93	38	0.19581285806460708	0.3007179180425178	0.3024953932952936	0.20097383059758142	
79600000	-31360.812162083403	-30197.41239996538	-1163.3997621180238	-30197.41239996538	50.735656046612895	4.075106602926494	3.421717301680895E-4	0.37508591742447855	3.2548785013032823E-4	1.4845087351628115E-8	0.36474589550074454	-1128.4994456058628	2375.9847120766144	168.68780650477837	571.5068441499349	612.9962618016408	3.7916598154814984	58	18	33	26	36	0.18963067395197308	0.3073558416096451	0.2979325028172155	0.20508098162116642	
79800000	-31420.57084456086	-30191.660482008476	-1228.9103625523844	-30191.660482008476	61.3916014824522	4.312531907220042	2.5913800961724126E-4	0.39093701849359846	2.6819645763134206E-4	1.3533955909060954E-8	0.4259040784480319	-1197.9930136674666	2583.850093750491	1072.8964413640588	712.4646313793585	84.86075606861861	5.949480771875049	52	25	53	6	35	0.1970451810760188	0.2928061967507713	0.3141718888018879	0.19597673337132204	
80000000	-31479.390352620776	-30198.81788008736	-1280.5724725334146	-30198.81788008736	79.27667739975843	4.476947543529432	2.087949050031008E-4	0.4159784848790399	2.1587405539961752E-4	7.139298144687062E-9	0.40320562038603897	-1246.0586441671626	2651.1202390268522	1990.8745939965538	838.7289280067819	865.2439459016332	9.175420614145409	41	36	17	41	36	0.194601921077922	0.2904251083647179	0.31676888661927316	0.19820408393808683	
80200000	-31458.1590930239	-30208.65644792107	-1249.5026451028325	-30208.65644792107	63.396853252714195	4.1323729586134075	2.3658383848984576E-4	0.3563402187978173	2.3938893159866675E-4	8.321305062952154E-9	0.3835164364988456	-1214.4988454147765	2019.8629811992528	1870.0253231855336	1769.9058220685163	971.5009250853544	6.303350986829732	24	22	60	28	37	0.20240499877087564	0.2939345600755565	0.3059773362841626	0.197683104869405	
80400000	-31433.689198521824	-30207.44912821744	-1226.2400703043877	-30207.44912821744	58.81057283673118	3.9092962198852614	2.6258229007156776E-4	0.4198131667183075	2.681303206510791E-4	1.406570168873869E-8	0.4487440369502197	-1190.1708584955943	3463.7336391557783	2826.2941731867563	1348.0585011574053	828.3956697294955	9.984016382235682	7	33	13	80	38	0.1997697326519837	0.301526124467198	0.3012319469874344	0.19747219589338383	
80600000	-31364.383643524663	-30186.975185842442	-1177.4084576822193	-30186.975185842442	45.406279204985985	3.7682078851334992	3.471374894540497E-4	0.42810089809858054	3.2588895310692003E-4	2.5623615739462573E-8	0.4761178317011696	-1144.1174901801066	1913.7271713618807	1013.835705661267	460.67170491510046	440.31982001240567	2.3041378418677843	42	48	2	46	33	0.1901740886773648	0.30082384577277105	0.30595592156819573	0.20304614398166837	
80800000	-31400.84178933317	-30190.479590463612	-1210.3621988695613	-30190.479590463612	58.38126111270382	4.28583467862727	2.89961023876405E-4	0.36429677458707904	2.950070366694005E-4	1.4547578778026062E-8	0.4112606229448423	-1180.309661129962	3058.272574522878	1684.356105260448	631.3643713289749	5.640700632908648	6.83955263422734	30	53	52	8	28	0.20087380994343562	0.29768887236653263	0.303008431768755	0.1984288859212766	
81000000	-31424.180456549926	-30177.689546715996	-1246.4909098339292	-30177.689546715996	63.49191026827383	4.046641082493692	2.4221810958893733E-4	0.39759461057345413	2.4581659430866374E-4	1.1910351059984539E-8	0.4560619867724638	-1213.6304644634702	2206.7262737682654	316.7432879879733	838.7682678591636	407.06708823145095	7.073612479599989	67	9	56	4	35	0.1969450302586799	0.29706416874122676	0.3037711625271895	0.20221963847290372	
81200000	-31409.451172837158	-30183.301514360068	-1226.1496584770907	-30183.301514360068	61.99175139504834	4.263467957767199	2.4338617964981174E-4	0.411767874243959	2.4539656508794523E-4	1.1525619688501365E-8	0.4369574310382509	-1190.4739102642952	2818.852892153385	2185.733290826138	2157.6006358729896	685.816873142973	4.59408124432524	5	64	5	61	36	0.20147649075835547	0.3118150058968343	0.2958722587086919	0.19083624463611826	
81400000	-31434.460260821532	-30185.716768622548	-1248.7434921989843	-30185.716768622548	73.0405218751999	3.9054596950724374	2.2173777544678551E-4	0.43086261225125977	2.2245760558806173E-4	1.0159754799386408E-8	0.449232680326282	-1219.089591325177	2341.687729326264	685.8965104292563	1079.5715593050647	20.380845130151087	4.813151460782991	66	57	14	5	29	0.19732088331494751	0.30282859615814556	0.30889268218282806	0.19095783834407884	
81600000	-31423.114164440514	-30199.33774531911	-1223.776419121406	-30199.33774531911	60.67451102348925	4.094083931381309	2.4008605247260355E-4	0.4005528337807546	2.561280875255231E-4	9.114216852667805E-9	0.3862639795618049	-1195.5457509961745	2358.4226134177056	884.9315428487924	842.0925479503861	4.1496441030686295	3.1386687527853505	50	15	72	33	1	0.20049002481532416	0.30155153896356657	0.30578368905522396	0.1921747471658853	
81800000	-31456.19844444834	-30191.56223248921	-1264.636211959127	-30191.56223248921	85.38225129848526	4.082024581611842	2.1728807687445664E-4	0.3999427431458767	2.1994045604190857E-4	1.0801091069935359E-8	0.4611245914130869	-1228.429411164013	3621.224443106483	2857.9370426505775	1534.4672325730169	1165.075343413354	10.511049053784603	5	25	58	45	38	0.20180321509672372	0.3020680693259903	0.30042255516330635	0.19570616041397967	
82000000	-31534.903319021465	-30186.519353827785	-1348.3839651936787	-30186.519353827785	111.08144531386199	3.9982154273095665	1.3964525181688208E-4	0.43866538670202865	1.382652097337589E-4	4.001051871433185E-9	0.4643395183438787	-1314.8652490940997	4094.6368034791094	2211.6863414957907	1977.9748824767764	209.72869223396512	6.885606060108664	60	30	43	6	32	0.20352229043334796	0.2956977092388644	0.2989841419227743	0.2017958584050133	
82200000	-31467.042483022415	-30187.20461224066	-1279.837870781754	-30187.20461224066	74.43755742533742	4.217773996952008	2.160235823559277E-4	0.4158762261925809	2.0681419808224607E-4	9.195768225988753E-9	0.45097509928578644	-1245.904008439328	2562.0625781711933	2544.822818432257	711.2386391087774	550.2488782634448	9.230358327029757	49	28	51	5	38	0.19526680287471013	0.3005809012504391	0.31069406818108974	0.193458227693761	
82400000	-31460.003730203913	-30210.82525619138	-1249.1784740125333	-30210.82525619138	69.70308043217796	4.244970784816238	2.3245004712445168E-4	0.3211917509815543	2.3227339302592728E-4	6.444337067255809E-9	0.3475676057972563	-1212.107191374293	4669.697317092486	2779.9796849455565	3009.852219027671	1003.4676876587679	6.730719221962157	3	45	6	76	41	0.19763326624258717	0.29612969429306074	0.3064697897084966	0.19976724975585552	
82600000	-31442.946957657936	-30218.111104695352	-1224.835852962585	-30218.111104695352	57.6089528882675	4.2700148005836525	2.6699416318994317E-4	0.4235412110155604	2.564919760110848E-4	1.524135446785501E-8	0.46596299166428157	-1189.9000985585612	1559.8174540585603	1390.1680038097836	1061.9633508374845	1192.4931050884443	4.3402985661764815	5	45	70	14	37	0.19495718469910667	0.3003465684763179	0.31139229660895046	0.19330395021562502	
82800000	-31425.84228104612	-30204.432476949307	-1221.4098040968124	-30204.432476949307	62.90278548526134	3.9643465317224136	2.5822989455480356E-4	0.4767635085107386	2.492513493985548E-4	1.2753724461270771E-8	0.46626710140940536	-1185.8509327524	3301.758636681397	1578.3968955899227	1118.957949941015	912.3746863423036	6.846920934905964	34	4	60	31	42	0.19966847395577614	0.2989345190950387	0.3016818565141443	0.19971515043504118	
83000000	-31396.966002527624	-30179.590396009386	-1217.3756065182372	-30179.590396009386	57.42023264804102	4.222503456804628	2.969481624318177E-4	0.4513954306426474	2.944886347294314E-4	1.891401944244453E-8	0.4670462973336301	-1180.3776429013062	6473.180433447631	2687.5061018072474	380.48392894017394	699.9990122000851	9.375002204864163	10	26	6	90	39	0.1988454828084801	0.29974472131760477	0.30368617437960577	0.1977236214943096	
83200000	-31424.005501511936	-30167.09201270094	-1256.913488810993	-30167.09201270094	69.3937384901257	3.9437353865376266	2.189566323782361E-4	0.4185200638257113	2.2443117627881574E-4	1.0348117388533919E-8	0.45168273526144376	-1222.0984998489512	2016.3736883264592	1950.9344061374914	1664.5520285344062	909.9990687481645	5.691216287443326	11	20	45	56	39	0.19317909488290455	0.29769267320006604	0.3076795691348622	0.2014486627821674	
83400000	-31476.9052028823	-30199.197239004327	-1277.7079638779721	-30199.197239004327	87.57771668541606	4.195344380626193	1.981624781629639E-4	0.383792154961771	1.8721675023063936E-4	5.5441364506957775E-9	0.3934525557564601	-1240.6282759411968	3431.7162728726294	5650.298899456786	594.2396845663534	1118.3010858082198	10.973869122307953	25	11	10	84	41	0.18355523755199285	0.30634856462092613	0.3184939941496116	0.19160220367746947	
83600000	-31465.486692661627	-30203.21302714863	-1262.2736655129968	-30203.21302714863	76.10590667227729	4.009827396724191	2.3402926084834183E-4	0.42363768381492806	2.3108745527995012E-4	1.1697990245303987E-8	0.4685391606991357	-1226.8409197160768	2827.642900465886	1091.8559511327107	1456.9703471003509	1176.8731684773145	13.43699270381177	29	15	13	74	40	0.1973833681691273	0.2959039114750553	0.3068843212787332	0.19982839907708416	
83800000	-31444.731981610486	-30198.772510960778	-1245.9594706497076	-30198.772510960778	67.94417875664608	4.169126637060531	2.7278354179317805E-4	0.43466144131946277	2.686300993168547E-4	1.751287259700448E-8	0.4738880378826684	-1216.1434956111111	1526.4739142539834	1425.37336656974	1009.6878658028891	7.5163928873482	7.969594044788363	32	51	51	29	8	0.19971633991431584	0.30491890751634	0.29889686552711175	0.19646788704223234	
84000000	-31446.28037039964	-30181.26335916535	-1265.0170112342905	-30181.26335916535	79.39797345201384	4.136563609517469	2.3856285391139182E-4	0.45204542986447954	2.2502324751003856E-4	1.2613103206495284E-8	0.47259599858423224	-1230.1898759180071	2740.0854659588217	1457.7425139565682	971.0900880855163	921.9789476749421	7.424426051631876	42	44	47	2	36	0.19233084970093808	0.29876609909930596	0.3114863168172539	0.19741673438250174	
84200000	-31453.943584849578	-30182.278964024707	-1271.664620824872	-30182.278964024707	80.33140469774422	4.025519692009087	2.151482742447516E-4	0.3896082868977865	2.085264739859587E-4	6.054826406340679E-9	0.3663375877258305	-1244.4359596326246	3642.24542867538	1446.3688729307094	32.01354939216281	11.206823091691797	18.083605057625324	34	98	2	35	2	0.20228689851719509	0.2935990390301838	0.3062171220309215	0.19789694042169936	
84400000	-31452.19278335461	-30172.61572693907	-1279.5770564155384	-30172.61572693907	94.4312704258982	4.03632657043742	1.949598736240964E-4	0.4498073596555809	1.9485776606852374E-4	8.328269805095646E-9	0.4683990873714628	-1251.214368833205	3666.2198664268344	1446.7540998963195	120.58370333206416	6.813987661656181	14.707504502945813	37	91	9	31	3	0.20085885426057207	0.29548573404418077	0.30213096733258354	0.20152444436266334	
84600000	-31492.696287858817	-30170.631597774278	-1322.0646900845375	-30170.631597774278	98.58656153046485	4.326137243746651	1.6246030305792217E-4	0.44485273182830853	1.728586647677645E-4	6.820110921401325E-9	0.4769025339386935	-1286.151325927165	3702.1484419154385	1632.9588591857612	3182.932655616045	617.650441420776	11.957573448251404	36	18	48	35	34	0.19895504238259562	0.3012912552549938	0.3078665372361763	0.19188716512623394	
84800000	-31477.901239340943	-30164.972400033603	-1312.9288393073407	-30164.972400033603	95.96902467597698	4.024300759411046	1.6593931716520966E-4	0.4610281133973546	1.705292805039884E-4	5.667061456216952E-9	0.4411596160584621	-1279.690999383523	2653.979488460592	662.6774231885651	866.7277652079066	817.6789659856487	11.751168585083773	84	22	4	25	36	0.1902845863819555	0.31001900847650593	0.30083804310663054	0.19885836203490773	
85000000	-31454.68681147409	-30196.903273402	-1257.7835380720885	-30196.903273402	84.07090200199579	4.319216077123159	2.073088744977927E-4	0.458938691081897	2.151287718194151E-4	1.2049237665263088E-8	0.5100313534838867	-1225.9142866463696	2900.3262932973894	3622.293379381547	859.4317164016202	5.0484493002708986	11.745411000976098	14	45	75	18	19	0.202743044710368	0.29478618224428665	0.30676629316709514	0.19570447987824996	
85200000	-31442.702322273493	-30196.47593074933	-1246.2263915241629	-30196.47593074933	73.44411779735145	4.104068240118358	2.406722522277841E-4	0.41318562469784204	2.3357058021509567E-4	8.271007054986087E-9	0.3958510270900227	-1216.2142918412956	2622.668544391324	1659.6875960012405	768.0127607684578	6.727489526615596	9.921466406428134	44	29	61	17	20	0.19834379566588486	0.3023078126385029	0.29528717645905117	0.20406121523656082	
85400000	-31475.069435732556	-30211.579619230608	-1263.489816501949	-30211.579619230608	72.40556934220322	4.451967990248739	2.4291543390054957E-4	0.3740450058632091	2.456525892867751E-4	9.508708182499607E-9	0.3949917080971275	-1230.2427274233294	2767.600121199901	1580.9145825580933	558.1743751786094	481.22201129138995	15.323489191208852	30	59	36	10	36	0.19770940975141155	0.3038986209917452	0.30359441879851606	0.19479755045832692	
85600000	-31444.53064505541	-30188.557102034752	-1255.9735430206572	-30188.557102034752	67.9878233640503	4.264683732965684	2.7452983438357897E-4	0.4031548567203958	2.6389032589805965E-4	1.5620776858884847E-8	0.457376509231945	-1222.1456574837728	2241.912983080485	1430.9771425900901	1008.9918383179192	483.4439628157126	13.672090421748726	17	55	57	5	37	0.19912496545481306	0.2979121977864894	0.312238721924281	0.19072411483441606	
85800000	-31471.20664912091	-30195.76588131206	-1275.4407678088496	-30195.76588131206	73.74838125518885	4.006319567257425	2.140254235040561E-4	0.39695138426616416	2.166663462734764E-4	7.366817931112648E-9	0.39722118182869726	-1242.5203182799805	2171.3222368515767	1669.2404804732444	924.2134153778724	471.61411608028254	10.814588850188485	63	12	50	10	36	0.20736225041352202	0.29893988172376107	0.30604461339659317	0.1876532544661232	
86000000	-31437.010127371446	-30195.915580853904	-1241.0945465175414	-30195.915580853904	70.67829756909528	4.213839760800174	2.3574999278062764E-4	0.4693550533491391	2.3436829265310944E-4	1.2918399574760845E-8	0.4847468508775877	-1211.560144225427	2378.713293638389	1260.2052370140239	842.2857632373552	7.287157177141528	7.4149105339268395	49	33	50	17	22	0.19822056387238376	0.2999985943197778	0.3069275014654065	0.19485334034243143	
86200000	-31401.32208768578	-30167.564102528722	-1233.7579851570583	-30167.564102528722	60.50219244525928	3.958133870354001	2.503776196837943E-4	0.46119501117845957	2.468463530969554E-4	1.4452868505662271E-8	0.49388461055915667	-1200.5278266598273	3096.5083485240557	1470.0637376533414	793.3534586524312	320.57487222849534	4.315137617779047	33	39	60	3	36	0.20487065053010636	0.29623490828733473	0.3043703453667676	0.19452409581579083	
86400000	-31442.362755351616	-30197.201632227647	-1245.161123123971	-30197.201632227647	75.66241991262264	4.284184049584468	2.206530932279051E-4	0.3782334773686503	2.1738630836425586E-4	7.892191950721956E-9	0.4073524683912343	-1209.2598019088596	2102.5126142036274	5402.712201884286	1209.9392291429904	4.444475767278964	23.232454808739814	25	15	95	33	3	0.18936898755653092	0.3010837226776545	0.3166219263692267	0.19292536339658753	
86600000	-31397.798331751866	-30164.75215659492	-1233.0461751569442	-30164.75215659492	75.80644168386473	3.9422229654424292	2.095017981054198E-4	0.42035315953536206	2.146912308066568E-4	9.119581934275311E-9	0.4478914515193108	-1197.7055093158385	3136.24090501959	1734.5423141642273	1620.1989342263314	1043.4469171266726	4.0273847863566825	45	5	6	77	38	0.19669368238811794	0.29999358662900544	0.30629047637147794	0.1970222546113985	
86800000	-31480.06797335038	-30200.453985542405	-1279.6139878079728	-30200.453985542405	86.84398591507967	3.9116087437422284	1.8354715116831465E-4	0.40707182595751534	1.793854191229831E-4	5.583782642553994E-9	0.4139443086535787	-1243.4219621063444	3962.49075868441	1606.2027264658625	410.73954858210857	1388.4361580998102	8.408144423910777	38	64	17	14	38	0.1948056124361558	0.31054192005598463	0.29839010867631277	0.1962623588315467	
87000000	-31453.171217432267	-30207.979061269354	-1245.1921561629142	-30207.979061269354	76.51782262988533	4.259837832403212	2.1454197124841384E-4	0.30704934453146715	2.2056298455857694E-4	5.0743317644375735E-9	0.3266651411986416	-1210.6495249534537	2260.1537654466024	3796.4444353706594	892.3286867931627	616.7433576410415	3.8528384209229807	67	11	49	8	36	0.19815586884611672	0.3024018829004726	0.30939217675232406	0.19005007150108652	
87200000	-31411.95717250199	-30181.222092385495	-1230.7350801164935	-30181.222092385495	69.29060711056638	3.928542798662857	2.2074602991192433E-4	0.47874696089636326	2.3023046525558877E-4	1.2678968906111706E-8	0.48895936609703244	-1200.6236640096843	3590.50450108357	1975.4293834568348	988.6050820235827	3.366259997956578	4.486901101368885	63	9	62	17	20	0.19487750070234108	0.30387966408105	0.3078282685750165	0.1934145666415924	
87400000	-31497.91578782229	-30192.671369586853	-1305.244418235439	-30192.671369586853	100.73385088607449	4.058583469207051	1.592499557019075E-4	0.501558907975602	1.6016762656722385E-4	6.178748917722119E-9	0.490876177690366	-1273.527133811108	5265.523916813727	2484.540494472472	1230.7687598380298	5.866616300062982	10.71448308189751	41	53	40	27	10	0.20387807843127864	0.30320395128721805	0.30638490677685487	0.1865330635046484	
87600000	-31528.548290614428	-30218.90140701245	-1309.6468836019783	-30218.90140701245	101.19540993217973	4.045771013849675	1.839662468147087E-4	0.40023073378717533	1.6683488944187067E-4	4.114879550280191E-9	0.3740670753979634	-1278.4765345984988	5813.981217134393	1974.229613815971	565.4329198552674	49.700147555976976	16.311880161081618	26	104	2	1	38	0.1958655897603674	0.3003182952484412	0.3085447515361063	0.195271363455085	
87800000	-31546.155840229658	-30199.682643317163	-1346.473196912495	-30199.682643317163	112.37805580488137	3.920220800640844	1.461684979899364E-4	0.40249123107290924	1.4200372998998554E-4	3.357168758018925E-9	0.39926843052075667	-1313.8213722774012	4499.425423298692	2243.638397308997	1398.2442459998954	12.949508370425892	33.86345039659927	46	58	28	35	4	0.1897630550272176	0.3024583347045464	0.3078856002218773	0.19989301004635848	
88000000	-31527.98519205806	-30196.876729987995	-1331.1084620700647	-30196.876729987995	99.11047796112499	4.102882835118313	1.658707510499705E-4	0.42455457066008506	1.6302318063203018E-4	4.670360334220871E-9	0.4145460235492556	-1297.58430862047	11813.718138883187	3054.886193244068	995.7713669285641	54.30684210205444	17.96741692037692	6	61	67	3	34	0.20888892354205166	0.28487053977266286	0.30509466629966503	0.20114587038562026	
88200000	-31497.168858485413	-30200.046301230628	-1297.122557254784	-30200.046301230628	72.490351164767	3.9607095825054768	2.150241952801432E-4	0.4636064667092088	2.0375927674555936E-4	9.791754865889102E-9	0.4602561221338005	-1264.9852215934372	4555.307271645599	1954.1622978621901	1041.7683091178897	57.06006212529284	9.375412687707206	42	42	46	16	25	0.20401347179153148	0.2970685548925061	0.3055131721609119	0.1934048011550504	
88400000	-31454.38510483854	-30204.983603421108	-1249.4015014174327	-30204.983603421108	72.00784944826711	3.969737945763672	2.3005284385544E-4	0.4521053767023816	2.2118917815779863E-4	1.049859007384955E-8	0.4643156209591842	-1219.0766732030136	2818.5803489110185	2222.001902174713	734.27699989641	10.44352450815617	10.064799849986905	12	49	71	22	17	0.20122908206628493	0.2963874131127106	0.30592253333264713	0.19646097148835728	
88600000	-31559.197462417877	-30208.871620082715	-1350.325842335161	-30208.871620082715	103.82152242142477	3.947947793045701	1.5743514793486476E-4	0.4397816465981887	1.558014687867622E-4	5.166584179778219E-9	0.4666899057068265	-1311.604231725904	3649.792773774133	6458.704510320262	4533.599342427574	1727.2542838508343	21.412078017352773	41	8	9	77	36	0.20352669690656888	0.2980851188489928	0.3022667672708126	0.19612141697362573	
88800000	-31496.869219927983	-30206.354386457315	-1290.51483347067	-30206.354386457315	84.57679479302617	4.38565408716152	1.9854294762488013E-4	0.4500780192250269	1.9341639197733752E-4	8.532071506517938E-9	0.4735803346576227	-1259.9278802575152	3364.115778649005	1738.5186034247254	741.7116584899542	36.57495050437148	9.734237933858207	50	35	48	5	33	0.196471584787276	0.3057384240943677	0.3008007754319099	0.19698921568644626	
89000000	-31424.720395123735	-30190.254500480267	-1234.4658946434672	-30190.254500480267	61.53397910880585	4.401834109212368	2.743487116825848E-4	0.41505989456631925	2.599209096754336E-4	1.2410248222451384E-8	0.4146950934946399	-1200.0798780502141	2120.8997969511665	1798.4815460380598	289.1863856598674	628.803184417583	7.335879521820149	46	48	27	15	35	0.20061977368379702	0.30295684071560935	0.29452237094455697	0.2019010146560364	
89200000	-31434.386276009966	-30172.63125395579	-1261.7550220541748	-30172.63125395579	71.36263050211487	4.2640612831529126	2.3186160063165938E-4	0.3816207453459432	2.236978687481566E-4	8.225124706026975E-9	0.39463291839182907	-1226.8333558171248	2168.322604299656	1647.0205849754877	2044.6016510967772	745.9421794252127	5.893512157744547	47	43	13	33	35	0.20808325296833072	0.30490072117913397	0.30055879295219345	0.18645723290034158	
89400000	-31430.735982237475	-30188.32612008164	-1242.4098621558342	-30188.32612008164	75.67911528163737	4.079700543234588	2.0520188634341827E-4	0.43715983088578947	2.0616254279775986E-4	8.64029180327239E-9	0.44503411989782365	-1206.3444037716831	2949.65007345545	2960.8287696150487	408.2795984551006	1064.2242873080206	6.230974656959105	25	44	30	34	38	0.1927688995160889	0.2930774298610009	0.3059517515154445	0.20820191910746544	
89600000	-31491.267163544275	-30194.093453466427	-1297.1737100778485	-30194.093453466427	80.02681914171582	4.114036177189734	1.928307876743888E-4	0.5010371819360981	1.9660667700001233E-4	1.0391005874030829E-8	0.5242944459438992	-1261.5269217683997	3750.5597979998684	2270.661445802177	1494.3813420464173	909.2877675417876	13.673322813071518	41	18	32	42	38	0.19679475333378849	0.30191959356657594	0.3023654132725347	0.19892023982710072	
89800000	-31491.67770333517	-30195.65303676129	-1296.0246665738764	-30195.65303676129	84.27796509370759	3.905725293521589	1.8734576132135885E-4	0.45612673612373467	1.8454716898081742E-4	7.43881244350587E-9	0.4670526848555229	-1259.5301519843174	3505.6940468373728	495.8020448856665	1600.2886708640858	1345.8303248919794	13.007762289846312	50	29	39	17	36	0.1940377092869552	0.3006609416741255	0.31236674532631603	0.19293460371260313	
90000000	-31473.370710148774	-30179.229084128056	-1294.141626020717	-30179.229084128056	89.68865534398253	4.04574371078199	1.8653424835409814E-4	0.3400869323773068	1.847504893077758E-4	5.0996660513690125E-9	0.384828513241783	-1259.0574789622067	2826.6023597811763	2697.543267069274	2428.142987624321	719.8041630856919	6.091527334076273	30	26	13	67	35	0.20194855995839003	0.29217597338990053	0.30961537118412874	0.1962600954675806	
90200000	-31396.314072286445	-30203.971473048816	-1192.3425992376297	-30203.971473048816	49.840272482234184	4.004092242126593	3.0539423060254423E-4	0.3761491305756954	3.306752670420641E-4	1.942615131136106E-8	0.42222977796170746	-1159.2376713450294	1642.594180582169	1147.7199237282064	892.0345583827481	435.0727920328345	2.378009761959742	62	4	42	30	33	0.20379991906388278	0.2901721011495313	0.3052439369666085	0.20078404281997825	
90400000	-31385.475793279693	-30204.82434380363	-1180.6514494760634	-30204.82434380363	51.64494507738033	4.289355086077048	2.761419989917351E-4	0.4368303935012296	2.9278352003735207E-4	1.8566778464145245E-8	0.4724932296843869	-1152.0966319841284	1872.552134520424	847.1621163445775	649.7785340937987	1.4119397125515087	3.335593201800917	57	26	53	9	26	0.20340257771567602	0.3096088851327743	0.29702506517413624	0.18996347197741417	
90600000	-31411.65569678323	-30196.64187915015	-1215.0138176330784	-30196.64187915015	56.78101829072917	4.086704796872935	2.5844691575843134E-4	0.4171901922359103	2.6051686842671967E-4	1.5270929101708774E-8	0.4636135041433299	-1183.2096588883364	1670.3675513762942	2240.849914999926	899.549052840797	99.12173732596348	2.86113515375879	13	46	73	7	32	0.1959628806541198	0.30070337367368505	0.3065775021020199	0.1967562435701761	
90800000	-31470.673423134303	-30184.38557660848	-1286.2878465258214	-30184.38557660848	73.7086429479535	4.159342698946121	2.05752442567031E-4	0.45928349740371527	2.1037740154292606E-4	1.0800366195352739E-8	0.49851274003483487	-1249.2281467974333	17710.268581044722	2233.238423772418	738.6654647609444	610.8097177323658	7.454666787209384	3	87	2	48	31	0.20241239356176569	0.2984219723209066	0.29736237946575367	0.20180325465157486	
91000000	-31439.89101647133	-30175.513627368193	-1264.3773891031387	-30175.513627368193	71.47557770543958	3.8058411958872687	2.502485842976708E-4	0.47460766096600343	2.3986973840229385E-4	1.3391764048877609E-8	0.4626956257761992	-1233.386897100692	2813.375266596301	2078.67972389768	530.4757970657195	53.58301920049151	7.261281458909448	3	82	53	2	31	0.19752960789661028	0.29693098873461404	0.3091936374029006	0.19634576596587586	
91200000	-31469.35119166163	-30190.09330145993	-1279.2578902017008	-30190.09330145993	89.72731527946812	3.8899916076168806	2.115434945879846E-4	0.4235044748732059	2.0671888829394168E-4	1.039500139393535E-8	0.47406159572766404	-1245.9686740816128	1196.5634900140144	2525.8802902913744	1199.566386398774	379.6906753697822	8.953873842837387	1	64	65	3	38	0.20756635167909585	0.29617974539130276	0.3069041789066009	0.18934972402300132	
91400000	-31407.914257869994	-30176.012934779537	-1231.9013230904561	-30176.012934779537	65.37310874125696	4.211446822988769	2.57843592342349E-4	0.43427497935207116	2.530038369427392E-4	1.4294519994684695E-8	0.4662794101425466	-1202.7012775452874	2320.7940471621832	669.9636610180271	713.1254859099522	13.724369807406811	7.839150652565147	72	55	4	25	15	0.19935191649900505	0.2968291519626469	0.3087747045257715	0.19504422701257731	
91600000	-31436.87607381245	-30203.042883417424	-1233.8331903950273	-30203.042883417424	59.707917730407594	3.9874424245358395	2.795049620285652E-4	0.4595542672530636	2.801818082309019E-4	1.8208531064720504E-8	0.48899402043126733	-1201.4023329406295	2227.152478427223	1302.55397836799	588.3986345427388	264.5845569662455	7.318919149620065	72	12	51	1	35	0.1957770843080384	0.3010157985395544	0.30625337200324254	0.19695374514916544	
91800000	-31403.493789343254	-30194.810635593094	-1208.6831537501612	-30194.810635593094	66.5662403205018	4.273102189696735	3.2147306724226033E-4	0.5012854462401348	3.1242715652360614E-4	3.1080955543353644E-8	0.5432281348720439	-1178.7254631455326	2070.8807951647036	763.6362523203003	171.32816118943973	89.07054162226866	11.729013289723383	57	74	1	2	37	0.1927319530004542	0.30673251790926365	0.29957952428380846	0.20095600480647444	
92000000	-31394.241923016416	-30195.449782358628	-1198.7921406577889	-30195.449782358628	53.80557801592834	4.004230401717878	3.24705503321953E-4	0.44238729466558024	3.334757353187223E-4	2.1007303970881186E-8	0.4412057227446221	-1172.2796093959594	1759.1700860057003	477.30433075726813	70.77325689702418	25.293959644876622	5.38184980664113	77	59	4	2	29	0.19211679455463723	0.3019128577326108	0.301618576104772	0.20435177160798057	
92200000	-31437.303370074915	-30206.174439063176	-1231.1289310117397	-30206.174439063176	61.425962223546904	4.199724673658855	2.7678250253281283E-4	0.3899058942138238	2.6980199241930343E-4	1.3164363081597418E-8	0.42389212449570507	-1201.2866636105575	1839.0159036347718	753.2752512090542	700.8318764859897	9.170651217180046	17.599370100469685	79	47	8	35	2	0.20059434899671783	0.30508437054356025	0.2964343726654301	0.19788690779429233	
92400000	-31440.28498593374	-30204.990236682566	-1235.294749251175	-30204.990236682566	67.6303846307222	4.132752754113853	2.5291913231960937E-4	0.45209227919326705	2.4068911994939586E-4	1.3935075628756388E-8	0.47398939462414447	-1205.5225540161537	2826.5285247569163	696.8756344312022	776.7143562324206	18.603815661217652	6.16156496436732	53	46	34	5	33	0.19239275736367387	0.3023556238111892	0.3119896192127763	0.193261999612361	
92600000	-31460.685917456085	-30209.895019370742	-1250.7908980853435	-30209.895019370742	66.72493876092871	4.131846425778359	2.466186440255275E-4	0.40894721234672277	2.491678607935131E-4	1.0558694338177422E-8	0.41160118620949876	-1218.827042015941	2246.2180549330233	512.4626101312326	1104.0952102879169	132.1457506012633	13.550631965046337	72	39	16	13	31	0.19681922613228722	0.29586589892194426	0.30735673473114633	0.19995814021462244	
92800000	-31460.2531401296	-30205.699313518162	-1254.5538266114388	-30205.699313518162	59.15599892943389	4.0872468434546185	2.5991416489773244E-4	0.41222944398407396	2.5125010917838574E-4	1.1624516884046812E-8	0.43287446290474296	-1230.0598724553802	1900.587403490119	857.2896777882537	65.71037305330634	4.009259123687562	2.0406160015251245	61	73	15	17	5	0.18913537926291202	0.29923536219822106	0.3164584500074385	0.19517080853142865	
93000000	-31451.460225487335	-30184.97121011428	-1266.4890153730555	-30184.97121011428	72.43657992543034	4.154781392202792	1.9489594381742607E-4	0.5225041495996444	1.9468747722147702E-4	1.1525085446992921E-8	0.5504969692812809	-1241.5351116622794	2817.876607727769	1297.79140495971	4.516745217910156	6.924070421512469	6.200875328880125	53	79	1	8	30	0.1963335671879363	0.30019240666891345	0.30458025517221676	0.19889377097093364	
93200000	-31408.169944458998	-30200.657082470545	-1207.512861988454	-30200.657082470545	62.92691781912947	4.123113085021457	2.8876859129453586E-4	0.4234391858982028	2.7635526521980824E-4	1.4436517591837311E-8	0.42667924502070864	-1177.9428938836754	2125.6157646251277	735.6274260810458	867.9891407404613	5.482136975808951	6.796252679506304	57	16	59	13	26	0.20288744425320676	0.2942588408137801	0.3055204429546235	0.19733327197838962	
93400000	-31415.738243272284	-30181.591853875303	-1234.1463893969808	-30181.591853875303	65.79268554752743	4.264644385928161	2.972054561260546E-4	0.48441498260693194	2.845971549403871E-4	1.8182409177489618E-8	0.465620237389145	-1203.7801158919074	1624.0174576622542	619.1224372754349	668.7142295892135	11.942407273864712	22.7445742387539	65	11	58	35	2	0.1944731997677394	0.2958755255778578	0.3072116289722224	0.2024396456821804	
93600000	-31437.746155308054	-30203.561762865433	-1234.1843924426212	-30203.561762865433	67.12820950418491	4.048620283648484	2.659810287180883E-4	0.45967486147417663	2.459531720874297E-4	1.599894932238362E-8	0.4750324550536199	-1204.3112769885815	2506.977052581629	1644.170805955344	938.4160064130999	4.2824118620515925	4.5946849615970775	34	53	47	30	7	0.194013780271816	0.3016936211633387	0.307892463868279	0.19640013469656636	
93800000	-31388.19058524163	-30190.848619082983	-1197.3419661586477	-30190.848619082983	61.62744904121441	4.329081185040035	2.583367324164194E-4	0.38170727602756477	2.6785588223223903E-4	1.1569303576697561E-8	0.39624208172462255	-1166.5377046258718	2301.527310610195	1956.4745264421756	952.355044013858	3.6399212644845482	8.535708599719417	40	13	80	33	5	0.19549766972104016	0.3054308846863978	0.30696564163555595	0.19210580395700605	
94000000	-31393.740521091626	-30185.709519776738	-1208.0310013148878	-30185.709519776738	57.29685472696896	4.153603231604431	2.8828978752002733E-4	0.41519538504099235	2.7705752831186034E-4	1.7262603564603466E-8	0.4570429294450406	-1175.7525921748386	1650.4975466557091	839.6234409277662	664.1362195432151	387.4116246038186	3.3200936981803504	73	34	28	1	35	0.19750189861692685	0.3088960094200048	0.3014749326344949	0.19212715932857335	
94200000	-31424.570473315223	-30202.73825951976	-1221.832213795465	-30202.73825951976	66.12085681773318	3.9837805729671665	2.665479099906285E-4	0.4315819831448874	2.607657426696002E-4	1.2301406141171266E-8	0.42001053104433567	-1192.1327034330077	3163.198076091146	891.8346424828903	694.7221631024529	4.857548926547554	7.2822427499346905	47	42	45	15	22	0.19345864599222115	0.291429182044943	0.31664361099851446	0.19846856096432125	
94400000	-31383.026574502655	-30165.6853474972	-1217.3412270054537	-30165.6853474972	61.70423493366379	4.122866896513163	2.8421658120936504E-4	0.4021792401453624	2.8553159005706305E-4	1.4595495729560919E-8	0.4271408093879322	-1190.2422213538262	1589.3062694036275	985.200852772455	121.26753115811677	26.012024575922723	4.797253342365068	56	73	3	12	27	0.1941047164420097	0.2986277485120481	0.3129872522138338	0.19428028283210827	
94600000	-31414.71630897412	-30200.361789733684	-1214.3545192404338	-30200.361789733684	56.82773337371151	4.027772618966275	2.998383288942129E-4	0.3778337613138981	2.9861455174591306E-4	1.4747028303139834E-8	0.40644018246505664	-1189.7600095178339	1716.7246602765504	1205.3658201265716	7.428893349720615	7.001819831104318	4.54140905767396	21	112	15	5	18	0.19317688653283746	0.29612540641550306	0.3121429017530089	0.1985548052986504	
94800000	-31392.601274122506	-30210.064834261175	-1182.5364398613322	-30210.064834261175	56.40174313834319	4.177353527134797	3.3422253460111285E-4	0.40464622804585487	3.140229524452573E-4	1.7343838453354517E-8	0.4098735450035248	-1151.8706486979208	2258.6868981851867	498.1407922618722	1089.7741825086866	4.286744989710101	5.095869522938041	54	64	16	24	13	0.19461360213378068	0.29562015302365874	0.30294589954039697	0.2068203453021635	
95000000	-31423.005259426045	-30186.555614249217	-1236.449645176827	-30186.555614249217	52.867986653193114	4.456846786919523	2.788801636530998E-4	0.5053659901552736	2.673218551513415E-4	1.5961196499580187E-8	0.4737580173124017	-1207.2032689712812	1962.510837596092	805.6525600676389	571.811518733679	6.686393925200263	8.957501302390723	63	35	38	3	32	0.1900580582171959	0.30327062254268405	0.3062963297014392	0.2003749895386808	
95200000	-31398.311401316136	-30185.24228673902	-1213.0691145771148	-30185.24228673902	57.85244920453946	4.214407285792678	2.8749741956265963E-4	0.4712355477919753	2.8417716545474603E-4	1.9080391465476386E-8	0.4797363864191971	-1187.9184252344917	2359.681452153287	603.4651475142351	23.09090528973512	9.98859608160544	4.562602729113616	53	80	10	14	14	0.1953028823744304	0.30051518338688343	0.3109868882212346	0.1931950460174516	
95400000	-31378.00836781459	-30190.310455363862	-1187.6979124507266	-30190.310455363862	51.6529235034118	4.175450712422023	3.112527108089448E-4	0.43488688925388275	3.0754503493727524E-4	1.985824910965453E-8	0.45254326424306784	-1154.9781096715324	2256.9511993050423	626.0650053449298	1006.6265487042483	159.8927503989091	6.213147145042871	54	63	12	4	38	0.19975194804942767	0.3002501038588861	0.30278809034728155	0.1972098577444047	
95600000	-31374.376282570127	-30171.45894969551	-1202.9173328746183	-30171.45894969551	58.58166691107924	4.179289562105205	2.6944055009773946E-4	0.4648553273766614	2.620827014919253E-4	1.4948974084848728E-8	0.47045128761697164	-1167.452998672743	2368.2639917296765	1969.5776196845407	422.82301705255276	898.4120475450379	3.2799382338397227	35	40	14	43	39	0.20246640822821196	0.2972195173484966	0.30578150524019093	0.19453256918310052	
95800000	-31444.05287127321	-30199.338287947703	-1244.714583325506	-30199.338287947703	72.40191141422979	4.22507076323471	2.469123929867186E-4	0.45787937933645056	2.435234394471339E-4	1.1290010621924171E-8	0.439982931455003	-1210.531391882822	2261.7853686345697	1337.4827357931695	507.2631102693399	818.4283702362032	7.245704299550181	44	55	9	25	38	0.1952171972737492	0.31042648048020977	0.30200921119340474	0.1923471110526363	
96000000	-31421.874972073078	-30212.213130743425	-1209.6618413296524	-30212.213130743425	55.82427438358363	4.311740373723513	2.663204990717521E-4	0.4451580036738337	2.784377249207372E-4	1.689344645781041E-8	0.44588692767610394	-1175.3632210167168	1447.6113946140774	2197.4698735841234	911.5543208028746	597.4206562539886	5.1121323241856444	3	38	83	7	40	0.19632456908821358	0.2927084603394607	0.30351098043414276	0.20745599013818292	
96200000	-31456.208177286586	-30195.08894803668	-1261.119229249907	-30195.08894803668	64.39745605625428	4.083472629962561	2.7977734493384433E-4	0.45287614261449877	2.5633328479518464E-4	1.2798159445405296E-8	0.43034892944061526	-1224.4479887954687	3025.0217028580737	2013.58906074877	731.7504553820311	1334.9110319321028	9.706893420251099	8	63	52	10	38	0.19870009494714308	0.29660947538948323	0.3002186392052313	0.2044717904581422	
96400000	-31429.79817429062	-30206.44241980508	-1223.3557544855382	-30206.44241980508	62.05255864173658	4.415745017216736	2.822833355182908E-4	0.40686922487292326	2.743348991804451E-4	1.4511018857795193E-8	0.43202349966581116	-1191.360429201604	2499.91912833989	644.6331540046949	680.0943463133435	213.29507226140612	4.565630415895786	54	7	65	9	36	0.19628078410930322	0.2947252902618059	0.31028262314020866	0.19871130248868205	
96600000	-31416.99220614114	-30212.85226423491	-1204.1399419062345	-30212.85226423491	52.267177073065064	3.9160496749892806	3.0796237826174826E-4	0.44865006090379267	3.048565064090014E-4	1.8106078420929246E-8	0.44274222510522454	-1174.0620794013969	1805.199172591736	1240.2631253233646	479.3696735813206	46.85014816430681	3.5740324242347645	28	88	17	6	32	0.19411432758501748	0.2959194818558205	0.3036775563993978	0.20628863415976403	
96800000	-31409.0859832577	-30213.280635584193	-1195.8053476735088	-30213.280635584193	52.05121470387111	3.872639769874431	3.5013279826191074E-4	0.4267346974135572	3.5148146402774863E-4	2.4008690979549452E-8	0.44213680089501745	-1164.4781194288655	1787.2486510124745	441.15094221403143	685.0450359477835	94.41380094069247	8.302589896530007	36	23	71	4	37	0.20439379533782207	0.2998655573394808	0.3103924839439222	0.1853481633787747	
97000000	-31376.324115481035	-30192.998326837438	-1183.3257886435952	-30192.998326837438	53.12507385916398	4.325596775749972	3.234423348578386E-4	0.426463870779159	3.22853895450171E-4	2.063217146850479E-8	0.4382389368786599	-1154.2078178082738	2283.7685191755304	548.5683238353001	509.4520016498436	10.654655887039604	6.5223817788444585	59	42	31	3	36	0.19097378609827037	0.2953211616425056	0.31257281269706044	0.20113223956216342	
97200000	-31367.297222425914	-30173.69359653085	-1193.6036258950612	-30173.69359653085	54.188015480160765	4.0873934668503775	3.25871230574776E-4	0.4618552340454589	3.2220069129164304E-4	2.674004640688313E-8	0.5138986107379965	-1159.5947888366638	1869.1591997771943	954.4215188825106	173.9583141593928	511.96144873449634	8.5903381284364	53	45	21	13	39	0.18465068487998876	0.29924478924295594	0.3139101562603717	0.20219436961668352	
97400000	-31393.920269413404	-30188.467806518212	-1205.4524628951906	-30188.467806518212	52.40106135289483	3.938762937155777	2.9978812786228434E-4	0.491910378078453	2.893848369284874E-4	2.1873433961329865E-8	0.5013518625669116	-1170.4883595236224	2123.834013724356	2151.294458139952	541.5305009334302	644.5325340050955	3.9789424933150173	42	30	16	47	36	0.19757058372147465	0.29620620253417335	0.3101798987576027	0.19604331498674932	
97600000	-31326.652740404774	-30179.03933384783	-1147.6134065569424	-30179.03933384783	43.31330023082961	4.080228769646695	3.567337519267463E-4	0.49028185262275087	3.493560353783965E-4	3.073634643150908E-8	0.49130047263921284	-1112.5038016545454	1659.2538712786663	2296.1797139302976	436.89460731647364	496.16086566308337	2.568621959010913	59	15	45	15	37	0.19508786349097426	0.3048317331014872	0.3065878977224976	0.19349250568504103	
97800000	-31421.6543644259	-30181.097908582637	-1240.556455843263	-30181.097908582637	64.64650987513656	4.097136132750927	2.6789196317681156E-4	0.46262275097325745	2.6607816361697435E-4	1.2327975320883321E-8	0.42478278542848635	-1203.8733253886853	1728.9752261411072	3430.849349367276	792.6534492382809	1137.2933561835832	8.332285227281293	39	20	66	10	36	0.1973497364795104	0.3000619529263423	0.3086017195238736	0.1939865910702737	
98000000	-31398.51794124278	-30199.814875738353	-1198.7030655044248	-30199.814875738353	51.07203728838582	4.040069455143435	3.0175955264054484E-4	0.4763822626219053	3.108932272487646E-4	2.445948466857227E-8	0.49743821764804125	-1174.4285468701519	1466.8997211445492	596.1890263856857	7.5922462965621	4.586785278639463	9.089131083364018	77	56	13	22	3	0.20311506772694565	0.30024174601140546	0.3011203237242484	0.19552286253740048	
98200000	-31386.020467042763	-30182.288942273834	-1203.7315247689282	-30182.288942273834	65.7023363950493	4.099253039290078	3.3936936572201887E-4	0.454475276943386	3.231083644765236E-4	2.6800310087688684E-8	0.4812731386263362	-1173.6929103968346	1549.2258673930482	616.4799875581186	728.2531065880336	12.979438898048414	12.777143908848304	56	4	70	21	20	0.19406364405085166	0.2990077193091093	0.31212331697767026	0.19480531966236878	
98400000	-31378.76206310448	-30196.61330570834	-1182.1487573961429	-30196.61330570834	50.23792167162021	3.8851716427634813	3.497772222421032E-4	0.4285560416788564	3.3250206003762703E-4	2.2369595969901225E-8	0.4429369544932079	-1151.541531274597	2568.9853989472113	1598.5112197033554	613.9897589227932	14.123325505683052	3.7621306977135522	38	1	93	21	18	0.19963110815162255	0.2960079513720631	0.3087843864015846	0.1955765540747296	
98600000	-31411.370658438304	-30216.51091652017	-1194.8597419181353	-30216.51091652017	49.398042010201195	4.169698594673433	3.3356045207629794E-4	0.420169402983671	3.470410229408136E-4	1.9759702211685806E-8	0.41561835997270247	-1163.8066557979785	1722.6213052903968	360.33886221270444	569.6490265971388	126.99216403986014	6.884415270367008	63	6	63	2	37	0.194512178925825	0.3046954094930984	0.29749668861115647	0.2032957229699199	
98800000	-31388.21838323202	-30181.933163844977	-1206.2852193870406	-30181.933163844977	59.25631299947829	4.507081737872414	2.854619687795407E-4	0.4195321705475145	2.863492677483769E-4	1.2778354526935165E-8	0.4029166451756308	-1176.821673384238	2255.8273797864276	891.0442192667449	639.2533499402778	19.900846517056088	3.4126194452503538	54	46	34	10	27	0.2037635514083778	0.29405430362509766	0.30985139593204414	0.19233074903448025	
99000000	-31403.589881672353	-30194.46424178031	-1209.1256398920416	-30194.46424178031	46.61350386700837	4.122068146008361	3.158531711692969E-4	0.42118438503678585	3.31608449695749E-4	2.1214056346704593E-8	0.4437840513320959	-1178.369396101359	2588.7004384355373	1282.7911730701621	437.9934693586537	55.272821100456994	3.562905099616731	43	26	69	3	30	0.19353791018125827	0.30114523458189385	0.3156567652508444	0.1896600899860032	
99200000	-31402.636292075586	-30180.563955069563	-1222.0723370060218	-30180.563955069563	62.7971770595749	4.200578707329825	2.449687442515707E-4	0.4026930024789333	2.4140902329818404E-4	1.0888231650760743E-8	0.4203448685510369	-1190.204164381664	3542.1313602351797	591.4183075096275	1030.7102748944612	4.761321226533966	14.078180200334165	44	26	64	33	4	0.19664660829489994	0.2983291856194574	0.3130913944249322	0.19193281166071005	
99400000	-31458.772745267597	-30216.435695233355	-1242.337050034244	-30216.435695233355	73.3912974153534	4.186105579251285	2.4471229207046944E-4	0.42948783328258194	2.4381660088789237E-4	1.0846302032193228E-8	0.42240239838795346	-1211.8113277571497	2391.4037240131242	1830.2515402711117	938.9870427740602	5.359055175771875	9.557849073108901	35	10	91	31	4	0.19233762595523335	0.3102889347129767	0.30196151611141553	0.19541192322037407	
99600000	-31420.698970512836	-30208.388211264122	-1212.3107592487156	-30208.388211264122	55.8980722809522	4.04253925114575	3.139163564295315E-4	0.39196370627905436	3.114898067736036E-4	1.7207096419340228E-8	0.4124217775535158	-1180.7764909944704	1872.7005683575135	1666.5549379224744	1088.5831474359986	39.11187182401054	8.132061521742992	6	19	105	10	31	0.19426565652630295	0.3122791711265912	0.30213419755602183	0.19132097479108368	
99800000	-31432.97806810525	-30220.569829479813	-1212.4082386254383	-30220.569829479813	57.36075694113555	4.2211098865442676	2.901082912817184E-4	0.41301010779478614	2.9051153231206717E-4	1.76566600392658E-8	0.4493982016155515	-1179.207594199424	1776.2183805392501	487.820461853731	842.8759760767822	522.8207392229193	6.499170129582023	70	18	42	3	38	0.1953318921570546	0.3025722027917281	0.31289160586497855	0.18920429918623838	
100000000	-31452.13108642268	-30198.005316619307	-1254.1257698033721	-30198.005316619307	71.06405327530838	4.016992482207304	2.576170887129581E-4	0.39387833821388507	2.488312913570306E-4	9.148414660476665E-9	0.3882054932655498	-1224.8243446690406	2212.92565175935	930.9367990388487	1009.3212531951409	8.264952633644949	5.548783149269794	64	28	43	28	8	0.1914025689044571	0.3023571781970348	0.31029802296738684	0.19594222993112087	
100200000	-31423.131726109037	-30197.69666259578	-1225.4350635132594	-30197.69666259578	70.44762469521086	4.118980092068204	2.672715440892956E-4	0.5041411511946551	2.461979207756968E-4	1.6227816323544254E-8	0.48637546508002183	-1190.5535547972331	2197.23810857935	1471.2609934203135	1335.7611683615814	668.8478152532654	4.8165054341569045	51	9	15	59	37	0.20053329243214785	0.28348724393407776	0.3158087024783	0.2001707611554741	
100400000	-31375.442054651478	-30193.673004387554	-1181.769050263922	-30193.673004387554	47.58555516373161	4.323198952508186	3.3398939656343886E-4	0.43365823991775965	3.199077034349283E-4	2.649642601947092E-8	0.4840473167572333	-1150.727901202024	1724.34950202265	1888.8441909290045	494.6860807826155	43.546131077419425	2.6393029087731263	39	33	64	2	33	0.2025647724481146	0.30464872571792345	0.3045730662558493	0.18821343557811238	
100600000	-31379.44402951181	-30203.933140417696	-1175.5108890941137	-30203.933140417696	46.669731908705465	4.218868110802681	3.204474945661294E-4	0.42993114344292943	3.1661701770566684E-4	2.1083434784789013E-8	0.46600152796479477	-1150.7325502861079	2011.5090808862244	691.4458787129236	35.082496587929896	3.7256336627562603	2.868144607667627	65	69	4	16	17	0.19820826868721012	0.3074534848452912	0.3051328701138867	0.18920537635361165	
100800000	-31394.07005263827	-30175.227535438808	-1218.8425171994636	-30175.227535438808	61.948326249368534	4.088069008196031	2.5778752115169845E-4	0.42690764453681146	2.682911226908118E-4	1.2925074615864461E-8	0.4304772990326408	-1184.441094966427	3349.256368811064	1008.6610303957993	410.89134806146717	770.9876359691162	4.4070493077222626	39	61	19	18	34	0.20080738264938833	0.2935519867259981	0.3094515083035224	0.19618912232109087	
101000000	-31456.195987987914	-30197.96766607914	-1258.2283219087742	-30197.96766607914	67.92344973039076	4.111757440941157	2.4376867609084412E-4	0.43286512184072634	2.5335410788684373E-4	1.0127497343748691E-8	0.41573825885349813	-1227.0379417525623	3089.8402823714264	1230.7646712791818	890.3750585607334	54.85806267931117	10.042414221108167	34	42	56	12	27	0.19367314900375818	0.30197073566475396	0.3027556629577981	0.20160045237368926	
101200000	-31387.984561131598	-30203.390693970392	-1184.5938671612048	-30203.390693970392	53.86227958597969	4.397706100901098	3.0476084605031564E-4	0.38897813421022837	2.951510243416606E-4	1.7441815445236303E-8	0.43744197982585015	-1150.451684747654	1471.8249475250893	1352.796942120985	441.84089930925126	781.2422300640831	3.4806860143412863	85	6	33	7	40	0.20103826090228394	0.2926218688400605	0.3129866879504265	0.19335318230722845	
101400000	-31388.6291622574	-30208.21601003542	-1180.4131522219795	-30208.21601003542	52.32672706475045	3.970663475466428	3.099637466893217E-4	0.37820307638703005	3.233250990808466E-4	1.5717833682507566E-8	0.39598078932645414	-1146.1866099977349	2121.975582794192	1368.408407998161	589.0981642215916	704.0496822843833	5.104138397246477	53	6	62	11	39	0.19734897584012817	0.30703927246495266	0.2962772136778568	0.19933453801706175	
101600000	-31455.07439975452	-30193.480818413835	-1261.5935813406866	-30193.480818413835	67.39038684666458	4.114218169904578	2.4182946434444055E-4	0.42270790189057006	2.3554651059169463E-4	1.2674892981200588E-8	0.4582614811900889	-1233.0541087574713	2978.070567430506	908.6848825209692	130.0090194679327	57.21607265285366	8.487570464550966	79	54	2	4	32	0.20933893602798856	0.29898721382334065	0.2982753165934884	0.19339853355518186	
101800000	-31469.72056482004	-30202.400869555968	-1267.3196952640724	-30202.400869555968	73.19610242966081	4.162245813489984	2.2046081643629974E-4	0.43198174703750947	2.3284294043416924E-4	9.996651600096034E-9	0.4432924409260828	-1240.2687174145385	3170.0091312824848	922.2189072898616	65.10115613921029	24.805808136915232	10.38897917389521	49	82	10	1	29	0.19027374046028672	0.3046570352035086	0.30722723717894734	0.1978419871572568	
102000000	-31427.71215517908	-30178.83489496986	-1248.877260209222	-30178.83489496986	69.5237601369347	4.022829700629995	2.625283290902895E-4	0.4374274151720195	2.591570758682017E-4	1.2526281999955372E-8	0.43447036173967923	-1219.2873896518731	2160.1283146491564	1305.7971441999316	697.9713178830319	13.923621723666201	8.938595702914617	49	51	33	2	36	0.19738230333332343	0.2925738766650489	0.31262216324560477	0.19742165675602252	
102200000	-31428.563269692786	-30182.187458245917	-1246.3758114468696	-30182.187458245917	65.19744329957649	4.058758561971243	2.2934154404769853E-4	0.4444974831050545	2.2400188635139957E-4	1.2541437170376512E-8	0.49633505703749736	-1214.6158729255762	3449.9068701111596	1572.7665662328925	745.8124170019819	110.54164169574851	3.211864649146798	36	47	49	9	30	0.20243287048888434	0.30370394232499187	0.2983723004710093	0.19549088671511403	
102400000	-31507.7623680669	-30203.444193070452	-1304.318174996445	-30203.444193070452	95.09840666122301	3.9866332818398402	1.7395466618332786E-4	0.4556070681090835	1.6738112090663174E-4	6.0458034211311685E-9	0.4454694334428179	-1276.8137457785806	3249.310470395152	947.8207381555686	143.88871126021297	33.33466263599249	9.633940508897396	80	53	2	3	33	0.19395307265924625	0.290286391082022	0.3126720878321541	0.20308844842657722	
102600000	-31522.04294133919	-30195.568964161615	-1326.4739771775755	-30195.568964161615	101.27656378100242	4.233418154883779	1.6151930956008093E-4	0.43380781181999734	1.56671694292606E-4	5.398463493096214E-9	0.45512508692429143	-1294.2608093463307	3518.044336882204	6082.178949633902	1202.820932466333	17.861906433669585	6.1249037678845335	83	2	51	5	30	0.19524176132540513	0.29799013413250264	0.30982808109880633	0.19694002344328543	
102800000	-31545.245855492067	-30212.53694293899	-1332.7089125530779	-30212.53694293899	107.25420260975348	4.090561712186089	1.4511634448799928E-4	0.35593918363021265	1.4252573077821272E-4	3.198680357699099E-9	0.3860329469210191	-1301.6553461866492	4177.6785747158765	3141.713722300346	1646.3355738091925	14.453034623873176	7.734226939788466	68	9	56	20	18	0.2034912474902281	0.30654397564479957	0.2937190665662773	0.19624571029869464	
103000000	-31412.71830365588	-30173.723068430274	-1238.995235225607	-30173.723068430274	68.92799584508157	4.30850566722439	2.390690905129046E-4	0.47023426914207966	2.3283553584686916E-4	1.2866729567082735E-8	0.4778525577570079	-1208.2975286009284	2588.572325461794	2647.431755082696	768.3672723589086	15.86672196919379	6.0539005032313264	34	32	69	1	35	0.1952866725607543	0.3071775586621042	0.30227478073829916	0.1952609880388421	
103200000	-31379.378670392587	-30171.11400616132	-1208.2646642312702	-30171.11400616132	62.84555262971617	4.249292318373146	3.110629314155616E-4	0.4435397498231926	3.0269572462724055E-4	2.399710289032145E-8	0.49374411654139866	-1178.6766424384334	2186.0538915310126	1066.564298453325	626.1880354132203	7.123735510058949	6.625297319168889	37	57	39	6	32	0.1954663484912283	0.2974127165963644	0.30840180602152056	0.19871912889088642	
103400000	-31393.707210332075	-30197.45529235396	-1196.2519179781173	-30197.45529235396	55.59790324232358	4.265132231462542	2.9090902693266357E-4	0.4116656322181949	2.8512888215848645E-4	1.791884772334163E-8	0.45427187415387993	-1165.2374634116002	2240.746320750673	512.2509053639695	1272.2028274380375	8.376026697717247	7.705150990147393	44	73	15	22	17	0.19203749246159632	0.3046597368472637	0.31652079243713954	0.1867819782540001	
103600000	-31425.89224150948	-30195.03081529914	-1230.8614262103395	-30195.03081529914	78.50517774314321	4.133077351904979	2.431478728063029E-4	0.5376809486708188	2.467764560583596E-4	1.7467776048633167E-8	0.5382385603882183	-1195.6699959614334	4563.643507578409	1915.3850354551817	1022.5869958719497	490.090756416339	5.54773478755961	15	30	86	1	39	0.20366820889846912	0.30954638366110354	0.2972471002912746	0.18953830714915249	
103800000	-31500.52103702022	-30185.676522349655	-1314.844514670562	-30185.676522349655	103.51772116811068	4.022114594678991	1.672195842198332E-4	0.4376201809590941	1.6481514545333925E-4	5.064807850304828E-9	0.4228879318137264	-1283.1681785609203	5096.822211771103	2032.2556149039663	995.0932644832155	59.93071188448607	7.666284650125885	34	47	53	7	30	0.19392104762442453	0.30884619000908964	0.30324946842888406	0.19398329393760155	
104000000	-31501.174197260134	-30185.448674844643	-1315.7255224154903	-30185.448674844643	95.02584560625277	4.142712613099672	1.691219922512988E-4	0.41998848570594194	1.674766158671781E-4	5.26902743910953E-9	0.43126536552326855	-1282.112916691229	3207.281518634436	1645.838665975432	1101.1495285021322	605.5432386043748	7.502984393538175	59	22	47	10	33	0.1923764552050999	0.3036668053910306	0.3024361271799041	0.2015206122239651	
104200000	-31469.313164202227	-30184.296548254326	-1285.0166159479004	-30184.296548254326	80.0170378839409	4.022856616257006	2.0268076969386044E-4	0.40092492834573706	1.9554723239899023E-4	7.53960893614494E-9	0.43844440968313464	-1259.1466923174378	2611.7590483243325	1189.4713357950761	131.70854306903237	2.2179034288615145	3.589833347336629	74	60	8	6	23	0.19648879167011113	0.30232832144264254	0.3072701625617576	0.19391272432548826	
104400000	-31411.278455102103	-30210.611649177776	-1200.6668059243266	-30210.611649177776	65.90586998961516	4.030359194415214	2.5182016034086514E-4	0.3998168398466711	2.4020065134043489E-4	9.343220475788831E-9	0.3891958127341447	-1177.3416128106426	1998.8000014407282	825.7066918749516	10.000138567579857	2.108119699427236	4.060656297199884	69	65	5	27	5	0.19542997017995264	0.29782820127034093	0.30321995228636006	0.203521876263346	
104600000	-31403.80873888311	-30185.01185807623	-1218.796880806885	-30185.01185807623	63.38903956901835	4.045873672081776	2.539054299777221E-4	0.4069359027344735	2.5751827850433904E-4	1.2369126535868775E-8	0.4302606977691034	-1188.9317451394338	2489.4948293555035	1944.7959956567358	949.5942748728996	3.9063834929983723	5.092103424055154	36	23	76	28	8	0.19864844222648306	0.2969682260498082	0.3037879312486003	0.20059540047510807	
104800000	-31443.806702406186	-30187.100301822957	-1256.706400583229	-30187.100301822957	77.81230799231479	3.8960944435710037	2.0911506796271332E-4	0.39893388368060945	2.0262590385686848E-4	7.534327067011609E-9	0.4176732340889172	-1224.0696535667294	3986.4945604062405	1851.883372328853	946.8389260453239	194.65097990215645	3.92602770180347	50	15	67	2	37	0.18994318873661706	0.29382973820160574	0.31418574819062944	0.20204132487114737	
105000000	-31440.97324746049	-30193.32334225666	-1247.6499052038307	-30193.32334225666	73.91541830857916	4.243502567664671	2.142421528172809E-4	0.44742787783032245	2.0614091401477852E-4	1.1002074003467583E-8	0.48841225339006983	-1215.921553145081	2266.1910588869314	871.6689407326357	1656.5174493465076	63.26933054644046	4.233472843402093	72	56	6	4	33	0.2013936800045644	0.30189802948393574	0.30181791375789857	0.19489037675360085	
105200000	-31481.208905994077	-30189.284429394236	-1291.9244765998412	-30189.284429394236	82.61528024313984	4.175843611452506	1.9682248373111293E-4	0.4463786059478919	1.9204742811479965E-4	7.453398722785018E-9	0.446679699511639	-1260.698164009346	3686.4171000279366	2530.628548428089	1092.1756937838118	23.644699804399522	8.193751677063021	58	12	63	10	28	0.18565563849348518	0.30296377958971277	0.31027840521806993	0.20110217669873154	
105400000	-31398.403017660195	-30176.793185606562	-1221.6098320536332	-30176.793185606562	66.7855013194812	4.0124043426093206	2.426410147093297E-4	0.4235318189884079	2.5015310338670564E-4	1.1910705307640853E-8	0.4384492243907063	-1194.284119077881	2827.417518149338	1005.5851304217018	13.150827144329511	7.039028313987656	23.409953190434727	46	86	7	29	3	0.19607384320259508	0.300181445597249	0.30673433282728746	0.19701037837286786	
105600000	-31454.596116724253	-30187.161030537976	-1267.4350861862774	-30187.161030537976	73.2003434192593	4.115352765156829	2.100789650504647E-4	0.3993211800750627	2.1760933798582147E-4	7.761763204988322E-9	0.4116476716185337	-1238.2053447476915	3054.982966250114	1737.3177784736042	1054.9446274660875	7.986141946631249	1.68477451751582	44	24	69	33	1	0.1994764043704047	0.30350442929245314	0.2971121890675298	0.19990697726961168	
105800000	-31416.240633521604	-30186.2872888286	-1229.9533446930025	-30186.2872888286	59.548347394994124	4.204986489386769	2.797487823004309E-4	0.3567570085281775	2.683585268166136E-4	1.0617523674772225E-8	0.3706754963621098	-1200.3279059997103	1993.0745952200423	1019.3402064911965	640.0831726644268	38.62490195857062	5.080793304472038	71	18	48	1	33	0.1991285101531498	0.2945213022730091	0.31020702445304926	0.19614316312079105	
106000000	-31466.649616373543	-30211.08295825506	-1255.5666581184803	-30211.08295825506	83.28990449286052	3.869850276029554	2.453086088231403E-4	0.4728495623889806	2.4569736090658995E-4	1.5656996801598895E-8	0.4995058969054413	-1219.1142686927808	1794.4899520876597	2581.304483406772	2944.870609622356	896.3180812870086	10.03410385053096	17	9	38	69	38	0.19763180756508147	0.3042505390574421	0.29960338193983194	0.19851427143764375	
106200000	-31459.836352558723	-30200.434732297676	-1259.4016202610458	-30200.434732297676	69.70905119117432	3.9535124165333593	2.590485709764817E-4	0.3927274681699661	2.606173466907442E-4	1.1844722800032914E-8	0.4126840707905941	-1226.7082904058548	2208.7744628184687	2323.4095363577994	663.9599280383424	235.04023690160938	11.79060348968383	53	19	62	1	36	0.19943446818530874	0.3001791227653837	0.30040116498495684	0.19998524406434992	
106400000	-31390.279933519734	-30182.494853678207	-1207.7850798415284	-30182.494853678207	54.15793162833315	3.8612774992827137	3.181488002960085E-4	0.4201138656740878	3.2133819074080434E-4	2.0906132525836735E-8	0.4386167814558684	-1174.1102424166552	1406.1288538503247	1287.4670323397102	836.1950633719181	562.9231832308272	6.818034427680777	51	36	16	30	38	0.20512885788410473	0.2998349992615421	0.2978964161991107	0.19713972665524157	
106600000	-31445.881488896466	-30214.02349213055	-1231.8579967659177	-30214.02349213055	61.2889411969747	4.3824710081693645	2.813400075503828E-4	0.34492393450590697	2.8403277051196676E-4	1.1864726706699527E-8	0.3833574812967062	-1196.2597699935054	2078.8664746098625	2127.905490165458	1972.1266284520154	761.6355420361484	9.287540115586674	11	12	63	46	39	0.195756383458411	0.29865484018266986	0.3059184374938293	0.199670338865089	
106800000	-31420.608916436504	-30172.523352205506	-1248.085564230997	-30172.523352205506	66.63648481934057	4.2030948878001295	2.2961084693766165E-4	0.46574818079838315	2.4463043065095123E-4	1.18817351505112E-8	0.45192247296281807	-1213.6645708109818	2277.9644630876046	1775.6549552164322	484.56793305100337	827.8893309161998	7.573073485389376	17	75	18	22	39	0.19975449351472518	0.29399749375730905	0.3048521622278491	0.20139585050011585	
107000000	-31450.093107958604	-30200.297031912025	-1249.796076046581	-30200.297031912025	66.00654362546558	4.120273728222776	2.197198451915634E-4	0.45444519993657917	2.1178046141495405E-4	1.1146488113408533E-8	0.48107429635504073	-1215.0912430508317	2090.165805758096	3116.8151827279135	1224.4579420302996	548.5346936128968	4.366474030463132	28	23	47	37	36	0.19202171801690035	0.3097251103929915	0.3037812965075926	0.19447187508251473	
107200000	-31451.524449668257	-30197.282943068163	-1254.2415066000922	-30197.282943068163	72.00522034977168	4.539721927876183	2.2418686502324262E-4	0.39208015006844216	2.2372804017467622E-4	8.690356079445971E-9	0.40931585544302285	-1222.8945399799927	3269.488940090604	821.8788859610673	1009.9688604382463	74.03744725528287	8.217579115566643	45	23	67	3	33	0.2008783052659103	0.2898692444101895	0.31810518737089755	0.19114726295300172	
107400000	-31525.346163989823	-30201.04111257343	-1324.305051416391	-30201.04111257343	92.08023003556971	4.265946257745354	1.915249469269495E-4	0.3899356796543353	1.947085281793576E-4	5.739652626835028E-9	0.39727948456638257	-1293.2108123258229	3792.1144860885383	1793.6846150336326	925.4979161500585	15.538861220503328	22.782547662504598	35	64	39	3	30	0.20136284792705697	0.30469437284566003	0.2961310473625811	0.197811731864701	
107600000	-31496.13882655009	-30201.963875931266	-1294.1749506188232	-30201.963875931266	85.42662194752721	4.099791132628618	2.1862444158549774E-4	0.453074745548269	2.1271191552669477E-4	1.0120480806771203E-8	0.46570483399838947	-1260.1739463431243	4207.54907940829	3133.374351086846	1128.816939537659	199.7356174918849	13.248190410472779	29	16	85	3	38	0.19380318395211785	0.2997830839439565	0.3100068698380951	0.19640686226582965	
107800000	-31457.265511382233	-30200.111100022208	-1257.1544113600244	-30200.111100022208	72.329710235412	4.052053356742492	2.3112162472512833E-4	0.4171288065987347	2.267563179849116E-4	1.154134731106922E-8	0.4554379840193849	-1227.2250123864444	2914.8411751763715	1057.2526750740142	202.3135467734148	129.44003988286892	5.715591972429897	54	73	9	1	34	0.1937701369223376	0.30617383378406815	0.30449611291487055	0.19555991637872286	
108000000	-31433.826897543586	-30199.60490657364	-1234.2219909699459	-30199.60490657364	59.082003805233114	4.058680385038777	2.759931843842734E-4	0.42802703109591494	2.78286631616797E-4	1.3034077241937132E-8	0.4103971396508127	-1203.7734135539504	2741.1913908959473	888.0599537521973	247.63133549186927	131.47826269614595	9.248679577713654	44	85	7	2	33	0.19271015998221735	0.3000391188634846	0.30895347282638086	0.19829724832791634	
108200000	-31409.52798765582	-30186.472965652698	-1223.0550220031232	-30186.472965652698	63.32994237356366	4.11127032942619	2.4814646395706887E-4	0.33930466372851054	2.52124230400073E-4	7.053323757078239E-9	0.3388078320678102	-1193.7397387849699	2925.686177140157	1356.6703113400206	805.0758878539853	10.20579169170209	5.263719415794133	38	37	58	1	37	0.1942282733842582	0.29875556789904006	0.3114781663417089	0.19553799237499206	
108400000	-31506.74696499238	-30206.311039395023	-1300.4359255973582	-30206.311039395023	76.76843482743317	3.9861679829279026	2.1881966148882244E-4	0.3742744740006893	2.180788168337307E-4	6.34062062311297E-9	0.36618579339567175	-1268.9699197779335	2426.1950842474803	1610.8916683060365	693.4045255268676	192.81956262222573	10.958025044051638	38	63	37	2	31	0.20273084716440917	0.29187133917124053	0.3040450355254899	0.20135277813885952	
108600000	-31441.4702053612	-30194.885393907734	-1246.5848114534672	-30194.885393907734	65.82287169721221	3.933812599195566	2.346048492349925E-4	0.3424067438758445	2.3924816272683812E-4	7.712957648227034E-9	0.36569795254366244	-1217.2711257250946	2124.447435214761	2514.918859734427	598.2201039582098	4.590487447170934	6.852010559243924	64	22	48	22	15	0.20435586370139336	0.29900565385832606	0.29900076953817845	0.19763771290210136	
108800000	-31413.87689662277	-30173.563481120495	-1240.3134155022744	-30173.563481120495	60.41328948155638	4.078192523479615	2.8720970681996917E-4	0.44543532473440894	2.669476253319696E-4	1.7374477020058565E-8	0.469678675680652	-1208.0394698096522	1766.5305529568084	604.4005615513203	400.87728860885477	497.11440229890616	7.995076151395753	76	9	3	46	37	0.19474799938503062	0.29755273630365586	0.3051693454957082	0.20252991881560442	
109000000	-31462.25488238771	-30193.40840543703	-1268.846476950683	-30193.40840543703	73.45094448198327	3.8052398495345456	2.1572972555940317E-4	0.45467932167983316	2.2731772768006068E-4	1.1917247157863527E-8	0.4849821673851007	-1234.0763255243885	2163.6087649980427	1227.0843550284271	1659.6716225277928	988.3768292495992	8.0730070599834	42	22	33	37	37	0.19556005219581593	0.3044492070105346	0.3012562237884867	0.1987345170051619	
109200000	-31476.7091273082	-30208.183912769393	-1268.5252145388092	-30208.183912769393	73.90014510620911	4.02193940740986	2.2101399648137094E-4	0.3964252277156519	2.1880330260888386E-4	9.238698515439117E-9	0.42968304553017217	-1238.4427733394693	3165.845437718847	1877.0172304637906	946.6921664303012	15.812730469611461	4.94932975642839	48	35	49	26	13	0.19468802489097067	0.30091309098553304	0.30171281342687306	0.20268607069662245	
109400000	-31410.301529499535	-30162.651137463694	-1247.6503920358412	-30162.651137463694	74.29373143669146	3.9725888863140915	2.3820187503888256E-4	0.41187497357323927	2.3851267504690555E-4	1.0867694821698654E-8	0.4283496256785442	-1212.6496219108608	2143.330276038156	1974.7061952734296	485.54795238273493	1033.0920090620402	5.141955317128373	48	33	7	48	35	0.20127993509860126	0.29678643297417073	0.3064477884146486	0.1954858435125788	
109600000	-31456.640980879936	-30189.937635615337	-1266.703345264601	-30189.937635615337	68.91865376814248	4.058603261444775	2.28269775882463E-4	0.40022832710977607	2.2802452961284824E-4	9.624572556263018E-9	0.4278122158909578	-1232.031421841153	2985.683602872907	2143.055197076241	1491.1477802198388	584.45279629196	7.797996293724419	3	31	60	39	38	0.18774535099917083	0.3047121075244379	0.30901489962886897	0.19852764184752164	
109800000	-31444.068488498364	-30202.673764859985	-1241.3947236383783	-30202.673764859985	67.0627999725489	4.109028699704485	2.5784457430466905E-4	0.42718298278563815	2.584456924108639E-4	1.2908460627835E-8	0.43772000850212966	-1203.5375245481162	2997.22640707052	6719.39225271976	734.4862172122131	917.7400203937656	7.461444024046945	23	9	1	101	37	0.19804464423911206	0.30578046366840894	0.2991041693917458	0.19707072270073253	
110000000	-31407.15391024943	-30181.06662298764	-1226.0872872617908	-30181.06662298764	61.16781151907222	4.053142959829011	2.950273378582426E-4	0.5118399956185592	2.931567037360282E-4	2.1535253468267502E-8	0.5015395740516418	-1198.7351843431968	2592.7889111665263	747.7426486123308	36.34170738439324	24.129468448757375	10.855750277375197	38	93	2	15	23	0.1899189243175842	0.30483827904129507	0.30676231526308123	0.19848048137803903	
110200000	-31411.472790310727	-30202.95209754832	-1208.5206927624067	-30202.95209754832	59.6565536907443	4.2045873147087685	2.9571496316286076E-4	0.4258094197782346	2.8385088607793427E-4	1.787666007313849E-8	0.45665593608065214	-1182.3492446736973	1854.0771906866644	859.6113583758013	4.299650078921145	12.869764689498982	4.5933063191447605	52	80	5	5	29	0.19957371684235964	0.3100253511478846	0.29693734474663325	0.193463587263122	
110400000	-31453.680774588058	-30211.506024577524	-1242.1747500105325	-30211.506024577524	67.39457650562994	4.188301003601227	2.609110860489746E-4	0.3607505622325377	2.689114395619539E-4	1.0537041785793835E-8	0.38044532138663323	-1206.5738640497823	3120.306593635305	830.3492376101915	2772.3343626461633	202.45163189067532	11.149496038168254	44	77	2	13	35	0.1973173225913689	0.2996626765548369	0.3149897796061518	0.1880302212476417	
110600000	-31474.180341690666	-30215.7708871742	-1258.4094545164646	-30215.7708871742	72.48970268345698	4.1834373321136535	2.277061064600581E-4	0.3993441745866803	2.3103153863991336E-4	9.58062947918299E-9	0.4310215297967668	-1224.059055593274	2330.2027159232885	1820.5087427931674	698.0844800561222	897.2703841921789	7.735899237462983	39	43	22	31	36	0.19343341484614068	0.30709583001231827	0.3040692194593053	0.1954015356822351	
110800000	-31405.82887600267	-30180.669738082743	-1225.1591379199276	-30180.669738082743	66.50592519924291	4.171929567751484	2.9338000534723853E-4	0.44006519899673424	2.7187746388554056E-4	1.4306853920984866E-8	0.42673871170415867	-1191.1337884529123	1917.2746065757067	801.1150657041663	944.082800689455	673.2079905200549	4.419900607444079	70	27	12	26	36	0.20961893289928116	0.29239500492827825	0.3104279011199599	0.18755816105248002	
111000000	-31370.001275949988	-30183.170298082267	-1186.83097786772	-30183.170298082267	59.307331992458266	3.978847949991813	2.9375502386183393E-4	0.4359853517319799	2.889146531428782E-4	1.676646682201719E-8	0.44695950552480573	-1157.9293620836245	1913.3358894007058	503.2601185860824	830.5643712974127	7.377160474690411	3.3221899305267013	63	4	66	2	36	0.19404310701156222	0.2907457620102876	0.31118975120154063	0.2040213797766088	
111200000	-31431.324636267458	-30201.943576969225	-1229.3810592982352	-30201.943576969225	63.62914581736842	3.9163563892388504	2.598880521857971E-4	0.36460990341893185	2.5760522986215204E-4	1.15378953220016E-8	0.41171020578708767	-1204.095674021658	1428.0819627598312	1258.253052784734	11.6824961151015	4.434780580152153	11.833063802088178	53	78	29	9	2	0.2078607066638036	0.2930287426344624	0.3032127590186326	0.19589779168310045	
111400000	-31365.282339225752	-30172.111055182027	-1193.1712840437249	-30172.111055182027	53.873028155323446	4.1028547590469024	2.951341150251659E-4	0.4782671054304191	3.1088430178030993E-4	2.208434867617638E-8	0.49060084224134715	-1167.8927959798016	1751.1250394148865	747.402540262286	11.813673973160006	13.80067948886932	4.645509967356686	57	75	4	9	26	0.2009693588504025	0.3005483292483656	0.3007632670561633	0.19771904484506755	
111600000	-31426.343740499695	-30188.516042309642	-1237.8276981900515	-30188.516042309642	62.16533349473888	4.080907567864483	2.491763101728469E-4	0.39485734302562936	2.4887634339458965E-4	1.1604015893437112E-8	0.42315332177386367	-1203.8563112257607	4320.6069572423385	2232.9137340403804	873.6795760918378	301.7159761873069	6.78980240683395	12	42	77	4	36	0.20202916263362147	0.2999349545139441	0.29766887603556214	0.20036700681687114	
111800000	-31420.567948575208	-30191.38241333347	-1229.1855352417356	-30191.38241333347	68.60751120809745	3.9210662066079207	2.75273011167273E-4	0.42642631026583727	2.678205943366307E-4	1.3810901801692177E-8	0.4377993639493059	-1194.1034101928528	3912.339264362493	1903.3594154053603	1045.877917879235	542.38598717811	5.378569438581669	3	60	37	35	36	0.2024100931822525	0.29001862237792825	0.3092009131801474	0.19837037125967064	
112000000	-31411.401984760785	-30189.111695564327	-1222.2902891964602	-30189.111695564327	61.600956954117535	4.0631852414373215	2.684474159239578E-4	0.41098349316018495	2.700808966145629E-4	1.6501375380838835E-8	0.4694450687028549	-1196.0974925862308	4333.643187746584	786.8339645922466	67.7321479562424	5.192564738996214	2.593354428649728	46	88	2	19	16	0.1986094283171229	0.29926573895008685	0.30055924213753293	0.20156559059525617	
112200000	-31431.5909896299	-30203.095323731563	-1228.495665898339	-30203.095323731563	68.95392760130568	4.351815893093559	2.1960967335236397E-4	0.40724597258117223	2.1977294607248454E-4	8.79701051665044E-9	0.4246888068712357	-1199.849866973411	3977.704834879893	1512.6167482921626	730.2981906522086	1.8979549446020643	2.1634240070050996	33	54	51	13	20	0.19451074056246195	0.3065307642034787	0.3051006129023049	0.19385788233175322	
112400000	-31396.056967839137	-30202.55966090881	-1193.4973069303283	-30202.55966090881	54.652075260160096	4.293664075566867	2.7862590375065706E-4	0.4696512635233174	2.8375157951785384E-4	1.9285135229298814E-8	0.49227522333284485	-1164.209445659024	2529.166135565163	394.2858799462973	783.8809519800552	6.167232637989809	3.1649177046318058	48	7	79	21	16	0.1914045807240502	0.3047758881233223	0.30233770380701747	0.20148182734560882	
112600000	-31414.59533897791	-30174.396289037544	-1240.1990499403662	-30174.396289037544	67.87426044178868	4.0095448512036835	2.449821287810003E-4	0.4684870147773845	2.2744751305839487E-4	1.465322527218955E-8	0.5106129004486132	-1209.8006571468557	2747.095640415026	1705.7212049090774	912.3059505980048	18.358933191664455	4.8420491186785535	39	29	66	13	24	0.1968688563379796	0.29614346578467715	0.3051714887068874	0.20181618917045485	
112800000	-31444.832289050002	-30208.584565761732	-1236.247723288271	-30208.584565761732	64.06819575274632	4.476332693589039	2.928974999357613E-4	0.46059925996515305	2.7840378232129085E-4	1.866236576845111E-8	0.4832117996403015	-1205.3135465338592	2197.7152143421686	1649.8833881731014	794.4643266957952	18.787545185974952	10.618097095246712	17	56	61	8	29	0.1975604099708045	0.29940709642655017	0.31190918173475385	0.19112331186789036	
113000000	-31416.672562271422	-30193.421528561223	-1223.251033710201	-30193.421528561223	65.40589627473099	3.9435306720178116	2.412796840846628E-4	0.41827975203977086	2.4308394864534688E-4	1.0432350962106073E-8	0.4233690777968721	-1193.5854829311904	2511.4887969461715	927.8274008741588	1233.2215749577356	6.3909738000113006	5.098153500810799	55	52	23	5	36	0.19933166424764073	0.2995084969312825	0.30903577441822566	0.19212406440285007	
113200000	-31477.37509589865	-30195.489220913518	-1281.8858749851317	-30195.489220913518	79.94782612143035	4.143697256230717	2.467883189234539E-4	0.412930193220146	2.4260026701436856E-4	1.001387031316115E-8	0.4086845660219348	-1249.636006094374	2296.711891663055	1984.569849877628	1153.9883373714765	103.56470267749008	14.077648374270384	59	13	60	5	34	0.19756958026885213	0.28765724397008535	0.31575276900265375	0.19902040675840788	
113400000	-31505.365790389154	-30190.46427429445	-1314.9015160947058	-30190.46427429445	81.72033362579663	3.892032429082806	1.8998814329871375E-4	0.4719155678659899	1.924029365601411E-4	8.989728916627278E-9	0.48596509799239107	-1281.0126440859517	3214.2285431545815	1989.9863978481333	808.7453191248087	608.3504874787482	8.405843821850366	65	15	55	7	29	0.19798203599896713	0.29221356957611716	0.3178899912194138	0.19191440320550104	
113600000	-31422.43727024627	-30191.946560621458	-1230.4907096248153	-30191.946560621458	54.257861209607015	4.012343671428888	2.8964264899246584E-4	0.378949261230195	2.9949061085826964E-4	1.4026893870603246E-8	0.3964430575022806	-1196.4520659399695	2201.3463405539333	367.7992015327894	811.1850822259674	707.0546290267889	12.655451253285193	36	14	19	67	35	0.19398114386269244	0.29479142253140905	0.3086283758898731	0.20259905771602485	
113800000	-31409.31512084968	-30229.26802118276	-1180.0470996669187	-30229.26802118276	55.36966621858856	4.0786571588504605	3.247512026320991E-4	0.35313017032450345	3.3178500619239894E-4	1.3744165927978577E-8	0.35484558622752027	-1148.2922393780796	1720.6644283507806	645.2107401579774	820.0963455842913	178.64276200910476	3.5874717718556326	68	58	5	3	37	0.20745252036810763	0.2926188965221418	0.3032145991874489	0.19671398392230102	
114000000	-31380.002524000007	-30204.46891951545	-1175.5336044845558	-30204.46891951545	44.7527134186244	4.221131716712323	3.5030673285205735E-4	0.355988289048377	3.457494583112757E-4	1.757891889602754E-8	0.3839683679668676	-1142.1061166660666	2047.7222728068855	687.7177290764868	595.9774884542177	498.25579730308795	2.6580399646196207	59	50	1	26	35	0.1928800381416749	0.3061329464115402	0.30699361809232895	0.1939933973544555	
114200000	-31396.64064696431	-30197.335039940892	-1199.3056070234188	-30197.335039940892	55.264280911042725	4.057822971235786	3.050033304097711E-4	0.4160954231727043	3.175786498692541E-4	1.7803116567927913E-8	0.4368254553805904	-1164.702439693663	1742.3534276061287	1059.242176740277	1111.1580885997398	825.5414141870561	5.840161943749742	64	17	12	40	38	0.19367759269314155	0.3069056977678395	0.3002937880345894	0.19912292150442903	
114400000	-31351.97010608082	-30185.364174816088	-1166.6059312647315	-30185.364174816088	53.99063666393553	4.377076754718274	3.394909850730153E-4	0.43574743219423917	3.3878638624682775E-4	2.447592464158157E-8	0.4523054692353015	-1130.3550862636712	1355.9443856961045	2862.7468157987346	337.0527494956491	693.6786264651879	8.332625662262615	27	17	43	43	41	0.19599147643997314	0.29235899125426934	0.3118429499993696	0.19980658230638734	
114600000	-31325.616752842554	-30174.980472727773	-1150.636280114781	-30174.980472727773	50.570772308574014	4.160874465452487	3.529657576966664E-4	0.4166593899017735	3.559628124545729E-4	3.1840876982040795E-8	0.47826833177687356	-1117.9222269389368	1522.5011279226346	552.6489368058591	1008.9000097070049	179.9412032871215	3.38651665728041	59	63	8	1	40	0.20001429000901874	0.28952004890125294	0.3105042942962792	0.19996136679344872	
114800000	-31321.25634214672	-30182.365843174022	-1138.8904989726968	-30182.365843174022	44.581621661916124	4.189927367359524	4.034916616237172E-4	0.3960156790074551	4.079937813343303E-4	3.0958054593547924E-8	0.4204841985207989	-1105.4757802279216	839.073263266507	358.0540833635465	890.7699829881864	420.38760678939536	4.320994179039193	90	23	14	3	41	0.19667082108042516	0.2964826944951385	0.31090183730660337	0.19594464711783244	
115000000	-31390.07785407878	-30204.971350450258	-1185.10650362852	-30204.971350450258	62.95358494843194	4.3660774600839805	3.0710428582283273E-4	0.4744564073846822	3.0861491793099795E-4	1.9356475822137313E-8	0.4412001353018909	-1147.5099427684681	1464.502439662769	844.513314150471	132.54313032996038	917.4440274319567	4.171037106437082	66	28	12	26	39	0.20323740271951166	0.3004530447911996	0.3037559418139366	0.1925536106753517	
115200000	-31445.0043439901	-30180.496165659977	-1264.5081783301196	-30180.496165659977	78.42973043760996	3.9492762617171153	2.44612097593469E-4	0.43710227687849973	2.4041402971512044E-4	1.0666652261815312E-8	0.42712824565522844	-1234.304651811195	2297.8276854061432	1725.911827818416	944.9531317656904	17.241233979701242	7.564364882273603	37	33	64	24	13	0.20031736599813588	0.30441873747207543	0.30521547502967944	0.19004842150010878	
115400000	-31370.96757363465	-30155.90768948137	-1215.0598841532806	-30155.90768948137	64.13194160456653	4.107607629365631	3.1435364141414745E-4	0.5582508324498279	2.85191186083297E-4	2.8682312224459078E-8	0.5676614099881216	-1182.7090454750103	1598.576926727332	3758.368063302221	568.2519277231903	19.51394201794073	5.686591952353237	21	23	88	8	31	0.19347795709317675	0.30165445171005034	0.310861869443329	0.19400572175344336	
115600000	-31502.029097072664	-30191.99365739944	-1310.0354396732262	-30191.99365739944	109.77341803189735	4.154305730216719	1.9228109751214233E-4	0.44512777483240085	1.7727926032774842E-4	5.8224026042240856E-9	0.426920481505966	-1279.6536705875862	4080.915874704872	1029.9002338859134	871.563841050969	22.81156596815195	12.283904023100096	47	5	85	2	32	0.2005364062427751	0.3033648792788826	0.29933752556697085	0.1967611889113708	
115800000	-31486.799167314137	-30210.43047874151	-1276.3686885726272	-30210.43047874151	85.0937090430102	4.207038246251052	1.8248383573094595E-4	0.406651635562203	1.7707912929753353E-4	6.355665198728922E-9	0.4325589000875782	-1252.2028157220623	3264.280284033224	904.360685155034	29.524266196054377	3.9632231489375758	3.777011390233093	61	72	9	7	22	0.20012029580018734	0.30116131196088486	0.3064112610523284	0.1923071311865989	
116000000	-31450.41403188949	-30185.47801468158	-1264.9360172079098	-30185.47801468158	75.13905557538587	4.1168967183093015	2.0294537453674255E-4	0.38297584089184655	2.114010171589032E-4	6.73327994634455E-9	0.38697666038019224	-1231.0613859917964	3090.533103723285	939.105258823609	731.9830309128681	942.1205956690941	4.391165819145021	54	52	7	23	35	0.2003952668071819	0.30135860496963646	0.306999241462477	0.19124688676070434	
116200000	-31437.406031605962	-30165.97771150207	-1271.428320103894	-30165.97771150207	74.01006314638903	4.053241725001529	2.1917067650398624E-4	0.45438466182811654	2.196904810097652E-4	7.991156856787316E-9	0.41261589192889053	-1238.5152692296624	2330.798298653798	2401.6834678254645	1350.63541612379	157.50703309403414	9.296960592206144	28	27	79	1	36	0.2042645671236247	0.2935218818721656	0.3086931141714041	0.1935204368328053	
116400000	-31476.12473613074	-30180.427285974816	-1295.6974501559248	-30180.427285974816	85.0121230554994	4.029401225996357	1.7036325009796755E-4	0.4619637782564457	1.7991195028731964E-4	5.60630446263031E-9	0.4303819688686818	-1258.6733139226787	7510.00552581576	2772.118739528425	515.1167873291879	1194.7027814255673	8.984097304367651	9	74	3	48	37	0.18969049695929666	0.30916339774499574	0.30481519119166206	0.1963309141040452	
116600000	-31441.930443027813	-30180.383098127757	-1261.5473449000554	-30180.383098127757	73.21005214471793	4.068592103284344	1.9625140654956118E-4	0.4275887187546119	1.9589393044695913E-4	6.939206724006127E-9	0.43379900165591706	-1223.9582131402426	2768.9374086752337	2830.010783659906	731.7268366183016	2197.850036909793	5.477895824575848	30	39	51	13	38	0.19391161128097859	0.2988019083513941	0.3090275081558476	0.1982589722117795	
116800000	-31469.15243045649	-30175.856044343753	-1293.296386112736	-30175.856044343753	86.11140958056707	4.149355035083837	2.0697514911163827E-4	0.4524401413602511	2.0226714165457097E-4	1.0444063624064543E-8	0.49832512931386364	-1256.705946588931	2687.674401686802	4826.478170813463	1300.8028579491536	962.9574360564401	12.771794331094421	20	20	56	36	39	0.1964864967779673	0.3085119949807271	0.30636436555148433	0.1886371426898211	
117000000	-31413.754572113918	-30197.04773325575	-1216.7068388581683	-30197.04773325575	59.852241416980064	4.237647172013106	2.8616160264589223E-4	0.42223038668042834	2.8569905326867353E-4	1.3380983119414437E-8	0.4103946207874728	-1181.5611773315159	2133.3324973820154	941.0674311294766	1392.635916105364	873.2417413717387	6.1774916947233	38	55	7	33	38	0.2006798061623951	0.2991453789862071	0.30123624249216563	0.1989385723592322	
117200000	-31445.514358164983	-30207.599369947984	-1237.9149882169972	-30207.599369947984	70.62349496888703	3.9086761997531645	2.3349999549950612E-4	0.3914691241406144	2.392209511418576E-4	1.01926595152319E-8	0.42650415053429447	-1209.7382710524187	2900.6996828676065	747.6341030715103	722.5189248153335	7.415073017249098	2.258326360064477	47	82	6	33	3	0.19189505082202868	0.30160212187325114	0.29529146771309617	0.211211359591624	
117400000	-31487.225695692614	-30191.13069239264	-1296.0950032999758	-30191.13069239264	78.23331978975266	4.485927011956497	2.240956052964967E-4	0.4280911176984356	2.1053039608940369E-4	8.966088527576399E-9	0.43620641438470675	-1260.6016544534243	2654.2854591171345	4806.9532404555675	1047.1960955442491	452.35760416580007	16.676943943566776	22	16	89	7	37	0.19580774054602207	0.30414690702121144	0.3093768203899233	0.19066853204284295	
117600000	-31419.383892740017	-30193.327277659868	-1226.0566150801503	-30193.327277659868	72.69441874335662	3.9922580124597316	2.4770798261665976E-4	0.42718167937948215	2.454943885267947E-4	1.3330562960568818E-8	0.4598606699127743	-1196.748758078503	2983.571830422071	968.9593767719864	816.1322385906013	4.328309453444891	5.4268447166279	53	64	18	23	13	0.1950313759834179	0.3030407488619385	0.3030436752093919	0.19888419994525142	
117800000	-31392.06664264639	-30197.72227370149	-1194.344368944903	-30197.72227370149	67.04008655148293	4.025012538804935	2.987138331599514E-4	0.4770763274340968	2.846756307830055E-4	1.8342853789150213E-8	0.4659890549232475	-1165.3011990249606	1613.7537719937186	1601.328832502975	583.6687712340026	2.4905833313383123	3.8480336084462277	22	57	56	2	34	0.20382116121719682	0.28693243289194625	0.30920925584289033	0.20003715004796635	
118000000	-31428.690186981632	-30200.2339090157	-1228.4562779659325	-30200.2339090157	63.534720401052134	3.989721885715462	2.7792745537293047E-4	0.4364314813543573	2.591893209649242E-4	1.2299456749502491E-8	0.41767880207684993	-1201.735511210788	2036.8589910459905	726.7692934924982	107.82287363451493	3.67430233424201	7.734581547092309	77	56	4	29	5	0.20556326178846082	0.2972647064087949	0.30958271667497067	0.1875893151277735	
118200000	-31367.365178970973	-30168.353110225853	-1199.0120687451208	-30168.353110225853	60.175415952696746	3.9357121760755835	2.709665854113738E-4	0.4876322435372946	2.6558993215494963E-4	1.9194067853810317E-8	0.5047192083473137	-1169.3762312239999	3067.354748007139	1119.2729136242378	858.8207472160591	3.5950795711259853	3.751917199700771	49	11	74	23	14	0.2001119583655536	0.301812904788464	0.30113882090157584	0.19693631594440641	
118400000	-31374.366921539437	-30177.782913747957	-1196.5840077914797	-30177.782913747957	55.97530656905048	4.335176287823105	2.8250809401610203E-4	0.42975689531801076	2.7874129646203753E-4	1.5214525057189294E-8	0.4409584426526331	-1167.6633652744993	1811.75110535767	1305.9806318686744	743.3972606379729	3.2892719575682774	4.064015131999046	35	42	56	8	30	0.20210680553561222	0.3058951162076403	0.29828990496094476	0.19370817329580248	
118600000	-31405.633565945103	-30186.263561044405	-1219.3700049006984	-30186.263561044405	57.8684839342333	4.285965936507159	2.866916847660145E-4	0.4194233036906012	2.804418086544616E-4	1.5739420079242117E-8	0.44300592250213655	-1188.1484889406527	2413.816438557895	1011.4477839686438	675.1518466193376	92.14232372644531	4.643035414171242	43	45	47	1	35	0.2004540842349669	0.29796395658853125	0.3040296551008475	0.1975523040756541	
118800000	-31479.40342030903	-30215.275198964813	-1264.1282213442184	-30215.275198964813	66.17654294048414	4.307789368166137	2.3110296358892185E-4	0.4337813697289702	2.334959615475063E-4	1.04189406929842E-8	0.4408492850204883	-1232.4383235433506	3323.604262244836	2424.8870649210603	868.7455599419194	52.72351757712956	3.105360292076877	3	60	71	13	24	0.20891319108677964	0.2850726778310368	0.31040188960864773	0.19561224147353562	
119000000	-31418.462665655614	-30181.708625651794	-1236.754040003821	-30181.708625651794	69.91514049534541	4.0138177576946115	2.5461171333002967E-4	0.43257541662481264	2.614073134638625E-4	1.346061805020759E-8	0.44461808920810747	-1206.9141545873504	2363.460841113006	687.3138125060844	766.4694064119245	31.57181942778245	8.799043948499596	55	14	62	18	22	0.20716120156364248	0.30011892068054175	0.30224685763868364	0.19047302011713194	
119200000	-31402.00358923102	-30181.05096241013	-1220.9526268208892	-30181.05096241013	67.66246188151109	4.098460711553186	2.5618367768918146E-4	0.3889771662193934	2.520993495086213E-4	1.1662807232310331E-8	0.418394710352716	-1191.5425108795978	3050.6625099952316	1308.932641555287	877.7424969189127	5.93401837271453	4.077677735875907	45	27	61	8	30	0.1946761347910648	0.3024462549593212	0.30681164376080694	0.1960659664888068	
119400000	-31484.171693077635	-30218.036642621195	-1266.135050456439	-30218.036642621195	77.32383304216053	4.183572301174781	2.1957682058705292E-4	0.3672939243816222	2.1112707164926974E-4	5.637416385197778E-9	0.3608514963715904	-1235.1282077886242	3584.8086440167544	2696.604346397003	1022.8810068940552	21.31505252089637	6.2209626383340995	26	38	69	10	28	0.19149202026684276	0.29131079474364013	0.31944202323498433	0.1977551617545326	
119600000	-31473.424670425313	-30201.632135803255	-1271.792534622059	-30201.632135803255	75.94376658412418	4.03185309740794	2.1130271976378798E-4	0.42172112552662605	2.0717586352594626E-4	8.334658291946111E-9	0.44013968543490134	-1244.956722192194	3236.583564992111	846.0021309532406	196.97689764716216	6.171513140485651	5.812862629512741	70	59	9	5	28	0.20678269377504138	0.29317250554128066	0.30347807451747966	0.19656672616619808	
119800000	-31454.595751453286	-30201.68113026897	-1252.9146211843129	-30201.68113026897	75.39095883737942	4.292924452829227	2.482777687072529E-4	0.5275617021320066	2.485410392019435E-4	1.504314836017099E-8	0.49824461673067694	-1221.792031993433	3190.7390479088517	1737.3994141240876	638.2799133800413	35.90252795249188	8.080851133011395	29	32	76	1	33	0.20332326580470791	0.2942444654768392	0.3025402055154521	0.1998920632030006	
120000000	-31452.73338060693	-30189.886997894988	-1262.8463827119394	-30189.886997894988	82.64984742494937	4.04427995755773	2.1084415258009351E-4	0.5031762862193246	2.0248725464053875E-4	1.0475763182368297E-8	0.48999728785478236	-1232.5901433180804	3236.006784634171	1333.8300994186707	1140.3722052720134	8.866826570313272	6.622025473596682	47	80	6	20	18	0.20224704681675343	0.29789464142188116	0.30679834593091615	0.19305996583044913	
120200000	-31512.110237685636	-30219.157849017418	-1292.9523886682168	-30219.157849017418	88.66141998703783	4.071520496512074	1.8925836923638215E-4	0.4000491200358945	1.9903074171238264E-4	5.894338428598719E-9	0.39714861825957143	-1261.891134178474	2249.1511461408277	1234.0114937903934	1405.0893466363327	17.119038817992834	28.95034770877911	51	27	50	40	3	0.20119977749093204	0.299365215183474	0.29734383162287875	0.20209117570271504	
120400000	-31476.812720340386	-30206.598607311666	-1270.2141130287218	-30206.598607311666	79.42699013658056	3.9485320253506475	2.0544782534034312E-4	0.4059642468210394	2.0505545561306588E-4	7.053388696957775E-9	0.41546835985374514	-1238.8772486122793	2991.4600157752443	1048.3407491919702	2170.9762114719742	14.005823900804895	5.897203104773775	63	63	2	38	5	0.1967653099241781	0.30249271493621094	0.30568515142875674	0.19505682371085403	
120600000	-31409.1207670062	-30172.54868481887	-1236.5720821873279	-30172.54868481887	64.44717087934771	3.9780156749379434	2.4629549017508927E-4	0.41663841635243015	2.3744130735557572E-4	1.335981538084244E-8	0.46517622267636705	-1204.4031856422366	2438.841978425066	461.20400712302745	373.14057887578315	539.5461682082888	4.199019772067082	80	1	14	41	35	0.19870921354507196	0.3024480144124491	0.30354073854799446	0.19530203349448422	
120800000	-31406.809100609444	-30187.83446692917	-1218.9746336802746	-30187.83446692917	69.87916175340645	4.035969897780161	2.7536814865084517E-4	0.4283688177412675	2.646832401109194E-4	1.3815799665204775E-8	0.4330196320937984	-1189.174685433124	1944.3258177960424	1307.2117100915698	783.3909458148617	4.350747824899244	8.047020006566187	38	16	81	30	6	0.19502021538772116	0.3105838417036176	0.29175341452645565	0.20264252838220537	
121000000	-31385.147299416087	-30190.28048919079	-1194.866810225296	-30190.28048919079	61.413816216542585	4.075302620934396	2.783295252241039E-4	0.4283739500302913	2.560527137600673E-4	1.3437478525579489E-8	0.4272309947755029	-1163.9020968697962	2043.0332894090034	179.48990369178196	810.9195660413235	2.2613296708743764	4.833784401221772	79	15	41	20	16	0.19471585707814618	0.2949179525822068	0.3085664872909346	0.2017997030487122	
121200000	-31410.171252413256	-30187.795006087097	-1222.3762463261576	-30187.795006087097	64.43311515058653	4.194771398331628	2.5333153482186293E-4	0.38163370219658377	2.5929872200641606E-4	1.0899018838214781E-8	0.40521556175172513	-1195.1647172243036	1794.1553933627054	736.8823751651246	213.86835717547729	4.51775660258979	10.074170805228126	81	50	1	23	16	0.2012384433554335	0.2975176621180427	0.30893933008877994	0.19230456443774377	
121400000	-31432.730947469176	-30196.522083798853	-1236.2088636703227	-30196.522083798853	70.66547466377307	3.9959244977754387	2.251431928888908E-4	0.3860712082205333	2.1974324268310495E-4	8.278293479496129E-9	0.40393376737113945	-1206.8840321342605	2895.110300886525	894.7017969689878	856.5428826340197	3.5346977186175326	6.757842488107666	47	62	23	21	18	0.19638507780495548	0.2982724160017383	0.3093763935617176	0.19596611263158867	
121600000	-31473.289644967805	-30209.205547024856	-1264.084097942949	-30209.205547024856	79.75871074757416	4.148648975799126	2.2163624890077953E-4	0.4751385468314479	2.2153615441853746E-4	1.2405381363095593E-8	0.5031218857681398	-1234.137374570063	2441.9927185754746	491.3040640507839	1035.8831808704333	12.678076652563778	7.903503769766853	74	9	49	15	24	0.19709606652798262	0.2949817273695547	0.314062655745268	0.19385955035719452	
121800000	-31420.26784633173	-30205.737860732996	-1214.529985598737	-30205.737860732996	63.426052913543316	3.945771955708245	2.6329494061411537E-4	0.4216056649266988	2.4627686254800695E-4	1.168092967667094E-8	0.426159922810078	-1191.2550634821837	3004.025130118514	814.1049565769889	2.3018069892733752	2.5776700069714606	3.553841500797813	64	73	12	16	6	0.20457191955127893	0.3028928942243616	0.2965842401357326	0.19595094608862657	
122000000	-31468.30732010841	-30194.788924883353	-1273.5183952250607	-30194.788924883353	73.12908840209093	3.9656769076416913	2.1713185602317936E-4	0.36028790693014356	2.1718303109392368E-4	7.127983692361878E-9	0.3882069438026207	-1239.7987821041709	2640.112078425507	829.167756682873	595.1904521346831	1016.72207700099	10.004840894511768	58	25	10	44	34	0.20985843225809178	0.2964320603362317	0.2919650124224575	0.20174449498321892	
122200000	-31464.190577417437	-30197.00303595289	-1267.1875414645478	-30197.00303595289	82.72750258432998	4.23901672358864	1.877087724983922E-4	0.37852827762821983	1.8467629832141143E-4	5.445524837164309E-9	0.401109478935504	-1228.111607648412	9313.494820474949	2810.210841713325	5534.500581343518	912.5422729941818	5.244317573151729	2	37	23	74	35	0.20328245068266745	0.30170700366734915	0.3006323316993684	0.194378213950615	
122400000	-31437.148883536327	-30191.644280943783	-1245.5046025925424	-30191.644280943783	64.7848573395553	4.071672782023775	2.4958292801309176E-4	0.3810192643443632	2.5012352530544524E-4	1.0111830545926396E-8	0.4085822215618045	-1220.8553216907246	2044.530131802688	810.5637900181157	43.99435990915957	7.368283551023458	4.39530416305648	53	80	4	27	7	0.1963307406126146	0.2967892625538647	0.31098422133891035	0.1958957754946103	
122600000	-31448.71097532212	-30215.12117039055	-1233.5898049315706	-30215.12117039055	63.01509511741683	4.165782243189553	2.5079410433149726E-4	0.4662327407336702	2.5796524792780884E-4	1.5580493519807552E-8	0.487139613421794	-1207.1182517375833	1875.123095745019	1042.2969590793077	129.71600565815365	10.376843634298572	4.292447014334805	54	79	5	14	19	0.19620604856652113	0.30831196204139744	0.29713346169152394	0.1983485277005574	
122800000	-31448.81453067192	-30206.505589840614	-1242.3089408313056	-30206.505589840614	75.95190883652218	4.07984360367162	2.1864617298555732E-4	0.4511553861596423	2.1308542854017116E-4	1.121853027353425E-8	0.47683515080771277	-1209.4763379935061	3842.6783958317646	3203.1515686092735	1415.714869585061	3.537802713096785	10.192628930060538	5	48	80	34	4	0.1863032773636381	0.30687721470025914	0.3054041930370408	0.20141531489906173	
123000000	-31432.5814489194	-30193.948568961237	-1238.6328799581634	-30193.948568961237	70.21444174411661	4.088163429884783	2.389735458416571E-4	0.37975260884075507	2.3001496697438764E-4	8.097569071998784E-9	0.37875400489644945	-1211.72408888483	3066.640043580849	1342.245414830321	9.013598172665208	4.033549672916213	14.494151257986676	37	96	21	8	9	0.19689060477457138	0.3072899270680057	0.3043836573678233	0.19143581078959956	
123200000	-31439.986487875278	-30169.635763789596	-1270.350724085681	-30169.635763789596	74.1439593018223	4.257689551239691	2.1854232034767225E-4	0.5869792927858953	2.2657663106661466E-4	1.8441473483130905E-8	0.6178028772968339	-1240.8758243605348	3097.4919805174577	965.5979838105618	350.195795476076	32.6093019558898	10.113114017972206	49	78	9	3	32	0.1984111079542482	0.29876446501475906	0.3123944097023924	0.19043001732860038	
123400000	-31419.23678787212	-30194.22117112053	-1225.015616751588	-30194.22117112053	56.62410149746128	4.09415766233277	2.7729166619473554E-4	0.4215402021873505	2.74317208296618E-4	1.3310125900091086E-8	0.4230464444649315	-1192.9962763124815	2437.3182162194867	3440.177275439622	891.0683490816181	28.758916714027137	5.406971463509952	26	17	85	17	26	0.2022087298565672	0.29866200679602517	0.301734919302153	0.19739434404525455	
123600000	-31399.99763019479	-30206.19498821119	-1193.802641983599	-30206.19498821119	56.4892065171892	4.128090430697549	2.960638485603342E-4	0.39214709779760454	3.008807327111268E-4	1.6305065484075703E-8	0.43190859159887746	-1160.698664602052	3001.280744417384	4344.428441238506	836.3643063406005	44.67902718713489	4.645154650443034	24	9	96	9	33	0.19805779327862427	0.2871864764044583	0.32007520287883395	0.19468052743808328	
123800000	-31461.483569025244	-30195.668708658188	-1265.814860367057	-30195.668708658188	67.53556743865222	4.290618597841446	2.606511319727186E-4	0.40116809052983277	2.623561734921755E-4	1.2454930987620958E-8	0.43334912002127896	-1232.320150991712	1829.1257245514284	1085.2321521245883	900.0846506709179	669.5033366429534	4.9480576808002334	38	34	25	46	28	0.19671493394190878	0.2935757653963986	0.31056535302200483	0.19914394763968768	
124000000	-31416.89579011376	-30192.848286393568	-1224.047503720189	-30192.848286393568	58.39711929557539	4.180234166143676	2.7020530605760377E-4	0.4227835570391915	2.776901621278014E-4	1.4412194120440509E-8	0.4367104173454518	-1189.9734478499404	1984.7636204692199	1332.6547708905919	729.4496893366937	770.2169595563369	4.43605256241741	51	48	18	17	37	0.19958693491664894	0.29948884765918987	0.3011118180871472	0.1998123993370139	
124200000	-31411.570020372445	-30188.0831713562	-1223.4868490162455	-30188.0831713562	63.69403114999785	4.085541674162449	2.5957257491416186E-4	0.3935571128252918	2.604742028380558E-4	1.188626498903207E-8	0.413964162331448	-1189.0072628235982	2104.2875007412813	1658.8100877859722	924.4134501986828	859.1522520240634	7.466806818486132	50	6	19	57	39	0.19620680143364616	0.2998751430252835	0.30695871498685096	0.1969593405542193	
124400000	-31469.964780840466	-30177.48998903098	-1292.4747918094886	-30177.48998903098	76.04380082191908	4.037249383656323	2.0287548530904833E-4	0.5031126702355451	2.0075750159592533E-4	8.515085621406494E-9	0.4630033495873736	-1262.4101065649927	4599.6819014117855	1138.1483211130655	830.1858682244076	8.686071913073915	6.393323780575209	45	71	21	15	19	0.20055079654593802	0.29933152076289016	0.30404439196410726	0.19607329072706456	
124600000	-31406.5259125211	-30185.067224515384	-1221.4586880057159	-30185.067224515384	66.53804124758983	4.28883039770135	2.530187057650117E-4	0.4355116132775108	2.4888714868628745E-4	1.2639735119281346E-8	0.44780889649319533	-1187.738107170632	2027.6769884541532	980.0546039076488	872.637701306253	728.9890497567577	4.347506061701216	58	7	36	33	37	0.19380064270499744	0.29989902416411063	0.30623862105349614	0.2000617120773959	
124800000	-31367.837213739058	-30171.703412410603	-1196.1338013284537	-30171.703412410603	60.5621900850891	4.115264061295857	2.7292700178886274E-4	0.3810455991543831	2.597359485870472E-4	1.16104295503447E-8	0.39747374145313846	-1166.3930665790463	1907.8019909765587	154.89932182482337	677.4169128681087	10.653395603855493	2.17108568430409	81	3	50	8	29	0.1915655267409931	0.2999543901005168	0.30686041446292733	0.20161966869556303	
125000000	-31466.641111387562	-30184.26424155754	-1282.3768698300232	-30184.26424155754	83.82896176419672	3.82860953288278	2.113895672550151E-4	0.4826295508892729	2.011068488617725E-4	9.482651515214672E-9	0.48409827769171654	-1245.227338003378	5139.592641120415	2960.6790341182586	1980.0305687186888	1204.5206437716042	12.048429853132605	10	21	71	28	41	0.19808709101688024	0.29789465823919925	0.307674435686427	0.19634381505749368	
125200000	-31465.685055642305	-30206.526181009493	-1259.158874632812	-30206.526181009493	78.56536587273922	4.180680835018662	2.2470539689207493E-4	0.49896080949777094	2.154272434373071E-4	1.0460613021701452E-8	0.4780039786598829	-1226.421143776982	4304.387019452304	1875.6600759824792	629.6618565161037	4.897301646590045	18.605504290006238	36	52	50	30	3	0.18817890952527241	0.3024045173055159	0.31508176299775964	0.19433481017145224	
125400000	-31503.95365324746	-30183.465269859716	-1320.4883833877445	-30183.465269859716	109.76218799842592	4.324406679257857	1.5894663377845626E-4	0.498258008291277	1.4926217961331193E-4	5.468857525668913E-9	0.477882750151996	-1293.2872256684807	3987.4764791897182	1293.8317686436053	110.91485040674982	6.009405275881711	8.067224758573154	64	70	5	4	28	0.1959207115586356	0.3052288792816243	0.30588298455589796	0.19296742460384245	
125600000	-31461.739388260507	-30195.171520425545	-1266.5678678349623	-30195.171520425545	76.67199528574551	4.1286576042723455	2.0804611096000757E-4	0.4502537398884876	2.1623315500804105E-4	1.0235054928218745E-8	0.4634040066109813	-1233.2631099117523	3642.4645832029782	1111.319815039715	1372.6400090352747	235.10453699014735	9.32194343936798	39	17	69	11	35	0.19336192098010924	0.3051526232802052	0.3033530155181372	0.19813244022154858	
125800000	-31423.930853101487	-30158.937982180716	-1264.9928709207697	-30158.937982180716	87.46733364928431	4.072102179849115	1.9075466089206293E-4	0.4349305052157042	1.816330374983381E-4	7.2914349792774674E-9	0.4647017313267374	-1232.101510121846	4143.344945246754	1795.629574156151	1179.0164986723557	185.16726509541743	4.407541682920843	48	6	79	1	37	0.19315694283929058	0.30218723790102964	0.30746235850902887	0.19719346075065095	
126000000	-31410.843647801506	-30175.364964309378	-1235.4786834921297	-30175.364964309378	72.52960696278701	4.525036509867193	2.3370324611389864E-4	0.42735810540968816	2.348170587741257E-4	1.0879091967833102E-8	0.4524281776928784	-1199.49931600064	3192.7312854786614	2591.6303115512815	1797.3336146362883	818.1377007219303	5.782442023072492	43	3	13	76	36	0.18992345577871958	0.30736857937446055	0.31455825520732317	0.18814970963949662	
126200000	-31413.680163204765	-30173.7956120152	-1239.8845511895634	-30173.7956120152	69.00116266728504	4.205048384613209	2.586834817884126E-4	0.4259351613152433	2.5411883064508766E-4	1.3054494225677269E-8	0.4398060119468214	-1206.692717616563	1939.678012245478	650.2353585340725	591.9451031697403	752.1770181909627	8.848123140374186	66	8	30	32	35	0.1996961121900043	0.2972016440837904	0.3090701465075004	0.19403209721870485	
126400000	-31442.068404886122	-30186.69680338918	-1255.371601496942	-30186.69680338918	78.47009464337091	4.241050074246315	2.3809896946936493E-4	0.4343665533015922	2.488481656845574E-4	1.3612634840755163E-8	0.4667729130979932	-1221.081513520428	2121.378209185947	1195.4779002908815	1282.2822062300795	780.8050664757412	8.411884701650722	53	32	16	34	36	0.19179499225349841	0.29785712312555657	0.30283489835121785	0.20751298626972722	
126600000	-31409.97264161816	-30200.585042852243	-1209.3875987659171	-30200.585042852243	60.03311090817635	4.049656466972182	2.585130418804961E-4	0.39151644235911487	2.600536175942173E-4	8.492655185619354E-9	0.35855238734773737	-1173.190755276127	2327.3560522271905	4018.1370508153286	1125.9789932499966	848.0743459042137	2.870203830705567	27	14	46	49	35	0.19893122766963867	0.30478231699559805	0.30422194161378263	0.19206451372098068	
126800000	-31364.798018528218	-30159.375636858684	-1205.4223816695344	-30159.375636858684	59.73534122684895	4.277078451472268	2.5317299482844794E-4	0.44565369083499223	2.500805724635972E-4	1.1786164572134821E-8	0.4324364686284302	-1171.2680731707992	2604.3397110183523	716.8788113261235	981.005266762903	695.3504061626955	2.0583259133671388	57	58	3	17	36	0.19602897595515772	0.30508589634723954	0.29889825238326895	0.19998687531433376	
127000000	-31424.91969561081	-30173.523558792946	-1251.3961368178648	-30173.523558792946	72.41332617468764	4.25286538599842	2.3688237288839426E-4	0.39904864273201845	2.3178540922375412E-4	9.656449789467695E-9	0.40979604918888934	-1216.8097136986937	2223.8582806778327	1337.860343686763	1259.0259101328002	953.9291972246066	6.4078991763454285	36	8	35	56	36	0.19703027639127133	0.2965298981356699	0.30704084558097056	0.19939897989208816	
127200000	-31423.473982875577	-30173.207692972188	-1250.2662899033912	-30173.207692972188	87.96659148143814	4.209333651645816	1.8350849729064918E-4	0.4192323658303084	1.7959914186225584E-4	6.145014911768418E-9	0.43308203233411346	-1219.7063757476094	2866.872699696597	261.74919125959894	1032.9261209238264	14.206182308467387	4.951304616698775	75	37	24	1	34	0.19340250944684906	0.2949933041885764	0.3147983980279621	0.19680578833661233	
127400000	-31485.336006537604	-30172.256351002365	-1313.0796555352404	-30172.256351002365	97.55475286981442	3.9147632234422485	1.6943277673360963E-4	0.4755377774548719	1.5823646433134027E-4	5.406541992505655E-9	0.4404079544180065	-1280.7183695992203	5254.739951896096	3872.686213111145	1412.7873369711874	27.323128145284194	6.6436317761308885	1	67	69	2	32	0.2004588418137777	0.3065926517832403	0.2983313611298185	0.19461714527316357	
127600000	-31533.893944005795	-30190.927229467306	-1342.9667145384888	-30190.927229467306	99.50608282239173	4.231911467284157	1.5094099389840234E-4	0.432143089700761	1.4802540119179073E-4	3.801891059858976E-9	0.4247543620878764	-1310.5701188551059	6315.200539552	3216.232896942338	1568.0353216668448	25.411839233880094	10.309212442370406	21	45	67	20	18	0.19503163951036026	0.3050460416557212	0.2985955466975939	0.20132677213632452	
127800000	-31500.798173504332	-30209.81665170045	-1290.9815218038825	-30209.81665170045	95.16640989039912	4.089882317315026	1.7527148282310413E-4	0.4033668012095384	1.8172934151860536E-4	5.32413616239917E-9	0.4055932771363916	-1264.8584422878416	4152.582074939636	1128.0294398001236	60.87778339059593	11.944116731636948	5.133394509958586	51	81	4	34	1	0.20599554465874714	0.292868101548948	0.30264999256623176	0.19848636122607302	
128000000	-31437.544790182597	-30199.254192526565	-1238.2905976560335	-30199.254192526565	75.1521806471098	4.0737583184073625	2.1886824879016595E-4	0.3738603718374678	2.1031977354670127E-4	7.483673181739173E-9	0.40063148803353754	-1213.6601759405248	3755.8512343961265	880.6267986856294	19.384595072989597	4.455801144675358	5.149865747380657	50	82	7	4	28	0.19349679705199463	0.30773575658933733	0.3059750623381367	0.19279238402053117	
128200000	-31400.798344131224	-30167.58706525878	-1233.2112788724457	-30167.58706525878	70.75665295961778	4.244807741164387	2.3113672197422647E-4	0.42839277593742997	2.3658206408639973E-4	1.2668142193657279E-8	0.46846617249411415	-1198.6957311969438	1602.111128537832	2682.6792024653505	875.1197224116376	711.2755554843197	5.11412008711616	4	51	20	59	37	0.19702707922282506	0.3022784809513788	0.30057123712837497	0.200123202697421	
128400000	-31441.156311545317	-30202.149708819565	-1239.0066027257533	-30202.149708819565	67.23149152975293	4.213755277375566	2.1867760923259096E-4	0.4056066490449445	2.345500203582792E-4	8.617710001651332E-9	0.40779232392508735	-1200.6480442898924	6737.856658381678	1456.6647168629072	3406.000696542573	1081.26533776783	4.976456040519086	8	12	21	94	36	0.19150680431669181	0.30292999845923324	0.3027376778501609	0.20282551937391394	
128600000	-31456.44440557103	-30187.299631339385	-1269.1447742316464	-30187.299631339385	91.25989826779275	4.309870699582227	1.922179263496393E-4	0.4473098028844092	1.8066966258836409E-4	7.789105409716088E-9	0.4665783572328546	-1232.5306940653086	3163.1559220199397	2021.687652362209	2773.6607865529445	1292.979775008306	5.057335206440898	41	2	14	77	37	0.19084272772437122	0.3029079631079928	0.30906174916666884	0.19718756000096713	
128800000	-31532.161248274133	-30190.31163466548	-1341.849613608654	-30190.31163466548	127.01653928062441	4.111338291048755	1.2674645881157468E-4	0.4526883950587444	1.2411069325540157E-4	2.9148223055686626E-9	0.43597677535535084	-1304.7726025951456	7401.193946800533	1471.1075138027177	911.3648373191077	1904.6326783994687	6.757706789280759	43	1	5	85	37	0.19238328438309804	0.309375838546577	0.3046243483689843	0.19361652870134058	
129000000	-31506.26146064337	-30187.44629060229	-1318.8151700410813	-30187.44629060229	111.38228147004094	4.158783532107374	1.5013162767690025E-4	0.40640550480109133	1.5115739197580226E-4	3.4436000534990964E-9	0.38827730800013444	-1282.03833282564	5998.33205729906	3902.3572024621108	2252.969120350184	1083.9745063445716	9.312417448833628	13	45	21	54	38	0.19843430922434277	0.2979239213219418	0.307176678978226	0.1964650904754894	
129200000	-31476.371334937518	-30222.535350395152	-1253.8359845423643	-30222.535350395152	78.66549102532908	3.9518056500789482	2.002726092613932E-4	0.3692463674951215	2.02360640370533E-4	6.4965145692758404E-9	0.4036257634003654	-1218.910130297926	2967.980889311015	884.2519858309703	1206.0006087619072	1387.7794966513366	6.094613363580992	64	45	18	6	38	0.1963186854911492	0.290829907177555	0.3140794344142832	0.1987719729170126	
129400000	-31431.421128015998	-30192.3524241041	-1239.0687039118966	-30192.3524241041	74.8309270744048	3.8985735424152037	2.3495200629076405E-4	0.4586876404342078	2.3274539249643728E-4	1.2492475582315699E-8	0.47024249438466476	-1201.2451492140995	2116.7778654833455	340.33007769459863	1326.4195877894679	2469.139159396142	7.536571226559631	94	22	13	2	40	0.19690929177334582	0.2975446711824599	0.30777924222332853	0.19776679482086582	
129600000	-31415.5719586394	-30164.805564413527	-1250.7663942258723	-30164.805564413527	77.87744966150493	4.185492874372802	2.457064899732998E-4	0.4382688667319037	2.443450553317472E-4	1.3835060368899202E-8	0.4804809123865471	-1218.36529427148	4461.158759181758	2515.29763144268	1313.185833536243	27.137092287410564	7.29308347719091	14	27	91	10	29	0.19864638596097703	0.3007456232916758	0.30571394721186856	0.19489404353547876	
129800000	-31411.96830864003	-30183.674962755522	-1228.2933458845064	-30183.674962755522	64.21298446397125	3.7053772012633823	2.5335182084982975E-4	0.4891212750250775	2.596273214721989E-4	1.8745466025191646E-8	0.5295238625759017	-1198.6492459450365	1942.8750566375184	2671.22983343207	809.8149034174858	5.63822362901305	2.5767138325805785	23	30	83	19	16	0.20247177632118032	0.30150210317317067	0.3002869149778959	0.19573920552775315	
130000000	-31442.41664522643	-30180.71231861851	-1261.7043266079197	-30180.71231861851	84.0703861675138	4.048577836995695	2.341222321647932E-4	0.4649112736083368	2.2611985579705848E-4	1.062505000924397E-8	0.45542453652743603	-1224.7774609549874	2589.531472667228	4252.396440127269	940.7199974321521	1177.8116172139064	8.606784054094208	23	15	31	65	37	0.19347669916037002	0.29912467112807	0.31088872678823604	0.19650990292332385	
130200000	-31469.75994094038	-30176.857709462267	-1292.9022314781137	-30176.857709462267	70.03855357289365	4.121270356725008	2.3054942061170213E-4	0.42090366855961325	2.2999802313523695E-4	1.1309358769311408E-8	0.4579064367033448	-1257.6233029748341	3341.7476082193143	804.5453036784604	1632.9648078719702	732.7730012262722	13.332410202442313	56	16	24	41	34	0.19136253987158947	0.30394886159078605	0.3040793605858284	0.2006092379517959	
130400000	-31432.179431089164	-30203.745601355266	-1228.4338297338986	-30203.745601355266	66.24686156896254	4.022476354059001	2.616802845447612E-4	0.4057878753263229	2.5721583656675335E-4	1.1735186160725107E-8	0.4143410213346975	-1192.7680257319423	2414.1089176846563	3010.6721538382953	763.9932786341715	900.6090065860456	7.567993675010447	51	10	35	34	41	0.20099946049058634	0.3003678184581906	0.3095195307614986	0.18911319028972437	
130600000	-31416.75440803123	-30200.545364328096	-1216.209043703133	-30200.545364328096	55.75440062332677	4.167106214725315	3.106292010725635E-4	0.4440894773274257	3.166941472926617E-4	1.8234489438196795E-8	0.43484444201243205	-1180.7636804855424	3095.406177595867	2188.985991825758	745.712139052652	602.763463105395	11.434891243820216	37	17	46	29	42	0.20284765786046768	0.30082546988408515	0.3050251034168238	0.1913017688386234	
130800000	-31412.874102059322	-30200.745986236336	-1212.128115822988	-30200.745986236336	61.03073179509312	4.136509609701173	3.1468794976058156E-4	0.47120158504563736	3.132608802984828E-4	2.239398687840555E-8	0.48562758002802436	-1177.4224032351601	2114.089629346934	1746.2630102679811	568.2660141707531	610.6582536153751	8.277087874289503	33	34	29	39	36	0.1950127023799486	0.2960302415919159	0.3110929960178631	0.19786406001027249	
131000000	-31397.494687771123	-30208.638948441283	-1188.8557393298395	-30208.638948441283	58.27123919179984	4.065835289809466	3.486286232939132E-4	0.3770922927985972	3.42049889482491E-4	1.6829610340114437E-8	0.3909420522237743	-1154.2493745789623	354.30560676452944	1677.6299349095473	658.8822188180429	452.00373701765477	4.946129303294614	1	50	29	52	39	0.2001399217894272	0.2874126838992108	0.3119195602675795	0.2005278340437826	
131200000	-31328.522544362957	-30175.908721607953	-1152.6138227550027	-30175.908721607953	42.53838223785097	4.1023708567149555	3.7546635153098187E-4	0.4242721575641395	3.8754577787120727E-4	3.1287048114007825E-8	0.45011671902950273	-1128.5686558993739	1623.7477702954436	469.844596465331	21.600280982947872	2.4058277250557225	2.781401404554922	74	61	8	13	15	0.19978177289774332	0.29086197546845566	0.3130271941728084	0.19632905746099283	
131400000	-31314.982288566764	-30169.812535931385	-1145.1697526353785	-30169.812535931385	40.06660354882807	4.185151020312498	3.976433776121691E-4	0.4939724278394174	4.048128607018959E-4	4.343037637588652E-8	0.5004576955295995	-1116.032724516339	1282.7156536865448	357.6945445311134	477.9492855220699	13.897239140555529	5.250689805959125	76	33	22	5	35	0.20482254782326006	0.28871092157657086	0.30683104167642977	0.19963548892373936	
131600000	-31387.056146691844	-30195.42375651953	-1191.6323901723172	-30195.42375651953	50.92237742052202	4.3017220372301574	3.6959612758027466E-4	0.4103273319275757	3.5871712007256635E-4	2.353430998762557E-8	0.4126328836724131	-1156.6591924333095	1621.0074236054556	391.9574084855577	766.3951332248663	862.379518985031	9.038970306132883	43	10	66	11	41	0.19430271177234298	0.3026926421386118	0.3074527839036707	0.19555186218537463	
131800000	-31382.42196762116	-30195.268680582594	-1187.1532870385686	-30195.268680582594	50.63533278124965	4.4480220758165485	3.588332992996491E-4	0.4387414176609327	3.602573953556543E-4	2.3335550565351618E-8	0.4247747486992378	-1156.7069696998547	1695.1477899823744	1507.3857366693312	594.553578008847	9.216818782408081	7.8859736104867935	19	53	59	35	5	0.1903094021696899	0.3096972247316676	0.30160011235925754	0.19839326073938504	
132000000	-31372.48761928726	-30177.188590188398	-1195.2990290988644	-30177.188590188398	48.2118001681965	4.115076570686294	3.459970572606243E-4	0.43472945401289737	3.4559229502277675E-4	2.3069859498061056E-8	0.4326012924688659	-1162.2166834209327	1764.0486788645997	754.3877758293028	545.9404852742593	422.8595264327319	9.110391981372656	39	11	81	3	37	0.20106134832869557	0.30337088622570885	0.30092481427640183	0.19464295116919386	
132200000	-31421.24714711941	-30201.681517405446	-1219.5656297139656	-30201.681517405446	53.625142792420434	4.30374163236744	2.7028894587159317E-4	0.4223542301852641	2.80059027162211E-4	1.4454868751660768E-8	0.4274946883504826	-1183.362903493663	5959.594271534562	1836.7197559845033	387.0029183359381	762.3021972071181	6.032013486531246	6	54	11	63	37	0.20062387290634734	0.3067128678830171	0.29383662354695333	0.19882663566368247	
132400000	-31406.543589652334	-30187.712832363206	-1218.83075728913	-30187.712832363206	65.3673445995208	4.154137123241851	2.837456653375412E-4	0.3920775417661965	2.6657509575272515E-4	1.1872609706328257E-8	0.401130877388825	-1192.8525669694486	2373.6442395151316	613.388461484391	32.94894779813964	5.2255602532222465	11.312597189761913	75	60	1	26	9	0.20326764168518047	0.3022175185502288	0.30172063047923803	0.19279420928535315	
132600000	-31509.23984194509	-30219.229631843995	-1290.0102101010946	-30219.229631843995	76.92707657794523	4.360614243912549	1.9912062498629948E-4	0.40138142384092534	2.1030464556174813E-4	6.754830782809326E-9	0.4039592664417361	-1260.7732815321033	2236.9355090339523	1061.626831362929	855.0228508396926	16.24378334567546	12.499943583406239	76	37	22	18	18	0.19697766193009122	0.29220804192156863	0.31449330683056914	0.19632098931777145	
132800000	-31416.70830927652	-30198.283150636915	-1218.425158639607	-30198.283150636915	58.901682489717686	3.9696766440422655	2.7749665714194314E-4	0.4547594136072542	2.815684140271282E-4	1.7016307476612936E-8	0.47143607014326544	-1190.246717090651	1803.3194287348244	626.1475309893204	650.965543217437	5.7485637112559935	4.589615980099166	63	42	31	14	21	0.19127452445312887	0.30457754083075295	0.306195242363664	0.19795269235245466	
133000000	-31454.185493448625	-30215.512746018798	-1238.672747429828	-30215.512746018798	72.73361297865209	4.138797125513353	2.648263638738865E-4	0.4182446097024848	2.6352939464930394E-4	1.4949016163802172E-8	0.45175097122696206	-1210.9026219721864	2735.2660592800476	873.966261322266	1.8110255998036164	8.301027063395145	12.297776961654163	50	85	5	12	19	0.19580763507792234	0.2972478927117175	0.30995546138308083	0.19698901082727996	
133200000	-31402.58159271255	-30201.7775489399	-1200.8040437726527	-30201.7775489399	50.839399551108336	4.546278895955586	3.1336075980731954E-4	0.46482103789644585	2.9737840153461724E-4	2.1063565086704337E-8	0.4749292345567757	-1170.3548839472028	2114.130701218961	872.1344311937578	930.7958037386168	13.187079555050934	5.844597726744816	55	61	17	10	28	0.20340878721846056	0.30112722522688296	0.3024491873226817	0.1930148002319755	
133400000	-31428.27607461796	-30170.54384598184	-1257.7322286361198	-30170.54384598184	76.03900806402805	4.066454572003368	2.2736063144471633E-4	0.42955219001226325	2.2303312339773848E-4	7.756208141838476E-9	0.4072853951585824	-1224.2701756290385	2917.4454487626494	753.176605462544	1112.2909595235517	449.13165693653343	8.318584478525025	67	53	10	5	36	0.19402187629997397	0.3078823832314981	0.30186437140944067	0.1962313690590879	
133600000	-31409.860200035408	-30168.17627196453	-1241.683928070876	-30168.17627196453	59.82015481967976	4.089967356070205	2.6396278666263295E-4	0.4434573710625693	2.538675987374163E-4	1.4018012031696417E-8	0.46350374515997106	-1212.3120035677644	2452.4695443562773	706.2555266778747	698.8400819971989	20.208179407295567	4.075587665348825	63	19	55	1	33	0.19281894374875952	0.2992987089828819	0.30873556397509183	0.19914678329326735	
133800000	-31431.168063474026	-30182.03184470695	-1249.1362187670748	-30182.03184470695	73.09674223793222	4.109737416011769	2.2701635198399872E-4	0.4201010877665159	2.3024576574666238E-4	1.0160024812857629E-8	0.45092599145379525	-1218.611949279974	3415.2097383249206	2324.703275107033	884.1096549439872	14.684445795003134	5.520315939173715	19	35	80	12	25	0.19248629487345859	0.3024615546448082	0.3061542278481385	0.19889792263359532	
134000000	-31466.407052040497	-30203.61044655141	-1262.796605489087	-30203.61044655141	80.58429622550493	4.197261066781728	2.148396748529608E-4	0.42047483956324083	2.1998290573219136E-4	8.684861172909871E-9	0.42772111151198916	-1225.9301441531577	3667.3516009062882	862.655319072857	2045.5274362837604	1462.5912527837525	12.78349253368434	51	7	6	66	41	0.20247969601526908	0.2959536803044826	0.3057464938260494	0.19582012985419942	
134200000	-31420.087626371496	-30189.001049635743	-1231.086576735752	-30189.001049635743	80.39538496768122	3.8627588473618824	2.385078499792746E-4	0.4082012639893131	2.4331910214875818E-4	1.1938671770989611E-8	0.4467450806043181	-1204.4239272097664	2143.607279816403	1032.9814858881964	18.30771887092579	5.01266316132964	17.477715937246963	61	69	5	25	11	0.19833061619185613	0.2938295886605423	0.3064851042454209	0.2013546909021812	
134400000	-31417.333598625344	-30175.420983714976	-1241.91261491037	-30175.420983714976	63.90870998610778	4.154518162766023	2.427628470409371E-4	0.4487109328066924	2.6595195699023353E-4	1.2835375668450351E-8	0.44274979421174226	-1210.5704714552214	2228.8994338817006	2169.6969178066597	1134.8922147199737	24.32081218660286	14.574647950630547	21	38	71	6	35	0.20077847376833116	0.3071355031862843	0.30273749645905407	0.18934852658633106	
134600000	-31424.389793244132	-30198.752952008614	-1225.6368412355187	-30198.752952008614	68.38346504493387	3.9825603007688497	2.7140118765860393E-4	0.3470981562824692	2.8044973658256035E-4	9.721109221768773E-9	0.35969741049025644	-1196.1675134477127	2373.7466613479696	1401.3710364863061	883.0349596518482	11.013794287821732	4.6821089557239395	36	27	68	27	13	0.20101148790994347	0.3021645079842947	0.3031446150516295	0.19367938905413296	
134800000	-31407.811871609476	-30198.949000041343	-1208.862871568132	-30198.949000041343	54.71290909705553	4.115267522155648	3.006868850092449E-4	0.38974341839752025	2.902710319111601E-4	1.2506752641074394E-8	0.3835282104669446	-1179.8705270215362	2099.094344543897	1158.1685819771833	565.1925752626644	5.559382823291001	6.117783414134784	58	19	57	10	27	0.19662287889769006	0.2901985114563427	0.318809726923696	0.19436888272227182	
135000000	-31365.750191417857	-30182.476499724173	-1183.273691693685	-30182.476499724173	49.03398108362343	4.047056622893236	3.206626191985662E-4	0.47876278981188236	3.0362870893637083E-4	2.0512924398608747E-8	0.4591386212041765	-1150.2614458501723	2094.242131068287	1205.6683535099323	710.8491665059653	249.58050789757266	2.636282813161335	47	22	59	9	34	0.1880607402756667	0.3107406121960895	0.3058661393900698	0.1953325081381745	
135200000	-31395.951299840974	-30189.171481128436	-1206.7798187125377	-30189.171481128436	59.492962320459505	4.136126722358229	3.2118107737448006E-4	0.4268722401882908	3.0919270604842146E-4	2.3221483830726896E-8	0.46697174285840704	-1172.0239920903944	2154.500066510203	784.790573737411	1325.2230066399868	514.2264294579288	5.557116794103632	32	2	49	51	37	0.19820375153038627	0.3092655346468353	0.29405377562289725	0.1984769381998815	
135400000	-31424.60104746402	-30190.27327070255	-1234.3277767614702	-30190.27327070255	67.66385370709273	4.24929721653136	2.451639784505647E-4	0.4045315127904604	2.484749511448309E-4	9.347830876709469E-9	0.3988634011959883	-1197.9551097682136	2315.96827699646	928.6287523424351	281.86382907479947	1326.6195245967729	7.464170798700033	57	39	24	14	37	0.19987665817103484	0.29801842252565014	0.2992255235006247	0.20287939580269074	
135600000	-31378.12938431044	-30193.031137955088	-1185.098246355352	-30193.031137955088	59.78447393940654	4.229608558041392	2.875881523284274E-4	0.43504805907358746	2.891146567459148E-4	1.521411255083991E-8	0.4207182467777904	-1161.6432695114079	1832.5224967846855	631.1121362265465	3.849671147682101	0.9697183383875034	3.486611523861069	59	75	1	9	27	0.19144598974385083	0.30401001381750564	0.30781263251762936	0.19673136392101467	
135800000	-31427.659590356703	-30212.395571752495	-1215.2640186042088	-30212.395571752495	59.14415189682593	4.364454214219977	2.922472435267761E-4	0.41389244709811857	2.769816545303969E-4	1.6634094011261603E-8	0.4434544755765424	-1188.452557403807	3360.95502916179	791.365249202303	79.66663678102024	7.3792799617461435	4.445526856358935	48	82	10	5	26	0.18955942844620116	0.30758654142170855	0.307785956116806	0.1950680740152847	
136000000	-31401.314216297033	-30157.76818077273	-1243.5460355243029	-30157.76818077273	74.63137766521002	4.17241268641492	2.4399843030260083E-4	0.4821317699592326	2.5174500560198025E-4	1.2656452487919133E-8	0.4644287976085041	-1217.3632118958312	2650.8815316110563	765.1374259674976	14.131511541206164	17.807500969417422	11.424862082763102	50	83	1	12	25	0.1994402341840632	0.29690092619797925	0.3075018199104758	0.19615701970748214	
136200000	-31457.1580865566	-30212.465653807074	-1244.6924327495246	-30212.465653807074	93.21481999026246	4.171921059612677	1.9667281644268264E-4	0.4399515933370651	1.9227752131185537E-4	6.8819605145725896E-9	0.43091415197298993	-1217.8853138754034	4685.438094534917	843.824037134245	6.512716363824035	3.144985470573256	13.149122864779391	46	87	7	27	4	0.19517879919959807	0.3021288507961591	0.30333339257808517	0.19935895742615803	
136400000	-31420.31681033502	-30175.37880612749	-1244.9380042075315	-30175.37880612749	86.65438913892682	4.151002596810425	1.8929375281771598E-4	0.36927307533130127	1.899954505454635E-4	5.7825912420743276E-9	0.39987105612704227	-1217.3733001206158	2722.8097384532543	1234.431949533915	16.913249486818582	1.8585618588650545	10.532946977393665	69	64	6	27	5	0.2019902032214894	0.3020917925908565	0.29997870333434984	0.19593930085330458	
136600000	-31508.374001189364	-30190.292841813367	-1318.0811593759956	-30190.292841813367	99.55498519970018	4.147833370624613	1.7941535718527023E-4	0.40102135824638546	1.7592226676056038E-4	5.3163827560003E-9	0.4066090525065807	-1287.7346324128819	3881.7328962419588	1011.224952853473	1209.9657566054007	17.161469735484626	9.309538517786843	71	39	28	15	18	0.19238184650534376	0.31604879827549465	0.2889261338789477	0.20264322134021395	
136800000	-31467.33519321492	-30201.353258872103	-1265.981934342816	-30201.353258872103	81.80286539611778	4.134564484571999	2.0496596852333566E-4	0.43608106772927013	2.1030258622062068E-4	7.914835874574282E-9	0.42879500852240743	-1237.2517387020498	2686.4862662560113	1142.7556717216487	385.91126106991317	7.3143894589234755	13.182226399659562	65	64	7	23	12	0.19341844292694246	0.29845358521082044	0.31014382615028213	0.19798414571195502	
137000000	-31465.1821042465	-30194.22720582678	-1270.9548984197222	-30194.22720582678	73.2209719921596	4.217361964315561	2.1254368213508406E-4	0.48824643843725324	1.9709883814720628E-4	1.1437541919673742E-8	0.5188055633194677	-1234.2707834426553	4260.877730697164	2651.238237589678	1978.6995754647942	1024.173501618949	4.733406730163162	3	46	31	56	35	0.19807710527598493	0.29241671248876944	0.3134525224601337	0.19605365977511202	
137200000	-31412.498637381046	-30208.825737475338	-1203.6728999057102	-30208.825737475338	58.445563563218165	4.054095351499705	2.823943670950727E-4	0.3242138469935492	2.743576464163988E-4	9.481133177936213E-9	0.35622696491973627	-1168.2374374143385	4070.4851442520585	1605.8609034611688	1376.7720578402361	686.9777243992143	2.5560091360336656	8	54	9	65	35	0.19105413942694904	0.3026143130838763	0.3052398867121497	0.20109166077702506	
137400000	-31386.826994732583	-30196.99741827313	-1189.8295764594511	-30196.99741827313	57.89221113120733	4.154373225907005	2.6763407639799936E-4	0.3327341397503831	2.6313168074600134E-4	8.986241444924938E-9	0.3551819946819977	-1155.892057457659	2492.127721581089	1814.4967491593395	584.1640674917928	648.3255122868518	1.7492727145844784	23	70	14	28	36	0.19593452791888005	0.3031722875245976	0.30473095937249994	0.1961622251840224	
137600000	-31419.44388364378	-30185.24969981508	-1234.1941838287012	-30185.24969981508	72.24299952967907	3.97412308555056	2.0894360826396582E-4	0.3763256393881493	2.1817225692125018E-4	7.540280308783341E-9	0.39510475311292176	-1200.3095290100027	2353.939620664627	1804.6573651707463	1369.0410987498424	655.2932845162803	3.976192394074258	38	29	34	34	36	0.20092465182223096	0.2984217238530015	0.3026199885232914	0.19803363580147626	
137800000	-31379.86005864472	-30185.811500665535	-1194.048557979186	-30185.811500665535	51.00237938045223	4.115794478830461	2.978216039622352E-4	0.5026912893974007	3.0473959164072225E-4	2.6141049074186813E-8	0.5270746785410226	-1160.9034272863898	1898.9088268966327	480.0438020742086	415.9165729927282	616.2498699065692	4.243142537887933	51	49	11	26	34	0.18755162587973606	0.31158380240067274	0.3063912242807311	0.19447334743886022	
138000000	-31418.579008606943	-30204.58815120366	-1213.990857403281	-30204.58815120366	52.880549345458036	4.209265994580402	3.318882833137769E-4	0.42953651776644497	3.12636011551091E-4	2.5483145020239975E-8	0.4856336349404044	-1185.4264452920772	1858.7942453127794	1195.5557745121223	469.98837527086994	5.000322728846475	2.9129294919534936	70	27	41	16	17	0.1955877254849493	0.2967605109928608	0.29808200096653614	0.20956976255565393	
138200000	-31402.036636371056	-30196.48388323184	-1205.5527531392177	-30196.48388323184	57.91413331937091	3.945839973797197	2.997396386544061E-4	0.42021729122724216	2.9981452943948506E-4	1.7933992344432655E-8	0.45018590810127934	-1176.352938803873	2281.9918260090967	1000.5263472618642	623.9586331073106	10.964321826001806	4.713124282377344	32	56	45	12	26	0.19787453768389715	0.29721139840496685	0.3109766188982908	0.19393744501284518	
138400000	-31475.571972149057	-30196.180040636853	-1279.3919315122025	-30196.180040636853	74.78749856729019	4.1209493540039785	2.1872682276299787E-4	0.3827518554122539	2.168851944380339E-4	8.358542792912222E-9	0.4155032731836748	-1248.7795706813517	2756.557130924876	1049.7123443253315	1292.7718114177721	13.305514946992288	14.682978674665877	65	62	6	5	33	0.1958030720376723	0.3014483999805638	0.2994857012787258	0.2032628267030381	
138600000	-31462.753250289774	-30193.37491744309	-1269.3783328466855	-30193.37491744309	73.67302817720396	4.0398959965155985	2.2439121450198624E-4	0.4626201703424832	2.2018532053264694E-4	1.1643956412306213E-8	0.493247433742862	-1236.7637250666007	3593.546464751794	452.56352849852067	821.2997231995147	238.1429593653563	8.27519204349664	56	4	71	3	37	0.2004712685441959	0.3029930462043847	0.2926337530699008	0.20390193218151856	
138800000	-31400.400327089657	-30182.7752834965	-1217.625043593157	-30182.7752834965	65.73188318051204	3.990678485440719	2.5569290958659877E-4	0.42207325763155235	2.5775398634062446E-4	1.1602387382621205E-8	0.4230661001815796	-1181.6037585091428	1683.3200041672362	4152.866691616713	705.2538708533688	759.4551800503449	6.179126808678189	24	20	13	74	40	0.20070982782019442	0.3068145934833175	0.29933005986740957	0.1931455188290783	
139000000	-31429.50445014678	-30190.948908535152	-1238.5555416116251	-30190.948908535152	64.7488198791945	4.217874674107382	2.5114693977543347E-4	0.4557124410238025	2.5831437927808143E-4	1.4573744029316895E-8	0.47042576089921617	-1201.4814553240385	2505.0721756529633	4670.687252548735	1227.4036553690237	971.7131701566542	8.856860099543589	28	8	12	84	39	0.19623125187876836	0.2971518252644334	0.30814268259440397	0.198474240262394	
139200000	-31502.588232704744	-30209.050849399926	-1293.5373833048163	-30209.050849399926	82.68024507533777	4.208386338441775	1.9997067876647686E-4	0.3735791404872136	2.0296362935696543E-4	5.980223135065842E-9	0.3816036093678956	-1257.321608190983	5718.744424489161	2698.39489912761	2090.984472241443	767.6313094083828	11.55441000401133	5	44	44	40	38	0.20680423745686222	0.2916717579643608	0.30748523151482104	0.19403877306395584	
139400000	-31429.2340772926	-30192.777473908423	-1236.456603384178	-30192.777473908423	63.92668292165689	4.130550011159401	2.4172559180133597E-4	0.41556319470180375	2.398426130164904E-4	1.1244823298419737E-8	0.4369771932460644	-1200.3601561644152	4884.112834261215	1949.637228787744	1417.6309080620615	873.6663408489864	5.315955543357141	4	52	28	50	37	0.1970385503000411	0.29601939403231997	0.3046612868647607	0.2022807688028782	
139600000	-31460.439032522103	-30182.859105837328	-1277.579926684777	-30182.859105837328	75.74205000354559	4.159570420346336	2.1229006283417603E-4	0.4350131839357184	2.0525148138836606E-4	8.707942479885437E-9	0.4513070266355351	-1247.1706204109491	2597.732470571779	654.7726726947413	1410.428176941759	15.018627285991673	5.430102473643288	79	47	7	18	20	0.19225320945383909	0.30031205462958366	0.30229785953117067	0.2051368763854065	
139800000	-31438.95300253722	-30203.196912835076	-1235.7560897021444	-30203.196912835076	65.02867853261871	4.285128339294822	2.2469609391263313E-4	0.43779649800213166	2.2547727069694906E-4	9.005519571486757E-9	0.4166746673823662	-1205.9542872707837	2823.9903340809146	891.5032555299845	944.5741637983715	18.455086605466708	5.371635936807759	56	10	65	7	33	0.19704257734211267	0.30156228412067687	0.303244021681301	0.19815111685590933	
140000000	-31471.17917547262	-30181.645588783897	-1289.5335866887224	-30181.645588783897	82.0585501881097	4.457252572333563	1.9711933596934674E-4	0.4275947250129226	1.9587162222386946E-4	7.491113115999819E-9	0.4427717740770338	-1255.7765884214589	3846.651105968245	3123.7889562461523	1102.002653572904	6.738479076359943	25.45525665288672	30	26	78	29	8	0.1995574167071498	0.3035635564682502	0.3016598106347032	0.19521921618989674	
140200000	-31482.889634222294	-30179.4309900635	-1303.4586441587921	-30179.4309900635	79.84119824576547	4.217868858218683	1.9453581964518006E-4	0.42904672164213364	1.8539155262080825E-4	7.342908887027021E-9	0.45052120710223903	-1267.6078630873335	2771.8852736883478	2366.797671407669	2744.4059967781423	842.0555223396093	9.534837506704195	78	2	10	46	35	0.19676310123347868	0.29607546608836927	0.31375768183627323	0.19340375084187886	
140400000	-31523.39972042769	-30202.718808405894	-1320.6809120217963	-30202.718808405894	103.14673511123934	3.977331406647411	1.695022485081401E-4	0.4295254717180398	1.5842820436672944E-4	4.865890876257651E-9	0.4358285408411218	-1284.8586925430636	4504.968084370194	2906.200745601994	1931.3477176725157	884.6648184165347	8.275648899217288	28	51	6	52	34	0.19876356114317584	0.2982672622100918	0.3000828978024192	0.20288627884431312	
140600000	-31528.192101823548	-30203.50860380832	-1324.6834980152264	-30203.50860380832	104.04723599592745	3.9550653630035453	1.4159352128342135E-4	0.4455289358597861	1.3918396564401175E-4	3.743628265686949E-9	0.43916267584630914	-1288.2148033303822	6362.620051462712	4045.508166400747	1545.0309582321286	1016.6745383376691	5.561341119266072	14	57	3	61	36	0.19627916576555093	0.28668053782117386	0.3077477796115472	0.209292516801728	
140800000	-31508.557462506506	-30241.357141166965	-1267.2003213395392	-30241.357141166965	76.88710754491	4.0802419918566715	1.9943458804840762E-4	0.37047107183295686	2.0438534499470033E-4	6.421215084689435E-9	0.3925413982061988	-1232.3603908363002	3381.3092122053163	799.0214996828824	1513.046750260926	905.9098270915825	7.198016432477264	39	4	55	36	37	0.19740504501247863	0.3132746972515659	0.2923510886578412	0.19696916907811413	
141000000	-31501.962980505814	-30193.439425604283	-1308.5235549015297	-30193.439425604283	93.63430540212104	4.205504282147836	1.8411723202539648E-4	0.42779069175106443	1.738924711232487E-4	6.627681505107045E-9	0.4576502972670998	-1278.7155218777684	3163.236998986852	2266.8357734050473	966.8662784529578	6.1250866475596055	6.204631926610356	77	14	45	2	33	0.19757982889147294	0.29348223060661527	0.3154045515863063	0.19353338891560537	
141200000	-31470.838828077856	-30210.406173437565	-1260.4326546402924	-30210.406173437565	83.55869717532792	3.906778655588258	1.9944117177407602E-4	0.44865411391954835	1.9483482437675123E-4	8.76509633548509E-9	0.47069120157388517	-1231.0153029319329	3527.9597222571983	577.3320086156676	945.6311962083755	8.146525781892471	5.592144451882245	70	27	37	9	28	0.20337444336321578	0.297742556934605	0.30055908498851314	0.19832391471366576	
141400000	-31437.079468272863	-30172.42420107175	-1264.6552672011126	-30172.42420107175	80.40302488552427	3.9115757563961457	1.8971104730011244E-4	0.44026442115294134	1.96779669579491E-4	7.716157284264965E-9	0.462741964555761	-1233.7926821278872	5155.524298111822	2290.724401669765	982.1746860169427	5.62946953938139	7.887241058282385	5	80	50	12	24	0.2044170434880713	0.292340584948142	0.31081446175033345	0.19242790981345284	
141600000	-31444.201437837808	-30201.983845423252	-1242.2175924145574	-30201.983845423252	61.30890354095628	4.227100480602212	2.625318577273019E-4	0.38401908200736823	2.544463320535018E-4	1.2358215634754235E-8	0.42110963875733287	-1215.3427211606875	2034.5238310699583	642.4532147798379	329.1497732519693	8.092537081800524	3.9949214589540882	72	56	11	17	15	0.2005507727303887	0.3016744792768313	0.30091571954949087	0.19685902844328884	
141800000	-31426.93061547422	-30199.385560601615	-1227.5450548726049	-30199.385560601615	67.1254306964111	4.147189404604279	2.4398782445600486E-4	0.4129608341189468	2.3257190675241867E-4	1.2563533528184854E-8	0.4600133908855828	-1201.5032008441697	2055.89916198675	587.9129833697024	47.136786891494616	34.77173189597223	4.252550768643536	74	62	1	1	33	0.2009593693785854	0.3009265857410554	0.3024352897589655	0.1956787551213935	
142000000	-31447.695330463484	-30194.957794897487	-1252.7375355659974	-30194.957794897487	63.95000164996323	4.162311691304529	2.5102612099053135E-4	0.5046039369811849	2.467618434815351E-4	1.6283471718599736E-8	0.5089783521751831	-1223.6733401439735	2123.4131881403155	1592.8076238440426	649.8773223674674	7.866079457722026	3.5421405228940435	43	46	48	29	5	0.19678224205105405	0.2971024603622626	0.3049864499114989	0.2011288476751842	
142200000	-31428.092752853416	-30216.895158175597	-1211.1975946778202	-30216.895158175597	61.253219627841354	4.255035784571921	2.615849345118826E-4	0.44433112019934184	2.7060393549783996E-4	1.6238917965759346E-8	0.4714042381574224	-1181.4481616279913	2836.0970084186433	770.5276096830347	392.65258291122655	59.5080772688086	2.9388416078949753	42	68	24	5	32	0.19405438219348747	0.3024283572273037	0.3043977327958956	0.199119527783313	
142400000	-31430.491362282915	-30182.32995463395	-1248.1614076489643	-30182.32995463395	66.4884955550401	4.089938445051314	2.1373404106006985E-4	0.4299811625411434	2.1024184130859333E-4	8.119249947905216E-9	0.42971737158931733	-1217.2702379233383	3643.204203096576	4165.262084192376	866.9527309513488	10.005319467096943	2.8550886446011927	18	25	91	24	13	0.19857116724922508	0.3040398962338202	0.30179934311856227	0.19558959339839227	
142600000	-31363.781084292525	-30194.992910244575	-1168.7881740479513	-30194.992910244575	49.95269442439948	4.087034528174033	3.3242008535892977E-4	0.3835987446263833	3.3380332676699256E-4	1.8059252436364667E-8	0.400631128814731	-1138.6217331313842	1956.3295991328694	1315.1722565860432	772.9649414707002	1.7860509438806935	4.476315237462743	46	4	82	11	28	0.19478570438637316	0.3017424468035772	0.304055374640794	0.19941647416925537	
142800000	-31380.684412087765	-30201.446073824533	-1179.2383382632333	-30201.446073824533	56.55853356547638	4.112659064655786	3.1307988673698236E-4	0.44661520555822487	3.071216814066082E-4	1.9836541599502997E-8	0.4621457872095	-1148.9083075169656	2388.50118680596	582.5285339272193	900.2963567991097	4.676876767678908	6.794265694491542	52	70	10	1	38	0.2018238062915549	0.3091430962366534	0.3003536840447191	0.1886794134270721	
143000000	-31399.926652367853	-30178.440683706776	-1221.4859686610748	-30178.440683706776	59.4096392581092	4.131237844544047	2.745210804832522E-4	0.46453657199225784	2.710383827059867E-4	1.6763935228188194E-8	0.48527070889237534	-1194.1078917726077	2868.6657177332695	838.0150900350394	157.89232608885573	9.00036698268189	5.028809910111091	42	86	5	19	19	0.19855848876456045	0.30185916832484433	0.30480688097052877	0.194775461940066	
143200000	-31441.4763009089	-30190.484699336943	-1250.9916015719562	-30190.484699336943	74.88133941273998	3.9447316479651344	2.511102451977143E-4	0.4804068104628448	2.4164009559835857E-4	1.798247169998602E-8	0.5201922728652246	-1221.2272971359741	2228.752676568183	1245.3690874293065	923.422111132881	5.710303597376257	7.3360385002932444	42	80	16	29	4	0.1940992016879488	0.29915900096481324	0.30336097988248284	0.20338081746475464	
143400000	-31416.72084252213	-30171.902315591087	-1244.8185269310404	-30171.902315591087	72.80735719971631	4.052588852800303	2.262114703877697E-4	0.463470039677658	2.2607030717679586E-4	1.2214472554120819E-8	0.4900090015221594	-1215.6265749511256	2804.6863375487414	1350.2068173221905	667.99125801972	4.215660926613276	6.211398644671734	52	42	41	21	15	0.1920191127417161	0.3029414963565646	0.30495241014738633	0.2000869807543325	
143600000	-31389.697336958823	-30199.128296876155	-1190.5690400826684	-30199.128296876155	59.91419156068451	4.016296543447933	3.122090231330586E-4	0.43486043271703345	2.7972303934003926E-4	2.1196860413457338E-8	0.49606947959239234	-1159.6576391536062	3249.0458494606005	2649.805106411439	599.9472594702058	9.657885753828639	3.917351908239918	18	22	94	7	30	0.2033828665205197	0.30624502801944975	0.294085784297986	0.19628632116204403	
143800000	-31444.558195307047	-30213.550242755286	-1231.0079525517604	-30213.550242755286	58.87507771570164	4.054028212749969	2.613269376305085E-4	0.4012890786255347	2.671762914873332E-4	1.48921123995447E-8	0.44670011199047555	-1200.419734271517	2631.665178783016	854.0979784471085	1046.4871195689316	25.627208422337695	9.741061039589963	49	12	71	2	37	0.19087002469016376	0.3088421176888544	0.31339970740259865	0.18688815021838254	
144000000	-31451.795748417462	-30206.862151836784	-1244.933596580679	-30206.862151836784	65.1686707512035	4.160594206884665	2.63180009141799E-4	0.3561343357241311	2.594554798746187E-4	9.070269357152591E-9	0.37218084037042953	-1213.5393647998337	3558.8811440437667	1699.7034220415267	831.1224670700784	46.09624447678129	9.482965766358607	35	9	88	1	38	0.1946317207287975	0.30294677009385135	0.30884302351900944	0.1935784856583411	
144200000	-31418.11734172464	-30201.376326612917	-1216.7410151117235	-30201.376326612917	60.88937988394139	4.077099552576969	3.034877527846599E-4	0.4417802397519853	2.986762251669233E-4	1.7951993598973934E-8	0.4418075548401345	-1181.2940524052785	2831.3619252338985	1788.724814135436	1403.3786788985763	558.9759653163336	9.552849337043456	17	30	30	55	39	0.19695018340772014	0.2956597993613372	0.3045714120673732	0.20281860516356892	
144400000	-31450.49229568512	-30182.020383859453	-1268.471911825665	-30182.020383859453	75.58427710057384	3.817866702593112	2.1100882294594947E-4	0.44510036107687095	2.0028374203565126E-4	8.22151233647305E-9	0.4423078572400683	-1239.2483302455505	2189.215028862725	1694.209129824184	760.1620650355976	13.710289847139052	7.381169828976905	58	43	28	8	34	0.1997920777447351	0.2895426335810124	0.30540664151250463	0.20525864716174735	
144600000	-31491.71232424363	-30201.36231600419	-1290.3500082394398	-30201.36231600419	88.88273858730214	4.145372322820355	1.8484276160318346E-4	0.44142924552670504	1.884253516263704E-4	8.426125834664341E-9	0.48704816437918064	-1254.5695609421819	5122.09309626091	2250.163749376101	1716.779961225235	806.8958878803217	9.013414701168113	28	35	14	54	40	0.20822882215095345	0.2937280845479529	0.3054936029722226	0.19254949032887034	
144800000	-31450.35305867916	-30206.65559066793	-1243.697468011227	-30206.65559066793	70.24873947145234	3.8517963920707206	2.3591308954941492E-4	0.4456678934507551	2.3221712518375518E-4	1.1550501990976496E-8	0.46885376753090047	-1212.525461074908	3805.4779007955053	3432.773324364539	745.5480627848407	7.926779392644466	8.11929151483151	14	42	77	15	23	0.19508119108198801	0.30031358141779485	0.30101415209524884	0.2035910754049676	
145000000	-31411.955440201335	-30183.244057936507	-1228.7113822648294	-30183.244057936507	66.5288482506947	4.332368179186219	2.924022925835471E-4	0.5097585191089214	2.776909053300542E-4	2.0807354111374545E-8	0.514427655303297	-1195.6208294950952	7495.186287396172	1686.846855926367	672.4366357813976	35.417760719902	8.216144319248093	5	63	63	5	35	0.19620332421664685	0.2970191597392593	0.308259805636638	0.19851771040745517	
145200000	-31471.144483185664	-30214.558597872914	-1256.5858853127488	-30214.558597872914	70.34726561120921	4.004884415054905	2.4118828874188813E-4	0.4062784810040072	2.3281420162073876E-4	9.872921731943115E-9	0.41633359933564457	-1229.4025845387514	3045.8459562822422	1292.7635412080538	103.09652796241097	10.751299817891395	7.328825164001937	46	87	1	28	9	0.20213694326083487	0.29908320196758703	0.2999013871455492	0.19887846762602815	
145400000	-31452.016187308323	-30190.22419408631	-1261.791993222013	-30190.22419408631	76.93757885543131	4.018161167376988	2.452185725368815E-4	0.4155869580016793	2.395282574731815E-4	9.293873840243882E-9	0.39551562097448784	-1227.204482422309	2151.1221803133367	1932.1840741678016	372.55750827608847	814.585880274653	5.391472869145674	12	72	4	51	32	0.19614208856182572	0.3014682620063271	0.304445215709179	0.1979444337226675	
145600000	-31454.54231558902	-30190.850694670018	-1263.691620919002	-30190.850694670018	76.15519500176673	4.069037150342569	2.3989236016628898E-4	0.42995941847708236	2.3310276035949136E-4	1.1025907907094001E-8	0.43697092201089505	-1229.3904648010737	2432.7676201784993	1323.4803759717179	791.3971294485235	896.1394262437436	6.565714756518911	71	8	44	14	34	0.200644827459124	0.2949985355424837	0.3127175386814835	0.19163909831690817	
145800000	-31480.095932916767	-30172.486100095084	-1307.6098328216847	-30172.486100095084	93.36904108533402	4.055424502020295	1.686200194740263E-4	0.40776777627592975	1.7038019192038963E-4	4.75855406636571E-9	0.41785499201586124	-1278.2416636970638	2459.2938227635423	850.2693825082779	1327.31278224017	14.289963196576553	5.879375855072751	89	25	18	25	14	0.20338324092691962	0.30634041978288057	0.2908755489986898	0.1994007902915094	
146000000	-31550.85730002531	-30182.158165489862	-1368.6991345354486	-30182.158165489862	143.4424481609562	4.137452881310769	1.1445176296512343E-4	0.4474427937538656	1.0853863471812547E-4	3.190754694168417E-9	0.5027925588146245	-1337.9895174350456	5342.341725997402	1795.6562220381632	1482.7590579940384	7.679571321462594	6.948761806607244	95	4	36	10	26	0.20258745820035268	0.28331046386458525	0.3140470939552716	0.20005498397978963	
146200000	-31444.293852335413	-30198.800642513157	-1245.493209822256	-30198.800642513157	69.55459238136652	4.000145394541796	2.2984372338555906E-4	0.4469536754226083	2.250652349709641E-4	1.2381965569745621E-8	0.4686309060296849	-1213.0802212011154	2886.1848694769615	2302.727893683585	1161.4154743451884	95.6085875300743	5.3978955450040855	37	5	88	7	34	0.1964837274311263	0.30141589626106996	0.3076998548962491	0.19440052141155365	
146400000	-31441.829836134155	-30160.84861902968	-1280.9812171044762	-30160.84861902968	75.88401953479774	4.0166299898259075	2.468272865524084E-4	0.42920815432499126	2.444541315520813E-4	1.3268915571586307E-8	0.4716821283044763	-1249.9803305396647	2277.442688319027	2044.7450363496664	721.2361338037691	40.537508933902366	19.813648045008	59	7	68	18	19	0.19437688045489376	0.30691691848517344	0.30068970771004716	0.19801649334988453	
146600000	-31451.912190145267	-30213.90185632645	-1238.0103338188146	-30213.90185632645	69.2051138061603	4.148993139718265	2.3012926026399428E-4	0.44468125842038225	2.4017466765647978E-4	9.66698169114792E-9	0.4177248076507642	-1208.8463192634324	2643.7515894743424	1377.4067558597503	752.2559505557625	9.107711612404204	4.974863899102144	35	62	37	10	27	0.19578922687607742	0.30355607626335546	0.309069428228385	0.19158526863218106	
146800000	-31434.578195796246	-30186.5791343759	-1247.9990614203434	-30186.5791343759	63.67979837835776	4.40483830960471	2.530055888449788E-4	0.45476694313160937	2.46966989788505E-4	1.1898314651419467E-8	0.4390250652376015	-1218.2713452679557	2160.1632549023802	1942.2375980231543	725.0421152086934	6.565644088373953	6.043012599145385	8	63	64	13	23	0.19161667632160975	0.30640354999087616	0.3053675189493806	0.19661225473813249	
147000000	-31467.971490744865	-30192.418433701674	-1275.553057043191	-30192.418433701674	88.78151899153443	4.170843763754499	1.8339888591563394E-4	0.4312006354477229	1.866346261243106E-4	5.882136937796257E-9	0.417125381032257	-1244.1223024134906	5147.19725373231	3363.041549250249	1116.2482570434765	7.047542280015394	8.086825775228693	5	62	67	29	8	0.19400749734513364	0.30560304983857495	0.30572094978417	0.19466850303212044	
147200000	-31434.251728036612	-30191.53638422818	-1242.7153438084322	-30191.53638422818	64.02488332067153	4.070604663794836	2.3546060900495527E-4	0.39245117900427406	2.4639025459423933E-4	9.917008766073209E-9	0.4089067119206608	-1212.9415214968633	2882.430334069066	1834.8449693766534	650.8910301075248	10.490123798472224	9.665286275543517	36	27	71	14	23	0.20098862408489637	0.3017566781060134	0.3002960045935861	0.19695869321550316	
147400000	-31432.970349490155	-30192.648619405918	-1240.321730084236	-30192.648619405918	82.05863837804189	3.9555341208101735	2.328867657338256E-4	0.40818634367550144	2.2582066058562432E-4	8.628311166656842E-9	0.3959827555116657	-1208.3342655310491	2897.27721063447	2725.035465942605	821.4857795074873	7.285423521742343	19.140960692291795	58	13	60	37	3	0.19602295842360698	0.3144181052708382	0.292925434642826	0.1966335016627278	
147600000	-31448.471023420712	-30183.710749524063	-1264.7602738966477	-30183.710749524063	72.90608833283399	3.9035932697398867	2.1343099079969714E-4	0.37890750563812997	2.2106539907729484E-4	8.073641077325528E-9	0.4088748768763524	-1233.7151499690206	5134.447496052386	2471.610551535063	991.5203608135502	11.988743464764713	8.177395684981857	14	56	64	1	36	0.2019463868481873	0.301335520410141	0.3014523011126881	0.1952657916289825	
147800000	-31443.761632807993	-30211.39428609366	-1232.3673467143333	-30211.39428609366	65.79084814199751	4.330905195333491	2.5877361546468454E-4	0.5331160483271248	2.49913077697427E-4	1.7385171857489928E-8	0.5188567561944499	-1195.7134191272708	2405.374831561356	2595.670008175414	811.0996589706053	1245.997487556217	6.025019135429802	46	15	50	22	38	0.19748099847173034	0.30847452419327903	0.2989347166882805	0.19510976064670912	
148000000	-31459.115613750873	-30182.70963065147	-1276.4059830994054	-30182.70963065147	77.57692804232532	4.120293071543404	1.9935906731123861E-4	0.45008003873423696	2.0094079818605264E-4	8.71999915658858E-9	0.4710123593755913	-1245.6251535485214	3505.4950942558826	1961.95023647531	875.9868221956954	34.834256245512854	5.451245636916603	36	45	52	10	28	0.1937904926192313	0.28741090766186983	0.31900211128705896	0.19979648843183886	
148200000	-31489.422789571345	-30199.619143281147	-1289.8036462901966	-30199.619143281147	93.79191016907855	4.240644475645273	1.80022014404634E-4	0.4404054485618839	1.7339864055083184E-4	6.9857605488871255E-9	0.47018501009896885	-1265.096908261002	2768.9140929615633	1176.4167073438398	23.418269392482014	3.679814926532396	5.887024006371977	66	67	3	4	31	0.1995703632222934	0.29896373772480184	0.3039149629855774	0.1975509360673265	
148400000	-31504.895878144434	-30194.327450857094	-1310.5684272873414	-30194.327450857094	88.084855992696	3.8883201505353595	1.7128400484108766E-4	0.47418669141734515	1.7228457654524352E-4	6.58685941143705E-9	0.47313395634787836	-1284.2594177374729	3501.2252940697067	1210.6727353981128	58.97678757533421	15.656432218717619	5.543089086066681	63	67	15	15	11	0.19892715046374326	0.301607398084098	0.3025809433251312	0.19688450812702674	
148600000	-31488.103873799762	-30183.161413736678	-1304.9424600630848	-30183.161413736678	92.43219287355755	4.122684016212073	1.7914137201691045E-4	0.4420131273215182	1.7630860456395244E-4	6.054701093589632E-9	0.43830837124390026	-1274.1711463459496	3890.1054738191783	1441.6983624050797	876.0643801051527	10.102223772396954	18.195012694363452	45	64	23	30	9	0.19704298748995058	0.29810497660214585	0.31062148023695146	0.19423055567095135	
148800000	-31431.12313900169	-30162.41591159386	-1268.70722740783	-30162.41591159386	76.1499699965457	3.9685125971160753	2.060391725708133E-4	0.4325596327397731	2.1039077711067548E-4	7.882494067360819E-9	0.42118943242242085	-1238.8366297085045	3200.988417722937	926.3615124950294	957.8704383275784	10.166030442894947	10.808039141108862	52	76	4	23	16	0.19464944138180312	0.29828010104749597	0.3044603377542031	0.20261011981649693	
149000000	-31473.51861127168	-30194.894734668535	-1278.6238766031445	-30194.894734668535	72.45354260870465	4.178873908786591	2.1954419138202404E-4	0.41094404074670365	2.1688812078529825E-4	6.726190304199884E-9	0.38521942232965395	-1245.5948046034084	2332.0328398600855	3066.5529539352087	894.3433950893857	203.01144991485305	16.34729561751583	2	62	69	1	37	0.19993282591335615	0.30125273758736365	0.30840430299003424	0.19041013350924507	
149200000	-31395.55070944743	-30188.138425316494	-1207.4122841309363	-30188.138425316494	54.58106090402432	4.026766504499854	2.8065849823171455E-4	0.43879493741237174	2.912922590754335E-4	1.5618836704734036E-8	0.4332213482904607	-1177.2595332200485	2044.2426517610843	2064.121891796719	756.4358071657743	11.67206371208366	5.5200821118675805	33	16	84	19	19	0.2079694497427571	0.3033752014159259	0.29489895364242313	0.19375639519889296	
149400000	-31451.629608780615	-30199.453986347682	-1252.1756224329342	-30199.453986347682	73.0699899453367	3.930830255505827	2.2986160834119078E-4	0.4027337724286144	2.314390002306304E-4	8.840424181698955E-9	0.4043337953746049	-1220.1129341235553	3293.6492008290465	881.5858152408575	1452.697113132234	69.25486233515325	7.441537991427865	50	67	18	1	35	0.19839018742307196	0.2879274683112525	0.3162295483650097	0.1974527959006649	
149600000	-31415.064629371307	-30184.825382291256	-1230.2392470800498	-30184.825382291256	62.196282585076474	4.068317508960739	2.647618268353179E-4	0.38501771063630924	2.655469324668978E-4	1.1033451738057682E-8	0.39711599564692873	-1205.8224805022005	2022.4337694640337	1043.9477985944936	15.174596212483996	7.434064591868661	4.245400271293776	44	90	8	18	11	0.19731654838157953	0.29643826208064633	0.31411777850814815	0.19212741102962513	
149800000	-31392.570502251125	-30189.934376850295	-1202.6361254008293	-30189.934376850295	50.89541998478832	4.136504172376391	3.077039430497179E-4	0.4513995944456172	3.101820181785652E-4	2.1453924770092793E-8	0.45844632776636646	-1169.544652275574	1550.499729422317	918.4030895482691	241.79198788473926	528.7832464662714	4.743492555892695	38	67	1	28	37	0.19211803969623328	0.3053724495495229	0.309395206332641	0.19311430442160193	
150000000	-31457.89437348373	-30175.385796604973	-1282.5085768787571	-30175.385796604973	84.13912661819685	4.005305993371466	1.881444100288202E-4	0.49338450024504993	1.8055200123104302E-4	9.5844332442999E-9	0.5106831942916541	-1246.3806814606849	4809.541922905836	3275.7448857547392	500.1194280211524	926.5346606768389	7.94632360576478	9	69	13	42	38	0.19034536470733204	0.3040583834113061	0.31456051754502323	0.1910357343363377	
150200000	-31456.132854229596	-30184.124310024472	-1272.0085442051238	-30184.124310024472	81.84038323204234	4.032247330919126	1.9421333040144366E-4	0.4379277249326949	1.9459493152855113E-4	7.96814695327439E-9	0.4544543936288944	-1235.0490510950276	2819.2459675243394	2170.9145468663937	352.36310265655504	1443.6445027188397	7.321005119337507	41	55	24	11	40	0.2026945166769965	0.29836552694891666	0.3074475605029325	0.19149239587115321	
150400000	-31492.412163767156	-30214.759315514133	-1277.6528482530211	-30214.759315514133	82.49849942365788	4.166139373980219	1.9836965717978723E-4	0.406390020292413	2.0361852062636453E-4	7.339176609978049E-9	0.42153136460730356	-1244.2234462615065	2985.8764488422094	1021.27876608783	945.6399579587531	651.3173912669604	14.505771564909304	54	31	41	6	39	0.1886526898873519	0.3016134686365876	0.3078323443072428	0.20190149716881664	
150600000	-31500.90124845418	-30195.483298683834	-1305.4179497703478	-30195.483298683834	89.18150723585573	4.1195681796486205	1.89121131834896E-4	0.4595112807345423	1.9373377288504722E-4	7.872126807649283E-9	0.46166371352000285	-1268.7531020879003	3541.124523630168	4381.870794354793	1781.0324671017972	1042.0293236410273	12.18007201572551	29	13	30	61	38	0.19588841514695854	0.3006838701685191	0.30716054504251994	0.1962671696420013	
150800000	-31458.60156786391	-30170.387463834508	-1288.2141040294025	-30170.387463834508	75.82037076923919	3.9404964521407497	2.1198617005237837E-4	0.4611331436615101	2.2452970518033037E-4	1.0164061067631756E-8	0.45852045323501417	-1253.2539179285257	2587.725669316211	1797.6658662997863	1078.1754656594967	1069.8567169581127	20.6449937197629	42	20	22	51	36	0.1950609559778101	0.30293140084523573	0.3135286209116614	0.18847902226529153	
151000000	-31397.55209440121	-30167.52690300839	-1230.0251913928184	-30167.52690300839	76.58584964750553	4.135300231888553	2.1134370753908877E-4	0.46527386128968995	2.2804636473385865E-4	1.0216024443963751E-8	0.47380756486271247	-1199.2526150169633	3121.9849546629653	3471.562862168082	773.728000139507	9.12509481660951	6.997776884399547	8	37	87	6	33	0.19172575371655143	0.29773909736361437	0.31176660645704873	0.1987685424627841	
151200000	-31356.208944214228	-30186.585994436977	-1169.6229497772504	-30186.585994436977	58.59053970302784	4.236230993676041	3.1046924590306073E-4	0.5132873505116194	3.0102655639727263E-4	2.652932589948163E-8	0.5227810002295027	-1134.358149717631	2346.476802586955	181.02920386619485	565.2600450076586	750.4304335547776	3.790301383653547	53	25	26	30	37	0.19000458564615105	0.29726585393747973	0.3108492559623703	0.20188030445399757	
151400000	-31453.724923169746	-30209.791497757018	-1243.9334254127277	-30209.791497757018	66.73856083640598	3.8539522285396135	2.654935011146657E-4	0.4045930028176233	2.6643010186615614E-4	1.2606556266345636E-8	0.4272589926980358	-1211.1180629763317	6306.554051902602	2498.0496351786737	935.6967594478853	41.29772453953877	7.241914901217978	8	27	99	8	29	0.2055259565835682	0.29481047106901526	0.30265165317080844	0.19701191917660674	
151600000	-31409.86730075081	-30190.030018601457	-1219.8372821493538	-30190.030018601457	57.62592143790865	4.3578264106365605	2.808656217661552E-4	0.4453879574699011	2.874301924224767E-4	1.6670789479868116E-8	0.46423693081456463	-1184.956291915906	3454.462294949896	1365.401753802127	326.16503883911685	652.9982444495724	6.302028422361287	37	19	7	72	36	0.19808640158794372	0.30668048997915304	0.30527312770887727	0.18995998072402467	
151800000	-31398.73527233898	-30187.158700786073	-1211.5765715529094	-30187.158700786073	61.269674453983924	4.227302646719682	2.597698759976388E-4	0.3762926625607896	2.6706716878743906E-4	1.2094904622935544E-8	0.41393916472359876	-1176.3361402518142	2937.16793949359	1486.8949835959252	465.65288351387517	1021.6455543237882	6.069367105555927	8	78	28	18	39	0.20070279872456875	0.2996690381373541	0.30389773335874604	0.19573042977932975	
152000000	-31478.467371000348	-30207.20465685814	-1271.2627141422101	-30207.20465685814	80.89487281715724	4.085683694517969	1.892710289762812E-4	0.41620513505880546	2.0384763615573999E-4	8.085735962052304E-9	0.4455808640904918	-1236.4432008786532	7215.782273356628	2668.1692777159865	1072.828285803949	380.8416403805116	8.383865894846926	2	60	68	4	37	0.20348944647038883	0.307184660773987	0.29556127319682757	0.1937646195587953	
152200000	-31457.629879123655	-30183.66784288944	-1273.9620362342137	-30183.66784288944	84.66274364623236	4.119485655957044	1.9247380099696025E-4	0.4003058152006546	1.9557723451624434E-4	7.173204202860266E-9	0.42399447292983056	-1243.5790917424738	4301.812848091439	1574.190083753536	1043.2488558875261	13.704383011320852	8.186779351013463	33	54	46	5	33	0.20285070065526498	0.2929985712017785	0.30500873812611806	0.1991419900168371	
152400000	-31379.90157153058	-30167.51083616943	-1212.3907353611487	-30167.51083616943	55.81809133248362	3.9677995943023556	2.759197451063615E-4	0.45084275934919565	2.7880924319613004E-4	1.8130239504442763E-8	0.4850093283807141	-1182.8364749202135	2500.875129793395	1418.2593967851933	638.5465828777808	12.003116007361442	4.5737532557549	4	76	52	14	25	0.19800044001318534	0.2914522468228343	0.31014994621508746	0.20039736694889154	
152600000	-31431.03608032203	-30207.05460052454	-1223.9814797974884	-30207.05460052454	66.20401418722977	4.145586566756377	2.606149040728503E-4	0.37931092115742693	2.578645478459175E-4	9.22093744809765E-9	0.37462053219130215	-1198.1166965050768	2630.5170520344036	858.2455233653216	65.76170700468661	8.298186026680234	5.455203685257616	56	79	2	8	26	0.19329339293613623	0.3095467999123383	0.30457234877587264	0.19258745837565142	
152800000	-31433.8110854558	-30181.13898516041	-1252.6721002953886	-30181.13898516041	74.17680944731087	4.136988184907111	2.2550538320157684E-4	0.4347268247822467	2.2034230805937665E-4	1.120878503752215E-8	0.4648272389562451	-1224.163861585683	3264.246276878374	820.0332283446934	427.3743043020628	14.375088605737096	6.741551726869974	66	64	5	1	35	0.19731976357737807	0.3033313507031716	0.30195726655409566	0.1973916191653533	
153000000	-31388.34620237435	-30192.908332040053	-1195.4378703342936	-30192.908332040053	63.543976021675775	4.071622063039281	2.8216919336087633E-4	0.43631266323268053	2.8742691800250086E-4	1.5684357973601747E-8	0.43361294123736255	-1164.0319761182554	2175.3556166769263	548.367349397431	1089.838753558228	9.336325016020025	17.775987925403715	56	64	10	39	2	0.1881084877592909	0.3064308440718108	0.30411647529885155	0.20134419287004526	
153200000	-31387.617295966014	-30192.707529796553	-1194.909766169461	-30192.707529796553	64.29755506098428	4.098808779431188	3.0059970299072225E-4	0.4190181320560184	2.8266059366829617E-4	1.7875949009424387E-8	0.45611481803856757	-1162.3660290655075	2260.446382140463	443.1690346721516	1557.5189169700777	17.557698349796183	9.211992437934338	63	53	13	5	37	0.2048083695013137	0.2972105049423724	0.2971294482168798	0.20085167733943277	
153400000	-31441.261388494433	-30207.571439207954	-1233.68994928648	-30207.571439207954	61.87077127249954	4.055286209063654	2.7159591562911356E-4	0.5005313679085519	2.67373918715689E-4	1.5869096275795905E-8	0.474274792627683	-1201.9523847783014	1989.0271207650082	1074.7088646173868	726.5765065201174	159.71829968250805	5.492498260734504	49	64	23	1	34	0.1964563250450341	0.29727183521124156	0.3021665474497914	0.20410529229393168	
153600000	-31458.49526571371	-30205.663678808905	-1252.8315869048042	-30205.663678808905	80.66772563711552	4.062524620211866	2.0672962700108417E-4	0.41184035441878614	2.1112258158488458E-4	9.52325701486426E-9	0.46623327099700657	-1220.7131600398036	3570.7415030922066	1353.6151724733784	1218.0101192879163	7.5793889923175	21.635427413217705	46	38	46	40	1	0.19760047449376492	0.2968730240050159	0.31303145080442746	0.19249505069679054	
153800000	-31535.093825196444	-30219.75788654761	-1315.335938648833	-30219.75788654761	99.01699414622377	4.115468250924986	1.5955145898163811E-4	0.3742031424035669	1.592664748697937E-4	3.3931765062796704E-9	0.3628899382812554	-1287.3531836549232	5083.605253379441	1210.6662775429602	17.441888237776844	36.12264056504415	15.038425975125504	50	81	25	2	13	0.19672716482540295	0.3047190182735146	0.304988333680929	0.19356548322015205	
154000000	-31515.2877790999	-30201.757313202375	-1313.530465897524	-30201.757313202375	104.08977158506661	4.0765312325380965	1.7192312635100628E-4	0.42960742704863975	1.6916511565599112E-4	5.694093682072843E-9	0.4359971218050959	-1286.7639873556202	4811.731401896779	1322.4114175910647	43.08530838061834	7.66361318127023	10.630447623737771	50	82	14	20	5	0.20287780615415327	0.2993595625088043	0.3033117551122867	0.1944508762247544	
154200000	-31486.005840226047	-30185.919856249846	-1300.0859839761997	-30185.919856249846	86.50196227414793	3.9879957528801575	1.9083030497467498E-4	0.45608363613016306	1.871482933379586E-4	6.44482318174881E-9	0.4242078470061579	-1272.0786746799458	5176.795092878385	1378.742527361365	117.87939638026658	18.548625794663906	4.60118512589951	41	93	7	22	8	0.203571617773675	0.29526363119639387	0.307319430995641	0.1938453200342887	
154400000	-31467.54768933775	-30207.937559215185	-1259.6101301225654	-30207.937559215185	80.7293092178042	3.9998480101701506	1.9298980258605593E-4	0.351168993754213	2.0202882746057883E-4	5.640421418667553E-9	0.3785085644288741	-1234.559879100052	3436.4270710288565	1110.2930031431406	24.12805044922995	4.3504425899853665	7.455874826404422	52	83	7	25	4	0.194246675671283	0.30820200778877177	0.2984355271846091	0.19911578935533486	
154600000	-31486.050727950813	-30206.39253076785	-1279.6581971829605	-30206.39253076785	80.90528362204385	4.4289254789861445	1.9534135063598512E-4	0.4218371413467282	1.973347893603945E-4	6.694195753571937E-9	0.4134144224455795	-1247.0371704343931	4042.570693744396	1111.9681856465377	2099.461602073843	7.006185031526272	13.640144509995814	30	94	11	17	19	0.19829049176421037	0.2928409484678561	0.30430164313123587	0.20456691663669643	
154800000	-31534.663774666173	-30209.113284555482	-1325.5504901106906	-30209.113284555482	106.8621451328943	4.023327462967844	1.5368133509223157E-4	0.4123816006193381	1.477754660308735E-4	4.4293200490487115E-9	0.4328708528744721	-1291.4236052840693	4013.1179982080725	1531.8328109585277	1149.8433715532547	768.9198197085703	8.305623696578152	54	76	3	3	35	0.19952072630162998	0.29095567781892245	0.30858526936944636	0.20093832651	
155000000	-31461.345991850867	-30184.63272684791	-1276.7132650029544	-30184.63272684791	93.20804759348533	4.239265293307066	1.8916840911430336E-4	0.4645435044375955	1.742522294218346E-4	7.315317056746249E-9	0.47527883865576986	-1245.3395279331019	3770.010977399124	1646.8248318874873	1821.3360132529199	5.326102124219647	7.753960663572359	46	67	21	29	8	0.20419221217684752	0.28962693388076977	0.308018381328572	0.19816247261380943	
155200000	-31483.465213565112	-30177.14962064265	-1306.315592922463	-30177.14962064265	96.24013185428738	3.989634497748046	1.584668361265198E-4	0.40762354131493905	1.5873123985998852E-4	5.578803591686389E-9	0.46168920503669486	-1278.8354380042588	4165.030119328403	1566.8130172756373	81.59460922245225	27.30924259989742	7.483524936839665	41	89	2	7	32	0.19544280652390622	0.2965154866327219	0.3111127983466618	0.19692890849670877	
155400000	-31500.1180327879	-30213.027440159527	-1287.0905926283742	-30213.027440159527	91.38604112029536	4.099385888812257	2.0278652371925738E-4	0.43407779686998876	1.949410297368007E-4	8.538466876020496E-9	0.4540341949218532	-1261.8111241937381	3204.3599380086807	1014.4652601878752	23.365250754903375	7.608980441122801	7.945537430273663	72	64	8	21	6	0.19914829178843485	0.30102058951380417	0.30007929771199715	0.19975182098576244	
155600000	-31438.955717608176	-30190.384275392167	-1248.5714422160077	-30190.384275392167	72.37531651447634	4.145367627624566	2.3504084990080888E-4	0.4250841051361283	2.1236242032732154E-4	9.852528179880713E-9	0.43604532422187126	-1222.8193008102119	1921.5748074357011	998.3030718982336	78.39347818232267	4.717856543343437	6.814409577709273	85	50	2	33	1	0.19679878699021683	0.2988273713684432	0.30809746568949864	0.19627637595184003	
155800000	-31428.268081520346	-30186.62644673204	-1241.6416347883046	-30186.62644673204	81.65186197922893	4.376462443481795	2.083248787047735E-4	0.38704821069154105	1.888914703025978E-4	5.680803774423059E-9	0.3820094329081128	-1211.668935899902	5213.205670941521	1368.1540280082588	918.8232404869749	9.074181767082116	3.29383941757265	33	74	26	1	37	0.19304828908390959	0.2974064446061444	0.31287923615348484	0.19666603015645973	
156000000	-31549.88641421954	-30200.628497833728	-1349.2579163858138	-30200.628497833728	121.66019981740628	3.936172668197879	1.3422902760499986E-4	0.3847354201210375	1.3377954607946165E-4	2.7160489323577654E-9	0.39323627385506277	-1317.7188411967966	6825.953946428693	2330.0272128609927	1327.236814908755	7.564529842030425	11.950589014064528	30	72	36	26	7	0.19599405754998947	0.29959559441270556	0.3020950839539607	0.20231526408334277	
156200000	-31485.683171801295	-30186.72698960723	-1298.9561821940654	-30186.72698960723	88.53178874570601	4.291822993148623	1.980779761626455E-4	0.5087121844154348	1.88773830379029E-4	1.0208519837180458E-8	0.5299874337859094	-1265.3877885375625	2822.6378642531467	3575.551722970585	1566.6112840132298	111.55530641433151	6.132023804596264	26	34	75	1	35	0.19501170413542399	0.2956668134922996	0.31079046862474385	0.19853101374753093	
156400000	-31454.056706826974	-30207.96805989276	-1246.0886469342156	-30207.96805989276	77.12258595708398	3.9192252362989213	2.0959471164428865E-4	0.48157499658915615	2.090450530146746E-4	1.026495912796849E-8	0.4806467304388972	-1220.1270955965858	2932.6438595734744	1293.5234148404586	17.940840987856244	4.838336507151388	10.252510653683393	35	95	13	24	4	0.20082856042202996	0.29747205724825715	0.31007555288796435	0.19162382944174677	
156600000	-31430.33713678141	-30181.805477174137	-1248.5316596072728	-30181.805477174137	70.90070914714535	4.079947910147313	2.2661494863101837E-4	0.432444084842997	2.2468670020908986E-4	1.0578734411383039E-8	0.44723943606643624	-1223.5365668139207	2580.8655355691185	846.6062500979755	15.684124102247953	10.10525551263752	8.874119166345341	60	72	1	13	25	0.19903625056316948	0.29360383879712154	0.31902819012962386	0.1883317205100834	
156800000	-31435.54823502878	-30195.663827596516	-1239.8844074322615	-30195.663827596516	61.473466320101195	4.253166196787801	2.731543816599319E-4	0.4188921254401157	2.717067326556263E-4	1.7168400077190407E-8	0.45907891870495526	-1211.0265764596206	2679.952757015578	1282.1714248950427	211.25149648360082	27.330400234183955	7.122804949358651	10	118	3	15	25	0.19031841841417202	0.3042646017528779	0.3079740102011261	0.1974429696318224	
157000000	-31457.52646381617	-30186.14162578588	-1271.384838030292	-30186.14162578588	77.79205539071033	4.14759739506703	1.9249472094915596E-4	0.447010304036832	1.9179758375121515E-4	8.999109894857907E-9	0.4853829925127731	-1236.7940256592717	3411.580157522197	949.4889062503926	1074.7282927114015	982.6159371187587	7.498469774286161	54	44	4	29	40	0.1943294934725189	0.29470291279695165	0.31081350301277333	0.20015409071775447	
157200000	-31488.376182692773	-30190.32420126942	-1298.051981423354	-30190.32420126942	88.85446066671676	3.8918785462835377	1.8219409945448726E-4	0.389535201728973	1.775850422668146E-4	4.716554959542665E-9	0.3816431002858834	-1261.5783594596019	3684.6179930635008	2214.0537682171034	612.31838731852	1689.8177352382093	13.684073597810835	34	53	31	14	39	0.20457455789894644	0.2976628074333468	0.3025750443221521	0.19518759034555305	
157400000	-31523.016509607816	-30217.714609260212	-1305.3019003476045	-30217.714609260212	90.51527348673815	3.9010429775617754	1.8388364372976226E-4	0.4422759278383916	1.6940252530070897E-4	7.213746757934884E-9	0.4757059405467081	-1267.7959357064267	7462.659901190186	3560.477255579705	1089.4565499996752	1466.5003835095897	13.420431445035819	5	52	11	62	41	0.2010316571026098	0.2931242902319059	0.3047479385178442	0.20109611414763842	
157600000	-31440.757290181024	-30176.658216453183	-1264.0990737278403	-30176.658216453183	75.21129928739894	4.062936181752266	2.0552511186823014E-4	0.5107535472258892	2.0503439137143956E-4	1.1520813531605338E-8	0.5286271392761487	-1233.254014916147	4711.24036524035	2877.9823597676814	775.9408320007258	4.424270814396627	5.827164571638113	4	67	63	19	18	0.2019367645575055	0.29723369004479144	0.3051277529859303	0.19570179241177116	
157800000	-31468.646691339498	-30199.830597670607	-1268.8160936688905	-30199.830597670607	75.77869855150675	3.9851145807859765	2.011449965911849E-4	0.42461858775308464	2.0388960700553716E-4	7.90352252451573E-9	0.4404262371201838	-1232.5114893450113	4270.980295032809	3314.649591680676	626.704807948786	1130.6457159749355	7.241844395946099	18	50	46	21	36	0.20438640996808902	0.30292704958268324	0.3024211560237608	0.19026538442546528	
158000000	-31412.12552718097	-30177.072290175056	-1235.0532370059148	-30177.072290175056	62.1739282580509	3.8742309285291197	2.697784593655101E-4	0.4064615502972193	2.6830957948635175E-4	1.2083392957848093E-8	0.4043555538978362	-1201.3707004456094	3745.032139002911	1667.6612356895944	599.9135192790371	380.0136649484086	7.5891787648716855	9	73	46	7	36	0.1962723807770463	0.3064863917792476	0.29765837817312124	0.1995828492705833	
158200000	-31438.85164753395	-30197.612696350556	-1241.2389511833949	-30197.612696350556	59.4349948006092	3.814752820660932	2.6516472459760297E-4	0.4195473119056058	2.646690819840624E-4	1.1879453824294474E-8	0.4153096189256446	-1205.6079500330748	4865.919270816553	3270.607246009618	396.74822146516385	570.6150394047156	9.347532170690723	12	50	20	55	34	0.19321337173237665	0.30095693434522275	0.30567947364669995	0.20015022027569898	
158400000	-31412.59695339296	-30189.293921807654	-1223.3030315853068	-30189.293921807654	77.43772242545519	4.197498818406916	2.82832178468271E-4	0.5056936599063686	2.7926440715305177E-4	1.8611667639691598E-8	0.492250855573532	-1185.9572857127753	2109.9221419852006	5182.2702393252575	1337.7812421307917	629.7375282438271	5.308266071159064	1	20	39	75	36	0.19638101177996845	0.30729456505654734	0.30415993833576993	0.19216448482771267	
158600000	-31373.688973952583	-30212.912504714124	-1160.7764692384594	-30212.912504714124	47.70085440427629	4.079061774546856	3.6490341196730725E-4	0.41625462139657937	3.497138693632147E-4	1.7636448563513722E-8	0.37497969836545575	-1131.8681184670118	1517.7872531001465	707.13618276419	633.522542652741	3.7909604655811715	4.422381359641354	45	19	70	35	2	0.19565591627766224	0.2955265287990527	0.3064444494774434	0.20237310544583975	
158800000	-31479.324061769865	-30191.457145557106	-1287.8669162127578	-30191.457145557106	88.3685488718843	4.3374739816384675	1.711642277435165E-4	0.392199487707687	1.7584623254541162E-4	5.477180586852113E-9	0.42535296075522033	-1253.3784004553852	2901.1526161069737	1261.1282228793502	984.6158749135757	1254.0019428360251	8.121789147078557	51	18	12	52	38	0.19097811828247457	0.30321993480856085	0.3135601328719987	0.19224181403696405	
159000000	-31539.736287317344	-30203.10904603356	-1336.627241283784	-30203.10904603356	120.18073321720168	4.108220895726375	1.4896028946895693E-4	0.42059420528940183	1.4319279917674794E-4	3.863439033335755E-9	0.4239353608512398	-1298.8797637180294	5830.286792634464	2058.9686386863577	495.7896435199493	1851.8602826990616	10.830101521630768	38	58	13	24	38	0.19021881071354324	0.31557538555657144	0.3045151534598557	0.1896906502700278	
159200000	-31516.984287150568	-30185.439814568395	-1331.5444725821737	-30185.439814568395	117.13647726125456	3.9411410027724156	1.5055429499145285E-4	0.45343437177115564	1.4683570105084753E-4	4.889879190291372E-9	0.46312987954085233	-1296.9606899535995	3183.0254907232797	630.8307237775416	1652.2533365107777	698.6326861444461	9.596462249218728	91	21	20	5	34	0.19810649391495436	0.29315744277440786	0.307633135470523	0.20110292784011288	
159400000	-31530.98999571345	-30190.362512438965	-1340.6274832744848	-30190.362512438965	107.25943849396353	4.212254834974974	1.4117802282008365E-4	0.4183095107670262	1.473346098490317E-4	3.931803248701385E-9	0.4256365954463853	-1309.8524783517466	4659.918532703229	2900.51791420266	921.5340906101937	23.46961014289944	6.729514372053119	43	35	60	13	20	0.20085253466417916	0.3087867472337373	0.2924936271921383	0.19786709090994337	
159600000	-31472.39544394057	-30217.11320708039	-1255.2822368601808	-30217.11320708039	75.43065399924622	4.151863655212959	2.0767291729034348E-4	0.41205753925793864	2.1363958975472325E-4	7.570726530729948E-9	0.4086161181660236	-1231.0979342769815	2765.5783435960607	741.101500994457	7.206295683921398	4.387369557567453	9.07882525110511	75	60	31	3	2	0.19706719129743475	0.3086973992321108	0.30115214049933053	0.19308326897112194	
159800000	-31467.603997110913	-30181.133508694213	-1286.4704884166997	-30181.133508694213	89.18079747390905	4.202157653440386	2.236768370205087E-4	0.4581801978389302	2.1409891432122333E-4	9.302536691374991E-9	0.44453548360117806	-1260.2352216764698	2402.2321154892484	1155.5328968420847	67.3396847260737	11.071158036338662	6.591875258508427	65	71	4	27	4	0.20420210417335838	0.2983707339712949	0.2992188188149011	0.19820834304044366	
160000000	-31495.031805586943	-30173.17462253205	-1321.8571830548924	-30173.17462253205	101.10288482950797	4.0966631273229	1.6470675381652423E-4	0.5010194832275735	1.614950011861355E-4	7.105765313761241E-9	0.5021998996725754	-1288.9997408695192	4084.945406329954	1280.2701265919695	965.0864369216114	288.7660466932622	7.97707906914123	68	51	13	7	32	0.20808566008650825	0.2956160439618627	0.30192500635098596	0.19437328960064137	
160200000	-31528.7669512438	-30197.25729093908	-1331.5096603047207	-30197.25729093908	94.20646391266365	4.231738862735967	1.6235010146479947E-4	0.3706307760645118	1.6355026746071126E-4	4.430496046712003E-9	0.4049772092617253	-1299.9533207972368	4010.6307942855433	1224.7073749851484	1654.2601479864527	36.58384089838136	17.733400441496507	58	59	14	20	20	0.19387818806783338	0.3058294978205013	0.3045104167713194	0.19578189734034424	
160400000	-31526.118754847656	-30191.79522557273	-1334.3235292749255	-30191.79522557273	129.77528694185	4.067008740652953	1.2500240012695867E-4	0.3769051746329775	1.2204826021865913E-4	2.3201335713730536E-9	0.3879921357246297	-1307.5125436389017	4771.003137152354	1680.802390673628	43.54071010839861	4.637161039618938	10.521792045628922	59	73	8	26	5	0.19665697915575006	0.30421786922308736	0.30357206593840436	0.1955530856827566	
160600000	-31529.8719709611	-30222.444374899354	-1307.427596061744	-30222.444374899354	91.80386407292269	4.030497893553583	1.725844394391338E-4	0.38344404417403966	1.698737258806445E-4	4.579186953544112E-9	0.39961600696265975	-1274.1636733053485	9424.163234071137	3241.6039737880014	1336.169804206471	49.27923979542877	10.888247829438082	1	64	69	1	36	0.1954828118819111	0.30692817701782754	0.3046100127800643	0.1929789983201954	
160800000	-31530.0058811783	-30189.178939397127	-1340.8269417811723	-30189.178939397127	106.21373571977398	3.9427802737033746	1.5170391731638363E-4	0.39519774174815153	1.5146842680251987E-4	4.138430073755647E-9	0.4214071668183732	-1310.18161203891	4045.5586022117072	1541.1312131139987	1135.093161953953	17.91094470812113	18.88065064436789	60	7	70	11	23	0.20021545068317914	0.2965767744294019	0.3047218801245635	0.1984858947628538	
161000000	-31459.52809244343	-30190.279056647254	-1269.2490357961776	-30190.279056647254	81.73933492236631	3.997967499215	1.973165576661216E-4	0.31619837506893267	2.0115727863709624E-4	4.817956417982136E-9	0.3493733091051133	-1237.8579272128304	2812.729190662374	2889.6025235859615	1017.2989380173742	75.20167565148603	5.167735119756766	50	26	60	3	32	0.19676138106276736	0.29694215696113707	0.3063946573808429	0.19990180459525084	
161200000	-31473.880815533827	-30198.588570481326	-1275.2922450525007	-30198.588570481326	77.28501145425687	4.290698082112922	1.951379910662308E-4	0.3990268340841753	1.963350556951698E-4	5.767967840172483E-9	0.3880142550878005	-1244.2572198424014	2795.1121757694873	2577.476217066286	774.6093047426197	60.849867169801065	5.349534964276937	30	38	67	3	33	0.19194397788419298	0.31025500174671855	0.29725881828367107	0.2005422020854156	
161400000	-31444.503791133695	-30180.398356836842	-1264.1054342968528	-30180.398356836842	69.82741311307893	4.306255288783535	2.2976283037432372E-4	0.4443333449474721	2.2150027112086E-4	1.2519519273730121E-8	0.48847977271150966	-1230.2190632181819	2276.6806119120124	501.4848758499634	881.9563653800235	836.7487163257083	6.917857152389776	55	4	29	48	35	0.1993267171752199	0.30076801258518926	0.3054858777662815	0.19441939247330747	
161600000	-31399.612544596785	-30184.438374874393	-1215.1741697223913	-30184.438374874393	63.355977823043496	4.211907891926895	2.8047407140206716E-4	0.4460569529075914	2.67906024057748E-4	1.494591308031941E-8	0.43626198637328567	-1180.9862701310255	2741.8320943477806	700.4978124065622	529.3383149726886	772.4431345911975	4.930428129282976	45	23	12	55	36	0.19639684378925046	0.2977956188153009	0.31181920546577574	0.19398833192967097	
161800000	-31443.15602473231	-30202.732568780237	-1240.4234559520737	-30202.732568780237	73.42813340772095	4.185300128392866	2.2152083668875434E-4	0.3995774473126033	2.230121040996121E-4	8.395867464028467E-9	0.39971846065829014	-1204.7710221069874	1966.7085130699936	3209.1832430690815	1336.8920206433172	1029.9688758731122	3.8809433795788046	21	14	80	19	37	0.20042072420453694	0.3014649460087751	0.30146490373679696	0.1966494260498891	
162000000	-31445.258211106142	-30207.90095167616	-1237.3572594299785	-30207.90095167616	77.32594396317263	3.947477932041704	2.189004874295549E-4	0.45737240421086917	2.1691571937454025E-4	1.0582245113175393E-8	0.46458846672757237	-1200.9358474851304	5344.109246685768	2231.963723239466	329.74827084402085	919.5475556959948	6.99629243378313	9	83	22	20	37	0.20155008021746085	0.3019691097277655	0.3022793994087772	0.19420141064599455	
162200000	-31554.008809893083	-30205.762775154388	-1348.246034738694	-30205.762775154388	107.36081529546021	4.199414637001778	1.6404101436884032E-4	0.5347542722384121	1.5986470816417496E-4	7.490047746991646E-9	0.527209245296719	-1313.5623316055912	5981.241996300241	4323.778617743041	1279.5965527549702	171.71625771094023	31.251238638819864	1	67	61	4	38	0.19617824568956316	0.29673954095156524	0.3133200995657662	0.1937621137931034	
162400000	-31470.318308615333	-30189.341371173778	-1280.9769374415548	-30189.341371173778	98.64385503877581	4.218569265338992	1.783817655280131E-4	0.446464686775776	1.8496930332088864E-4	6.306516979154836E-9	0.430372904015964	-1249.443843483371	5108.1633858725145	2804.3990779217693	1047.664045043144	6.611920492838523	10.719927378080486	22	58	51	36	4	0.20173394530761177	0.300623710886633	0.3020662727521313	0.19557607105362204	
162600000	-31485.076007602147	-30206.9040243647	-1278.1719832374483	-30206.9040243647	79.81155092905622	4.046448461479389	2.1227654958594954E-4	0.38667050948263976	2.1746915690255738E-4	7.709427990435481E-9	0.4015123815081181	-1245.7592844740605	2922.1903070537323	3501.245870400221	1594.7062114201192	39.15523736431098	12.778629019576465	13	16	101	4	37	0.19389471380535592	0.2995877758058372	0.3100409602260869	0.19647655016271812	
162800000	-31545.177015622456	-30224.355353201645	-1320.8216624208105	-30224.355353201645	106.49357517935314	4.259058891957653	1.50593864335595E-4	0.4307156788235788	1.4625311794589233E-4	3.922873429158496E-9	0.4259189173375867	-1284.2718163011052	3497.5625189464295	1597.2423303753326	1152.095216028115	2360.3022006569217	9.11689079403347	58	33	18	21	41	0.19894313752987414	0.3011369566416832	0.32030879416867075	0.17961111165976998	
163000000	-31458.953141963902	-30189.966670420257	-1268.986471543646	-30189.966670420257	94.74943621065083	4.094680456399753	1.627941578006625E-4	0.407135293702078	1.683477048430666E-4	5.54252921742999E-9	0.4309039128682014	-1235.949754047423	4383.284451640143	3270.818704182781	1336.9412296966273	2.738680216230007	11.037400375689689	30	47	55	32	7	0.19887497406610363	0.29620795181864285	0.30417812151540163	0.20073895259985	
163200000	-31508.90156282361	-30204.044261431995	-1304.8573013916152	-30204.044261431995	105.78248036062253	4.134157155294549	1.4037551106779565E-4	0.4463976810630069	1.4155711206959094E-4	3.748418493147538E-9	0.43839743248456553	-1274.7543934394414	5004.678312004134	1250.3692149295262	1232.7045101589997	8.0867561311912	5.961952683813418	68	56	8	28	11	0.20220697769119253	0.3026646044143311	0.30236100466939836	0.1927674132250761	
163400000	-31515.170639790307	-30239.170412769832	-1276.0002270204754	-30239.170412769832	87.78022879356953	4.136091109399268	1.8026775094371093E-4	0.4123069179289176	1.7201956751562123E-4	5.848228180948862E-9	0.4331417163985217	-1239.315646629074	3502.9532048505007	2452.88058840472	1813.3935757137144	1919.9473364376765	5.116612797479665	55	9	33	35	39	0.20420385403306415	0.30105958992953524	0.30451467986242536	0.19022187617497316	
163600000	-31439.57486745776	-30165.076883801044	-1274.4979836567156	-30165.076883801044	73.698607852725	4.276668489885716	2.0402213413766418E-4	0.41965764115229637	2.0684397209189834E-4	7.580301732486009E-9	0.42660238528179184	-1243.4848903810744	2890.0007234446016	1305.5551922860734	1090.3562589289998	64.25359275894706	3.812756166249268	55	19	61	6	30	0.19414462988688191	0.30962731591029846	0.2967105611171975	0.19951749308562006	
163800000	-31417.71369896947	-30198.296553894303	-1219.4171450751658	-30198.296553894303	57.05508522226608	4.007234531986881	2.6551535401405404E-4	0.4147848722990715	2.664447752188595E-4	1.1702130797331249E-8	0.40279794843655103	-1190.3829923747312	1801.4562165658037	1799.2814832482688	600.3323158434363	12.459703020754178	3.0570279294306735	13	72	51	11	24	0.20262616980787002	0.30535454920132854	0.30150012659265885	0.19051915439814063	
164000000	-31453.618116026835	-30187.705542596996	-1265.912573429839	-30187.705542596996	76.79749485521035	4.255124330827764	2.0919054179730965E-4	0.40323248976661447	1.9621275211476722E-4	7.691904181376372E-9	0.43020020696411565	-1235.9224466321039	3848.872649473269	2911.6142087709322	635.461249636539	6.186777186401284	5.616049820905675	5	80	50	35	1	0.20040766816900168	0.3023113475801536	0.3065818905778904	0.19069909367295215	
164200000	-31469.721078240695	-30200.150544195265	-1269.5705340454292	-30200.150544195265	70.18776579856852	3.7863652452001	2.486894447612406E-4	0.4541610964209139	2.4109673028831105E-4	1.2568848211225529E-8	0.46299396153366806	-1234.740648577429	2262.7239548789707	2173.012831639748	651.2447865055964	856.281214369137	8.884404123405997	45	26	25	42	33	0.19843098682404123	0.29314879509458364	0.3090979057225016	0.19932231235887124	
164400000	-31431.559466965413	-30186.253373487532	-1245.3060934778796	-30186.253373487532	63.014102697168916	4.1706700955803	2.6117368868749393E-4	0.46965904095281624	2.3969000684106266E-4	1.2730401034756885E-8	0.45609037795136087	-1218.3316040708498	2581.818583024506	805.8077938854517	91.0271839577452	19.09063259067595	4.839504918281328	62	73	3	7	26	0.19906025002158995	0.29112468130209235	0.31080971639174804	0.19900535228456737	
164600000	-31474.241825015386	-30189.437717943536	-1284.80410707185	-30189.437717943536	84.95304356147723	3.9730971541545683	1.8376951522047774E-4	0.35904777966410995	1.8286432600280838E-4	5.220500826411123E-9	0.39436496071991844	-1259.287741230694	3729.093180795859	888.0953665711194	34.96782458403033	16.860869490264918	6.10833564972086	62	69	14	10	16	0.20288936811816694	0.30344427820878866	0.3023498166478633	0.19131653702517873	
164800000	-31486.124173985423	-30214.58155916131	-1271.542614824115	-30214.58155916131	69.83840926741284	3.92151545375749	2.0916052706793184E-4	0.3962791663716405	2.05123625583174E-4	7.130048328902962E-9	0.407400752157568	-1237.0332775735037	5071.278891893582	3948.2139614678417	1328.1899532124698	233.97431495968974	5.530913443041697	6	42	83	7	33	0.20447575846425128	0.3023252143336495	0.2979895638365605	0.19520946336553624	
165000000	-31399.78099488663	-30181.22995878382	-1218.5510361028114	-30181.22995878382	57.9384863469582	4.1015070380753	2.522042442690422E-4	0.45609066172347235	2.6262171525076236E-4	1.7685856065783554E-8	0.495539575414421	-1183.3421481660373	2744.1036782023593	555.3904261605817	735.3263792838435	1277.770654601418	6.0894982592378115	42	12	53	26	38	0.1945190203270099	0.30149822436901613	0.30953955002418565	0.19444320527978576	
165200000	-31404.03429131455	-30180.73146368077	-1223.3028276337805	-30180.73146368077	66.07330036012178	4.087639086193774	2.487376405594858E-4	0.3689869292408937	2.5081803951641714E-4	9.573233032671807E-9	0.38287521631485216	-1191.101157981419	1939.175047036794	1621.960640944805	848.3470021658832	264.7367111101705	5.141362763620216	38	25	71	2	35	0.20121042939265588	0.30408098635399383	0.30439453773845915	0.19031404651488865	
165400000	-31460.11191209058	-30211.495640602985	-1248.6162714875948	-30211.495640602985	62.53256959407223	4.02061938670139	2.4451486138234765E-4	0.4229787369176194	2.477124186481498E-4	1.2251060494281893E-8	0.44782039556654885	-1212.1833925107799	6809.318081682322	1865.6605917250579	840.2924034538555	955.7846802201768	5.593277156175517	6	46	49	31	39	0.1938954374891901	0.3037184322814637	0.3060115900771526	0.19637454015219105	
165600000	-31401.173370906698	-30189.313810670563	-1211.8595602361363	-30189.313810670563	53.00637096467193	4.203205481046477	2.9121093022544303E-4	0.442382361048226	2.8503400094409884E-4	2.13369719481123E-8	0.49416528295045503	-1181.6437508884328	1494.4174033660445	967.9895540237078	558.468074355158	86.45496767743064	2.117556129900765	74	21	37	11	28	0.2035263838688782	0.29165826350275686	0.30597340333443585	0.19884194929392646	
165800000	-31451.570549943648	-30193.97826241071	-1257.5922875329363	-30193.97826241071	68.8069114355241	4.249433761261619	2.409204657939363E-4	0.3770107490908415	2.4046233011604717E-4	8.506650253210031E-9	0.38691506646204166	-1222.5545920087154	2036.0397069642631	2436.1405780354985	1994.5006160833045	621.0757550755426	6.439444719476552	1	72	3	62	33	0.19129143304604793	0.30233645366954276	0.3181150363168702	0.1882570769675365	
166000000	-31425.921979420116	-30210.338037936614	-1215.5839414835013	-30210.338037936614	51.99025530560579	4.00362598310437	3.2336254865152026E-4	0.3872581514546975	3.1854112141693124E-4	1.6232593520523805E-8	0.39621017094355904	-1181.8688988795323	1576.6749800616642	1464.9790796669345	590.869185028453	558.1240267878103	11.398254560789235	15	76	14	27	39	0.19760841738527607	0.3079312943372599	0.30066783539706915	0.19379245288039254	
166200000	-31417.13571031709	-30178.68781938194	-1238.4478909351503	-30178.68781938194	61.872946971067506	4.0946970643425145	2.62470436022282E-4	0.4002548343814481	2.628419816089537E-4	1.2678042774888019E-8	0.4332453254027758	-1203.1117811981755	1950.2443826093381	1454.434040680966	881.4529156330907	1383.1860853435876	10.462722435322219	30	56	34	10	41	0.19133849988589682	0.29726504308098495	0.3095648277609877	0.2018316292721283	
166400000	-31442.26047440046	-30177.234419914912	-1265.0260544855485	-30177.234419914912	71.435660283705	3.8262139960287986	2.3582273383572486E-4	0.4574989532386116	2.3765679718955012E-4	1.2313133609635654E-8	0.46772271388140274	-1235.5676342496959	2419.6650790640256	1228.1409216419545	643.9445965662154	17.400234152882945	11.165568271679364	46	52	32	40	1	0.19860878839377663	0.30046650317110796	0.3000082126596685	0.20091649577544474	
166600000	-31406.25998382004	-30208.15840846647	-1198.1015753535737	-30208.15840846647	56.68323656892149	4.005458717452119	3.01159990398389E-4	0.42368734551585824	2.873618246251674E-4	1.7404863663337602E-8	0.4438954641658751	-1170.5185139767448	2155.4504053570067	832.1732364981544	233.49084055546413	8.618690753620951	5.693965516459853	45	84	3	16	23	0.1952677190529538	0.29597764037690416	0.31080442684686516	0.1979502137232745	
166800000	-31496.049429878993	-30196.982620020808	-1299.0668098581855	-30196.982620020808	81.22127177183215	4.240552366956039	2.2078283441187915E-4	0.44880676149188947	2.0838854593793098E-4	8.995937052880052E-9	0.4475910908889034	-1267.3713124051321	3034.857436353397	1402.1216818801222	1645.3488200325135	21.845206939204562	13.830024374352403	59	61	13	19	19	0.19516462954709785	0.30227161454200546	0.31022373455316304	0.19234002135773118	
167000000	-31500.341404423023	-30191.43809392851	-1308.9033104945129	-30191.43809392851	92.5340210550538	4.07529339759545	1.8265189218228024E-4	0.3779909386772234	1.8165633369792399E-4	4.982091568870451E-9	0.37722387111939687	-1284.308282231592	2865.7818833198203	998.0873709726541	22.451916837620793	8.43265293657332	7.652827552609418	70	69	13	14	5	0.2035804626134268	0.30230906818152486	0.30596119259879906	0.1881492766062467	
167200000	-31430.763007992307	-30190.440651152418	-1240.3223568398882	-30190.440651152418	71.52919613130784	4.083832898276811	2.2822679322903413E-4	0.37171474124743853	2.2111031018028326E-4	7.337016495430917E-9	0.3662095867718293	-1211.0310284281702	2639.474933070259	1743.0201584070337	889.2697749616825	2.7751902163699307	4.678999097070363	51	28	55	1	36	0.2021128037711324	0.29393197100463037	0.3049091760532268	0.19904604917100788	
167400000	-31408.91717754097	-30173.428244470048	-1235.488933070923	-30173.428244470048	71.90758348938742	4.130231124281534	2.293617902174917E-4	0.4388345121341058	2.3542525294458112E-4	1.1997847284377755E-8	0.4635018990873582	-1198.366510633896	4460.9289868166725	4103.116297513122	1635.9675420240862	1046.3727317481635	4.2277784622995815	1	28	45	61	36	0.19774353840353756	0.3003193139431287	0.30142972369839105	0.20050742395494012	
167600000	-31482.264463781	-30181.554179376566	-1300.710284404433	-30181.554179376566	82.87016580484999	4.028532543474124	1.797623964072896E-4	0.46051577584417197	1.7965444129185363E-4	8.518506933646175E-9	0.5042521734215769	-1265.0723890342556	4393.1085906257185	1008.5031671384284	1095.379450705623	1382.8089637606492	8.244055640914322	57	2	73	2	37	0.19669234523096596	0.29508831881217357	0.30661534283108044	0.20160399312577743	
167800000	-31439.036521381182	-30189.876429252596	-1249.1600921285853	-30189.876429252596	75.01908637956289	4.159318601415988	2.1379467632842575E-4	0.4301224059547214	2.095262286471297E-4	8.585290044855745E-9	0.43990862565252226	-1219.1934185718899	3728.2242726967434	1621.7733189070218	1161.0531553844085	5.934302565315023	3.9915125196137105	35	47	50	14	25	0.20046388819644334	0.29378002660849994	0.3070111692975546	0.1987449158974996	
168000000	-31456.093761712073	-30186.9698986861	-1269.1238630259709	-30186.9698986861	77.31302505968691	4.11531147047538	2.1571924533790533E-4	0.37815226927792855	2.2286737646463192E-4	5.969204178202571E-9	0.35300955215426294	-1239.2404465239322	2750.381310014581	1742.911324227418	786.1074320027531	21.287008715606202	9.950415854878605	37	62	34	4	34	0.1938381676854721	0.29198650289959166	0.3127696245685631	0.2014057048463707	
168200000	-31452.968797490463	-30207.226040334444	-1245.7427571560168	-30207.226040334444	75.49122093777392	3.9277324458146707	2.3444246727318517E-4	0.3989011992248213	2.2480918040937325E-4	9.265747313103974E-9	0.41106243590461317	-1210.9779087528018	2506.325047885104	1897.9184444105738	1152.1121133602571	913.2348554461894	4.060297687002843	81	8	15	30	37	0.1912171894935664	0.2969363541433199	0.30914601996522345	0.20270043639788776	
168400000	-31452.532728717884	-30211.18821959658	-1241.3445091213048	-30211.18821959658	65.50645728200648	4.236615830181564	2.3691878564801311E-4	0.44278503355441895	2.4621885793780915E-4	1.505573967561674E-8	0.49803600470197157	-1205.178399498442	3016.003460634565	1549.5658499751137	2535.541853525588	785.9669262641949	4.762598536949986	30	15	29	62	35	0.2027022840576702	0.28731500450855973	0.30414067096259734	0.20584204047117027	
168600000	-31577.106907078065	-30190.739205441565	-1386.3677016365004	-30190.739205441565	126.95667021113046	4.022319322737141	1.2857050488832708E-4	0.38924589887721994	1.3391774935118698E-4	3.062824924751342E-9	0.41496454116850107	-1354.298424030997	8030.387076995294	2497.1433822695326	999.2212968256755	45.56290004572002	15.969978000426844	26	69	43	6	27	0.20363259054425198	0.2935712168116782	0.30628782809668237	0.19650836454738513	
168800000	-31519.055964477506	-30202.530290763658	-1316.5256737138498	-30202.530290763658	83.01631819762285	4.225165806341112	1.9098365112492344E-4	0.3864085349483725	1.8754559812317434E-4	5.909100430921134E-9	0.3995696620820508	-1287.040965107065	6057.944530353989	1046.1041901122148	188.69210230457	52.74027010220004	12.254616215716487	55	72	12	8	24	0.20426758409331108	0.29711548130569154	0.30871391063385717	0.18990302396713782	
169000000	-31464.61879982825	-30190.564968073777	-1274.0538317544758	-30190.564968073777	78.3601979356424	4.084836863866478	1.9633909711195549E-4	0.36239312614294167	2.0104955768510916E-4	5.83719486449157E-9	0.38514505045638636	-1239.3006943561759	3530.174024824542	2484.4819213978985	778.1587756575829	894.1904925460613	6.909295404784734	54	17	7	55	38	0.1968299104555789	0.3001396855254081	0.3012243952010252	0.20180600881798538	
169200000	-31405.706553865555	-30181.65529422608	-1224.0512596394772	-30181.65529422608	57.60770826407367	4.04199362643367	2.756921296986815E-4	0.4306582496940525	2.7623985030494924E-4	1.4916399407226175E-8	0.4402033097227264	-1188.2660294066707	2190.6767734031164	2573.58994264781	1385.7404637800835	851.8668078031146	5.078457311250003	12	26	66	28	39	0.20217994464802796	0.3038944962591712	0.298967909723034	0.19495764936976412	
169400000	-31396.14294695529	-30180.492381483076	-1215.6505654722116	-30180.492381483076	59.12362562194514	4.064514465971587	3.1048362495388266E-4	0.4020341725849193	3.002982851583789E-4	1.6479050782806897E-8	0.4159116442939014	-1184.895938930469	1799.228263980916	1979.151655094992	704.6048728234152	10.099121858667223	12.473623941173253	16	32	85	6	32	0.19552340951969185	0.3109709498028729	0.30423297342280164	0.1892726672546309	
169600000	-31449.584954951522	-30206.58042859466	-1243.004526356861	-30206.58042859466	72.35908891551884	3.95222655201165	2.3162147914243064E-4	0.36884932564525413	2.3075659210484387E-4	8.13968578109503E-9	0.39110413019336265	-1217.2456726348269	2881.064253090819	1025.7655554208295	15.926796380176906	18.392604189630934	5.43445335027847	49	83	3	13	23	0.18759914453904497	0.3009404034919798	0.30677577541549095	0.20468467655348158	
169800000	-31417.435671771636	-30207.070102921134	-1210.365568850502	-30207.070102921134	58.18469553248979	4.024010043789034	2.7967837054044506E-4	0.40169053735224236	2.766543703738909E-4	1.1906950202081634E-8	0.3896938349130062	-1186.054589896258	2127.0295272950048	882.3338579683946	26.835221222542675	4.2995499089535265	2.9116034756875253	41	94	1	16	19	0.20070112877306517	0.29943100391688077	0.30416219092147556	0.1957056763885758	
170000000	-31417.225008843852	-30195.879204834917	-1221.3458040089351	-30195.879204834917	67.74187597070977	4.004180698973741	2.6385032883504187E-4	0.4132703113904021	2.7339434452849475E-4	1.324971097894895E-8	0.4198940341967614	-1191.685576765035	2638.543014030559	1007.6654432845546	814.5538125424364	13.676981108927148	6.35153181570462	41	55	38	8	29	0.19709001733891598	0.30676093026593915	0.30229335027452675	0.1938557021206156	
170200000	-31418.760269912305	-30193.47368094468	-1225.2865889676245	-30193.47368094468	70.46448100910038	4.102080889755729	2.4477042083077946E-4	0.44996035793765554	2.3481724023119666E-4	1.1751338037376593E-8	0.4430556453819809	-1194.4484774312298	2761.819040977093	599.7216863266938	1467.7210675932556	6.716915014352697	5.48150814180844	63	43	25	18	22	0.1934420197139093	0.30320474270503284	0.30305067655339146	0.200302561027664	
170400000	-31483.92468954693	-30201.01152641575	-1282.9131631311777	-30201.01152641575	90.12074869883601	4.146605502652346	2.0637900644703306E-4	0.4785358816801414	1.9949271337063045E-4	1.018096042598367E-8	0.49893030929522514	-1255.719989185454	3302.223405984902	1581.4008041145419	25.206331756294865	16.93151323934349	14.51778945960364	44	85	20	16	6	0.19583049475939016	0.2977371471656422	0.3165187820816995	0.189913575993266	
170600000	-31371.782578405535	-30183.297064651622	-1188.4855137539128	-30183.297064651622	50.970924441364666	3.9457275598282333	3.0043944104322045E-4	0.3852695796807257	2.9380921852864084E-4	1.508822878822067E-8	0.4058989352778841	-1161.082958683597	1718.6431664087147	642.2944272407733	544.3882659809777	3.2078767213134003	3.1531584589481576	87	41	8	21	14	0.190749875712179	0.3011316951027979	0.31016413682979577	0.19795429235522513	
170800000	-31385.608407905514	-30201.88404304973	-1183.7243648557835	-30201.88404304973	53.743135370271645	3.9719965703834865	2.982551781575623E-4	0.5056950896616353	2.9133084690680073E-4	3.024369010106804E-8	0.563386948365097	-1153.255807811842	2067.108174107864	1021.3508152755503	740.5872302957567	34.25985484269828	2.8056384035489152	42	38	54	1	36	0.2044614247535994	0.3000676358967683	0.3017315820337194	0.1937393573159105	
171000000	-31379.005664427506	-30178.828182995676	-1200.1774814318296	-30178.828182995676	53.705468071262416	4.3685933597649305	3.151060444659525E-4	0.45145867688230057	2.9518344342504296E-4	2.0315241962795657E-8	0.46639458126744987	-1166.1707139670486	2272.386965071435	914.4909736363217	545.514601349414	596.9994298857702	5.2774820341977025	67	11	50	4	39	0.201076648617384	0.29352962667322285	0.312421272471572	0.19297245223781892	
171200000	-31407.911465611003	-30193.08583556873	-1214.825630042274	-30193.08583556873	64.3694929349145	4.184913221552708	2.8168293115249306E-4	0.5066275898855742	2.662930471613787E-4	2.2091263240133546E-8	0.5403740801748523	-1180.1745993640377	2176.6280764324897	898.5622219355698	1413.071916244299	510.9112079122158	6.108815231770744	60	28	18	24	41	0.19531732277778882	0.2998252383708563	0.303761364272925	0.2010960745784275	
171400000	-31413.22295037516	-30177.010365245224	-1236.212585129934	-30177.010365245224	62.39995187230338	4.24759471100864	2.565756210841234E-4	0.4887019083763909	2.6379777431345544E-4	1.7456521058196148E-8	0.50544995139559	-1205.8777574128012	2008.0354349781999	852.642002009716	735.4575516773574	56.84814306842692	6.770410163292045	69	31	32	4	35	0.19790540514121288	0.30227907834608464	0.305315263736607	0.1945002527760931	
171600000	-31403.200269329125	-30187.542682694882	-1215.6575866342444	-30187.542682694882	59.12125283873483	4.059753517639059	2.7052803881673023E-4	0.4276061217978423	2.788225367689528E-4	1.3885421087540455E-8	0.4300442790082623	-1185.4288007630369	2005.5296787359316	1152.6477519556822	946.8562488105827	26.212637388048726	7.078842031687926	62	4	62	12	31	0.19612372875003914	0.30974064426086384	0.2949594691029559	0.19917615788613877	
171800000	-31438.46020718972	-30202.585165984634	-1235.875041205088	-30202.585165984634	61.48788264714784	4.369814850126554	2.5914145118031707E-4	0.4691399118074111	2.638895469905356E-4	1.537145648182735E-8	0.4700368350501523	-1200.6929288688875	2768.9178049524444	1971.8936291252414	758.4923394617424	805.4099111425967	7.054230154571818	12	56	13	53	37	0.19414980269852802	0.2989972664125265	0.31248950209831416	0.19436342879062898	
172000000	-31441.706273906562	-30203.313959179955	-1238.392314726607	-30203.313959179955	71.12153644272009	4.0070003949221205	2.3378039614850997E-4	0.38153052783555885	2.3526728518074314E-4	8.771888706709485E-9	0.39950799230203254	-1207.0591065685926	2365.7623290081733	979.7125531026727	1476.4776483512642	54.690888384666984	9.033931185365978	43	75	13	2	38	0.19880195928459501	0.28862121738039287	0.3124366227242635	0.20014020061074625	
172200000	-31445.95363242127	-30189.983440823853	-1255.9701915974172	-30189.983440823853	71.48151622069652	4.576132799544937	2.136431255980565E-4	0.41848356016702337	2.2361248712468072E-4	8.452037135944034E-9	0.42138196156451363	-1220.59922091772	3982.3660097848942	1286.7948524556223	789.1338423059309	1135.5363577826602	10.99213284226844	36	63	3	30	39	0.19360143532514887	0.3057422075787243	0.30946123193599395	0.19119512516013062	
172400000	-31403.37322448019	-30199.88600727878	-1203.4872172014107	-30199.88600727878	68.51936243739767	4.023591598880783	2.785528304233063E-4	0.38502764293181035	2.709945980944098E-4	1.1492235130486698E-8	0.3924677610221683	-1173.3577171986149	2064.3527335114604	1487.4317269706567	729.271633168618	4.718250644415476	9.929506435655933	69	5	56	32	9	0.1916416755017218	0.3013293677065325	0.30696130997074667	0.20006764682099676	
172600000	-31445.02807775992	-30210.623659777582	-1234.4044179823359	-30210.623659777582	68.00883130151297	4.137211296815375	2.5078676390886484E-4	0.3829624293424131	2.3863444632285527E-4	9.09957853185334E-9	0.3888012959444201	-1200.4203078048126	2796.2180898850424	461.79437738739	757.6415255199124	815.7464968576794	5.696543245483133	59	19	53	1	39	0.20157818870475272	0.29976566107785974	0.3023342682063581	0.19632188201102713	
172800000	-31434.466831100304	-30166.999218606074	-1267.4676124942307	-30166.999218606074	73.77976814125108	4.495228436301212	2.1483639348746647E-4	0.42332163570972936	2.2411136013290487E-4	9.238667751599231E-9	0.4400164999225405	-1235.2096524827923	4351.939162587607	1791.1770223352787	606.3072752643704	152.42724517617913	3.796789492087319	26	60	46	7	32	0.19695509295209826	0.29715191557982035	0.3086689361951156	0.19722405527296347	
173000000	-31466.70680167685	-30186.837645861662	-1279.8691558151868	-30186.837645861662	72.74678992076714	3.9016486738606093	2.02045815902026E-4	0.4672261244762713	2.0014558202394967E-4	9.572022142834125E-9	0.48846444355561836	-1254.8028018395535	2362.7668963650476	1054.6735305906273	54.529440680269985	5.932618682698697	4.8130635409147455	78	52	15	24	2	0.19079868659019775	0.30148775351696505	0.3106753235257144	0.19703823636712053	
173200000	-31485.645126817035	-30193.214608248098	-1292.4305185689363	-30193.214608248098	82.06959376721133	4.177324539765194	1.9963564173265896E-4	0.4697621975888938	1.99381778964856E-4	9.210125997087039E-9	0.4772489206134698	-1263.8215848759592	3994.8875370090645	1075.9520562161638	221.14388411122567	22.403919682425517	11.641266415564443	49	81	6	23	12	0.19432112615144376	0.31088445105396884	0.2939567174153929	0.20083770537919216	
173400000	-31502.260367732473	-30198.03290153535	-1304.2274661971244	-30198.03290153535	105.47247697028651	4.125402709875805	1.763795915343745E-4	0.45499916004998553	1.7920568771760407E-4	5.922191612371576E-9	0.4416378261594149	-1272.228052535933	3120.961773193821	2502.5492801536952	1467.010200250887	13.597814699605403	22.840834970499806	7	42	83	21	18	0.19926167160745886	0.30588689576667466	0.3049671113253595	0.18988432130050473	
173600000	-31528.595377249963	-30208.578111824925	-1320.0172654250393	-30208.578111824925	91.19694224364481	4.1263241626424	1.881055652179213E-4	0.38953580922139136	1.862428860515185E-4	5.434284293672501E-9	0.4001221182028863	-1287.7264942924182	4899.490210133371	1505.8208093104568	1646.8085259892578	49.43079850920112	12.351751353386405	34	79	21	13	24	0.19644858169891302	0.3001355073943008	0.30517205872367775	0.19824385218310608	
173800000	-31472.387451313098	-30172.835192346996	-1299.552258966102	-30172.835192346996	89.4013667200563	4.0963928127680855	1.7772448753419285E-4	0.5100691087933218	1.7221775227951985E-4	9.617902296119991E-9	0.5421117206482541	-1268.1610517618506	5382.10421660815	2047.2597057990442	1471.6991514056988	11.023168017506002	5.262805627022541	21	54	61	17	18	0.1971887254586405	0.30477161660427915	0.30283396824801806	0.1952056896890599	
174000000	-31458.73574931404	-30182.438646502087	-1276.2971028119553	-30182.438646502087	72.4653030952445	4.1395116764691355	2.093659555837177E-4	0.43265946716658626	2.127691858843835E-4	7.727022646796204E-9	0.41654235257963845	-1238.1574412880984	6104.942568577305	3263.284985746943	4142.897315127381	929.6096736226476	12.121422052250328	7	5	33	89	37	0.20090587478660452	0.29361596170956705	0.30545161358545625	0.20002654991836993	
174200000	-31508.512881817787	-30197.60180347394	-1310.9110783438468	-30197.60180347394	89.41833212095217	4.030155452673609	1.613625901100891E-4	0.39834124006853383	1.7088745807446645E-4	4.454436426325991E-9	0.4040754957360991	-1279.3715867643305	4815.820604117448	3283.9937169843292	1178.7010721656818	29.114480315321817	7.6032507380198755	34	21	80	8	28	0.1894134445226753	0.304624759618912	0.30922087702219214	0.1967409188362184	
174400000	-31493.870653274356	-30174.576841210866	-1319.293812063491	-30174.576841210866	96.4514657249947	4.054437027022873	1.7094572033801296E-4	0.3707270828333455	1.7293432399511301E-4	4.686819224614843E-9	0.39602288221551946	-1282.4475523922786	5915.810031375608	3170.0713582572553	2873.538699795617	1023.0936919622807	11.434814565086112	6	29	44	56	36	0.19677352008766535	0.2879459651899828	0.31558921528688405	0.19969129943546568	
174600000	-31595.732392713173	-30190.566962680066	-1405.1654300331084	-30190.566962680066	158.47360291125824	4.0831163001661865	9.909994174010534E-5	0.49412262203595475	9.849735727633948E-5	2.131113225049387E-9	0.46069598054800925	-1368.7676840041631	8603.749572612664	2184.3583926346596	2240.663888794241	649.0122389963495	14.452685445919526	50	13	69	5	34	0.1964446497853538	0.29131531163601593	0.3161604664934664	0.19607957208516166	
174800000	-31509.254228166854	-30172.41571246469	-1336.8385157021605	-30172.41571246469	134.61957513864144	4.269117292493556	1.2965814635648742E-4	0.45881575890855236	1.3060700969773692E-4	4.627439665511565E-9	0.5109416927572935	-1300.8765016282757	2730.3904702802583	4428.120516909786	965.1020320614867	1157.6516592516584	7.212969206158522	1	65	42	29	34	0.20241958325657677	0.30068120669464954	0.3053156999440928	0.19158351010467847	
175000000	-31568.030332939987	-30196.265437912425	-1371.764895027562	-30196.265437912425	131.56939636968858	3.913481364707476	1.3122317319771856E-4	0.45834589618710353	1.374646662639159E-4	4.222902051879969E-9	0.4889874792636163	-1335.0476798258273	9138.17886160819	4299.737131863098	2127.619436565895	653.1966098003758	17.41033098297503	3	46	54	33	35	0.1985770236927337	0.3062029088968579	0.29534946030038656	0.19987060711001928	
175200000	-31428.42752673792	-30184.41835808417	-1244.0091686537487	-30184.41835808417	77.57252512661734	4.153342946608626	2.048808466189563E-4	0.47198789220269677	1.9916577181663134E-4	9.204949359459752E-9	0.46733088219369784	-1211.9249942206943	3417.4013781692065	760.2229650038419	1449.6313627313548	63.54444752742846	4.503158771992675	57	59	13	9	33	0.19435853078484136	0.3088146000000719	0.29941282971332306	0.19741403950176126	
175400000	-31425.118285024928	-30169.31296849949	-1255.8053165254394	-30169.31296849949	78.08061210337414	4.076253111029453	2.2225596651276005E-4	0.350210026956214	2.182021081582383E-4	7.209027309366233E-9	0.3769331438353623	-1220.7379100283852	2145.9730642024806	2617.2861238425266	910.8988601266578	1109.2310336385863	5.771722871165834	28	40	53	13	37	0.19308486333672437	0.30289040684081175	0.30677350865266056	0.19725122116980082	
175600000	-31395.562486589923	-30164.369703645287	-1231.1927829446352	-30164.369703645287	61.83166349126024	3.9890736973138337	2.5991873702674436E-4	0.48716424027461314	2.496619600991306E-4	1.93179930682926E-8	0.5280383057224609	-1206.12591538642	1931.5669778896186	787.4390274956735	6.542346806456785	5.253020802093441	12.073694445197775	77	56	18	15	5	0.2017585509395099	0.29981543930275595	0.3068136877259613	0.19161232203177028	
175800000	-31446.49462283177	-30197.165129432986	-1249.3294933987856	-30197.165129432986	61.61406631369216	4.210585087763044	2.487181160136272E-4	0.45299811163681813	2.385262517865107E-4	1.3904406768984984E-8	0.4697952076416192	-1219.1501396162964	3088.475746645503	2271.6784232326063	812.9821157815602	10.221361874405664	2.4525461728540403	74	8	49	39	1	0.1966977670383446	0.2957223494898346	0.3071759807651279	0.20040390270669037	
176000000	-31515.90759235088	-30194.061409966944	-1321.8461823839345	-30194.061409966944	77.59545649496079	3.9948121633992657	1.8634007784694952E-4	0.5166986774317195	1.8404697168785962E-4	1.0075764531626296E-8	0.538127358069501	-1291.7180286085686	3122.662762735961	1029.3399724769367	680.8877344440203	47.36182574664007	12.436215632701034	86	7	38	19	21	0.19724940551443834	0.29299590257952546	0.3080020295301736	0.2017526623758601	
176200000	-31449.199290417793	-30184.289770806045	-1264.9095196117498	-30184.289770806045	80.14082091668185	4.022575972132479	2.0739091331254186E-4	0.4391774339211769	2.1297397306963245E-4	7.870031674131364E-9	0.4407004205640867	-1234.4512042331687	5096.577501674331	1889.8763352082738	671.8371498842797	10.663088153329008	9.050431440363859	30	66	38	5	32	0.19555387400658567	0.2961278483382201	0.3061215764235557	0.20219670123163616	
176400000	-31421.38448698702	-30177.21891948718	-1244.1655674998406	-30177.21891948718	66.98138291616141	4.193449284086776	2.3761813891334875E-4	0.4952099292330699	2.4889927236768355E-4	1.3702204024453634E-8	0.49097919550537644	-1212.1638371005563	2858.436745695457	1158.5180240007433	840.3752260726393	140.6408585083135	5.923560463755082	47	2	82	9	31	0.1928623320388223	0.29655508629762506	0.31448688691913096	0.19609569474441935	
176600000	-31422.84268709716	-30221.367153170824	-1201.475533926337	-30221.367153170824	54.88611250404187	3.871588102711871	2.940007489506526E-4	0.44210360578774804	2.896560832322242E-4	1.5378233260521383E-8	0.4353655562333598	-1165.2255914294171	3289.2465428709147	2719.613653745934	881.9483404283374	864.8594230152218	1.960486545143442	34	11	47	43	36	0.1993591321220272	0.29919146418565695	0.30217143349140446	0.19927797020090893	
176800000	-31423.99938588442	-30189.861290996214	-1234.138094888207	-30189.861290996214	71.87986981208559	4.189299898778388	2.6739960353276975E-4	0.42104899709293353	2.5976171788324103E-4	1.142802400522338E-8	0.4200161766538264	-1199.0223737103192	3055.7322898595066	777.5043012084644	983.077664090838	968.2854234828699	7.610728782737834	42	56	12	23	38	0.19114865925265975	0.29738258983294064	0.31418814625643077	0.19728060465796646	
177000000	-31417.002348335507	-30190.498174187553	-1226.5041741479533	-30190.498174187553	62.408614303990106	3.7547699703978	2.6499303673678044E-4	0.37888962211594274	2.635969776570086E-4	1.0405214311564086E-8	0.3853186391550607	-1200.395600130493	3581.6250927599176	914.3631573965707	24.675100559253426	11.516801026885151	8.283950157753377	34	92	11	33	1	0.20161014600774183	0.3021799990530241	0.29943549823696647	0.19677435670226515	
177200000	-31443.691517570125	-30185.793867130542	-1257.897650439584	-30185.793867130542	73.3509172253821	4.282751208402702	2.3799492537879133E-4	0.4111737329017692	2.4651027580549105E-4	1.0216168864586167E-8	0.41619645901996144	-1227.8883173905326	2244.173547792037	533.4237389890868	950.3603822373865	30.5160061790223	7.155218426249976	96	11	30	7	27	0.2001482772928032	0.2961490544511238	0.3118417860189356	0.19186088223713502	
177400000	-31478.694809723613	-30196.80729390506	-1281.88751581855	-30196.80729390506	72.43386251664151	4.140103765246603	2.1584222310966673E-4	0.46435396743616136	2.1507081990742249E-4	1.006930951310118E-8	0.46727004904391806	-1251.4486664919748	3301.502466234094	1391.067790708792	865.1847098969304	29.61403700102274	4.796000046148808	36	69	31	11	24	0.2062046537562054	0.2937383513120523	0.3038408201603712	0.1962161747713686	
177600000	-31447.741539597748	-30181.472118392867	-1266.2694212048814	-30181.472118392867	83.75198449403614	4.369856959796586	2.0542300088916758E-4	0.4548735066045014	2.0497894493589003E-4	1.035954077713914E-8	0.4789540993157473	-1231.2382892961216	2477.6814864531343	736.0205833349949	834.710593024815	1505.1285140980622	13.539148255915087	47	14	60	12	38	0.19612837003259512	0.3002475616150303	0.3018532089993458	0.2017708593530263	
177800000	-31454.397305254366	-30216.044226796646	-1238.3530784577201	-30216.044226796646	70.24403566289091	4.251211181013872	2.3708307626317185E-4	0.34157851878650636	2.2254562455948005E-4	6.235126947278808E-9	0.3449500052108446	-1202.508902456186	2998.30903743284	1774.8087091022703	800.6538971299283	1491.3362371325045	6.97986504486427	37	26	54	12	42	0.20524038251858384	0.29880260475508136	0.2981401203985571	0.19781689232777525	
178000000	-31447.299666098872	-30190.920547228878	-1256.3791188699931	-30190.920547228878	81.57344981049717	4.044633788258755	2.3076959730169682E-4	0.43609198704906144	2.1769676684338512E-4	9.855082094959051E-9	0.457266725595082	-1226.2125376459092	2196.1231269323384	2003.189139483093	1003.9787120924951	6.260483557659586	8.430152957149566	13	57	64	24	13	0.20240458295795283	0.3001703232400381	0.308248514703588	0.18917657909841867	
178200000	-31390.56299985148	-30198.039405639855	-1192.5235942116285	-30198.039405639855	58.851454065423326	4.404195480176472	2.6203985088937463E-4	0.44377088886989907	2.5446304818529437E-4	1.4225421255295664E-8	0.45886072104459547	-1162.7696927746103	3835.593804517237	1019.2363566024337	853.593250232527	1.856079967280747	3.0443226243631196	39	14	82	23	13	0.2023021450401464	0.30631838694280444	0.30026511463669175	0.19111435338035504	
178400000	-31441.713595686393	-30220.085276293627	-1221.6283193927673	-30220.085276293627	79.14536499901567	3.992208145972611	2.2676135349297157E-4	0.34395418650455983	2.2798565232156243E-4	7.0065874637951354E-9	0.3623236560046182	-1189.557363543658	3221.3524653152786	6751.185235860819	962.7197825319039	5.678930208229311	5.694274738513927	35	2	96	31	7	0.2068918364443334	0.29187140012208934	0.2971692337920187	0.2040675296415563	
178600000	-31452.564204662343	-30192.01304734341	-1260.5511573189326	-30192.01304734341	79.27299576737698	4.300725690091349	2.107310599680543E-4	0.3720581085787445	2.094470324149026E-4	5.893724332605381E-9	0.3668993101278515	-1230.5776214078812	3560.8875205313975	2356.7894649318073	1052.3953515202488	4.6315390844624496	4.6351452438767895	7	53	76	5	30	0.18699546217031385	0.30076250558069473	0.3112251006278457	0.20101693162114329
[truncated: 588,722 more chars]
