# Supplementary material for: Dissemination of Mycobacterium abscessus via global transmission networks
Source: Nat Microbiol. 2021 Sep 20;6(10):1279–88. doi: 10.1038/s41564-021-00963-3 (PMC8478660; doi:10.1038/s41564-021-00963-3)
Supplement: Source Data Extended Data Fig. 8 — Ancestor data and substitution rate distributions for Extended Data Fig. 8. [file 41564_2021_963_MOESM14_ESM.zip › figureS8/DCC4_date_randomisation9.log]

#
#model:
#
#<?xml version="1.0" encoding="UTF-8" standalone="no"?><input id="posterior" spec="beast.core.util.CompoundDistribution">
#    <distribution id="prior" spec="beast.core.util.CompoundDistribution">
#        <distribution id="BayesianSkyline.t:cluster11" spec="beast.evolution.tree.coalescent.BayesianSkyline">
#            <parameter dimension="5" id="bPopSizes.t:cluster11" lower="0.0" name="popSizes" upper="380000.0">380.0</parameter>
#            <groupSizes dimension="5" id="bGroupSizes.t:cluster11" spec="beast.core.parameter.IntegerParameter">1</groupSizes>
#            <treeIntervals id="BSPTreeIntervals.t:cluster11" spec="beast.evolution.tree.coalescent.TreeIntervals">
#                <tree id="Tree.t:cluster11">
#                    <trait id="dateTrait.t:cluster11" spec="beast.evolution.tree.TraitSet" traitname="date">
#                ERR3198398_Europe_UK_2012.33606557377=2016.79781420765,
#NQSH01_Asia_China_2015.38904109589=2011.64657534247,
#NQSG01_Asia_China_2015.25205479452=2013.57260273973,
#NQSD01_Asia_China_2013.57260273973=2015.25205479452,
#12078_1#62_Europe_UK_2012.94808743169=2012.94808743169,
#SRR7800410_NorthAmerica_USA_2016.79781420765=2012.43715846995,
#12163_2#87_Europe_UK_2012.92349726776=2012.92349726776,
#NQSF01_Asia_China_2015.24931506849=2010.87671232877,
#10665_4#49_Europe_UK_2006.50136986301=2011.83561643836,
#NQSU01_Asia_China_2012.43715846995=2015.24931506849,
#10625_4#79_Europe_UK_2010.87671232877=2015.38904109589,
#12163_2#84_Europe_UK_2011.64657534247=2012.49726775956,
#12163_1#82_Europe_UK_2011.83561643836=2015.80273972603,
#SRR7800482_NorthAmerica_USA_2015.80273972603=2012.33606557377,
#NQSE01_Asia_China_2012.49726775956=2006.50136986301,
#12082_5#69_Europe_UK_2012.75956284153=2012.75956284153                
#                                    <taxa id="TaxonSet.cluster11" spec="beast.evolution.alignment.TaxonSet">
#                        </taxa>
#                    </trait>
#                    <taxonset idref="TaxonSet.cluster11"/>
#                </tree>
#            </treeIntervals>
#        </distribution>
#        <distribution id="MarkovChainedPopSizes.t:cluster11" jeffreys="true" parameter="@bPopSizes.t:cluster11" spec="beast.math.distributions.MarkovChainDistribution"/>
#        <prior id="KappaPrior.s:cluster11" name="distribution">
#            <parameter id="kappa.s:cluster11" lower="0.0" name="x">2.0</parameter>
#            <LogNormal id="LogNormalDistributionModel.0" name="distr">
#                <parameter estimate="false" id="RealParameter.1" name="M">1.0</parameter>
#                <parameter estimate="false" id="RealParameter.2" name="S">1.25</parameter>
#            </LogNormal>
#        </prior>
#        <prior id="MeanRatePrior.c:cluster11" name="distribution">
#            <parameter id="ucldMean.c:cluster11" name="x">0.0029</parameter>
#            <Uniform id="Uniform.3" lower="2.9E-5" name="distr" upper="0.29"/>
#        </prior>
#        <prior id="ucldStdevPrior.c:cluster11" name="distribution">
#            <parameter id="ucldStdev.c:cluster11" lower="0.0" name="x">0.1</parameter>
#            <Gamma id="Gamma.0" name="distr">
#                <parameter estimate="false" id="RealParameter.4" name="alpha">0.5396</parameter>
#                <parameter estimate="false" id="RealParameter.5" name="beta">0.3819</parameter>
#            </Gamma>
#        </prior>
#    </distribution>
#    <distribution id="likelihood" spec="beast.core.util.CompoundDistribution" useThreads="true">
#        <distribution data="@cluster11" id="treeLikelihood.cluster11" spec="beast.evolution.likelihood.ThreadedTreeLikelihood" tree="@Tree.t:cluster11">
#            <siteModel id="SiteModel.s:cluster11" spec="beast.evolution.sitemodel.SiteModel">
#                <parameter estimate="false" id="mutationRate.s:cluster11" name="mutationRate">1.0</parameter>
#                <parameter estimate="false" id="gammaShape.s:cluster11" name="shape">1.0</parameter>
#                <parameter estimate="false" id="proportionInvariant.s:cluster11" lower="0.0" name="proportionInvariant" upper="1.0">0.0</parameter>
#                <substModel id="hky.s:cluster11" kappa="@kappa.s:cluster11" spec="beast.evolution.substitutionmodel.HKY">
#                    <frequencies id="estimatedFreqs.s:cluster11" spec="beast.evolution.substitutionmodel.Frequencies">
#                        <parameter dimension="4" id="freqParameter.s:cluster11" lower="0.0" name="frequencies" upper="1.0">0.25</parameter>
#                    </frequencies>
#                </substModel>
#            </siteModel>
#            <branchRateModel clock.rate="@ucldMean.c:cluster11" id="RelaxedClock.c:cluster11" spec="beast.evolution.branchratemodel.UCRelaxedClockModel" tree="@Tree.t:cluster11">
#                <LogNormal S="@ucldStdev.c:cluster11" id="LogNormalDistributionModel.c:cluster11" meanInRealSpace="true" name="distr">
#                    <parameter estimate="false" id="RealParameter.3" lower="0.0" name="M" upper="1.0">1.0</parameter>
#                </LogNormal>
#                <rateCategories dimension="30" id="rateCategories.c:cluster11" spec="beast.core.parameter.IntegerParameter">1</rateCategories>
#            </branchRateModel>
#        </distribution>
#    </distribution>
#</input>
#
Sample	posterior	likelihood	prior	treeLikelihood	TreeHeight	kappa	ucldMean	ucldStdev	rate.mean	rate.variance	rate.coefficientOfVariation	BayesianSkyline	bPopSizes.1	bPopSizes.2	bPopSizes.3	bPopSizes.4	bPopSizes.5	bGroupSizes.1	bGroupSizes.2	bGroupSizes.3	bGroupSizes.4	bGroupSizes.5	freqParameter.1	freqParameter.2	freqParameter.3	freqParameter.4	
0	-1193.1844436485305	-1085.5793743230781	-107.60506932545245	-1085.5793743230781	44.12497756884123	5.099001567899346	0.004251637250504328	0.22551067400634903	0.003997745871542418	9.097891779137452E-7	0.23683103397974536	-78.46783802445444	128.8022493666478	88.13643795434514	112.41282914985982	172.39924636583984	5.688806540001861	1	2	2	5	5	0.180746899696348	0.34585090315146416	0.2899738997789867	0.18342829737320082	
10000	-1224.4166590676612	-1083.1904514700652	-141.22620759759585	-1083.1904514700652	244.95651510632104	4.4502226465778465	5.114682512003692E-4	0.5286463999402701	5.511933429185907E-4	1.087715017470389E-7	0.6009040301769264	-103.18740386596893	4168.071381933097	544.994419799738	609.8734770585929	67.61191903854649	36.20038170620346	3	2	5	3	2	0.180746899696348	0.34585090315146416	0.2899738997789867	0.18342829737320082	
20000	-1196.069430347897	-1089.9980290598776	-106.0714012880193	-1089.9980290598776	43.20697670801698	3.5352124178717363	0.0038391255789092344	0.0335306719849375	0.003806289231235726	1.712677687286268E-8	0.03425403439589398	-78.01154236321332	184.0991169397526	434.47604421663823	137.22608679331748	32.93955902544968	17.461000163806382	3	5	1	5	1	0.17125801360641582	0.34585090315146416	0.2899738997789867	0.192917183463133	
30000	-1199.6968065546314	-1095.6852987833106	-104.01150777132081	-1095.6852987833106	53.92532109991668	4.1795677413551555	0.004326462139232071	0.6456397149923506	0.003773038646293653	9.55075510166736E-6	0.6709176747448973	-73.88451558950814	83.50084456446116	64.5849476047003	122.69456179755475	3.861024223309123	20.781532689657777	3	1	5	2	4	0.17965058948165408	0.3576187608064068	0.2698134662488058	0.192917183463133	
40000	-1181.9408188230063	-1082.6233581521592	-99.31746067084721	-1082.6233581521592	32.46833380471535	4.23474555781208	0.005816667144593993	0.26124141440689663	0.005722780199321028	3.693126075578884E-6	0.30855552102275285	-71.6735995501049	341.5502796021806	102.54808330616426	114.17062863686536	17.006603257876847	12.881282670152126	2	3	4	4	2	0.17965058948165408	0.3576187608064068	0.2698134662488058	0.192917183463133	
50000	-1182.1487732816236	-1088.71157649662	-93.43719678500354	-1088.71157649662	24.8775005212822	2.768876943244342	0.008953017506876026	0.5167905897618108	0.008525880574016143	2.2664926892696065E-5	0.5343102506374222	-66.4080909548587	153.95401138891006	149.46986026330927	73.43124726816724	36.24064449884168	5.640585314135708	1	2	7	1	4	0.20866999189351382	0.3264950024159594	0.2698134662488058	0.19502153944172065	
60000	-1185.878371596083	-1090.6294605312198	-95.24891106486325	-1090.6294605312198	32.19731045443986	4.56923359295461	0.007461618574956478	0.27374225977966365	0.007570019273760563	3.4923708004515467E-6	0.23697072054829077	-67.60809205014922	77.58849731115555	275.0579233889949	40.70722600248266	24.883200939069276	12.119983119108877	6	1	2	4	2	0.19199254908982688	0.3264950024159594	0.28649090905249275	0.19502153944172065	
70000	-1178.1391127375941	-1077.6261250884213	-100.51298764917279	-1077.6261250884213	44.122607908571865	3.0418778149526697	0.005665123581219002	0.6554214949930977	0.0045395714487078105	1.5438980516328297E-5	0.7259094172484226	-73.6509443340312	156.9329837629006	99.38662838517568	85.65892664248071	21.428233710683067	7.922730086264477	1	4	3	3	4	0.1819991452118436	0.3264950024159594	0.28649090905249275	0.20501494331970394	
80000	-1176.1113736573893	-1085.2197836762357	-90.89158998115373	-1085.2197836762357	27.77656914291478	3.620730483954644	0.007243975144583597	0.2274423519177462	0.007033508257999354	3.6477363525277993E-6	0.2680254556168436	-65.60931734299092	127.52780595097418	153.20611287769495	83.66513280376518	11.36058098965031	7.996311186480484	5	1	1	6	2	0.18285974451620493	0.34775376098031663	0.2706707114423508	0.19871578306112744	
90000	-1186.525162353897	-1089.9409981585893	-96.58416419530761	-1089.9409981585893	36.63167239286528	4.190724380560785	0.004398408209706617	0.3310722513317289	0.005126700814177604	2.2754762845529114E-6	0.30336155182904223	-68.08674592753763	43.322513668341	139.2902283934966	88.67148010826342	102.53729939045718	17.059575645535055	5	1	1	2	6	0.18285974451620493	0.3356324637399885	0.30263168158187836	0.17887611016192795	
100000	-1173.7160678205064	-1080.7007569955697	-93.01531082493665	-1080.7007569955697	26.021004870692956	3.4689224297196217	0.006745543439939231	0.32647356748553397	0.006449455660752322	6.692193359933773E-6	0.3900018174764061	-65.6067455795416	69.72578469870817	158.51549635866206	36.21660694765873	70.91731348888014	4.0523508787032325	6	3	1	1	4	0.18285974451620493	0.3356324637399885	0.30263168158187836	0.17887611016192795	
110000	-1177.4324345669072	-1086.3979110395676	-91.0345235273396	-1086.3979110395676	37.2147042727477	3.608680771686941	0.006055763093325752	0.5597705710452678	0.004543954993651776	1.1858903795094309E-5	0.608957238826363	-72.59136240208626	69.06253152552235	10.144341121441157	3.9170806177155653	4.874758482340396	2.6257506382377387	8	1	3	1	2	0.18330452058255467	0.33920293822929865	0.2986164310262185	0.17887611016192795	
120000	-1178.9381215835263	-1080.325364369174	-98.61275721435241	-1080.325364369174	48.16982243719175	3.546900763703322	0.003025918001451312	0.9058606881970924	0.0023517117689980075	3.1826410590691405E-6	0.7287735117579527	-71.65971290902341	775.4137525595787	19.335489495294464	18.48656553223828	8.527328397916918	5.828322784488163	5	2	3	1	4	0.18128743585549628	0.3305879233266495	0.2986164310262185	0.18950820979163555	
130000	-1180.3763679880522	-1089.0885541009104	-91.28781388714181	-1089.0885541009104	32.555465667993744	3.867237760320894	0.00531159143025457	0.45902489982318906	0.004654161325250901	3.5737909005345307E-6	0.38861050163271965	-70.19648052186628	242.16455719812987	7.344005205666551	3.2069942333960246	4.757971343119979	6.297890702534076	6	1	1	2	5	0.18128743585549628	0.3305879233266495	0.2986164310262185	0.18950820979163555	
140000	-1183.425920752213	-1087.2445590216078	-96.1813617306051	-1087.2445590216078	33.125844304489526	3.5494896062359005	0.006099384346509036	0.45380837217615905	0.005129052135181466	3.5172324211413606E-6	0.35403300511519487	-70.57781399040458	105.89256433139963	121.96196891042264	82.73102668281778	15.271822797043805	4.911044126947658	5	1	3	4	2	0.19825741647747225	0.35053694340055447	0.259014521960046	0.19219111816192713	
150000	-1189.5287239145382	-1093.522143174947	-96.00658073959131	-1093.522143174947	32.95939565617874	3.585794921571214	0.0052459372950133315	0.056764117962835446	0.005078673953782143	9.70611595966028E-8	0.06051327160513085	-73.88740593608922	116.73731916917706	35.86260029353821	50.414814893887176	9.666956484922977	8.8311861137388	4	4	1	1	5	0.19825741647747225	0.3489650061414358	0.259014521960046	0.19376305542104585	
160000	-1191.8756444786504	-1081.100794193995	-110.77485028465537	-1081.100794193995	69.42630842647873	3.585794921571214	0.0030846932591774697	0.6341724383911336	0.002637162972864254	4.3174596334799316E-6	0.6862321702828311	-80.28123746213966	160.2279772385851	133.1669567899445	288.17853107956614	16.413867555563424	21.33107123305583	8	2	1	3	1	0.18341268399887123	0.3395443599017447	0.2542578955180999	0.22278506058128406	
170000	-1190.1758206602442	-1080.2157267122323	-109.96009394801193	-1080.2157267122323	64.78454965963797	4.822102767645141	0.00259526998941119	0.4406949264475409	0.002552010354275751	1.2574401630664702E-6	0.411468786624586	-81.57798616614456	489.8312131150724	229.23665398575497	47.2562614318196	12.771022025158464	11.162144542067487	1	7	4	2	1	0.18341268399887123	0.34670149155319835	0.2508679420846041	0.2190178823633262	
180000	-1173.924872030405	-1086.891861218856	-87.03301081154893	-1086.891861218856	27.023998622468632	3.450338270536851	0.007114934300280065	0.257013194030475	0.006556316754222376	3.847432870178869E-6	0.282030535013162	-59.186957658067016	97.27991438440229	112.69645015890191	282.8648900016046	7.053725963306439	10.489678013239358	2	4	1	4	4	0.1902772930846498	0.36028850312314215	0.2701871696978583	0.17924703409434967	
190000	-1237.3971186437102	-1093.2691684803044	-144.12795016340567	-1093.2691684803044	400.4222239918451	3.813878486929416	4.328180738286315E-4	0.44134564944091675	4.094945300550232E-4	1.5714584574583048E-8	0.309981919509108	-105.73449991231192	10231.274529688335	1602.2309536382863	51.44657337670235	59.31846628298233	67.93559937336553	1	7	1	2	4	0.2203506475598948	0.33021514864789714	0.2701871696978583	0.17924703409434967	
200000	-1195.64840816895	-1090.8327419055267	-104.81566626342337	-1090.8327419055267	55.85257036453072	3.843192278481977	0.0037385711501073367	0.35600532955622893	0.00332997048686165	1.451959534233444E-6	0.3484922894357629	-75.48556263985355	503.2281278037691	214.70555744103288	145.95618441035023	20.756837221033233	10.99128509135891	1	1	6	6	1	0.2203506475598948	0.32292002660981334	0.2701871696978583	0.18654215613243347	
210000	-1168.1238677437668	-1080.0822915239185	-88.04157621984838	-1080.0822915239185	22.82483851936638	4.283668212369909	0.008642394864342632	0.5922728787676357	0.008177602393825173	3.495387943591753E-5	0.7035648336271605	-63.54459051081167	110.01479433627613	40.635234457688526	43.046535579229094	20.228597651112814	0.1901833686282556	2	2	4	6	1	0.18335195896337295	0.35991871520633517	0.2701871696978583	0.18654215613243347	
220000	-1173.5711995138113	-1078.0461253722278	-95.52507414158354	-1078.0461253722278	29.445573679997075	3.6554819688030524	0.007673493484866698	0.6890617072313966	0.007202668348461383	2.8958225040529827E-5	0.6708482957781213	-71.03780346619915	91.06167800724884	70.42987909271503	29.152502546718353	20.571854253479085	1.6447227287506163	3	1	7	2	2	0.18033050537400505	0.36294016879570307	0.2701871696978583	0.18654215613243347	
230000	-1179.0213522067013	-1087.5912665278074	-91.43008567889379	-1087.5912665278074	22.50321358803338	3.761880823415814	0.007854819237036565	0.4289957165539273	0.008468827272488296	1.2721738629342383E-5	0.4127030707104693	-64.43820772778616	49.512716854029776	169.56377993708446	81.57188194241395	18.080517807215497	11.844767613977764	3	1	4	3	4	0.19712168739489924	0.3461489867748089	0.2701871696978583	0.18654215613243347	
240000	-1180.5933924937979	-1087.1915038153968	-93.40188867840111	-1087.1915038153968	25.662586485986367	4.134897703741685	0.006785654175119686	0.30159727333427744	0.007654722874165427	4.122897348629142E-6	0.2881455732219165	-63.19887159679913	14.655321633693525	55.27748533755079	245.7732195433683	131.51942905572383	11.535657838668735	1	2	2	2	8	0.2028221114010054	0.31548605732863977	0.2701871696978583	0.21150466157249642	
250000	-1202.5568482357112	-1089.2002969760351	-113.35655125967598	-1089.2002969760351	64.16365058406024	4.134897703741685	0.0025513428707365934	0.6402957790826823	0.002900168043824611	2.575661088495256E-6	0.5548217933417628	-84.4109646470914	126.27599857291676	246.79972167822282	129.69256758967992	24.962118890600376	4.3685817769105935	7	2	2	3	1	0.20510348504678896	0.34826285723625516	0.2700285653495037	0.17660509236745206	
260000	-1179.6920474548442	-1079.502760872174	-100.18928658267038	-1079.502760872174	35.647631794168824	4.122317229431762	0.006921188878082941	0.7814510054676642	0.005123885070504777	1.0136202825906841E-5	0.5894980740644685	-71.8660530312732	317.531435262824	236.07757787345489	39.23382371790947	14.541775682743971	6.157721624887646	4	1	5	3	2	0.2104894567452988	0.3187269642274809	0.2700285653495037	0.2007550136777165	
270000	-1174.0617539141908	-1083.710879411098	-90.35087450309287	-1083.710879411098	22.509809344903942	4.122317229431762	0.007303844161755639	0.5721968700215814	0.00694131839213751	1.056975567707655E-5	0.4726632341853485	-65.33382690374175	185.09429124157455	41.721554795502655	29.741852690492433	13.635846137323822	11.537636858585548	6	1	1	4	3	0.21850645851611472	0.3187269642274809	0.26201156357868777	0.2007550136777165	
280000	-1171.6105661186725	-1085.0768016540414	-86.53376446463096	-1085.0768016540414	25.77772026563039	3.7038549423121525	0.009019623924622992	0.32437276517989955	0.00831423244961852	9.080355502689257E-6	0.33951302228043945	-64.34563066204973	64.0418934458258	61.16864298731342	48.52620840481616	7.877061141976092	2.7141207573687556	4	5	2	3	1	0.2457189560984664	0.31739069280365345	0.26201156357868777	0.1748787875191923	
290000	-1179.3072580380483	-1090.8606982932909	-88.44655974475752	-1090.8606982932909	22.348663252771047	3.7038549423121525	0.006907057200726621	0.4838194503935965	0.006598567218444186	1.4377795321788106E-5	0.556992181941512	-63.860479261579854	101.1742641335093	34.86182063934814	30.310864521432908	38.91227896292742	2.9094389545830337	5	2	1	3	4	0.2457189560984664	0.2829643835153512	0.2742170475674914	0.19709961281869096	
300000	-1188.1423800394348	-1086.5752602019827	-101.56711983745205	-1086.5752602019827	57.409736160242765	3.3563492455312094	0.0029009273510517885	0.657250226850788	0.002846561831251939	2.510775641827563E-6	0.5568890776082835	-73.55374886322379	569.6370683840188	26.645194191581886	22.369698693835588	32.77612816849886	14.945152177144388	3	3	3	3	3	0.20960930018284465	0.2829643835153512	0.2742170475674914	0.23320926873431272	
310000	-1257.2744229770656	-1092.5884482420804	-164.68597473498528	-1092.5884482420804	682.7703958127984	5.283798375049322	2.546491396127788E-4	0.6682123314133622	2.3657357428728817E-4	2.793310610234347E-8	0.6604786803095569	-120.68462265617741	2664.040365084634	4840.355653558714	361.41193896764287	689.5142763857367	181.25537200353054	3	1	1	9	1	0.19541643155478755	0.3191726446971812	0.25220165501371844	0.23320926873431272	
320000	-1222.9095075935847	-1086.4923342900497	-136.41717330353492	-1086.4923342900497	148.02528867948396	4.552825225572759	9.194060793827481E-4	0.5790264336383756	8.90796027025921E-4	2.2626576295602688E-7	0.5440331752424487	-98.91948989831431	376.15661479885796	965.9957681242727	776.3702878844153	171.20159191320312	107.22008782226081	1	1	3	1	9	0.19541643155478755	0.3191726446971812	0.25220165501371844	0.23320926873431272	
330000	-1184.435500861958	-1085.9105139010576	-98.52498696090048	-1085.9105139010576	46.32833045026764	4.743332539372215	0.004014746655071269	0.5048897397932087	0.0039021514923514955	1.6740041981549435E-6	0.321576477126317	-70.14559051290352	290.81183466440655	76.46638834974297	128.79504545714414	5.7852404166130125	8.938952201382508	2	5	1	1	6	0.19541643155478755	0.3191726446971812	0.3239224305225088	0.1614884932255224	
340000	-1195.595978265859	-1092.2085856226338	-103.38739264322527	-1092.2085856226338	51.31614274027026	4.7139137859372635	0.0024437620219023236	0.32717739017637454	0.0029334374234482115	8.634619985443443E-7	0.32327358008207485	-76.68769880232863	165.8126894735908	71.27698954527324	64.4235627631398	8.596811446988172	21.9609397895018	5	2	3	3	2	0.17048766626653472	0.38403642927386444	0.25905864594582556	0.18641725851377522	
350000	-1179.2789232515354	-1075.6190769281445	-103.65984632339094	-1075.6190769281445	51.58406178046904	4.184821434876012	0.00377111480641679	0.74747953747036	0.0035832613233021185	8.311472674486439E-6	0.7532505397435063	-71.10835751483303	302.9416095273562	742.0826700141607	87.7261366077299	8.720251321721964	17.532622399863154	2	2	3	5	3	0.17048766626653472	0.3668937383581686	0.25905864594582556	0.2035599494294711	
360000	-1178.3617788066342	-1091.0772866245197	-87.28449218211458	-1091.0772866245197	25.857599138914722	3.9124320616834924	0.006924969204809278	0.605868197406728	0.006674051011218925	1.3166209315900722E-5	0.5222121546448905	-62.7967727896522	92.51063292201998	65.15395787437765	33.87500212541423	8.080639990893754	12.412385413188938	3	3	1	2	6	0.17048766626653472	0.3937553986298408	0.25905864594582556	0.17669828915779887	
370000	-1184.467338055545	-1093.1954332783323	-91.27190477721284	-1093.1954332783323	28.065632910270367	3.959636530262681	0.006088235540977593	0.21785641976445067	0.005618397737698152	8.895437185286846E-7	0.1625025566288183	-68.0683175409211	38.630685367142604	89.55679615662272	94.00245098533613	6.085174568565131	2.7110176767722827	3	1	5	5	1	0.18320086142297565	0.34628059088059876	0.3028397230162193	0.1676788246802063	
380000	-1190.1587905159197	-1076.3876823383353	-113.77110817758441	-1076.3876823383353	81.83682263969018	3.8010148159965755	0.0032335966430597314	0.8244495741576323	0.0024444875183533914	6.690183800306518E-6	0.9335873519503189	-80.9657465448277	517.3360180805009	123.32432837652642	29.662435840526005	10.228087983258987	57.58657695623433	7	2	1	3	2	0.18320086142297565	0.3355902026924829	0.28135658470788094	0.19985235117666056	
390000	-1169.8868912685425	-1079.5146644923318	-90.37222677621075	-1079.5146644923318	23.111382907840362	3.8010148159965755	0.008177200160811415	0.6524441893913967	0.007925180950290071	3.0476043356505663E-5	0.7276653753995151	-66.4291325243386	209.2157558094247	73.8193814062044	20.647516301790095	7.245574937624196	1.4291252249799549	5	1	3	3	3	0.18320086142297565	0.3355902026924829	0.28135658470788094	0.19985235117666056	
400000	-1170.127921082071	-1079.5562942160548	-90.57162686601627	-1079.5562942160548	26.95604055668598	4.521039516251934	0.006750467628528605	0.4192888613675897	0.006874537831506818	1.1065595931545557E-5	0.48772673006202166	-68.44991482275229	109.90556088027354	57.125730735006805	13.838127818745495	9.550064866183932	1.6121208788283898	3	7	1	3	1	0.18320086142297565	0.3355902026924829	0.28135658470788094	0.19985235117666056	
410000	-1178.6360170843775	-1082.3484883627204	-96.28752872165703	-1082.3484883627204	26.001434244608316	3.454803535293714	0.009585846038429694	0.518752049226589	0.008977751705768566	2.6168533923538985E-5	0.5122666598352004	-67.48724078488956	622.7445985096108	38.07303156058814	71.6002299437108	14.285503451988763	14.622211808191658	1	7	2	1	4	0.1698219846615047	0.3355902026924829	0.2947354614693519	0.19985235117666056	
420000	-1193.9681582055182	-1084.193590759248	-109.77456744627007	-1084.193590759248	70.7594171149044	3.758695961400269	0.0024424494668434434	0.41631404076767786	0.0024655847617547225	9.406770304539705E-7	0.3950280976923212	-85.26164088891426	196.13553462553418	89.27822499116479	34.7464655881414	11.835729728771124	3.929511558989588	6	4	3	1	1	0.1698219846615047	0.3355902026924829	0.28075702633757393	0.21383078630843855	
430000	-1209.7373919605122	-1085.4712786942891	-124.2661132662232	-1085.4712786942891	107.83081194292538	3.758695961400269	0.0015209396434372332	0.3165415429919148	0.0016544697715168322	3.075002781765516E-7	0.3336794811515609	-89.93554095982438	856.0754329701705	1306.1428241570475	73.20120058268765	87.26901735737061	50.17194724999313	6	1	1	1	6	0.1600908250424188	0.3355902026924829	0.30951388429241916	0.1948050879726792	
440000	-1199.020756922249	-1087.128159446385	-111.8925974758639	-1087.128159446385	57.30776244579276	3.469183267963705	0.0027678747822443266	0.26327965192262215	0.002849828109145053	7.037425286193572E-7	0.2951896271321116	-84.49644467083378	111.07863923399549	211.7615064949645	84.26567692039285	26.174278467226127	28.414102981595665	3	3	2	3	4	0.1600908250424188	0.3756898675668393	0.26941421941806276	0.1948050879726792	
450000	-1212.5383110727716	-1086.5262803435426	-126.012030729229	-1086.5262803435426	99.69971978274648	3.945934711268623	0.0015756549684806064	0.31287586342034474	0.0016025414254880628	3.0649406489527747E-7	0.35695441907223996	-90.82059580701579	502.8334675194595	1187.2937249693778	283.769078393094	159.15058629769675	33.099992546163676	2	1	3	7	2	0.1600908250424188	0.3756898675668393	0.27999215117697174	0.18422715621377025	
460000	-1177.5170396670737	-1092.6857714111218	-84.83126825595185	-1092.6857714111218	26.92193229519282	3.9505865981521247	0.00816716733573499	0.059822506734564414	0.008157329251629646	2.624527809625933E-7	0.06245168653550136	-63.36256593756643	83.88137291447322	138.8851713614768	16.980036507736575	6.518918417219246	4.211276224250812	2	6	2	2	3	0.17900878140759022	0.3756898675668393	0.26316166981509936	0.1821396812104712	
470000	-1173.4314144817588	-1093.1658999623867	-80.26551451937208	-1093.1658999623867	20.91634002046509	4.258658843821826	0.009361357733877754	0.21746928791548528	0.009298309335936275	4.445878507681593E-6	0.22456406123843556	-60.87090585549507	88.23722701415683	26.246010800732595	6.052756093706417	7.439294439032371	2.5229564397129574	6	4	1	2	2	0.191524146336986	0.32086602349183324	0.3059789770575696	0.18163085311361116	
480000	-1165.0791247199754	-1082.1477229904538	-82.93140172952168	-1082.1477229904538	20.711995258790864	4.258658843821826	0.010537703695372441	0.7368005823610664	0.010509721818378288	5.599386720441966E-5	0.6858718147181573	-57.66460370388595	16.19350426624741	74.45120844385502	60.702892346282795	3.5309401930358275	4.8149250280186635	1	1	5	1	7	0.18496278087692414	0.3274273889518951	0.27486251154096836	0.2127473186302124	
490000	-1191.2048264930113	-1078.3629623116778	-112.84186418133334	-1078.3629623116778	43.48911656022997	4.258658843821826	0.0044617909770776586	0.6568857372421204	0.0037717510458275287	9.957548082248102E-6	0.6449282868201908	-79.16908905299984	924.3023679129088	763.6673824412537	180.32911243601436	37.430621818061255	13.712854132324681	2	2	5	2	4	0.18849801422026208	0.3274273889518951	0.27486251154096836	0.20921208528687446	
500000	-1183.3465897371389	-1090.8668036394783	-92.47978609766047	-1090.8668036394783	28.474293702212606	3.485176422353045	0.005491016479863392	0.08350019942426169	0.005364244430854897	1.9995029302590305E-7	0.08301021385621556	-69.99755033794479	53.525367906066215	95.88650265099572	75.41893443425059	12.078184598423759	2.166644331668072	3	2	2	6	2	0.1658223453898114	0.3501030577823458	0.27486251154096836	0.20921208528687446	
510000	-1198.8740755342608	-1083.9602524977154	-114.91382303654542	-1083.9602524977154	70.44449809459164	4.259986625551081	0.0033611872382867778	0.2607261125866069	0.0029159073424574818	5.711093393323906E-7	0.25458157267503306	-85.01567853877512	275.82993314108637	187.98843354441274	122.68452920972682	69.10134274821725	70.41057919451056	5	1	4	4	1	0.1658223453898114	0.35030991670120676	0.277796544222516	0.20607119368646593	
520000	-1193.3987646574938	-1081.1472875027848	-112.25147715470887	-1081.1472875027848	72.0736471682623	3.99819154585935	0.0018249496554700176	0.6902039692495153	0.002259979764433973	2.1484808378592036E-6	0.6377779449178587	-82.63085634576761	865.2309401963371	89.10775829913547	28.25823872204746	23.816114420542558	20.887799183942118	4	3	3	4	1	0.1895759588632017	0.3265563032278165	0.2867718620823464	0.19709587582663554	
530000	-1210.569368478979	-1083.5026687398188	-127.0666997391602	-1083.5026687398188	152.0185085064955	3.99819154585935	0.0011357050724447358	0.3039701451192836	0.001152483703646031	1.2973143930412783E-7	0.318568165219049	-93.75923474008856	482.25757812381113	658.3141130934665	54.380635369420766	130.34810241708925	24.219388302570156	1	7	3	2	2	0.1667540365963311	0.3350838604083159	0.30198233050814116	0.19617977248721194	
540000	-1205.1322550581367	-1085.8271422002804	-119.30511285785641	-1085.8271422002804	87.52650795601058	4.830570804147643	0.0019073875327354254	0.3350029630787184	0.0017011086463777222	4.3425076622716533E-7	0.3565022914609949	-86.12411381217608	286.6576758972701	290.8186367904393	243.60188962045027	282.3852715262173	29.39403431810472	3	1	1	4	6	0.16641725143541075	0.3042454462000812	0.3331575298772963	0.19617977248721194	
550000	-1204.8963340145724	-1084.8491871462495	-120.04714686832291	-1084.8491871462495	95.90412190406546	4.320346647615898	0.0015977153844016895	0.43270397761149865	0.001616025275598926	3.6054714819851335E-7	0.38691390759645394	-89.1444960469003	613.233909974226	259.7952506956328	82.80885657011228	44.02672403183003	38.192338415581304	3	4	3	1	4	0.20370613425235018	0.3042454462000812	0.2760208652472219	0.2160275543003469	
560000	-1214.479992101704	-1091.890446941966	-122.58954515973798	-1091.890446941966	60.16542238156559	5.093459665542083	0.0029215967276250802	0.5703436367520078	0.003020360513652458	3.046631228454612E-6	0.5766869821693661	-87.93178929094509	4086.673039983192	104.81363554078175	169.96910817908613	30.371350536318378	3.8709083926655903	1	1	10	2	1	0.20370613425235018	0.3228682124521003	0.2760208652472219	0.1974047880483278	
570000	-1232.3103556254587	-1079.296117716379	-153.0142379090795	-1079.296117716379	523.7907333298294	5.093459665542083	4.307414666972744E-4	0.7380423348171238	4.3718936784541054E-4	1.1595940785664798E-7	0.758573111710406	-111.03403709728393	2141.8282694337313	902.1474345570707	641.2649267296446	218.23675997477704	673.3408556540936	3	1	1	3	7	0.20370613425235018	0.3228682124521003	0.2819024046032397	0.19152324869231005	
580000	-1204.1394624631203	-1094.0580474870055	-110.08141497611467	-1094.0580474870055	59.11773544546717	3.937293376674721	0.001919423324463727	0.7147570266399513	0.0022065416427962978	2.2607181060405628E-6	0.6688728799328427	-79.41703761914562	358.0231105943292	124.28251188236362	84.92586093343242	60.26283917622405	47.34703754587423	3	1	1	6	4	0.22276416558975454	0.30381018111469593	0.2648042460336344	0.20862140726191533	
590000	-1237.6979260639039	-1097.369287577982	-140.3286384859218	-1097.369287577982	296.6959080693796	6.063962392007786	4.9262739370896E-4	0.21026438670242129	4.92672855448981E-4	1.4538540505996692E-8	0.24643138107717796	-103.32049165979872	1135.9925161507467	1442.0871444702066	342.1437549815837	60.899122236502066	140.71438649881003	3	3	4	4	1	0.15431014443655863	0.333750902059834	0.3033175462416922	0.20862140726191533	
600000	-1183.457990529047	-1077.6511516048845	-105.80683892416266	-1077.6511516048845	57.052794231956355	3.470339678245612	0.003638691682094011	0.7040014768423557	0.0031677454694800777	7.1716078198965104E-6	0.7849251290225259	-77.27470582601296	260.3805988359599	47.05821599924423	38.49220195597644	46.85482744447402	47.549098831234296	4	1	1	7	2	0.16162116794279105	0.35728490103296623	0.3033175462416922	0.1777763847825507	
610000	-1167.0436825460315	-1078.6670578645774	-88.37662468145402	-1078.6670578645774	20.726135356505846	3.470339678245612	0.014230591071080457	0.8891325770535539	0.008987102468884319	1.511457095578403E-4	1.12305194984607	-62.70823366159779	150.55652391082103	125.38794905046083	30.574245768712352	3.2754771287550954	5.232416931033143	2	2	7	1	3	0.16162116794279105	0.35728490103296623	0.3033175462416922	0.1777763847825507	
620000	-1179.3490463649557	-1099.0708242353653	-80.27822212959043	-1099.0708242353653	25.656010053908165	4.447865122324876	0.007135414364342522	0.021289903272501545	0.007154438838112286	2.544997340914662E-8	0.02227303062567818	-61.379198079484	112.77327029792072	89.71857353790986	1.272216469395189	3.3849342109072977	0.9634765620857405	5	4	3	2	1	0.146022870744288	0.34212483113581416	0.3184776161388443	0.19337468198105376	
630000	-1182.3840356287417	-1087.9421195572588	-94.44191607148296	-1087.9421195572588	34.08347206743906	2.6570695661605956	0.005271002731498799	0.5697540045006382	0.004852747820124061	7.306360112909798E-6	0.521911270590796	-68.120363825267	190.9314816105569	72.3943304752611	92.58567265937198	20.360775881417208	0.4596633960577991	1	4	4	5	1	0.146022870744288	0.34675513904607425	0.3184776161388443	0.18874437407079367	
640000	-1180.0405280865543	-1095.0035750175787	-85.03695306897556	-1095.0035750175787	27.7420149843751	3.400744384583746	0.008658620097447112	0.2631828709623659	0.008381938800318851	5.494821668902504E-6	0.26116148739645206	-60.214100827138296	73.22481528636044	29.644557932556406	94.91675186454387	12.946986025806885	10.25353257184824	1	5	1	3	5	0.146022870744288	0.34675513904607425	0.3184776161388443	0.18874437407079367	
650000	-1172.7199116439947	-1084.0578397475738	-88.66207189642088	-1084.0578397475738	21.813643468237895	3.400744384583746	0.009919311581150413	0.5367641842171161	0.00968598326874807	4.2264003729247584E-5	0.5842328092595551	-65.54181406338881	231.6888835897423	30.39011494520654	19.549644419005986	6.636623675121767	3.940500681479677	2	1	7	4	1	0.146022870744288	0.34675513904607425	0.3435700218352477	0.16365196837439025	
660000	-1183.4630326076422	-1095.484507318099	-87.97852528954317	-1095.484507318099	26.17377677206423	4.390371403063483	0.010356052776166306	0.23593380601860592	0.009987354472510342	5.843089208369727E-6	0.23830297987578167	-65.75959290167748	14.90539249857664	49.10289164057434	32.52935360946037	23.41038492992075	5.1726219525517285	6	2	2	2	3	0.14506094218098506	0.3267910036674665	0.3644960857771584	0.16365196837439025	
670000	-1180.3977328180526	-1095.6385434409426	-84.75918937710999	-1095.6385434409426	21.742501303668543	3.3574442665652895	0.014640986183534422	0.5531330895831614	0.009519048226735426	3.172571023977681E-5	0.5101799068853823	-61.3292880434883	71.23292649245903	12.801642187091833	26.569191495042674	25.189458222489932	8.93731017805865	3	3	1	4	4	0.1537988630970584	0.3267910036674665	0.25909572168833533	0.26031441154714	
680000	-1189.728160158741	-1089.0358158147642	-100.69234434397687	-1089.0358158147642	35.18011913631334	5.370860132837688	0.003887945157393287	0.5257243892998174	0.0038717736988652233	5.092073122657964E-6	0.5330676241603323	-73.36165357604668	230.5054268768288	29.474857464204213	35.767990971069175	28.340589376565887	34.53485765839464	3	5	5	1	1	0.2037159323262848	0.3267910036674665	0.25909572168833533	0.21039734231791363	
690000	-1172.4706734707822	-1084.6781917973196	-87.79248167346267	-1084.6781917973196	28.570723641934077	3.7598112402667283	0.0045240526924036975	0.5055727297695467	0.00525997665976059	7.862299260489372E-6	0.5413171126249285	-66.40930703166133	94.30705081008196	12.11390151067247	20.74365636511868	6.072498318700086	3.4933031727129182	5	4	3	1	2	0.17942557745991541	0.3267910036674665	0.2889072279906272	0.20487619088199113	
700000	-1199.3544090026767	-1093.3035673573256	-106.0508416453511	-1093.3035673573256	55.25696498954154	3.4343605255636462	0.0023929113750153315	0.4159064694824817	0.0024973939533129283	1.2690595299049468E-6	0.4529839682353886	-79.84246737281778	259.0603723935727	39.57906766394574	59.10313579917053	22.36373488537088	8.616716059606466	5	4	4	1	1	0.15750296521541926	0.37550076911085617	0.28944488916630107	0.17755137650742375	
710000	-1202.7600400638846	-1082.2671458873817	-120.49289417650279	-1082.2671458873817	93.49028763578923	4.486365569700118	0.0022045522656062074	0.464706202286428	0.0020138745205822493	1.720640081033712E-6	0.5472595128457949	-88.59020431935329	362.7111971447076	244.4579111464422	255.0617644038998	65.75821944878554	38.49466465855967	1	7	1	3	3	0.15063066420312876	0.35054998282488803	0.28944488916630107	0.20937446380568242	
720000	-1190.269543711285	-1088.4937383214512	-101.77580538983368	-1088.4937383214512	59.90495755028673	5.238194485705603	0.0035954682961229813	0.6816858298839683	0.0027071789418579026	5.344326712696401E-6	0.6887802276409497	-76.82543821574846	189.2692068001798	15.065795974554325	25.794006208156286	9.339106158108189	7.735072529741446	7	3	1	3	1	0.1983051904652806	0.31572306476414225	0.2702549572964671	0.21571678747411033	
730000	-1190.528655289026	-1096.208013206967	-94.32064208205894	-1096.208013206967	26.433145659462504	3.6370582210762983	0.00702257151625836	0.16320998481656487	0.007020642610601479	1.1425132430142737E-6	0.15064866933432036	-71.50246048867936	42.29009836339793	69.28189040042234	20.098759302878857	32.93621194253346	7.723193341821452	4	5	2	3	1	0.2040685487386971	0.3062347482539221	0.2739799155332708	0.21571678747411033	
740000	-1187.5887290268493	-1087.6886412324088	-99.90008779444052	-1087.6886412324088	49.09891492474801	4.49032809186135	0.003302174276510069	0.18889460466854432	0.003232505222492287	5.079699624162932E-7	0.21827549465460977	-73.99514506695901	210.52507978327966	279.7656291523856	8.462047861926356	15.47276389227151	4.898652309029006	2	5	1	4	3	0.2040685487386971	0.3062347482539221	0.2739799155332708	0.21571678747411033	
750000	-1197.194354787006	-1090.515110311929	-106.6792444750769	-1090.515110311929	61.73546354284163	3.2942343056410293	0.0024522244159252155	0.12405183162534261	0.0023686556284546836	1.3753034753627925E-7	0.15083408249397634	-79.67168530730743	339.04282759463604	174.67967832858096	40.41537525238015	6.799492614441819	21.829954119124938	3	5	1	3	3	0.2040685487386971	0.31425889239948596	0.3054123639382386	0.1762601949235787	
760000	-1192.6399067229556	-1079.6929323080446	-112.94697441491091	-1079.6929323080446	53.42598322085785	4.200939361846295	0.004706136573270228	0.6588364520062184	0.00402397524691433	4.616589176889838E-6	0.47727848700180386	-79.42428320708946	367.0464792908475	562.276013304002	28.682333493630466	50.74468383581495	92.99179192192332	7	1	3	3	1	0.18563843075398453	0.3326890103841985	0.3054123639382386	0.1762601949235787	
770000	-1195.236434963911	-1090.800152714789	-104.43628224912212	-1090.800152714789	52.27471233311107	3.291358556133701	0.00410603263776058	0.5079975302249548	0.003611742442787461	3.601589733189298E-6	0.48396728076102924	-79.17456500742888	127.94867763111517	147.98429769116774	37.03398339180535	11.187930976224012	8.070447636238516	7	2	3	1	2	0.1981086726042248	0.32021876853395825	0.3054123639382386	0.1762601949235787	
780000	-1193.276113906196	-1084.7455306563215	-108.5305832498745	-1084.7455306563215	52.744602077590265	3.6242456122192293	0.0027912832746543885	0.371441789463443	0.0032560222314572513	1.1777891109022456E-6	0.3371228816532029	-79.58651220238845	130.98599420094655	268.75525975019394	105.9079554458946	21.807941463158986	32.48719206797797	2	1	5	4	3	0.1981086726042248	0.3238066212139668	0.30182451125823007	0.1762601949235787	
790000	-1190.5727001307212	-1080.1802526073516	-110.39244752336955	-1080.1802526073516	58.04316201282284	3.2411059355622918	0.0031428686896088492	0.562020209472227	0.00307118846309973	2.4675614363744938E-6	0.4633950827678334	-80.82130909723442	184.01762720862396	133.62320956584466	291.42524562539296	14.935387272332514	9.46932541933832	3	3	3	2	4	0.1981086726042248	0.3352071558359346	0.25198405567054477	0.21470011588929622	
800000	-1195.4226485505496	-1090.6855313572103	-104.73711719333944	-1090.6855313572103	44.794604622704206	3.637474579314722	0.0035973450466876317	0.17316505684613911	0.0037355359753085673	3.504067936567524E-7	0.16336471452035073	-77.78878241821846	179.40659617876565	199.89683056142468	141.98544025969997	28.06458223582951	3.1226666441259368	2	1	7	4	1	0.1981086726042248	0.36420322951899964	0.26527900783929675	0.17240909003747923	
810000	-1180.073306255179	-1086.4458092597733	-93.62749699540564	-1086.4458092597733	34.21553286723503	3.637474579314722	0.006009820958524606	0.6031586040936158	0.005575496012794528	8.987787728139632E-6	0.5358266963009326	-66.5106533858029	174.20164069042195	62.77936908761799	109.81253215388351	17.238948916129914	5.107059546008922	1	3	3	1	7	0.16331447393670437	0.39955306432140697	0.26518108098364396	0.17195138075824512	
820000	-1223.3587202364647	-1094.4523679630447	-128.90635227342	-1094.4523679630447	158.38987817177784	3.704434691102294	0.001110007410259388	0.4235698975028251	0.001141367814548098	3.115993225728376E-7	0.4761609897822556	-94.5022809768947	838.3660264978053	856.8688153714392	180.2349050967474	97.5731710179105	68.53822168960995	1	4	5	3	2	0.17038734942359293	0.33984611315645213	0.26518108098364396	0.2245854564363114	
830000	-1184.6605725822885	-1085.9505613722865	-98.71001121000194	-1085.9505613722865	53.46088815781055	3.704434691102294	0.004467660976034516	0.9353661539451587	0.003598255924935707	6.0577404585333305E-6	0.7054268614142586	-69.58661951366429	723.1249028987639	109.75346723708353	31.69531252745611	9.251564620878245	11.128708939689268	4	2	1	4	4	0.17038734942359293	0.33984611315645213	0.26518108098364396	0.2245854564363114	
840000	-1213.210151011475	-1086.098486220943	-127.11166479053223	-1086.098486220943	131.61629698156332	3.995089862419658	0.0011615459028091048	0.38094479249161967	0.00121571397626094	2.2832497849306616E-7	0.4101664090216947	-95.15985124973531	236.8577719031283	104.37346005580059	252.3613454723905	188.8430714995578	22.96752252003984	1	2	3	2	7	0.16462557959816107	0.3803098234219515	0.26518108098364396	0.18988351599624387	
850000	-1183.1776325736423	-1078.2130853461442	-104.9645472274982	-1078.2130853461442	43.38290693946466	3.995089862419658	0.0022851939349640797	0.7538940091393036	0.0029740137450321572	4.262228429272306E-6	0.6833026102501949	-74.7700045827458	571.163540436541	242.00188468294616	75.33937612961498	23.871969944569187	7.2605564178425315	1	3	1	7	3	0.16462557959816107	0.3803098234219515	0.26518108098364396	0.18988351599624387	
860000	-1182.7020229072348	-1083.0917453952284	-99.61027751200638	-1083.0917453952284	35.701531220229924	3.7509277350472994	0.003760571774789562	0.7701913030494132	0.003109560811954285	4.464793491333405E-6	0.6525851697895377	-67.97826835338635	1936.0122717456582	92.85555475562441	81.84338146393227	23.602031776804377	1.0762314636622918	2	4	4	3	2	0.16462557959816107	0.3803098234219515	0.24778291528123897	0.20728168169864886	
870000	-1194.180685947096	-1088.637452616279	-105.54323333081688	-1088.637452616279	41.24674982072196	3.923313993556749	0.0036933290376001677	0.43207019332681523	0.0037483265139108767	3.3620124875459308E-6	0.48775861301550494	-81.89894397811138	166.62462214402143	82.35269094030761	27.227505448983074	8.740687931008392	3.021166943913114	6	2	1	3	3	0.14713061845703254	0.363474624086517	0.2842912727305885	0.2051034847258624	
880000	-1180.809683350119	-1087.240089845658	-93.56959350446085	-1087.240089845658	37.96884145671986	4.451361892512858	0.005665710707894831	0.28939189471902665	0.005339671685079475	2.5184166069511394E-6	0.2943336106096442	-68.81508719942548	134.12962836936515	130.9094415229616	13.639512386266155	15.296677743002627	13.754138314644827	4	3	2	2	4	0.14713061845703254	0.32269184677943347	0.32507405003767204	0.2051034847258624	
890000	-1224.7292383954796	-1082.8767383371762	-141.8525000583033	-1082.8767383371762	524.8508554901035	4.302640485610781	3.6981502241333644E-4	0.7226819130914077	3.3087638527904084E-4	3.999964856550631E-8	0.5974605516041721	-102.07053652479718	5540.027167131702	213.1915666934062	131.20020773792152	306.90370101786397	132.39541355343957	3	2	6	2	2	0.1953708340505217	0.26975979609310863	0.32507405003767204	0.20979531981869812	
900000	-1185.1111358635299	-1079.022639141217	-106.08849672231291	-1079.022639141217	77.8902051846305	3.8130095553652277	0.0029591774296141168	0.8711464508588255	0.002443548754349162	3.695649901126693E-6	0.6938656450115401	-77.31158404992495	340.96599524746085	194.49827114603232	48.79409411968913	23.53132916296847	0.41819036165494894	3	3	2	6	1	0.14826529381818362	0.3584422430669875	0.2854054809434447	0.2078869821713846	
910000	-1179.0525914692203	-1088.2662559119417	-90.78633555727859	-1088.2662559119417	40.19832084568703	3.506232628565585	0.003574560127458875	0.5702222141372093	0.004000157770488553	5.525886846636794E-6	0.5955442430876376	-65.09431014782045	271.9798359595213	18.16763285367699	26.024492655835402	27.98567479357081	0.6379585492705174	3	2	1	8	1	0.22987028561434364	0.2768372512708275	0.2854054809434447	0.2078869821713846	
920000	-1198.5404270142026	-1083.2807117390125	-115.25971527518993	-1083.2807117390125	67.98725964276862	4.055089912696891	0.001849070161639223	0.5709518597237098	0.0021324255928017568	1.5277843625216605E-6	0.6343477844276356	-82.66546817944094	571.7756475036288	536.8888175550125	69.26561049291914	72.6202918883107	29.060473851640694	3	2	4	2	4	0.21092528401195634	0.2797836142037695	0.28245911801050266	0.2268319837737719	
930000	-1205.2803540477694	-1084.0466629730968	-121.23369107467265	-1084.0466629730968	77.23910519244765	4.055089912696891	0.001796708337767744	0.6275351374462299	0.0018949201623343983	1.2262191244515456E-6	0.5875274316021594	-87.40012029970026	587.4225974155266	505.4337008350649	111.57377751208345	57.36758788937822	99.4937617121402	1	3	1	9	1	0.16550190158361439	0.2797836142037695	0.3170724796004839	0.2376420046121326	
940000	-1199.4896011455808	-1086.9604064314617	-112.52919471411896	-1086.9604064314617	46.737230415154116	4.017687794133524	0.003056625737334819	0.5835074595741497	0.0035545311640555344	5.048743243790438E-6	0.585904553620391	-83.18832927799617	582.9329165326342	60.071323089233374	36.72476149338821	50.90231956001431	13.892622387217774	4	4	3	3	1	0.1431416996192758	0.33588631059823554	0.295895211650731	0.22507677813175808	
950000	-1192.5301329231488	-1078.2753814439602	-114.25475147918868	-1078.2753814439602	48.19612606405875	3.2241861178863327	0.006559901080196056	0.9351765361265492	0.0036092951669023598	8.30839029238442E-6	0.7262752286225364	-82.79129009588989	79.87073965319273	60.627639630885575	190.78483916009532	31.81443814181879	74.23163794224925	4	2	4	2	3	0.1874760677655703	0.3833402871536712	0.2484412350952954	0.1807424099854636	
960000	-1179.7732480623915	-1085.8829039831442	-93.89034407924737	-1085.8829039831442	30.87403037368378	3.3121474222576954	0.004971664712394581	0.3776350356992244	0.004952955350597747	4.232870244024151E-6	0.38101690918945325	-68.61633960150124	63.80953333684228	175.19312777384775	40.8142112402204	12.889294815921101	7.7718572558589525	6	2	3	2	2	0.15873494772572874	0.354291162254523	0.30321266161751737	0.18376122840223136	
970000	-1185.97163572589	-1091.1722953385931	-94.799340387297	-1091.1722953385931	33.10392268512642	4.16933303503223	0.006327223741153624	0.16040371094046063	0.006516863554943846	8.619062913782835E-7	0.1426842315927062	-69.99463156842324	124.78972054374766	110.65703020333038	55.14278016025691	20.85567022430403	14.336433356309119	1	6	1	6	1	0.17220357551286064	0.3526864809338771	0.30321266161751737	0.17189728193574533	
980000	-1179.8674053572274	-1089.1789306924293	-90.68847466479812	-1089.1789306924293	26.866549829306507	4.16933303503223	0.008397612269386241	0.2634449071581537	0.008145849034102058	5.474740622638974E-6	0.2855890097332401	-67.48840391120184	111.76270532270192	79.45894057784076	24.53251896553785	4.352073416170378	9.049305728105123	1	8	1	1	4	0.22301227263939344	0.3526864809338771	0.25240396449098457	0.17189728193574533	
990000	-1162.173785381648	-1079.303157872986	-82.8706275086619	-1079.303157872986	18.674014331240258	3.2250221891036768	0.012249923674707378	0.9682130426015025	0.01153379958482204	5.2718019284412486E-5	0.6451692894980187	-59.36949386827803	141.3757961244792	19.7430584371175	16.589833186221245	10.340975405365734	2.9331134737849527	2	2	4	3	4	0.20720719641452962	0.35491580335592565	0.2491355786806777	0.18874142154886747	
1000000	-1180.7775180459234	-1085.6391988353803	-95.13831921054309	-1085.6391988353803	34.942245975526454	4.486865550665806	0.005408884869218331	0.564177447335019	0.00599616377207595	1.6781645921507125E-5	0.6389384604042178	-68.05413048414273	61.06206733925221	46.749123399573	118.71135973063679	35.08101499417459	14.120792156581052	1	5	1	4	4	0.184637219930321	0.37748577984013426	0.2491355786806777	0.18874142154886747	
1010000	-1196.4147064685453	-1080.612924356067	-115.80178211247843	-1080.612924356067	73.26724616252385	3.0669042908022828	0.0022339781898302862	0.8427360692447672	0.0017598543045092548	1.943125877177059E-6	0.7919164285244172	-85.03991957229802	518.0736538233906	357.80990144324306	76.77914578636799	22.012172086163076	13.667709956112565	3	4	1	6	1	0.184637219930321	0.3074210515984352	0.3192003069223768	0.18874142154886747	
1020000	-1185.7966648154813	-1089.2335870659292	-96.5630777495522	-1089.2335870659292	37.153036233019506	3.4359804511667624	0.004587363999857838	0.528508173534499	0.0037714418903994846	2.7376039985448405E-6	0.4145360689071898	-67.20309157604005	260.79501298490516	375.09724943580983	74.73917507892385	16.69576083525407	18.1996833372701	1	2	1	6	5	0.184637219930321	0.32858259565722986	0.2678521636190546	0.21892802079339496	
1030000	-1169.725391919171	-1081.439811087716	-88.2855808314551	-1081.439811087716	34.14797756781034	3.8685313498940483	0.006370049552208421	0.5179572012810075	0.005787499987584718	1.6820248008259503E-5	0.6685234826656252	-61.37883625254078	487.5754371559647	116.13548509176054	11.354757677645953	15.400224484688724	9.051121672827227	2	1	5	1	6	0.184637219930321	0.36870738861387653	0.24061324296491507	0.20604214849088787	
1040000	-1164.7021258550742	-1087.793271751521	-76.90885410355318	-1087.793271751521	16.14191110579715	3.521552290656938	0.010644417490084306	0.5861133223570771	0.010703242397225556	4.098114753127493E-5	0.6168844601116755	-56.12117635882458	55.02581700569533	28.1316522676193	30.86438982421428	4.084353269708494	1.6564980732640802	3	4	3	2	3	0.18953832602801624	0.3085930141018152	0.2958265113792811	0.20604214849088787	
1050000	-1176.2438068728243	-1084.3935730581688	-91.85023381465554	-1084.3935730581688	27.261198682006285	3.521552290656938	0.009942548864577218	0.4975193234710246	0.007985915196939242	2.7776791827026077E-5	0.6642317620492955	-67.47655957268249	129.83368088730126	59.79918871303092	31.4244680538695	18.185285400428857	8.95631507832185	2	2	5	4	2	0.194210311468717	0.28656951020632815	0.3131780298340674	0.20604214849088787	
1060000	-1168.652112270639	-1088.4425614196623	-80.20955085097677	-1088.4425614196623	21.92243927922326	3.58398556751384	0.011385683577050366	0.44202620566629697	0.008445174478193701	2.2255700918666962E-5	0.49811639581551637	-60.39201672756741	52.88441305913309	26.288533266302213	11.74114766849661	0.7849796009260505	2.6807744239875175	8	2	2	2	1	0.1763684178309083	0.3783670361767086	0.3033466568478745	0.14191788914450912	
1070000	-1170.784528796342	-1086.292503503536	-84.49202529280612	-1086.292503503536	23.261512298060648	4.815346664983512	0.01108201434098131	0.6921874775568697	0.009540077730519536	4.8709792096618924E-5	0.6097720252346087	-62.035289612909196	84.78176778372259	74.20445375511596	15.104870144419385	2.9825325236250895	2.932313814787474	5	3	3	2	2	0.19339293689746637	0.2996088558631186	0.31738392222795836	0.18961428501145713	
1080000	-1173.8746722089145	-1094.1631153439073	-79.71155686500713	-1094.1631153439073	19.113903853420847	5.34749365179909	0.010272195805681656	0.010160983096472445	0.01025997190291031	1.097148426653908E-8	0.010225575046618156	-60.87162134453811	60.158305718428565	17.500334180061596	41.061362304396944	3.650091840713034	1.5620336324113167	8	2	2	2	1	0.19339293689746637	0.37125731596073025	0.2706100789764677	0.1647396681653361	
1090000	-1180.2273305110145	-1086.62503007305	-93.60230043796444	-1086.62503007305	26.49933959685288	5.34749365179909	0.007477028240030076	0.28260657849693815	0.007312523468390044	6.1384044597421175E-6	0.3166420232210801	-67.485307965042	101.69808349373626	156.5724434116531	32.589390036564886	35.22360621035086	2.8484596584460364	2	5	1	3	4	0.19339293689746637	0.3628779493283373	0.2706100789764677	0.17311903479772905	
1100000	-1172.4960438288892	-1093.0939727432542	-79.40207108563499	-1093.0939727432542	19.37394217227629	3.972141121091904	0.008621711724778084	0.2384040502743775	0.008382365930696483	4.211970490853868E-6	0.2336023372769488	-56.83909797467198	55.354957426006955	34.50371494081777	68.85549553236528	4.170681043275	5.76516357536828	2	4	1	1	7	0.21259789547606636	0.3087051363077473	0.2514051203978677	0.22729184781831901	
1110000	-1187.2783505871837	-1085.847165186865	-101.43118540031868	-1085.847165186865	37.73260919090107	3.3030100930709496	0.006144854665093317	0.5382120283424864	0.005780503426190456	9.668839458949933E-6	0.5060241541602398	-71.13523856199804	1048.5175394694734	25.729901783883946	85.47668644898036	14.775895946111897	3.8895868158104627	1	1	6	4	3	0.16148574220091855	0.31135647689544776	0.2998659330853151	0.22729184781831901	
1120000	-1234.2223354057153	-1086.322621050327	-147.89971435538843	-1086.322621050327	327.38405666870364	3.8629242610410373	7.112628227507148E-4	0.6113687212129919	6.156052728867184E-4	2.0322027892470446E-7	0.6739746909627453	-107.35632718498809	1376.5284169743504	1049.9153335543908	1444.6614468509556	372.9710686339459	331.9462860332007	1	3	2	2	7	0.15787258253329306	0.3520309564829751	0.3034790927529406	0.18661736823079167	
1130000	-1182.1205688179214	-1091.0416380979427	-91.0789307199787	-1091.0416380979427	26.67177013272033	4.231437930283622	0.005558625255960073	0.379845317541583	0.005999194073693939	5.393493505925559E-6	0.37932225121689434	-65.1426246586816	68.83226363400141	76.34994997455557	154.00707178106472	7.588321488794618	7.2941997336445485	1	1	5	5	3	0.15787258253329306	0.3558439143736123	0.2772655263110213	0.2090179767820738	
1140000	-1174.7257861061328	-1090.3441940667933	-84.38159203933947	-1090.3441940667933	19.888141237350098	3.5283821589150963	0.011853729169152666	0.5787901440711847	0.010557603319007888	6.532221077681528E-5	0.6659849954922833	-60.32273561555055	27.8460697127618	70.97971163940566	46.62938303166996	6.83187565647515	10.913065975031952	5	4	2	3	1	0.20089691292032322	0.3317600459751622	0.28121019371060507	0.18613284739391003	
1150000	-1173.7260465240274	-1089.1856686789865	-84.54037784504084	-1089.1856686789865	18.64485915215588	3.717649359809546	0.01317512505877814	1.0133616700779087	0.012497237294304001	1.3755116369605527E-4	0.9174076114592167	-60.923120835533965	47.628032556958395	45.35557714203425	22.453704069144003	13.396578187704907	5.873033929315473	1	5	4	4	1	0.20089691292032322	0.32444967196481	0.28121019371060507	0.19344322140426218	
1160000	-1171.566266348296	-1085.3953646262207	-86.17090172207529	-1085.3953646262207	23.90629036069983	4.388577321065451	0.008735454322994782	0.37982513609118324	0.009363460161895685	1.6948100327270107E-5	0.41797623237804016	-63.41898591323532	33.40425724763289	35.880511432915945	23.104703003631144	35.152980956831634	8.112186449200673	6	2	2	1	4	0.20089691292032322	0.32444967196481	0.28121019371060507	0.19344322140426218	
1170000	-1159.1987214176986	-1082.6328127790573	-76.56590863864129	-1082.6328127790573	20.031880787730024	4.408774930828302	0.011012431103493604	0.2442184652253907	0.009762048487952875	7.476938868691824E-6	0.2694713209966014	-55.4074862274085	44.26975216344894	120.13425046196912	7.292542053530205	4.264775922029862	2.3919602939060676	6	1	2	4	2	0.16745567126175925	0.357890913623374	0.28121019371060507	0.19344322140426218	
1180000	-1178.432410621427	-1095.1728762114024	-83.25953441002453	-1095.1728762114024	24.56652057893017	4.140727096675124	0.008464831824734198	0.1963746298305658	0.008140230055566203	2.866424786734041E-6	0.20530142538277418	-63.57315971851154	41.0711798350638	63.59416106385499	19.788999597788216	1.6360086780442535	2.549327068894776	1	7	3	1	3	0.16745567126175925	0.357890913623374	0.28121019371060507	0.19344322140426218	
1190000	-1173.5529902377702	-1084.1751209014046	-89.37786933636573	-1084.1751209014046	21.694034858402627	4.140727096675124	0.007416161519639844	0.6924327130982093	0.006855347227461114	2.2628153309504242E-5	0.6349543370292132	-65.5027969169978	128.20154813749105	51.00953661001856	15.869210922035066	2.9601699221932845	7.359675106034166	1	7	4	1	2	0.16745567126175925	0.357890913623374	0.28121019371060507	0.19344322140426218	
1200000	-1173.9222535531856	-1086.7190947898812	-87.20315876330446	-1086.7190947898812	19.53752934284268	4.151486911517758	0.009930352527277404	1.058749778173526	0.007957279265901236	1.0517982069109175E-4	1.1163790593796008	-58.85827281225518	119.97725897891944	225.91186953167187	21.203846642018537	18.22711909714662	7.184290395704783	1	3	5	1	5	0.16745567126175925	0.35947592254023963	0.26918084093557876	0.20388756526242288	
1210000	-1197.121763122188	-1083.6049413229907	-113.51682179919723	-1083.6049413229907	52.429921653380106	4.13071556455262	0.004544564685645938	1.2419551126910755	0.002938696236094388	1.1142022972351165E-5	0.9340250152806472	-80.22458895931419	280.0670312602288	337.5177976632692	220.41269892136995	36.17712300103305	17.546939704975273	1	2	5	3	4	0.15563458323716262	0.35516700625882935	0.27348975721698904	0.21570865328701952	
1220000	-1204.8141574001456	-1093.98423808254	-110.82991931760564	-1093.98423808254	62.3884457980559	3.0741876659025165	0.0018864805488377958	0.5249537715964927	0.0021195605052176446	1.1417567530453139E-6	0.5091956562559388	-81.18059582472058	912.6756059931799	127.13626258163316	111.81790122623588	18.55686190051522	4.825723656864115	2	4	6	1	2	0.1983597763529123	0.35516700625882935	0.23889286165094703	0.20758035573731184	
1230000	-1214.509024903602	-1083.137520009482	-131.37150489412022	-1083.137520009482	160.47822647147373	3.1193807977880197	0.0012335673397120377	0.7619711850026069	7.738530711767477E-4	3.881661154288492E-7	0.6811285932730512	-93.80507271626395	3638.3375763889117	174.9047740920184	85.59449872258767	223.58298517815322	21.8885258055693	3	5	4	2	1	0.1983597763529123	0.36969433958684167	0.24508608977302224	0.18685979428722435	
1240000	-1198.0486957536764	-1084.9176437415285	-113.13105201214785	-1084.9176437415285	74.74084887084295	3.7564975111711005	0.0034214916770437856	1.1251733311893806	0.0027757271434240526	2.44947750045983E-5	1.269840991321678	-77.92501663293197	215.11798075438375	733.6305421664248	70.30535219934941	65.46966604472173	49.316963517760726	3	2	1	1	8	0.19806479970582533	0.36969433958684167	0.24508608977302224	0.18715477093431132	
1250000	-1182.5208068598897	-1091.3140741177629	-91.20673274212683	-1091.3140741177629	34.73081009946411	3.7564975111711005	0.005696054086590013	0.3837554166816787	0.005339864268946298	4.292656180862625E-6	0.37265631073696	-62.4278953433052	89.38863792397217	316.94423487660805	74.29378331870227	25.678691389012645	14.14421653170037	2	2	1	1	9	0.19806479970582533	0.37747889297009296	0.23730153638977095	0.18715477093431132	
1260000	-1179.0447954034194	-1083.8885516600558	-95.15624374336358	-1083.8885516600558	38.67950839464837	3.565011472800232	0.003595917289065814	0.8548994114107129	0.0038478935576104958	1.4471981396509842E-5	0.847831293983901	-65.71157679095289	964.5844704798027	163.08900256932927	23.360521240436178	16.808611909540264	4.338709383799371	1	1	3	7	3	0.19806479970582533	0.33417919606330393	0.2790305713071205	0.1887254329237508	
1270000	-1190.6746260617767	-1082.954196593502	-107.7204294682747	-1082.954196593502	48.24507034550543	3.565011472800232	0.0034612031174981782	0.6369616509292199	0.0030483858033255196	3.6216355797159196E-6	0.5924347395559538	-75.97837974922219	535.0706593028908	347.57654646039725	105.01737133563692	71.78275677895368	8.995576612484626	2	3	2	3	5	0.20294234270164618	0.33417919606330393	0.2741530283112997	0.1887254329237508	
1280000	-1195.4437671920714	-1075.729601713161	-119.71416547891042	-1075.729601713161	86.76769701564938	4.757376270354807	0.002460981310811421	0.9012352548617695	0.002095155391162012	5.332029753449923E-6	1.0268164690718808	-82.58633088777378	1562.996240496657	355.3649116088228	34.83124619964499	122.76565665239465	58.96140629127055	2	1	3	4	5	0.17530354256480823	0.33417919606330393	0.2881172233789247	0.20240003799296372	
1290000	-1175.797415587884	-1085.288328702861	-90.50908688502288	-1085.288328702861	24.141741362180444	3.3283340104587307	0.007799598647436302	0.8679821871301779	0.008427380252574758	9.453349302715611E-5	1.0588790367518337	-60.59389697502342	504.23195309645956	218.79648619344425	118.02038016100391	14.323093578747553	3.5427648216293344	1	1	3	8	2	0.1659278423202827	0.33417919606330393	0.2996165375635034	0.20027642405291055	
1300000	-1175.7829795852965	-1084.4541735221753	-91.32880606312119	-1084.4541735221753	25.15744496207094	3.7239018113728135	0.007352682379951479	0.6222017247253819	0.007371312335465742	3.158839991145908E-5	0.7512525583483177	-67.11434224756016	119.32263858773436	64.3677689006597	25.42476460016608	18.726382976200796	0.1741730510020478	7	1	1	5	1	0.1659278423202827	0.31729010291999626	0.29636602390755407	0.22041603085216763	
1310000	-1188.0807986947277	-1087.5692669880473	-100.51153170668034	-1087.5692669880473	38.016540778671775	4.319581952221711	0.004489652440340228	0.5412653517538186	0.0052683255132818406	8.993098450308185E-6	0.5453889546345047	-70.35345929758101	732.5731416110799	147.79288929451562	32.20935859120909	46.36366129793984	11.671736891971625	1	1	4	6	3	0.1926194669302176	0.3120402515238327	0.27492425069378273	0.22041603085216763	
1320000	-1192.464737548134	-1081.9110681882703	-110.55366935986379	-1081.9110681882703	63.50630576250741	4.319581952221711	0.0028375567597488725	0.4505738808655119	0.003165409158176379	2.184995253272744E-6	0.46101702547288786	-80.62729254346029	68.89575621070296	307.36730999651047	93.90177510532796	35.183664104610735	9.189995436368	5	2	3	1	4	0.1926194669302176	0.3603243865039046	0.2766594593209416	0.17039668724493684	
1330000	-1200.5883863143395	-1089.143111129034	-111.4452751853055	-1089.143111129034	85.6200645783424	5.284917388712125	0.002751566137727669	0.7524962437268182	0.001524135265492749	2.0679692801600506E-6	0.7709823981106241	-79.1325075813441	1960.7407090410475	204.42862797749373	56.00614751766917	26.29903527095176	4.176418140802771	1	6	6	1	1	0.1926194669302176	0.3603243865039046	0.2650361366428719	0.18202000992300657	
1340000	-1176.0367209779668	-1080.4155182480408	-95.62120272992598	-1080.4155182480408	26.85026186003872	3.233778499255131	0.009148914702328752	0.9020076944361146	0.006361899673500363	2.3499925275248862E-5	0.7409386946468205	-70.62846579939014	161.6425729915907	44.79870092870197	11.951168138193212	11.142243422013799	14.164638486835356	3	8	1	1	2	0.1945919104014988	0.3603243865039046	0.2650361366428719	0.18004756645172534	
1350000	-1192.544037903982	-1088.1502248617953	-104.39381304218652	-1088.1502248617953	60.98978014217517	4.413183533021402	0.0020390647168489974	0.6464237545032898	0.0018226608872630636	1.3999333773915158E-6	0.6350187157444191	-74.98658791064275	1658.1893888989791	202.1965559577152	8.292322318673655	11.076177646601936	3.5189388630038865	5	1	2	6	1	0.20018927671136122	0.33661283993407703	0.28964372720508025	0.1735541561494821	
1360000	-1201.9135410415772	-1090.5447919335504	-111.36874910802685	-1090.5447919335504	55.63914713511042	4.413183533021402	0.002437014758578591	0.43650455331568394	0.0023725108939108143	9.34138939202264E-7	0.4143687458528468	-80.17835160434352	183.71857582804253	192.63016517564816	368.1458809740562	44.57727067283451	22.836375430503825	2	1	5	1	6	0.20018927671136122	0.3483479592557352	0.2779086078834221	0.1735541561494821	
1370000	-1190.8790151419742	-1094.0804750103835	-96.7985401315906	-1094.0804750103835	31.10520474380899	3.2885605042223376	0.004865413848130258	0.023459366920952258	0.004831418257120895	1.4243418432538455E-8	0.02457996136290576	-66.68247229599918	656.7196078011801	174.94528278029972	137.5544746195459	185.18239868901955	2.5854470550112776	1	3	2	3	6	0.20018927671136122	0.32944945784786744	0.24845335779728683	0.22190790764348511	
1380000	-1178.1747705616012	-1078.9774930559688	-99.19727750563247	-1078.9774930559688	29.977284001031897	3.6753497606266325	0.004944748774483341	0.7913601468820072	0.005030181430710046	8.35618536942652E-6	0.622851966654055	-71.82386192017422	317.8646102929114	59.33362960171311	30.784223683480562	23.351419783999862	12.775064362572872	2	3	2	6	2	0.2051742337426841	0.36040130605102116	0.2350552569800624	0.19936920322623292	
1390000	-1172.6582776868058	-1083.86912585447	-88.78915183233596	-1083.86912585447	27.42164548128116	3.943121510272946	0.007699891618120077	0.553354627730146	0.0065225527881898	2.3929179884289143E-5	0.6406043060743075	-60.89342266028256	69.21502237926987	352.02487528450314	4.016330717325462	8.157605911850277	3.7853892140741876	3	3	3	5	1	0.19953484298886687	0.36604069680483836	0.2350552569800624	0.19936920322623292	
1400000	-1180.6712401727339	-1086.8729215078195	-93.79831866491439	-1086.8729215078195	25.965329413910933	3.943121510272946	0.027209261411885333	1.2447379284611475	0.008372853686526016	6.464053129984654E-5	0.7628275398695121	-65.60628388720235	124.48086871417274	77.57224000622062	52.57993978965684	27.133299302472775	12.292035376577473	1	3	3	4	4	0.19953484298886687	0.3322261286592099	0.2350552569800624	0.23318377137186136	
1410000	-1170.3005712041886	-1081.156557068371	-89.14401413581751	-1081.156557068371	17.161487354295808	4.0189407822270065	0.03211796862322955	1.2388294850880688	0.011248543282037837	5.226849143583968E-4	1.326714456253134	-59.6478817533061	623.8288181077663	6.402858872451705	19.011760416036534	8.564271055477576	13.527873757022395	1	1	9	1	3	0.19064933024366704	0.3322261286592099	0.2350552569800624	0.2420692841170612	
1420000	-1188.0127116036392	-1088.5324185276938	-99.48029307594545	-1088.5324185276938	30.03199736680481	5.8619792321333	0.007071037418230347	0.6707342010518254	0.006939408188864421	2.0121237502342167E-5	0.6785544619554398	-71.35857936153786	145.79182107823934	152.15892988795184	80.23627656551626	14.972590514435609	13.037016304632408	5	2	3	1	4	0.1773314127411092	0.2911199556862821	0.28947934745554804	0.2420692841170612	
1430000	-1172.178013245015	-1086.5720816350872	-85.60593160992796	-1086.5720816350872	19.64806310028654	5.957737161947639	0.010011347547093687	0.5796933727236204	0.009226970359502883	2.6487170750139504E-5	0.4907960064772004	-61.77325449960096	53.99103323480651	95.94865914018051	8.962637222434601	8.769007916613667	8.298944906629096	6	3	2	1	3	0.17064786771986876	0.2978035007075225	0.3263263762664289	0.20522225530618035	
1440000	-1184.9286803481468	-1093.2077019691144	-91.72097837903247	-1093.2077019691144	25.718536655082424	5.469997785132451	0.010085302107033468	0.46753647477064464	0.00794247729845945	9.265342491113756E-6	0.36875042391921115	-66.01397125688064	87.78574686066071	103.76533022062134	15.696682962713142	12.861787631566067	26.25997685350083	2	5	5	2	1	0.21046843949312147	0.2858832569084843	0.2984260482922143	0.20522225530618035	
1450000	-1187.4587078988507	-1083.4577979903565	-104.00090990849418	-1083.4577979903565	38.10073277866461	3.0762723647267713	0.006019116125162734	1.1018344059035596	0.005934726875038816	4.5564435140091914E-5	0.9212766592627492	-74.42536342245465	189.58058698399512	75.0692355381954	104.3091803013947	20.161494198496875	24.11712988262145	3	4	1	4	3	0.22861523548211235	0.2858832569084843	0.2802792523032234	0.20522225530618035	
1460000	-1192.7547634169207	-1094.948323583487	-97.80643983343364	-1094.948323583487	37.32421111778033	3.652050292635624	0.0050920458104496535	0.17188941458108467	0.0050652551659920554	1.0268755625668234E-6	0.19459230596592567	-71.72612444148953	131.0880164192376	93.84925330017245	72.06022780157147	64.35533967096893	7.887841455185927	3	3	3	2	4	0.22861523548211235	0.27744686404735047	0.28871564516435727	0.20522225530618035	
1470000	-1197.9283622302605	-1096.2090166168737	-101.71934561338678	-1096.2090166168737	38.87040523846557	4.186707651182878	0.0042443697625452245	0.46868866819672167	0.004264385542216065	4.66325810635036E-6	0.5210037851829998	-71.80363625107645	183.9566710407622	31.755943816215527	143.77939659447588	25.350681949050948	17.684381038610205	2	3	4	1	5	0.25312995636159036	0.2624184801031306	0.31098306861330627	0.17346849492197317	
1480000	-1185.6666308447016	-1092.1612361753923	-93.50539466930928	-1092.1612361753923	32.06847814774865	3.6627919961462063	0.0059451242388450344	0.2919066691148713	0.005609892628328774	2.1706054365378573E-6	0.26815941339657123	-69.56643207015004	131.15971077401457	129.78380605982963	32.53534091435873	8.049299338680177	6.903114311071771	7	2	1	2	3	0.13680796725751324	0.38847028417178775	0.3012532536487263	0.17346849492197317	
1490000	-1185.4265686195279	-1080.3642524317536	-105.06231618777423	-1080.3642524317536	54.53164981067867	4.334726064784223	0.00808622786322876	1.2313401194496403	0.003812363689049579	1.725824435405891E-5	0.9485844439752771	-76.49193507330062	122.85146276480599	132.8739004434892	33.385368557207855	16.179491135870325	19.581912688185426	2	6	5	1	1	0.18007075186614868	0.3724400341759976	0.27402071903588104	0.17346849492197317	
1500000	-1179.1915804810553	-1093.097812406399	-86.09376807465627	-1093.097812406399	23.174480376442297	4.146277042609161	0.010394357899940386	0.5462925098144249	0.008989435125159614	8.943294009777774E-6	0.3525791721959022	-63.278650386164266	42.29340440687382	81.8947230714441	26.400488367980394	10.50952199047016	1.29893922668256	1	7	1	4	2	0.22481891856474412	0.32769186747740214	0.244888716346667	0.2026004976111872	
1510000	-1167.737353364375	-1078.8514608629362	-88.88589250143889	-1078.8514608629362	22.475601337165028	4.146277042609161	0.007099279288641864	0.6972307539389067	0.007846421406767697	3.933320608784442E-5	0.7260929793809081	-65.44922372742542	19.73389513738656	52.5787625499355	28.683914029274742	17.000927900522836	8.424577858457402	1	5	5	3	1	0.18465065655464086	0.3226101047144782	0.2901387411196942	0.2026004976111872	
1520000	-1186.4475459525806	-1090.4093182843214	-96.03822766825911	-1090.4093182843214	43.07103552230567	4.232396436502297	0.0047646555043618566	0.5200872402569012	0.004227415946782399	6.933158945265079E-6	0.5855340106987436	-71.07075677043319	245.04964328680612	29.744496337585982	20.977416297209473	20.220541465995684	5.6990897402614396	5	4	1	2	3	0.17265742104545037	0.3380528938601114	0.28668918748325145	0.2026004976111872	
1530000	-1163.8118369421768	-1081.5591626214639	-82.25267432071286	-1081.5591626214639	20.21030318742477	4.228785974840131	0.008133980567758903	0.784435673741732	0.0072491279372840015	4.136506703091425E-5	0.7752266150244924	-55.978467987024786	136.2926711223471	210.8779282112368	18.26301079425007	10.839917134060618	2.6898809335919247	1	3	3	6	2	0.16739566016044055	0.36959387492669854	0.275994627106903	0.18701583780595837	
1540000	-1193.5018300206714	-1083.3537946436425	-110.14803537702888	-1083.3537946436425	49.039590072737454	3.7260884012414337	0.003800215808831052	0.8254587826622727	0.003010720471580093	4.451178366013499E-6	0.6410821622518426	-76.91810446133019	1323.8292053078003	262.7122053761842	350.00767290093074	9.044920043402993	3.2764361777904574	1	5	1	7	1	0.1414840911603632	0.3955054439267759	0.275994627106903	0.18701583780595837	
1550000	-1177.7366090848425	-1078.1339224282458	-99.60268665659679	-1078.1339224282458	43.57457608840281	4.806890933670102	0.0031614242336931403	0.7668032290435715	0.003221805975406829	4.499174777711367E-6	0.6997051422863145	-69.55773829998073	772.6344725505885	111.7500223873482	14.541896862189496	20.067517625305797	25.195450126926996	2	1	3	1	8	0.1923160344117338	0.33288118819537094	0.29839347050012827	0.17640930689276746	
1560000	-1173.1358335169225	-1082.894329019195	-90.24150449772743	-1082.894329019195	32.23051409462679	4.7165642856989995	0.00453194513002447	0.5762412029440048	0.004384253991661772	9.390431780209136E-6	0.6808540846234469	-62.40201149244425	187.7330712871954	62.18682005180455	91.6273838794017	5.505045855325323	13.018324499760439	2	2	1	7	3	0.1881300957386885	0.35887665628503235	0.27239800241046686	0.18059524556581277	
1570000	-1176.855307010399	-1081.718217752559	-95.13708925784002	-1081.718217752559	27.9440531866198	3.0096101071198973	0.005285302680371704	0.4976553004454921	0.006028581536103033	1.1826374626183507E-5	0.591034595065535	-67.41147945552407	201.4252454491406	92.69818570354846	107.08482224697448	25.84220648039563	21.529453240588417	3	1	1	6	4	0.1881300957386885	0.3421875259102813	0.2713172790298103	0.19836509932122043	
1580000	-1182.8689123209138	-1076.4906636800706	-106.37824864084307	-1076.4906636800706	52.532375267608614	3.231767883433164	0.0051138692578015675	0.850413880337604	0.004418102583011557	1.826840234735718E-5	0.838920054278335	-76.82469600027173	201.42987470056875	21.74448050160093	24.465956485094804	85.65331015448645	22.60229159875654	4	1	4	2	4	0.18237843760215122	0.3421875259102813	0.27706893716634756	0.19836509932122043	
1590000	-1195.4843019940995	-1083.9486147854466	-111.53568720865286	-1083.9486147854466	50.65418587391749	4.36831794476202	0.003720386155891665	0.6860464129083184	0.0036175212631136236	9.795908481387922E-6	0.8355208171969899	-80.79221473017597	268.2822088118586	116.6869993302578	116.31816556014637	89.69119678830386	26.19135934550036	1	3	6	3	2	0.1605536122298835	0.36853352753072505	0.27706893716634756	0.19384392307304438	
1600000	-1183.1359476652813	-1083.8017893011563	-99.33415836412503	-1083.8017893011563	39.26525632024985	4.36831794476202	0.0036209127736692354	0.2535751113209167	0.0037682818712053198	1.1549645066410984E-6	0.2874337149442446	-72.64164985550573	127.53651967001348	202.23253724177587	29.218463117365793	29.865490956695012	20.929986541684446	5	2	3	1	4	0.1605536122298835	0.3505185744924742	0.2856924000934389	0.2032354131842039	
1610000	-1192.0450852495771	-1084.3529059239688	-107.6921793256084	-1084.3529059239688	57.09353700833614	4.0703815250089	0.0031594416596125506	0.4260680480243313	0.002914214646022516	1.689297166022095E-6	0.432300797150679	-79.36993574752378	220.137299397518	214.00479462968934	56.795749162387	28.311396667088623	27.95010438706088	2	4	2	3	4	0.1605536122298835	0.33856174582172743	0.2728515919297618	0.22803305001862775	
1620000	-1181.5963077360452	-1087.5470324312291	-94.0492753048161	-1087.5470324312291	36.405137383336516	3.7688187230583514	0.00528396018719339	0.35078649865879785	0.005117235175890499	3.1503868674948822E-6	0.36041261272583686	-73.45947755379834	162.9053951561615	28.08894110376782	10.143614003595586	3.16517070396715	3.3971351406056804	7	4	2	1	1	0.19328305276855756	0.3207475295338412	0.257936367678974	0.22803305001862775	
1630000	-1176.0617568131242	-1082.2484490030645	-93.81330781005977	-1082.2484490030645	28.687218611709707	5.327325232534375	0.005606197546114869	0.5863266422796297	0.005643365992908888	1.2973057629069049E-5	0.6184683516572342	-69.0807355291534	123.44754556087979	80.94541129549069	11.810431536777534	12.964096027841082	10.19607039135058	2	4	1	1	7	0.2094927851412995	0.3207475295338412	0.27956843812968474	0.1901912471951751	
1640000	-1212.0840225493744	-1090.4968376373793	-121.58718491199517	-1090.4968376373793	91.20099857516782	5.739309376019438	0.0019785335642654076	0.5257755119228228	0.00160131178011695	5.723619892661304E-7	0.4702299320628381	-87.72425815730222	495.1842453727007	1510.8110365388854	33.82376658359144	26.988581353935306	14.977352813060998	3	4	4	3	1	0.16648351337205464	0.3207475295338412	0.27956843812968474	0.23320051896441996	
1650000	-1182.6538961788197	-1084.211687124645	-98.44220905417464	-1084.211687124645	36.68433956650336	5.793830050540792	0.005144379645326965	0.38941029242148356	0.004910236185062876	4.223982558263831E-6	0.41471156991178154	-72.83554787415574	73.01756648876463	196.2974922953924	24.51093006659518	12.533447300988989	3.572231012897816	3	4	5	1	2	0.16296545257166023	0.31615532342394825	0.3173805385398756	0.20349868546451652	
1660000	-1176.85513983525	-1085.424340370026	-91.430799465224	-1085.424340370026	32.14564564035906	4.48439687558418	0.00755128714731842	0.708258759861082	0.006207786951867545	1.4610776875529243E-5	0.5550127545843024	-69.01706017716234	45.0434865483032	70.04872218821181	9.740289274127358	10.02378924110041	0.8541513474722989	10	1	2	1	1	0.16902229338716482	0.31615532342394825	0.3173805385398756	0.19744184464901193	
1670000	-1201.4879658515206	-1084.9422272171735	-116.545738634347	-1084.9422272171735	79.03252727731433	4.48439687558418	0.0029969592944798402	0.6027444923098225	0.0025129018384140688	5.162173927398378E-6	0.7437121852501368	-87.84719885791512	58.99555056111092	163.41982598906506	85.78423479518425	28.540051438108986	34.46176521823889	2	6	1	5	1	0.19685488877133678	0.356762793626132	0.2700839965111084	0.17629832109142335	
1680000	-1181.265528119051	-1083.987572847355	-97.27795527169589	-1083.987572847355	33.48083253813491	4.896830852718163	0.0060355261685593005	0.7832970365754502	0.005225976361988878	1.918841390309696E-5	0.7487182710387795	-69.80893288530396	110.65319694330309	142.67982889733358	28.021576157194577	19.737776435875748	21.09666349669127	1	7	1	4	2	0.19685488877133678	0.356762793626132	0.28078341429601966	0.16559890330651209	
1690000	-1185.1437169462447	-1096.578897703803	-88.56481924244171	-1096.578897703803	25.245240852030204	3.5861102306394175	0.006704975090327746	0.15666356317604335	0.006788091924727533	6.494450527276756E-7	0.12302225457454749	-63.27425091793267	113.67030136155222	226.60824323210525	80.50810457258568	11.79606364352591	3.631163298106678	3	1	3	5	3	0.18793941611936416	0.3112674086741868	0.28842093914744044	0.2123722360590091	
1700000	-1178.102099655842	-1087.724558303708	-90.37754135213417	-1087.724558303708	24.997369503314193	4.042481186224392	0.007968163250032387	0.218436276922976	0.0077024065189605076	1.8403256871137196E-6	0.18089349683830977	-64.97309188601649	110.26395875593771	77.64515808303875	49.2210071996959	54.45541918622145	5.802426083346511	2	4	2	2	5	0.18793941611936416	0.3112674086741868	0.28842093914744044	0.2123722360590091	
1710000	-1177.723523913364	-1085.7916734145538	-91.93185049881018	-1085.7916734145538	28.503821937361707	3.47493676288208	0.005781561052354333	0.322440212655294	0.006490500802816732	5.035066352275346E-6	0.3659177013222455	-66.11660674515093	110.10338872587612	193.1174964284347	52.10396798649217	23.32750265299865	2.418216564221629	1	2	6	2	4	0.17081560806377272	0.3112674086741868	0.28842093914744044	0.22949604411460053	
1720000	-1240.2512252651356	-1085.0575167903266	-155.193708474809	-1085.0575167903266	822.8845797398392	4.699858758672884	2.145423081258658E-4	0.6614197457210133	2.0978238247445287E-4	1.6746209897195096E-8	0.6073044098351185	-112.67109087387017	17756.03605181927	239.75673909664127	230.54137993313836	351.40011870775777	212.34909810918026	3	6	1	4	1	0.18087698129867463	0.3253063116105628	0.23442052347078912	0.25939618361997396	
1730000	-1211.9418535267548	-1090.552899579732	-121.3889539470228	-1090.552899579732	120.61040753192987	3.4848935742306186	0.001955400711796145	0.7450298170203501	0.0017372545450769852	2.9387295695632036E-6	0.8901637219262043	-84.89617007622495	2138.256283958114	1074.889014057791	221.75893037594656	36.809867801892594	48.899523214632445	3	1	2	6	3	0.24790216997193626	0.32105451911695254	0.26068737580630674	0.17035593510480496	
1740000	-1175.140663904731	-1085.4042827015312	-89.73638120319963	-1085.4042827015312	22.400969365020693	3.4536571590200666	0.006352664003873864	0.7214994940069984	0.007247823599833906	2.883252637943261E-5	0.7317137999651051	-62.79126107476441	552.1410930379166	79.38155361552853	31.435581750763017	11.288057885307301	3.3069942494196067	1	5	2	3	4	0.21419262576029055	0.32105451911695254	0.2943969200179525	0.17035593510480496	
1750000	-1192.3697887646908	-1092.3447689210504	-100.02501984364028	-1092.3447689210504	44.4825375620837	3.366482030214968	0.004046342726351811	0.15434471138314587	0.004019626409404748	3.585543049135623E-7	0.1471645668076621	-73.71567095389373	151.89801053258427	184.81100971753406	83.38028179474476	21.624204353826805	20.841672028438094	1	2	5	1	6	0.21419262576029055	0.32105451911695254	0.2943969200179525	0.17035593510480496	
1760000	-1225.1864205772629	-1079.4327910767518	-145.75362950051112	-1079.4327910767518	215.83827433370544	3.1787448993863774	7.649396059691845E-4	0.3967014383711388	7.310005846499233E-4	1.201700470363021E-7	0.4509842130140367	-107.91843378381616	1118.6210058443376	727.499648788246	699.5426587445576	384.99955920327005	338.6120439699215	1	1	3	9	1	0.1720414612464289	0.32105451911695254	0.2943969200179525	0.2125070996186666	
1770000	-1192.7542768234996	-1091.8078292213202	-100.94644760217933	-1091.8078292213202	34.23162684205866	2.3240039311835416	0.004949671327624837	0.37923434784849547	0.005026877536744346	4.182219110170435E-6	0.39763458185666406	-74.04060083549851	238.3981437619324	128.82366084851387	59.23880995388233	36.62693962130987	18.968256384292808	2	3	6	1	3	0.1720414612464289	0.3614652584807436	0.2539861806541614	0.2125070996186666	
1780000	-1199.0244308082567	-1093.8265415563794	-105.19788925187738	-1093.8265415563794	55.24889342096358	5.374504891916314	0.0035077117858005676	0.22132275515277725	0.0029912336916865074	5.257544120712684E-7	0.22712037040018787	-74.57128950431945	411.4966941044027	240.80614346736277	285.667482787696	14.424597613274228	19.59875366982127	3	2	2	4	4	0.18077943149042544	0.3569931656546209	0.2974042796542168	0.1648231232007374	
1790000	-1185.298478232845	-1094.253234613248	-91.04524361959697	-1094.253234613248	30.747234286239507	5.374504891916314	0.006229466607359953	0.08486062798970812	0.006294342958758555	2.502850871119781E-7	0.08028248310781738	-66.66835978802436	71.07622448966679	62.68185751605442	126.68674124827544	13.597948967231497	6.1115767189093395	1	2	5	1	6	0.21914694121735623	0.3569931656546209	0.25903676992728597	0.1648231232007374	
1800000	-1183.6224725933216	-1084.3886533768625	-99.23381921645905	-1084.3886533768625	33.01977954738019	5.546993320067128	0.005408458698359739	0.4029591923266776	0.005326506308298011	5.081428626246038E-6	0.4223445727102326	-71.09816508397988	130.01395349301268	180.06765568368277	123.30059953862695	30.113348522908673	8.364023576078734	3	1	3	4	4	0.21870107395470179	0.3569931656546209	0.25903676992728597	0.16526899046339183	
1810000	-1194.8464396996926	-1085.3657015131807	-109.48073818651193	-1085.3657015131807	58.768330531491515	3.28981501335367	0.004077928372186985	0.6462080586055636	0.0032710357291088343	7.199701610547729E-6	0.7183179290422768	-78.22518101486426	443.99755043363007	348.24004531303405	201.23481854993074	21.67932151863997	16.990570932255327	3	3	2	5	2	0.23304969018445282	0.29084376642143167	0.3108375529307242	0.16526899046339183	
1820000	-1180.0660271026293	-1083.976699870404	-96.08932723222537	-1083.976699870404	25.123360660492686	3.5707268259172458	0.007269903908280737	0.8894388107312209	0.007406797973756499	4.023465092312474E-5	0.850259457929937	-67.94722868598724	116.46576794146766	117.76973917690171	24.959553605820783	42.57984699597875	21.537960955044966	1	5	3	2	4	0.2319117060225759	0.3090132510546051	0.23035427192712193	0.22872077099569757	
1830000	-1194.2359882420976	-1081.685154226271	-112.55083401582672	-1081.685154226271	68.05755566009536	3.0243879113209378	0.003008111625045523	0.48340303620931596	0.002556084873580795	2.8166678022856843E-6	0.5840705184781411	-79.462610391375	294.35655761386965	166.89410781905175	518.1555527203899	71.31302161542514	24.97000125956269	1	5	1	7	1	0.19821920612435903	0.32831794270593	0.26944714543454384	0.2040157057351676	
1840000	-1202.6271316995155	-1090.0181632456254	-112.60896845389021	-1090.0181632456254	66.15839349318166	3.995672405238345	0.002881451085107442	0.5150391050768199	0.00254460524466818	1.12116937045791E-6	0.3897654325778419	-83.76514477420449	255.29265499878343	171.8151211641035	39.45592126632026	44.9333908909883	32.88657131248993	4	2	2	1	6	0.19821920612435903	0.3443885925909137	0.25337649554956015	0.2040157057351676	
1850000	-1173.8706043086465	-1083.9924581417115	-89.87814616693498	-1083.9924581417115	24.407999471120757	5.8492329486137375	0.006848995782357086	0.5554528461277465	0.007778557682857141	1.2543658471573898E-5	0.47074784350340126	-66.68764924493338	79.33102599565262	39.51227808836028	19.307694416945186	14.925573394661932	4.810767464342007	5	2	4	2	2	0.22262523218565622	0.33637270690313503	0.25337649554956015	0.18762556536164904	
1860000	-1190.4565153765939	-1086.063845004267	-104.39267037232689	-1086.063845004267	58.42579649572953	3.639018129287748	0.003943075651042274	0.7313009733165632	0.0033382486781113785	1.3597796156872773E-5	0.8578275182603047	-76.23199139874306	28.64812929311629	111.53092371567666	42.453176542815584	45.316251849259714	38.97842414906907	1	8	1	1	4	0.1976895714444503	0.2847616236449267	0.2967000346297108	0.22084877028091265	
1870000	-1172.2847998621928	-1088.786701060369	-83.49809880182367	-1088.786701060369	26.815378443780087	3.639018129287748	0.007645122390926159	0.3894150300326992	0.006641765467741898	6.008973955646803E-6	0.3475927352027802	-57.50758596272055	59.60205553048352	99.61480544284923	179.7339103188881	4.231072207829401	5.472075323246314	1	3	2	4	5	0.19061335110947147	0.2988562323293176	0.2826054259453199	0.22792499061589147	
1880000	-1183.1391912586073	-1088.2140920713048	-94.92509918730264	-1088.2140920713048	30.790058214808827	4.0486313020491265	0.007223580888093581	0.5010184230977109	0.007984557818330289	1.2671467659989465E-5	0.4477935172934916	-68.5852329888815	96.63041697598693	90.38993353542351	11.658748927677415	15.10499322398509	42.8525245719501	1	6	3	3	2	0.1974059871358212	0.2988562323293176	0.27877622526876067	0.224961555266101	
1890000	-1174.1000848717754	-1091.634778649136	-82.46530622263928	-1091.634778649136	22.326663411987905	2.5328169297569723	0.009211155204497124	0.7804068219410515	0.006783629686960159	3.392693920536192E-5	0.7085476676801319	-62.851534112964224	21.37843938955871	55.647767162827314	9.169036722995253	0.3682360823342304	0.9949662310727432	1	6	6	1	1	0.1974059871358212	0.2988562323293176	0.27877622526876067	0.224961555266101	
1900000	-1206.1420241035698	-1092.679888906043	-113.4621351975268	-1092.679888906043	92.07008674086656	4.36577484026953	0.002944244509758126	0.436655085250136	0.002317967169229838	1.2042152834013775E-6	0.3961258635493885	-85.54987808032563	286.20169243465784	61.2769027860631	58.55650890494731	17.417194341849036	33.06377976527034	7	2	3	1	2	0.1899701282850581	0.30629209118008066	0.27877622526876067	0.224961555266101	
1910000	-1186.2570190070026	-1078.7476080936221	-107.50941091338049	-1078.7476080936221	54.56660483181099	2.9294176691817166	0.0038260924341743923	0.6097856746091646	0.00307448644904993	3.98637620411493E-6	0.5514573003399136	-80.82561960806703	342.4701983565005	138.55235899444065	73.1468917522921	4.467748936869251	4.3277150001954645	3	4	6	1	1	0.1899701282850581	0.30629209118008066	0.29938682933016525	0.20435095120469643	
1920000	-1180.1890210568047	-1087.4754855298818	-92.71353552692285	-1087.4754855298818	23.12995479431692	4.591839537808801	0.006833395088202702	0.36094606309160315	0.006816945078010192	8.478184105119858E-6	0.4107232012007345	-66.82961131350609	143.80893057240317	45.13533897450373	71.23843348593894	4.342275207354877	10.762329388007464	3	6	3	2	1	0.1899701282850581	0.29940881801499974	0.30627010249524617	0.20435095120469643	
1930000	-1173.7666690678082	-1090.603016551813	-83.1636525159951	-1090.603016551813	21.640379412637444	4.591839537808801	0.00871977781181086	0.21828942507119545	0.008690751643877573	2.6715695951359237E-6	0.18557439249846583	-62.91209052202126	41.100608435797284	53.18446385429967	23.226855628653855	5.4662378467810635	3.6604411114689706	4	4	1	5	1	0.1899701282850581	0.36957276841024506	0.25104854548725825	0.18940855781743904	
1940000	-1190.4551439555892	-1094.4085998992673	-96.04654405632188	-1094.4085998992673	40.11711853114338	4.191647696329752	0.004164236914910304	0.019861718498096332	0.004191724249388392	1.0843356994474258E-8	0.02489456979034653	-71.10659177350706	96.03418789328792	89.9457245583537	182.46835723505754	17.786524941635555	9.600312089463948	1	1	6	6	1	0.1619327908745635	0.38059327833382967	0.25104854548725825	0.20642538530434906	
1950000	-1184.766282172192	-1085.45180590268	-99.31447626951187	-1085.45180590268	35.12136536131704	3.124040304021235	0.004879874980036963	0.5662574324848666	0.004641795619887912	3.6713392311035604E-6	0.40447119222918204	-71.8250289652125	68.79140947869634	104.50178604256479	142.43246917035913	45.15767792491011	7.256918410254589	2	1	2	5	5	0.22149468609955328	0.32937304413878915	0.24270688445730898	0.20642538530434906	
1960000	-1220.7837341732672	-1096.3144112396237	-124.46932293364353	-1096.3144112396237	120.9172254443325	3.569770619121795	0.0012590621532031004	0.11611171560868995	0.0012681240115983733	2.2125302951549115E-8	0.1182001935562174	-90.57289058735473	3708.90959601154	368.8190202893786	288.5613123022908	30.806749782458493	30.065335589366683	2	4	1	7	1	0.1665358700659388	0.32937304413878915	0.29766570049092345	0.20642538530434906	
1970000	-1182.0244193387593	-1088.767111638362	-93.25730770039746	-1088.767111638362	25.92108538482816	4.05733385969727	0.007000585706951403	0.2658490398629744	0.006313372431032699	2.8158336953085116E-6	0.2543956734348879	-68.7467146033396	37.806911095114266	77.01005618853054	62.738136236867135	6.043867865402523	15.681912801537258	5	1	3	1	5	0.1665358700659388	0.32937304413878915	0.29766570049092345	0.20642538530434906	
1980000	-1165.4358079900026	-1078.7515966974865	-86.684211292516	-1078.7515966974865	26.052744796532327	3.2725629340587137	0.008107448120633432	0.7399458411256199	0.0076178667123176095	4.90674278025153E-5	0.7370285971202855	-62.26396569702657	37.87253514023369	35.6860350956031	72.89246474859142	18.942121136460567	4.232629031723176	4	2	1	7	1	0.15914765779494444	0.3246693246361093	0.3097576322645977	0.20642538530434906	
1990000	-1175.1868552933126	-1084.194838129212	-90.99201716410069	-1084.194838129212	28.406097264331216	3.2212682040134353	0.006315893970312738	0.2302276434959449	0.0061800456231534415	3.21891292856829E-6	0.28083924725785553	-66.16230679104032	28.377237897544884	75.00708652261169	123.63218849282657	14.41158920237706	13.530843305820651	5	1	1	4	4	0.1814075642012596	0.3295983489592177	0.3097576322645977	0.17923645457492549	
2000000	-1177.797266734523	-1083.1013268223126	-94.69593991221033	-1083.1013268223126	26.685637859310766	4.02309332877936	0.006414238361076807	0.45513957115225656	0.00589368304292646	4.946186030735961E-6	0.3703208503631499	-68.9747146807464	139.3020652129495	149.12714192057825	44.26429724718912	16.49314959616115	5.878812903918063	1	1	5	2	6	0.1738820017768338	0.3371239113836435	0.3029314662193428	0.18606262062018034	
2010000	-1193.777667598207	-1092.0710091009412	-101.70665849726586	-1092.0710091009412	37.15330561963407	4.02309332877936	0.0053568144945415315	0.24436363839419978	0.005036782374782328	1.5420895978208167E-6	0.2345056668494677	-75.28652173643306	36.565836273334405	69.06956348335413	107.27403709722418	81.49391992732525	32.0925621584813	2	3	1	1	8	0.1738820017768338	0.3462524193551636	0.2840253748622964	0.19584020400570665	
2020000	-1173.695526766585	-1085.0038032809375	-88.69172348564767	-1085.0038032809375	27.023815990545902	3.138268840901771	0.006709679490221177	0.42907149737091205	0.0067297958302376905	4.290133885257882E-6	0.3220267117066213	-65.26717838921506	91.07121307902334	64.54604535173524	15.239215944885364	23.842217058176413	1.4768069982053036	2	7	2	3	1	0.1738820017768338	0.3697685591385935	0.2605092350788665	0.19584020400570665	
2030000	-1179.8711845658283	-1088.6229901653924	-91.24819440043595	-1088.6229901653924	27.40951754356918	3.8031991241450904	0.006672322316991442	0.00765628848200457	0.006670104779203342	2.378245200702315E-9	0.007304215927195459	-67.260546600961	151.1375087230458	112.86474229332107	76.55888164231868	37.46682152482982	11.887040397239996	1	1	5	3	5	0.15881850430583982	0.3697685591385935	0.2605092350788665	0.21090370147670062	
2040000	-1177.4910233772819	-1091.887471543569	-85.60355183371276	-1091.887471543569	22.418515820846455	3.2687304077616943	0.014449660812322433	0.5930979421553679	0.010383203867782406	2.430537863898949E-5	0.4329068935730428	-63.74492674632481	50.968174047732994	34.697814352500586	26.595490182430822	4.868350257497967	7.6186665043156045	5	3	2	4	1	0.20003465052854924	0.3186917593633086	0.29543907504307554	0.18583451506506707	
2050000	-1177.7422340025812	-1077.4556017665604	-100.28663223602075	-1077.4556017665604	37.87722089992863	4.921666872488075	0.005593702627249553	0.55859775331725	0.005582920608612585	8.488129479370667E-6	0.5315831571946463	-70.71347121192018	137.38135801629946	66.68402235075897	194.48379833073795	41.463133104057896	5.532420474681438	1	2	4	2	6	0.20003465052854924	0.3186917593633086	0.26286319403181985	0.21841039607632276	
2060000	-1170.0980533156553	-1081.8341826282426	-88.26387068741268	-1081.8341826282426	31.64930899001975	4.921666872488075	0.011862129391848475	0.9398524444534014	0.007260560875108342	7.23857562280968E-5	0.946608782004756	-60.31841130567713	4.713403218928184	18.002936335593997	38.902136586392615	130.00617244876676	10.574898440498515	1	4	1	1	8	0.1873124292372292	0.3385233960818835	0.26286319403181985	0.2113009806490679	
2070000	-1177.7825570599332	-1098.1531253947078	-79.6294316652254	-1098.1531253947078	26.982886987412567	3.8040196660383474	0.007741910787468997	0.18275728800672927	0.007928810691546283	1.6749219630059601E-6	0.1631410479765994	-57.17564904806937	75.08685078425361	101.25059134359445	2.0756024124254626	0.5842118148373713	3.741564229792645	4	3	3	1	4	0.2136326050007038	0.29805337613831134	0.2854715124726243	0.202842506388361	
2080000	-1170.5659405276162	-1079.9870037948763	-90.57893673273999	-1079.9870037948763	24.22052387153047	3.5545660771523027	0.0124684621987427	0.6993009511391383	0.008092564021039925	5.9443696569054085E-5	0.7891960529602994	-66.20510086154533	41.87127329920735	48.33687108739602	66.4696709168881	8.782686336497356	10.139907392820799	4	6	2	1	2	0.2136326050007038	0.28776197204442333	0.2957629165665123	0.202842506388361	
2090000	-1164.3414508666738	-1086.0999076562198	-78.24154321045387	-1086.0999076562198	16.174461464038075	4.254975228026599	0.02339655158123149	0.8483639997209255	0.014890405566365022	1.313522331876687E-4	0.7391192760501227	-57.774978554593616	16.463340606692643	23.656472957956638	29.92478496169402	5.563614924388507	0.8726317584451545	1	2	5	6	1	0.1679352122663648	0.3078680208654919	0.30827931413115833	0.2159174527369854	
2100000	-1151.0860188863778	-1078.2085599177904	-72.87745896858739	-1078.2085599177904	12.13470193565326	3.943425960163621	0.022197348304656438	1.0487464515873186	0.015432121732112896	9.2887583424766E-4	1.3993575696105822	-53.921729731271306	37.68869674273536	31.930451706615766	4.945722562808177	1.4272815595244202	1.3146227769809553	3	1	9	1	1	0.17938088551056572	0.3078680208654919	0.2968336408869574	0.2159174527369854	
2110000	-1151.8501245690406	-1079.9818194455268	-71.86830512351386	-1079.9818194455268	14.478395455256193	3.427030764431309	0.022493029386392926	1.1358026603694757	0.012914568703643816	6.972275080716571E-4	1.3954418415569174	-52.23762298588913	33.509631841613995	22.114703568862005	14.036884832323713	1.120764430633693	1.3628043083736103	2	7	2	2	2	0.17467866978970092	0.3452766109196623	0.2968336408869574	0.18321107840367984	
2120000	-1154.152365386942	-1083.4628305300166	-70.68953485692533	-1083.4628305300166	13.064356139431089	3.427030764431309	0.024462859356460944	1.1845687547844395	0.012844746020259553	9.406591256088604E-4	1.204273172690094	-48.94415206997888	32.83409496988208	43.30779254861666	14.677084965307609	6.131136814202879	0.6571673703493456	7	2	1	1	4	0.1718535563748174	0.3128280821946523	0.3321072830268509	0.18321107840367984	
2130000	-1159.6815450516954	-1092.0705460827007	-67.61099896899461	-1092.0705460827007	12.373773350052005	4.4351331482629455	0.023821543025622706	0.6013417598597668	0.014846652691784083	2.3162116861578827E-4	0.7069739795322851	-45.463418457533706	65.16041810377507	16.672475082702036	24.30631330809502	14.326631833757215	0.4927776961350944	2	2	4	3	4	0.18759604728832846	0.37986603211831454	0.25513962346162494	0.17739829713173247	
2140000	-1180.722905292588	-1097.8724786957075	-82.85042659688035	-1097.8724786957075	21.29956025609631	3.7847214721466367	0.009655325940089915	0.7033574055898582	0.00960962627004864	2.740750214697803E-5	0.5489405675459705	-60.322289650554495	46.323832025171136	26.180796688366883	26.70448249687149	18.410810473044187	3.510499858476922	3	5	1	2	4	0.2076863346729389	0.2991660805653791	0.2555123752420359	0.23763520951964656	
2150000	-1182.5824887420397	-1083.8693730845246	-98.71311565751522	-1083.8693730845246	35.677259659987286	3.428056475937828	0.005894378068667594	0.509117047490156	0.004226405648232635	8.503920622017069E-6	0.5656578711786786	-72.05449761064504	110.38448731010669	38.45731974939278	84.12251167841934	46.075727117826936	4.630438910294741	2	2	8	1	2	0.14342029992089678	0.3636487715942648	0.26155578537241975	0.2313751431124191	
2160000	-1186.1234080605334	-1091.692101371863	-94.43130668867057	-1091.692101371863	35.91053577153761	3.287022947989576	0.005446662362898317	0.21486141371708997	0.0054245494159320005	1.2036352122394308E-6	0.2015363618701251	-69.36568504708164	140.33838633873646	15.094056930148298	45.94119983608231	18.602422467126328	22.643905388761702	7	1	1	4	2	0.17265249964215126	0.3636487715942648	0.27305162099929364	0.1906471077642907	
2170000	-1215.2915398011253	-1082.3067475071234	-132.98479229400186	-1082.3067475071234	152.7013829201845	3.7950442641471893	0.0010154015745611695	0.6628134097567008	9.666999125275556E-4	6.714240793711562E-7	0.7689539996834275	-96.00366798629489	2085.573671848562	408.84631982628525	330.51782103829396	187.46603721063454	52.065108906450185	1	5	2	4	3	0.17265249964215126	0.3636487715942648	0.27305162099929364	0.1906471077642907	
2180000	-1197.1409177861835	-1086.2083410384316	-110.93257674775201	-1086.2083410384316	99.26462609640446	3.774030580994792	0.001984762856092489	0.7504198257447107	0.0016817824196657825	1.1892623878768653E-6	0.6063012425581134	-78.534554892646	495.70843885315594	25.16703646530859	61.49281544055857	77.18742628150156	113.27961278279048	2	9	2	1	1	0.17265249964215126	0.35967049251043753	0.27305162099929364	0.19462538684811798	
2190000	-1209.3517245942587	-1088.8465310320905	-120.50519356216817	-1088.8465310320905	86.20728571260834	3.928073171988812	0.002076727234520283	0.6310416931070661	0.0023019700967989234	2.8876093832189736E-6	0.6835810506414436	-85.53113293721259	1646.7913999091104	774.1046655412713	216.8131821615134	42.92581363071081	29.515839853158965	1	4	2	2	6	0.17265249964215126	0.3443221859758669	0.2883999275338643	0.19462538684811798	
2200000	-1214.449865293819	-1097.9145400563066	-116.53532523751237	-1097.9145400563066	128.21235795010602	4.958689125408526	0.0012753629486348369	0.24715051451576805	0.001286390707132626	7.093688091958658E-8	0.22366880732166014	-86.73368050009766	1348.7754180553811	117.02656243273219	22.957394893354756	34.409570018342606	19.550282860994706	4	2	4	4	1	0.18842835807502606	0.32854632754299207	0.2883999275338643	0.19462538684811798	
2210000	-1196.6974941982462	-1078.6725638888495	-118.02493030939664	-1078.6725638888495	67.50573994322333	2.98555883651609	0.003033667110690415	1.0586061590288989	0.0025190016673062427	1.2980276234551942E-5	1.013804766931589	-80.42211973828778	293.30815405222864	646.7312114663471	667.2063265600257	299.90165706079426	29.3908416782288	2	3	1	1	8	0.18842835807502606	0.3275452515563901	0.28350690647774385	0.2005194838908404	
2220000	-1206.113338557673	-1094.3324572032736	-111.7808813543994	-1094.3324572032736	58.08531670880126	4.142406942081801	0.004547350607587762	0.7098762391125749	0.0031368347817982765	1.5062510244241328E-5	0.8351513762900438	-82.23501006615069	141.8257373328807	69.02660699273687	129.8456079827738	78.23263130847266	11.244800832181353	3	4	2	5	1	0.174863180050796	0.3275452515563901	0.29233475102186757	0.20525681737094675	
2230000	-1184.164297518048	-1086.2441296473103	-97.92016787073763	-1086.2441296473103	23.9075582104936	4.142406942081801	0.005440652506549834	0.6538403431538676	0.007120319557785745	2.172208405344807E-5	0.6686030252732885	-67.58401879233143	490.5533907213827	97.35271809832417	56.64307109169702	72.11717706974639	8.70295495685289	1	1	4	3	6	0.2114657842044005	0.32639830445863444	0.24582649278970276	0.21630941854726277	
2240000	-1188.5791508854702	-1080.214750609626	-108.36440027584415	-1080.214750609626	54.58328641081977	4.025085507850291	0.0031121657909838297	0.7767396869198144	0.0037416245160048706	8.63273883080591E-6	0.8099617478349859	-76.51465333384056	297.1556236877267	400.68290644869853	190.6627558807427	16.993044315038716	20.883878665488293	2	2	3	7	1	0.20479317103790334	0.3289222437792404	0.27385618241149107	0.19242840277136564	
2250000	-1188.3556828283579	-1082.2411674583702	-106.11451536998771	-1082.2411674583702	48.793562524871554	4.8645675309505565	0.002855365382536401	0.3176767250838702	0.0033062790829088006	1.1163297165247187E-6	0.3151122244812079	-75.8122052315676	630.0137857016505	144.14719896612988	178.60847318625534	27.351950991552023	12.246844564648752	1	5	2	3	4	0.20479317103790334	0.34786863610873103	0.2749957126636125	0.1723424801897536	
2260000	-1182.894039490748	-1083.2857210890884	-99.60831840165942	-1083.2857210890884	44.12132787596704	3.3636126462408895	0.003692499219651449	0.4379043798193206	0.004362789811529096	3.829733145432749E-6	0.48756896388832743	-73.93448284954515	411.3217350857224	93.3333534292577	22.66440911153098	8.804596082869613	9.399842063540419	2	6	3	3	1	0.1854178895870452	0.34786863610873103	0.3017251569878224	0.16498831731640184	
2270000	-1177.4051342509474	-1083.748325007112	-93.65680924383537	-1083.748325007112	29.9435986637872	4.510490363853086	0.008425917404630423	0.8081498129324423	0.006786612923577741	4.452547357670621E-5	0.8438871742394752	-68.21534634889426	59.034365656752605	19.18180508981224	48.63774480835151	18.28937281859005	14.895400595164336	1	5	2	6	1	0.19015252239417457	0.34313400330160165	0.3017251569878224	0.16498831731640184	
2280000	-1172.8277841456047	-1087.5991571257687	-85.22862701983611	-1087.5991571257687	24.979749491596394	4.531155399998941	0.006099208499633567	0.347506461701766	0.005955883341208336	6.2148124314788575E-6	0.40737766854932506	-64.08970208524785	92.68309562110953	16.028116979401887	8.269240501760741	14.033729612644128	3.724577809780626	7	1	1	5	1	0.19015252239417457	0.34313400330160165	0.2965467339574047	0.1701667403468195	
2290000	-1168.7224657008003	-1079.748149869026	-88.97431583177412	-1079.748149869026	25.18458273156762	4.324378195869376	0.009271306585931458	0.6838354719938584	0.007220833185632517	3.665383211483644E-5	0.7635356135436604	-64.70018422566221	51.085373830529385	71.56094731553893	16.60398988619177	22.699504675997193	3.921542508286883	4	3	1	2	5	0.19015252239417457	0.34313400330160165	0.3125176966171509	0.15419577768707335	
2300000	-1167.4121814783582	-1095.1794011097866	-72.23278036857172	-1095.1794011097866	21.150401698534704	2.84087572144399	0.015699429491790547	0.857460578838526	0.008270887111963226	3.3921222241292285E-4	1.218717452963861	-46.60457738479047	987.5993208203222	21.00890101606509	5.314662959484263	2.9993675652838325	6.247805909818834	2	1	1	1	10	0.19015252239417457	0.3137805920706294	0.32204016453970374	0.17402672099549274	
2310000	-1183.19817682662	-1084.0944140682143	-99.10376275840574	-1084.0944140682143	35.234730475726764	5.693116877143374	0.005564745141659053	0.9956998132051096	0.00395590834621807	1.6420438993530646E-5	0.7847590906620648	-66.53609355441375	3828.7978085932136	77.30640629880982	17.11241209092752	14.788649216136925	10.018938587954985	2	2	9	1	1	0.2057613197911501	0.3258642105952448	0.30605226732146973	0.1623222022921358	
2320000	-1215.2919325873258	-1085.5782640085745	-129.7136685787513	-1085.5782640085745	222.6455192391779	3.5360222405673167	9.214403129034972E-4	0.7218607807049987	6.750417277707799E-4	3.6800630071872577E-7	0.7458293255105449	-91.86990034480421	7971.9964892086855	241.81212779072175	115.52829413291914	46.87757986321694	92.30390163057822	2	2	3	3	5	0.18523405945723503	0.352618663392374	0.30605226732146973	0.1560950098289216	
2330000	-1203.9066028038533	-1079.2693191414148	-124.63728366243839	-1079.2693191414148	95.5305416364052	3.5697941595197413	0.0020329289876961005	1.1583275476343866	0.0018358252069669292	2.5472133450434845E-6	0.802373171095195	-86.06615568061753	339.3723349372602	1413.0489902142403	106.11875822882877	135.25945115342833	40.34075304686836	2	1	1	5	6	0.18928496325929584	0.34350577247039904	0.24484343971171035	0.2223658245585952	
2340000	-1219.191213813385	-1080.034175179894	-139.15703863349117	-1080.034175179894	149.79661938936127	3.6923825476575316	0.0015492884647563812	0.7434651353426429	0.001300754651853603	5.791340327378876E-7	0.5912728138679502	-99.4478315113729	819.0994581955905	1455.1703818326403	331.2025565922766	567.5214957314025	67.34711211194539	3	3	1	2	6	0.18136244832059883	0.35142828740909604	0.24484343971171035	0.2223658245585952	
2350000	-1238.8316586286087	-1085.6566884952363	-153.17497013337248	-1085.6566884952363	387.68758345658574	3.391811444835769	4.847723144136142E-4	0.6012912609838539	4.693522836561479E-4	8.20197258747161E-8	0.6026502282011335	-111.17421345346428	3678.665322823628	1474.172329521863	304.9545949399875	772.6484785504944	241.6280093575184	1	6	3	1	4	0.18136244832059883	0.34744999981847746	0.2627950170504911	0.20839253481043302	
2360000	-1204.4760105175933	-1078.921676160581	-125.55433435701238	-1078.921676160581	130.19031544814626	3.5474496942022804	8.255656559744136E-4	0.8517330548816859	8.910448261400782E-4	5.135117756947983E-7	0.762453280360771	-88.86432152959969	2285.022303570923	1352.4213872330135	95.32248347621824	71.42835887657922	31.86972294711439	2	2	5	4	2	0.15992284957732514	0.35375844348192514	0.2779261721303171	0.20839253481043302	
2370000	-1197.7617695401743	-1084.6421167831631	-113.11965275701117	-1084.6421167831631	65.0227282726984	3.8502519037674876	0.0020003132492218993	0.7159231205429633	0.001715822708927661	2.825521381589177E-6	0.834760868734957	-80.60252915494812	780.2250366348221	382.3044978825932	211.5200827353121	26.76161304998376	12.041607418501302	3	1	4	6	1	0.1426093855082053	0.3842354698971636	0.28225671782310674	0.19089842677152474	
2380000	-1177.862516209393	-1086.248312333425	-91.61420387596806	-1086.248312333425	37.799232237212124	4.605297661750823	0.005047643247464933	0.6926942775399827	0.005063418699558783	9.524610497304232E-6	0.6321506874975645	-64.30021724635708	212.19503917626818	189.97174496754363	10.035147110869124	15.699397522537675	9.983650725012957	3	1	3	1	7	0.1690130089225042	0.3842354698971636	0.28981475539044554	0.15693676578988702	
2390000	-1189.3596046695936	-1074.1315869021034	-115.22801776749024	-1074.1315869021034	123.68589928696454	4.076704040672844	0.004241233596100768	1.1724399146193	0.0018362441090009633	2.4259705887784283E-5	1.6560412596287404	-77.02849144677992	1105.8386856363802	1058.0474796188128	509.38232078728964	33.37721689818201	49.72178439316127	1	2	1	10	1	0.1690130089225042	0.35603972982537985	0.2932401079047864	0.18170715334732995	
2400000	-1193.9813086419463	-1077.6549622642299	-116.32634637771629	-1077.6549622642299	169.05810523266015	3.751482518316311	0.0013955801531815384	0.6464000733594198	0.001129601321157934	6.680878211631541E-7	0.6169189317444016	-81.74229456519325	1896.7341412717412	66.9396410563376	64.56075811981319	69.33045190728728	143.81157938339484	2	1	2	9	1	0.20572350585684052	0.31932923289104354	0.2932401079047864	0.18170715334732995	
2410000	-1164.928811853424	-1080.4755993772014	-84.45321247622238	-1080.4755993772014	24.12798259295701	4.8965365244084245	0.00774564496933268	0.5700462388806952	0.006824397735848706	2.249789858030842E-5	0.6598868606440123	-58.59451022248369	369.44662129710605	4.817101421677638	16.361003448089317	4.529891665813853	7.493803447382705	3	3	6	1	2	0.23652309893863552	0.31932923289104354	0.2624405148229914	0.18170715334732995	
2420000	-1215.4153346303754	-1085.2835159627216	-130.1318186676538	-1085.2835159627216	126.61105013458939	3.976217724180501	0.001715420694571501	0.7944813736515518	0.0013712183475690098	1.0920293267228996E-6	0.7615710179605842	-92.62245532020707	1970.298917251072	202.44238348153547	193.9300529520284	208.13168045731007	208.83676752891932	2	5	1	6	1	0.21734616124081524	0.31932923289104354	0.2816174525208117	0.18170715334732995	
2430000	-1192.4226073689258	-1093.0372627259637	-99.38534464296204	-1093.0372627259637	38.432750527449116	3.4091659228383464	0.00497414153050377	0.5121417872872368	0.005439500297583309	8.092479495387118E-6	0.4968121946606652	-71.95982756960396	92.02802106040873	58.262506803422674	117.59579584741562	56.09019715703242	13.173712860729806	8	1	1	3	2	0.19776218457576272	0.33891320955609605	0.2816174525208117	0.18170715334732995	
2440000	-1191.5245775826395	-1085.9838411495932	-105.54073643304619	-1085.9838411495932	54.615166103706414	2.7850847262524367	0.003153328833529863	0.19847010325542394	0.0031929493786431607	5.878884734733155E-7	0.24428627547879334	-77.70203376367986	71.30450652775623	165.35280186653674	204.61816585549838	57.09210849377856	17.858351302431902	1	4	2	5	3	0.1619587126171176	0.3157043282196519	0.322394056900312	0.19994290226291897	
2450000	-1196.3218465039474	-1081.1169285231645	-115.20491798078291	-1081.1169285231645	61.06739598841764	4.122546854637012	0.0028906905968007868	0.45555276876369205	0.002774055148920304	2.071281204578005E-6	0.5509710815751045	-82.9302496492159	575.5870417802666	231.59310212506887	229.88803933380868	60.0091695898971	44.70261940006531	1	1	7	4	2	0.1619587126171176	0.33860359494245884	0.299494790177505	0.19994290226291897	
2460000	-1184.0534757912378	-1096.1320970987376	-87.92137869250027	-1096.1320970987376	26.399470608732617	3.1159421089627117	0.0086310758878103	0.5482282743488074	0.00808908987170881	1.172957746973873E-5	0.42871892425731445	-62.27299073009609	112.00745949905459	62.48558015495763	66.15140338617697	29.74912310966982	7.170307568726661	2	1	3	1	8	0.21101682478462758	0.3403378658167536	0.24870240713570022	0.19994290226291897	
2470000	-1186.724552116974	-1081.4955969457087	-105.22895517126543	-1081.4955969457087	45.01225997381985	4.228216109302192	0.004493983513358645	0.38360744068035907	0.004092545205872214	2.317018182313813E-6	0.34767574123149636	-74.53354282502347	103.71558873413237	328.6999791636542	336.3765669938713	7.041011945650835	11.84906512038699	7	1	1	3	3	0.21101682478462758	0.32532738225452273	0.24870240713570022	0.21495338582514986	
2480000	-1185.04294783711	-1098.722062588441	-86.320885248669	-1098.722062588441	27.37761076132256	4.616289848240687	0.005590635237698942	0.00829978872700614	0.005586148897496209	1.6453526967702935E-9	0.007267484769357712	-66.88763265689356	146.3889560839506	58.7600442283304	22.718154090025294	4.421069177107976	2.10894735200018	7	2	1	2	3	0.17765746879371053	0.32532738225452273	0.24870240713570022	0.2483127418160669	
2490000	-1215.799736684163	-1084.5589697479934	-131.24076693616956	-1084.5589697479934	142.72519459501035	3.924020270021007	8.68251805089004E-4	0.5446510536316629	0.0010857229869078264	3.532503058795136E-7	0.5929040816126385	-99.33943624863532	469.9857147399326	110.52645899173885	75.9595607445923	57.9467153269566	137.68103829717631	8	3	1	2	1	0.17765746879371053	0.32398872838462056	0.2577668395675561	0.24058696325411322	
2500000	-1190.2082292614753	-1081.7432117672752	-108.46501749420008	-1081.7432117672752	45.77997979010913	3.185777036724904	0.005479700248411762	0.6901053187035342	0.00416759701625413	7.343021666151545E-6	0.6814719873461943	-78.7729285065942	277.20318977533896	59.04935368483083	113.48786983287293	41.00504397098672	30.202184886821932	5	2	1	5	2	0.17765746879371053	0.32398872838462056	0.2577668395675561	0.24058696325411322	
2510000	-1197.3342863003863	-1088.0191859259562	-109.31510037443022	-1088.0191859259562	61.202374714855246	3.4226605471247495	0.0027260583445891796	0.6838170417860402	0.0027945202203329867	1.5979742860021905E-6	0.5015213318972411	-77.69843016054267	259.608555976804	168.09128088685767	76.30928439540891	152.607968132977	25.00227962796484	2	1	3	2	7	0.17765746879371053	0.3881962482497832	0.24292277892897934	0.1912235040275273	
2520000	-1195.6751686579414	-1091.020449975165	-104.65471868277639	-1091.020449975165	50.600310303674625	3.2589648979656682	0.005777244074667152	0.6334695611761646	0.004874742893124746	8.710156078775177E-6	0.5559023766525477	-73.66261847212967	289.25622443223654	237.59733580585004	166.35466264020678	76.68829828407934	17.40723260118844	1	1	3	2	8	0.1433450317439651	0.3374463141749688	0.28283866257737694	0.2363699915036896	
2530000	-1181.8599194466615	-1088.2539661299236	-93.60595331673801	-1088.2539661299236	29.707457675733597	3.7402749076858472	0.01269150656450944	1.1977178222489082	0.007661398644961147	5.603487897346937E-5	0.9771557497219086	-67.0437771377185	66.85196367211448	66.85703702446958	18.21050156309489	14.909125564221233	26.918244242501455	1	4	3	3	4	0.1433450317439651	0.3374463141749688	0.28283866257737694	0.2363699915036896	
2540000	-1214.2004671552477	-1092.0872012181876	-122.11326593705998	-1092.0872012181876	92.05896153780084	3.7402749076858472	0.001676134836413103	0.23167288790510357	0.0016410702847324743	1.5910122453716268E-7	0.23634641513040347	-90.35015830513291	456.19324220534355	298.4295776943752	183.37323187780223	148.08997231041408	54.065391072077226	4	3	3	1	4	0.15290186028140287	0.3374463141749688	0.28283866257737694	0.2268131629662518	
2550000	-1187.3460251099798	-1090.8603488760698	-96.48567623391006	-1090.8603488760698	26.37662326261178	3.4911870072898674	0.005980607536876656	0.37483348267945726	0.0065047538780331725	6.932142302012865E-6	0.3916394416647504	-67.66805554249167	442.5434417143802	125.64211224569816	76.71364138337033	21.32976443436206	32.92021783651759	1	1	5	6	2	0.15290186028140287	0.3374463141749688	0.28283866257737694	0.2268131629662518	
2560000	-1177.012474848501	-1082.2899996811877	-94.72247516731314	-1082.2899996811877	29.167467194511815	4.543415788615475	0.006975574454872754	0.4730583107965252	0.005978047707216555	1.0062052936175811E-5	0.5257188334107142	-68.81435036968766	385.15136422422074	154.64316536746153	19.00558488937956	10.955994001796455	1.5891232198476648	2	5	4	3	1	0.17224057871120307	0.33534810591823216	0.26559815240431334	0.2268131629662518	
2570000	-1189.9847253773985	-1094.6924545318886	-95.29227084550985	-1094.6924545318886	35.69569165097888	3.825139283230188	0.0046253580761793115	0.029403587754028498	0.0046761547908140974	1.6063885322182544E-8	0.027181029755807707	-72.8586383427558	112.84152169551743	54.52408146920262	37.16856833483406	27.452636215265223	11.978864627036664	8	1	2	1	3	0.1668652739605817	0.33534810591823216	0.2709734571549347	0.2268131629662518	
2580000	-1218.5631115105007	-1102.858968338709	-115.70414317179173	-1102.858968338709	82.17756710691496	2.682785757047618	0.003785187714977852	0.7251300118565963	0.002931016735319236	3.2690754116567627E-6	0.5808472879709548	-84.08105152998588	683.5642056440429	198.30402242878267	128.3320076661397	49.37645525260544	28.730365377416692	3	4	2	2	4	0.1781271170627619	0.307100429546727	0.2709734571549347	0.2437989962355768	
2590000	-1189.1605490351474	-1089.0663542606292	-100.0941947745183	-1089.0663542606292	30.981706968116693	3.502037962516878	0.00500747112062871	0.38830929618349197	0.005714988480160214	4.35125056832338E-6	0.4098239741489772	-72.20666967783761	252.52132203292854	9.087612107050346	29.01786305866079	58.94724212978407	10.279782964748454	7	1	1	3	3	0.2092021701161974	0.31291998959673795	0.2398984041014992	0.23797943618556586	
2600000	-1190.3114955817205	-1089.878473694234	-100.43302188748646	-1089.878473694234	28.82827670805556	3.502037962516878	0.006264018051800849	0.37251293903143634	0.006700347987508507	6.038998570832901E-6	0.35053393124350746	-68.58223254492832	168.45257703614314	18.698908258325933	132.59334177416068	58.32453942714326	23.10747520912331	3	2	1	4	5	0.2092021701161974	0.31291998959673795	0.2398984041014992	0.23797943618556586	
2610000	-1191.3537378511626	-1081.373115897977	-109.98062195318565	-1081.373115897977	50.27823976889555	4.675828409310113	0.0035434505934210585	0.7374737179397152	0.0031445035593173133	6.735139012721021E-6	0.8310110798161472	-78.8302202572174	341.84773004490546	428.94958223193953	33.69266200097143	34.08966088303789	24.493814237844468	2	1	2	2	8	0.16723371269116843	0.3185615489102268	0.3215372848687539	0.19266745352985135	
2620000	-1212.7299363982079	-1081.5104921809825	-131.21944421722526	-1081.5104921809825	172.29073241383412	2.6766512052976266	0.0014943325691298126	1.0594291653408021	8.864941271697132E-4	5.309496793153285E-7	0.6771954462304218	-96.88429449580119	561.5057622757326	688.2742908080901	137.17438217946707	44.38728980125416	44.7660964183817	2	2	7	2	2	0.16588214470352755	0.34685709762926353	0.29459330413735807	0.19266745352985135	
2630000	-1218.0106225736265	-1085.0666141638644	-132.94400840976218	-1085.0666141638644	229.6021353749243	3.0721008553287015	6.747477550442221E-4	0.8064059862730636	5.83667519870362E-4	2.716786107750508E-7	0.8205377678117227	-96.82684767058029	4876.784571372001	262.6844210204874	174.27249405140455	66.96427898465747	4.871218550813708	3	4	3	4	1	0.17689586543168243	0.3971375586719423	0.23329912236652445	0.19266745352985135	
2640000	-1202.8794265323436	-1098.6446891349976	-104.23473739734605	-1098.6446891349976	47.27717806847358	3.712938128127218	0.0029290559014234344	0.35596659905614725	0.0030099048087053244	1.183758409834002E-6	0.37285471962277433	-75.34520444990481	651.5718498867082	386.6401421259054	73.9970107887726	10.625887331631972	7.385885307062917	1	6	1	5	2	0.17689586543168243	0.37677948650511023	0.255113627764483	0.19121102029872483	
2650000	-1189.2440484244407	-1085.6173346631992	-103.62671376124153	-1085.6173346631992	58.09099990048935	3.712938128127218	0.0037056036053703715	0.5034228979309723	0.0037019710129325635	4.280949931952503E-6	0.5072722632458814	-77.93222348487201	207.72443309125038	116.94788715679604	45.39993159474628	8.827779082682982	7.884184958769684	7	1	1	1	5	0.17689586543168243	0.3538974955906294	0.2820538669220645	0.18715277205562417	
2660000	-1194.1154631134384	-1087.6992918241524	-106.41617128928591	-1087.6992918241524	57.88552708788413	3.712938128127218	0.003088889163475412	0.43938468423907445	0.0028848194106259953	1.123895529142194E-6	0.3552933391621173	-79.51651271425553	147.26218189666753	92.78367598611183	168.2888863593945	13.456797618113681	1.859091962329596	5	1	3	5	1	0.21287375439454465	0.3538974955906294	0.2820538669220645	0.15117488309276195	
2670000	-1195.7903134637418	-1083.420807978055	-112.36950548568659	-1083.420807978055	68.14222959953703	4.681161590266304	0.002540693955155966	0.3412823640929458	0.00249384163451078	6.118602225936881E-7	0.30743515080144296	-83.00432636580643	360.64623055175576	168.51959340735405	140.32138578089814	33.677042246213006	18.248013425970548	1	6	2	4	2	0.17747121001674335	0.3538974955906294	0.2820538669220645	0.18657742747056325	
2680000	-1204.4191756665732	-1085.8898085903722	-118.52936707620097	-1085.8898085903722	67.04688567006887	3.1283174282463166	0.0027394960061039083	0.4901872435420542	0.002831441477953707	2.5241098793998144E-6	0.5049307138578825	-84.91786465653621	430.0892077582279	486.68973425027093	234.74957981653355	184.2287867833669	43.72628622425233	1	2	2	5	5	0.18538666808849424	0.35174634414842704	0.27628956029251595	0.18657742747056325	
2690000	-1186.2986488794427	-1087.1862851577378	-99.11236372170501	-1087.1862851577378	36.848029029685065	3.9633699883960443	0.005244771111176033	0.34888874796995223	0.00463360107837061	3.391763750733086E-6	0.3846839844237338	-71.39553944067026	185.02753431813994	92.8329763319706	193.15148852216618	15.019022130604203	5.673302938407085	1	3	6	1	4	0.18538666808849424	0.35174634414842704	0.26414115847385883	0.19872582928922036	
2700000	-1178.7716834765624	-1085.7779640677304	-92.99371940883195	-1085.7779640677304	25.904526655461687	3.9633699883960443	0.008825552629278342	0.9030478474378978	0.007993238883352561	2.1456634408134372E-5	0.6000128050121203	-67.94788743537423	72.3206546028545	37.744960663920175	54.48576116426281	13.045716939433664	5.977825404516916	1	3	3	4	4	0.18068182774785793	0.31488431498367786	0.3064063967935925	0.1980274604748722	
2710000	-1169.1969392302797	-1078.4975569102644	-90.69938232001535	-1078.4975569102644	34.94414669351757	3.4633987031024676	0.006159873193667695	0.5431342594251558	0.005106187138971596	1.3277826974897137E-5	0.6358774997064597	-67.83366959538341	44.5097582639009	30.973981855246397	67.65779031717686	7.380857890657246	2.6074601215890456	3	3	4	4	1	0.2031504153900556	0.3352432428488667	0.263578881286206	0.1980274604748722	
2720000	-1190.5714584099806	-1095.9912487962424	-94.58020961373808	-1095.9912487962424	22.980787953194053	3.513567827810801	0.007951464772872374	0.1865792718817623	0.007522242019293637	2.261982981532011E-6	0.19880490555539257	-69.04684719730184	68.72894663929753	161.33349437462712	86.60489215980104	27.991076705086236	3.151921383376436	5	1	5	2	2	0.16641838247644747	0.3544509667285713	0.31305956928188905	0.1660710815130927	
2730000	-1179.017133126967	-1086.649446991363	-92.36768613560416	-1086.649446991363	29.528044651997696	4.834683893665096	0.005975390076699585	0.4617697597991577	0.006118821326643319	1.0916539552655682E-5	0.5307488914863824	-66.0676743984117	241.80110642374186	69.35862671167673	72.13053324395628	14.44967765618239	2.7439095235342865	1	6	2	2	4	0.16641838247644747	0.3544509667285713	0.31305956928188905	0.1660710815130927	
2740000	-1193.9280045540504	-1088.1387403371532	-105.78926421689711	-1088.1387403371532	49.11837617835862	4.0398758988275345	0.002792910749042717	0.44111085075616163	0.0028473053365808978	1.8461826297557408E-6	0.47278213566709154	-75.21534036713352	875.2169454938645	156.61997740026595	145.5216600615433	21.980409218908093	11.734651223773623	2	5	1	5	2	0.16641838247644747	0.3544509667285713	0.3202880146088644	0.15884263618611735	
2750000	-1192.7300191841093	-1088.8169621687978	-103.91305701531147	-1088.8169621687978	56.47747325515739	4.113629546019019	0.0039380220587735765	0.5156034560031961	0.003403372003185819	2.8581428303111744E-6	0.4638206692760823	-76.28750213861088	477.3346709078511	128.66507509554495	29.859502231581928	19.39733341407184	10.118904167118478	4	1	5	3	2	0.19639668181975758	0.33538639757494404	0.27434356211145167	0.1938733584938472	
2760000	-1202.0730301271672	-1095.4369079285746	-106.6361221985926	-1095.4369079285746	59.635740084126134	4.113629546019019	0.0031564134800098668	0.027853970209393626	0.0031289251365170636	6.7999864728504255E-9	0.026254230145093562	-77.9242095133381	125.28432034478914	397.84682654325223	193.80845099557	35.15284443927677	21.704813225026285	1	4	2	3	5	0.19639668181975758	0.3626440809423016	0.24708587874409413	0.1938733584938472	
2770000	-1206.6319339339514	-1081.9347012019357	-124.69723273201573	-1081.9347012019357	88.6292893605531	4.294187672304354	0.00216469982152181	0.5524204763045896	0.001744431147358764	1.0294320079274827E-6	0.5579821390637304	-89.73276682340975	772.8925188846098	382.0784899904586	234.8661050668908	187.84209345185425	100.42874779164296	1	1	9	1	3	0.2200379868200395	0.33900277594201966	0.24708587874409413	0.1938733584938472	
2780000	-1189.9633881251636	-1091.104348263307	-98.85903986185676	-1091.104348263307	38.526625743390355	3.8281840005336223	0.0057889818697054885	0.6894005735912212	0.004280805613170225	1.314408658569304E-5	0.6665922989076225	-70.82601333536972	19.66732212469639	37.58321750844634	131.63152730020155	88.06400942541953	9.797587871876303	1	4	5	1	4	0.2200379868200395	0.328535216995385	0.24708587874409413	0.20434091744048188	
2790000	-1226.112229367065	-1084.0671353804526	-142.04509398661247	-1084.0671353804526	161.21036445118185	3.9344498723122032	9.147591061504192E-4	0.5005144581181276	9.77214348513501E-4	2.850056926909121E-7	0.5429508823606009	-100.7187262250539	9534.754213901608	1338.5691035353657	922.40900018006	134.3847620964207	108.88808541526627	1	3	1	4	6	0.21203511289256222	0.328535216995385	0.26379903173776764	0.19563063837428568	
2800000	-1184.6155226030498	-1087.5342928659811	-97.08122973706882	-1087.5342928659811	32.952985389649015	4.09753733290597	0.005800537973441596	0.2710766323655652	0.005529080612981698	2.871584845447378E-6	0.3029151782027462	-70.45791343880859	203.899905526756	158.4820259046012	74.26986230869024	23.21849717216393	10.567707418821817	1	6	2	1	5	0.20158467306263056	0.328535216995385	0.2702013494269129	0.19967876051507208	
2810000	-1199.1878626803464	-1087.7562996744336	-111.43156300591266	-1087.7562996744336	69.01745543036732	3.9843823471409365	0.0025563112148772045	0.33743615419946754	0.0024496908526851864	6.670780214103125E-7	0.33256391910221056	-81.71774047394666	233.0880693553756	161.54707061006997	168.22012853945694	70.09020153764914	35.36184822342203	1	4	2	6	2	0.14036388790891957	0.32307028402588756	0.33142213458062386	0.2051436934845695	
2820000	-1181.2513115012398	-1082.786394850536	-98.46491665070377	-1082.786394850536	31.74206162580107	3.5503200990762886	0.00516746872256913	0.4571719563013656	0.005587534091350139	5.6793665466066626E-6	0.4564863388236586	-68.86869026079096	166.20432167531774	204.49252106813583	96.20933273080541	99.43416304444145	13.847614265522552	1	2	3	1	8	0.14036388790891957	0.32307028402588756	0.33142213458062386	0.2051436934845695	
2830000	-1195.8990744130685	-1094.0569571831788	-101.84211722988965	-1094.0569571831788	42.486744818365636	4.43501676892207	0.003130601396238917	0.1702805292643299	0.003316308994189366	3.234078381216645E-7	0.17277034584588943	-75.12899473311836	164.1528306355517	203.38046769814068	103.11477617684119	8.74717164789185	12.954754428214812	3	2	3	3	4	0.14036388790891957	0.37369623632944265	0.28079618227706876	0.2051436934845695	
2840000	-1206.0853983542156	-1097.6251949984774	-108.46020335573814	-1097.6251949984774	51.01691296644515	3.088673659508863	0.0032374738186280927	0.007403062367640308	0.0032425479713679485	5.133649501969959E-10	0.006986880693998923	-78.88515663969801	138.04804056855713	430.97110010258217	519.7148577678039	21.297191551049888	25.48135042643219	3	3	1	6	2	0.1581113383441232	0.35594878589423906	0.28079618227706876	0.2051436934845695	
2850000	-1171.8024395570812	-1084.2694901870236	-87.53294937005761	-1084.2694901870236	21.08690836590394	3.070743263136126	0.00949422714575218	0.2223948458305248	0.00912955575801623	4.6078205502247665E-6	0.22917118957633983	-63.702423740299714	212.03957156343807	96.87961145813601	11.486684442153306	11.265335170925768	13.794423722484508	2	5	6	1	1	0.1683594930061546	0.3618811616631793	0.2560691016618821	0.21369024366878453	
2860000	-1203.903880750455	-1089.5977863545036	-114.30609439595152	-1089.5977863545036	66.86275698992112	4.224727107229834	0.002407514951250768	0.728829145552466	0.002140047856063616	1.5767157419423541E-6	0.5687743833220743	-80.23520907350454	597.3841416198836	986.4252911023004	123.37421985605555	50.502628248825665	16.15037957944076	1	2	1	9	2	0.21365224902351262	0.3165020735636754	0.2750633897653639	0.19478228764744865	
2870000	-1215.5192901488022	-1090.4464471110193	-125.07284303778272	-1090.4464471110193	147.97059366412	4.224727107229834	0.0013754010119998482	0.4480430657269428	0.0013738402558403843	4.903148640628888E-7	0.5121124477231673	-90.3305401126785	1652.3571616971972	698.5437972550309	127.1205176245961	42.48788528575491	70.11901921551335	2	1	7	1	4	0.186460527372392	0.3349294830523434	0.3022551114164845	0.17635487815878068	
2880000	-1199.9465231691884	-1081.0345011765708	-118.91202199261762	-1081.0345011765708	127.07610012514634	3.557141257159001	0.0012566720543091678	0.5848944174447304	0.0015181050908171117	7.941627862405493E-7	0.6243339462707248	-85.9603707679854	622.9530997722203	376.6583719160422	29.78791592493307	70.85783742319283	69.04416217637836	5	1	4	4	1	0.186460527372392	0.2958990485958807	0.30344875857462167	0.21419166545710622	
2890000	-1186.009188543467	-1086.449209585907	-99.55997895755999	-1086.449209585907	69.72930265356551	3.557141257159001	0.007491662561508458	0.871453398666696	0.005061164080929025	2.054116373609858E-5	0.6787650419959038	-72.82534416357281	185.09710233054543	61.72529901618024	40.06713732114311	22.54213229065578	9.58899732247747	1	1	8	1	4	0.186460527372392	0.3711655186706819	0.22818228849982042	0.21419166545710622	
2900000	-1200.8877926946607	-1085.095093734723	-115.79269895993768	-1085.095093734723	77.74737758291678	2.91442954511413	0.00270086821022366	0.6356434938164403	0.0022758984989252828	2.260519423331205E-6	0.60046494934053	-85.24382755843473	513.147134432946	261.93555468947704	92.80266335500298	8.39907157427662	20.79408722730342	1	7	5	1	1	0.186460527372392	0.3711655186706819	0.26038152384910684	0.1819924301078198	
2910000	-1201.5834369534427	-1090.555820703469	-111.0276162499737	-1090.555820703469	68.28055956473105	3.237311940799528	0.002239549427657036	0.19292984234967442	0.0023972857310188447	2.2032130289835712E-7	0.19286818899048305	-82.78013074772784	559.1781674445098	114.32582133816848	26.34172637624262	52.115834750835596	20.97197663251708	2	6	1	1	5	0.186460527372392	0.3267216165359735	0.2603621852118486	0.22645567087978644	
2920000	-1193.9455890909023	-1086.3269160068787	-107.61867308402361	-1086.3269160068787	46.170029360199955	3.237311940799528	0.003497673024110512	0.454591424138319	0.0034077233325177448	1.921375701686493E-6	0.39934399098207574	-78.43749671314409	313.51656944472575	174.1937269519531	134.91790040736058	39.48464370823438	16.860984299182167	2	3	2	2	6	0.17376358849328	0.3270455499369933	0.28614280275256854	0.2130480588171587	
2930000	-1172.463346807019	-1081.5252523604813	-90.93809444653765	-1081.5252523604813	34.72309308989885	3.237311940799528	0.007406371060591978	0.9237052050096739	0.005065431547178519	1.079931100947731E-5	0.6478237749718304	-64.85150932421283	106.4799033394523	137.31733178045187	6.695074151111057	6.627724069364232	14.963737732424221	1	6	2	3	3	0.20534647979433301	0.3430756049468431	0.2425950309346815	0.20898288432414291	
2940000	-1196.6645993773145	-1090.8912561036402	-105.77334327367437	-1090.8912561036402	54.9485371541412	3.853330925512635	0.002752705752099786	0.0011220631355344688	0.0027539133799047715	5.890475620522009E-12	8.812712620322675E-4	-80.31626134843037	928.0933550729428	282.9844898274106	58.340375371909744	12.898480845270841	8.297897658115492	2	6	4	1	2	0.21693133758475863	0.3403222956858284	0.2425950309346815	0.200151335794732	
2950000	-1184.0535663609048	-1082.3641806367086	-101.6893857241961	-1082.3641806367086	47.61044450785615	3.853330925512635	0.007553777555057306	0.744760972007364	0.0045261842453775195	2.51732625585621E-5	0.9091942210528173	-73.81147843752429	214.05791176837724	135.44461426513152	43.39844491229073	28.39656266069266	12.133832218967774	1	5	2	4	3	0.15158784130831782	0.3403222956858284	0.3079385272111223	0.200151335794732	
2960000	-1192.3434705590944	-1082.5933053463916	-109.7501652127027	-1082.5933053463916	59.54037596050743	4.037606960291529	0.002446811651777794	0.676178998895502	0.002525981636791107	2.834919425810735E-6	0.5876232395789242	-80.00401026333044	189.59866783106958	248.80809414688218	108.9788134599015	36.77727952101944	16.060422241315347	4	3	2	2	4	0.16761732613924435	0.34794485894019994	0.30031596395675075	0.18412185096380546	
2970000	-1185.9694544650536	-1082.396712526739	-103.5727419383144	-1082.396712526739	40.037532317416414	4.037606960291529	0.004739783171303302	0.4208669994872446	0.0052853237610668916	6.584806757618322E-6	0.48950806841507233	-73.94425428750111	207.17443658300107	87.29454401334853	195.07281997812962	18.291710219155135	27.9889221068764	5	2	1	2	5	0.20974770156556663	0.3239105821818268	0.2822198652888016	0.18412185096380546	
2980000	-1189.65314648861	-1090.9817053962236	-98.67144109238636	-1090.9817053962236	26.239975445594112	4.037606960291529	0.006547861466076658	0.17716610627097065	0.006342850598544406	9.878724325667824E-7	0.1543647051431542	-71.91192876888577	550.8694811725401	240.2017024807002	54.71946292045147	12.260302575675292	3.2206422545334767	1	6	5	2	1	0.20974770156556663	0.3239105821818268	0.2822198652888016	0.18412185096380546	
2990000	-1182.6231290003361	-1095.0399969102302	-87.58313209010599	-1095.0399969102302	27.209869301524655	4.938867965501758	0.006609179109036538	0.05027917213975832	0.0065640070717517185	1.1834091677474393E-7	0.05226068116600321	-70.34888206524371	75.42321222136839	24.292845302170015	6.873318059321528	2.953120700185448	2.963243287736997	8	2	3	1	1	0.18041995140699446	0.35272691031678716	0.2822198652888016	0.18463327298741722	
3000000	-1195.4430488716491	-1102.567182415589	-92.87586645606002	-1102.567182415589	40.105279381504324	4.463378192876596	0.005173941587272498	7.517657813493867E-4	0.0051759894328370255	1.252255406957964E-11	6.838695212596238E-4	-73.21382825341612	229.1310245713557	142.54756208427128	7.650890584320594	5.047591034966577	3.5162992198776144	2	6	2	3	2	0.17314459922219855	0.35272691031678716	0.2822198652888016	0.19190862517221313	
3010000	-1184.5779543493459	-1093.649667394913	-90.928286954433	-1093.649667394913	28.318755628360435	3.822136978017362	0.006439345001740403	0.0638520988359269	0.006319161339404144	2.604340525022188E-7	0.07952357412165227	-64.19558002265015	110.07275280986684	185.86401949696634	288.35293602437315	6.52051962777706	7.447400170129906	4	2	1	7	1	0.1768009759348653	0.35272691031678716	0.2785634885761349	0.19190862517221313	
3020000	-1187.7364227857713	-1088.292170990721	-99.44425179505029	-1088.292170990721	38.13742049230374	4.180482933194399	0.004025370930078665	0.21808311910557454	0.003998883960869016	9.030128330610703E-7	0.22502436738778933	-74.45921843785895	81.02823483172567	105.07875003286453	110.55024547427327	20.171486188286632	1.1498728613204994	1	4	3	6	1	0.19249393070383775	0.341187186511211	0.2628705338071624	0.2034483489777893	
3030000	-1190.8066113655061	-1090.3193738177567	-100.48723754774946	-1090.3193738177567	47.31044883423102	3.8553650394351973	0.0035293907281653005	0.01657567784711932	0.003531424294054035	1.895186077192106E-9	0.01232608818006875	-73.58158189066513	117.01003891541254	223.47390501393608	23.317545492299544	67.88744424275563	17.090253575393653	5	2	3	2	3	0.19249393070383775	0.3399844121098897	0.28470403497524616	0.1828176222110268	
3040000	-1215.372138012989	-1088.6189997377912	-126.75313827519761	-1088.6189997377912	115.92060199072483	4.121588351470937	0.0012904381379891868	0.3005452817684123	0.0013053457563277932	1.0106671489964953E-7	0.2502283201104757	-91.67687806486875	326.37371197046394	253.95525985111573	674.9319163931234	330.6252036858772	44.16358139404576	1	3	4	2	5	0.1717578836579595	0.3399844121098897	0.3054400820211244	0.1828176222110268	
3050000	-1181.3178617263347	-1085.425920785628	-95.89194094070669	-1085.425920785628	29.56094210372777	4.121588351470937	0.004769500475807762	0.27713102011418306	0.00520111104597631	2.264334162261E-6	0.30698003185245726	-67.35846069112965	48.30469328491999	89.67029457388159	286.5166684254415	44.50273235310846	5.896939552336026	3	1	1	6	4	0.1664507338208451	0.3452915619470041	0.3054400820211244	0.1828176222110268	
3060000	-1205.7596020817914	-1094.1825101209404	-111.57709196085106	-1094.1825101209404	62.290024867889834	4.931627141565496	0.0025689512208587656	0.4537670340026336	0.0026681656586824767	1.4460137901452766E-6	0.4279370212694584	-81.44598489657938	359.7135124779665	294.3519579119725	106.30128798462896	37.02303429333063	16.79276940795804	1	6	2	2	4	0.1664507338208451	0.33019807784942434	0.32053356611870415	0.1828176222110268	
3070000	-1180.5135469641057	-1080.338431098911	-100.17511586519467	-1080.338431098911	45.48485869736216	3.1167512611552546	0.004584331360289044	0.4978815619745653	0.004235297149642223	4.648766254257743E-6	0.4512436745062719	-72.28910475266254	177.7154356714739	12.639820014957394	51.846448857191355	24.703528403711793	29.044570106493705	7	1	1	3	3	0.1664507338208451	0.33019807784942434	0.32053356611870415	0.1828176222110268	
3080000	-1185.0397020846874	-1089.1523843001228	-95.88731778456467	-1089.1523843001228	28.389726755921565	2.956272233823618	0.004815164513962942	0.8101536002949916	0.005998456741042767	2.287243063929142E-5	0.7301693990640369	-69.54954640011461	120.00609316072794	119.7997974066403	34.16889089305991	22.982185748778587	8.298645166462554	2	1	10	1	1	0.1664507338208451	0.3822205222527807	0.2685111217153478	0.1828176222110268	
3090000	-1198.056343022301	-1083.741926126558	-114.31441689574308	-1083.741926126558	71.36480103842173	3.5723890677140617	0.002586958005252658	0.3063399046803863	0.002523365428293293	7.888952043505059E-7	0.34425124145066494	-83.40633358578698	627.3846872312025	271.5053161745685	133.72946474776361	79.27910184069043	15.574762682789977	1	3	4	2	5	0.19380146158577774	0.3631119074810305	0.2411603939504152	0.201926236982777	
3100000	-1184.0500876527883	-1089.6450564483496	-94.4050312044387	-1089.6450564483496	32.051537408936255	3.4817920281479506	0.005946307906298263	0.02733327675625685	0.005960319594448393	2.920349063121569E-8	0.02854274577274528	-67.33993573793663	110.89676039500095	365.49524679554764	217.19845714242425	11.410310163201622	4.840849118180561	3	2	2	5	3	0.17307307820252757	0.35378716697787244	0.2712135178368234	0.201926236982777	
3110000	-1204.9057003911805	-1078.540657761802	-126.36504262937835	-1078.540657761802	104.2268848206936	3.808263041683939	0.0019319676808188838	0.6203115943767552	0.0016076142477183105	1.6078761718430368E-6	0.6719836063966307	-91.51426550690339	899.683752885936	492.67346599880386	184.06796160096584	182.6993142606221	8.940555985104272	2	1	3	7	2	0.16744299123328085	0.39534855945895986	0.26445956276399457	0.17274888654376513	
3120000	-1205.668382676254	-1094.180528320175	-111.48785435607888	-1094.180528320175	76.88791531138337	5.154339816897914	0.002352585348142095	0.16774336695755368	0.0023831870287666095	1.0501880750277727E-7	0.13661516620324324	-84.8138593474325	186.66043320208485	144.5601515266727	80.70195789874242	29.21815535761409	14.909362054956505	2	6	5	1	1	0.16398260219498328	0.35677154125738564	0.26445956276399457	0.21478629378363692	
3130000	-1182.0103195440613	-1084.8415668604955	-97.16875268356576	-1084.8415668604955	41.58168473955058	4.330258624908215	0.005761602159916271	0.33679304251257625	0.005512500743090621	3.015702890644883E-6	0.3119399937427715	-71.50707736015586	140.98194937463174	121.59036601991471	68.6173946352233	18.01939890249049	6.406149729959167	2	5	1	3	4	0.17665900444726854	0.3598519590204455	0.25178316051170935	0.21170587602057708	
3140000	-1169.2531300586206	-1078.705545152581	-90.54758490603959	-1078.705545152581	28.740305213699926	3.1477665355448834	0.0096889076906075	0.7821747242766528	0.007105609055466247	5.227238508108678E-5	0.8596626284803689	-63.39011268052573	143.88819662527504	54.61950630283527	29.321746450254086	55.019522038730166	3.7722394611361554	1	2	4	4	4	0.1707323248319026	0.3482616713557068	0.2928142551393849	0.18819174867300614	
3150000	-1168.237277251686	-1081.2680944397778	-86.96918281190834	-1081.2680944397778	19.229848299400096	3.927869885494595	0.00996811598844027	0.49273851792371004	0.009959361512856826	3.129635518226426E-5	0.5522415085354578	-63.63649883947609	97.1949251812361	35.22985481202486	36.07169062527967	12.930015578864746	6.0596361664178655	2	1	5	4	3	0.1707323248319026	0.3466955650077537	0.31845866846444826	0.16411344169589584	
3160000	-1173.3961622872926	-1081.786830657359	-91.60933162993364	-1081.786830657359	29.38166569509789	3.706914011264387	0.00523736464579895	0.6153679222071337	0.006017156786330213	7.5377336432363646E-6	0.5406213452851836	-68.60499800255428	145.56828532353387	91.14983607256352	1.2191873296236317	3.0271175940016666	4.511964761034487	3	6	1	1	4	0.17986365883914474	0.3276012159238923	0.31285441162135236	0.17968071361561103	
3170000	-1182.5682698578146	-1081.030449316375	-101.5378205414394	-1081.030449316375	34.45191027694218	4.6805934309451835	0.006134842411944658	0.3301802204145565	0.005603765335315121	3.7105379427081438E-6	0.33292140285881794	-73.55285962982934	45.441756431476534	72.9363665051623	197.46671759902208	62.71622290077498	8.33851812708907	6	2	1	1	5	0.17986365883914474	0.32217639883470345	0.3182792287105412	0.17968071361561103	
3180000	-1174.831468566739	-1083.985757162397	-90.84571140434188	-1083.985757162397	27.10085699083412	6.428669081403614	0.007604244190713722	0.8519276398201029	0.007106242758183854	7.176395114641332E-5	1.0389829713585548	-63.81334447352419	264.6491335913888	31.206006878241883	22.401319916295844	13.265058937067622	15.58542230928347	3	4	5	1	2	0.1671986023204528	0.32217639883470345	0.33094428522923314	0.17968071361561103	
3190000	-1178.0407702708258	-1080.4288770281014	-97.61189324272436	-1080.4288770281014	31.97486175181523	4.084521135576564	0.00577511491271233	0.47917913836061254	0.004991629440734327	4.84900829827326E-6	0.3912488804517475	-72.2141940513808	57.97712442239553	85.17846078013025	92.77879488709743	8.406185197044051	10.636967040468303	3	2	5	1	4	0.1671986023204528	0.3610608651018212	0.29205981896211536	0.17968071361561103	
3200000	-1184.6558011041395	-1088.3195540386837	-96.33624706545578	-1088.3195540386837	39.28025973766665	4.084521135576564	0.004220473591694997	0.2819363810177164	0.0038392103817178236	1.632121725237404E-6	0.31245066574757435	-68.47639819306326	69.13099822804432	133.69694906983864	251.45260635231247	6.94270186664303	11.707917663674428	3	2	3	2	5	0.17644857437777506	0.351810893044499	0.29205981896211536	0.17968071361561103	
3210000	-1173.6087506043732	-1075.1031341964942	-98.50561640787906	-1075.1031341964942	30.590928944549496	3.9090953545037923	0.007482624785862917	0.5235840314223315	0.006031968932110039	1.5291538978966072E-5	0.5143771111553099	-70.90890752442955	142.6144236114848	139.49363107217442	65.37955846689209	39.758110645697805	18.241614117420518	1	1	5	3	5	0.17201077372154006	0.356248693700734	0.29205981896211536	0.17968071361561103	
3220000	-1203.6075343795294	-1077.8908764436708	-125.71665793585852	-1077.8908764436708	104.33963637785752	4.144658411159362	0.0022550678719535397	0.7365861349707858	0.0017688052549951255	1.1987468844214856E-6	0.6296387594877474	-90.17642601952107	740.4307410453945	313.5203651721691	341.5018803953724	52.372161214371495	103.19361025751765	2	1	6	3	3	0.14851231871277748	0.32895471217010597	0.2927238805048249	0.2298090886122921	
3230000	-1174.581005588997	-1086.3748097709279	-88.2061958180691	-1086.3748097709279	23.68560201375048	3.4992493699670266	0.008001017496516168	0.47528177028003366	0.007146567543649931	1.3278801098979769E-5	0.465367035281485	-63.056653989488126	49.821240707777605	99.11077212840276	89.11529275947959	8.075065029008456	9.04895244315361	5	3	1	1	5	0.1634752646013658	0.3642850006152367	0.2704823411194791	0.20175739366391882	
3240000	-1186.1933705762438	-1090.298471201039	-95.8948993752047	-1090.298471201039	29.167488167202595	2.874602012379615	0.005734895287733432	0.3910941178167301	0.006013541022196214	4.225919002578246E-6	0.36505103569184544	-69.4513544319835	324.22137810479416	175.43559594710305	28.580806681061155	24.446555423286977	1.7862408718589138	2	5	2	3	3	0.1634752646013658	0.37770970275383586	0.2704823411194791	0.18833269152531967	
3250000	-1161.7986692148859	-1085.1393987373276	-76.65927047755818	-1085.1393987373276	17.139204589076783	4.5816102911247025	0.012274777611435058	0.6048618961637837	0.009890867406746894	8.434229234464793E-5	0.6906264277265929	-59.22801216869575	34.97665711638751	23.979688659234462	6.937874543647131	0.7209919836933646	1.1617806344602388	6	5	2	1	1	0.1634752646013658	0.3737205364179238	0.2744715074553912	0.18833269152531967	
3260000	-1178.9581187433157	-1096.0178090000195	-82.94030974329624	-1096.0178090000195	19.411762325164233	5.480230889334615	0.010058294830671067	0.49670363291446556	0.010074079529629054	3.218636603841822E-5	0.5559369890604864	-59.1272935957458	72.6939754958716	67.92699153977689	27.762939055290325	17.086177416664068	3.1030759930473897	2	5	1	1	6	0.1634752646013658	0.3737205364179238	0.2744715074553912	0.18833269152531967	
3270000	-1179.1290614583402	-1093.5813357604795	-85.54772569786054	-1093.5813357604795	26.677542626819974	5.480230889334615	0.006576050565267796	0.4632281073544805	0.008074135022328231	1.1998568832976046E-5	0.4692125316322386	-63.556924932075844	81.18627315986312	52.399402143198266	13.952203264598412	4.128492947687896	5.685526469606505	6	1	3	2	3	0.1634752646013658	0.3737205364179238	0.2744715074553912	0.18833269152531967	
3280000	-1198.1917938106346	-1090.0580912916375	-108.13370251899711	-1090.0580912916375	57.324761190229964	3.2150961204395	0.002641609641139272	0.3903565713141743	0.0024250644761803246	7.264570853717365E-7	0.3574003379306093	-78.47082610537265	1410.9329475944955	65.58385266336016	76.7959850218726	22.625282746750262	8.016830391614228	2	3	6	2	2	0.17110508814830452	0.35697921600180516	0.2744715074553912	0.1974441883944996	
3290000	-1193.0232117358382	-1078.3107653749423	-114.71244636089584	-1078.3107653749423	77.70521123553787	4.498627021874645	0.002587689623982672	0.9957477153745422	0.0026131582573396582	3.938884547092139E-6	0.7804591947339485	-81.50952962332568	588.1749350261288	75.06383753340661	93.41087698087125	123.60994679453664	0.9490143703188654	2	3	6	3	1	0.19532244934265672	0.35697921600180516	0.2744715074553912	0.1732268272001474	
3300000	-1180.8000836564338	-1077.5490855523421	-103.25099810409166	-1077.5490855523421	52.54566764203734	4.370125363256153	0.0038584105431414004	0.7078590355191111	0.002828385520002412	5.604734988283656E-6	0.7680361524609273	-73.38841047901045	392.52139036675175	247.82750348443847	67.39587991858835	11.776728994057839	17.965680300456842	2	3	2	3	5	0.19532244934265672	0.35697921600180516	0.2744715074553912	0.1732268272001474	
3310000	-1170.7460429035596	-1093.754261645404	-76.99178125815543	-1093.754261645404	19.95493297459424	3.7309085611291333	0.009785963440908577	0.006089008046413545	0.009795121549969638	4.793574888555956E-9	0.00707056743332048	-56.08138894769586	22.320570262569312	69.69487948664438	92.0140252385406	10.099850187386965	1.7095889792181247	2	1	4	4	4	0.16944609611714592	0.35697921600180516	0.2723677867400833	0.2012069011409661	
3320000	-1175.3857572441807	-1093.8677495660777	-81.51800767810302	-1093.8677495660777	21.96901146653882	3.139077690936288	0.008366625328829683	1.2219350436617162E-4	0.008367017597647368	5.593246468429905E-13	8.9384925472419E-5	-59.195869716346174	24.26269168468883	35.4375240541803	186.70676325042072	21.73324863934022	7.319409952584585	4	1	2	1	7	0.16944609611714592	0.35697921600180516	0.2723677867400833	0.2012069011409661	
3330000	-1183.6032195420323	-1087.3017953604854	-96.30142418154695	-1087.3017953604854	38.36461142102717	4.188230998013579	0.00535845459866253	0.5324158348949147	0.0046661120705088184	5.2002131393013465E-6	0.4537446732689541	-69.19246345171133	62.25098914364598	201.13786100568777	24.600507294543966	11.444360797221714	18.36549134502219	6	1	4	3	1	0.16944609611714592	0.35697921600180516	0.2723677867400833	0.2012069011409661	
3340000	-1165.4359369472156	-1079.8262185617214	-85.60971838549416	-1079.8262185617214	24.366492042166836	2.7234643192890573	0.009926616077755858	0.8397966977846374	0.008732706534668691	6.335538023750728E-5	0.7861366125263342	-65.37407793741271	84.99224048705065	36.647291353721236	4.20156633636282	3.6636385600546704	2.175984480080524	2	9	1	2	1	0.1919289056467143	0.33199519342426326	0.2723677867400833	0.20370811418893958	
3350000	-1179.9452074662063	-1085.1144668606353	-94.83074060557104	-1085.1144668606353	28.73645158111328	3.4210863013524118	0.00808443533158923	0.5287794486664438	0.006903676873575797	7.819425006184655E-6	0.38710259863043917	-69.13489352583478	130.6793695922656	44.3752736418009	68.57838013611408	9.447402102392092	13.604953031415281	7	1	2	3	2	0.2062884410495655	0.33199519342426326	0.2414707601393735	0.22024560538679816	
3360000	-1161.7876124128943	-1082.5896916011582	-79.19792081173615	-1082.5896916011582	18.90837889259721	3.4210863013524118	0.01010677740171335	0.4848907911845614	0.01020606614528839	4.258270769649805E-5	0.6348301973129172	-58.491707085111	44.56541084252888	27.463490600868504	35.755811417307754	7.510879492812144	0.08870612418410029	2	1	9	2	1	0.21392296367892272	0.33199519342426326	0.27209783981879504	0.18198400307801937	
3370000	-1182.8315395958518	-1093.3240499478368	-89.50748964801504	-1093.3240499478368	26.535279875050602	4.60421664348343	0.00714223438856974	0.5800096117406809	0.006990230952163025	1.885723817889301E-5	0.6240038000387388	-64.2302614762659	225.7860321186135	80.36133067103927	16.791790781592663	13.034921862426247	7.23508345507663	2	5	1	4	3	0.22192406342451637	0.33199519342426326	0.2640967400732014	0.18198400307801937	
3380000	-1173.0064214364136	-1091.6619538386726	-81.34446759774106	-1091.6619538386726	20.148831758566608	4.60421664348343	0.010542303805455762	0.1830036798763566	0.01036278611860024	4.0813612628456776E-6	0.18694448392070426	-57.925645808153995	46.60729376710517	46.49033512236542	110.27964128665599	5.15787772951032	4.848397617333017	3	2	2	1	7	0.1948217315673074	0.31825967800254873	0.28930313354568493	0.19761545688445933	
3390000	-1176.1432173803237	-1090.267938159635	-85.87527922068881	-1090.267938159635	22.862414953924016	3.2102156540021745	0.008442910017752983	0.6491718359106469	0.0075770226124410684	2.692427253021474E-5	0.68614680062366	-63.15521615807076	41.8570848941096	50.985702991181306	3.9590525325196615	11.527493556327752	8.446313774095858	1	6	2	3	3	0.1948217315673074	0.31825967800254873	0.28930313354568493	0.19761545688445933	
3400000	-1189.3106902696552	-1091.3576755168772	-97.95301475277795	-1091.3576755168772	41.33635381024241	4.974623786275439	0.004611473896599849	0.04430817494520048	0.0045664550188638416	2.700747412682689E-8	0.03592855855908672	-71.68701619115892	379.78486796533275	109.93096862490808	53.381737479593006	26.352746840861478	23.29067311852835	1	6	1	4	3	0.19956433527914946	0.31825967800254873	0.29015667517956895	0.19201931153873325	
3410000	-1191.7840581361158	-1088.6365290309202	-103.14752910519562	-1088.6365290309202	52.927243033076785	4.581844500190753	0.003994266383656054	0.22014977948241957	0.003655057603563642	1.2547244028257106E-6	0.3097071883002638	-74.24076479726942	322.92793438742785	68.7465981667879	193.01776374631726	11.588092268760704	11.079641102328818	1	5	2	4	3	0.1980128238752327	0.31825967800254873	0.29015667517956895	0.19357082294265002	
3420000	-1176.013146943575	-1081.9301220927657	-94.08302485080925	-1081.9301220927657	31.69253048479605	4.70870373411673	0.005267480223083661	0.42534799966785214	0.00560694265279196	5.431063020331066E-6	0.39871743120227815	-66.68752786301566	294.71336299496454	58.15050289179891	76.25160147875746	29.441822836887038	2.9467640731423845	1	3	3	5	3	0.1848512787307914	0.33972241029705824	0.2568329579346584	0.21859335303749236	
3430000	-1193.4872908296563	-1085.0060028860657	-108.48128794359054	-1085.0060028860657	54.74275592853031	3.6748872146142313	0.0029234760905569243	0.38713571180135953	0.003055499498595765	2.0465065583675734E-6	0.451485307378544	-82.47618712201282	79.61585201118642	114.21443683631853	80.07766591494553	31.293853599405637	11.556145814262402	1	4	2	6	2	0.18905602606103306	0.33972241029705824	0.2568329579346584	0.2143886057072507	
3440000	-1185.2288987445509	-1092.9461368948287	-92.28276184972208	-1092.9461368948287	39.86245447750377	3.1711422130224975	0.0043056611947795715	7.645138272303277E-5	0.004305598160871691	1.4093378524363244E-13	8.719146814835239E-5	-70.89056316063377	117.14467419747297	301.8573514422339	39.97404859200676	7.612186137877984	6.52339548309837	6	1	1	6	1	0.18905602606103306	0.33972241029705824	0.2568329579346584	0.2143886057072507	
3450000	-1188.8425204381206	-1080.9158993272893	-107.92662111083123	-1080.9158993272893	53.51365424866872	4.130298239727729	0.003953856951993977	0.6398357324376829	0.00336127830118397	4.372631896904714E-6	0.6174317206303028	-78.47306920815373	644.0751942533898	34.19915949192622	33.424214407422646	42.69795979886858	25.073158431922895	5	2	1	2	5	0.18905602606103306	0.3201814490101253	0.3124130421079432	0.17834948282089885	
3460000	-1169.9775197452288	-1091.9483032452313	-78.02921649999756	-1091.9483032452313	19.891432034315464	5.343903156649256	0.00804445344586658	0.31778892233234535	0.008794409179275818	9.018266645471806E-6	0.36563181407060863	-58.352879978592	36.09051327665979	47.17992907569845	3.1440496214654594	5.377779532912168	3.9184575421291017	1	8	3	2	1	0.18905602606103306	0.3201814490101253	0.3124130421079432	0.17834948282089885	
3470000	-1166.2069546067542	-1075.2772717046112	-90.92968290214287	-1075.2772717046112	23.004544186404136	4.3625433460202325	0.012549380358200739	0.7010111440597995	0.010216590476459252	6.788690796695404E-5	0.7209111107873107	-63.441909623375736	520.0528404196642	141.14804332239603	33.73123407006953	6.380305219025165	5.4820417184860775	1	2	7	3	2	0.18905602606103306	0.3478533063153165	0.28474118480275196	0.17834948282089885	
3480000	-1174.7876454287793	-1087.5979280816164	-87.18971734716295	-1087.5979280816164	25.75858797397965	4.3625433460202325	0.010189242114416276	0.504526537064819	0.008859962771222274	3.768981276138095E-5	0.5932519234756758	-63.91526293104781	48.735934747847175	59.7452586953584	35.3599007855153	15.805192610143166	6.118208241653047	3	2	6	1	3	0.18905602606103306	0.32873855900869786	0.3038559321093706	0.17834948282089885	
3490000	-1169.1045929412253	-1084.4601566729061	-84.64443626831905	-1084.4601566729061	20.7191475219156	3.294213635999602	0.007378196670884077	0.43590205543710575	0.007612746230893731	1.2820350661644542E-5	0.4462086894518383	-63.15536311420136	77.05119963229285	36.07056353743722	28.341651254353273	4.817575704326301	4.952943991143356	7	2	3	2	1	0.16812132776893862	0.3496732573007923	0.3038559321093706	0.17834948282089885	
3500000	-1182.5223829277052	-1087.5702491983523	-94.95213372935294	-1087.5702491983523	29.05048930913918	4.02212337349914	0.005750560837333251	0.3488770456738793	0.0056236535104695375	4.4743056183741E-6	0.3711147875348736	-68.67822864344465	109.38707833510728	86.04730313856389	105.9620322879256	35.91291563533821	2.707809022632501	2	4	1	5	3	0.1840688893677238	0.3347147088065509	0.2943858577033256	0.18683054412240002	
3510000	-1189.9158092092487	-1083.7296958751494	-106.18611333409918	-1083.7296958751494	48.75529543477728	4.02212337349914	0.004732145587721245	1.0094383864883607	0.0032896246232990527	1.8775706768818145E-5	1.087967396959631	-73.56774064963223	668.7493847677225	464.07241791728114	94.5228899268665	25.163093566328595	14.040842345323245	3	1	1	9	1	0.1676859503877832	0.35109764778649155	0.29527634362936744	0.18594005819635817	
3520000	-1170.3025001359508	-1089.5578310351702	-80.74466910078068	-1089.5578310351702	21.44760120880214	3.390489316085161	0.009375704292514211	0.6651438214677757	0.009244282782165601	5.0749161803120284E-5	0.7103858126761065	-53.91001108259059	137.2185587419326	241.2676314184306	2.894353165618849	9.635914820252701	3.8959500028246805	1	3	2	3	6	0.2274777688891501	0.35314464606622403	0.23343752684826805	0.18594005819635817	
3530000	-1191.259765459933	-1080.6400091023256	-110.6197563576074	-1080.6400091023256	33.07132639251482	3.6652559838250043	0.004735679752249753	0.4819632305958045	0.0039059132097291754	6.645198493746464E-6	0.5396445801562793	-73.9936148238653	1692.9796170023626	574.4068219083043	1000.3641113646905	25.27310880163507	25.876500120989878	1	1	1	11	1	0.19492100073606086	0.35314464606622403	0.23343752684826805	0.21849682634944742	
3540000	-1221.6121484610778	-1083.8997245827456	-137.71242387833223	-1083.8997245827456	186.87253952848215	3.6652559838250043	0.0012650572685890113	0.7661363593539444	9.401422013429906E-4	1.2343588110629108E-6	0.8936918368896769	-102.0753249782616	723.8520921924494	596.9814169210412	358.42911791826674	64.90200205683662	85.75264225455412	1	8	3	1	2	0.19492100073606086	0.31543097343745546	0.2711511994770366	0.21849682634944742	
3550000	-1224.2439784039982	-1088.8747772481634	-135.3692011558348	-1088.8747772481634	141.62893303675585	3.6652559838250043	0.001454761619695252	0.5902219809469468	0.0013042599283901338	1.1327628031375764E-6	0.765349734956194	-98.91166336962422	1192.0941143293348	228.93529696197538	253.08779316563675	243.17610505674136	257.2876426952797	1	1	2	1	10	0.20280235277284944	0.3592763280357901	0.21978236495559406	0.2181389542357667	
3560000	-1185.3854680825034	-1087.1335700755517	-98.25189800695166	-1087.1335700755517	37.78287419117608	3.3418205522577775	0.006023903038618394	0.6978240809336241	0.004352339614592501	1.917214759850928E-5	0.7831939639580572	-72.75697226422247	51.201831872116735	116.39707789134525	81.78134987772843	8.358687177236867	4.147069242073445	3	2	5	3	2	0.20280235277284944	0.3592763280357901	0.21978236495559406	0.2181389542357667	
3570000	-1180.4994602265544	-1081.7635057758228	-98.73595445073178	-1081.7635057758228	40.00728572928175	3.318844541406547	0.005331310482793352	0.6305356051481317	0.004660170586570484	1.2834671438949807E-5	0.6351289135361459	-71.70603239507288	36.0285287679387	51.171496505584614	74.4529168815305	110.2921180416883	2.435818765506511	5	2	1	3	4	0.23714977834443202	0.3768264868246031	0.21978236495559406	0.16624136987537116	
3580000	-1175.477816009344	-1088.1244563273226	-87.3533596820213	-1088.1244563273226	24.028649540541235	3.2253530829710844	0.006710704567413428	0.6706941885146191	0.006049743452639692	1.8475485397883263E-5	0.6590870588533433	-63.63684954654263	91.77892076553324	20.192044097598124	29.730019860180356	23.126167255133694	0.7719780386880292	6	3	2	2	2	0.23714977834443202	0.3567726766252409	0.23983617515495625	0.16624136987537116	
3590000	-1182.3585916341779	-1086.9020841112092	-95.45650752296862	-1086.9020841112092	41.47938551598892	4.4114753172008765	0.003493603824702491	0.5149909089276938	0.00325152843105216	3.6995392966387667E-6	0.5827054850149448	-66.49914228013768	355.4188964270723	323.0003489253206	7.096655172086157	14.874269539280705	18.770345680239153	2	2	3	2	6	0.1746448055777945	0.3567726766252409	0.3075894265325531	0.16099309126441186	
3600000	-1177.9041946115149	-1090.2494920649267	-87.65470254658815	-1090.2494920649267	39.82976682787666	3.5321130495205404	0.005114639596627863	0.6822725373612099	0.004550485926437431	1.324203657986282E-5	0.7096721178918992	-62.74690870956939	214.22492677851596	13.313965787949527	21.67921215449592	19.769731465768203	2.8606017922196836	2	9	2	1	1	0.1746448055777945	0.3567726766252409	0.30366252255743115	0.16491999523953385	
3610000	-1166.0078270080364	-1083.8424495854867	-82.1653774225496	-1083.8424495854867	26.142336902242697	3.9457971861124936	0.006454756193199442	0.6460205905609326	0.005495086331658603	1.3836603374489138E-5	0.5877735541983533	-58.386691996335855	295.7391056786759	51.19236216406539	9.48121576576627	7.149365077065719	2.465887434771164	2	4	4	4	1	0.19734135663352828	0.33407612556950717	0.30366252255743115	0.16491999523953385	
3620000	-1161.1601263817718	-1083.4841930257846	-77.67593335598721	-1083.4841930257846	23.298833511171726	3.9457971861124936	0.008035824330029528	0.7945372931408885	0.007078977856046329	3.687938789135556E-5	0.7638559621068707	-53.35357471440918	432.17789097630225	12.874942837588558	5.126721698509158	5.363273046250598	8.401810317314466	2	2	1	4	6	0.17567827464781105	0.29611948201288224	0.31824897099020644	0.2099532723491007	
3630000	-1211.584887646627	-1081.0249256553468	-130.55996199128018	-1081.0249256553468	216.17663629665947	3.8198852530099487	9.011167738553057E-4	1.0693919705595243	7.297764955776792E-4	2.0758177493434316E-7	0.7141594239082034	-89.1455521694677	3786.423533444726	4288.9123569274925	168.08059581903493	71.53554015170981	106.50114857474041	2	1	1	7	4	0.22197666950504602	0.3573184289069113	0.22850665455831137	0.19219824702973173	
3640000	-1194.6018686503794	-1079.752573953333	-114.84929469704633	-1079.752573953333	63.5998675032755	3.8198852530099487	0.004020460688628774	1.158943584642558	0.0024532201092290176	1.8964532530699225E-5	1.401622227680757	-79.85710016298442	2054.7868597409456	151.03746748400727	108.76769538000069	41.698897424505915	31.659801379516285	2	1	4	6	2	0.22197666950504602	0.32601371654146366	0.26546139793963003	0.18654821601386068	
3650000	-1175.4250906458267	-1081.159999625856	-94.26509101997057	-1081.159999625856	22.41095717560538	3.2260000200656838	0.008686326947943449	0.47036752570373713	0.007998497387557665	2.1166656206400772E-5	0.5870312584214158	-65.66605583488966	226.53038057821215	401.05282397394353	28.36197386583387	30.438500748497066	4.141062101106583	2	1	5	4	3	0.20301753762697733	0.31724070307671914	0.2844205298176987	0.19532122947860522	
3660000	-1193.1159523045033	-1073.698087722344	-119.41786458215924	-1073.698087722344	100.3722704701441	3.347272187360763	0.0015463379839724773	0.8733442932501683	0.0013660314442736023	1.8053859543723885E-6	0.8860432063584628	-85.04645532651764	1340.556232764313	815.6204145970985	74.35585143503818	36.587999433044374	30.589112671730387	2	2	5	1	5	0.20314112582679184	0.3041609192747803	0.2844205298176987	0.2082774250807296	
3670000	-1193.3311171212533	-1090.8182370759887	-102.51288004526474	-1090.8182370759887	52.64025532383255	4.183579978693522	0.0027337416444069996	0.571355069350741	0.002362075438909905	1.6420776197608642E-6	0.5424961549672436	-72.38176309695214	344.11234133383834	335.4341906069374	53.22319127709221	38.773893643214535	20.45347939046893	2	1	1	3	8	0.16797794610637462	0.3355704925359919	0.31958370953811593	0.176867851819518	
3680000	-1196.6386250013543	-1085.0586916764157	-111.57993332493866	-1085.0586916764157	57.63884985310873	4.308501918762653	0.0031071856978135953	0.9456533309988919	0.0023130797106969882	4.157622445766855E-6	0.7976478287866934	-77.55631574412652	798.9423131054917	730.1524308237163	34.270763842613604	31.730548998188297	41.99747428437966	1	2	2	6	4	0.19315393815142778	0.3345363529559992	0.2954418570730555	0.176867851819518	
3690000	-1170.7631460669247	-1082.4034259786863	-88.3597200882385	-1082.4034259786863	21.703634783340014	6.279393255711173	0.013716047010437155	0.6409569130741697	0.010176205921744761	7.611127471939379E-5	0.7042000058267944	-66.66818658589654	10.6304353053713	29.14087029603767	13.668510878717647	17.623124957925324	3.345596328539564	4	3	3	4	1	0.19315393815142778	0.3345363529559992	0.2954418570730555	0.176867851819518	
3700000	-1173.5149942385497	-1083.7590892692133	-89.7559049693363	-1083.7590892692133	23.554521257596072	4.627396482775747	0.015864331781933617	1.0110511340116632	0.010636018831932574	1.146143754647529E-4	0.8705522892465172	-62.886803837707824	229.69795246588774	28.309508846174865	19.493970265975086	22.581431389131026	9.864975780112388	3	6	2	2	2	0.21946349261616138	0.3218094001443661	0.2755731822340341	0.18315392500543887	
3710000	-1175.6873007612933	-1085.330607979338	-90.35669278195518	-1085.330607979338	25.565086538733347	3.163058154271414	0.007559046978556339	0.5561590009897275	0.0067673783488207285	1.044971636335107E-5	0.4463808687671949	-64.73747091970327	121.81549490825665	110.01401979883808	163.96029902596442	3.7783002028687744	0.9071979617776081	3	2	4	5	1	0.2156649377332948	0.30773496006748646	0.2725847038439669	0.20401539835525226	
3720000	-1193.273922589121	-1085.0891486575426	-108.18477393157843	-1085.0891486575426	38.99431665608482	3.709995235117804	0.004083127102626008	0.3193541810769547	0.004089770942223684	2.1002728890715182E-6	0.3650064046735024	-78.02436717950286	767.5274897693552	156.8458622760415	45.34501942843713	64.40870997952088	25.0989139798409	2	6	4	2	1	0.18347818964003537	0.33992170816074585	0.3076567085205565	0.16894339367866265	
3730000	-1185.489844431843	-1085.7546885364152	-99.73515589542784	-1085.7546885364152	29.771781558716725	3.709995235117804	0.0053222080815246596	0.3550078969203869	0.0058066470202577415	3.558254650635521E-6	0.3196600675418157	-69.15985546697853	2217.932389454351	40.756687042296264	89.64531333006516	11.87842279067706	5.467059861258707	1	1	6	4	3	0.2207010265631962	0.33992170816074585	0.2704338715973956	0.16894339367866265	
3740000	-1187.817172543839	-1083.065480694264	-104.75169184957508	-1083.065480694264	43.4954709428385	3.4756943546553414	0.004240184315794276	0.5406841549015654	0.004512774051489521	6.0504945547900465E-6	0.5379395194567524	-74.49801765524852	307.5218446608305	105.38048921586274	168.40968752633157	59.491609826420955	20.936881442818127	1	5	1	5	3	0.2207010265631962	0.30823431497843146	0.2691488349448054	0.2019158235135673	
3750000	-1179.7949118327106	-1078.0449225365687	-101.74998929614196	-1078.0449225365687	41.45450274520745	3.4756943546553414	0.006923303155203691	0.8012613528872132	0.005091639010610501	1.1785414030227862E-5	0.6844706238319973	-73.89557743137036	167.1254771986493	61.6810671055563	98.4912685905473	9.397044339194917	13.71127043904272	4	2	5	2	2	0.18339463969109587	0.30823431497843146	0.30990526238948507	0.19846578294098796	
3760000	-1186.762954456346	-1084.9233681973762	-101.8395862589699	-1084.9233681973762	39.06436375321246	3.1945172383867546	0.004248744329493539	0.16414202557904128	0.004178833264288581	5.000537102595654E-7	0.16813563271469886	-77.33659757792823	223.4817302583143	268.8126779499588	22.13489047461817	5.6944392228624885	6.0394925292256	1	8	1	3	2	0.18339463969109587	0.3156367702990564	0.30709663368818885	0.19387195632165918	
3770000	-1220.1956807395645	-1084.4376903793595	-135.7579903602049	-1084.4376903793595	176.19393292660135	4.5964907805440856	0.0011042319965424892	0.41837530760768044	0.0010571927534353822	2.530241005112199E-7	0.4590995923694851	-95.678098364101	2135.4761601004834	280.44215755485055	457.81096403317076	949.803876116913	93.60039326217154	3	2	2	1	7	0.21280963254385135	0.29399954806465073	0.30709663368818885	0.18609418570330935	
3780000	-1196.9912980296106	-1086.5852562722557	-110.40604175735484	-1086.5852562722557	55.05907222503384	4.5964907805440856	0.003847387953243196	0.26038142918815244	0.003489005581896104	7.432822134265458E-7	0.23426195650140058	-82.38855811563384	258.3053883194992	128.5011018754778	184.19203925029845	14.807795953833033	8.469831566262016	9	2	2	1	1	0.21280963254385135	0.29279767486007663	0.293751812001787	0.20064088059428525	
3790000	-1183.3919652557395	-1081.169209105052	-102.22275615068757	-1081.169209105052	48.16425106735055	3.423811798852762	0.004700226034269766	0.9755787872839513	0.00411906794615589	3.428834526678227E-5	1.0446454071854503	-76.7951187825206	154.14999945566112	58.50710304269644	30.846244636375367	14.358059815195402	2.054841150010918	9	3	1	1	1	0.16350675323093072	0.3043957464021486	0.3077158169974114	0.22438168336950948	
3800000	-1210.807594050539	-1086.4130701187416	-124.39452393179721	-1086.4130701187416	91.5940213693066	3.423811798852762	0.002327003773382978	0.42205165434853126	0.0018234761076551893	9.129409476590382E-7	0.4410276560691598	-90.32607918775255	242.96852525575883	741.2771489341062	201.11875487655132	165.24210333318715	13.264079069329366	2	3	3	4	3	0.16350675323093072	0.3043957464021486	0.3077158169974114	0.22438168336950948	
3810000	-1239.3207162129834	-1087.8042240229522	-151.51649219003116	-1087.8042240229522	426.83916361091747	3.2195501373002955	3.451409346422121E-4	0.4763149017465003	3.491901204260366E-4	3.289549607857749E-8	0.5546866326768785	-109.62856184971749	4332.505707041372	4295.603112172163	2578.6225849513135	161.97465520974222	34.107116968970644	3	1	1	9	1	0.16343152108840311	0.35839120345959974	0.25379559208248786	0.22438168336950948	
3820000	-1216.0393747728715	-1084.1689100830386	-131.87046468983303	-1084.1689100830386	132.60096239156766	3.745320086311197	0.0011453257987622922	0.4311091393636014	0.0011284968579985402	1.889453190715751E-7	0.38535412125797586	-96.10042834913146	930.4476501987084	506.2547622975684	507.2023661159696	35.00307337211619	87.31436347710698	5	4	1	3	2	0.15688221644135836	0.34369785943394515	0.30217234214167554	0.19724758198302117	
3830000	-1205.5991147715047	-1098.5369711916517	-107.06214357985294	-1098.5369711916517	51.90549083556432	4.364629911849375	0.003245230996379885	0.049452999075451504	0.0032224908952176393	1.8916023375014493E-8	0.04272785528781335	-79.6750674240584	236.97520548050917	353.9758863050519	53.39697477767571	44.66961318447463	6.7125687918937285	6	1	3	4	1	0.18476043094900707	0.34369785943394515	0.29481003895716235	0.17673167065988565	
3840000	-1185.230802700045	-1080.478582819679	-104.7522198803658	-1080.478582819679	40.088188991619944	4.364629911849375	0.004226920908513443	0.5010850257711493	0.0034901876894397523	1.7722924804092234E-6	0.3742459911483583	-76.95285956375034	313.66932562741204	219.3529243451396	36.48510502113162	19.017962860814826	10.660801382912096	6	3	1	1	4	0.16339651499278615	0.3511546443226569	0.31525908125081425	0.17018975943374287	
3850000	-1194.3153794185057	-1097.776740129432	-96.53863928907373	-1097.776740129432	41.4676534793561	3.1628979454908563	0.004334315911930189	0.01095303137981752	0.004321556116776425	1.816603299999376E-9	0.00985659620069853	-75.82364964305512	138.23275546611907	211.4687979964682	10.674685280200103	4.095188962515416	3.1501076783297695	1	8	2	2	2	0.16339651499278615	0.3414208824958147	0.31525908125081425	0.17992352126058508	
3860000	-1211.8811543046843	-1083.2946566731857	-128.58649763149862	-1083.2946566731857	109.17534038193875	3.949398710379527	0.0014495103954053113	0.612058888688814	0.0013936035532061102	8.530578273207618E-7	0.645210501174808	-91.68495733023359	1268.1631904526307	294.6281532878311	356.10589413087706	90.34325442238826	196.38599585787233	2	4	1	4	4	0.1616760732039223	0.32695078305265346	0.3169795230396781	0.19439362070374633	
3870000	-1216.8165082661012	-1087.3190311891904	-129.49747707691085	-1087.3190311891904	172.0765635191337	3.949398710379527	6.90920866820605E-4	0.5347309475082989	8.824404263891279E-4	1.9226513755236056E-7	0.5358448290968554	-96.73835987096966	533.7651533295806	364.7080075297749	82.23632153997694	108.47475862801181	61.067927866084695	4	4	4	2	1	0.16090240686560214	0.3623339789393594	0.28236999349129227	0.19439362070374633	
3880000	-1210.1676575605359	-1086.071405730368	-124.09625183016792	-1086.071405730368	120.70905614271378	4.502211190643526	0.0012165059852495038	0.21363432695235804	0.001143949194777345	8.666372327607064E-8	0.24852390998627932	-92.61749176893038	386.83607429603217	413.70258789809907	101.7311438273839	51.52519704211452	94.4739118255647	1	7	2	4	1	0.19347134727152188	0.3638135201257077	0.28236999349129227	0.16034513911147827	
3890000	-1192.8956259207187	-1080.3032511092963	-112.5923748114223	-1080.3032511092963	62.6727000223133	2.750491580845678	0.0029379922527644296	0.5525300730868782	0.0027469526571876866	2.0243201033307825E-6	0.5280525666525191	-81.5603934575676	612.251884837438	172.2165722109375	216.64255263034104	19.521915093207305	19.54735459171594	1	6	2	3	3	0.2102678979053379	0.3332237885637357	0.28236999349129227	0.17413832003963428	
3900000	-1178.3015554171322	-1083.2159526785852	-95.08560273854701	-1083.2159526785852	28.73428282457069	4.390426908336569	0.005836830576393784	0.5337032617800976	0.005458033863609398	1.1864301609452252E-5	0.5449086929837283	-66.65477196813764	70.5781600320882	205.6993758573226	123.53047281964898	27.18991872817851	5.223644163429282	6	1	2	3	3	0.20584602829479184	0.3253135668968171	0.28236999349129227	0.18647041131709888	
3910000	-1189.1783444182518	-1080.5892514335055	-108.58909298474619	-1080.5892514335055	50.640511870293444	5.402024224797316	0.004891258354151081	0.5387579302029825	0.004497114934640486	4.90892866396825E-6	0.4803488281527546	-78.06779365837079	94.05079130520426	150.29376157334252	194.30113891399336	76.79944569579852	52.04453557959578	2	1	1	3	8	0.18892816290256326	0.2971031281960012	0.3095787631225635	0.20438994577887218	
3920000	-1180.9982494055027	-1083.391600428504	-97.60664897699866	-1083.391600428504	37.804579799239356	4.353380189451285	0.004292182835692093	0.3839354561125894	0.004554195381882299	2.76298192421744E-6	0.3520548689878404	-73.5247934529089	157.20775978194396	56.5303382557574	25.215343016727193	13.820523621594656	10.158975629713579	7	2	2	3	1	0.19445370550272653	0.29157758559583796	0.3095787631225635	0.20438994577887218	
3930000	-1185.4027153200157	-1093.1214838369963	-92.28123148301941	-1093.1214838369963	33.66129625875841	4.001586473863675	0.006149456890984953	0.18472510296907743	0.005963408039569679	1.2025485609099841E-6	0.18128001744315547	-70.00957001039733	125.47009575028429	69.82691865510638	10.199709545596619	14.078489554102898	4.053762731092358	6	2	3	3	1	0.19445370550272653	0.29371437206900813	0.3074419766493933	0.20438994577887218	
3940000	-1187.667308851252	-1082.8475084052677	-104.81980044598437	-1082.8475084052677	37.417664726414536	4.430950183882557	0.004654396578032299	0.21355962230896697	0.0043642241669818995	1.210850574509911E-6	0.23420671608847626	-75.61027041887121	1807.1189443378391	260.91445025060483	22.200885836212905	17.812655526189136	6.021946543860702	4	3	4	1	3	0.1760284932393402	0.32890236573679227	0.3074419766493933	0.1876271643744744	
3950000	-1197.5736556797046	-1092.355329902093	-105.2183257776117	-1092.355329902093	68.76128326174712	3.6769548707076143	0.002712723035083202	0.015485016437251376	0.002711936904488949	1.435955801329567E-9	0.013949921996918514	-76.33107402799625	251.8421290411268	233.20442206783315	427.5848931926568	18.218044540455764	23.302684613137775	2	2	3	7	1	0.1760284932393402	0.32890236573679227	0.3074419766493933	0.1876271643744744	
3960000	-1192.6116037541706	-1090.0974021490636	-102.51420160510693	-1090.0974021490636	51.47466504460134	4.355408606806493	0.0042904119046543905	0.1948869483748096	0.0044676591945088774	4.0390328055799693E-7	0.1423332733605903	-74.58159196722107	158.42135446514376	134.5472671213655	68.45061691253196	94.13285879700948	20.066968087302445	2	1	3	1	8	0.17961101443300131	0.3253198445431312	0.3074419766493933	0.1876271643744744	
3970000	-1189.081788559742	-1092.476711047323	-96.60507751241906	-1092.476711047323	39.062770454427	5.094692414812607	0.00472927607478976	0.1411911967550016	0.004705698640142571	3.2011482167273516E-7	0.12107700553651829	-71.79189861525178	27.698707932249516	38.49953732779788	121.05083341401034	17.291314874732247	18.85532574068514	1	2	6	5	1	0.18020572205108845	0.3476931713938648	0.28447394218057254	0.1876271643744744	
3980000	-1192.0566649368845	-1088.1842700600357	-103.87239487684877	-1088.1842700600357	51.37441958417747	3.823618569448185	0.00313670546869377	0.11412528914808116	0.00314067781164177	1.2377653070017392E-7	0.11155424259207126	-76.02561433097836	318.39765792539396	143.35907765886307	139.3260445125035	8.551674691526511	19.04776001319582	2	1	6	4	2	0.18020572205108845	0.3476931713938648	0.28447394218057254	0.1876271643744744	
3990000	-1166.8712000892097	-1081.2392217987378	-85.63197829047189	-1081.2392217987378	32.90470143270264	3.823618569448185	0.006048381588970378	0.863675562464247	0.004291151108931564	1.4956014753429959E-5	0.7633330460470092	-58.41999051207885	415.5654920476445	53.85461518860697	11.239247728982177	3.164914277816864	11.138896916680924	2	1	4	2	6	0.1898281189393328	0.2975212412271669	0.31408054803784824	0.19857009179565227	
4000000	-1169.9403590438262	-1081.9160522637383	-88.02430678008793	-1081.9160522637383	32.38615263615158	4.218310871603724	0.00537030292530791	0.6458282148383396	0.0060718942647682616	1.9710188168823953E-5	0.7141717230741361	-61.13953272933972	253.60520279878094	93.19708685259384	4.778211248149636	9.875747617958746	20.390803495216804	2	1	3	6	3	0.1898281189393328	0.3046358109503863	0.31408054803784824	0.19145552207243288	
4010000	-1179.6396502298614	-1084.4685336002126	-95.17111662964881	-1084.4685336002126	52.29626771043554	4.350644281351273	0.0036598452715276746	0.7840900385702702	0.0028735934085216963	2.5837573475910224E-6	0.5573564309043166	-65.869265373017	492.36421288594795	127.15358785450348	20.69017424423505	31.309531010230206	8.921700869153659	2	1	9	1	2	0.18498977786483792	0.3226042800786726	0.31408054803784824	0.17832539401864145	
4020000	-1198.641837297302	-1083.0540764747561	-115.58776082254572	-1083.0540764747561	92.52557042118993	3.9708145863775264	0.0018317724480570096	0.8379620980140549	0.0015541454387502146	9.445335381746286E-7	0.6221404293746138	-80.41554657665003	3784.684813682392	1076.8601471473985	49.141565131513104	16.144317322039576	15.454505039396768	2	1	8	1	3	0.19979141257512179	0.3226042800786726	0.29927891332756434	0.17832539401864145	
4030000	-1192.5394364695887	-1082.861275909496	-109.67816056009265	-1082.861275909496	72.11662990592426	3.768043885808348	0.002197470401319639	1.0800483034216677	0.0021907133839766694	3.828656115179764E-6	0.8133091726902361	-77.5002170519816	732.4684457691052	319.73956618485323	38.41212068869384	27.81626866526044	23.79845234878598	1	3	1	6	4	0.19979141257512179	0.3226042800786726	0.25319913600635696	0.2244051713398488	
4040000	-1194.6147710751707	-1091.8585330623582	-102.75623801281235	-1091.8585330623582	42.01138801480197	4.730415486831286	0.004037525804375044	0.1998028375583103	0.004029549891918828	5.161575813116566E-7	0.1755853239612949	-75.7230122699308	77.4632514790431	46.48651551188908	147.39982733305212	45.72644825336693	12.826888229766919	1	5	4	3	2	0.17528101376082184	0.30402317959949243	0.314286702222698	0.20640910441698787	
4050000	-1194.102576799134	-1094.294135273319	-99.80844152581518	-1094.294135273319	39.00621693802793	4.603387910412573	0.004697364570140345	0.45081912468064095	0.004104573432802354	3.823883013628344E-6	0.42468913698942085	-71.83331651347392	165.93106900768305	82.69031454608955	88.43758233614012	5.313838268976278	17.238444493995594	2	2	4	5	2	0.19419117505263414	0.2723426915329786	0.314286702222698	0.21917943119168942	
4060000	-1180.411454973535	-1097.6230889313977	-82.78836604213726	-1097.6230889313977	24.84551164070291	3.4460508304459427	0.007775839378560613	1.587685551342701E-4	0.0077760042508832495	1.3639279885509076E-12	1.5019024784859752E-4	-60.55500312029124	27.61065561542638	45.91330703030921	197.96104552327418	3.114232746200706	6.9910134597098255	2	3	2	2	6	0.18459310248196453	0.30605162020374127	0.2805777735519353	0.22877750376235903	
4070000	-1188.1238877881601	-1085.7653202627232	-102.35856752543691	-1085.7653202627232	39.01949185180286	4.369536714020366	0.004702450250406205	0.6379756560625696	0.005436532665794304	1.0825121367750372E-5	0.6059117207925612	-72.1708356895118	17.654100132174268	80.76417799257115	184.6324650351559	79.84786523152741	21.484116469637883	1	2	3	4	5	0.22302695138456624	0.30943782994520147	0.2805777735519353	0.1869574451182971	
4080000	-1186.805457424358	-1088.5568873498844	-98.24857007447368	-1088.5568873498844	27.796563799412148	3.665226533808233	0.0052854371222625235	0.44986738414219113	0.005143264392044962	5.133349101870504E-6	0.4109236160469454	-71.34484424259597	75.66818598696061	115.37533615786283	136.7532406998173	22.714969735210428	12.829101641284145	2	1	2	7	3	0.22302695138456624	0.30943782994520147	0.2805777735519353	0.1869574451182971	
4090000	-1178.4438150522728	-1096.2873021803002	-82.15651287197262	-1096.2873021803002	21.39134011994527	3.311360343864648	0.007891371560226157	0.15983187959666906	0.007355857059844201	1.6756065497822642E-6	0.16604299911468418	-57.52113157261726	59.865014967125234	179.11564191019986	3.702203593353556	12.217282343527524	5.761423172502754	6	1	2	3	3	0.15446710036151645	0.375656312742465	0.2809759488367052	0.18890063805931345	
4100000	-1197.6100372371027	-1087.5578821172949	-110.05215511980792	-1087.5578821172949	71.32163738574049	3.311360343864648	0.0025086001874022454	0.4043294988325635	0.002412513441419868	1.3343676605057774E-6	0.46278050239364943	-82.03004856695382	241.7050093040429	253.26688570684485	105.1690503395469	24.11233773743926	5.953849987893395	3	4	2	3	3	0.1836375512850496	0.375656312742465	0.251805497913172	0.18890063805931345	
4110000	-1202.9666571997827	-1081.4745606301647	-121.49209656961806	-1081.4745606301647	80.13101794287748	3.235324480244402	0.0030158523715226667	0.7010068421553649	0.0021190170266368056	4.0984488606465125E-6	0.7396047876026779	-87.72856916935498	511.07675661437906	582.8753257558221	247.7655950970188	90.88447110451315	20.83104929275526	3	1	4	6	1	0.16393744005074568	0.3687723770452826	0.25868943361035446	0.20860074929361738	
4120000	-1218.0200125665076	-1093.013680798629	-125.00633176787865	-1093.013680798629	131.71639599067237	3.9361472441896153	0.0012547346535528962	0.43559375887549345	0.0013220311913936737	4.83700776712619E-7	0.5083449614824999	-95.06400285417119	338.49341315716146	230.06878121757154	93.31907964262598	44.83264627347117	40.13471951163373	5	4	2	3	1	0.21453720413058427	0.33627136529107615	0.30069450206625215	0.14849692851208754	
4130000	-1204.6516551736872	-1097.3773839011508	-107.27427127253648	-1097.3773839011508	68.127855243952	3.9361472441896153	0.002756280263928979	7.97768054257959E-4	0.002756317783020393	3.5434237708590737E-12	6.829557264809295E-4	-82.34718044698361	687.2195504908526	223.85143974635926	82.7162666301475	6.864313930305297	9.033523435529977	1	7	1	1	5	0.214135731978763	0.33627136529107615	0.30109597421807344	0.14849692851208754	
4140000	-1178.6410797266499	-1089.6959783324592	-88.94510139419066	-1089.6959783324592	25.707577257160196	2.971823845611884	0.0065918336833698955	0.22973045499845002	0.006599194570869052	2.3583939271906784E-6	0.22889855930152106	-67.12288427488133	62.51436849058382	57.05942662260006	20.146074820766145	21.91118429320703	3.611025264711679	4	4	4	2	1	0.19549488288686007	0.36164419609782383	0.29972938709814306	0.1431315339171732	
4150000	-1170.693897690606	-1083.502819171692	-87.19107851891404	-1083.502819171692	23.315100054813232	3.350138822226099	0.010548074650543488	0.4590512472776135	0.008295539872290794	1.9464681231324527E-5	0.4784330074522955	-62.193166715947385	110.66693770655918	58.06548324950167	3.064209060214501	11.630628110467045	18.925616397799818	1	6	2	2	4	0.19549488288686007	0.36164419609782383	0.24172922590140217	0.2011316951139141	
4160000	-1183.0962748637019	-1080.93013108675	-102.16614377695196	-1080.93013108675	46.59390693826782	4.034408632563222	0.004436539455350466	0.7292821113983193	0.0037482761201370358	4.557600599140663E-6	0.5778220671730784	-80.30475030863424	125.2960673184583	6.173779903230128	6.034345382290059	8.545975665075574	7.707250996800716	8	2	1	1	3	0.19549488288686007	0.33236989309453385	0.2762588239606729	0.19587640005793333	
4170000	-1182.3426139395467	-1079.020256234503	-103.32235770504379	-1079.020256234503	73.76531980725996	3.498988868386349	0.0024898604018451366	0.7179865747389407	0.0023240832828611956	3.706322616661903E-6	0.7730321385815141	-74.442177063254	619.501070398699	17.466032758142255	17.74186615526699	35.44864378067111	28.09980366445724	4	1	4	3	3	0.2043104015396431	0.32355437444175084	0.2762588239606729	0.19587640005793333	
4180000	-1182.8580875029934	-1077.5884298784474	-105.26965762454591	-1077.5884298784474	25.55249308607062	3.498988868386349	0.006144440762049229	0.5763310720893822	0.006954945048196555	1.2444000156266005E-5	0.5059678560941778	-74.25734726439084	182.8483302837674	346.7224805506331	34.96548250848981	71.23296094325835	34.23201630697249	2	2	4	6	1	0.2043104015396431	0.32355437444175084	0.2762588239606729	0.19587640005793333	
4190000	-1188.1067943558962	-1091.3454121882064	-96.7613821676899	-1091.3454121882064	29.95779219697323	4.261263629269797	0.008907507293722793	1.0238917675760306	0.005772644783915261	1.1419803872542016E-5	0.5732411632501477	-69.1559197131606	103.3101542524257	89.20761667722297	76.48508521111609	5.450482056363565	10.491762033883646	2	2	6	4	1	0.2057025239832081	0.32621099116589164	0.2722100847929671	0.19587640005793333	
4200000	-1185.1665612652453	-1079.2971741908643	-105.86938707438084	-1079.2971741908643	97.57453539668255	3.983013293871927	0.0017947208295603066	0.7008018745112417	0.0014806226577170716	7.772385595319213E-7	0.5516026083077586	-75.83665680148533	1192.5638710945402	19.518933040354565	24.286464748496623	40.079130748888105	4.763834836015833	3	1	5	5	1	0.17872249556702718	0.31342308636641325	0.299190113209148	0.2086643048574117	
4210000	-1188.7925172170883	-1090.1750284785987	-98.61748873848953	-1090.1750284785987	37.73476077032276	4.066370917288166	0.004559865433242354	0.7560236649386869	0.004282687333857697	1.0275169912392754E-5	0.7464802630574736	-71.96807667703817	341.23205475859845	18.880581557000795	27.318328984414457	22.666283179982187	2.204079497517525	4	3	2	5	1	0.17872249556702718	0.3565643868194435	0.29124217665765145	0.173470940955878	
4220000	-1170.3967486017866	-1080.3791615677724	-90.01758703401426	-1080.3791615677724	29.71144107996889	4.142793397847774	0.006484118772186896	0.34359591115019456	0.0058962074960030786	3.1081389490495223E-6	0.26847567336773126	-66.81687909895953	48.769416013676	41.04796823477604	98.9984994964207	3.79813539814752	2.7395026201279014	1	5	4	4	1	0.17872249556702718	0.3522310696674011	0.2955754938096939	0.173470940955878	
4230000	-1184.1899696034723	-1088.7509980234524	-95.43897158001992	-1088.7509980234524	31.87616322974731	3.671592389863276	0.006041992315659117	0.12715508189621522	0.006132943867079114	4.4076890778422657E-7	0.10923895851981358	-68.99207200499299	233.11301251577618	165.56499371296906	102.41515266421221	20.670226827531746	13.438082806423143	1	1	5	5	3	0.20634188320505437	0.31674949167010935	0.2897920101148667	0.1871166150099697	
4240000	-1171.5532548375215	-1082.655307137704	-88.89794769981735	-1082.655307137704	21.578116034923298	3.671592389863276	0.009804476100940106	0.47948542442506087	0.00860508200334221	2.0133594875293026E-5	0.47089732928859546	-63.33509464778675	46.36917572295647	107.25860498310435	89.43291518854636	19.253503528322327	5.2226985865852065	3	3	1	7	1	0.20634188320505437	0.31674949167010935	0.2897920101148667	0.1871166150099697	
4250000	-1178.2901061142798	-1081.5441092474098	-96.74599686687009	-1081.5441092474098	33.4092699626488	3.189632961108238	0.005709751912762243	0.5733376393253448	0.005568622944212479	1.3518815136388155E-5	0.5812308824002734	-72.43252850972866	87.40308337596463	52.031354325799654	27.381896149373922	21.95665707327573	17.60750296167781	6	1	2	2	4	0.20634188320505437	0.31674949167010935	0.2897920101148667	0.1871166150099697	
4260000	-1194.4094543007632	-1096.6740633821357	-97.73539091862754	-1096.6740633821357	32.86864607280143	3.4693705573470988	0.004681096370268524	0.3356768345678899	0.004228880332684201	1.94542015580829E-6	0.31766778496500736	-70.31436605975816	444.04336271579666	105.00430626931522	88.12826148861734	9.204073878531005	10.806772910535445	2	3	1	6	3	0.20400024324703597	0.31909113162812774	0.2897920101148667	0.1871166150099697	
4270000	-1187.9960417602938	-1078.214640305239	-109.78140145505483	-1078.214640305239	39.660998693889425	3.289557682598144	0.0038398632327951657	0.7635209547964265	0.004329122588100049	7.298819090719867E-6	0.6903986649832862	-75.90892049861696	242.7323309805779	767.7272896294029	214.4738676032164	58.90093798198106	7.2911561439438195	3	1	1	9	1	0.19580085400889294	0.31259354142283874	0.2815242428989829	0.2100813616692856	
4280000	-1181.1165313903152	-1084.0836480484961	-97.0328833418192	-1084.0836480484961	34.90419287648832	4.355385139821494	0.004926489398516866	0.3720125324162757	0.004686087133247436	2.4516678227545875E-6	0.3069427844781898	-77.1428116725876	49.26402259673542	8.399248464204678	5.81011450833023	6.479725372564002	15.66403408339134	9	1	3	1	1	0.19580085400889294	0.31259354142283874	0.33534515464797554	0.156260449920293	
4290000	-1175.7157069250288	-1082.6098876115673	-93.10581931346164	-1082.6098876115673	35.02774830474316	4.355385139821494	0.009013595934891127	0.7698352901718275	0.004879957861561061	4.9741898058268196E-5	0.8934132206664017	-71.0089043624789	88.59804047409139	24.12097705369095	8.69816175243951	10.587704202011333	2.666111110576768	10	1	1	1	2	0.18892911805592805	0.3027516750909372	0.33534515464797554	0.17297405220515943	
4300000	-1175.173706586879	-1092.3174399046518	-82.8562666822273	-1092.3174399046518	21.467317887914394	4.355385139821494	0.008698833532501352	0.29344084843796925	0.008815762139615445	5.953190386536622E-6	0.26900159536362367	-61.38155929664259	79.57393358772792	47.51469139114422	17.70012496950521	11.53229877067177	3.3557324650625504	7	1	1	2	4	0.18892911805592805	0.3698183136208538	0.2682785161180589	0.17297405220515943	
4310000	-1174.5347421740971	-1080.6199152691988	-93.91482690489839	-1080.6199152691988	31.622863871329514	4.355385139821494	0.006455175095636077	0.5128770273601965	0.005348629756014287	1.4313618816664074E-5	0.6054596303322984	-67.06827730900184	87.4192184832009	39.20431061265339	119.98770001587631	22.206147508573817	4.294469877222743	4	2	1	7	1	0.15836563814273238	0.3698183136208538	0.29884199603125455	0.17297405220515943	
4320000	-1220.4648626561611	-1083.7907930213883	-136.67406963477285	-1083.7907930213883	194.4964375331731	3.747275648090305	9.576227496948056E-4	0.3383377235083228	8.563517612279772E-4	1.1368958592181959E-7	0.3601894415334092	-99.1034061813839	1073.466809335875	910.6813841052762	728.3664087743032	475.8814453966217	56.0020495388078	2	1	4	2	6	0.15836563814273238	0.3401354909911096	0.32852481866099875	0.17297405220515943	
4330000	-1190.3229508962688	-1087.0327782296235	-103.29017266664532	-1087.0327782296235	38.69957323101313	4.102753583558366	0.004570411176874536	0.40075200121289817	0.004296399753714114	1.7742308174019855E-6	0.3167036152938	-75.41796102052643	199.66264150024256	155.64419525931658	44.60516035843433	40.92572549681659	31.139631360771023	1	4	1	6	3	0.15836563814273238	0.3401354909911096	0.32852481866099875	0.17297405220515943	
4340000	-1174.3795359914816	-1091.313118527305	-83.06641746417665	-1091.313118527305	25.24843631834137	3.0898172862210065	0.007158129656354838	0.013426891530693963	0.0071562393319844	7.69303438710389E-9	0.012244280741938314	-64.05967527658046	64.593857927388	97.07802854577372	12.737246046260653	3.9053124242187134	4.609965386105798	6	1	4	3	1	0.15836563814273238	0.3401354909911096	0.29850620715746307	0.2029926637086951	
4350000	-1179.4095651928055	-1093.6714610279857	-85.7381041648197	-1093.6714610279857	23.146259947770606	5.46541411760747	0.009331470037332574	0.3552064705111891	0.007439315722266388	1.1031432767974177E-5	0.39306975985066733	-60.57216237304741	114.58743192279422	85.69462587650087	85.49702380734063	12.036389117149731	2.6313935960616797	1	3	3	5	3	0.18081421636810133	0.338108139705009	0.2710366243097794	0.21004101961711047	
4360000	-1191.8658190190322	-1086.521336873931	-105.34448214510121	-1086.521336873931	56.06214854745845	4.2890872312165955	0.0028627282650048017	0.19007976863230058	0.0029563753499681723	2.903474425595452E-7	0.18357595215338687	-79.67702657316129	232.1316075961359	96.47935003351431	25.22883923508654	24.9954203868783	23.74607500019275	7	2	1	1	4	0.18081421636810133	0.34584143714707744	0.2743882859903232	0.19895606049449824	
4370000	-1185.0465644717392	-1090.1092378380672	-94.93732663367201	-1090.1092378380672	32.82261114338569	3.216742751949457	0.005583996185378046	0.10014595883569254	0.005591683978722002	2.3995841579182986E-7	0.08620114586591196	-73.05788379499995	102.99826184734569	42.59560924672602	29.14685956932622	24.443812579372757	2.1959433833502247	3	6	2	2	2	0.18081421636810133	0.33455024659230304	0.2863251035392971	0.19831043350029878	
4380000	-1177.1157481595337	-1085.827901518237	-91.28784664129675	-1085.827901518237	26.57086019625477	4.697239866322171	0.00761629513155643	0.49298498334725444	0.008053252305220377	1.6155969064830893E-5	0.4992705064245842	-68.95363415816503	76.51845167423552	84.15094910704981	9.152511022086069	8.170722250822314	2.612571033852037	7	3	2	1	2	0.18081421636810133	0.33455024659230304	0.2863251035392971	0.19831043350029878	
4390000	-1171.9316354918726	-1083.5826652351113	-88.34897025676122	-1083.5826652351113	29.29519624120141	4.376611351856538	0.006599699257392524	0.5152578508171697	0.005940240665415739	5.676220921962389E-6	0.3968123124615629	-65.76248824209158	107.197575757793	7.139985275546334	8.36093953566201	15.702662317276602	12.60199773866853	8	2	1	1	3	0.19722456802743943	0.31813989493296496	0.2931183737298932	0.19151716330970264	
4400000	-1185.4859992371032	-1080.0507691670875	-105.43523007001568	-1080.0507691670875	39.324836486781706	4.317715914197097	0.005285393851394149	0.5522201952664054	0.00459352441427014	4.898841661843401E-6	0.43141253217263725	-76.57908017239193	187.3770593027518	94.82164251825799	124.59695516036285	55.178167620969376	8.41466812667341	3	7	1	3	1	0.18177600269024596	0.3196163848616857	0.2946355170744633	0.2039720953736053	
4410000	-1198.4131493588554	-1093.6623463440958	-104.75080301475967	-1093.6623463440958	32.64611320760507	4.317715914197097	0.005894178971258584	0.05092495177325073	0.005947328183736639	1.2070797731789985E-7	0.058108622619186846	-70.84489133623963	70.05780451591279	47.4058834901439	490.49359435249477	52.29363243703021	4.678912433778099	1	3	3	4	4	0.16269189792291913	0.33870048962901256	0.29356177314961207	0.20504583929845652	
4420000	-1184.4314630680708	-1087.5469229365533	-96.88454013151741	-1087.5469229365533	28.72939480526649	4.239565772042738	0.006997629685784747	0.5447009203743483	0.006104071626342558	1.5044502521563983E-5	0.5696501181082148	-72.37340606648382	41.8162208709216	84.27115296626944	28.813144196332175	8.514348630866804	16.330383222569477	5	3	2	3	2	0.16269189792291913	0.3091782303778036	0.28250286608897274	0.2456270056103048	
4430000	-1176.8142451884291	-1087.6517515026683	-89.16249368576094	-1087.6517515026683	21.748338318046606	4.0119809887775695	0.006515550646871159	0.8781696595605007	0.006991017121996442	5.595713810372382E-5	1.039920171901027	-63.47374521491136	84.5743201341274	70.57003628504246	41.61470693572741	23.601127598003377	2.7246221348557897	4	3	3	1	4	0.14239363614899062	0.3862080547601305	0.33667106585614537	0.13472724323473384	
4440000	-1187.5019503749347	-1093.509967824972	-93.99198254996284	-1093.509967824972	31.30593650166608	4.381445376698119	0.005881174180168545	0.19924833508469014	0.005796108895032905	1.6982045443789834E-6	0.2219152814281411	-69.64993044353669	77.9517143284092	108.08762954038187	16.564853071201377	22.769050131868806	20.2083381389198	4	4	3	1	3	0.14934177498887818	0.37925991592024294	0.33667106585614537	0.13472724323473384	
4450000	-1172.5364735375745	-1090.3910297237207	-82.1454438138538	-1090.3910297237207	21.319309147863702	4.815937047891331	0.008530585910020332	0.6776158965695954	0.009281870747636445	4.105513508872708E-5	0.6999203608954665	-60.13373439932596	34.61738294741474	10.750991838443493	22.08005042089857	3.606771519836204	8.973885158057447	4	2	5	1	3	0.15261310475754644	0.3891470647249765	0.32351258728274357	0.13472724323473384	
4460000	-1194.669296364358	-1093.307761469757	-101.36153489460092	-1093.307761469757	32.91353894446949	4.182792123333406	0.004524142013491599	0.7098255738691139	0.005006576599436351	1.2232300061439131E-5	0.6814387981550866	-74.02767576583419	211.08216481962396	180.39188980777175	23.921900583528622	22.708328421452308	2.859576735900621	3	5	3	3	1	0.15261310475754644	0.38484999897854855	0.24767337136638515	0.2148635248975202	
4470000	-1198.9673721954287	-1079.679712769077	-119.28765942635158	-1079.679712769077	81.27817616293711	3.9944464569377147	0.0021628648557863017	0.4393331557106508	0.0019463182847231405	5.866236380664755E-7	0.3736500201999664	-87.69835008921306	291.06476346728846	320.7279546883123	209.96754652884331	88.33172075570525	33.5023692161205	4	1	2	2	6	0.19399744596480345	0.3181651244792988	0.3048806292731564	0.18295680028274167	
4480000	-1242.526929138036	-1093.0877826046815	-149.43914653335455	-1093.0877826046815	476.35911945347294	3.1618878617537773	3.9730956895401583E-4	0.7673708170217003	2.8815796815310997E-4	3.8564732294360866E-8	0.6485053440179466	-104.80044698324511	10917.287404732648	10766.098018792994	777.2881666362271	114.39108740645054	140.524422012276	2	1	4	4	4	0.18022978244475027	0.33193278799935194	0.2847072653456676	0.20313016421023042	
4490000	-1229.4148165033657	-1082.0657421731892	-147.34907433017665	-1082.0657421731892	293.5299053363076	3.4476447915797	6.351549242085415E-4	0.3616893434256607	6.456473740821876E-4	5.6982751652047086E-8	0.3719181983947174	-106.27511507332709	1087.5044862135849	2859.8717188700807	1243.54152761632	675.5639039539099	179.2940714084214	2	1	2	5	5	0.18385973445322396	0.3073278567868768	0.30931219655814274	0.19950021220175673	
4500000	-1204.7891865278107	-1077.3984108268867	-127.39077570092402	-1077.3984108268867	123.91493363654877	3.4476447915797	0.0014009487572172582	0.4044834126926597	0.0012676145667338116	3.1091857555729485E-7	0.43667365934607943	-92.28644617524398	2344.848473437258	381.3188834041784	412.19262153608497	53.14753945296182	26.173748946895643	1	5	4	2	3	0.205889890973679	0.3495513328358449	0.2564521192744279	0.18810665691604847	
4510000	-1212.2338484889904	-1085.5021165343203	-126.73173195467015	-1085.5021165343203	133.52908419542874	3.4476447915797	0.0015119594638120248	0.8357509816870095	0.0011162059987879268	1.173973898073101E-6	0.8835570232620945	-95.75222612650141	331.86414553060575	113.48869659921328	178.81956326191997	42.393015332472324	12.960168098413877	7	4	1	1	2	0.205889890973679	0.3495513328358449	0.2564521192744279	0.18810665691604847	
4520000	-1184.6863476829822	-1087.0404509032833	-97.64589677969877	-1087.0404509032833	39.72960902533401	5.138038456957971	0.005884354583552856	0.6551704889701877	0.004545380845352723	4.796013067024333E-6	0.48607389172459364	-69.83229724356592	262.02511978457903	33.067840390339626	17.884999894214438	16.327238083095352	44.91853903268278	4	1	4	5	1	0.19643112396155699	0.324781804297799	0.2564521192744279	0.22233495246621635	
4530000	-1189.590421310323	-1086.9907212943986	-102.59970001592457	-1086.9907212943986	45.01306473385515	5.012282852569358	0.0053872328732993266	0.49773964525908293	0.004621110261337874	5.088176434125749E-6	0.46304303202300257	-74.41851674055786	209.23392476003835	172.56613742689345	55.869549846276314	25.318111161044126	22.544802946887508	1	6	1	3	4	0.19959155532693384	0.324781804297799	0.2564521192744279	0.21917452110083946	
4540000	-1186.4660553602819	-1092.2571534076426	-94.20890195263922	-1092.2571534076426	31.162847375463755	4.9315027173722745	0.006210938222073291	0.32794173539530075	0.0062865483160001205	3.816909171335442E-6	0.2961927516718493	-70.58349691361445	121.9672398103252	13.49444789876458	17.506646466184897	12.567243141501447	24.61351774207669	7	3	2	2	1	0.19766553147060043	0.324781804297799	0.29548642916413986	0.18206623506746092	
4550000	-1233.8593095272197	-1095.7509794963896	-138.10833003083016	-1095.7509794963896	271.4563729930785	3.329957161851436	7.232569035499584E-4	0.2165919033840537	6.547390252735781E-4	1.5512715784834964E-8	0.18636595255884486	-104.15473368134916	694.3885480466251	679.5621739895646	132.02711857490218	157.8367868776491	169.0590126707526	1	6	3	1	4	0.16583813804363373	0.3547879927068054	0.2837468619585346	0.1956270072910265	
4560000	-1197.5656726871243	-1090.3686206132638	-107.19705207386042	-1090.3686206132638	50.11588132792282	3.9940873012965707	0.003098613682609761	0.34706580934268355	0.003185588990286239	1.4583214208011996E-6	0.3603959365567554	-78.60045000588177	232.12973567894537	261.57467014683317	43.5488848862083	51.97897212935815	9.713546665759516	6	2	3	2	2	0.16583813804363373	0.3547879927068054	0.2781233657726522	0.2012505034769089	
4570000	-1179.6052834082175	-1088.4268199282321	-91.17846347998538	-1088.4268199282321	19.30145630373739	3.9940873012965707	0.011888206997046636	0.5275550842737647	0.009257786672255392	4.05118495913231E-5	0.6322355640096038	-63.5203286145789	383.4941203093899	238.30651570314308	45.73469937957949	16.992374019039815	0.7351678113576356	2	1	6	3	3	0.16583813804363373	0.3161850077230968	0.2781233657726522	0.23985348846061744	
4580000	-1172.7078515945984	-1082.1653934176684	-90.54245817693008	-1082.1653934176684	26.993567757083436	3.9940873012965707	0.008598886583150674	0.8151841722456756	0.008105865314908605	3.050975873972092E-5	0.6873796284323894	-64.7603836876032	18.84204341420687	83.8716231003666	69.7177544623565	6.091284979555436	4.2864296584661	2	6	3	3	1	0.19485805403329104	0.3161850077230968	0.24910344978299487	0.23985348846061744	
4590000	-1176.3087497080408	-1091.5131750163494	-84.79557469169139	-1091.5131750163494	21.34192060186397	3.9940873012965707	0.009126786668749947	0.41535495349843793	0.009101692116182442	1.1916362095952154E-5	0.40275922099524647	-62.9028805887369	123.37091868520253	54.35045636600312	13.699955631411184	2.66019953152305	4.751058218691618	7	2	2	3	1	0.18683347483235882	0.31049981220026657	0.26281322450675737	0.23985348846061744	
4600000	-1183.8946592782297	-1085.7661875749034	-98.12847170332631	-1085.7661875749034	31.269803857812366	3.9940873012965707	0.009801329445501305	1.0620866516437222	0.006712170326084766	1.0598222372436936E-4	1.256487574353075	-70.04659748188563	216.9824789311016	76.76343020466147	12.682734731973023	27.06294522047029	9.912343345644876	1	1	3	2	8	0.18763827833998367	0.31049981220026657	0.26281322450675737	0.23904868495299259	
4610000	-1245.2734344424875	-1094.2613183984606	-151.01211604402684	-1094.2613183984606	769.2341169931706	3.9940873012965707	2.3507095980964966E-4	0.4741936916757364	2.2693417924063425E-4	1.482088992158523E-8	0.5100601654608582	-108.34668414234366	21184.69804191778	576.6726013867701	295.34386187899423	280.6396032978979	381.0908858431559	2	4	4	4	1	0.18763827833998367	0.37395515509403904	0.2544815947666448	0.18392497179933268	
4620000	-1254.1915465312215	-1083.889752841224	-170.30179368999757	-1083.889752841224	2237.049370573573	3.852428059923969	1.0018914998520823E-4	0.7577414273740559	9.062300507391141E-5	8.600354042986146E-9	0.886544110582074	-122.42260320973004	41242.33112394549	1082.376439576347	529.1366986157191	970.556878376477	982.541054026858	2	5	4	3	1	0.22575290058387776	0.29997459544967936	0.29034753216711034	0.18392497179933268	
4630000	-1231.4732244506943	-1079.4531719266015	-152.02005252409273	-1079.4531719266015	355.67252864001284	3.3700213735767592	4.670275914033443E-4	0.5082173655483565	3.993904909277691E-4	5.988827802572916E-8	0.5522719162310135	-112.86056930556067	2337.1575410866208	315.0586032116601	420.5959058692428	278.8391345607021	545.5340021056645	8	3	2	1	1	0.19739533770982934	0.33390584887223207	0.2611920323028519	0.20750678111508689	
4640000	-1213.7164356325882	-1087.087721153086	-126.62871447950208	-1087.087721153086	225.115472245352	3.3822001658706546	8.768884227805299E-4	0.6511957847118761	7.78484834517206E-4	2.260998785012835E-7	0.5835807058858768	-90.41237487010075	2274.361950251039	109.74985822055567	134.23065104442566	206.72561711734085	81.12070158937124	1	5	4	3	2	0.19739533770982934	0.32768323970849217	0.306250717718968	0.1686707048627107	
4650000	-1200.0239049432093	-1088.4759314326511	-111.54797351055814	-1088.4759314326511	73.08514004781622	4.172383368285567	0.0029203553710878643	0.7074066139490987	0.002437262971176946	2.58064964418959E-6	0.6603355852520592	-77.22535498840513	924.0847948108634	747.330615163886	103.76710651399681	84.1469001243138	12.79718210490729	1	2	1	4	7	0.19739533770982934	0.3445587390636164	0.2893752183638438	0.1686707048627107	
4660000	-1180.5517466238641	-1083.4401947768094	-97.11155184705476	-1083.4401947768094	30.01740708023854	4.629559981499281	0.008074727005644764	0.6540099621168853	0.005982951624222259	9.901641804950454E-6	0.48679076856632575	-67.47912187626473	90.65225455813408	287.7226281285914	37.081511678879274	39.63182075487403	10.654709679595873	2	1	3	2	7	0.2066788744949569	0.3497463348898988	0.2749040857524338	0.1686707048627107	
4670000	-1159.9795565356196	-1075.0925857337213	-84.88697080189822	-1075.0925857337213	19.008517712072226	4.186023455903604	0.021207393316075407	1.1554886860677744	0.008702439355921543	1.371671666112389E-4	0.861864297756242	-56.28017529491176	165.90675918009086	403.78190590836317	56.515699156703356	3.219333368079157	0.2642462013402644	2	2	2	8	1	0.19623220748146217	0.3459398131264693	0.28535075276592853	0.17247722662614018	
4680000	-1163.8731023228488	-1078.3186122175478	-85.55449010530103	-1078.3186122175478	19.33976545238797	4.1849353318174805	0.01797085434216247	1.1997099774822195	0.010385391294481567	4.1612210729954116E-4	1.5226436625956237	-59.83048525537855	124.6489210292267	23.859191943845804	29.143291126332485	7.729404147728588	9.322782604132707	5	1	2	2	5	0.19623220748146217	0.372911666418926	0.25837889947347187	0.17247722662614018	
4690000	-1169.2063484310347	-1095.839506475657	-73.36684195537791	-1095.839506475657	17.60776044913853	5.650711643806679	0.010363154124955623	0.32128055069323086	0.010685487037298887	1.2950876145755733E-5	0.3389195054304322	-57.06245461459856	54.55070870328746	14.157774678428744	3.9144725907120974	2.279060480639289	0.5572777881495246	8	1	2	3	1	0.19623220748146217	0.32670538851164344	0.32196191976093635	0.15510048424595824	
4700000	-1175.7566819885399	-1097.6516221660818	-78.10505982245816	-1097.6516221660818	19.968537442219077	4.7204414686321865	0.010205533574705935	0.2624712723760141	0.009722570888968007	5.935052865053199E-6	0.23681715005017304	-57.402284835856875	30.362599051997762	40.90739421158235	53.0750503450497	4.186157559836992	1.8172970610296095	2	3	4	3	3	0.18197961196183984	0.3254336049544293	0.33748629883777287	0.15510048424595824	
4710000	-1175.5761495064748	-1080.129733927901	-95.44641557857385	-1080.129733927901	29.988700746362987	4.498220783892886	0.007770544475425938	0.5892225090290326	0.006453679785611359	2.7151937146809293E-5	0.7027854733715744	-68.27077423523818	53.32807412711027	17.30765376985519	31.42047100050633	97.69655614446981	31.823819295773337	2	1	2	2	8	0.19076362717841486	0.2999471093767768	0.3139808220759963	0.19530844136881226	
4720000	-1183.7918200547072	-1086.3326750473686	-97.45914500733845	-1086.3326750473686	42.516608876840785	4.263816472631598	0.0045351930760706	0.250461870877661	0.004475645966211702	1.559537887129668E-6	0.25776451769449304	-70.70816135977063	43.33635823761118	49.31656468598372	135.48490524025132	4.0098998484126005	14.779784623295457	5	1	1	1	7	0.19076362717841486	0.3267837536315868	0.28714417782118634	0.19530844136881226	
4730000	-1202.528759139646	-1096.239400282517	-106.28935885712903	-1096.239400282517	47.39468789957643	4.80761345093626	0.004974171959843025	0.7280683034096771	0.0047581518520913016	6.620680999073698E-6	0.5070710068528977	-76.7687503007008	35.68876126860172	65.87256933858082	208.11442500606793	63.17440882345516	4.611728771036518	1	3	6	2	3	0.1855941759562649	0.32370358741753286	0.26604662709330773	0.22465560953289476	
4740000	-1189.0242329010441	-1090.8473513689823	-98.17688153206186	-1090.8473513689823	37.42420791861874	4.80761345093626	0.004113059268241821	0.10298206808271622	0.004211256992760028	1.598275852781545E-7	0.09533505322935987	-69.44698999260457	96.87373890791707	121.60356951435932	196.68379882305985	150.24667948206024	10.74459114593705	5	1	1	1	7	0.1855941759562649	0.35767986724700385	0.26604662709330773	0.19067932970342377	
4750000	-1190.487017186548	-1093.6813515669605	-96.80566561958751	-1093.6813515669605	30.763714483063826	4.596314850163231	0.006130369779126748	0.07959324044124558	0.006227815154598378	1.87806792930508E-7	0.06979302032199802	-68.93872456538392	746.2559795332414	61.41316787810176	65.75350729648243	4.109548695191183	13.0055599720027	1	3	4	3	4	0.17050658423212028	0.34933522016703933	0.27439127417327225	0.20576692142756836	
4760000	-1167.1925982206835	-1082.4876732006805	-84.704925020003	-1082.4876732006805	21.330693121699454	4.338855855005433	0.00852697899851127	0.46983239324288106	0.009142546960661531	2.0605813287942925E-5	0.511793212100921	-62.00547356684208	50.73569127784583	66.91507408688177	24.728779176018627	13.008984486715253	4.573739515582338	4	3	1	3	4	0.19904131758730148	0.34933522016703933	0.2656429336940095	0.1859805285516499	
4770000	-1181.064647695122	-1087.0201784080584	-94.04446928706358	-1087.0201784080584	36.81730684698908	3.946054011667027	0.004972954296537068	0.5226615383421441	0.005102091576748911	6.823118611336204E-6	0.47680247911216894	-71.35755208774778	30.037523579794208	62.24936120125482	26.149994806877913	12.73325433670177	7.5554791273091215	6	2	2	3	2	0.19904131758730148	0.3335763853603895	0.3063609473289425	0.16102134972336668	
4780000	-1185.018276360496	-1090.30484986573	-94.71342649476604	-1090.30484986573	27.866732098483723	4.5994454092664085	0.006476993780466855	0.5008973587472275	0.0057749250996989715	4.6657680943041305E-6	0.3857748668614414	-69.00440449636476	136.07400124531324	127.5195460457931	23.854407891491732	19.127154053704967	9.458378993948259	1	6	4	1	3	0.19904131758730148	0.3335763853603895	0.3063609473289425	0.16102134972336668	
4790000	-1176.4154741885716	-1086.4249942031836	-89.99047998538794	-1086.4249942031836	26.66894382009627	4.5994454092664085	0.006056809516246903	0.44538137628202407	0.0058207693035069496	5.258011730483726E-6	0.4049279570056696	-67.17915396244533	53.85123895308932	88.36389169889101	9.083490179293122	7.086673715549653	9.7624836565739	4	6	1	2	2	0.19904131758730148	0.31785643402753544	0.3130742841390817	0.17002796424608155	
4800000	-1227.8762604079895	-1080.1043803859532	-147.77188002203638	-1080.1043803859532	343.597146598336	3.6475748182573886	5.430916014597452E-4	0.575906510322003	5.025084836245555E-4	9.772047119606815E-8	0.5859079574975552	-108.78397040662314	1480.9193605539895	714.8458577840743	923.8132327876166	200.29620917535289	247.5993384094501	1	2	7	4	1	0.19423997685925753	0.3280192627518114	0.2887540044562696	0.18898675593266165	
4810000	-1213.045465365119	-1077.8473224882016	-135.1981428769174	-1077.8473224882016	174.27984743546094	4.106076336123727	0.0015044148589251772	0.9694874300606101	0.0010292198506674547	1.541168255761362E-6	0.9004021103232138	-98.21833002352172	827.3913646524669	755.023306571745	205.4388500830997	222.05743792918759	10.805924396389766	2	7	2	3	1	0.19423997685925753	0.3280192627518114	0.2887540044562696	0.18898675593266165	
4820000	-1192.6623380518447	-1086.7114148882144	-105.95092316363018	-1086.7114148882144	58.05269347832266	4.2845848909707245	0.0036406875128710383	0.2751422795500213	0.0031143574126543724	5.896458135516385E-7	0.2448632387256257	-79.1088663240992	240.18412402882075	202.01270370167725	35.855228319340796	22.088739258939956	16.14974945635876	1	6	2	2	4	0.19423997685925753	0.31032992313749863	0.3064433440705824	0.18898675593266165	
4830000	-1179.0886201988587	-1091.1053473614577	-87.983272837401	-1091.1053473614577	36.29467246324692	4.2845848909707245	0.006381544304045254	0.5112088048335194	0.005753319990887848	1.4939558938417555E-5	0.5745874962048192	-67.40129962863699	115.03189178137804	5.948031678599308	4.1660487258245125	7.4650874195768155	6.6687667042362655	9	2	2	1	1	0.20693886031087733	0.34808213987056663	0.2782759710393216	0.16670302877923465	
4840000	-1171.5133780601864	-1081.778652699435	-89.73472536075134	-1081.778652699435	29.38790561560564	4.677152368183899	0.006986214742025129	0.5957065964345591	0.006279103283469233	1.614634754822332E-5	0.556523581271771	-66.55356812667785	71.0176590728042	6.84628270606035	24.32045896194478	11.466338946189477	1.5976269688894473	8	3	1	2	1	0.17755708640630877	0.34808213987056663	0.30393761382862655	0.1704231598944983	
4850000	-1176.2963147601304	-1084.406415146776	-91.88989961335446	-1084.406415146776	24.17036736575814	4.795846664971056	0.009492609597661886	0.8663030263765665	0.007318278436242901	6.137304339639081E-5	0.9726415470636464	-64.9810437972204	71.53547329051277	58.192567776684534	115.76510423782614	14.289788872859233	3.0167342736053775	3	4	2	3	3	0.2101412752182403	0.3645058875244932	0.2891299783196926	0.13622285893757416	
4860000	-1181.042763726301	-1081.9192413625908	-99.12352236371015	-1081.9192413625908	33.387440930460045	3.83931332922518	0.006296290916048882	0.8229226319147832	0.005106439112050476	4.057789635848283E-5	1.0062230230431675	-73.75907829715347	108.5117478189107	56.527455608532335	20.66037334326896	23.697172664779345	9.419142373632027	5	1	4	3	2	0.21322126132334693	0.28660442053916546	0.3151531261698683	0.18502119196761957	
4870000	-1195.2940280898674	-1090.5111537229834	-104.78287436688412	-1090.5111537229834	40.76671684555452	4.653274009537956	0.004358359096947254	0.2577475426957148	0.00442726369061274	1.667601380807458E-6	0.2786554089987847	-77.01037166182572	199.27104030066155	79.56101210155735	102.00753880799373	25.320565565749437	36.882192667178934	2	8	1	1	3	0.1969529350926694	0.32293238090396464	0.2788251658050691	0.2012895181982971	
4880000	-1179.3647321396372	-1088.8284019296282	-90.53633021000914	-1088.8284019296282	25.157692062396833	4.653274009537956	0.008392165782702814	0.47915919308057264	0.007540575717877787	1.51059169218275E-5	0.46858225431776757	-64.98170175229512	75.36699865983402	72.78737341349098	27.768651185514376	42.61026367685518	10.038908015928985	4	3	2	1	5	0.1969529350926694	0.32293238090396464	0.3029988953684172	0.17711578863494903	
4890000	-1175.532243677019	-1090.2445279775384	-85.2877156994808	-1090.2445279775384	26.077854848371324	3.883672850341459	0.007680933186189095	0.18013847460357774	0.007927664163262967	2.333405103009573E-6	0.18943758147722176	-62.530474459589996	65.91391804735811	84.30011205044472	22.526242646411642	5.066577348765793	12.538081119389915	6	1	5	2	1	0.1969529350926694	0.32293238090396464	0.3029988953684172	0.17711578863494903	
4900000	-1170.2729643932819	-1087.7657425801217	-82.5072218131602	-1087.7657425801217	18.950564866836572	3.883672850341459	0.009950323663262676	0.2158669111551866	0.009965650721410776	3.828846389077035E-6	0.1877079321779923	-61.42283301080185	13.317708944549283	33.90271204637241	38.47532777641592	10.49293928775578	13.52305136944575	1	2	5	1	6	0.20010870916828585	0.36137612188041673	0.2706602501741115	0.16785491877718617	
4910000	-1203.5163151224917	-1099.2013306440804	-104.31498447841142	-1099.2013306440804	43.39065866402776	4.314995231169685	0.0032043278410539486	0.1577999959820142	0.003316878340332347	3.175926999083607E-7	0.17019072853459377	-75.76918093637931	110.33813165924587	218.24340019699747	291.2983963315048	28.002669610368145	10.111457800779023	1	6	1	3	4	0.1292546849462042	0.3596805333808616	0.34320986289574834	0.16785491877718617	
4920000	-1190.9794069711586	-1091.0589148340382	-99.92049213712048	-1091.0589148340382	43.39781595146246	5.556192723308	0.0035527802571370987	0.29140084201943245	0.0035396041490222034	1.19589261708597E-6	0.3138019915237603	-75.11535929994956	320.33585382193627	57.99459860669926	21.153612857797373	4.907298510998102	8.975102107797362	6	5	2	1	1	0.18777300428625904	0.3686445103616573	0.2757275665748978	0.16785491877718617	
4930000	-1173.0449640067131	-1082.885014503601	-90.159949503112	-1082.885014503601	25.256338664878925	4.099975861693718	0.005986939987460739	0.4167232052569422	0.006530972081527396	6.318660895426357E-6	0.3895091757585383	-66.78118739490874	137.85240667087265	60.87714603820262	9.655004314322229	12.29707456808593	8.98455815463085	2	7	1	1	4	0.18777300428625904	0.3686445103616573	0.2505462447650916	0.1930362405869924	
4940000	-1175.7525115917797	-1089.4491071008413	-86.30340449093832	-1089.4491071008413	22.67971222832061	3.7038517644262967	0.008620938214980542	0.4821342760170868	0.007598111810898383	1.0141022780738865E-5	0.4061063660101059	-64.11756076149337	56.751182301484825	26.56699857592464	26.674956642556086	5.387910028534439	10.976078539762442	6	1	2	3	3	0.16830166443587746	0.3686445103616573	0.27001758461547315	0.1930362405869924	
4950000	-1196.7547394327387	-1083.2963219575715	-113.45841747516715	-1083.2963219575715	90.44561959522983	3.8848555994448133	0.0018197709271304157	0.4556955045393479	0.0020407875283531725	6.616963459811178E-7	0.4260483572856694	-83.35787377143022	578.711699914564	130.79699869688687	16.404897507836544	42.05793347951411	39.584793803183764	7	1	1	5	1	0.16830166443587746	0.34565843862231654	0.2930036563548139	0.1930362405869924	
4960000	-1169.2713205108407	-1086.2193445944777	-83.05197591636306	-1086.2193445944777	18.001836411406735	3.8848555994448133	0.011600649762859523	0.366339794240539	0.010675761816225517	2.0416693791097946E-5	0.4000351564776603	-58.79002258864295	37.55673504173635	136.5294474202213	28.841915077260932	9.621776525456395	4.906048102372833	1	2	4	1	7	0.16615632930453794	0.36182172736483464	0.2705016416728537	0.20152030165777401	
4970000	-1180.249579867247	-1081.4800645482926	-98.76951531895435	-1081.4800645482926	34.65848052699649	2.9335167520841465	0.005052622737362967	0.3863696144092098	0.004787216786296454	3.200967536661565E-6	0.3853213693399112	-73.73806208951359	49.248640289471986	83.16515571207138	64.91809312088091	35.52717653890361	18.543666445835395	1	1	8	1	4	0.17227452370747323	0.36182172736483464	0.2705016416728537	0.19540210725483873	
4980000	-1176.7530199935788	-1078.6169689333103	-98.13605106026849	-1078.6169689333103	37.96208764700272	5.579912029042542	0.00458537867227477	0.5633229878246465	0.004664372924862151	1.0436887990482682E-5	0.6210135639649264	-74.37554219330066	80.58379170942875	76.05975437573018	22.000632683624755	13.961693053721934	1.0718897023060132	6	2	1	5	1	0.17227452370747323	0.36182172736483464	0.2705016416728537	0.19540210725483873	
4990000	-1205.1316625635118	-1088.6248927596043	-116.50676980390749	-1088.6248927596043	69.38877003246455	3.978902672706804	0.0022034951097648766	0.3349387212109498	0.0024416820480090188	6.082900793429236E-7	0.32947476656596464	-84.26437796650758	354.7790302523109	592.5714817591763	150.24923422187305	97.68357762204727	25.694703721938552	2	1	3	7	2	0.19557128576310748	0.36182172736483464	0.24720487961721943	0.19540210725483873	
5000000	-1177.8913107206702	-1081.4071506331481	-96.48416008752201	-1081.4071506331481	39.671296821382455	3.2080986751592513	0.003809404429232799	0.4989709901783769	0.004499988927032684	5.224361856905159E-6	0.5671762828456391	-70.2116237412072	162.06307387683495	159.01389632930645	4.637197832148817	14.842344182184146	8.029335471581492	4	4	2	2	3	0.19557128576310748	0.358588627289705	0.2504379796923491	0.19540210725483873	
5010000	-1202.4602084420872	-1081.5227935711396	-120.9374148709476	-1081.5227935711396	143.55976899947603	4.066409489268258	0.0011719633835614615	0.8346619749559047	0.0010392224739066479	6.076851688307451E-7	0.6913271706281567	-87.83556927779459	2126.676978135161	33.58822253413465	45.16073698892452	52.781186176347866	27.317526317660892	4	4	2	4	1	0.14754450354404444	0.3833939248597871	0.2504379796923491	0.2186235919038196	
5020000	-1180.4157608585106	-1082.5506444370394	-97.86511642147127	-1082.5506444370394	44.16797171381653	4.066409489268258	0.006697715577368009	0.6086915574064108	0.004858243872699945	1.1025309604752197E-5	0.6140593113435183	-70.1345849488025	160.03469548780168	120.02888967483487	51.07590854036478	46.455574674253924	10.785024039191246	2	1	3	3	6	0.21000633096898508	0.3048921795306457	0.2664778975965499	0.2186235919038196	
5030000	-1187.7120248909557	-1090.0244869553012	-97.6875379356546	-1090.0244869553012	34.06562287268709	3.286842437408929	0.004220333218327114	0.4329387812485488	0.0043361913881916	4.62693597906254E-6	0.5138126246570431	-68.5478162653059	285.2337231551083	339.2817472292574	51.28629928159015	45.24318235197304	9.106915596233367	1	1	5	1	7	0.1676341852297933	0.37203938132289277	0.27690372138121794	0.18342271206609628	
5040000	-1182.779766812787	-1088.7993523589844	-93.9804144538027	-1088.7993523589844	31.859015171797093	4.159064179037941	0.005704763170933539	0.24496635336472142	0.005860300581028829	2.147352509794716E-6	0.26303048672668516	-68.41518453765478	113.98474296842136	127.4336372656106	71.76627913611857	25.327405898554478	8.766648106126015	1	2	4	2	6	0.1783484674312411	0.37203938132289277	0.28686897569287845	0.16274317555298795	
5050000	-1183.5995569857973	-1086.4970326492053	-97.10252433659204	-1086.4970326492053	30.700950493567188	5.0026858028211345	0.004607508735260531	0.38035853713641526	0.005010058136592961	4.623659281437688E-6	0.42661994654137686	-72.09977287711067	175.52134380175275	91.28183719897687	34.327549933108315	14.416175082520288	6.774638598184538	1	6	1	5	2	0.1783484674312411	0.34738795518585125	0.28686897569287845	0.18739460169002944	
5060000	-1209.192072337802	-1090.0141319608176	-119.17794037698454	-1090.0141319608176	90.03512971504648	4.730745748107282	0.001974556234957063	0.5723125430100201	0.0018669050441622304	1.388662822286116E-6	0.6345460053092962	-86.30431034194108	813.3633348089317	562.5298683401408	120.14794754406552	51.9634447149519	14.803754094039995	3	2	3	1	6	0.1783484674312411	0.36139452814071205	0.28686897569287845	0.17338802873516868	
5070000	-1195.5198577656874	-1088.4095092175883	-107.1103485480993	-1088.4095092175883	50.4002994622752	4.456559943600542	0.004239698302186465	0.41963315935515977	0.003580223681816738	1.3902592581976808E-6	0.31127574995719537	-75.18198425464969	260.2383164326257	39.8944954136401	222.79664691674003	34.56234257776001	4.2246637986372155	2	2	4	6	1	0.1783484674312411	0.36139452814071205	0.25443530943900505	0.20582169498904207	
5080000	-1179.6027441675685	-1083.9523552829432	-95.65038888462527	-1083.9523552829432	35.98890250840756	4.875237479174377	0.005250162483430156	0.3369322633515813	0.005104031747051314	2.9957028186290717E-6	0.3183185596110513	-70.24140243260798	104.40935993767394	158.91636424707113	36.351121024281866	9.850637727778924	11.659780289676926	5	2	4	2	2	0.1783484674312411	0.32737664379939657	0.291814250911754	0.20246063785760865	
5090000	-1187.1176293184694	-1092.3261705860225	-94.79145873244687	-1092.3261705860225	35.04382562895125	3.5587588072635996	0.005431183115406344	0.009499401299304133	0.005421162298131542	1.8615712560906576E-9	0.007956725991730152	-74.30185444503277	355.661757169816	58.65233687600849	21.71468213148765	3.3163748633088304	2.1511349829756163	2	5	3	3	2	0.1783484674312411	0.32737664379939657	0.2834825826006465	0.21079230616871616	
5100000	-1177.6983407067883	-1084.7537165209867	-92.94462418580163	-1084.7537165209867	25.156478988923713	3.6082739099225503	0.006234034569978342	0.5794912414922112	0.007437502966390789	2.0547703227291203E-5	0.6487304356672117	-66.50359085205538	132.06427931209467	118.64162935009895	69.1390417295071	26.234457149708437	2.0067740790476702	3	3	2	6	1	0.1816720098598137	0.3266910707847456	0.3226176136043711	0.16901930575107	
5110000	-1204.4927757258693	-1080.8490803652921	-123.64369536057717	-1080.8490803652921	110.86254997757523	3.52750786374851	0.001839981253142874	0.4351484547739053	0.0015727563940504791	4.949921009341629E-7	0.4645596533456102	-92.5157397528637	369.5277366843706	368.7641555420049	316.10031716400766	19.684266236155523	16.109598818740583	3	4	3	4	1	0.1816720098598137	0.3266910707847456	0.3226176136043711	0.16901930575107	
5120000	-1207.370940735511	-1091.1421350338276	-116.22880570168344	-1091.1421350338276	98.19223525369496	3.52750786374851	0.0018014300606881068	0.2982538742870368	0.001692433502888844	2.6957802064285584E-7	0.3128228158106245	-88.11501200522876	1891.079967256854	22.964549034920164	14.384517533698912	19.639440716900218	16.756325940395744	6	2	1	5	1	0.1816720098598137	0.3388068001610312	0.27578845435978583	0.20373273561936958	
5130000	-1183.0702663560546	-1088.4770092666522	-94.5932570894024	-1088.4770092666522	25.994011524819697	4.420754355544126	0.008028824424525797	0.44086527800173864	0.006374999954209618	8.625964090727108E-6	0.45171499358207834	-69.47219246754058	119.84441826925286	120.64998905911649	22.84570146691645	10.353526548120035	14.682354245322157	2	4	3	5	1	0.1816720098598137	0.3388068001610312	0.27578845435978583	0.20373273561936958	
5140000	-1174.229456642532	-1078.3911517695067	-95.8383048730255	-1078.3911517695067	33.88510582813457	4.983176993581359	0.005693414713018369	0.5918077740650667	0.0064081019620274345	1.8773301539281183E-5	0.637869445147909	-67.02613675018992	161.25825739445978	46.090472605393245	136.47768078330844	21.51649388247741	11.000722508224586	3	3	1	5	3	0.1816720098598137	0.3470043012321512	0.26759095328866583	0.20373273561936958	
5150000	-1185.4754243192033	-1087.8078750202033	-97.66754929899997	-1087.8078750202033	30.224656149265385	3.156852326408208	0.004846628237961594	0.34751615880417547	0.005003429619185848	3.663498343872213E-6	0.3688751986739019	-72.09181126074706	101.69050629791788	103.90059940425428	110.9529867859706	18.38886407485309	6.420454286298314	2	1	3	4	5	0.1816720098598137	0.3470043012321512	0.26759095328866583	0.20373273561936958	
5160000	-1173.7719038622956	-1078.9228847894087	-94.84901907288696	-1078.9228847894087	25.36888315050938	3.8370783167963185	0.0059988041465581735	0.8036948955958709	0.0060095256602776875	2.1752195111785704E-5	0.7269522818737162	-69.42925855693754	44.318432992346075	82.6144117234235	76.40145715855658	12.183714510048459	4.492221797542158	1	6	3	4	1	0.16520163850614064	0.34328693741401584	0.2894788298450207	0.20203259423482306	
5170000	-1169.8191030250848	-1080.0888980096997	-89.73020501538518	-1080.0888980096997	21.020284696387087	4.270510008802959	0.00900651474841812	0.6185692988455866	0.009006768074239722	3.220926060525094E-5	0.6161184944465873	-65.40707835583487	20.160475635033087	45.566345259262036	26.039935438943232	41.98929010758219	10.779059310870378	1	9	2	1	2	0.1725621206030117	0.34328693741401584	0.2894788298450207	0.194672112137952	
5180000	-1157.246836741294	-1082.5226066918237	-74.72423004947015	-1082.5226066918237	16.045004378849193	3.868557270459737	0.017363516296990435	0.5732413260963856	0.013111647629178345	4.5288323566872654E-5	0.4450797565788556	-53.1853623160508	34.5878883834399	20.114901278070278	36.579579299362315	2.17482601746328	4.553748703773518	7	2	2	2	2	0.18615688176299097	0.29226853190043145	0.32690247419862584	0.194672112137952	
5190000	-1178.046509724405	-1086.2603815831767	-91.78612814122823	-1086.2603815831767	24.61732782115293	3.868557270459737	0.005869236616831263	0.3853015389961081	0.00667425562345916	6.105929403506186E-6	0.3866887168770401	-67.15732978395735	110.55031188578758	107.06133349016889	5.505020012120696	6.136035548704455	18.68168879354859	5	3	3	1	3	0.18615688176299097	0.29287386819642397	0.3262971379026333	0.194672112137952	
5200000	-1189.0486047938027	-1092.1926800902593	-96.85592470354354	-1092.1926800902593	26.74046917355277	2.88650791299576	0.00741391091666885	0.2596427067529971	0.00672143649451278	3.888058235237088E-6	0.27761615268256795	-70.13890947895533	81.07926305601192	85.10063456482216	120.26543742493332	82.71760246975123	10.202120727341017	2	3	5	1	4	0.18615688176299097	0.2877661414471483	0.31724149253557293	0.20883548425428805	
5210000	-1200.4680062064788	-1094.1238905842258	-106.34411562225291	-1094.1238905842258	50.5309247494603	3.3487172813146873	0.0033846125958333214	0.18670374092039177	0.0034363286609739416	2.4326424636329886E-7	0.14702535575108044	-77.12385261345739	161.57893629283396	158.15932199374006	360.61101332244726	39.493093744951565	9.186778246947194	5	4	1	2	3	0.18615688176299097	0.2877661414471483	0.31724149253557293	0.20883548425428805	
5220000	-1186.5019048128104	-1091.8722042444813	-94.62970056832906	-1091.8722042444813	32.943278737653586	3.824946592314368	0.006539724364194072	0.40763863739942047	0.006075020082847965	5.3493983843387006E-6	0.3920042138499036	-70.34857936878143	41.4435199352718	87.66159979722151	28.328398630239136	27.580276712894204	10.202799581038615	4	5	4	1	1	0.1924277582272469	0.2877661414471483	0.31097061607131704	0.20883548425428805	
5230000	-1193.6308368777525	-1088.6121581058987	-105.01867877185379	-1088.6121581058987	43.7545034320491	3.675768511851425	0.004571199550679869	0.7784223125967128	0.004021018958959003	5.380315550541848E-6	0.5788748710612764	-70.2873564321215	140.07570211256586	386.510916311102	68.43861846490239	214.92267085262625	17.187411088869887	1	1	5	1	7	0.21898842870434776	0.34029457955288683	0.23635099984437874	0.20436599189838692	
5240000	-1168.6711763816093	-1084.5867985193681	-84.08437786224114	-1084.5867985193681	24.538183393022138	4.0667665891453	0.010708387780013765	0.7178380073397805	0.007761561590817646	4.784455677024951E-5	0.6728580125453947	-58.27749632523116	29.74961323711047	143.2078761220122	12.880525008345787	10.459308143086064	3.9033749518383316	5	2	4	2	2	0.21898842870434776	0.32784674994198976	0.23580972469753853	0.21735509665612424	
5250000	-1169.115998968749	-1084.2278579477222	-84.88814102102677	-1084.2278579477222	21.50089267672192	3.3477975260574184	0.011417942006066939	0.5284312405825573	0.008152305939193485	2.2680601627094006E-5	0.4914355254104165	-62.364886964054186	12.03997579178676	26.50618584345375	43.17367363524545	31.080730895525498	10.01241548666949	1	1	5	3	5	0.21898842870434776	0.32784674994198976	0.23580972469753853	0.21735509665612424	
5260000	-1205.974084214536	-1094.1243905634087	-111.84969365112742	-1094.1243905634087	61.047654652499304	3.3477975260574184	0.003068155994069026	0.24991514701968365	0.0029559278854844593	7.215404757253868E-7	0.27761741401767487	-80.80294098778509	267.7188655796764	247.65448312903902	381.04893529488606	79.61093865052693	19.183594483197137	2	3	2	4	4	0.22865645429048945	0.3167073514818046	0.2570897268900798	0.19754646733762637	
5270000	-1209.5459256621702	-1091.2435309177524	-118.30239474441774	-1091.2435309177524	85.13064002841152	3.3468418812304974	0.0018353755911466882	0.1487421186237779	0.0016865853363489183	8.167031626944987E-8	0.15860371192878378	-87.6879327598766	834.3429125875181	518.9592354490715	191.01306819599128	31.119295181571488	13.97743498646885	3	4	1	3	4	0.15620057468222065	0.3460371390189347	0.28909996768907653	0.20866231860976836	
5280000	-1181.9035308021562	-1091.237873614776	-90.66565718738035	-1091.237873614776	23.51563516428569	5.174347601534548	0.008050359859406867	0.14145967478890317	0.007775009088295566	1.0605199557238126E-6	0.13308856926405777	-64.40781336793282	95.81243360856693	32.695518535480886	103.17091938125134	41.50372632584515	10.59651870529874	2	4	3	1	5	0.15620057468222065	0.3460371390189347	0.28909996768907653	0.20866231860976836	
5290000	-1198.1420625604321	-1081.0863905296633	-117.05567203076892	-1081.0863905296633	55.46119786859735	5.174347601534548	0.00363669291185381	0.41128735286986323	0.0033369338717173613	2.638585327781974E-6	0.4613282962418785	-83.64228441381562	112.25294452314985	426.76259816092147	440.93707528568973	78.56085931766981	9.622180207422888	5	1	2	2	5	0.1790241426683792	0.366314921727011	0.2629449453238515	0.1917159902807585	
5300000	-1194.7220514677201	-1090.15380003245	-104.56825143527016	-1090.15380003245	37.69442132717178	4.531574651285987	0.006468828594541841	0.44479682070600624	0.005811306217015922	5.0565873728186035E-6	0.3994443725296727	-75.87494622966501	278.73341355540344	221.0558959866422	34.67572322119562	38.37285805703599	19.764612150755514	4	3	5	1	2	0.1790241426683792	0.3333939853202275	0.2854916560020956	0.2020902160092979	
5310000	-1176.2249122935593	-1086.5797146995083	-89.64519759405104	-1086.5797146995083	35.037866830699265	3.4488639055357706	0.0049540256895501565	0.27600379031313044	0.005222892757936515	2.2076860486341184E-6	0.2945859841110128	-67.61296808955449	18.33200912637397	79.97102578504519	9.184760462921036	6.840895304233548	8.219805022173524	1	6	5	2	1	0.16666210432826561	0.39143425460924175	0.24484159597101657	0.1970620450914763	
5320000	-1182.5945809527523	-1085.6241871299835	-96.97039382276883	-1085.6241871299835	27.62848766327916	4.655024213729295	0.0072970591920821885	1.1679398104548162	0.006950904727743299	8.80619675165303E-5	1.0746140286295691	-68.78094554849939	46.99257490883391	87.18469289148655	48.18552046991947	47.536981652199216	11.74635354015863	1	6	2	3	3	0.16666210432826561	0.3641383626379445	0.28646844010990913	0.18273109292388093	
5330000	-1175.2511868184088	-1085.63325495491	-89.61793186349888	-1085.63325495491	26.635609655254495	3.809412293217778	0.007126702901063484	0.29666002131859465	0.006772899667623605	5.720627866578841E-6	0.33281551072259313	-66.1197602566478	163.15422764976756	124.28466125568734	28.67043457370382	6.1259322846519355	3.904876285044928	2	5	3	3	2	0.19088888359940046	0.3082238821653864	0.28646844010990913	0.21441879412530424	
5340000	-1174.4279389714886	-1087.627011658526	-86.80092731296268	-1087.627011658526	32.08249258868705	3.6225335494918665	0.006949528729159656	0.7971530688396437	0.006519338476554952	2.644131229846579E-5	0.7844008305158866	-60.28966918423899	195.1024269214988	54.686060298014	55.52513677921657	3.851245083051036	7.906001094609933	3	1	2	4	5	0.19088888359940046	0.3082238821653864	0.28646844010990913	0.21441879412530424	
5350000	-1165.9424920947736	-1083.0706746170592	-82.87181747771434	-1083.0706746170592	24.869011221269687	3.366268369726859	0.005660672467374863	0.5851347145400321	0.005706426844392497	5.957001490369279E-6	0.4234700749405946	-59.0969580688917	371.8317297065937	16.19246351496829	10.026380242407125	8.09109635382401	7.207927877559893	2	6	1	3	3	0.19088888359940046	0.3082238821653864	0.28646844010990913	0.21441879412530424	
5360000	-1168.970436962729	-1080.7023665630195	-88.26807039970954	-1080.7023665630195	21.173329278047177	3.0678034734789636	0.00854242444471552	0.809483721168698	0.007894603798609285	4.6453512812437944E-5	0.769975919428814	-62.05238367507464	156.09370007826138	35.2506319885191	59.75704608261539	18.115321160393414	5.617541658835184	3	4	1	6	1	0.18446662100596345	0.3127564480715793	0.28646844010990913	0.21630849081254827	
5370000	-1190.5011768919105	-1085.415461271742	-105.0857156201685	-1085.415461271742	51.00956374534352	4.605945369209438	0.004181300645071511	0.61718474583149	0.003816860459396656	3.7418011206706965E-6	0.5002783348935465	-78.20960828800548	77.23919643549065	60.38961726519759	90.75020716560434	38.3876970626489	12.467421401975383	4	2	4	1	4	0.21122261596592515	0.31105993191546766	0.2716284434864004	0.20608900863220694	
5380000	-1204.0475565573565	-1077.206465016794	-126.84109154056243	-1077.206465016794	132.24188933143913	3.913876378248264	0.0011315194974930727	0.9818761419838931	0.0011295825435356233	3.393493175966564E-7	0.6000820575183797	-95.4028039939315	601.8706961034145	145.5328150536198	26.304248914892934	42.081478287674294	32.54815369676305	10	1	1	2	1	0.16030958716209842	0.3619729607192944	0.2716284434864004	0.20608900863220694	
5390000	-1196.8569985156746	-1086.116660730031	-110.74033778564352	-1086.116660730031	57.92207248901793	2.9148206431579324	0.0026339806821756018	0.4329110474781264	0.002511037996546711	9.675184809467516E-7	0.37242306264535013	-81.18932703018028	423.17551001825194	71.09104295756762	23.99818475111313	64.83103060112379	60.43318623644628	7	1	5	1	1	0.16030958716209842	0.32001396667352655	0.2716284434864004	0.2480480026779748	
5400000	-1181.926122498036	-1090.1363357296498	-91.78978676838615	-1090.1363357296498	41.38854635273334	3.896741561655724	0.003986810525489464	0.034927186215529	0.003986213479899022	2.642251367890459E-8	0.04020584270144765	-71.65331523799335	121.46852118507255	24.33877989878282	14.745057011395295	13.415112454051485	6.843051882673055	7	2	2	2	2	0.19230688939618779	0.33612506467317144	0.2866765561128632	0.18489148981777775	
5410000	-1184.8975071642333	-1078.0608495259544	-106.83665763827898	-1078.0608495259544	47.984029015011245	4.412083874861493	0.004271419152465029	0.7860755975599832	0.003405404353761041	7.242917820822875E-6	0.7053123559121751	-75.45202292410002	270.39094801264554	177.39704047875617	13.448406803423717	43.206732518533066	56.47362454207342	2	4	3	3	3	0.19161227467928818	0.3545601352489307	0.26893610025400355	0.18489148981777775	
5420000	-1190.7040302122068	-1084.505302397551	-106.19872781465577	-1084.505302397551	75.21871627679747	4.639013956607687	0.005015542476785273	0.8466702861602776	0.003206356777395166	2.637054896452787E-5	1.150679640834418	-75.20073534571351	532.2264836168952	113.64061038531001	82.31506139831367	37.582456386327564	23.676809048030105	1	4	3	1	6	0.18988847206354015	0.32302835940717317	0.2685016810617443	0.21858148746754255	
5430000	-1209.7959437327597	-1090.0531511636239	-119.74279256913589	-1090.0531511636239	102.71313500683931	4.639013956607687	0.0018981522800400352	1.0031354339247711	0.0014051047648583562	1.3514969135206411E-6	0.7864517370283974	-85.3575299490826	517.7321553709379	736.2060592137035	70.48526086089974	67.3704045473708	14.055393688446392	1	4	1	3	6	0.18988847206354015	0.32302835940717317	0.2685016810617443	0.21858148746754255	
5440000	-1191.2366649716107	-1077.8457017564426	-113.39096321516799	-1077.8457017564426	57.55524254962253	3.984843267829056	0.003055751063165927	0.46117324442533913	0.002929704939459646	2.968067425696174E-6	0.5725641767746046	-79.17005643417399	286.0866997765582	544.3680430960135	163.64833548789235	253.70655440689518	14.586506712957446	1	1	7	1	5	0.17079325296990458	0.3563794426035515	0.28759690015537986	0.18523040427116422	
5450000	-1175.7925817169632	-1085.0196303131852	-90.77295140377808	-1085.0196303131852	30.887160841784908	3.5063971887083505	0.005772113271517532	0.2530066857717404	0.005721469636766409	2.8076641837021632E-6	0.29320870127808984	-66.85502287959464	110.00161031538565	140.2132672955968	26.036026247055982	6.60355864950152	10.067999209121187	6	1	4	2	2	0.1844472064726764	0.34272548910077966	0.2936097109499829	0.1792175934765612	
5460000	-1188.6306711489503	-1084.2156822696556	-104.41498887929471	-1084.2156822696556	48.8519875386453	4.083299636806592	0.004600332602683956	0.4856170256751317	0.004094436789924999	4.980728197566179E-6	0.5027002995037542	-76.75161551521335	183.86080346121147	71.8244298890701	130.4492826286872	13.307536878430005	12.118912176736021	7	1	2	3	2	0.19708362676516836	0.3300890688082877	0.2936097109499829	0.1792175934765612	
5470000	-1181.1978678866449	-1084.0286913290902	-97.16917655755465	-1084.0286913290902	34.62244024717289	3.0538618679201375	0.005047104949001684	0.5143313686610104	0.005285579861553948	6.6591530453304305E-6	0.5295917698462729	-72.89938234308207	147.75765530954047	69.43324819651733	27.510089137918783	16.670441067157977	6.561317931407959	7	4	1	2	1	0.19708362676516836	0.3177913081870678	0.3059074715712028	0.1792175934765612	
5480000	-1183.8861525022726	-1076.4880543845468	-107.39809811772585	-1076.4880543845468	43.59000748520113	3.401188269168927	0.003945068588250953	0.5568162833300475	0.004496197480136999	6.306407772173968E-6	0.586280906943187	-78.59281358055595	192.9270999069931	66.77161628253222	122.2194785491305	29.22325032023489	34.23032810922985	6	2	3	3	1	0.1714226052778281	0.3987237001897044	0.25639696999770234	0.17345672453476532	
5490000	-1196.7715973990746	-1088.3942256500832	-108.37737174899152	-1088.3942256500832	58.996917214016314	3.401188269168927	0.0030126546568919055	0.5357865532530289	0.0031350757357279145	2.2432236673884654E-6	0.4770227415426849	-80.12856661120642	241.06983629641354	37.678417434243585	84.3184907313141	26.05451525053954	26.38678344529452	2	2	6	3	2	0.1714226052778281	0.33234817051897425	0.32277249966843247	0.17345672453476532	
5500000	-1177.5891143762994	-1080.8572339592147	-96.73188041708482	-1080.8572339592147	28.41477197675262	3.557177336730388	0.003956825807547461	0.759069820287857	0.004868022440189116	1.0446274772808381E-5	0.6551148504387584	-70.58857700586921	211.1816420350142	50.92649531491944	21.703126890643006	28.461534250455006	1.9050076914039968	5	2	5	2	1	0.1714226052778281	0.33234817051897425	0.32277249966843247	0.17345672453476532	
5510000	-1193.9987106006054	-1084.930058786422	-109.06865181418335	-1084.930058786422	43.98970245013173	5.021399190807793	0.0035803329660398634	0.5626881879495476	0.003245203118773691	2.9043375902223466E-6	0.4934696268448898	-73.29109827791126	691.7346992142951	1239.0738471992297	515.7321510553002	28.720403193798873	25.411226636339055	2	1	1	10	1	0.16959738616793507	0.33234817051897425	0.2702855954587119	0.22776884785437893	
5520000	-1180.001653936434	-1089.3067829115469	-90.69487102488718	-1089.3067829115469	39.013003450924266	3.721492052439952	0.0037099138904364863	0.5431044458566107	0.00388424134382543	6.84218465161988E-6	0.6458527717597224	-65.29323558357851	330.15566184513267	18.708808873640372	14.333207214312555	5.758684330549153	16.503815817033363	2	4	5	2	2	0.16538322333492003	0.3770370981066887	0.2801840620345117	0.1773956165238798	
5530000	-1176.4460992924214	-1083.5155895903185	-92.930509702103	-1083.5155895903185	43.73353585851053	2.913249067958638	0.00423769932402664	0.7513778146764931	0.0033373363268041907	4.843161571721461E-6	0.5698976167475209	-64.14523342059388	668.7728934982423	139.41544863787166	9.050328211005755	10.600569752035414	21.613181041495096	2	1	7	2	3	0.16538322333492003	0.3756804002053274	0.28154075993587296	0.1773956165238798	
5540000	-1193.5953198881336	-1084.9544191958792	-108.64090069225458	-1084.9544191958792	62.23098011599047	5.239864226494106	0.002618347490612589	0.7173493370819523	0.0024465911067493252	3.0797646083910112E-6	0.7127727039750236	-77.35136098405897	553.5682430809193	232.80979972661916	186.1959572167089	16.352504424111267	7.76160481024831	3	1	3	7	1	0.16538322333492003	0.2982305441637916	0.3271525634246733	0.20923366907661525	
5550000	-1231.6290118482632	-1082.5388015346023	-149.09021031366092	-1082.5388015346023	368.4478912795945	4.207304706854251	5.950036090140486E-4	0.7605854109495166	4.5719539000792773E-4	2.788430985301254E-7	0.9235757379015582	-107.93160342304839	10751.064034472662	395.9279779811002	425.1843640420382	183.34888905775253	102.58820780217312	2	1	10	1	1	0.17979884030741816	0.373395504254469	0.2375719863614978	0.20923366907661525	
5560000	-1209.06178575231	-1081.4378971633525	-127.62388858895743	-1081.4378971633525	100.22244959888951	3.4123175865374353	0.0017295032047864424	0.4105860871869604	0.001661392026457559	4.9984523331521E-7	0.40739823052517277	-93.11219428613515	641.166940171917	570.7429539008194	221.00260173075267	238.59519205098508	51.5423491584432	1	1	1	11	1	0.17979884030741816	0.3128491028111844	0.31286304235543066	0.19448901452596695	
5570000	-1213.0485253980848	-1083.2011443115093	-129.84738108657558	-1083.2011443115093	128.10444048751165	4.417976118585271	0.0026649985842926594	0.9073359473605955	0.0016252252102932799	5.972453714912947E-6	1.1302081684362866	-93.09594003424301	499.70971290174987	627.0231482840481	312.25478696229385	236.68634388298503	91.32283140382386	1	3	2	7	2	0.23280303757170914	0.31636609093025475	0.27461856909025506	0.17621230240778119	
5580000	-1185.7736376112516	-1089.884878902193	-95.8887587090588	-1089.884878902193	33.83638854850701	4.8150669953529714	0.005370993163610573	0.19304037240427616	0.005625895043857267	1.139725796891084E-6	0.19589276268488134	-71.21702502296021	155.75044825214525	85.51361301815216	35.5672820779584	23.667449878982563	10.723280884941847	6	1	1	3	4	0.23333600623794884	0.32619053443011586	0.23757218140757752	0.20290127792435791	
5590000	-1168.672001425459	-1077.6408192443823	-91.03118218107676	-1077.6408192443823	28.24748004767219	4.0874347510089315	0.007014538303919761	0.6814855740896106	0.00604989443316186	1.1178902460461975E-5	0.5292528972733584	-65.71096159595294	67.23744775807029	122.19110682763743	7.6086079537608065	11.589376189870814	14.648511024526488	4	4	1	3	3	0.16333721051753786	0.3821004859394221	0.26212141812620104	0.19244088541683912	
5600000	-1179.2933273998112	-1085.4251061601117	-93.86822123969945	-1085.4251061601117	32.38811114678666	4.743518158665115	0.006115273350359236	0.37518039953794124	0.0059018722372675214	3.396240276117735E-6	0.3047430065790274	-68.6642023067091	104.33710919421634	92.30838625519443	88.26610262038182	8.865006507672511	6.292093627403111	2	4	2	6	1	0.16333721051753786	0.3821004859394221	0.26212141812620104	0.19244088541683912	
5610000	-1179.5251055710526	-1081.9890979186573	-97.53600765239536	-1081.9890979186573	38.03522770562075	4.015023689894961	0.005532812619573459	0.42098868822123503	0.004834969925313394	5.268923367442988E-6	0.4231026285443134	-72.50522467401417	107.66881448525989	127.50175768994336	21.127244182522794	18.049669770219285	11.747377893419431	6	3	2	1	3	0.18669375184337597	0.2928905127791942	0.33227212399632927	0.1881436113811007	
5620000	-1180.0840348627569	-1083.2984678073292	-96.78556705542768	-1083.2984678073292	26.628048598289194	3.7346336756921805	0.006901123048610706	0.7218531765903984	0.005999966715691147	1.69798411104567E-5	0.668582083766361	-67.46160526281743	54.9038267460717	69.52065436513065	44.569144762620084	148.79447778304078	7.840105213137995	3	1	1	5	5	0.19272237682239318	0.3509487990421687	0.2671521837917219	0.18917664034371637	
5630000	-1196.5454311539163	-1084.0576337751002	-112.48779737881617	-1084.0576337751002	59.340416281583366	3.141617536696959	0.0024986140759005893	0.3550490518677055	0.0024382139858367797	7.82319704267023E-7	0.35187502856122527	-82.27334159976502	543.4443201401638	259.2400408212185	132.34046269075432	10.881025702350419	24.27893354682226	1	7	3	1	3	0.19272237682239318	0.3509487990421687	0.2671521837917219	0.18917664034371637	
5640000	-1199.331074910463	-1078.3715612610183	-120.95951364944483	-1078.3715612610183	79.58213952964994	3.8921372618402783	0.001727761132129435	0.551843752468505	0.001975427034105505	1.6699612901056848E-6	0.6447884151529429	-89.22889520278433	308.5408501565642	235.31134890446913	176.41815709636685	44.26733760744948	71.93905181076529	1	3	5	4	2	0.19077634977492494	0.35289482608963696	0.2746415043067932	0.18168731982864508	
5650000	-1194.2860583168506	-1093.1527480159568	-101.13331030089381	-1093.1527480159568	33.96536906586045	4.133372297296562	0.004357376651518957	0.29695053952559897	0.003876851412367457	1.7972677479085594E-6	0.3162431671773696	-72.95217165957465	190.83117581631984	267.25853636100766	37.4141507130385	51.28249216029929	2.1914780392061948	1	5	5	2	2	0.18909018839781233	0.3856864055206607	0.2435360862528821	0.18168731982864508	
5660000	-1173.7449342344655	-1083.4370877505735	-90.30784648389204	-1083.4370877505735	26.223068163041926	4.09569213935935	0.0064313056857049555	0.5961173129194416	0.005846830885319587	1.706021886812421E-5	0.6350223653356096	-62.18861587129208	86.2966856132504	248.91413973544599	7.6510886248603205	20.190963897868027	8.53846233870979	3	1	7	2	2	0.19836868585437265	0.3776763202894546	0.2722104508001383	0.15174454305603471	
5670000	-1199.171964261805	-1097.7654044568385	-101.40655980496652	-1097.7654044568385	36.72188685820771	3.375157044971649	0.005266440028572848	0.5450931407569095	0.00468116196385203	9.42312383990606E-6	0.5701891621689441	-68.94428173480951	209.55364132633522	347.8710701473573	114.18644233160404	186.06832080133248	14.204261351332725	3	1	2	1	8	0.2073281935829352	0.3776763202894546	0.26325094307157576	0.15174454305603471	
5680000	-1181.6535759863643	-1087.811711815236	-93.84186417112824	-1087.811711815236	28.132147782415828	4.3838234635054425	0.006082593527012666	0.15553388100806723	0.005980873294584231	1.38067132782403E-6	0.19043473265001276	-66.77015180647378	92.7852866714919	172.49759368815424	121.21477688900008	50.926718142870094	8.470630572575324	2	1	4	1	7	0.20081321593400436	0.35321287731134127	0.25552777223782736	0.19044613451682726	
5690000	-1205.9572558151617	-1091.0980565091763	-114.85919930598527	-1091.0980565091763	84.02974339225909	3.5065069317274458	0.0021103516695125707	0.029285357967175903	0.0021189943587165507	3.921738422649891E-9	0.029665885271467133	-87.45152290099335	148.34513321595156	412.8231243077381	32.2662795358988	37.167211052218214	25.03891125164602	7	1	1	2	4	0.20081321593400436	0.35321287731134127	0.25744915635735677	0.18852475039729785	
5700000	-1241.4126887142402	-1101.8297684528386	-139.58292026140145	-1101.8297684528386	228.27054589790438	4.265794774179318	9.127986644717327E-4	0.07427712512849605	9.087075623431923E-4	3.037331806848526E-9	0.06056878974874917	-101.06465501672356	5961.217598315242	1966.0191407338805	653.8882390974618	192.03198069462036	87.50448982115088	1	3	3	1	7	0.2149855207752862	0.31727301996452306	0.2937171421995779	0.17402431706061305	
5710000	-1201.2251942104954	-1086.0126518936638	-115.21254231683163	-1086.0126518936638	72.94383506561154	4.968858131137508	0.00260816583100728	0.21255841143085308	0.0024942675375923	1.861351181345874E-7	0.17523891684701412	-85.1424002440733	421.71456674611	273.7906923818218	131.5640234442305	51.19143842911989	30.148591692729894	1	5	1	7	1	0.1977806845892249	0.3209862390331035	0.2937171421995779	0.18751593417809387	
5720000	-1192.7809247934485	-1092.319616761562	-100.4613080318865	-1092.319616761562	50.29036509202106	4.345229089720392	0.0034304053574750132	0.29093705320709806	0.0033064954101393223	9.205455408999668E-7	0.2928624758109349	-69.45842149380397	385.6275877223605	154.8551528268191	387.47292978709197	15.017597299467255	12.365762544576084	1	5	1	3	5	0.19741677276994454	0.3521512542347642	0.2629160388171976	0.18751593417809387	
5730000	-1194.906512182813	-1088.3744076524642	-106.53210453034865	-1088.3744076524642	50.75236505969088	4.345229089720392	0.003283854956584658	0.32954736941746343	0.0033227185471450494	1.7401202160073437E-6	0.3749879876886984	-79.67732602838325	193.98834662157128	138.16819253663084	45.69342439768302	22.481490427582937	25.780610064536287	1	7	2	3	2	0.16897169038456764	0.3413556187815414	0.2944487741059636	0.19522391672792758	
5740000	-1192.855505052232	-1083.0792116823252	-109.77629336990678	-1083.0792116823252	47.72820122409467	5.08585310512444	0.005314021781975954	0.6192940638427575	0.003987481497156929	1.2748408125981724E-5	0.717597546938775	-77.5508587063171	172.27032026054033	241.63567443229778	393.2165737528229	46.311270931847446	20.670197532107792	3	4	1	3	4	0.16833343943863682	0.34199386972747225	0.2944487741059636	0.19522391672792758	
5750000	-1164.3186895522922	-1076.2914474387487	-88.0272421135435	-1076.2914474387487	27.616286263348833	4.193581880846209	0.00635507689495256	0.497996076592134	0.006686189943764107	1.205063085987912E-5	0.5297196630774295	-66.12318942045192	33.83444135973325	59.37388965856257	8.24608915113271	3.6066643629611717	9.715941259399585	4	5	1	4	1	0.18917494436469945	0.3154922160126268	0.2937610011087435	0.20157183851393054	
5760000	-1162.9725775783497	-1088.9294863772725	-74.04309120107723	-1088.9294863772725	15.009877300872175	3.870972098356557	0.012219805635914594	0.6235258845098354	0.010804853347499171	6.231658898573226E-5	0.6476121425291085	-55.69632509362503	68.05305693505171	15.365299697702733	4.959493192828421	2.801989589576016	2.065618778413441	5	6	2	1	1	0.19005132073712494	0.3456576277554264	0.26271921299351836	0.20157183851393054	
5770000	-1155.5404684607681	-1074.7951937701118	-80.7452746906562	-1074.7951937701118	19.337337182156446	3.7785788025656677	0.016701513097684334	0.9909226907497813	0.014832115632574104	4.5589425495293814E-4	1.0998531401498297	-54.733971390452375	27.83040556011065	100.27713803833286	52.64727705357739	10.784267853429318	2.575426203680387	1	1	2	7	4	0.18277183500264838	0.352937113489903	0.2639846492398871	0.2003064022675618	
5780000	-1182.9132984484213	-1089.5239636868569	-93.38933476156436	-1089.5239636868569	28.912949157652616	3.7785788025656677	0.007731736200798354	0.8357688308006402	0.005633690461452364	6.156945343762671E-5	1.0911551533385757	-67.16324581061994	206.74110495397608	146.0291018397646	37.6847003298891	5.545935483083024	4.284487581665788	2	1	3	6	3	0.18277183500264838	0.34908631144410845	0.26783545128568165	0.2003064022675618	
5790000	-1165.9344800981723	-1070.4987623868765	-95.43571771129581	-1070.4987623868765	42.24219458615465	3.7785788025656677	0.005483749809412653	0.9845052104993732	0.004363698012217396	1.0546027225696485E-5	0.7805679580612932	-69.76971465397394	151.83885894908713	22.639459642215506	23.878885203177887	12.037356798502017	15.81616599443177	4	3	1	4	3	0.18394289275346135	0.34791525369329546	0.26783545128568165	0.2003064022675618	
5800000	-1178.74300767539	-1083.9694879787141	-94.77351969667573	-1083.9694879787141	43.15335530770783	4.831980607841888	0.003579555624229242	0.5861859974924126	0.00360784135065264	4.561368399239154E-6	0.5207576734540689	-68.83784880048015	337.12186560680493	84.64828554581909	6.133805797525045	7.234790465966499	12.352278475854114	3	4	5	2	1	0.18394289275346135	0.3564179061181815	0.26783545128568165	0.1918037498426757	
5810000	-1160.9344159053044	-1081.5671601169208	-79.36725578838347	-1081.5671601169208	22.581837857611465	4.234264229188226	0.008963966531820678	0.9426243178360638	0.005054393817654659	1.534035031739682E-5	0.6246250317845659	-50.87272021251016	1097.0820825594722	97.52931345747868	10.942481345586447	10.996800002274089	0.9581340214916436	2	1	4	6	2	0.18394289275346135	0.3564179061181815	0.26783545128568165	0.1918037498426757	
5820000	-1163.3075895763789	-1082.4449980316035	-80.86259154477524	-1082.4449980316035	26.9045146019952	4.733293738745022	0.005398564120460938	0.6140294961629422	0.0064770752244272265	1.0793622032523891E-5	0.531198283637675	-56.220524771699736	252.04860369004058	59.743408932099214	7.801755743047616	5.709320621488786	9.577679586952101	3	1	7	2	2	0.18048655974669373	0.35987423912494915	0.26671962004529215	0.19291958108306523	
5830000	-1171.9546275295709	-1083.2271213911322	-88.72750613843866	-1083.2271213911322	38.105154109883244	4.733293738745022	0.005412833409993186	0.7198060028486307	0.004585107337110979	1.4387382764475683E-5	0.7686064226245533	-62.546591475594745	454.6258315594462	42.814062100941456	9.105690615375268	7.024071308144546	11.79421179207386	3	3	1	4	4	0.18048655974669373	0.35987423912494915	0.2880755136919403	0.17156368743641712	
5840000	-1185.6271466394783	-1081.4017358446574	-104.22541079482073	-1081.4017358446574	52.05749208189625	3.1496679645251073	0.003401870906334888	0.8504165473818294	0.003447932590714812	7.137274773868884E-6	0.8046794014510241	-73.8799459389665	604.1470935486228	176.899073999648	110.73946104725637	18.781420046685522	8.345317512775575	1	3	2	8	1	0.18048655974669373	0.40162211921733076	0.23378409743768597	0.18410722359828982	
5850000	-1185.7457791753961	-1091.4012716362963	-94.34450753909982	-1091.4012716362963	34.149444469985035	2.7845309923205557	0.0058574240333596535	0.5649702943900129	0.005921530579168087	1.2456574646692131E-5	0.6486952819175756	-68.5399818743974	72.84812212400732	162.20517733965548	14.863395508263633	13.253379687763042	20.172508914364347	1	6	2	3	3	0.18048655974669373	0.3344335584945939	0.23378409743768597	0.2512957843210267	
5860000	-1212.919655176906	-1090.4903263936817	-122.4293287832243	-1090.4903263936817	125.59225125768016	3.77877061673517	0.001546684235578542	0.6937988764574994	0.0016170870586648125	1.3436729715424008E-6	0.7905017534098397	-91.77345525966668	835.6120629616985	39.649546691661655	26.499012685470717	55.05326400904135	30.014974685502267	5	1	1	4	4	0.2218301397167477	0.33295741156418296	0.2402033682178663	0.2050090805012033	
5870000	-1223.8153963266043	-1090.9251560139796	-132.8902403126246	-1090.9251560139796	197.29655802120274	4.40499862819676	7.204206390955364E-4	0.3789198835505974	7.693850709170247E-4	6.663528955114405E-8	0.34386345462474116	-98.67601188632965	1387.892052220288	335.8261986436937	318.2459753293894	94.11665462225191	13.939600887761875	3	6	1	3	2	0.16241196726746218	0.3985765794417735	0.23400237278956132	0.2050090805012033	
5880000	-1197.0980518322197	-1087.7545928095305	-109.34345902268919	-1087.7545928095305	42.06103360540376	4.1867441143864585	0.0034124912137637148	0.9315827828252415	0.004468349665925195	2.138369819512411E-5	0.9304457790017461	-76.6254878306799	571.1860575567548	240.5257828746184	220.81019226118255	37.39882426379095	8.636692094678683	1	1	4	8	1	0.18852911278747195	0.3724594339217637	0.23400237278956132	0.2050090805012033	
5890000	-1173.0133067357256	-1080.8458446746447	-92.16746206108081	-1080.8458446746447	30.352999068819486	4.1867441143864585	0.004251099663213764	0.6193355182698599	0.005567495656542745	9.125445353829596E-6	0.5946057505024599	-68.11249109087139	105.35220012159424	37.0458724635607	37.85700957545247	10.739219106628248	7.383190077316939	4	3	4	2	2	0.16291753808385753	0.3724594339217637	0.25961394749317573	0.2050090805012033	
5900000	-1208.8989424906586	-1085.8488301901803	-123.0501123004782	-1085.8488301901803	105.10524833953102	4.232228600352751	0.001486217222053838	0.36074341772175894	0.0015089569044475855	3.2324624361813226E-7	0.38262565811598026	-89.8517682979236	629.4453106011621	1001.4349190709967	148.7847150601819	69.43635104873513	6.019049968908153	3	1	9	1	1	0.16291753808385753	0.3724594339217637	0.25961394749317573	0.2050090805012033	
5910000	-1198.7747813799888	-1084.7562742256996	-114.01850715428915	-1084.7562742256996	68.18860949218836	3.617113661548818	0.0026078084275562236	0.6274911448118256	0.002090433522794773	1.5430694334844722E-6	0.5703339791073696	-84.77200600502641	372.859764156109	181.98662048753528	33.96983958095024	11.111830671174024	29.352019958955523	2	5	6	1	1	0.14253991735265642	0.3724594339217637	0.2799915682243769	0.2050090805012033	
5920000	-1195.478234647378	-1092.5723790761251	-102.9058555712529	-1092.5723790761251	59.832264138244966	3.548539738411863	0.002836458767656989	0.4100506243714033	0.002223988963335045	1.500847051375924E-6	0.4860871593342581	-76.19848024735124	536.8617681947726	181.9361823955111	9.691590186159301	14.002246915200505	4.890555435038176	5	3	2	4	1	0.2142619454169785	0.3007374058574417	0.2799915682243769	0.2050090805012033	
5930000	-1185.7842020953797	-1096.100201692337	-89.68400040304287	-1096.100201692337	29.29003857862466	3.711053722644999	0.007182946481666791	0.4266203699341065	0.0060759272899902645	6.9711554081172305E-6	0.414556758127868	-64.84235402071822	158.47863573165915	9.915403084980365	15.027859596909105	30.607433622722283	22.038717514610745	3	4	1	1	6	0.1912589858735318	0.35424751879096056	0.2295656904445536	0.22492780489095443	
5940000	-1173.2321236147968	-1082.2092259247222	-91.02289769007473	-1082.2092259247222	28.546578706059435	2.993000954191766	0.006229527941958429	0.8723821931480925	0.0047421569537794885	2.2108108467358304E-5	0.7788029181978158	-66.36519519927076	262.4939906882825	180.68270028048963	4.770626093174285	5.1477753326269635	0.6278190857297392	3	6	3	2	1	0.1912589858735318	0.35424751879096056	0.2295656904445536	0.22492780489095443	
5950000	-1188.2221553257903	-1086.480044216527	-101.74211110926338	-1086.480044216527	45.97958865051508	4.146799383040005	0.0051678634069761056	0.3257160378475762	0.004744607284016668	4.083092193823401E-6	0.3820148713057466	-73.62878096041656	69.86024712329717	235.60181660722958	108.07176958053776	24.154348604474592	12.980390260576133	4	3	1	4	3	0.1912589858735318	0.35424751879096056	0.2295656904445536	0.22492780489095443	
5960000	-1203.4108432819992	-1085.3999485315244	-118.01089475047476	-1085.3999485315244	86.72519051340724	4.146799383040005	0.001804390329845573	0.47820119563820757	0.001509879757958613	3.3368091475020193E-7	0.3685801828060815	-84.95484265109714	961.1246017289664	223.05881639798898	407.6828676690112	32.26872495609988	0.4504846678562042	2	4	3	5	1	0.186911189035704	0.35424751879096056	0.23651917331360892	0.2223221188597269	
5970000	-1183.9602295728819	-1090.1497009993786	-93.81052857350318	-1090.1497009993786	28.24659350665217	5.244820271360969	0.007120008720662178	0.5901916320324624	0.006402744599682721	9.837899109230935E-6	0.5060287451770081	-67.99638334212281	187.50501483769088	79.19750442926987	50.56189280886899	11.242614560916303	4.130666471292793	5	1	5	1	3	0.17248451766132095	0.3635390184192298	0.24165434505972272	0.2223221188597269	
5980000	-1189.8657303489197	-1089.7287998203772	-100.13693052854252	-1089.7287998203772	33.60163880875768	3.7173140848795785	0.004959151609320145	0.3358784131969957	0.005209534286728152	3.203754149589633E-6	0.36273900128359754	-73.23796745899246	279.7194548470441	90.99967817928605	60.11476365622982	19.433228921960332	22.22275954133662	3	1	4	6	1	0.2036297118928111	0.2933517636443765	0.3033595080188899	0.19965901644392287	
5990000	-1194.2459196522434	-1087.8575592544369	-106.38836039780644	-1087.8575592544369	52.45783338893802	3.7173140848795785	0.004422048590119523	0.664984487253715	0.00329292507937131	3.756718038088807E-6	0.5241531935287687	-77.14176647664273	292.3333842257918	261.0367991254839	61.69444902468744	37.164267322772204	2.830140880205955	3	2	4	4	2	0.18696114133386027	0.3931638755568256	0.22021596666539162	0.19965901644392287	
6000000	-1190.9691985872903	-1089.1125136061871	-101.85668498110323	-1089.1125136061871	35.018156781814945	3.7173140848795785	0.005482796756180746	0.23166439316762877	0.005343543801572728	1.1115540401342778E-6	0.19802580134532605	-74.4625553561533	73.89774538317963	197.33327936700587	11.763585173082838	35.39905352981086	20.260803879901545	2	6	4	2	1	0.18696114133386027	0.38277260525920825	0.23060723696300897	0.19965901644392287	
6010000	-1203.8875648086419	-1088.8541450663697	-115.03341974227224	-1088.8541450663697	61.83028808881062	3.7173140848795785	0.002418906168169309	0.30302573839943947	0.00250388399443486	6.64890210034863E-7	0.3344471466816502	-83.84412011835265	410.2075239065001	337.9770364845698	212.51304353323007	29.43465108852327	45.019659441843366	2	4	3	5	1	0.16062127177288654	0.409112474820182	0.23060723696300897	0.19965901644392287	
6020000	-1193.4468624199164	-1090.6231521583716	-102.82371026154489	-1090.6231521583716	49.16421806380962	3.766999177935139	0.0038654528125865997	0.3447603701433368	0.0035606048827038694	1.4646855955838089E-6	0.3218018508078517	-77.47368500462903	298.9090913127098	81.78308556391809	24.671777851680734	22.592069778705923	1.70830480361253	7	1	5	1	1	0.1641404142887897	0.407894274655002	0.22830629461228585	0.19965901644392287	
6030000	-1187.1887341082854	-1093.5849699204534	-93.6037641878319	-1093.5849699204534	36.135320025855684	3.766999177935139	0.005820898106363366	0.18741002231891452	0.0058832369159123625	1.365640541035803E-6	0.19745334014357943	-68.21503681435968	78.98124194388328	189.86815664661725	40.442194422449404	24.468649176381952	7.868011433079701	6	1	3	1	4	0.1641404142887897	0.407894274655002	0.22830629461228585	0.19965901644392287	
6040000	-1200.6501798786826	-1078.6990856998088	-121.95109417887377	-1078.6990856998088	95.6111755274141	3.2862192601435307	0.0020639385586616946	0.5612450390716226	0.0018438605945045087	8.513960567646536E-7	0.48679184660469027	-87.69155322646951	318.2279143827021	369.19319571642626	453.00757068549103	204.04491271331756	53.641398906984314	3	1	3	2	6	0.1641404142887897	0.36023621279153245	0.2759643564757554	0.19965901644392287	
6050000	-1193.6643802305368	-1097.221194517128	-96.44318571340881	-1097.221194517128	32.57957981045405	2.982969375455528	0.005442462030731514	0.1823796990381217	0.004996640574909137	7.569522357346136E-7	0.1733233228971926	-71.27042044194759	297.12064342683374	103.10450954175937	93.25252045648914	11.26758102998564	1.6497727473499593	4	1	4	5	1	0.16752705282750543	0.3150487806102515	0.3177651501183206	0.19965901644392287	
6060000	-1226.5345994465656	-1094.964395740362	-131.5702037062035	-1094.964395740362	241.20114590312943	4.022554793659486	7.784781318761407E-4	0.158843568426251	7.994573539034189E-4	1.4232013312721332E-8	0.1527151092578417	-96.97683971116258	1569.8204775952058	1211.3301535637656	124.98479960846804	66.81653288326598	96.48021114431506	1	6	2	5	1	0.18530801839858146	0.3150487806102515	0.3177651501183206	0.18187805087284684	
6070000	-1191.3900489581683	-1080.6290302408104	-110.76101871735791	-1080.6290302408104	75.4235075667014	4.602650280683532	0.0024708898513733073	0.4837140123664087	0.002242837280998169	1.1280717551029888E-6	0.42439985538386416	-83.45359732767301	148.7141437453369	65.10092320404792	95.98358805745302	36.16760342822407	9.24171742354953	7	1	2	2	3	0.18530801839858146	0.33236864677420286	0.30044528395436926	0.18187805087284684	
6080000	-1215.4239513560335	-1087.5510791099218	-127.87287224611177	-1087.5510791099218	170.77953613002433	4.164147414604452	9.17690856462692E-4	0.27844395056449733	8.659519450042462E-4	4.8948950969108045E-8	0.25026300346086056	-94.65102093859308	1074.3203694149743	957.5980908298602	22.21480275054659	38.082191865503724	57.92367782197862	1	7	4	1	2	0.18530801839858146	0.33236864677420286	0.30044528395436926	0.18187805087284684	
6090000	-1186.5000235281414	-1086.677016152594	-99.82300737554748	-1086.677016152594	34.58429890699692	4.164147414604452	0.004551366777203603	0.6581592451000343	0.003775475571852719	7.793048338090637E-6	0.6421775322217866	-71.1008873229513	210.68222508859554	210.93250847726108	139.52166835046583	17.990544378694196	2.7293294387513236	1	5	1	5	3	0.19913472114502936	0.31083554748108794	0.30044528395436926	0.18958444741951386	
6100000	-1169.4459139797389	-1083.6199058592558	-85.82600812048297	-1083.6199058592558	23.388243171482376	3.775129146824318	0.008552974257517684	0.5313424007278789	0.007842437203930852	1.5985254053838473E-5	0.5141422400831192	-66.08393151741657	95.82813059365755	16.561697052849286	7.9646752630829925	3.8797863518753157	3.4610681728606645	8	1	2	3	1	0.18398485991885224	0.33703694794318684	0.30044528395436926	0.17853290818359205	
6110000	-1178.4471392014698	-1091.5304988845876	-86.91664031688212	-1091.5304988845876	23.586051317087566	3.775129146824318	0.009745449528931773	0.35471498068353224	0.00881172448273784	1.4031949713074657E-5	0.3914495806320981	-61.14541031901653	202.98423085483077	137.94828277528484	59.34494463668359	2.173476775429401	5.4649466665544715	3	3	2	1	6	0.1924840960417144	0.33703694794318684	0.25020283051671455	0.22027612549838463	
6120000	-1178.5056038965351	-1085.9511306396519	-92.55447325688338	-1085.9511306396519	24.855602367861838	3.980083671023723	0.008089201902937075	0.39096741357310016	0.007559790284502701	9.4582497324227E-6	0.38654449212463454	-67.19778251290016	74.72176486562054	69.8277444962436	38.729497016421185	4.566720564008662	17.34650219751672	8	2	1	1	3	0.1924840960417144	0.33703694794318684	0.2611418097434658	0.20933714627163338	
6130000	-1202.6518551128304	-1094.2515343444256	-108.40032076840484	-1094.2515343444256	52.737859073859994	3.6757526298003094	0.0030894864220770393	0.7226147895715569	0.003222421377213266	7.503401553901008E-6	0.7992220960912129	-77.1904719521822	872.9708067307816	221.2613650883795	37.63533047241655	46.18755870985232	9.180709186325196	2	3	2	5	3	0.1924840960417144	0.33305379776856525	0.2651249599180874	0.20933714627163338	
6140000	-1190.261577055557	-1082.2075245588264	-108.05405249673052	-1082.2075245588264	40.295114148375966	3.6303167598570822	0.004704432817700461	0.532985812134242	0.0032734998428304227	3.7022610757146494E-6	0.5182648589305839	-73.66675109250313	1064.146085102387	539.7480262245689	672.9572207579902	20.394182052255637	11.01448090248528	1	1	2	10	1	0.17906293750999977	0.33305379776856525	0.2704682283352213	0.2174150363862141	
6150000	-1234.6205363059382	-1093.0348344898039	-141.5857018161343	-1093.0348344898039	279.57115627455596	3.347242496505906	5.72238296797466E-4	0.37334570249356025	5.563950503966505E-4	4.669028483724245E-8	0.3711829030360628	-102.01515672683603	1936.9095523829494	1038.9007022080782	722.9832221780549	865.8967592199515	69.98779490048175	3	2	1	1	8	0.16411992398889413	0.33305379776856525	0.2854112418563269	0.2174150363862141	
6160000	-1195.1365871477803	-1080.2593288641046	-114.87725828367566	-1080.2593288641046	63.594536238175046	4.384115649303346	0.0023276059077066303	0.4457389473028472	0.0027422018102690707	1.123606808444575E-6	0.3873765768390747	-83.49525364560762	321.0092735685814	626.5060771326335	113.79981242950232	22.319085815902724	22.326381797284295	3	3	6	1	2	0.17956555412495684	0.3643845431337158	0.25408049649117626	0.20196940625015142	
6170000	-1172.3419287342301	-1090.4565470495488	-81.88538168468132	-1090.4565470495488	21.178341116471838	4.384115649303346	0.010113430356474726	0.4544350185030264	0.00833667777486362	1.200575682282332E-5	0.40098096893626023	-62.97413016584204	46.20582984922617	27.528615430913202	13.263450960706512	3.261186598957949	1.8860281261345848	10	1	1	1	2	0.17956555412495684	0.3765116076857026	0.29726790617470594	0.146654932014635	
6180000	-1175.1918291354682	-1091.7984506120513	-83.39337852341684	-1091.7984506120513	27.390912491820327	4.384115649303346	0.0057417892988842235	0.37580790140891857	0.00538214466093659	4.247806852618963E-6	0.3641342951279895	-60.866681257336936	60.49052794312243	99.46840357987294	7.737953539739626	9.197909344615018	5.319794522364585	1	4	1	4	5	0.15298194343470364	0.40309521837595574	0.29726790617470594	0.146654932014635	
6190000	-1221.7363851338257	-1097.9091439317351	-123.82724120209069	-1097.9091439317351	121.96859489958808	3.4312091655985326	0.0024901495168075075	0.868454176883954	0.001761873973724263	4.6992635632489E-6	1.0033975519788674	-88.46635032709062	560.0148574821326	361.6562097521105	22.662184357253434	100.19855451970892	61.540188925246525	6	2	4	1	2	0.15298194343470364	0.3260071959077434	0.29726790617470594	0.2237429544828473	
6200000	-1201.8558722756509	-1085.3902976838194	-116.46557459183153	-1085.3902976838194	88.14566762981134	3.4312091655985326	0.0017210845500218552	0.3348401182055899	0.0016809430080866167	2.8634230938055234E-7	0.3268750857935283	-87.36919850737607	331.4400482072438	207.60638331648624	170.68725581531194	30.8880243527804	13.831735585764276	3	2	5	2	3	0.17056202393302153	0.3814344966912641	0.2883622259675196	0.15964125340819507	
6210000	-1194.9018686617487	-1102.5756693055637	-92.32619935618499	-1102.5756693055637	31.572317341448603	3.4312091655985326	0.004872308251715867	0.02299678249833017	0.00489264387792145	1.0981559286789349E-8	0.021433401407301426	-67.06802187546731	318.714607141046	130.41269014887015	54.09744483606542	39.670966915064916	6.88169647663168	3	3	1	1	7	0.17056202393302153	0.3814344966912641	0.2883622259675196	0.15964125340819507	
6220000	-1199.6102871196954	-1082.8845255472236	-116.72576157247182	-1082.8845255472236	73.43612393843249	4.134879834622578	0.002062469363119823	0.20132639996017385	0.002072550543072331	2.329923222419082E-7	0.22265721078057146	-84.74715353224329	259.53063723951914	409.7616432991228	294.0731651210515	153.8992321610971	24.20833899841259	2	2	3	3	5	0.17056202393302153	0.33542221925648513	0.29497189446223815	0.1990438623482555	
6230000	-1200.8118102651183	-1085.005598583623	-115.80621168149537	-1085.005598583623	75.05270080163835	4.134879834622578	0.002261025373772536	0.4347645268800659	0.002149783633894377	6.809222321268006E-7	0.3487704708141856	-86.22173646457573	460.6892082290383	357.59489439039163	51.144087417047125	29.078330695470754	15.512997363186436	3	5	5	1	1	0.18336634681730116	0.3226178963722055	0.29497189446223815	0.1990438623482555	
6240000	-1186.802020164213	-1083.967499919926	-102.83452024428706	-1083.967499919926	50.32027640115487	4.376668999040245	0.005016735013807207	0.8668520337387902	0.004114738599496003	2.9387005593223525E-5	0.9332892871072808	-75.30946886469395	83.00882474438065	95.41505177360212	76.01322718390763	36.73450691593795	4.737903673939776	3	5	4	2	1	0.18336634681730116	0.34609110445734215	0.29497189446223815	0.17557065426311885	
6250000	-1183.7276870910673	-1085.2912301703163	-98.43645692075094	-1085.2912301703163	34.50134819555083	3.4457685977706327	0.006335127761327607	0.4261369297419219	0.006468613955283743	8.193985986306657E-6	0.44410435319215275	-70.2394028587519	58.18652559057697	150.6362307416911	114.29078809240266	33.092745038318974	43.63063614413825	1	1	6	6	1	0.2278921483409545	0.32266256131215615	0.2741610230564987	0.17528426729039093	
6260000	-1193.1236687700384	-1087.6766765703019	-105.44699219973648	-1087.6766765703019	52.44910418362521	4.490182325460458	0.003010667518204777	0.16640741649610466	0.0030950969489956805	2.194344905101065E-7	0.15139869238162043	-81.22934064549847	146.80661428025667	160.64828006083226	53.94631284800677	8.668204380292664	3.000773346858581	7	2	3	2	1	0.1514074825746483	0.34053361231690504	0.3005738241420844	0.20748508096636253	
6270000	-1189.5855871119659	-1097.1195456157889	-92.46604149617698	-1097.1195456157889	33.09834018197155	4.490182325460458	0.005517712107339274	0.1960416962153405	0.005030960768090754	5.808674363378992E-7	0.14838849449502603	-67.73707201233111	68.36625800351611	51.990463916376726	92.29846354174818	13.51798139543058	17.41423768900096	3	3	3	3	3	0.1969066679109543	0.3184785412784882	0.2835129848620452	0.2011018059485126	
6280000	-1173.5867562536953	-1085.1280151416358	-88.45874111205943	-1085.1280151416358	25.644165029033086	3.464840871249974	0.0075006428655615565	0.4372354676627108	0.007464254125740608	1.0633987126132265E-5	0.42207455597886007	-65.59070756307112	146.0063458812263	130.62466753300578	11.697987069045498	2.3894683883912755	3.8253477202020365	2	5	6	1	1	0.1969066679109543	0.3184785412784882	0.2549977088195375	0.22961708199102032	
6290000	-1184.6563443220302	-1089.2167429554806	-95.4396013665495	-1089.2167429554806	34.7366026661331	3.5503868703305166	0.005540074993958503	0.16512554405201973	0.005208522724544913	8.179268187077074E-7	0.1690687829176208	-68.05352791685371	310.48769331689505	55.14951022598144	148.4885103341666	20.99925073459583	1.4104927987343707	2	2	4	6	1	0.2067509444104622	0.3184785412784882	0.24515343232002954	0.22961708199102032	
6300000	-1201.5738794033562	-1097.2916289247548	-104.28225047860141	-1097.2916289247548	50.18499383913759	4.857000790281609	0.0032522730588850535	0.12256086695133962	0.0033428894880302507	1.8927554007424848E-7	0.1333169958328349	-76.43329652728745	846.0187258033384	371.75465672482466	29.941400246117283	6.993081458740398	9.973882875066979	3	4	1	1	6	0.20285937600212023	0.33759055474992583	0.29938254326045555	0.16016752598749862	
6310000	-1190.899605369316	-1097.8833248470148	-93.01628052230124	-1097.8833248470148	36.682054720402775	3.5500459249359464	0.006353474564600635	0.3023711223803561	0.005550082837337889	3.912014487800753E-6	0.31732661291605335	-71.28568075150886	69.35398347049619	42.90821053375001	27.401499639243227	12.320816410583879	6.781723601411771	7	1	2	4	1	0.20285937600212023	0.33759055474992583	0.3118437897838175	0.14770627946413664	
6320000	-1186.1540933967647	-1087.1071140243514	-99.04697937241326	-1087.1071140243514	30.024302394013677	3.5500459249359464	0.006188061048978929	0.21749357516243475	0.005888072777260744	1.1768109276838201E-6	0.18837528131754558	-70.79356944886977	259.64095464812175	49.12710173085454	106.47619631410475	69.36281974017948	19.783563267351354	2	2	4	3	4	0.18521349440241067	0.3328811782616746	0.26443009696940784	0.2174752303665071	
6330000	-1173.077517239912	-1084.5452379454478	-88.53227929446415	-1084.5452379454478	29.014901269301873	3.914132999257079	0.0074986656349388045	0.4830944929583443	0.006494309478547223	5.728835644213819E-6	0.3692455295731894	-62.716564692949234	60.78198708339625	147.52872595073296	8.942705020005196	12.029719904225553	22.564630357797085	5	2	5	1	2	0.15407784142899195	0.3328811782616746	0.30276001776529765	0.210280962544036	
6340000	-1183.8307072958708	-1090.764101141621	-93.06660615424963	-1090.764101141621	29.449232390734274	4.280330132792834	0.005884503811441387	0.1950363202613982	0.005637102739677218	1.183097645197519E-6	0.18825508973314525	-70.24376913191693	51.48943280476218	72.71443859144192	28.057413239330813	24.300232548312266	7.374927323723845	4	5	2	1	3	0.1692486404734655	0.33767948692176764	0.30276001776529765	0.1903118548394694	
6350000	-1198.7598746974963	-1080.4680111166942	-118.29186358080207	-1080.4680111166942	82.40897538989532	4.027628906122201	0.002988835562614358	0.8672315138346687	0.002613403729949382	6.312378928255858E-6	0.8934546177123779	-85.92659141553997	159.01579410716818	144.98940295615537	306.4273996828106	97.09558466968268	7.468918865430264	3	3	1	7	1	0.23486805207270228	0.34873492732535505	0.22608516576247345	0.1903118548394694	
6360000	-1176.901551607676	-1084.5289269917141	-92.37262461596202	-1084.5289269917141	26.82268062932067	3.5951733022117254	0.005898980774137404	0.32135480397738897	0.0063876851183588745	4.8275982194157676E-6	0.3581625004084549	-63.40477207850707	133.85705836339503	9.787104953527567	71.65946233143917	27.354371016921633	0.8027857955460707	2	4	6	2	1	0.23486805207270228	0.34873492732535505	0.22608516576247345	0.1903118548394694	
6370000	-1179.0592239784578	-1082.2892872488123	-96.7699367296455	-1082.2892872488123	41.2368248266939	4.749962521463846	0.004467083659796491	0.3620649654477711	0.004296712140917672	2.5991552833307186E-6	0.3350799164167209	-71.78996751255654	168.5774074167204	173.6336449990382	32.12370652196583	7.835602206762702	4.387023336263643	2	5	5	2	1	0.19037550808514553	0.34873492732535505	0.2705777097500302	0.1903118548394694	
6380000	-1209.8408412205283	-1086.5074853587423	-123.33335586178605	-1086.5074853587423	81.96385118179818	3.2095722581873822	0.0014406475762808039	0.490177999162815	0.0016717153975856643	3.673047422432187E-7	0.4098148913636265	-88.04060125200297	368.42936442381824	1062.2559332054434	414.09372128532175	94.11706318430487	39.71021744375088	4	1	1	4	5	0.19037550808514553	0.34715999294467015	0.2902200972211018	0.17224440174908273	
6390000	-1234.7280819779842	-1092.0356867781659	-142.69239519981832	-1092.0356867781659	179.12236657990127	4.004545229464344	9.224332090452878E-4	0.20644467759379678	9.196666913138023E-4	2.0815395606255903E-8	0.1583566810311143	-96.9632053554021	11543.448313421228	2714.2796118198103	840.4325207802343	2406.9615046953413	129.3551360387992	1	1	4	1	8	0.19037550808514553	0.34715999294467015	0.29847130038772196	0.1639931985824626	
6400000	-1232.1180959723902	-1085.1681023561764	-146.94999361621365	-1085.1681023561764	401.2000552910329	4.171121964636586	5.087335792232139E-4	0.8893745628807929	3.8065563858847835E-4	8.708330341540288E-8	0.7303363260387986	-105.82030247022718	6014.720263751997	170.33669092047157	304.09909450734375	382.35483233001867	79.77578712373573	3	1	3	7	1	0.19037550808514553	0.28753495452051425	0.33244006064219717	0.1896494767521433	
6410000	-1257.6253778582532	-1092.3870503323556	-165.23832752589752	-1092.3870503323556	895.0274137351942	3.965943358691006	1.403119120612447E-4	0.4327901121218112	1.6412082261918305E-4	3.4503485070308054E-9	0.38815500524809105	-118.5651318659343	27025.81764478172	7383.301503227046	317.0179326534213	673.0474409782041	399.1718662946655	1	3	8	2	1	0.19037550808514553	0.3478233508090929	0.2721516643536186	0.1896494767521433	
6420000	-1182.4655020007563	-1086.6657919399856	-95.7997100607706	-1086.6657919399856	27.51075875589371	4.559918028815753	0.00818091928275999	0.26570990317090676	0.007564014771907429	4.244463573952459E-6	0.27046031845393737	-69.54017904033576	294.63551043551746	157.70985453856142	37.63044041408418	18.925466517453263	7.771900022745683	3	4	2	3	3	0.19165898293494651	0.3478233508090929	0.2848768623746967	0.17564080388126418	
6430000	-1184.9691956555	-1092.2394668306606	-92.72972882483943	-1092.2394668306606	36.84416481792768	3.6056784195264986	0.0038747870670202823	0.30845572720059455	0.0037695487812739546	1.676754286500915E-6	0.34263233398341	-69.97735202715681	140.78633397420114	51.03661970588695	22.333433920501253	6.999248567890635	9.118086642617428	7	1	1	5	1	0.186550914301444	0.3478233508090929	0.2899849310081992	0.17564080388126418	
6440000	-1180.1659838685755	-1080.435136128925	-99.73084773965054	-1080.435136128925	35.630050994108096	5.267306598530862	0.0064025176628701155	0.5846841503709346	0.0050679717789230885	1.2856873098777225E-5	0.6088958154535613	-71.0613063049943	105.55066276173233	217.49434770624808	153.9038736764998	13.12233890206209	7.039231361865156	3	4	3	4	1	0.186550914301444	0.3478233508090929	0.2899849310081992	0.17564080388126418	
6450000	-1176.6203733792295	-1090.3532546665122	-86.26711871271732	-1090.3532546665122	20.433961268357468	4.250753300457506	0.008832600481357183	0.22436749946083934	0.008577325900805127	7.332908829650712E-6	0.2930447952404949	-63.70080788253228	34.685752876996546	26.47004295239146	48.63636406201272	32.830526380736934	8.300257144686364	2	1	3	3	6	0.186550914301444	0.3478233508090929	0.2899849310081992	0.17564080388126418	
6460000	-1166.0124311063878	-1081.2900216659186	-84.72240944046914	-1081.2900216659186	22.287545706216918	4.2207686672582945	0.009799777445960505	0.5695396088334622	0.008882986745119273	2.8819892961003073E-5	0.5428558115015407	-63.79465918701322	38.40724712146096	28.35482448710716	3.4317257724719696	9.702168259504774	4.631961817501049	5	4	2	3	1	0.16724593463502685	0.33006332786690956	0.3059612674040342	0.1967294700940297	
6470000	-1181.2872007732556	-1085.7741531969727	-95.51304757628279	-1085.7741531969727	30.815835423078163	4.812919521279633	0.006349923206991955	0.4075429492377733	0.0053686592909210195	5.022706380615332E-6	0.40462707671901826	-72.15212871222205	68.71421663291702	77.16564481928845	33.76713875708513	12.79838622880569	4.274656110617819	5	3	1	3	3	0.17786536925814853	0.33071481001540826	0.30023991083796786	0.19117990988847564	
6480000	-1201.952656648808	-1083.520512777866	-118.43214387094194	-1083.520512777866	64.21699731897296	4.812919521279633	0.003186610541975723	0.6381824570589727	0.0032600222444422278	2.8332975192600235E-6	0.5336112881032615	-84.46368353143053	596.6738341154397	192.56438505407948	343.7098759446241	73.09351373013243	32.92179426543544	2	1	1	8	3	0.17786536925814853	0.3681821409631002	0.26800239407365206	0.1859500957050995	
6490000	-1201.2420225245264	-1087.012137474477	-114.2298850500495	-1087.012137474477	71.68017957286919	3.942855322201317	0.0021390568835148414	0.5164199247098513	0.0021056033460808725	6.962137472084836E-7	0.41933933923187594	-83.24679319045475	603.182071838627	119.34495286369138	121.8726361431343	70.89659140185819	13.081167303681543	2	1	5	4	3	0.13380923886971138	0.3681821409631002	0.31205852446208915	0.1859500957050995	
6500000	-1202.5487190971244	-1102.0713235431792	-100.47739555394509	-1102.0713235431792	50.23856620398155	3.972745610777132	0.004141767033471381	0.5994557368031576	0.0038157765307546446	4.535144339794156E-6	0.5716672835931385	-71.43048478715625	74.90447043766483	190.25957424440963	57.82660272238609	16.190280779767168	41.4096545453037	5	1	1	2	6	0.13380923886971138	0.3778822538911307	0.3023584115340586	0.1859500957050995	
6510000	-1189.5373461458005	-1083.7117704102427	-105.82557573555788	-1083.7117704102427	42.1462849130607	3.7757045887299086	0.0054126921478040765	0.6199136190149335	0.004123003550419786	5.974477792771755E-6	0.4916595853059494	-75.62285403654253	265.9172107880181	803.6943863929813	6.474739036760147	6.617493290136954	12.492698678833312	6	1	1	4	3	0.16781013344583484	0.39369730693392435	0.24356709013089503	0.194925469489346	
6520000	-1189.6870214057376	-1091.098351597054	-98.58866980868353	-1091.098351597054	53.01117856891311	3.5616968736694203	0.0035535696053470857	0.010012763962322278	0.0035503638579800338	1.5648715520262706E-9	0.011119751292973714	-73.9616608997614	102.59252438054627	216.30003410554167	14.179921598105473	25.231582295666904	27.058516039376556	3	4	1	1	6	0.16672889569753804	0.3947785446822212	0.24356709013089503	0.194925469489346	
6530000	-1194.8359797693631	-1085.993749132153	-108.84223063721012	-1085.993749132153	54.592430712016544	3.7192737995049057	0.0029621458587100837	0.3380460420575763	0.0029042479302120476	9.013091048718374E-7	0.31264316110152174	-78.26488063908579	1329.7166165230076	464.7608782647976	88.57583729258194	16.058960292556296	7.30736209402358	1	6	2	1	5	0.16672889569753804	0.33338245844868347	0.2828218203279753	0.21706682552580348	
6540000	-1203.8719437339219	-1092.7926437333726	-111.07930000054928	-1092.7926437333726	53.78343853619905	3.911977842648823	0.0029083272937122	0.27869624347149824	0.0026623304229954877	5.254113970044322E-7	0.2507028304505369	-80.91237046410352	307.61365322171565	301.42861194892527	35.31536660644905	72.95421744365265	40.32280042066233	2	5	2	2	4	0.17423506342134307	0.33018623555627014	0.3431339424087784	0.15244475861360868	
6550000	-1185.6372140988753	-1092.9281353375618	-92.70907876131362	-1092.9281353375618	28.296229233644507	3.4721191041463064	0.006646342647572999	0.1263017549366062	0.006421736591520471	2.9528812973545714E-7	0.08300044033000366	-66.38215313460884	195.52768953248878	61.43741843028285	158.8421287336746	15.974971342219122	4.685431176815815	2	2	4	3	4	0.17423506342134307	0.2983703520719936	0.3431339424087784	0.18426064209788526	
6560000	-1180.177135643728	-1087.0725851149668	-93.10455052876111	-1087.0725851149668	22.717099321493897	4.560106961283486	0.0111342936722666	0.5734012167955338	0.008008529714247509	3.8955137398398515E-5	0.6977752549729352	-62.92804292302182	72.50471106178905	223.88905698677831	117.9079817238619	75.44044825121615	8.980424406529135	5	1	1	1	7	0.17423506342134307	0.3493176965346768	0.29218659794609514	0.18426064209788526	
6570000	-1174.2450163601432	-1086.766917369663	-87.47809899048015	-1086.766917369663	19.78953129150061	4.120564265860683	0.01123398106383873	0.48559901603249217	0.00911519174550783	1.2988994509165686E-5	0.404573743004451	-62.363340283217156	52.71683424816072	89.3580671611702	13.977971712021343	32.285425737049906	4.054853189134462	3	3	5	3	1	0.17237498245175398	0.35117777750426593	0.274411260839049	0.20203597920493135	
6580000	-1205.7584151607082	-1090.6902141594833	-115.06820100122482	-1090.6902141594833	68.5075998575392	3.4991071405851524	0.002871075970794795	0.36981524602139915	0.00254668780585286	1.3029615328395785E-6	0.42197096120868577	-85.39602886377148	139.52478256864578	56.41757908929048	158.17045086104304	11.94042597801819	39.04044268139479	7	1	3	2	2	0.2153821672205835	0.3081705927354364	0.274411260839049	0.20203597920493135	
6590000	-1177.9254373731992	-1087.0425892535961	-90.88284811960318	-1087.0425892535961	31.22512874047368	3.4991071405851524	0.00939243771295063	0.5469930246609865	0.00798777951238733	2.4830379035622975E-5	0.5308366096150449	-66.23708752260369	90.97244660982743	6.895656110823	28.651605038040962	15.36475113101897	8.12710943043752	4	1	3	4	3	0.2153821672205835	0.3299984314354327	0.274411260839049	0.18020814050493503	
6600000	-1171.2188616813344	-1082.882711253746	-88.33615042758834	-1082.882711253746	25.380618268191345	3.4991071405851524	0.009109638951519918	0.41760397385248277	0.008417010500940746	1.0657353390533087E-5	0.3852385469954762	-65.9945955163423	67.43903246803801	84.246093940678	18.33823945396701	8.068897097061475	5.923272738647649	2	5	3	1	4	0.19716211676562373	0.3381656876762845	0.29592727512339356	0.16874492043469846	
6610000	-1179.7989753431082	-1088.2424946023175	-91.55648074079078	-1088.2424946023175	34.33909981075009	3.9976409158841992	0.005654561750268436	0.21565803715616144	0.005575870403367527	1.8068564698211654E-6	0.2462440117473202	-68.40323087310844	82.29150431068287	144.83319129162982	17.83101492519019	8.825236765707324	6.58179309821866	6	1	4	1	3	0.20410079607193726	0.35568288683307053	0.27841007596660755	0.16180624112838493	
6620000	-1203.693526264664	-1092.6851408558705	-111.00838540879334	-1092.6851408558705	79.04297270512056	4.3112991506622835	0.002398191175088661	0.4353638537264385	0.002360877911007297	1.1135998093597354E-6	0.4404422101359248	-81.96637334806337	196.15114113957426	227.37500606772215	21.863617834046185	45.79595979608901	28.814906714499376	3	6	2	1	3	0.22356979894800721	0.3496138284957067	0.2650101314279014	0.16180624112838493	
6630000	-1177.3559101543901	-1098.2194698440287	-79.1364403103615	-1098.2194698440287	23.1276934943003	2.790049889533524	0.007891889219221335	0.05169827619090065	0.007786689988850317	1.0853206745097213E-7	0.04216613825242348	-60.88411484011295	100.99092609592351	5.546368904942935	9.757060836124165	7.818959342749199	5.303743669635442	7	2	3	2	1	0.1973662507702518	0.3617502298681215	0.2466407235780858	0.1942427957835412	
6640000	-1182.2091650748832	-1092.3739696396776	-89.83519543520566	-1092.3739696396776	25.190760309497637	4.905080288119609	0.007713755558306589	0.2062555920204227	0.007619141923837995	3.4389407345476927E-6	0.23670332314052084	-69.86807621909867	74.0297216628161	41.42051736939038	22.041385154377885	3.0306069839423264	2.4412648094620892	6	2	3	1	3	0.19447277295832419	0.3617502298681215	0.254219358941318	0.18955763823223662	
6650000	-1167.3786959371841	-1082.4498662544806	-84.92882968270351	-1082.4498662544806	29.175195778609783	5.265242086798719	0.005693182314735051	0.37804686285480604	0.0067402284375764916	8.401965652460476E-6	0.4500391753824491	-64.53042261391096	113.60169609763106	42.50613444841649	4.252917763216281	3.7041945815615516	3.167189712721892	7	1	2	2	3	0.2245124664305988	0.3542407803931546	0.2550592627424765	0.16618749043377046	
6660000	-1176.1036782085941	-1089.1771314473747	-86.92654676121937	-1089.1771314473747	25.067773772958223	3.7690267067147936	0.00723087719876347	0.1304184615373906	0.007005283488792488	1.270177921161589E-6	0.15733068800898778	-65.32302808433627	111.55395793391929	46.1925780839747	5.834691849275875	7.670851799843087	15.630738959640768	7	2	2	2	2	0.16609476574384985	0.34054709893547824	0.30682898728492547	0.18652914803574677	
6670000	-1174.5415040826801	-1086.3183267340182	-88.22317734866193	-1086.3183267340182	30.33781937794757	4.333097765901119	0.006175648215381745	0.27147932501942756	0.006013625121129536	1.3683897865992132E-6	0.18889452792649541	-64.4332258357658	63.969269201355566	187.5108335132893	13.069514408423982	8.844501442400063	2.4951524666235847	6	2	1	5	1	0.1875417551603763	0.36568362601301546	0.2602454707908618	0.18652914803574677	
6680000	-1166.511271057226	-1083.5472584215906	-82.96401263563529	-1083.5472584215906	23.525689915331633	4.333097765901119	0.008616787786152637	0.3337602185692348	0.008412080843569527	9.75368024636053E-6	0.3395361353552236	-63.53698441668322	163.22707290200236	30.45924464965363	1.9528094061958843	3.0723692843917996	1.2812180783322848	7	2	2	3	1	0.1875417551603763	0.36568362601301546	0.2602454707908618	0.18652914803574677	
6690000	-1175.3158998555427	-1086.5756449774499	-88.74025487809286	-1086.5756449774499	20.312825827494784	4.811725422356249	0.00969918197645192	0.40715977410708076	0.009118864792363617	9.26873679119818E-6	0.32231779449499764	-61.56522329640343	48.81053881809169	41.09574905053219	157.66541108390692	21.735011077662932	11.229018522804948	3	3	1	1	7	0.17631413404525634	0.3255115983367104	0.3116451195822868	0.18652914803574677	
6700000	-1176.6861205060895	-1083.5562737672558	-93.12984673883376	-1083.5562737672558	29.172316330315397	4.298320742880752	0.006391985329138007	0.44911852991674706	0.006260721672335741	8.272603674453538E-6	0.4535458422731523	-63.951096809239004	127.68961942251562	38.506581708787685	145.15596001989107	50.49363656339011	14.85032012394582	2	4	2	1	6	0.17631413404525634	0.3255115983367104	0.28958467907354374	0.20858958854448983	
6710000	-1197.2945570278687	-1085.0702806637278	-112.22427636414092	-1085.0702806637278	44.61065339254286	3.6889501546859123	0.0040054505358738165	0.5532284783456783	0.0037562375353398583	2.890604258576293E-6	0.4389377107932991	-79.73559420048964	175.97592099323325	97.00851270559939	160.7258893922336	309.9702247771082	70.08793986196946	2	2	4	1	6	0.1972913100246868	0.3255115983367104	0.306791638820458	0.1704054528181451	
6720000	-1216.0036695915444	-1083.0193987498449	-132.9842708416995	-1083.0193987498449	164.73592227666427	3.6889501546859123	0.0017786507560855543	0.9527047252348209	0.0011245414659262563	3.0566213836291492E-6	1.1414192408979682	-95.41730215465357	1844.6745021301922	1367.4037748486314	355.14909684528806	60.140267789378484	28.633501198085	3	1	5	4	2	0.18179948938040405	0.3229040465348742	0.324891011266577	0.1704054528181451	
6730000	-1195.6253798301607	-1089.0421056340085	-106.5832741961521	-1089.0421056340085	61.64939603526242	4.6641533942674585	0.004036964224673226	0.5217213735511752	0.0033533709405125633	3.0702796059488184E-6	0.505880288577298	-77.08492263681877	202.73454029239826	276.34242776271924	59.75338238707127	47.970188753290714	15.697643348911962	4	1	3	4	3	0.18179948938040405	0.3229040465348742	0.324891011266577	0.1704054528181451	
6740000	-1179.3862673495523	-1087.8018110571647	-91.58445629238757	-1087.8018110571647	32.436345399814705	4.6641533942674585	0.006080709763707954	0.4334098016846501	0.006102453973326416	4.659525000035406E-6	0.3848031779037955	-68.1562657304971	118.07066282048126	79.01511196884739	15.601703879135805	9.26370584217592	7.558495615897999	5	3	4	2	1	0.18179948938040405	0.3229040465348742	0.324891011266577	0.1704054528181451	
6750000	-1194.150919417805	-1086.1269272268946	-108.02399219091042	-1086.1269272268946	45.9658395961283	3.422074388349193	0.0043921532345212715	0.6127036413707065	0.004120484452464628	8.621397455735024E-6	0.68028034469228	-75.12424568415003	113.7720157981458	596.3130234176423	114.2600556320328	16.190859838787976	23.21799193300391	5	1	1	5	3	0.18179948938040405	0.3700097951182486	0.2777852626832026	0.1704054528181451	
6760000	-1187.9136524495807	-1084.4807288038405	-103.43292364574029	-1084.4807288038405	37.24243052718025	4.443642128230188	0.004626536303858933	0.5064999879913569	0.004595924487058437	5.9207958977035735E-6	0.546622717550205	-75.71171741501809	112.36936639626113	140.3245942076661	54.49223814170029	14.258517010706633	33.00307542054471	3	1	1	1	9	0.15076209106613656	0.3396631351081109	0.2866652394246796	0.22290953440107333	
6770000	-1182.0983808183007	-1084.783443231576	-97.3149375867247	-1084.783443231576	31.39157451864839	5.125863544010629	0.004434815464110959	0.6179637277162627	0.00452488095453205	4.7738996308282024E-6	0.48589723118489314	-68.00151043425817	267.8632151346259	280.2943583893746	50.82389748935293	33.80963160579696	3.7859983075962025	1	2	3	4	5	0.19555924054817708	0.29486598562607036	0.2866652394246796	0.22290953440107333	
6780000	-1171.1904814306051	-1090.3776527541945	-80.81282867641059	-1090.3776527541945	36.668339694121286	3.8819070254517785	0.005355690382747069	0.9170627907201928	0.004069202474278161	1.2172277768431812E-5	0.819802384558237	-54.25874849521634	245.85088505037706	2.2624371173630156	6.689486295147237	8.936228432253367	24.076827555811935	3	5	3	1	3	0.19555924054817708	0.29486598562607036	0.2866652394246796	0.22290953440107333	
6790000	-1200.628773416279	-1083.9740691696888	-116.65470424659028	-1083.9740691696888	117.87240168455386	3.8819070254517785	0.0012290815264942511	0.4853183603620709	0.00114411191973361	3.9664636727239695E-7	0.4851363280398952	-84.20975809410783	1755.7991309380316	101.37365193039359	113.51851519390848	61.226855525873646	6.331610495047094	3	3	2	6	1	0.1837788581957761	0.32066779855562444	0.29401552449033336	0.20153781875826643	
6800000	-1184.6430883176954	-1085.5318056203828	-99.11128269731273	-1085.5318056203828	38.52707877121023	2.7019412725004215	0.0047430411719242725	0.7798756781976875	0.004273494135999634	1.195537554133384E-5	0.7216635387416724	-71.86609524266076	249.25451530372612	114.0261516866232	45.94132202314191	16.99114251840822	13.20079958025046	3	2	4	3	3	0.1837788581957761	0.3732847624197172	0.2623108704932662	0.18062550889124085	
6810000	-1192.1040956250633	-1082.1127554065479	-109.99134021851552	-1082.1127554065479	50.75152431773557	4.8970861301368735	0.00522482795572825	0.7538478878401863	0.003611616840681922	7.24427139801389E-6	0.6624279897687992	-77.72614308997001	317.9033253968871	310.10832390716763	26.122411874634963	72.41937177753454	14.564733426418671	2	1	2	7	3	0.17213896819666338	0.3363379701896955	0.2592378396468396	0.23228522196680185	
6820000	-1232.6056378801568	-1085.9516940857459	-146.65394379441102	-1085.9516940857459	302.4639670735559	5.126073455129066	6.08721822129032E-4	0.33519681142783964	6.348918461624972E-4	4.007551318805137E-8	0.3125536482680766	-108.31986714844355	878.1750246469975	1628.2554544175653	750.104199600509	340.0673082175597	49.31199628059969	5	1	3	4	2	0.17213896819666338	0.3479236575923058	0.3042713378140261	0.175666036397005	
6830000	-1233.3192447117747	-1079.0527045167717	-154.26654019500307	-1079.0527045167717	692.7735149113961	3.9441795988842867	2.8780083192575057E-4	0.7456286421066667	3.1673305302937503E-4	4.3027017997230227E-8	0.6123799355614139	-112.7022033642528	3171.754270748548	522.9628106795947	210.45310542377408	512.0797490431563	755.6286803474727	4	2	1	6	2	0.17213896819666338	0.3423972556348278	0.28392697926240157	0.20153679690610748	
6840000	-1193.5923121652322	-1078.7427722627046	-114.84953990252765	-1078.7427722627046	85.6801280398585	4.565020288523118	0.001733063347228827	0.46150698994759	0.0018745415269463745	6.968754083575977E-7	0.43228336248780846	-86.4521780751818	287.2556224158841	127.32163164706904	42.21364432313663	32.777596471658235	36.26129047974136	8	1	2	2	2	0.17213896819666338	0.3423972556348278	0.28392697926240157	0.20153679690610748	
6850000	-1194.2762676233015	-1085.1075127142658	-109.16875490903564	-1085.1075127142658	58.60309333208685	3.17387154882685	0.0024546032122079444	0.5081003951617871	0.002633368372306717	1.364242701019652E-6	0.49297752621621804	-80.1963051211383	403.1970948324122	446.5733211897027	60.967401021298734	16.57292634807218	6.191326781403711	4	4	1	5	1	0.17213896819666338	0.3423972556348278	0.28392697926240157	0.20153679690610748	
6860000	-1185.5174581048452	-1089.3394646877837	-96.17799341706163	-1089.3394646877837	39.94466475550536	3.2830353366531964	0.005412198435747624	0.1754242905140422	0.005346403725013597	9.461202207669807E-7	0.18555170300218024	-73.5003069828314	26.63406274094346	100.07037718530282	20.898007653239574	8.397872778473813	10.335328735719699	1	8	3	2	1	0.17213896819666338	0.3423972556348278	0.28392697926240157	0.20153679690610748	
6870000	-1183.103751549875	-1090.6751837719162	-92.42856777795878	-1090.6751837719162	33.94708743954601	3.2830353366531964	0.005155681183172307	0.013183964171386477	0.005145865803105946	7.088267638424568E-9	0.016371986483714577	-69.07190527371672	116.34710512306306	195.74070483725285	23.716890971903293	16.838442613957156	15.804501145754218	2	5	4	2	2	0.16241456623892783	0.36478860522188256	0.2712600316330824	0.20153679690610748	
6880000	-1183.617915518674	-1090.1102261806675	-93.50768933800649	-1090.1102261806675	32.218324483870234	3.670757199438058	0.0057605532373346076	0.3441316195583994	0.0057522098963595945	5.3035708166116505E-6	0.38112679490606716	-68.93009839348184	111.65565872987119	86.23546463364525	89.01436145541808	6.521725894666195	5.3846515678104065	5	1	2	6	1	0.15757231778234526	0.3795184205603355	0.261372464751212	0.20153679690610748	
6890000	-1191.8159090427844	-1103.4156559631429	-88.40025307964144	-1103.4156559631429	20.737970826991734	3.670757199438058	0.0067511950980848464	0.32309560898276574	0.006530241190889245	5.802560075673598E-6	0.35043084843842803	-66.70089099063368	146.81864260679214	40.65192168533795	17.50357679397516	7.8367016197340345	3.1455060981804115	4	2	3	1	5	0.15757231778234526	0.3795184205603355	0.261372464751212	0.20153679690610748	
6900000	-1180.0321489726955	-1086.574415228747	-93.45773374394842	-1086.574415228747	28.374438690962126	3.6145716985983114	0.007615691984985333	0.3889591312131067	0.00728878475429761	7.880019117354546E-6	0.3626635820264466	-67.31630938379014	84.31583411529105	154.86940615363477	46.11818491168221	33.68599603255626	8.041450610498893	2	2	3	4	4	0.14494765446881402	0.39894060646599505	0.2884700981384073	0.1676416409267839	
6910000	-1194.196378593009	-1095.170105261199	-99.02627333181007	-1095.170105261199	51.403132564621004	3.4500186914302353	0.0036097086756745815	0.17585061311128167	0.00368024780959425	5.634923730356119E-7	0.2026234526429114	-69.72142569030353	135.7284779732551	169.8668820408949	402.11262016242006	9.604981748898185	15.820144577191057	4	1	1	1	8	0.14494765446881402	0.3859891176006545	0.3014215870037478	0.1676416409267839	
6920000	-1189.3154805039246	-1093.9075056561412	-95.40797484778349	-1093.9075056561412	33.3150769785126	4.001901067571491	0.004388749719376699	0.020498191869571594	0.00439415579195655	1.0122785597125066E-8	0.02302530185538459	-69.87914514898098	167.1489944971176	207.89035388572282	132.3232713624688	6.903566240314691	11.203048153775097	4	1	3	2	5	0.14494765446881402	0.3859891176006545	0.25238404315516416	0.2166791847753676	
6930000	-1171.280955471018	-1081.584576980006	-89.69637849101198	-1081.584576980006	24.43676195137289	4.528669996461664	0.008898377009965017	0.38262727503817395	0.007513902145019147	1.1059426609807419E-5	0.4005366793201398	-64.42324870419887	28.350661939858725	83.55920739309158	30.04053064773123	41.453921316572924	12.765594118553796	1	6	1	2	5	0.14394037991376396	0.35659134109991947	0.2930363813794357	0.20643189760688116	
6940000	-1167.0646470074596	-1090.2459190007467	-76.81872800671296	-1090.2459190007467	17.84771531654472	2.6282925493048377	0.014159703546386031	0.35067136433819257	0.012320894101556524	4.580902249958271E-5	0.48851798644754507	-54.50557669058803	80.20008472535814	16.494485710212818	7.466354650009871	24.69522166349267	6.735041373936174	1	1	3	5	5	0.20493201087336893	0.35659134109991947	0.23204475041983075	0.20643189760688116	
6950000	-1180.3057301093381	-1086.8121491337115	-93.49358097562653	-1086.8121491337115	24.836807699438417	3.876697757484556	0.012921095085121367	0.5922928443228773	0.007515194172093988	3.9116127173844246E-5	0.6498853044921635	-68.19125913628845	109.51740424781116	71.21028411464795	85.4394997071014	10.022236219989026	3.3722282744121888	3	2	3	5	2	0.20493201087336893	0.35659134109991947	0.26521897301607467	0.17325767501063727	
6960000	-1182.7050220849376	-1078.4018115239091	-104.30321056102852	-1078.4018115239091	44.35005214631968	3.876697757484556	0.007246186763782932	0.5698955700955901	0.005402551819345496	9.549748021541441E-6	0.534745557389005	-72.56343376811024	353.71575342194643	27.861235259388838	91.5648640239852	107.97749350145438	45.39540834755674	1	5	1	1	7	0.20493201087336893	0.35659134109991947	0.26521897301607467	0.17325767501063727	
6970000	-1193.450493480285	-1088.5141842629664	-104.93630921731868	-1088.5141842629664	57.781722645292696	4.811278827930823	0.003175125141381373	0.5004165563132171	0.0031672422216152065	2.2584094396571827E-6	0.4599309780653299	-77.27964760710942	95.39047317465548	86.5050567067631	170.7624051039011	16.874166465283814	9.869346312106849	4	1	3	2	5	0.15275323398721727	0.31830594547936725	0.3574561768879348	0.17148464364548105	
6980000	-1183.1713441179122	-1088.934471023828	-94.2368730940841	-1088.934471023828	35.111708600103825	3.8067424167216295	0.005493183082851265	0.15513285052035994	0.0053897432091002916	7.114495607454487E-7	0.1536113554402803	-71.2333487464684	47.11508223432404	87.90549466543949	100.43142289644626	6.727890867239599	2.8711425897871465	1	1	9	2	2	0.16035707730749066	0.3548282680357165	0.2984550944306942	0.18635956022609898	
6990000	-1169.1230253811239	-1087.2535264760306	-81.86949890509327	-1087.2535264760306	21.682071494308126	3.819003118679154	0.00876437484858022	0.3870893438254858	0.009142225780189795	1.5122853695052799E-5	0.41674809522839734	-60.79082520963132	33.12489342206471	71.68063123960485	13.994312245994855	7.770281557208051	2.8430761664514455	3	4	2	5	1	0.16147393466607649	0.345367417190588	0.2580018225187422	0.23515682562459359	
7000000	-1209.2154186757637	-1094.8467347397375	-114.3686839360262	-1094.8467347397375	75.23292021035245	4.399258993190071	0.0024047046107395927	0.5699615329019437	0.0023111304966140474	9.35866591537623E-7	0.4294127848181538	-81.19971113674237	1002.6714542365237	47.85472858667033	131.5543033789587	52.917578744119524	40.24770589608038	4	5	1	1	4	0.16147393466607649	0.3832401490858548	0.275809023598758	0.17947689264931105	
7010000	-1186.3752667605906	-1089.4546197877487	-96.92064697284205	-1089.4546197877487	40.27495716591085	4.399258993190071	0.004809104457839701	0.3764370791673015	0.004277528226192009	1.6224301070127878E-6	0.3073767802545227	-70.11971163824754	82.49731760839519	222.43244907625916	25.133929004821486	18.26357979793836	17.008402785106053	1	5	2	6	1	0.1851423960480072	0.3489263673589484	0.2752850115832573	0.19064622500978748	
7020000	-1176.7535517700617	-1089.7748046256897	-86.97874714437198	-1089.7748046256897	26.608275895846138	3.893620685322964	0.007088737911187753	0.27426960908387144	0.006176565117592142	2.633011431846838E-6	0.25347507658166785	-65.35012513335421	15.390628476226103	62.9125782205434	18.8727311946505	11.740717638520353	2.377872720382486	1	7	3	3	1	0.18115432643089902	0.35291443697605657	0.2652982226734584	0.2006330139195864	
7030000	-1182.6716623343532	-1093.7883049983452	-88.88335733600803	-1093.7883049983452	25.04978591645682	3.6047235161027706	0.008084864988590642	0.07755080319731825	0.008130623318035114	4.782245419525283E-7	0.08471813835068742	-64.18182395478419	223.83651922589735	114.57294902523525	144.0307286321846	6.727632989201747	1.546774872912429	1	1	5	7	1	0.18115432643089902	0.35291443697605657	0.2652982226734584	0.2006330139195864	
7040000	-1185.0619451673738	-1090.4282851731487	-94.63365999422511	-1090.4282851731487	28.22911456695146	3.4774369555603077	0.008400412061908941	0.44800949577336185	0.007658046183042437	1.1247704511583165E-5	0.46431593021462836	-68.5340848634475	78.13028382337156	76.92041479114837	56.9461207763044	19.768937863698447	39.33414057991058	5	2	1	2	5	0.18318333014774238	0.34308064021240103	0.2652982226734584	0.20843780696639858	
7050000	-1205.691175452063	-1089.4813825022502	-116.20979294981264	-1089.4813825022502	76.41130787522444	3.4774369555603077	0.003360951759440537	0.6921920537993812	0.0024344776000679237	4.680578295920377E-6	0.7978778019289705	-84.46494848333096	352.2700774599147	561.8203413899002	41.61588345105845	57.718543994868305	3.065408827979061	6	1	1	5	2	0.18052580816223224	0.34308064021240103	0.28477218829641715	0.1916213633289499	
7060000	-1224.3277840860096	-1083.2117117853445	-141.1160723006652	-1083.2117117853445	243.77997632491744	4.783112241552474	0.0013357272149534178	0.7325999710172749	9.273110861162902E-4	2.5134957098171046E-7	0.494779709773327	-101.77817854989665	1617.120119999878	545.8020361870474	366.59629304604573	522.5078066709575	175.62961896221947	1	3	6	1	4	0.18052580816223224	0.34308064021240103	0.2628628308291539	0.21353072079621316	
7070000	-1184.1690691231943	-1079.0706594425599	-105.09840968063446	-1079.0706594425599	46.806799013163484	4.285531596981636	0.003901285519753676	0.37331083961132194	0.0038675749498419316	2.7974642924117033E-6	0.40931870447594165	-79.35254184644852	113.05531476683687	78.40604412462999	81.5280078307994	29.7943728475455	3.1502616780488952	4	2	7	1	1	0.17817848578279313	0.34308064021240103	0.27072723623058714	0.208013637774219	
7080000	-1229.1663065952753	-1088.713103916194	-140.45320267908127	-1088.713103916194	195.26953827929313	5.3778489268606515	0.0012306711913561406	0.94803556001608	8.159324170854173E-4	3.967996735314822E-7	0.6818783217935026	-96.8250197949331	2744.3318729447233	1801.860359306265	3507.1833481484523	82.727418013989	76.12632210697504	1	4	1	3	6	0.17817848578279313	0.34308064021240103	0.27072723623058714	0.208013637774219	
7090000	-1244.5610728825131	-1079.327800507052	-165.23327237546113	-1079.327800507052	936.9133818480527	4.510201696012172	2.8912974230125204E-4	1.162394955877159	2.0660117589460568E-4	1.8135640433816007E-7	1.5794911153464928	-123.73104379795285	2321.6605002913493	1597.5364616199613	536.7857777030919	270.94057164618056	169.3903464573183	1	9	2	1	2	0.19390800264256783	0.32735112335262634	0.27072723623058714	0.208013637774219	
7100000	-1191.5622317627272	-1089.1202127996792	-102.44201896304791	-1089.1202127996792	41.687588232439346	3.972392711105372	0.00375271608634683	0.36484504860970074	0.0033253766137824824	1.0955877260032002E-6	0.2937165589891217	-76.79820754147178	312.4857882059861	136.5607809863687	17.795770538565403	14.943894237458471	6.695323826195826	2	7	4	1	1	0.20315737617562857	0.3521876709648887	0.3067818487145423	0.13787310414494075	
7110000	-1211.2433052185138	-1088.6505055956986	-122.5927996228151	-1088.6505055956986	118.68551540028257	3.3988665903903894	0.001222998806410934	0.020538170605519507	0.0012308483661220323	5.213436548692173E-10	0.018626334070139812	-91.64555200109889	1146.4655700496571	728.156526627491	90.16624794884646	64.59481072902216	47.50145182705588	4	3	5	1	2	0.16149914835858512	0.3521876709648887	0.3045738714532658	0.18173930922326065	
7120000	-1183.2650588330987	-1090.4013614304563	-92.86369740264232	-1090.4013614304563	24.249181542889083	4.339995939002908	0.008525711981204546	0.310983866566503	0.008015501414556137	4.676662040727401E-6	0.2670963872083174	-66.03575333698657	161.46376782577954	78.93267817138744	45.3727274771696	63.2346511742604	11.014589380574035	1	4	2	2	6	0.1752071867625744	0.31648463633072366	0.29594952417066117	0.21235865273604104	
7130000	-1188.0727127243172	-1088.7885644593007	-99.28414826501644	-1088.7885644593007	27.50137159863752	4.932296684276915	0.008380332747374113	0.6992865778837488	0.007019844448303227	1.384955335775486E-5	0.5650439032338934	-72.22610315968747	123.11364717533785	136.937363446479	107.40302559115588	9.76014966364324	3.0367214437436494	2	5	5	2	1	0.20911271169074194	0.31648463633072366	0.29594952417066117	0.1784531278078735	
7140000	-1193.5895662472699	-1091.5234748835412	-102.06609136372877	-1091.5234748835412	53.59758151728334	3.241006668704694	0.004807272521864419	0.3006058990196914	0.004474978759853057	1.9699450813209255E-6	0.30319781303265353	-76.55640702676804	145.27106772008386	123.51802635647144	53.519706211960106	22.286341831972845	14.47636845005411	1	6	5	1	2	0.20911271169074194	0.31648463633072366	0.29594952417066117	0.1784531278078735	
7150000	-1210.1401359900785	-1084.7061147994107	-125.43402119066785	-1084.7061147994107	142.5408637947236	3.0554195320480706	0.0013007429709591997	0.5969054787460369	0.0010307828814359631	5.416601072669942E-7	0.7028235961988677	-94.52185775296269	666.9806062451432	82.42682314972505	45.50184609861885	75.4693340345842	52.02269215427415	5	4	1	1	4	0.15999818213285968	0.3716979411827135	0.2660922009717908	0.2022116757126363	
7160000	-1160.4859204462819	-1079.157634523643	-81.32828592263883	-1079.157634523643	17.415748838606	3.8367481547755515	0.010849680458177406	0.7793063772327187	0.009128240003309121	1.0086545396591956E-4	0.9058070169857447	-58.497067639408534	64.559430963087	69.85916904278282	40.66801528032231	3.5280556506665537	1.2028969977978876	4	1	5	4	1	0.1678215025388771	0.31671216730023	0.32107797485427436	0.19438835530661888	
7170000	-1164.9184574754468	-1092.0779956422525	-72.84046183319418	-1092.0779956422525	14.300755924508977	4.882035079370274	0.015199041864074201	0.36473733987589096	0.015406802717558314	3.801071374897678E-5	0.4016090828272613	-54.244482266424576	41.1969189518014	18.59031941554768	11.97447095186897	6.450630078275785	1.203550864259887	3	4	6	1	1	0.16060584923312968	0.3102508483285234	0.32753929382598096	0.2016040086123663	
7180000	-1166.557687073287	-1086.9108782531523	-79.64680882013484	-1086.9108782531523	15.035190536446246	2.728466316986198	0.014668673128838511	0.6340376864366809	0.014207215903741535	1.6899264329001528E-4	0.7535750750000904	-57.82260568635799	73.23007673163283	19.067872484207054	19.788766344605786	15.47349256324821	2.281280393931814	4	4	2	1	4	0.16060584923312968	0.38082733849944744	0.27691270400009926	0.18165410826732398	
7190000	-1182.6863467084754	-1089.9579705834315	-92.72837612504385	-1089.9579705834315	21.48579953780557	3.8250378788545882	0.007973851401199395	0.37523547103714716	0.00745566851501419	7.554917950711772E-6	0.35929565350015996	-63.97729218993835	248.3714025983078	375.17871987795485	41.78335243184832	38.60163582141596	2.6669911680337335	2	1	7	2	3	0.1889330258089047	0.35250016192367245	0.27691270400009926	0.18165410826732398	
7200000	-1172.4413894446707	-1082.373850702468	-90.06753874220269	-1082.373850702468	33.99713973864255	4.3104063066106635	0.006326336057020019	0.6288155391140688	0.005986578551616788	1.2486548212898768E-5	0.5732701358174707	-63.94827997120026	77.11684959865664	165.0348782746984	7.6358627446704785	10.550744148200499	16.04059889026317	3	3	2	1	6	0.17993998354459304	0.35250016192367245	0.27691270400009926	0.19064715053163564	
7210000	-1192.0980178773432	-1096.879466307164	-95.21855157017927	-1096.879466307164	33.62155501056986	4.376726279665145	0.004889117607307576	0.06367395601622063	0.004787059799084003	7.374206159751549E-8	0.05615132407274168	-73.18789168077812	101.39221926679723	51.16150359300773	70.35351294027647	8.000916267149929	1.6037932243911535	6	5	1	2	1	0.19037193436199648	0.32908517555226197	0.27450845664459184	0.20603443344115005	
7220000	-1183.638278021788	-1083.5868087038134	-100.05146931797465	-1083.5868087038134	26.40733348009282	3.280400956247614	0.005565578115175931	0.8163483128965262	0.006188560973251117	1.2518331588541445E-5	0.5759456529330579	-71.19190867886726	66.30680890044395	164.4778927718003	118.25368242812937	13.204260883478414	20.825666535887237	1	5	2	3	4	0.20431799478431695	0.3114123593109205	0.27454775420954397	0.20972189169521896	
7230000	-1179.5026982584775	-1091.0542215975865	-88.44847666089095	-1091.0542215975865	26.88904755243248	3.6660425590989547	0.007373366574237024	0.21924804596161254	0.007478686769004796	1.3558037647006867E-6	0.1622554725560485	-65.53144539773983	60.99333071949661	132.24619194126197	11.374562527841048	12.183990013114094	5.699553983102712	5	5	1	1	3	0.18094744050915285	0.2926476423216764	0.3386537622323232	0.1877511549368479	
7240000	-1185.9359405859589	-1083.1537936017007	-102.78214698425809	-1083.1537936017007	43.17735090546244	3.978107027224333	0.0036933444347441143	0.40588822412770703	0.0035873433842221053	2.5537163995010065E-6	0.43129938995117834	-77.59908138041988	262.97721690978403	110.60448660033937	18.37244072120788	13.12474935668426	7.7259619674895355	7	1	2	1	4	0.18094744050915285	0.2926476423216764	0.3386537622323232	0.1877511549368479	
7250000	-1200.3363968442745	-1088.8469132134294	-111.48948363084503	-1088.8469132134294	68.11920571837243	4.069969174646961	0.0026467111385908896	0.35664468858186305	0.0023271805224644813	5.378424252979323E-7	0.3162984144855388	-82.93969503665258	293.1638409971131	42.7862064531925	10.3241379125864	44.916916601274195	33.99908856026025	8	3	2	1	1	0.18094744050915285	0.36535400168110194	0.26594740287289764	0.1877511549368479	
7260000	-1189.7108184492215	-1091.0711361257486	-98.63968232347301	-1091.0711361257486	44.831825618877495	3.46161496798313	0.004688657196008307	0.3775432079962236	0.004809366422301946	2.8911188895772195E-6	0.3520911948758189	-73.83858674142434	68.91364760491183	95.52372079969598	30.504452237056483	33.1492640063594	12.642190113150344	1	6	5	2	1	0.23293799170902071	0.2888600665062229	0.2989762432119023	0.17922569857285434	
7270000	-1174.8077706005372	-1087.2448800464447	-87.56289055409242	-1087.2448800464447	21.418776052566024	3.646409732489574	0.010329642442661486	0.401280673575488	0.010083768834444807	1.3750826289810954E-5	0.3515046429769655	-61.21295659752701	123.1648896898088	228.9601561794745	51.555439479130435	18.745944803935245	2.4975539755010856	3	2	3	3	4	0.20447403387191682	0.3377288599443784	0.27812163289424807	0.17967547328945693	
7280000	-1200.0338812470004	-1089.2598221840915	-110.77405906290893	-1089.2598221840915	56.83829386961881	4.0229355899629	0.003281609386347714	0.3190271335901829	0.0030738236430095855	1.1199888857454238E-6	0.32913491613679724	-80.84923899784603	162.76933636140922	257.8405278602592	223.29923767463345	53.34167143337084	25.60481922168998	2	2	2	5	4	0.20308971912487608	0.33911317469141916	0.27812163289424807	0.17967547328945693	
7290000	-1200.180650786988	-1089.5767463955442	-110.60390439144386	-1089.5767463955442	64.08315853260923	4.0229355899629	0.002889282360308553	0.35065702410374094	0.002916804120967167	8.722055070672578E-7	0.330686828377873	-81.08887673290967	204.27136929711583	263.227721798677	34.103241210430916	70.4718086325357	19.308887227873065	2	6	1	4	2	0.20308971912487608	0.3174127065313772	0.27812163289424807	0.2013759414494989	
7300000	-1195.0580378269565	-1088.4610409325471	-106.59699689440926	-1088.4610409325471	53.35714162590918	4.201041319337246	0.0029622949953659987	0.2678970913576193	0.003033291974304622	5.488969999894099E-7	0.2471114943035581	-78.62764797128438	342.62362549898313	226.98725638749636	59.60077225408519	37.056200587979276	5.566759354568218	3	4	2	5	1	0.16726081521738123	0.3715890932657887	0.27812163289424807	0.18302845862258227	
7310000	-1187.6824270724442	-1077.7643409574066	-109.91808611503745	-1077.7643409574066	49.47340809531344	4.481233867492912	0.004125314407112089	0.7952029209884703	0.003513132450070444	1.1286218193371979E-5	0.778660058870745	-80.24387790116599	200.22870715317998	111.25880633135037	158.42020908880335	32.95435735430575	5.796435179594004	2	8	2	2	1	0.19774806278117735	0.33437793459047044	0.27812163289424807	0.18975236973410442	
7320000	-1166.7137600911526	-1081.4605219176442	-85.25323817350835	-1081.4605219176442	21.088136722735552	4.481233867492912	0.006679975706109198	0.375339482939458	0.007421459386561149	1.0418870744905152E-5	0.4303803602408401	-63.56094766086569	115.1622791097396	57.129552744622174	9.72308842922172	8.343513754213111	1.9972335229281926	2	7	3	1	2	0.18618432792678286	0.34594166944486493	0.27812163289424807	0.18975236973410442	
7330000	-1182.0892113755922	-1088.057138672796	-94.03207270279609	-1088.057138672796	28.629956913872594	3.5852820057618615	0.005729451228245586	0.2160610240101858	0.005752833545920558	1.0267557196793643E-6	0.17770827260161823	-72.32255031570851	65.53993223744658	88.56353152917342	9.628858355864333	12.490702559269332	3.3575937110168934	4	5	1	4	1	0.16692251531878158	0.3482269723835722	0.2779217924146377	0.20692871988300882	
7340000	-1189.3048180635908	-1089.1700713965417	-100.13474666704907	-1089.1700713965417	40.04752354259207	3.434221898986082	0.004447604583000015	0.5379679105589431	0.00502287816708314	6.325213695526123E-6	0.48923776981501677	-73.88825674315969	132.8260081545382	99.6761080497578	36.04191829168506	39.03714450108895	6.427358127450833	1	4	1	7	2	0.17075992590394998	0.34149384911971004	0.2808175050933314	0.20692871988300882	
7350000	-1191.2020504788518	-1095.3513952955727	-95.85065518327904	-1095.3513952955727	31.268643872861418	4.705227272578586	0.005096770095312189	0.03316730940487349	0.0050542902212976125	2.389815732593796E-8	0.030337305151498073	-69.471479893845	78.72623970987142	69.546267355492	153.06321821119187	12.011404186378146	32.18000366145866	3	1	3	6	2	0.22874215005091814	0.2920426320551175	0.2808175050933314	0.19839771280063317	
7360000	-1188.2726376812575	-1093.9631889024095	-94.30944877884795	-1093.9631889024095	27.87049695632302	3.9366641933466604	0.006011312796168996	0.2181061761347522	0.006114153682344113	2.1028931612227975E-6	0.23831833597378768	-68.96742628518348	276.47210927361505	70.00724160992277	13.918216926594212	26.63187459916743	10.683790852789851	1	6	1	2	5	0.19920742637390737	0.2920426320551175	0.2808175050933314	0.22793243647764394	
7370000	-1165.9870518870023	-1079.852441762076	-86.13461012492625	-1079.852441762076	25.416940317648244	3.5844791042776034	0.007064788958139924	0.5335642567479402	0.006721854833489984	1.26581511154462E-5	0.4869490226833423	-61.48633129433138	31.225131442419077	105.4152606354051	10.269626564914185	19.497243300550778	2.8175279744919086	1	6	5	1	2	0.19344040012159086	0.3915896741979314	0.2405614375507241	0.17440848812975385	
7380000	-1187.9985197661654	-1093.5746030785424	-94.42391668762298	-1093.5746030785424	21.776368526391654	3.6517342145998084	0.007757372074261634	0.6407368276241641	0.008561261806129372	4.23222994893082E-5	0.6882586489086959	-68.12707873625736	79.14964237355017	122.84666698570963	39.97877516305444	13.351110603313556	20.999779087864383	2	7	1	4	1	0.19344040012159086	0.3915896741979314	0.2405614375507241	0.17440848812975385	
7390000	-1186.2796250468923	-1091.4434844335271	-94.83614061336517	-1091.4434844335271	28.508187871618965	4.443265060540623	0.0077081240022123815	0.5617279802841457	0.007430464150570966	2.0957487810703228E-5	0.58214171008226	-70.45848955650887	54.31367455706067	63.42899467510008	100.522574583051	5.549501912720179	2.493050676141347	4	4	3	2	2	0.2048866990159681	0.35290881687806996	0.2677959959762083	0.17440848812975385	
7400000	-1184.0937507954018	-1092.985319307959	-91.10843148744297	-1092.985319307959	24.25664794380898	3.3782008159602133	0.007535186317397991	0.09592568640596327	0.007611150327579591	4.5381913513397675E-7	0.09020492386922029	-64.71970299812921	87.99564808741901	209.85817987779023	38.50592672324472	4.860592225463115	18.82886812997453	6	1	4	2	2	0.2048866990159681	0.3253289458707609	0.23565712202098302	0.2341272330922882	
7410000	-1187.3149876701573	-1088.2014625464053	-99.11352512375201	-1088.2014625464053	26.759207004376535	3.5660400230913254	0.006934254822752213	0.3634724063993488	0.006865642100378063	5.509387932216329E-6	0.33552498099478084	-71.74043200217363	155.1214363070881	77.37353813651559	35.34603116214005	81.50487135263323	3.6525037768791337	5	2	5	1	2	0.1948841666110319	0.326889625634755	0.24565965442591922	0.23256655332829412	
7420000	-1171.223056855517	-1081.1341698248564	-90.08888703066059	-1081.1341698248564	26.909569152603765	4.1939856523146455	0.009660460187634827	0.6770478557813426	0.007343840935597009	2.874975847100246E-5	0.6496894882287519	-65.37052182465878	214.3711195339671	26.05100816814017	46.17335832615396	6.282861528816337	0.3300715542950737	1	1	10	2	1	0.17112016519417933	0.3615167085625546	0.2347965729149722	0.23256655332829412	
7430000	-1176.6285596731932	-1088.9809559759597	-87.64760369723359	-1088.9809559759597	22.93235229312444	4.2418786359000915	0.009851538330107113	0.512736511193166	0.010237688651442233	2.0650686898100913E-5	0.4526041548710755	-63.75222139947599	18.989791967045818	60.12996199827425	25.76006584784285	28.99974585221167	4.289685278154742	1	2	4	5	3	0.21353320176109708	0.34062051960094103	0.281290870045675	0.16455540859228712	
7440000	-1170.8931574027524	-1085.4179050914522	-85.4752523113002	-1085.4179050914522	27.06389722054891	4.2418786359000915	0.007140175638798197	0.4946533460523858	0.007423938192162993	8.048790348113417E-6	0.41189979905890955	-64.32947615903578	70.68382591824081	14.68180308518673	13.666888308335057	7.2069725347048275	9.543795829182194	7	1	3	2	2	0.21353320176109708	0.34062051960094103	0.281290870045675	0.16455540859228712	
7450000	-1168.059913199769	-1086.6045690710378	-81.45534412873117	-1086.6045690710378	22.810399661900593	4.812807589199264	0.007930894534057011	0.2749117874717429	0.0074222622264436275	3.5984183331231506E-6	0.24380259743681015	-62.63221617260099	28.460869254688014	57.6932416168975	4.753088099337118	4.384893458456572	1.3938772330252511	2	5	2	5	1	0.2022593650677421	0.351894356294296	0.281290870045675	0.16455540859228712	
7460000	-1179.5571234900704	-1087.5926864079993	-91.96443708207106	-1087.5926864079993	23.399309377886766	3.4477847722926844	0.00767409316123098	0.5866919676412714	0.008231701394023226	2.3967414743263634E-5	0.5648400929620262	-64.16991734787187	323.4727084154809	289.370559632476	34.75089842157279	6.597618818921085	9.89372679175703	1	1	10	2	1	0.2022593650677421	0.36030542070012195	0.25128626439834484	0.18614894983379132	
7470000	-1173.485051576174	-1080.2414608034624	-93.24359077271176	-1080.2414608034624	33.80207785285437	3.4477847722926844	0.006374852226723733	0.9177135317500685	0.00540928255360601	3.46663796123784E-5	0.8754782281887356	-67.34085994543257	45.63748668348922	107.04088794374431	18.88854770422364	20.786257107118434	10.195977724691447	2	5	5	1	2	0.2022593650677421	0.36030542070012195	0.25128626439834484	0.18614894983379132	
7480000	-1174.0676510708809	-1085.1099985651924	-88.95765250568832	-1085.1099985651924	26.91210892627141	3.4477847722926844	0.006873469216154463	0.3533411156381427	0.006247593153936793	3.861397496791437E-6	0.31012292149809667	-65.54598923459184	49.04951868831679	114.7250609860348	5.504786458862995	12.315394417334979	5.637452716295847	5	5	2	1	2	0.1923417748373433	0.3328100529278245	0.2838321925799192	0.19101597965491318	
7490000	-1193.8228761923938	-1082.1024563797978	-111.7204198125959	-1082.1024563797978	65.62793539195737	3.036631600979326	0.003912579246767232	0.6062011084149759	0.0030988511128979502	3.5603788375533497E-6	0.5865798510130285	-80.25391747085538	272.51053313906556	86.28717121296002	256.1049536430072	69.05074418844012	7.1929663273760305	1	4	4	4	2	0.1923417748373433	0.3328100529278245	0.2838321925799192	0.19101597965491318	
7500000	-1194.6363272087935	-1085.7243792917766	-108.9119479170169	-1085.7243792917766	55.59724993714979	4.084814687128501	0.003943409682128026	0.5729014870955936	0.0036801586091982194	3.113303903774692E-6	0.5226191132519228	-79.53044145932067	241.47098213435214	86.33949833601541	132.4178069262267	44.001277946777435	20.635308117964836	4	2	4	2	3	0.18010607753036192	0.3497298303498161	0.279148112464909	0.19101597965491318	
7510000	-1247.4929118463797	-1092.6382408017462	-154.85467104463348	-1092.6382408017462	569.0900223872084	3.3773850458259407	4.3466919651620944E-4	0.8698506907694206	2.6976658247169637E-4	3.788495059970584E-8	0.6134215477287158	-113.34037533358469	3076.326646418337	2601.851065547647	164.08515079881462	278.3537485829041	257.23810935103086	4	2	1	1	7	0.19086960570943032	0.3497298303498161	0.2683845842858406	0.19101597965491318	
7520000	-1185.0478963171772	-1079.4377312705863	-105.61016504659095	-1079.4377312705863	60.03978182125449	4.5409810572870315	0.0017795468403053098	0.771750709079711	0.002345321276007435	2.3463436212602895E-6	0.7294878505215725	-75.50867802585688	702.0476482823985	68.17161779261998	36.91144361346259	12.152154122226928	28.140856950629033	4	2	3	1	5	0.19086960570943032	0.3288499769749441	0.2683845842858406	0.21189583302978512	
7530000	-1200.3335664478002	-1089.120526242834	-111.21304020496608	-1089.120526242834	77.96365666342835	3.372466932482232	0.0018895088849940973	0.5780999181430875	0.0021015494025803773	1.4845974415587708E-6	0.5476099795895965	-79.12661121730432	761.5278367933103	347.26653183480516	192.8033840717147	27.66279558794198	23.63113590824478	2	1	1	2	9	0.19086960570943032	0.3288499769749441	0.2965366216692101	0.18374379564641563	
7540000	-1211.2104447316146	-1093.5279344382552	-117.68251029335941	-1093.5279344382552	146.60394563342663	4.650946789962298	0.0012229642575488438	0.6017546303333688	0.0011660344450690027	4.6490421800992796E-7	0.5714984485698715	-79.05415752481171	4270.1561407704885	3163.4589476376204	54.204374211617406	72.36728299772449	45.47074244273495	1	1	6	4	3	0.1868895371038911	0.33283004558048335	0.25868543664709637	0.22159498066852934	
7550000	-1178.1889732251564	-1075.8135508487078	-102.37542237644865	-1075.8135508487078	41.49048613021633	4.656313704720146	0.005645093754109915	0.7262526080412786	0.00412466113239657	4.874890857827013E-6	0.5131559724222802	-70.59652599166722	561.0331277718154	333.1562110034328	162.25156867012262	23.960665605133695	13.137605933910681	1	3	2	5	4	0.1861280356019553	0.3317688201711824	0.2853365215766626	0.19676662265019984	
7560000	-1185.7846728888273	-1083.6348712573492	-102.1498016314782	-1083.6348712573492	26.694044580646956	2.818776022404457	0.008039905167456039	0.7553087147167465	0.005913544893372467	1.3062225097033198E-5	0.5951486876735463	-69.12597224508221	837.0158705727446	338.1976006072264	269.2322159692505	32.3428716236435	18.758543137112106	1	1	1	10	2	0.1861280356019553	0.36579088948940974	0.2565936504882206	0.19148742442041455	
7570000	-1187.158523011525	-1085.4874444959116	-101.67107851561326	-1085.4874444959116	39.25013691767673	3.5492001399490176	0.003322841291619351	0.8876714355748888	0.00406140849513422	8.364503502066336E-6	0.6546139253095344	-67.52681146978843	6574.315471643053	340.8902944845623	25.15809199853501	21.4279755889038	0.4628922552210215	1	1	5	7	1	0.16784181654302624	0.4066844074133209	0.2565936504882206	0.16888012555543244	
7580000	-1203.4727317523011	-1081.1736101962563	-122.29912155604492	-1081.1736101962563	109.60875821765728	3.346826970529134	0.0025579339540420286	0.5612528090132253	0.0020452429899686063	1.0609383625538646E-6	0.4700832151966294	-87.3414591815469	794.0320053139859	615.9399903688349	420.56552825183593	61.38455083876548	68.04218235691717	3	1	1	9	1	0.16784181654302624	0.35813566468660624	0.28831669902370655	0.18570581974666114	
7590000	-1194.051407479559	-1089.5165516435766	-104.5348558359823	-1089.5165516435766	42.960182081722735	3.0974100081572717	0.004202964704837001	0.4666193073170494	0.004068384157029745	4.722240365192439E-6	0.5343752591376866	-76.15187487603238	158.84602891256486	419.0148485393191	40.932896191983545	20.803697561523197	6.832281464362224	3	4	1	3	4	0.16784181654302624	0.35813566468660624	0.25955148818090434	0.21447103058946332	
7600000	-1173.8120211027815	-1079.6800146413711	-94.13200646141041	-1079.6800146413711	31.725344495045558	3.7684124789426567	0.005221198718017716	0.38958329449259255	0.005422620239206353	5.0560743625982345E-6	0.40070862911497934	-70.00770199323296	161.4234488006204	37.915695800372	39.3470733943453	9.411618865860826	10.021182298106408	7	2	1	2	3	0.19464760402451042	0.3455648650864346	0.25955148818090434	0.20023604270815082	
7610000	-1183.7238171397757	-1089.4151262912198	-94.30869084855584	-1089.4151262912198	34.36283751119355	3.7684124789426567	0.005163460138682909	0.17718973364519286	0.005113518092765835	1.1074418224114008E-6	0.20119684468376978	-73.01275086727382	54.29284723342579	75.36769878884087	20.694109496433388	10.10835274421363	5.855968573028926	1	7	5	1	1	0.16224260780356367	0.34914934657114377	0.2883720029171419	0.20023604270815082	
7620000	-1175.2632460709312	-1088.044715412253	-87.21853065867828	-1088.044715412253	20.1845131562764	3.8463804654886093	0.009771555149594168	0.38020675893695827	0.01032806011407712	2.0514894549800036E-5	0.4729933962678159	-60.55438685617223	53.39717958959553	164.7013685290577	177.67597174528237	3.374512304830569	4.073088374897021	3	3	1	3	5	0.16224260780356367	0.3018908711406911	0.29552093381762873	0.24034558723811664	
7630000	-1156.3032777741241	-1080.634617776167	-75.66865999795716	-1080.634617776167	16.16298233750865	3.8463804654886093	0.012737969267444858	0.9324167620388015	0.010488215411891308	1.2921224444598832E-4	0.8633686095856956	-51.209490630135846	55.271018753040146	104.75149870819632	12.735595083353052	12.315629295366145	0.8124867138545733	4	2	2	3	4	0.1770124298239598	0.33843997046788993	0.2785127770112452	0.20603482269690523	
7640000	-1171.2568883788997	-1077.7073177039995	-93.54957067490027	-1077.7073177039995	29.332593230879432	3.8463804654886093	0.004478118143669773	0.7094656850738423	0.004507847851092893	1.0413211650186189E-5	0.6086916612028729	-67.08859507491891	183.52023007833736	49.075113109530335	72.43868719096518	15.486344841323472	3.0137381996056662	5	1	2	5	2	0.19707002813012883	0.34063197412192797	0.2667317286090269	0.19556626913891645	
7650000	-1202.5129348810774	-1083.080176674683	-119.43275820639458	-1083.080176674683	99.40729289628155	3.338459615665016	0.0018293404910619698	0.532364397332754	0.0016274315223840207	5.912007790691512E-7	0.4910830317308893	-86.43144643636937	1574.904274218047	129.76870374141055	88.86351850824168	50.68223459896251	73.77771603256093	3	2	1	3	6	0.15304453305739138	0.34063197412192797	0.29892130639238634	0.20740218642829436	
7660000	-1194.4487362079153	-1084.3014133603572	-110.14732284755819	-1084.3014133603572	60.15494491055557	2.9067129662862614	0.0041132482961815835	0.6771658705777658	0.0034156353676849742	4.3850246036423186E-6	0.5830993217953888	-75.31306046826339	1574.62330147798	993.7699138733308	115.4148024404491	26.665945981834703	44.10179583827011	1	1	4	6	3	0.19033468240494616	0.30334182477437316	0.29892130639238634	0.20740218642829436	
7670000	-1209.9393839371435	-1081.478816166011	-128.46056777113236	-1081.478816166011	147.95089068338532	3.4752410448470967	0.0014766052722417313	0.7148274086937422	0.0012089579939247356	1.1930778569505418E-6	0.8107003878912655	-92.91451321195485	1985.697811347229	1201.2848966933955	256.87506303302274	24.4577052454393	18.16527743763311	4	3	1	2	5	0.19033468240494616	0.30334182477437316	0.29892130639238634	0.20740218642829436	
7680000	-1204.7414265737425	-1090.6151605267949	-114.12626604694765	-1090.6151605267949	73.0787535116382	4.039335000173964	0.0025257449278903673	0.6404668041209429	0.0020642035729656113	2.801321636700835E-6	0.7335626401678884	-82.86952193999873	1081.536691674734	160.00935472526402	101.24058442098975	15.59549154493135	17.292931137152426	3	4	4	2	2	0.19033468240494616	0.3176470163877054	0.2538999485102057	0.23811835269714268	
7690000	-1200.4749419337986	-1091.1202190484055	-109.35472288539314	-1091.1202190484055	43.034730639050416	4.376869872056992	0.004704461054459479	0.12322314191741335	0.004829045484766814	2.914566755912321E-7	0.11236935697417613	-77.32272466545658	100.76937317112602	139.4908849546372	273.55064149899505	503.0351540583976	30.842367845540295	3	1	3	1	7	0.17682710137338756	0.3176470163877054	0.3157846161829106	0.1897412660559964	
7700000	-1202.485097152272	-1083.278635321825	-119.20646183044694	-1083.278635321825	61.40944387821934	4.140185920201885	0.002569145361975072	0.41860033554191456	0.002750801147843114	1.3510327017048146E-6	0.4509961387276972	-82.96549587083923	5106.36375559932	172.36829659119223	219.04513622642176	14.464017151276972	36.56159165849222	2	5	1	5	2	0.1876657920053061	0.3255884657501501	0.2992193603914148	0.18752638185312903	
7710000	-1188.2415308624345	-1089.727585113569	-98.5139457488657	-1089.727585113569	50.25273572539643	4.15118068732147	0.003111119732244599	0.18438519633563963	0.0033257267996174666	3.058059588956602E-7	0.17827648355416784	-75.50038021491903	213.5407373892241	6.464465499111334	8.045922820288492	17.949659241952194	15.66790556532488	7	1	1	5	1	0.19706137283587766	0.3548948695551589	0.2680965467106531	0.1799472108983103	
7720000	-1174.617653635304	-1089.6378218214963	-84.97983181380746	-1089.6378218214963	28.61088300285315	3.306870407440558	0.005996816934390078	0.2012909159679145	0.0060806918308686665	1.4085908291900846E-6	0.1986318961986833	-63.9121843328125	57.33921808694066	88.37827982048832	4.221191779050766	4.899535533773722	8.959548799852582	3	4	1	1	6	0.19706137283587766	0.3548948695551589	0.2680965467106531	0.1799472108983103	
7730000	-1182.7314722068836	-1085.0808941691207	-97.650578037763	-1085.0808941691207	42.28794155015873	4.40285431839855	0.004140253753150644	0.3200787029742225	0.004289057131419254	2.5066355443874994E-6	0.3435999032011404	-72.78103547905314	56.97970449067359	118.34597074198331	17.972680573593117	21.97086572646499	18.177403090834595	1	8	3	2	1	0.17916984179630277	0.3548948695551589	0.285988077750228	0.1799472108983103	
7740000	-1195.279534508429	-1077.2595067713166	-118.02002773711226	-1077.2595067713166	62.02888998090731	5.047423967869276	0.0024284470615805525	0.6043945328505813	0.002514705746323063	2.7295838349556883E-6	0.6547971822275241	-82.9925317350725	296.67284569160097	183.01844060624308	465.2218699679746	259.88836811035304	9.664021976329064	3	1	4	2	5	0.17916984179630277	0.3548948695551589	0.285988077750228	0.1799472108983103	
7750000	-1187.90828758082	-1084.052435150811	-103.85585243000867	-1084.052435150811	31.416360484567726	4.750853028220568	0.007444481572730516	0.5255538662882465	0.00630125156781272	1.98756960121968E-5	0.645353890800134	-73.07383931137996	873.8178990311775	99.46835933134197	45.917643417179136	65.40201628293778	0.5343758448048334	1	2	8	3	1	0.17355712272811433	0.3548948695551589	0.29160079681841644	0.1799472108983103	
7760000	-1182.5580571579644	-1085.5362110028466	-97.02184615511776	-1085.5362110028466	25.439272655185135	4.390657545453013	0.008944353143614189	1.0099966919421888	0.005722780795969465	9.56449083530432E-5	1.2305849089861318	-69.3695428416376	528.5628666655234	55.76149856819604	15.79816832377033	9.498782035001904	9.541264812689969	3	1	2	7	2	0.19642530506426878	0.32506026037347613	0.2985672236639448	0.1799472108983103	
7770000	-1180.5748529708794	-1087.7654229294678	-92.80943004141156	-1087.7654229294678	34.13888033721106	4.333988777239411	0.005453398784287376	0.7067558690499072	0.004891390914354493	1.501080759417225E-5	0.6833517288179022	-65.17907869605247	309.79074587353347	90.55664513642829	20.629583568050574	27.636427704801616	9.312857114944519	2	2	5	4	2	0.19642530506426878	0.32506026037347613	0.2529088910522414	0.22560554351001372	
7780000	-1181.419231692514	-1079.1547488885387	-102.26448280397507	-1079.1547488885387	33.636058042103436	4.333988777239411	0.005953045634632811	0.6884375630805948	0.0048534704041174005	1.0594055112539736E-5	0.6765962763841246	-74.23710770834396	93.54361751878275	222.35273811477813	82.84556052245141	17.948104745206635	4.050040370956605	6	1	2	3	3	0.19642530506426878	0.3156473796997612	0.26232177172595633	0.22560554351001372	
7790000	-1186.6940631332245	-1091.0757729487282	-95.61829018449632	-1091.0757729487282	28.87675167383522	4.333988777239411	0.007058179635454455	0.4117719206251581	0.006373492937164684	5.023232671476294E-6	0.3320698741786563	-70.03022663703634	118.9425245463795	139.31945778921076	61.760777921936395	10.398911362544158	7.8741265402585805	3	5	2	1	4	0.19642530506426878	0.3156473796997612	0.26232177172595633	0.22560554351001372	
7800000	-1167.3089619999641	-1084.234310913251	-83.0746510867131	-1084.234310913251	21.37567376459895	3.546974399153825	0.010294182038498401	0.6421988340136369	0.00802568268219163	2.6511691665629913E-5	0.5434836587882609	-60.89357347710734	89.04006885799846	64.51474170974835	5.79740268395294	5.8434115586881745	6.085762028257275	3	5	1	1	5	0.18942891413762689	0.3156473796997612	0.2693181626525982	0.22560554351001372	
7810000	-1183.2201837733373	-1083.2371854894134	-99.98299828392398	-1083.2371854894134	26.9220334052778	3.546974399153825	0.0065303035046084005	0.4913674373191912	0.006089387845805602	1.0299000964390915E-5	0.4670043660623633	-71.4558584233203	148.489083974321	127.23224142754864	183.37960760998246	44.001830962635395	0.658527914164489	4	3	2	5	1	0.21890207282881524	0.33692392170739044	0.2693181626525982	0.1748558428111961	
7820000	-1160.5523273995489	-1082.657331268135	-77.89499613141372	-1082.657331268135	22.457328113658573	3.1542746810385354	0.01087033737714648	0.5021027268774915	0.00866828110328099	1.7594864974002252E-5	0.4521218854640375	-55.8017246796645	101.83177539585246	1.5175209360105162	6.546768201751999	9.202637890605786	5.153355313803571	7	2	4	1	1	0.20501904161388318	0.3620277765782365	0.2614854838875722	0.17146769792030817	
7830000	-1170.0223589100965	-1093.4103638227355	-76.61199508736107	-1093.4103638227355	21.213291774925157	3.0907260317164664	0.007596796111978333	0.03274384560152313	0.007688257238626752	5.645480275955991E-8	0.031129515005117087	-60.37758949556137	64.96177969249504	14.157420860608372	12.894523913520946	1.5370113035259474	2.2650873084959686	7	2	3	2	1	0.1827905241609641	0.3236314583318865	0.2998818021339222	0.19369621537322723	
7840000	-1168.474489885109	-1079.5816816939337	-88.89280819117533	-1079.5816816939337	21.850889760973768	4.401727090125483	0.009615649481510426	0.5780356085202296	0.00813486845268425	2.2785721441077586E-5	0.5694059110465101	-63.12934618288044	74.34280648304924	66.05465618266184	105.95207670245235	6.050102319646731	7.51635548904044	6	2	1	5	1	0.1827905241609641	0.3194518549988652	0.2998818021339222	0.19787581870624857	
7850000	-1178.9535240296832	-1078.3071954760157	-100.6463285536675	-1078.3071954760157	50.399127722613514	3.791398033081591	0.002994031365978794	0.7014353419276702	0.0029934316892660613	5.817945105489967E-6	0.7619282686410053	-78.05828350165092	101.00189362483489	28.4719244749881	10.655962233841661	14.189922312402848	1.1039897803871925	11	1	1	1	1	0.19846067438581075	0.3194518549988652	0.28421165190907555	0.19787581870624857	
7860000	-1211.5308764638698	-1089.9987780263416	-121.53209843752823	-1089.9987780263416	87.16978476425976	3.6943510979430685	0.0020244937413153117	0.19140431230570484	0.0019523284617226212	1.7949350638653956E-7	0.20296353899516237	-89.74275064772448	402.482485296241	426.68924960213883	332.1157348320566	95.83027073205042	27.11731135123748	1	2	7	3	2	0.19846067438581075	0.3194518549988652	0.28421165190907555	0.19787581870624857	
7870000	-1214.1477670319666	-1080.275779802415	-133.87198722955168	-1080.275779802415	149.08989594189023	3.7177567882097033	9.037892238926313E-4	0.41187706540110625	9.255440220893471E-4	1.7328429236703595E-7	0.4471377994682617	-98.31366806732966	1463.563730993563	197.4470353551082	660.094941184556	11.950731599520983	15.87828427640478	3	1	8	2	1	0.18591402008463742	0.3339558877222415	0.2705923830864426	0.2095377091066786	
7880000	-1195.6517683801894	-1084.8871671864706	-110.7646011937188	-1084.8871671864706	52.497622614486815	3.2436784885102528	0.00400103180003098	0.4010423766443439	0.0036383364308311796	2.8908101083894752E-6	0.4202493507335952	-78.08989813273799	2403.070254514297	221.76913497862395	163.28135685917667	32.61450471859043	12.927237058329743	1	1	7	2	4	0.18591402008463742	0.3409746332323775	0.2805245096794719	0.19258683700351328	
7890000	-1190.82605789923	-1087.706980144431	-103.11907775479871	-1087.706980144431	47.1989097912775	5.073426500976495	0.004417631730580022	0.45218797981361897	0.0036863376034630205	2.7691770570974026E-6	0.42387983691334	-76.74012089738834	46.917708944450375	114.65352636674862	87.17741179824894	18.55931629701112	12.696351582288287	1	3	6	4	1	0.18591402008463742	0.34716535602302206	0.2743337868888273	0.19258683700351328	
7900000	-1186.9138594563167	-1085.9896962692223	-100.92416318709436	-1085.9896962692223	33.91169797208352	6.009298546144852	0.006287510925702821	0.7761425859967896	0.006053754614906779	2.027648065617934E-5	0.7121137016425788	-74.71115927066143	50.62393866558317	36.84788902429584	21.81123277710172	17.674616694611046	50.89070332535542	4	4	1	3	3	0.18591402008463742	0.35608798209485226	0.2654111608169971	0.19258683700351328	
7910000	-1201.4333461030328	-1098.5171986862165	-102.91614741681626	-1098.5171986862165	50.0157169750638	3.9425105576922426	0.003532550308913804	0.06147245014640084	0.0035688991227386733	4.3288559070831575E-8	0.058555730118989534	-77.35162064216922	49.613163666040535	137.5722857909476	134.13795772680115	35.44365408238148	6.273135255211433	1	3	6	3	2	0.19790611948020953	0.3563359728837309	0.2359988776675054	0.20975902996855425	
7920000	-1186.699960888075	-1081.972105630007	-104.72785525806796	-1081.972105630007	56.96542460931831	4.063898779067638	0.0028183987013827546	0.28916140344098246	0.0029561060898543007	6.849795468970765E-7	0.2955947248965425	-80.20580448144014	249.4797324115774	112.89861479495903	10.780932802992838	15.42761081957367	2.1755628510881344	4	5	1	4	1	0.18792776545628498	0.3154307045407302	0.2769041460105061	0.2197373839924788	
7930000	-1177.5896373656005	-1079.2703045455248	-98.31933282007573	-1079.2703045455248	33.81815131152585	4.734561310869904	0.004627707712445187	0.6148172281349737	0.004480652398510021	6.4712189549815646E-6	0.5653359925101048	-71.47603906983676	355.99918410406525	161.16766557445848	13.483748528659723	13.24448953255059	5.098150864003042	2	2	2	3	6	0.19383278872614568	0.3137110637969158	0.2812405107558459	0.21121563672109273	
7940000	-1191.580662560671	-1078.5709118213852	-113.00975073928583	-1078.5709118213852	48.34120773707237	4.734561310869904	0.002414810066957767	0.7053801767472841	0.0030574093905128934	2.4752725476792165E-6	0.5896532975724718	-80.96362111518042	932.1019432800119	254.36279507096702	38.217592488644904	54.442150421687685	6.6209679538040245	5	3	2	2	3	0.19383278872614568	0.3137110637969158	0.2777237436637472	0.21473240381319142	
7950000	-1216.6295167763292	-1087.704153264735	-128.9253635115942	-1087.704153264735	185.99436460346413	4.0840334476625095	8.643869807828352E-4	0.5397997076265407	8.665225262758706E-4	1.698827547229195E-7	0.4961416361725487	-95.14097639980454	797.7844130136913	805.0904081276846	25.219554818318112	37.83218695753718	70.20383618082072	3	4	1	3	4	0.1898420226972271	0.3259983965084809	0.2754743387411578	0.20868524205313435	
7960000	-1190.439590281395	-1088.3679909864588	-102.07159929493628	-1088.3679909864588	45.43495737564132	4.382150422383883	0.003775991531267075	0.11849534867006559	0.003854935404288757	2.764400301853885E-7	0.13856369798397863	-73.5884910816927	656.2696265036195	147.23815429677308	156.8717486980604	10.401482363673116	10.428811543856938	1	1	6	2	5	0.2194271681001904	0.3259983965084809	0.2754743387411578	0.1791000966501711	
7970000	-1196.2407722165765	-1091.1781866764984	-105.06258554007809	-1091.1781866764984	41.510724231474875	4.148243670385325	0.0034871657454584944	0.3553161364633855	0.0035135985769468607	1.8180214635296754E-6	0.3559214565644154	-78.03664345453166	266.26497420008945	48.87075282513738	79.8236293120664	22.65078989682328	12.46349567202876	3	1	6	1	4	0.18197207734066517	0.31631834006950094	0.2793412818188825	0.22236830077095154	
7980000	-1192.9959082043647	-1080.770863710139	-112.22504449422564	-1080.770863710139	58.32226031663355	4.148243670385325	0.0032695410355204246	0.6912337270204264	0.002826520201535512	6.836633428406361E-6	0.7759682782906134	-78.23935005940466	223.1243628468665	355.72023650607287	465.50042544299083	128.8771891020163	14.375626343079006	4	1	2	2	6	0.15249671759008437	0.32641098731625734	0.29872399432270685	0.22236830077095154	
7990000	-1245.0983988202017	-1090.885407409517	-154.21299141068462	-1090.885407409517	355.83682573052823	4.414153062780982	4.019918772624382E-4	0.3698849715382886	4.617482007495674E-4	3.867187750003612E-8	0.47371732944806666	-113.30506616159592	2419.8717257891485	1426.6182396383977	1274.8880942448204	511.525099943005	427.54166435558443	3	2	2	6	2	0.18021870345612123	0.3223749241053005	0.27100200845667	0.22640436398190836	
8000000	-1189.2299839948669	-1084.629786206154	-104.60019778871289	-1084.629786206154	45.2828801908134	3.8923512731448855	0.005128394951234423	0.5515382825301323	0.004306457168399859	5.925908410590424E-6	0.5262372963858573	-76.07095313240696	116.55079197865993	191.6260647237172	31.604258132466523	52.99695222038672	20.883754364043565	5	2	1	3	4	0.18021870345612123	0.3223749241053005	0.3046905003599458	0.1927158720786325	
8010000	-1191.0024539663941	-1094.2268891252745	-96.77556484111963	-1094.2268891252745	32.12032091203105	5.158577651497555	0.004500322752006713	0.320443427139926	0.004985881419854851	1.8442853474432097E-6	0.2924512899027086	-71.82386143931745	141.77913179379775	119.82554872077543	31.299862465395186	16.177226960033913	7.062407818533469	6	2	1	5	1	0.18021870345612123	0.28330955115038553	0.3203475748135715	0.2161241705799218	
8020000	-1174.4649410712168	-1080.5625881611245	-93.9023529100923	-1080.5625881611245	26.050204328177585	3.9603547438581974	0.00812648985115086	0.5650181654205819	0.007258117721986052	2.7628988708236434E-5	0.6393500965482957	-70.54500957121361	58.870037765940296	26.008274293954234	26.14519877251033	24.895395511495735	13.676320444898609	6	2	1	2	4	0.17529683955055128	0.28823141505595545	0.3018989050145681	0.23457284037892523	
8030000	-1182.968831779321	-1083.0790796153406	-99.88975216398028	-1083.0790796153406	36.946449458035005	3.7298767571014038	0.00432526752109624	0.29551214690643657	0.004805583854178601	1.8659064921865457E-6	0.29567082729292654	-74.30396464370288	231.8380591594836	128.38254752279929	78.85515399429212	9.256777017976832	4.78020509297349	2	3	6	2	2	0.17529683955055128	0.3801185535061241	0.24084615246405244	0.2037384544792722	
8040000	-1187.2928497358682	-1087.6068383206016	-99.68601141526675	-1087.6068383206016	44.60676215102406	4.193038158269846	0.0035340569877718112	0.18777466795952957	0.0034224154489872036	6.240682967062777E-7	0.2258329671405587	-74.90928284125953	267.2068637355936	170.53430722560512	15.900791128834564	14.641513386951441	3.8222316711802975	3	4	6	1	1	0.17804311844050932	0.35399416635787095	0.2642242607223476	0.2037384544792722	
8050000	-1173.2043057461235	-1080.1521595029667	-93.05214624315671	-1080.1521595029667	32.02752662004017	4.193038158269846	0.0048232448951838845	0.5434088552729538	0.005195686995524928	7.308692553527361E-6	0.49817473055176775	-69.76079337913565	71.90374136713383	69.04733353420791	34.29896615601007	11.619898100259942	2.365901453691649	5	3	1	5	1	0.1817882281716134	0.345988444810864	0.28915394995347554	0.18306937706404713	
8060000	-1180.1335406345056	-1083.7566343148792	-96.37690631962634	-1083.7566343148792	31.191795249929616	3.0128839569390764	0.006916315418251591	0.7119790101609889	0.005826870665746941	1.731563932434648E-5	0.655061742202659	-68.53798803815951	123.3431980681718	31.17545421721717	91.59750950795754	38.88322004978845	10.84055855340988	4	1	1	1	8	0.20231597581597394	0.345988444810864	0.26192079714325417	0.18977478222990796	
8070000	-1174.4012470317957	-1086.042599483339	-88.35864754845676	-1086.042599483339	28.17620061283845	3.868648019223627	0.007761016243655809	0.5304096365488747	0.007927411428408882	1.449660477914703E-5	0.47816340684897674	-67.54853066029892	29.986654547809838	36.776442034144594	19.709287398250826	7.5253209814798	6.678983793762106	4	5	4	1	1	0.20520077491994593	0.343103645706892	0.26192079714325417	0.18977478222990796	
8080000	-1211.4065048977945	-1085.6419034608302	-125.76460143696438	-1085.6419034608302	80.71320565310008	4.730302995435535	0.0018229906864752064	0.45256037877918726	0.0017464146368641115	3.6616541191757457E-7	0.36355712706248633	-93.68477298662879	244.54702321187162	283.67284040101447	300.4284411999982	60.493579426361215	51.4087338562255	3	6	1	4	1	0.22043317187563724	0.343103645706892	0.2478497574826218	0.188613424934849	
8090000	-1187.2428603708577	-1090.5544406233496	-96.68841974750812	-1090.5544406233496	39.709460619539186	3.972405828973426	0.005090603658399486	0.3108889553423181	0.004941681078194459	2.2783596669923314E-6	0.3058937341929671	-72.18832734851712	324.46871713652524	15.851217410298423	19.517276812226445	17.35008767181339	10.303885757162668	7	2	3	2	1	0.1505794128337648	0.35270239705865625	0.31770351652449424	0.17901467358308476	
8100000	-1206.0184363242442	-1091.514361833667	-114.5040744905772	-1091.514361833667	87.53053599287925	4.711253041645138	0.0024891928566936343	0.7530927007671993	0.001991408693498087	1.4281699869536696E-6	0.5969854930944951	-85.92139735906781	312.6242716919359	35.177113253682116	12.675349943534968	25.231429023356185	48.69500097930748	6	1	5	1	2	0.18598341475335345	0.35270239705865625	0.31770351652449424	0.14361067166349611	
8110000	-1184.5754580214966	-1085.0734579342009	-99.50200008729564	-1085.0734579342009	29.489035670487183	4.843392531816617	0.010855392635752099	0.977120064141002	0.004917690722906087	1.6189852487692658E-5	0.6914001475747659	-67.84418123940002	295.598318947728	429.36710705882365	19.45693063094604	11.136004724117974	29.550722240985007	2	2	4	1	6	0.192885654890498	0.3118656904227812	0.31218790171938754	0.18306075296733326	
8120000	-1175.1685699578643	-1083.8407973897813	-91.32777256808289	-1083.8407973897813	27.323360543817408	3.1883125898582265	0.008603456505916714	0.4772012342052549	0.007325382128522928	9.432290023555551E-6	0.3933045793371188	-69.13089793241734	61.96459567992337	48.74094246111866	47.3210610122585	6.362370309833639	3.1709345048474913	3	5	1	4	2	0.17002245188919451	0.3424470197003321	0.2741533972682785	0.21337713114219492	
8130000	-1179.8178818368065	-1087.4722418742338	-92.34563996257265	-1087.4722418742338	28.816490754401627	4.096453872479277	0.005728913792721746	0.3891524628530255	0.006931076030459986	1.1161630815850146E-5	0.46950360206270836	-67.23338992646681	143.44103175834945	80.42017612135413	17.109725845250267	7.730319160310782	21.271552577247306	2	6	4	1	2	0.1868489290560642	0.27511493743645893	0.3246590023652819	0.21337713114219492	
8140000	-1181.0968311608458	-1088.826361122898	-92.27047003794776	-1088.826361122898	33.03111794162663	4.096453872479277	0.004793400746936354	0.27340723884108514	0.004721712093429296	1.9572616749912843E-6	0.304775059341455	-68.66834590299285	87.52427273354978	5.045833102768563	10.601678486931565	32.91210121335155	15.004811587622008	8	1	2	1	3	0.1868489290560642	0.27511493743645893	0.3246590023652819	0.21337713114219492	
8150000	-1201.146657762532	-1088.5113149251688	-112.63534283736318	-1088.5113149251688	69.59136627144908	3.907488912859768	0.002470630688901828	0.5649304809402255	0.0020395852800280355	9.804628023711829E-7	0.4947945438452105	-84.06409834664888	460.2707841357117	82.2041336324965	83.40285797498198	10.289104527894311	13.609406470511436	4	4	5	1	1	0.1817847243737208	0.27511493743645893	0.3309513589972657	0.21214897919255454	
8160000	-1191.5905239243118	-1079.2680310934782	-112.32249283083368	-1079.2680310934782	68.13871439713758	4.625089024449387	0.001509571731948191	0.6788617409727179	0.0020665736925023007	2.0903726443646437E-6	0.6765424810442167	-79.54889818729265	2357.220122673145	203.5686616520529	40.66710040794449	27.050415277109405	23.494329151729794	2	2	4	4	3	0.15080246350249155	0.3060971983076882	0.3309513589972657	0.21214897919255454	
8170000	-1214.1016201152834	-1087.3489400231877	-126.75268009209583	-1087.3489400231877	106.0637605976207	3.5633952245325053	0.001590521946446931	0.5054703742860402	0.001828406732073108	5.417780975294469E-7	0.4164792477214882	-91.38893814272234	336.54094836625796	1074.7977260407001	480.3689091133294	59.68491016967586	31.711208230660116	1	1	7	4	2	0.15080246350249155	0.3296697022132074	0.3073788550917465	0.21214897919255454	
8180000	-1230.604779972488	-1086.548798038526	-144.05598193396196	-1086.548798038526	344.4717223577875	4.969796451122959	5.961541675980647E-4	0.8865444033921936	5.022972979507955E-4	1.830093063084848E-7	0.8122872491194564	-104.02161051558379	2580.416752537866	319.1386421948661	526.8398749886406	342.5834904727624	54.922438420214725	2	9	2	1	1	0.15080246350249155	0.3296697022132074	0.3073788550917465	0.21214897919255454	
8190000	-1206.5613475862087	-1081.1716450455103	-125.38970254069835	-1081.1716450455103	147.76601802061398	4.4203038781220485	0.0012491818219165618	0.6261703793554168	9.466466700673574E-4	6.151374088752405E-7	0.7952450033225716	-91.39558100221734	1718.3064966976003	837.0323872712396	56.802058565675885	44.80106269398095	13.960179775858608	2	2	3	7	1	0.19837081693117012	0.2988109686345556	0.2906692352417198	0.21214897919255454	
8200000	-1207.3467084019712	-1080.6985034944453	-126.64820490752597	-1080.6985034944453	147.53424260500427	4.1294966233458945	0.0012614145080543896	0.6120424732722592	0.0010611191047718244	6.890450599076259E-7	0.7513560476217693	-89.94658152903536	720.3613685892226	367.80811732977077	719.0308395740286	200.84580776306493	55.350317430006946	1	1	3	1	9	0.18474926614068457	0.3241291136047771	0.27897264106198383	0.21214897919255454	
8210000	-1209.542956601128	-1085.765780549939	-123.77717605118892	-1085.765780549939	127.43196326590532	3.6310198073957514	0.0019059534872510762	0.7200320624861829	0.0011484849755718234	4.33774634543623E-7	0.5071498575184614	-87.5605388380012	3352.1389428008088	1112.8920929109845	57.08326216542917	36.36562818898791	50.01055212937211	2	3	1	2	7	0.1709871229096442	0.38550969743831554	0.29399741319569217	0.14950576645634805	
8220000	-1195.7685430299941	-1093.0196836157318	-102.74885941426237	-1093.0196836157318	82.744227028361	3.602211372854991	0.00281538522012717	0.819018768360624	0.0017553747633265381	1.9318583658922265E-6	0.719196006501729	-69.23757149674542	1149.3777391077397	19.08473040318869	55.44134555350521	21.906457535955212	61.491557486961085	2	1	1	10	1	0.1590448578399353	0.31479769655579887	0.30000287326270186	0.22615457234156394	
8230000	-1177.5329808488195	-1082.0006699563526	-95.53231089246705	-1082.0006699563526	39.52969048211305	3.4451751662022807	0.004646515442320041	0.9378257033681101	0.0034588377768920418	5.652037931107234E-6	0.663290865940489	-66.59863322355687	561.199998175356	81.69404793095303	23.570315798551633	8.261075834501307	18.590248755076523	2	4	1	5	3	0.13281511243073207	0.3864906562775076	0.2889485359923723	0.19174569529938798	
8240000	-1219.8183514209643	-1098.1102031877483	-121.70814823321595	-1098.1102031877483	86.32093915333138	3.184556382839765	0.00196182110609801	0.29911392300526624	0.0019202150674039766	1.5974361505041107E-7	0.21839872767616833	-90.50908385555067	454.47466660981274	208.77588717591223	236.60457285304273	87.98564409117351	38.2315822993452	5	5	2	1	2	0.14089366719800325	0.39668548366736656	0.30579825604435046	0.15662259309027968	
8250000	-1192.6281837191273	-1084.5717140487823	-108.05646967034504	-1084.5717140487823	39.720353469988495	4.897350430326489	0.003516993143734279	0.632904728605765	0.0032067928114333957	3.3619367731526364E-6	0.538997019569544	-80.92845096630417	91.28544190385365	68.3548887981066	45.144666071196916	52.8769912067345	25.788445295316777	1	10	1	1	2	0.15325992072375663	0.3341766865682427	0.30078120799191427	0.21178218471608642	
8260000	-1186.310915689022	-1080.9570382064408	-105.35387748258132	-1080.9570382064408	39.01977322119792	4.23912988437418	0.0038194872507973437	0.36426913910563957	0.003903550954968665	2.5125275607864206E-6	0.40464096255167464	-74.79852750034605	166.44703538910352	304.03083295406606	319.39184170213196	41.985334617187505	9.115656429366547	4	1	4	2	4	0.15325992072375663	0.34689806064500567	0.30078120799191427	0.19906081063932338	
8270000	-1195.7954979602991	-1079.075936039595	-116.71956192070417	-1079.075936039595	105.46583700968893	4.23912988437418	0.0013589186498069606	0.7797271445584384	0.0011036873587494038	5.1455680590747E-7	0.6385569692259833	-81.15982682702419	3890.7832050140278	1077.0738439830832	27.172599974260923	28.680464132761163	20.401189317268297	1	2	1	6	5	0.15325992072375663	0.3673953345227989	0.2556990395219243	0.22364570523152014	
8280000	-1177.8126704513875	-1085.2399504821487	-92.57271996923876	-1085.2399504821487	26.521971769497657	4.23912988437418	0.007583719299849573	0.9780534256954655	0.005232483493886056	6.65045647270302E-5	1.022808057970838	-59.18060876462906	2494.412106001941	976.065449944551	13.875251213980489	14.297600254279304	2.823199291218824	1	1	5	5	3	0.15325992072375663	0.3673953345227989	0.2556990395219243	0.22364570523152014	
8290000	-1184.3033302168392	-1083.188624881118	-101.11470533572127	-1083.188624881118	43.55443544744612	4.23912988437418	0.007616177800733828	0.7795876803431981	0.005168002534390067	1.583626320862435E-5	0.6788899303645075	-69.6612107446445	454.1118199454696	511.24385403777035	41.51090612341606	25.677442238335807	22.225400378825277	2	1	5	2	5	0.15325992072375663	0.32335463721927216	0.27527349117074723	0.24811195088622395	
8300000	-1187.743368685839	-1092.114696810657	-95.62867187518187	-1092.114696810657	45.78331534141168	4.23912988437418	0.0040351760208332975	0.0750340163198054	0.0040086205891970384	8.14747110296192E-8	0.07162070830586142	-73.25070584533611	93.6210462163377	129.58091559538963	14.731614179961959	12.446609424981377	6.053462199036687	5	3	4	2	1	0.1435316975275602	0.3182491535236691	0.2901071980625467	0.24811195088622395	
8310000	-1203.911419683679	-1106.2688397462332	-97.64257993744572	-1106.2688397462332	39.90962652716617	3.294041705224911	0.003948664318523488	0.14479184662730954	0.003919069955421395	3.054031576514964E-7	0.14155718387426716	-73.79103611148024	133.50740886926422	115.30459004578407	22.485667605571965	16.890201319414796	16.718868017138057	5	2	2	5	1	0.17044012673119222	0.34420982365189645	0.23723809873068735	0.24811195088622395	
8320000	-1198.9413234344959	-1086.052414372825	-112.88890906167082	-1086.052414372825	67.42221753821454	3.9327868853225154	0.0022707119872970544	0.49355000840910423	0.002432955604223483	1.5171466272716783E-6	0.5179441922165313	-83.91806913357766	307.9049324741752	164.99097727984997	103.75490621843515	35.21762503226771	15.298432003896997	3	3	1	3	5	0.19667788431445088	0.3169252641934467	0.2554329197826079	0.23096393170949447	
8330000	-1199.7806591616063	-1091.9742318185079	-107.8064273430985	-1091.9742318185079	41.163314929991365	3.0239498506956743	0.004609924045534605	0.3054710676226983	0.0043125049281540085	1.5573645805721292E-6	0.2790713379439681	-77.89523692338535	657.7953308022787	250.453057741931	113.98632513387516	46.676205513848615	15.794096281781004	2	2	1	2	8	0.19667788431445088	0.3169252641934467	0.2554329197826079	0.23096393170949447	
8340000	-1186.6623284137036	-1093.6199034217047	-93.04242499199877	-1093.6199034217047	32.20717772338035	4.8481274768414	0.0051477700822880725	0.2532234076782169	0.005726320866518259	1.7828569974943122E-6	0.25251222769792186	-68.69801217356178	189.0818639551503	27.30459991579956	18.52275845357928	5.375412806759173	17.41494312665753	7	1	2	1	4	0.15458042740062405	0.3590227211072735	0.2554329197826079	0.23096393170949447	
8350000	-1177.7708078027952	-1085.9735211775796	-91.79728662521562	-1085.9735211775796	29.87797565455997	4.215222119992141	0.004588278058205737	0.5878977891997753	0.004843961617479676	7.662741508405037E-6	0.5643310505542274	-69.27352351941187	256.96301192541546	29.623432328569702	10.895382913053286	5.622906819455695	1.376786842707282	4	8	1	1	1	0.15458042740062405	0.328099498017005	0.2863561428728765	0.23096393170949447	
8360000	-1162.305439214373	-1088.6668275922793	-73.63861162209385	-1088.6668275922793	15.525988339431139	4.215222119992141	0.013350227718254544	0.4794582021091605	0.013301523801257308	4.132678618524511E-5	0.4729161251207004	-55.35170360514556	47.48417019117723	37.41108564556617	16.81127036944387	1.1698077231756467	0.41894812879440774	5	2	5	2	1	0.15458042740062405	0.328099498017005	0.3139527376357851	0.20336733694658585	
8370000	-1169.4067053452334	-1083.079247299178	-86.32745804605534	-1083.079247299178	24.70846618081003	3.6322165476191217	0.006822975554557246	0.6629605464136338	0.007448013455870115	2.7404355262841122E-5	0.6748722727489799	-66.66620084120298	39.23055248508172	47.77715461959295	13.058806710456462	3.2147532813278663	0.7547747459134313	3	9	1	1	1	0.15458042740062405	0.328099498017005	0.3005885972004678	0.21673147738190313	
8380000	-1183.2061115136798	-1081.8270900689613	-101.37902144471843	-1081.8270900689613	38.53503158637899	4.625898647539087	0.005287600984737376	0.43728124223210063	0.0049829866653936855	4.526601218790284E-6	0.42210909297658983	-74.12261458887936	62.98156345146709	119.14495348152197	27.401043982881202	28.354344699445736	59.80477117474929	2	6	3	3	1	0.15458042740062405	0.328099498017005	0.31839978489112286	0.1989202896912481	
8390000	-1182.414269598083	-1087.5600614245166	-94.85420817356632	-1087.5600614245166	29.7935342402696	3.7394827448787513	0.0065861033838671085	0.31471884255890187	0.0066394198761375875	3.581433791984797E-6	0.2876371574697586	-67.19525072833358	87.30068918907872	417.9291556638341	70.38287145373525	6.291825578994004	0.12805093185413718	7	1	3	3	1	0.15458042740062405	0.328099498017005	0.3138932905646314	0.20342678401773956	
8400000	-1180.0401631350574	-1085.5159839577839	-94.52417917727342	-1085.5159839577839	37.93543803990371	4.407741408313898	0.004986397561983339	0.34105329937330264	0.004730152644128467	1.5108701189083232E-6	0.2627900378972327	-70.47372380274655	133.9063531076973	20.649916102079864	30.867724671426043	18.388705852272892	14.772576601695201	7	1	2	2	3	0.17682893792022353	0.29419679883409056	0.3234393316832944	0.20553493156239147	
8410000	-1188.773554369117	-1091.3547488973577	-97.41880547175913	-1091.3547488973577	43.988148396961385	4.706511716394292	0.0038757587375273833	0.05196107854440639	0.003831122323053121	4.0264067798262174E-8	0.05189002420189908	-72.37535968952575	157.002618959457	146.9309922856057	90.60630862539904	8.057083818435894	11.308359529616505	3	4	3	4	1	0.14475182337507758	0.3942221737050651	0.29037104790949225	0.17065495501036493	
8420000	-1183.7895437948	-1081.58658203032	-102.20296176448004	-1081.58658203032	31.419999438612788	4.719517445152239	0.005462982505176314	0.5693831098444195	0.005357626850803491	1.5170602038889841E-5	0.6714896505076848	-71.72331067300543	454.49045240590823	207.23326615142662	96.21838228920899	51.543859305856685	9.210716665547034	1	2	6	1	5	0.18417692602870867	0.35479707105143404	0.29037104790949225	0.17065495501036493	
8430000	-1206.2426764264424	-1091.9176077538425	-114.32506867259984	-1091.9176077538425	96.08783234269833	3.3521263273300104	0.0014916826098982715	0.6194466459396097	0.0012452653377801018	9.668045394127783E-7	0.6678798719768549	-81.96612604578745	521.119429778791	738.6445378104241	116.6241587283103	49.947335646224005	3.021106130898128	1	1	3	9	1	0.18417692602870867	0.3387520908784691	0.3064160280824572	0.17065495501036493	
8440000	-1190.8366057642236	-1094.8976949355372	-95.93891082868633	-1094.8976949355372	33.91474057619374	5.0144385401338685	0.005612117510364719	0.18130521141401287	0.005302613788778155	1.1096913178498715E-6	0.1928408253705326	-68.6185759320116	92.31002559863673	120.81382570260708	236.3720846241131	18.540089808970812	8.210163437931767	1	4	3	5	2	0.20238268280272498	0.3291396966198513	0.29782266556705866	0.17065495501036493	
8450000	-1185.235133524511	-1082.8238845211765	-102.41124900333443	-1082.8238845211765	53.728312357792824	3.218838701941893	0.003059803080221456	0.3324290640202778	0.0030776249051587996	1.7400523477907227E-6	0.40461991555026877	-72.61776617917681	146.2505066157855	521.6002429036251	17.240507439341375	26.66766530267759	23.049083420589653	5	2	3	3	2	0.20238268280272498	0.3291396966198513	0.2992728355990003	0.16920478497842328	
8460000	-1203.9208359605657	-1094.6938139964943	-109.22702196407143	-1094.6938139964943	60.975183503436135	4.058792932904724	0.0029386403265657807	0.17673275653775242	0.002987078492985738	3.5712592212472354E-7	0.1993520999540427	-79.67014920309396	375.8939906779411	308.6309466618465	276.19446416496254	23.9298658211233	8.785004552494996	1	2	6	1	5	0.21581267429834428	0.3291396966198513	0.24197927116299156	0.21306835791881273	
8470000	-1176.3283492714227	-1080.5897286079955	-95.73862066342713	-1080.5897286079955	41.579482346127634	3.815329462424369	0.008264433458999151	0.7449333626826261	0.005622291088567263	1.323425985513701E-5	0.5539638260459673	-67.70733551270331	446.2711872070022	81.78860397896023	16.09730263063375	12.920044898602034	23.660634449473733	1	7	1	3	3	0.17500804872313577	0.3291396966198513	0.2827838967382001	0.21306835791881273	
8480000	-1174.151031968121	-1095.1507671606212	-79.00026480749978	-1095.1507671606212	23.069947093068436	3.815329462424369	0.007539851096744819	0.03316394291549072	0.007521697835339169	8.743001974598402E-8	0.03912588974549156	-60.01757921366994	67.43142795771266	73.6899066624815	4.633342582257656	3.3928398702763105	6.243848272066352	6	2	3	2	2	0.17844533310511554	0.3291396966198513	0.2793466123562203	0.21306835791881273	
8490000	-1171.0000993262584	-1081.6903587512427	-89.30974057501561	-1081.6903587512427	22.056579498278776	4.048956182346441	0.013689111875479765	0.7531451854871914	0.00849510879731726	1.081089093468754E-4	0.8250353533616092	-60.52448775574917	201.06746537748512	81.876686673511	138.50222032545207	27.301643903584186	1.7786856760707475	1	1	6	1	6	0.17844533310511554	0.3291396966198513	0.2793466123562203	0.21306835791881273	
8500000	-1172.5835369460913	-1084.9016088687451	-87.68192807734614	-1084.9016088687451	23.62260521003939	3.8409420757343447	0.009089472016020315	0.5611365106873055	0.007942869091368395	1.8601426746626823E-5	0.49300445870968984	-61.72345853786286	30.500698776590912	64.96313430604121	165.98104753590448	9.748484398122267	3.375470829749651	1	6	2	3	3	0.17844533310511554	0.3291396966198513	0.3110978648548312	0.18131710542020185	
8510000	-1188.4915239144339	-1091.1402360600157	-97.35128785441808	-1091.1402360600157	50.28991857704695	3.8409420757343447	0.0034007982650858855	0.022903156251156045	0.003409204727491744	5.202155553952764E-9	0.02120509175197291	-74.32633621260075	176.91504135609898	180.34386388988253	6.077832406101614	10.301826670502681	10.358096263205578	1	6	1	5	2	0.16671282671986035	0.3291396966198513	0.3228303712400864	0.18131710542020185	
8520000	-1187.5622692480624	-1083.6857813685283	-103.87648787953405	-1083.6857813685283	38.676528418897625	3.8516529288130714	0.00512706347345271	0.440750538978457	0.0043994437160547965	4.602966779236819E-6	0.4606448062303652	-75.32407273419898	184.87278343850383	70.01292406923943	189.60620834108633	17.828853383551028	9.100826163148685	8	2	1	1	3	0.19172394562474357	0.32779511870858874	0.2991638302464657	0.18131710542020185	
8530000	-1175.3196803194096	-1081.920474417673	-93.3992059017367	-1081.920474417673	37.94803092896703	3.9620335614254376	0.008912180222122017	0.6441359737955707	0.006591153581341023	4.937104619370087E-5	0.815287622258747	-69.92514521437906	12.821707875152955	24.657006889714125	21.66609132632603	47.096795601875634	22.319294719895055	1	2	9	2	1	0.1995814705429496	0.32779511870858874	0.23060848385373056	0.24201492689473092	
8540000	-1180.0306431592237	-1080.7297846743154	-99.30085848490825	-1080.7297846743154	35.10866094445041	4.095377169321781	0.005288974586486042	0.5333387203891475	0.0054838182492542575	1.0656511589985269E-5	0.5519734209470248	-71.7764586182845	140.72155916525824	78.06577368910378	153.87054454023504	16.43970477491201	5.771759171587577	1	8	2	1	3	0.19608249339789663	0.3784484376502163	0.24506894065276605	0.18040012829912083	
8550000	-1193.0573170311748	-1083.8834037966283	-109.17391323454645	-1083.8834037966283	48.703723568205525	4.81028667126775	0.004645264593071156	0.5781977215264814	0.003631897165286637	4.403589486912448E-6	0.5510795021862438	-79.76921332994563	229.85981875316347	70.20010490354727	80.50505062421962	53.52138938750323	52.08742828360767	3	4	3	2	3	0.17949032985930036	0.3784484376502163	0.2831506164799384	0.15891061601054476	
8560000	-1188.0573446849744	-1082.3014137935502	-105.75593089142431	-1082.3014137935502	39.089626349449134	4.021194894793964	0.005217516380225081	0.6264775232792237	0.004103946805427896	4.389456401053392E-6	0.5174697952533546	-77.30268027292522	442.698690066988	102.01274672661965	61.8167077161515	21.911594185056494	10.770600480263704	6	3	1	2	3	0.21179569117760078	0.33519156449410736	0.29410212831774685	0.15891061601054476	
8570000	-1181.4853140699988	-1083.3767083989928	-98.10860567100598	-1083.3767083989928	38.78577043187138	3.5248716834368654	0.00608893846381495	0.7700308213841772	0.004232479217395877	1.823878698243481E-5	0.8956327460417518	-69.66092823898494	282.6261009755922	195.47713499717108	65.3444131789236	12.352855600961782	11.302849868376072	1	3	3	2	6	0.18282563496063386	0.33519156449410736	0.29410212831774685	0.18788067222751167	
8580000	-1180.567423713083	-1089.5994763213384	-90.96794739174446	-1089.5994763213384	22.135000123772755	3.8252591823005635	0.006139711944073443	0.4547620385069104	0.006803329842058631	8.881235191973354E-6	0.4287802117158862	-63.63498627702216	86.98568763186924	85.1586948743487	166.14583735657223	13.845354798927023	15.407364034318375	2	2	2	8	1	0.18282563496063386	0.33519156449410736	0.29410212831774685	0.18788067222751167	
8590000	-1193.6744906229274	-1084.4669468864436	-109.20754373648369	-1084.4669468864436	41.990395886565736	3.816545250287861	0.003604673663891895	0.3535956126183529	0.003290667978831225	1.4635447691085074E-6	0.351347244723727	-80.29695645309805	277.2705277293817	214.6763647160351	75.53076072671459	4.381288447711523	15.768437703983942	4	4	2	1	4	0.19071284799413266	0.33519156449410736	0.3105171177121548	0.16357846979960494	
8600000	-1194.2038185526235	-1085.6091981746567	-108.59462037796663	-1085.6091981746567	48.56349852591622	3.816545250287861	0.0034716820783691326	0.46506904869809695	0.0035140647933064265	2.034953672213172E-6	0.42399076296433835	-78.03324312279516	237.67464681215696	289.7973811372156	195.00623258099986	42.266735637388244	29.582264347150605	3	3	1	5	3	0.19060534167137907	0.317529678774965	0.31062462403490837	0.1812403555187473	
8610000	-1214.6376071143336	-1083.5429254168641	-131.09468169746958	-1083.5429254168641	232.9865373361754	2.894688211824068	8.662044976892687E-4	0.4588678024929871	6.630280605895918E-4	1.0781474056657733E-7	0.4445994996859853	-99.13908774910848	491.4801882720724	911.2998516707167	89.72473483416577	24.722499252382583	25.295826344180977	5	3	5	1	1	0.19060534167137907	0.31521594801013497	0.283337356644811	0.2108413536736747	
8620000	-1222.984469657994	-1092.809133807108	-130.1753358508858	-1092.809133807108	144.2622124268126	3.043251675722251	0.0010174568086459058	0.43729220730503554	8.426202185073348E-4	2.1801032633858651E-7	0.49066737569864743	-92.8407947030258	4824.1698244183	1919.3508384588408	203.74824892214914	103.64546992549762	8.001955704805617	1	1	9	1	3	0.18012883324819012	0.28207368052131304	0.2922699526236042	0.2455275336068924	
8630000	-1197.1504716738573	-1088.3087819407945	-108.84168973306272	-1088.3087819407945	62.41957760667768	3.389926086727071	0.002539491746014728	0.2588675214871952	0.0025527949185691896	5.501974173922026E-7	0.28507147756132906	-81.13320431902979	205.47463766456318	28.667085290392386	40.17846764263704	44.563053609912416	106.35428195537322	7	1	3	3	1	0.18241973322938493	0.31040203816860995	0.3192935126821985	0.18788471591980638	
8640000	-1194.6931688886962	-1079.1862427024837	-115.50692618621235	-1079.1862427024837	61.14878562567587	3.855260365844177	0.0025514821605200837	0.8736395693972828	0.003089506195805665	8.458843284603747E-6	0.8828436182809527	-81.74098166194509	859.426175198218	181.76232664436813	121.39146965572866	115.14917171245865	20.79599401689091	1	4	2	5	3	0.16277333368945668	0.41260762759094577	0.24013292454595062	0.18448611417364666	
8650000	-1191.7328735985297	-1081.2159479328482	-110.5169256656816	-1081.2159479328482	63.03206319865359	3.9996352604945176	0.002795934719567899	0.3956458593611796	0.002964632814870766	2.1211219613432705E-6	0.5030926845168008	-78.46988885061778	237.1640188560432	91.08281991357084	239.39160640127983	194.13233712020323	19.76584520984855	2	4	1	3	5	0.16998251143327436	0.41260762759094577	0.24013292454595062	0.17727693642982897	
8660000	-1230.1910164024537	-1084.4056651443286	-145.78535125812513	-1084.4056651443286	443.1863983630101	3.839924626677721	3.2064370619055884E-4	0.4140872705636488	3.600726180949309E-4	1.9504745914396117E-8	0.4191314106689695	-107.37914192953129	2000.759892626808	2200.6232840053826	497.16847179192933	119.68305673087022	119.9014732029028	6	1	2	1	5	0.1581608269803544	0.3972421212027201	0.2920483868866569	0.15254866493026828	
8670000	-1213.431517902387	-1082.5661444056645	-130.8653734967225	-1082.5661444056645	126.71835364372114	3.517181098743529	0.001156094169816896	0.41755932939934015	0.001105911748905256	3.525208985439876E-7	0.5148298816092792	-94.42117692478125	871.2529804346381	1206.7544302204274	941.4260479800829	69.60821810211185	43.57560668410172	1	3	3	5	3	0.1581608269803544	0.35177430324325326	0.2920483868866569	0.19801648288973514	
8680000	-1198.254812564435	-1088.8734185269652	-109.38139403746978	-1088.8734185269652	55.536695434661205	4.056967754112405	0.0029026890268411807	0.3948265979206376	0.0030904114793112378	7.305707308978439E-7	0.2743358378326616	-78.96111308279913	186.25550038907062	399.3650714843159	256.063113294541	26.03880096136555	8.94079393664927	5	3	1	2	4	0.20137282014445052	0.35181057270597527	0.2505426385082526	0.19627396864132135	
8690000	-1185.4733271909922	-1087.3116070091999	-98.16172018179239	-1087.3116070091999	39.785414989755296	4.471606771512442	0.005936161594451807	0.44645259093967016	0.0049866413357431225	4.3013414098357526E-6	0.40222566138384513	-69.39622592446541	290.14459879568284	96.1249482557473	13.365428918174354	47.62352953573746	5.322930823436184	1	6	4	2	2	0.20137282014445052	0.3337219747389926	0.26159122051817796	0.20331398459837863	
8700000	-1190.9591066264704	-1082.512275746488	-108.44683087998231	-1082.512275746488	58.09520261472852	3.20298068674359	0.003740104737644313	0.4945611076747992	0.0035819365420618077	4.764773798601604E-6	0.535167781608172	-77.62571369033421	77.63022980499652	136.20240318596277	480.7391928100943	20.231107871203157	13.510175636768475	3	2	2	5	3	0.20137282014445052	0.3231989409184261	0.31092405853682986	0.16450418040029324	
8710000	-1192.5560029050885	-1105.4422429936149	-87.11375991147357	-1105.4422429936149	24.278435759898642	4.422789024432394	0.0071249938194237	0.007553720123258363	0.007120634918256038	1.7997327043053433E-9	0.005955983383656377	-66.03083807734536	109.77041795376438	43.153286964985845	64.2611639367546	6.3413920110124335	4.530234883247714	3	2	3	5	2	0.1275287358314205	0.3439463761500917	0.3368525680576794	0.19167231996080816	
8720000	-1184.5139894031693	-1087.837884946596	-96.67610445657319	-1087.837884946596	32.11672155548417	4.663269234343059	0.007036072543204996	0.38694791088572533	0.006109379535845583	3.476440973323748E-6	0.29433948233034885	-71.16051567646014	58.98836415137577	105.15886472623066	37.00116174105539	11.479591919952119	24.30323200504053	2	5	2	3	3	0.17725933422605417	0.3226825972025004	0.3211847500699905	0.17887331850145471	
8730000	-1174.2817943615705	-1077.959961807954	-96.3218325536165	-1077.959961807954	32.858948450534314	3.7541301370343065	0.0051961031892514735	0.6174573939587392	0.004826378982635489	1.199423301622463E-5	0.6293516687139998	-71.03937212104104	93.73819776702864	84.32916580316306	3.372369650814567	4.481949418752359	18.59278499099992	6	1	1	1	6	0.19921890458253333	0.3226825972025004	0.2921500270109812	0.1859484712039848	
8740000	-1182.5733876613265	-1084.5078852370088	-98.06550242431764	-1084.5078852370088	39.28594905548571	3.187702744118769	0.004426091280148323	0.46243067664795817	0.0040766716728426215	3.1989485233682716E-6	0.4076234216986694	-74.07221161668201	179.54414761947487	80.85671068236529	27.96190816735551	11.858229987338206	3.432333851402846	7	2	1	2	3	0.2147046887609137	0.306394183143713	0.2929526568913883	0.1859484712039848	
8750000	-1185.9723468808336	-1088.0908628139025	-97.88148406693118	-1088.0908628139025	41.516455114288604	3.285823878435571	0.005039764668353831	0.5088617222039221	0.004176475731739247	4.7249515594590646E-6	0.5200154429593301	-70.87925675655323	142.09904320936303	145.85988213603505	106.38845935595576	27.16868767758751	0.5597855003412037	3	3	2	5	2	0.18401166820558262	0.306394183143713	0.32364567744671935	0.1859484712039848	
8760000	-1185.1463106812719	-1080.0903715264162	-105.05593915485572	-1080.0903715264162	39.19265331366916	5.06259256451611	0.004984194702974791	0.565160150160085	0.004570141188132167	7.526733990888588E-6	0.5871801668362253	-77.2809485296255	359.697152368342	70.04288995794724	35.57785979585805	34.11693551685636	4.9965891701543175	5	4	2	3	1	0.18401166820558262	0.31834711871455385	0.3116927418758785	0.1859484712039848	
8770000	-1170.8084457908267	-1082.341901468788	-88.46654432203887	-1082.341901468788	23.53598779644276	3.2878048495327876	0.00895530617695867	0.6232242042154557	0.008586293986268518	3.2622980133588176E-5	0.6609308393790698	-64.09894428658325	82.74751212196517	45.933008760012854	26.658949941308403	33.75308065048764	0.20353402394590933	4	5	4	1	1	0.18233399657859006	0.3120559900929256	0.3123755372332144	0.19323447609526972	
8780000	-1183.321817642232	-1090.9848593940862	-92.3369582481457	-1090.9848593940862	37.20170299499884	4.328019406646302	0.005476777980851443	0.024862977619032597	0.005442472958802657	2.3060880804618506E-8	0.02787410131371604	-66.87797940614156	85.01057087834536	223.9949649540113	2.9739522064820902	10.563355142805994	18.304454730073253	6	1	1	5	2	0.21845676277506715	0.32680341807932667	0.30186549085010056	0.1528743282955054	
8790000	-1161.7038907771628	-1076.4107340797034	-85.2931566974593	-1076.4107340797034	20.84782678527835	4.48281680645538	0.009153799286199159	1.151824107436119	0.008428610444897504	8.784377307417189E-5	0.9762524076997522	-63.65071196174153	71.7074346295616	8.429453963278362	8.06927262457202	8.587373093295788	0.375159330498474	7	3	2	2	1	0.16890502775958063	0.32680341807932667	0.3286581880579681	0.17563336610312436	
8800000	-1162.557822494862	-1078.779872402443	-83.77795009241899	-1078.779872402443	23.256885445382224	4.167605207309448	0.007064548799640465	0.8693847799040776	0.008631540097293023	6.997065535051522E-5	0.8499449631797411	-56.79952863722116	417.54767114876637	13.759644335175585	20.04684307571082	7.664657452828675	13.797576186221413	2	1	1	5	6	0.18594400929303662	0.2832756317231833	0.3286581880579681	0.20212217092581172	
8810000	-1172.7940130654968	-1088.6886479148598	-84.10536515063693	-1088.6886479148598	20.088443776582867	3.7484117116166056	0.00984128329903338	0.3872214183159965	0.008110464819063011	9.26075263475283E-6	0.34538399453906826	-61.5962150664003	54.98423545650955	134.11801895024394	25.131661654586075	5.235656205483074	0.3523051207184535	3	2	7	2	1	0.18594400929303662	0.32892025265087915	0.3263679354398558	0.1587678026162282	
8820000	-1190.0205196578238	-1080.858975105717	-109.16154455210675	-1080.858975105717	55.08068791554342	3.444482467714215	0.0028260125734085027	0.4658458872656905	0.0031233026238482176	1.657724337498603E-6	0.4508601598980586	-79.16858508405741	138.0346801644518	277.2670915209558	242.54195195350192	44.28161825783385	7.057811091792868	2	4	1	6	2	0.18594400929303662	0.37189278928269653	0.28339539880803843	0.1587678026162282	
8830000	-1194.2959162480695	-1090.3729683340346	-103.92294791403486	-1090.3729683340346	48.01131561274308	3.7274468904981086	0.003979586818959612	0.4961889775912537	0.0035138865440248594	5.116353867638109E-6	0.5421673679741708	-71.87802990309108	93.2154116129684	121.54364890464083	383.7121188961254	157.28776793894454	13.967727724325263	1	2	2	3	7	0.2169602811344552	0.37189278928269653	0.25237912696661985	0.1587678026162282	
8840000	-1173.6402369717387	-1086.749053591814	-86.89118337992467	-1086.749053591814	21.979703537351195	3.4621737157000347	0.00609721678595685	0.720698750902777	0.0064988716928193815	2.588366153127734E-5	0.7173618628882236	-64.8726578787934	227.93492659825733	54.29681278622149	11.431463219919413	2.0399306636693435	1.0393193582160163	6	4	2	2	1	0.15921581434434431	0.37189278928269653	0.24415826201743002	0.2247331343555289	
8850000	-1174.9752799663265	-1080.1087394003653	-94.86654056596132	-1080.1087394003653	33.05355342040901	3.063307896113493	0.006776766724926415	0.8112878417380106	0.006296665709039913	1.6491445163051626E-5	0.6096235398946183	-69.57318388031413	59.516447748475464	57.828896595303696	43.09406972212608	36.841250713377725	3.1860083114647813	4	4	2	3	2	0.18011747675095324	0.28523885074741656	0.3099105381461011	0.2247331343555289	
8860000	-1202.243872848973	-1096.6625088589396	-105.58136399003348	-1096.6625088589396	47.79363619669919	3.063307896113493	0.0037229646383916217	0.49555026161104376	0.0035855810630950036	4.527437747214955E-6	0.55860205779762	-77.76243694466167	476.3941300580844	53.4135307877928	51.18621070872222	37.02825496344553	6.886359167937534	5	2	2	4	2	0.18299590423572692	0.28523885074741656	0.3099105381461011	0.22185470687075523	
8870000	-1184.372687926609	-1082.3154048071026	-102.05728311950642	-1082.3154048071026	32.73645863099342	4.656252356285934	0.005339973807219037	0.5709791795686266	0.005390493386058289	6.545258926841173E-6	0.4811296819476419	-72.99958319670438	184.7650592321671	62.247231560861465	72.04405174434271	92.44782763936594	14.4212433896546	1	1	1	5	7	0.18299590423572692	0.28523885074741656	0.3099105381461011	0.22185470687075523	
8880000	-1213.42564638436	-1091.1295328341716	-122.29611355018838	-1091.1295328341716	100.40596796377486	3.2119460258726424	0.0016632465803093862	0.4003588296176503	0.0015196669423937314	2.3040127121138756E-7	0.34165651932348035	-91.70032385481656	317.77258603385627	142.26594722448436	236.98083698447596	42.01734105821971	39.198742322537925	8	1	2	3	1	0.21260098364529315	0.35211215803136464	0.28225270931262453	0.1530341490107175	
8890000	-1191.7376486411708	-1088.0238396382124	-103.71380900295851	-1088.0238396382124	44.23735710937357	3.9020434419338565	0.00586937687107548	0.718056225940364	0.004396054864768378	7.977893335810753E-6	0.6070252233034275	-72.96209719647909	444.5087973211247	227.02068671421063	79.81873103821823	53.77044756674026	11.73380228319912	4	1	4	1	5	0.21260098364529315	0.3117680292766437	0.28225270931262453	0.1933782777654384	
8900000	-1205.0379124792016	-1082.3251378992993	-122.71277457990227	-1082.3251378992993	163.51511479739088	4.070224184898297	0.002309582592174227	1.2024215613308604	0.0011955795501928052	2.0493248775880767E-6	1.0790054967439866	-87.59561694934852	2058.845943564786	246.4982124240109	73.74458591141966	26.877920694536265	37.69553402719723	3	2	2	5	3	0.21660347096005003	0.2991812457091799	0.27825022199786764	0.2059650613329022	
8910000	-1261.0577561198888	-1093.0990352171111	-167.9587209027776	-1093.0990352171111	1400.9239531119672	2.9332736888456608	7.74341119834194E-5	0.48337677972934573	8.001821464475219E-5	1.7863222218339581E-9	0.531230077230252	-125.93437891745373	6630.669047202757	1315.1498498956023	486.8454324752951	788.8621349213462	240.04560066280214	4	3	1	5	2	0.21660347096005003	0.3476814671435263	0.2625238031021333	0.17319125879429015	
8920000	-1197.5407175847972	-1094.2698777168196	-103.27083986797767	-1094.2698777168196	53.44649529160059	2.8360026241345926	0.0034069444533880336	0.09620664979868929	0.003455874937615793	9.936099788208792E-8	0.09188448968020299	-76.1398620675684	238.45375724575962	209.02357273443096	149.91869662741624	37.57211005255138	9.746909716461417	1	4	2	1	7	0.16972639248184343	0.3826319408809499	0.2744504078429163	0.17319125879429015	
8930000	-1193.6088518203405	-1088.4185131492482	-105.1903386710924	-1088.4185131492482	43.69120804009414	3.876926211236561	0.0042745514518760025	0.16432753714181372	0.004038733033756688	5.972456536145115E-7	0.1850107130010497	-76.01680948391004	104.69877190613528	72.4984651649343	230.14812958879588	110.65626445386143	24.080904436593233	1	2	5	1	6	0.16972639248184343	0.3826319408809499	0.26443266556938394	0.18320900106782254	
8940000	-1179.7727923634163	-1083.1997648056038	-96.57302755781261	-1083.1997648056038	27.98629428215624	3.8999738230273864	0.008525975776780643	0.8567180446126345	0.006833610615403795	3.125751380990196E-5	0.671815688261862	-68.39390111505966	53.94170056220993	94.8420030468605	139.9453167817348	29.848214290963405	12.204170101702724	3	1	2	5	4	0.19538774034822295	0.33981698343079175	0.28158627515316254	0.18320900106782254	
8950000	-1172.486020941907	-1078.1756265879599	-94.31039435394725	-1078.1756265879599	28.986333778041317	3.8999738230273864	0.007197958745213838	0.3474724843947795	0.006219643380892606	3.883052046151509E-6	0.28807300403903324	-69.13455353059676	55.25010712389625	101.36553813981217	40.27852353039273	31.171729335505955	21.298361532946405	6	1	2	3	3	0.19538774034822295	0.33981698343079175	0.28158627515316254	0.18320900106782254	
8960000	-1184.7583433174193	-1095.2118188403397	-89.54652447707954	-1095.2118188403397	23.714948663468835	3.0018419265811453	0.007828086388420348	0.10802186953441154	0.008017444995414222	6.588488738039963E-7	0.10263640757650105	-65.91361316600678	101.56579566153721	35.67822546094512	62.45230405094534	26.54682831595526	16.80957619257407	4	2	3	4	2	0.19467666533112107	0.34257548132119114	0.28158627515316254	0.18116157819452502	
8970000	-1191.6267173101044	-1088.4301531005297	-103.19656420957476	-1088.4301531005297	34.89765133308859	3.6135407754106805	0.004949732979607253	0.03800091263255258	0.004968301032192582	3.572018635040094E-8	0.0380617873787595	-73.15127625715475	754.522103642836	499.86923638324254	113.76308732358221	80.37194470714235	5.936416390019352	1	1	6	2	5	0.17282063934969552	0.34257548132119114	0.3034423011345881	0.18116157819452502	
8980000	-1200.8384105548735	-1096.12639502247	-104.71201553240357	-1096.12639502247	54.16543353268785	3.224321607020598	0.003950684787621814	0.023057413344315405	0.0039627477974223625	8.310663299431026E-9	0.02298220794319153	-73.95588642115932	160.68777399240037	120.41361067599772	525.4393633367946	109.35230336686556	15.148673758971658	3	1	3	1	7	0.19139044442132697	0.32400567624955967	0.3034423011345881	0.18116157819452502	
8990000	-1190.7725989584555	-1085.6211418522696	-105.15145710618583	-1085.6211418522696	60.91635451907891	3.941904980391661	0.0027710125391525718	0.27997884477174556	0.00268521011887514	3.998917601288495E-7	0.22721309900961442	-75.38441115313486	118.50830452913996	356.79980554495137	84.82021965525612	15.081323791800358	34.89430631615234	6	1	2	2	4	0.19811628108167365	0.34434327535085174	0.283104702033296	0.17443574153417835	
9000000	-1170.2262039827083	-1087.8672442960788	-82.35895968662956	-1087.8672442960788	20.26886768820351	3.9844779250977402	0.008629293697345365	0.3841600405574353	0.008817368947777111	7.037177106225172E-6	0.3144088884409828	-61.95960010429791	48.10513962622337	72.9049946803861	3.26280399766303	5.378110229642691	2.2170773701908653	6	2	3	3	1	0.19811628108167365	0.35211569795237957	0.283104702033296	0.16666331893265052	
9010000	-1178.6628024548093	-1086.908101395117	-91.75470105969221	-1086.908101395117	25.70118770905234	5.164541319494045	0.016818235892657806	1.0022612385449206	0.009464739433705944	9.333409467029442E-5	0.8323209595962336	-64.55976314729132	17.679475549957775	39.55437325612078	41.74526677427262	80.36809971498278	12.398133295999248	3	2	6	3	1	0.19811628108167365	0.3135077740982856	0.283104702033296	0.20527124278674447	
9020000	-1177.2515111123919	-1081.9413764483536	-95.31013466403824	-1081.9413764483536	29.139619836274896	4.4418504368370275	0.012641281679200684	1.0439190540924332	0.0069981598198428285	7.801187074533437E-5	0.9953253515339325	-69.88608868928969	119.49889985514817	71.00064213598738	43.19024390273341	6.2780842549283395	2.7606130099854687	2	5	3	4	1	0.1550334990134551	0.37338258063234314	0.2663126775674571	0.20527124278674447	
9030000	-1171.9135844131824	-1085.996385148498	-85.9171992646845	-1085.996385148498	21.012826479191332	4.979528353966412	0.008087973603206693	0.5435002332118873	0.008106457636079627	1.6754950812154185E-5	0.4824498467678383	-61.91411983883271	36.54764618969381	126.76524412256892	17.587980657194638	2.348941544019584	4.118889450903161	8	2	1	2	2	0.17103845279216467	0.3586635253808792	0.26502677904021144	0.20527124278674447	
9040000	-1178.8979634433667	-1077.086440909531	-101.81152253383573	-1077.086440909531	43.31305974645268	4.824827443886403	0.0034633712204137183	0.6559626732666954	0.0037854468145196336	3.683315376143041E-6	0.5516415731757798	-75.84103026427607	156.521217023535	121.62149725803043	43.12286542569293	8.129711395272746	6.486423376484018	3	5	2	3	2	0.17013566436509606	0.3586635253808792	0.2659295674672801	0.20527124278674447	
9050000	-1201.9319317101185	-1089.4089513669505	-112.52298034316811	-1089.4089513669505	84.78175200391416	4.068559915355354	0.001998313983680022	0.32686029334088923	0.0019615766395888632	5.332515270376429E-7	0.36235419100993105	-81.91755222911603	475.00990326633257	279.3770382688379	318.6553754072065	13.606655348595572	11.166890250350544	1	1	7	5	1	0.20234904210566654	0.33669412918036595	0.2659295674672801	0.1950272612466872	
9060000	-1163.8658405154454	-1079.2678152884155	-84.59802522702994	-1079.2678152884155	20.341507017728905	3.1965794775582443	0.008903315763658087	0.532512522715941	0.008302758459948219	1.663088901380907E-5	0.5226227187849074	-61.31822783849342	67.65084667725793	49.39719634387134	62.41977998303066	6.9219044847197395	4.292689655861934	2	6	2	2	3	0.20234904210566654	0.3277789527981782	0.2659295674672801	0.20394243762887496	
9070000	-1186.2933700836998	-1081.4506380322246	-104.8427320514753	-1081.4506380322246	39.431245067531556	3.1965794775582443	0.004567244426201439	0.3502966882349402	0.004049344927026844	1.8833715123575022E-6	0.32236489515473393	-75.07405775080085	113.2066945232178	192.1230139820812	225.72516664121574	87.42200882410843	36.27645275891445	1	5	1	2	6	0.1908684935747045	0.3277789527981782	0.2774101159982421	0.20394243762887496	
9080000	-1177.998580184819	-1087.6534001983373	-90.34517998648184	-1087.6534001983373	22.40347872458756	4.48771868403221	0.007292298236660099	0.5036138402944693	0.008272293465926686	1.254801687277098E-5	0.4240719324775043	-63.35308408668805	21.82050197515127	74.92024891832139	71.8626394541669	11.624203046848214	32.08308772376116	1	1	6	6	1	0.20466114670802263	0.3139862996648601	0.2993400802261548	0.18201247340096227	
9090000	-1193.973976757999	-1083.1913613191878	-110.78261543881122	-1083.1913613191878	95.1962977273471	3.6619822478922806	0.0021328988317978995	0.6213512536571653	0.0019951142052477087	1.8566867547383929E-6	0.6566750179729591	-78.39417136050818	391.18227075323847	513.7656208698866	38.74205406839533	47.78730395633556	69.055214953452	2	2	7	2	2	0.19735228824894308	0.28814557684268727	0.31869558762320666	0.1958065472851628	
9100000	-1213.7528295712	-1086.2886238300107	-127.4642057411893	-1086.2886238300107	121.49427026013106	5.486137444063645	0.001751549440495416	0.7945639091835749	0.0012527999844761724	9.621650124407525E-7	0.7456242391780783	-88.9888285355133	3602.5604191237476	2744.510151791093	70.81688503399238	71.60339213402251	9.418686314962768	2	1	8	3	1	0.20481860384296355	0.3219804634868687	0.31602204141259854	0.157178891257569	
9110000	-1203.3106804907284	-1079.2323402182694	-124.07834027245887	-1079.2323402182694	127.16676570777743	4.901901643169677	0.0018067803258105968	0.8732499221636447	0.0013565569131538482	2.0756392639987072E-6	0.9782812600339887	-89.2266833904672	863.6907577225094	181.84771723866888	99.3431123736674	92.59094146792478	139.1028591895943	2	2	4	6	1	0.20481860384296355	0.3211616548017656	0.31684085009770163	0.157178891257569	
9120000	-1167.0153277451536	-1081.6859147918776	-85.32941295327593	-1081.6859147918776	25.02593519018344	4.901901643169677	0.009277008994231402	0.6926836848838803	0.009282578510558592	8.510633856512329E-5	0.8818435627355481	-60.07820125521311	147.1878865986557	112.42664934072906	29.391609706696062	6.526722979288599	5.305869166203718	2	5	2	2	4	0.19587236730415936	0.33010789134056984	0.31684085009770163	0.157178891257569	
9130000	-1182.1542011678407	-1083.5349274674197	-98.61927370042102	-1083.5349274674197	40.440561923489874	3.8148459149920857	0.004028534637314083	0.6650971405838588	0.0032641393921503093	3.888068769401846E-6	0.5593720204345429	-68.71385027441235	2064.8870739502204	414.7077373584363	11.42772650980344	8.115253773213896	2.689585260269351	1	2	4	7	1	0.19587236730415936	0.33010789134056984	0.31684085009770163	0.157178891257569	
9140000	-1190.0216495946534	-1089.7328159984083	-100.28883359624496	-1089.7328159984083	47.36027685636501	3.737394589131468	0.004497893463092799	0.5973802396261172	0.004055830027056061	3.468863783268204E-6	0.4571085420024361	-71.0696989249282	398.11622573290555	154.0840939759896	108.65103962232669	23.414030781808712	11.663319378010947	1	2	2	4	6	0.19508580162630276	0.33010789134056984	0.31762741577555825	0.157178891257569	
9150000	-1189.0446402219386	-1083.133255619783	-105.91138460215547	-1083.133255619783	40.69467637932688	4.861620619891253	0.0044285808839878505	0.3669240276583839	0.0044288563500992405	3.394391401276321E-6	0.3912378618588277	-76.98810051112072	58.53258081809495	46.82716117063175	187.17263997907324	70.52662152705513	14.387053187847416	2	1	2	8	2	0.17480290182687114	0.33010789134056984	0.30032821275143684	0.19476099408112207	
9160000	-1188.600913681525	-1089.2683043266065	-99.33260935491863	-1089.2683043266065	35.61136190625992	4.90255478126413	0.004794728563804372	0.19448539003500834	0.004582359506477032	6.298905114086599E-7	0.1646682341846867	-69.8507056790382	250.88840696220768	567.3545266891548	13.937749390352788	21.392593221038695	26.376660024505217	6	1	6	1	1	0.17480290182687114	0.33010789134056984	0.30032821275143684	0.19476099408112207	
9170000	-1196.4037006700848	-1082.988949920341	-113.41475074974386	-1082.988949920341	69.79020448838222	3.7149676696879372	0.002316393108578194	0.2881722542492508	0.0023064394296639017	4.5705926468281255E-7	0.2947551473091377	-86.49405661252955	270.18173394291176	127.28635407784765	82.33452008262249	25.864461843737683	9.620582132116864	6	1	5	1	2	0.16835644543852601	0.3374350566944909	0.2994475037858609	0.19476099408112207	
9180000	-1177.1447430387598	-1080.245823329979	-96.89891970878082	-1080.245823329979	58.60790967265128	4.35417175660156	0.006888182663233769	0.8133547680886041	0.0046587316355748976	2.8888074527345224E-5	0.9835990216876895	-69.16679399191892	254.00546233328672	207.5845268635963	15.876144369859205	10.746750644261802	12.3802922558145	5	2	1	3	4	0.2192145617816343	0.32949991186937966	0.25652453226786387	0.19476099408112207	
9190000	-1189.6160778287292	-1088.7723081491679	-100.84376967956123	-1088.7723081491679	36.59210884953179	3.8211221078736375	0.006036476752672964	0.8854327426656426	0.0049883142394696175	1.9040030310405513E-5	0.826829390197035	-71.56538396677412	481.54978401215976	242.45229545335704	38.884834512932926	16.75418877551503	5.6368584689381125	2	2	3	7	1	0.21429111797282818	0.3314325374392857	0.25459190669795784	0.19968443788992818	
9200000	-1173.7920461515657	-1078.7746675361627	-95.01737861540299	-1078.7746675361627	41.94141255268247	3.4156201161628807	0.005840137058893942	0.9884176557801364	0.00498036361453453	1.3771691776924399E-5	0.7387396785451433	-68.43706651637083	465.0464358082914	25.057890955145414	17.071508463921564	1.0743916852301034	3.9287678632514815	4	7	2	1	1	0.21429111797282818	0.3314325374392857	0.2602269099495558	0.19404943463833024	
9210000	-1194.5721690997098	-1081.1112506678596	-113.46091843185019	-1081.1112506678596	54.44855115515539	3.4156201161628807	0.003125874246833551	0.7886748249167644	0.002851985542106635	3.679648060635442E-6	0.6484243160421675	-77.9139335132069	802.6716429380734	555.2718547955407	254.6625712444199	174.82427684936653	39.70754353883662	1	1	1	1	11	0.21429111797282818	0.3314325374392857	0.2602269099495558	0.19404943463833024	
9220000	-1218.4099467225867	-1082.879227938418	-135.53071878416878	-1082.879227938418	174.12367161664503	4.585613160034004	0.0013068629714047626	0.7416788227959451	0.0012334854203523038	9.856633659114008E-7	0.8054663354446627	-98.30566841754643	768.4540013330193	121.28684589284379	128.1813473313386	445.50440598750066	87.89723545056519	6	1	3	2	3	0.16861659700010595	0.3771070584120079	0.26211333263333186	0.19216301195455415	
9230000	-1193.0493778852722	-1087.8991628027886	-105.15021508248356	-1087.8991628027886	46.40086237825676	3.3945416581592216	0.0035460566562329162	0.5368254418681438	0.0036423371237568948	3.802727497442173E-6	0.5473602142384184	-75.36470264497873	476.76519759739534	70.90479162202602	136.13105999219428	34.47941196076195	5.999366085286863	1	3	4	5	2	0.16418015478314404	0.397706641171322	0.25841896611496795	0.17969423793056594	
9240000	-1193.1285282802871	-1090.8093641742207	-102.31916410606645	-1090.8093641742207	45.654849770114424	3.9251236190080645	0.004809425147154557	0.3341383195981083	0.004337142586074712	3.372522934962861E-6	0.3825085143152575	-74.19805701721177	298.73444671686883	105.39972637868821	128.1683619532251	22.838370890458688	15.337660677352105	3	2	4	2	4	0.21317214369149556	0.33015443373733966	0.25841896611496795	0.19825445645619671	
9250000	-1173.6006064039454	-1085.1736096006005	-88.42699680334506	-1085.1736096006005	19.313431749625884	4.338174747792278	0.01485236524008026	0.8542838097287931	0.009403996835094132	7.72613666873304E-5	0.8549226919092117	-61.17234433680188	216.39955763562014	74.16932545448446	6.455310367822495	19.105133895709802	7.737720525275127	1	4	2	4	4	0.1719793423463399	0.33015443373733966	0.25841896611496795	0.23944725780135237	
9260000	-1171.8696649020394	-1076.4362621542707	-95.43340274776874	-1076.4362621542707	43.18009610676616	4.338174747792278	0.0072004738337960615	1.0494057789936777	0.00459376813368298	9.398554209899724E-6	0.6499844557206141	-69.31712922387061	149.0142333032409	32.76372488626046	3.59320722488345	11.700097463251405	12.917776084514907	5	2	2	2	4	0.16331857217113743	0.3606320697732943	0.25854629077931973	0.2175030672762484
[truncated: 11,139,432 more chars]
