# Supplementary material for: Dissemination of Mycobacterium abscessus via global transmission networks
Source: Nat Microbiol. 2021 Sep 20;6(10):1279–88. doi: 10.1038/s41564-021-00963-3 (PMC8478660; doi:10.1038/s41564-021-00963-3)
Supplement: Source Data Extended Data Fig. 8 — Ancestor data and substitution rate distributions for Extended Data Fig. 8. [file 41564_2021_963_MOESM14_ESM.zip › figureS8/DCC1_date_randomisation10.log]

#
#model:
#
#<?xml version="1.0" encoding="UTF-8" standalone="no"?><input id="posterior" spec="beast.core.util.CompoundDistribution">
#    <distribution id="prior" spec="beast.core.util.CompoundDistribution">
#        <distribution id="BayesianSkyline.t:dcc1" spec="beast.evolution.tree.coalescent.BayesianSkyline">
#            <parameter dimension="5" id="bPopSizes.t:dcc1" lower="0.0" name="popSizes" upper="380000.0">380.0</parameter>
#            <groupSizes dimension="5" id="bGroupSizes.t:dcc1" spec="beast.core.parameter.IntegerParameter">1</groupSizes>
#            <treeIntervals id="BSPTreeIntervals.t:dcc1" spec="beast.evolution.tree.coalescent.TreeIntervals">
#                <tree id="Tree.t:dcc1">
#                    <trait id="dateTrait.t:dcc1" spec="beast.evolution.tree.TraitSet" traitname="date">
#                10465_1#62_NorthAmerica_USA_2009.726027=2002.5,
#10702_1#18_NorthAmerica_USA_2005.627397=2009.536986,
#10250_1#81_Europe_UK_2011.013699=2016.057377,
#ERR3198406_Europe_UK_2007.460274=2012.374317,
#ERR3198368_Europe_Spain_2013.347945=2013.517808,
#10208_3#68_Europe_UK_2012.836066=2012.666667,
#SRR7800556_NorthAmerica_USA_2016.191257=2013.783562,
#10702_1#42_NorthAmerica_USA_2007.180822=2016.907104,
#SRR7800618_NorthAmerica_USA_2016.221311=2013.956164,
#10625_5#25_Europe_UK_2012.407104=2012.874317,
#10665_4#78_Europe_UK_2007.871233=2012.814208,
#ERR3198380_Europe_Spain_2012.021858=2016.964481,
#NQRY01_Asia_China_2014.6=2012.590164,
#NQRF01_Asia_China_2013.832877=2008.508197,
#SRR6871405_Oceania_Australia_2015.5=2013.772603,
#ERR3198409_Europe_UK_2009.128767=2012.830601,
#SRR7800626_NorthAmerica_USA_2016.259563=2005.627397,
#10702_1#53_NorthAmerica_USA_2008.005464=2009.342466,
#NQRZ01_Asia_China_2012.666667=2008.352459,
#12163_2#20_Europe_UK_2012.308743=2013.671233,
#10208_3#79_Europe_UK_2012.81694=2006.589041,
#10702_1#55_NorthAmerica_USA_2008.497268=2015.654795,
#10208_3#44_Europe_UK_2012.830601=2016.038251,
#SRR7800603_NorthAmerica_USA_2016.297814=2015.969863,
#SRR7800415_NorthAmerica_USA_2014.090411=2008.5,
#SRR7800439_NorthAmerica_USA_2016.046448=2008.005464,
#SRR7800621_NorthAmerica_USA_2016.04918=2011.158904,
#11861_7#42_Oceania_Australia_2002.5=2009.40274,
#11861_7#66_Oceania_Australia_2002.5=2016.385246,
#10250_1#13_Europe_UK_2008.508197=2016.319672,
#11893_6#11_Oceania_Australia_2013.5=2016.046448,
#10625_5#18_Europe_UK_2011.427397=2016.437158,
#SRR7800516_NorthAmerica_USA_2016.057377=2012.598361,
#ERR3198421_Europe_UK_2012.374317=2013.958904,
#SRR7800628_NorthAmerica_USA_2015.605479=2012.693989,
#11861_7#10_Oceania_Australia_2003.5=2011.452055,
#10702_1#83_NorthAmerica_USA_2011.452055=2016.297814,
#10702_1#26_NorthAmerica_USA_2006.010959=2015.5,
#10465_1#49_NorthAmerica_USA_2005.331507=2012.587432,
#10660_1#19_NorthAmerica_USA_2012.740437=2013.19726,
#ERR3198374_Europe_Spain_2009.709589=2012.308743,
#12163_1#30_Europe_UK_2010.131507=2016.259563,
#12045_8#34_Europe_UK_2013.671233=2009.726027,
#SRR7800701_NorthAmerica_USA_2016.295082=2007.180822,
#10702_1#34_NorthAmerica_USA_2006.589041=2009.128767,
#12082_5#87_Europe_UK_2013.676712=2009.709589,
#ERR3198363_Europe_Spain_2013.994521=2008.748634,
#11893_6#50_Oceania_Australia_2007.5=2012.953552,
#ERR3198403_Europe_UK_2007.449315=2016.221311,
#10625_4#54_Europe_UK_2011.20274=2013.994521,
#SRR7800715_NorthAmerica_USA_2015.654795=2017.043836,
#12045_8#35_Europe_UK_2013.517808=2008.478142,
#NQRX01_Asia_China_2015.323288=2015.991781,
#NQRR01_Asia_China_2013.936986=2012.319672,
#11861_7#47_Europe_Holland_2009.915068=2008.830601,
#SRR7800624_NorthAmerica_USA_2016.180328=2007.871233,
#SRR7800405_NorthAmerica_USA_2016.907104=2008.789617,
#NQRT01_Asia_China_2015.035616=2014.090411,
#SRR7800429_NorthAmerica_USA_2016.297814=2015.309589,
#NQSB01_Asia_China_2012.598361=2016.20765,
#NQQZ01_Asia_China_2012.953552=2005.912329,
#10702_1#23_NorthAmerica_USA_2005.838356=2011.427397,
#10702_1#31_NorthAmerica_USA_2006.106849=2016.128415,
#SRR7800697_NorthAmerica_USA_2016.39071=2014.619178,
#SRR7800675_NorthAmerica_USA_2016.453552=2008.674863,
#ERR3198370_Europe_Spain_2008.830601=2009.490411,
#10660_1#4_Europe_UK_2013.027397=2005.331507,
#10465_1#66_NorthAmerica_USA_2010.591781=2016.453552,
#NQRN01_Asia_China_2013.772603=2016.297814,
#SRR6871407_Oceania_Australia_2017.043836=2016.489071,
#11861_7#13_Oceania_Australia_2010.5=2015.323288,
#10208_3#36_Europe_UK_2011.849315=2008.781421,
#NQRP01_Asia_China_2013.956164=2008.5,
#11861_7#45_Oceania_Australia_2005.5=2016.371585,
#11861_8#32_Europe_UK_2008.478142=2014.690411,
#ERR3198373_Europe_Spain_2015.309589=2016.161202,
#SRR7800476_NorthAmerica_USA_2015.994521=2012.81694,
#10625_5#34_Europe_UK_2012.357923=2007.117808,
#12082_5#71_Oceania_Australia_2008.5=2013.027397,
#NQRG01_Asia_China_2013.860274=2012.021858,
#10702_1#24_NorthAmerica_USA_2005.879452=2011.013699,
#SRR7800708_NorthAmerica_USA_2015.945205=2010.591781,
#10465_1#58_NorthAmerica_USA_2008.674863=2005.723288,
#NQSA01_Asia_China_2012.677596=2015.950685,
#10208_3#83_Europe_UK_2013.027397=2013.347945,
#NQRB01_Asia_China_2014.169863=2007.449315,
#12045_8#47_Europe_UK_2013.783562=2016.04918,
#SRR7800519_NorthAmerica_USA_2016.371585=2005.5,
#ERR3198366_Europe_Spain_2014.690411=2013.534247,
#12163_1#93_Europe_UK_2012.043716=2008.5,
#SRR7800409_NorthAmerica_USA_2016.915301=2013.350685,
#11893_6#23_Oceania_Australia_2011.5=2012.775956,
#10208_3#77_Europe_UK_2012.874317=2010.5,
#10660_1#27_NorthAmerica_USA_2005.838356=2012.740437,
#12082_5#86_Europe_UK_2012.775956=2016.39071,
#ERR3198364_Europe_Spain_2013.350685=2016.142077,
#ERR3198382_Europe_Spain_2013.534247=2012.97541,
#11893_6#18_Oceania_Australia_2008.5=2016.39071,
#10465_1#61_NorthAmerica_USA_2009.536986=2011.852055,
#11893_6#65_Europe_UK_2008.095628=2013.936986,
#10465_1#74_NorthAmerica_USA_2012.814208=2012.043716,
#SRR7800666_NorthAmerica_USA_2016.20765=2007.5,
#10660_1#6_NorthAmerica_USA_2005.372603=2014.580822,
#SRR7800676_NorthAmerica_USA_2016.038251=2014.043836,
#SRR7800406_NorthAmerica_USA_2016.95082=2014.120548,
#NQRK01_Asia_China_2012.590164=2014.432877,
#12082_5#80_Europe_UK_2013.19726=2013.676712,
#SRR7800703_NorthAmerica_USA_2016.437158=2016.191257,
#10660_1#22_Europe_UK_2012.319672=2016.31694,
#10665_2#93_NorthAmerica_USA_2011.158904=2005.838356,
#10702_1#60_NorthAmerica_USA_2008.789617=2016.95082,
#ERR3198365_Europe_Spain_2014.580822=2010.131507,
#10465_1#50_NorthAmerica_USA_2005.723288=2013.027397,
#10250_1#35_Europe_UK_2009.490411=2011.630137,
#SRR7800514_NorthAmerica_USA_2016.128415=2008.497268,
#SRR7800644_NorthAmerica_USA_2014.808219=2014.169863,
#10465_1#71_NorthAmerica_USA_2011.630137=2005.879452,
#SRR7800596_NorthAmerica_USA_2016.385246=2002.5,
#10465_1#57_NorthAmerica_USA_2008.352459=2013.832877,
#SRR7800602_NorthAmerica_USA_2016.084699=2006.010959,
#10465_1#55_NorthAmerica_USA_2006.942466=2012.677596,
#NQRC01_Asia_China_2014.068493=2015.150685,
#NQRS01_Asia_China_2012.587432=2016.180328,
#SRR7800655_NorthAmerica_USA_2016.31694=2012.5,
#ERR3198381_Europe_Spain_2009.342466=2012.128415,
#10625_5#57_Europe_UK_2012.415301=2015.605479,
#ERR3198439_Europe_UK_2015.969863=2008.095628,
#10208_3#31_Europe_UK_2011.841096=2015.068493,
#12163_2#53_Europe_UK_2012.814208=2015.994521,
#10702_1#28_NorthAmerica_USA_2005.912329=2016.23224,
#7396_6#52_Europe_UK_2007.835616=2007.778082,
#11861_7#79_Oceania_Australia_2010.5=2014.808219,
#SRR7800619_NorthAmerica_USA_2015.991781=2013.632877,
#10702_1#95_NorthAmerica_USA_2012.693989=2007.772603,
#12163_2#83_Europe_UK_2008.781421=2011.849315,
#10665_4#36_Europe_UK_2006.084932=2016.18306,
#SRR7800668_NorthAmerica_USA_2015.613699=2013.5,
#SRR7800551_NorthAmerica_USA_2015.950685=2016.915301,
#10208_3#39_Europe_UK_2011.852055=2016.47541,
#SRR7800593_NorthAmerica_USA_2016.319672=2006.106849,
#NQRU01_Asia_China_2015.068493=2011.339726,
#11893_6#70_Europe_UK_2008.748634=2015.613699,
#11861_7#83_Oceania_Australia_2008.5=2012.5,
#11861_7#76_Oceania_Australia_2012.5=2012.357923,
#ERR3198384_Europe_Spain_2014.120548=2005.372603,
#NQRH01_Asia_China_2013.632877=2012.407104,
#SRR7800699_NorthAmerica_USA_2016.964481=2012.814208,
#SRR7800659_NorthAmerica_USA_2015.150685=2007.835616,
#SRR7800679_NorthAmerica_USA_2016.18306=2010.5,
#ERR3198499_Europe_UK_2014.432877=2006.942466,
#SRR7800706_NorthAmerica_USA_2016.161202=2016.071038,
#10702_1#49_NorthAmerica_USA_2007.772603=2014.027397,
#NQRQ01_Asia_China_2013.958904=2008.043716,
#SRR7800700_NorthAmerica_USA_2016.47541=2012.415301,
#10625_4#64_Europe_UK_2011.339726=2016.084699,
#10660_1#52_NorthAmerica_USA_2012.128415=2013.860274,
#SRR7800479_NorthAmerica_USA_2016.39071=2009.915068,
#SRR7800526_NorthAmerica_USA_2016.071038=2012.836066,
#SRR7800480_NorthAmerica_USA_2016.23224=2015.035616,
#ERR3198437_Europe_UK_2014.027397=2011.20274,
#10702_1#54_NorthAmerica_USA_2008.043716=2003.5,
#SRR7800672_NorthAmerica_USA_2016.489071=2014.6,
#SRR6871393_Oceania_Australia_2014.043836=2005.838356,
#10702_1#41_NorthAmerica_USA_2007.117808=2009.50137,
#10702_1#64_NorthAmerica_USA_2009.40274=2014.068493,
#ERR3198415_Europe_UK_2009.50137=2006.084932,
#SRR7800665_NorthAmerica_USA_2016.142077=2015.945205,
#7396_7#29_Europe_UK_2007.778082=2007.460274,
#NQSC01_Asia_China_2014.619178=2016.295082,
#11861_7#37_Oceania_Australia_2000.5=2011.841096,
#11893_6#3_Oceania_Australia_2012.5=2011.5,
#NQQY01_Asia_China_2012.97541=2000.5                
#                                    <taxa id="TaxonSet.dcc1" spec="beast.evolution.alignment.TaxonSet">
#                        </taxa>
#                    </trait>
#                    <taxonset idref="TaxonSet.dcc1"/>
#                </tree>
#            </treeIntervals>
#        </distribution>
#        <distribution id="MarkovChainedPopSizes.t:dcc1" jeffreys="true" parameter="@bPopSizes.t:dcc1" spec="beast.math.distributions.MarkovChainDistribution"/>
#        <prior id="KappaPrior.s:dcc1" name="distribution">
#            <parameter id="kappa.s:dcc1" lower="0.0" name="x">2.0</parameter>
#            <LogNormal id="LogNormalDistributionModel.0" name="distr">
#                <parameter estimate="false" id="RealParameter.1" name="M">1.0</parameter>
#                <parameter estimate="false" id="RealParameter.2" name="S">1.25</parameter>
#            </LogNormal>
#        </prior>
#        <prior id="MeanRatePrior.c:dcc1" name="distribution">
#            <parameter id="ucldMean.c:dcc1" name="x">1.5E-4</parameter>
#            <Uniform id="Uniform.4" lower="1.5E-6" name="distr" upper="0.015"/>
#        </prior>
#        <prior id="ucldStdevPrior.c:dcc1" name="distribution">
#            <parameter id="ucldStdev.c:dcc1" lower="0.0" name="x">0.1</parameter>
#            <Gamma id="Gamma.0" name="distr">
#                <parameter estimate="false" id="RealParameter.4" name="alpha">0.5396</parameter>
#                <parameter estimate="false" id="RealParameter.5" name="beta">0.3819</parameter>
#            </Gamma>
#        </prior>
#    </distribution>
#    <distribution id="likelihood" spec="beast.core.util.CompoundDistribution" useThreads="true">
#        <distribution data="@dcc1" id="treeLikelihood.dcc1" spec="beast.evolution.likelihood.ThreadedTreeLikelihood" tree="@Tree.t:dcc1">
#            <siteModel id="SiteModel.s:dcc1" spec="beast.evolution.sitemodel.SiteModel">
#                <parameter estimate="false" id="mutationRate.s:dcc1" name="mutationRate">1.0</parameter>
#                <parameter estimate="false" id="gammaShape.s:dcc1" name="shape">1.0</parameter>
#                <parameter estimate="false" id="proportionInvariant.s:dcc1" lower="0.0" name="proportionInvariant" upper="1.0">0.0</parameter>
#                <substModel id="hky.s:dcc1" kappa="@kappa.s:dcc1" spec="beast.evolution.substitutionmodel.HKY">
#                    <frequencies id="estimatedFreqs.s:dcc1" spec="beast.evolution.substitutionmodel.Frequencies">
#                        <parameter dimension="4" id="freqParameter.s:dcc1" lower="0.0" name="frequencies" upper="1.0">0.25</parameter>
#                    </frequencies>
#                </substModel>
#            </siteModel>
#            <branchRateModel clock.rate="@ucldMean.c:dcc1" id="RelaxedClock.c:dcc1" spec="beast.evolution.branchratemodel.UCRelaxedClockModel" tree="@Tree.t:dcc1">
#                <LogNormal S="@ucldStdev.c:dcc1" id="LogNormalDistributionModel.c:dcc1" meanInRealSpace="true" name="distr">
#                    <parameter estimate="false" id="RealParameter.3" lower="0.0" name="M" upper="1.0">1.0</parameter>
#                </LogNormal>
#                <rateCategories dimension="342" id="rateCategories.c:dcc1" spec="beast.core.parameter.IntegerParameter">1</rateCategories>
#            </branchRateModel>
#        </distribution>
#    </distribution>
#</input>
#
Sample	posterior	likelihood	prior	treeLikelihood	TreeHeight	kappa	ucldMean	ucldStdev	rate.mean	rate.variance	rate.coefficientOfVariation	BayesianSkyline	bPopSizes.1	bPopSizes.2	bPopSizes.3	bPopSizes.4	bPopSizes.5	bGroupSizes.1	bGroupSizes.2	bGroupSizes.3	bGroupSizes.4	bGroupSizes.5	freqParameter.1	freqParameter.2	freqParameter.3	freqParameter.4	
0	-31589.534629007303	-30186.565002255196	-1402.9696267521063	-30186.565002255196	153.50162981881866	4.190207204891288	9.704134781461712E-5	0.4369244570349362	9.403175984884931E-5	2.0833392319997704E-9	0.47585604408075755	-1368.7263552559293	7934.1804480866285	1883.805837168192	55.16550721657022	60.887972625138055	4.737583749313318	87	47	4	1	32	0.20057300497481967	0.2977294956018096	0.3120580706675489	0.1896394287558226	
10000	-31546.59092755921	-30204.53078193812	-1342.0601456210914	-30204.53078193812	111.43446015325604	3.954739986842836	1.3935232298526226E-4	0.46636259007115244	1.3414755819107145E-4	4.3855710162755215E-9	0.476170968183156	-1306.076251559908	4943.772976340285	1271.514003136558	1693.1546377137631	25.321103959464597	8.694673833917836	69	44	22	3	33	0.20354655219799905	0.29475594837863023	0.3120580706675489	0.1896394287558226	
20000	-31537.331415047076	-30199.673304471682	-1337.6581105753955	-30199.673304471682	117.56903454937792	4.213327644778237	1.28254263806413E-4	0.4185542719989231	1.2548672184372272E-4	2.947691518184772E-9	0.41670527983031136	-1301.9922458880906	4672.916467152221	1173.5308014032348	1431.7021644241936	40.39449457492312	4.785777312446477	72	24	38	6	31	0.20354655219799905	0.28798123231029615	0.31312433992184724	0.19534787556985836	
30000	-31534.024964421453	-30175.60937965219	-1358.415584769263	-30175.60937965219	126.67961174357572	4.09982541469617	1.2411907502401977E-4	0.4987750635231362	1.2235653379913755E-4	3.765672331944879E-9	0.49776030582110176	-1322.6732468445207	6066.6663982416	2174.8795416075527	1185.927805191854	14.267389219776017	8.738364521183703	61	13	62	5	30	0.20354655219799905	0.28798123231029615	0.31312433992184724	0.19534787556985836	
40000	-31563.67807299886	-30188.870116359885	-1374.8079566389767	-30188.870116359885	130.5788046336473	3.87888509233174	1.1344136020378185E-4	0.4642400249408015	1.1155355402247667E-4	3.348373300341064E-9	0.5071616028554485	-1335.7497584453852	6032.029456493947	1979.1270397450028	1664.223697134767	414.1354361270206	7.236693486804774	67	37	32	1	34	0.199286814043231	0.29492579491636933	0.31312433992184724	0.19266305111855322	
50000	-31575.924974381316	-30191.228318606776	-1384.6966557745404	-30191.228318606776	145.23017534645476	3.9919311025806534	1.0927136704695486E-4	0.46100217708946817	1.0844136256461134E-4	2.5562669649149546E-9	0.4645788885086241	-1348.4164868175903	5833.24315835448	1520.3824229719937	1477.7055182267165	25.207890285602097	15.942553060204391	67	21	47	2	34	0.19851610800815436	0.29492579491636933	0.31312433992184724	0.19343375715362987	
60000	-31580.57420038988	-30189.164706897303	-1391.4094934925772	-30189.164706897303	150.14120334208727	4.135249850286113	1.04803742154076E-4	0.48382956822172113	1.028499692094941E-4	2.9842579560236868E-9	0.5132005770469376	-1353.7575458216306	6511.935449950328	631.4948470296027	1811.6639421917703	28.594188638587116	13.570002853297622	68	3	63	4	33	0.19851610800815436	0.29492579491636933	0.30454871204574957	0.20200938502972754	
70000	-31563.915679714624	-30173.35417393069	-1390.5615057839364	-30173.35417393069	149.91243260137557	4.135249850286113	1.0634881326155523E-4	0.4568793860839838	1.0470168052205859E-4	2.805793661532066E-9	0.48647567940563297	-1352.6374344503688	7085.556381598922	1466.3418230158936	2020.8393282661605	74.06270410926277	9.721219338230194	76	34	24	3	34	0.2000954934490421	0.29214083338003294	0.30454871204574957	0.20321496112517623	
80000	-31548.684924665205	-30187.067463967487	-1361.617460697717	-30187.067463967487	134.82252117177444	4.2681977541576686	1.1126375944667469E-4	0.4394299896422206	1.0764662445061014E-4	2.673618993875813E-9	0.4677379333081223	-1324.4732526275295	5729.618246537396	1118.917204876707	2029.1527909222432	43.05964768344711	8.60091745609758	71	48	15	4	33	0.20245574623390883	0.3005119308664689	0.29985840368074995	0.19717391921887323	
90000	-31558.24957569137	-30190.699508578673	-1367.5500671126958	-30190.699508578673	138.2415059127614	4.101428022860152	1.0581268762816615E-4	0.441647630225014	1.0763917560973825E-4	2.6673367145123733E-9	0.4700457907125787	-1330.6569233623236	7520.832059324265	1613.3029608361007	2313.48954348697	13.453497656671122	6.582964681447001	73	54	7	11	26	0.18883321047845772	0.30462040952877617	0.30447912282470596	0.20206725716806104	
100000	-31541.399793280383	-30190.44619028839	-1350.9536029919932	-30190.44619028839	122.91733262182062	4.022963983731854	1.1467332556770584E-4	0.4495687885011406	1.1538166897000676E-4	3.037890279006001E-9	0.474226069232665	-1315.3096841881963	5406.887508135117	1725.2748582339213	1485.038538688198	24.925121326272443	2.809905891583231	72	53	10	8	28	0.18883321047845772	0.31409891166405124	0.30286135977469614	0.1942065180827958	
110000	-31543.484045345045	-30185.471400307924	-1358.0126450371213	-30185.471400307924	127.88372640184262	4.022963983731854	1.1223217574063153E-4	0.4463524535736661	1.1207121387843806E-4	3.7017222534941306E-9	0.5271567511955831	-1321.0433664711352	5397.716172027124	1405.9098716439803	2541.856841040549	25.893251098490058	5.187835112871374	72	47	15	6	31	0.21012745854586837	0.2928046635966406	0.30286135977469614	0.1942065180827958	
120000	-31575.4107657925	-30195.63000003271	-1379.7807657597898	-30195.63000003271	135.08968584007928	4.037253596839986	1.0030816046391054E-4	0.3932983615904288	1.0310376274888026E-4	2.0683305151374732E-9	0.439209478589806	-1343.7919833942108	5999.240927117386	3075.383164182509	1602.0605239377232	18.744932887025005	4.4345822442411835	55	52	27	11	26	0.21012745854586837	0.30227355977854803	0.2943928291835183	0.1932061524920662	
130000	-31563.22623646257	-30184.670141023937	-1378.5560954386365	-30184.670141023937	136.80682195297337	4.037253596839986	9.955136509420583E-5	0.44231977519672383	9.771054515386199E-5	2.458710702440359E-9	0.4894538548939764	-1341.408989100277	5108.419574983906	1708.7806420191012	3422.3858243750356	8.713605335049193	7.26688086843041	68	59	7	13	24	0.2074437131691688	0.2966866058600371	0.2943928291835183	0.2014768517872767	
140000	-31616.688707380672	-30185.69483267075	-1430.9938747099236	-30185.69483267075	200.12373818013964	4.141951021636223	7.089281309527661E-5	0.44758339020553295	7.128079936620784E-5	1.0982064721224568E-9	0.4585374323355643	-1392.536004733961	8941.752510464965	2156.937874773367	3290.339537811818	12.521403721830268	12.355984223208932	72	54	8	14	23	0.19525184425370734	0.3055275036063596	0.303976659518605	0.19524399262132897	
150000	-31650.69607730069	-30200.601498005046	-1450.094579295643	-30200.601498005046	205.78912964106198	4.442044185994834	6.747760088006285E-5	0.4352794172682677	6.662720845382569E-5	9.88095001945365E-10	0.46751577997365984	-1408.6131385544927	9803.007805842286	1553.7444344896412	1931.7562106289956	1068.4498714672395	11.53465956595225	70	36	28	2	35	0.19331669282333028	0.3055275036063596	0.305911810948982	0.19524399262132897	
160000	-31690.257224150097	-30176.43198439185	-1513.8252397582476	-30176.43198439185	286.18294205591036	4.216859424944821	5.017154024056702E-5	0.49635665203708723	4.888424833674382E-5	7.384839409562706E-10	0.5326343715498839	-1469.789852721281	11592.235793191678	4062.518734833381	3570.7657555852643	2042.5346455772726	13.421924335374094	63	44	23	7	34	0.19331669282333028	0.3015119903169662	0.30992732423837543	0.19524399262132897	
170000	-31758.087384835668	-30198.007077429764	-1560.0803074059027	-30198.007077429764	364.2599867499917	4.20123732477423	3.836280715674194E-5	0.4482588340457328	3.8395517396553296E-5	3.7967311566604533E-10	0.49500217864384927	-1512.4077525112284	26919.57545134669	9323.475641325122	6090.518532818158	4602.942292466729	23.968303262146485	53	5	63	14	36	0.2002972033818243	0.3015119903169662	0.30306553466438346	0.1951252716368269	
180000	-31888.90351785875	-30185.0085638099	-1703.894954048849	-30185.0085638099	741.7038858823358	4.109407708445732	1.7587009868123184E-5	0.4203720441019627	1.7402085762395033E-5	6.476725635256723E-11	0.4613259478810816	-1653.7986100229227	53466.068901321196	29617.22798550444	8855.437931414126	4697.667265108782	41.042061337367436	53	23	57	3	35	0.19723579827735288	0.29829256029466433	0.2975967600638596	0.20687488136412405	
190000	-31827.251881714314	-30190.145103800936	-1637.106777913378	-30190.145103800936	603.7774690165635	3.9686886093624385	2.4798412995788486E-5	0.4634138830811395	2.4499696612856548E-5	1.4445085980662056E-10	0.4829115011254945	-1594.4058296701496	23338.963994480167	10229.039972132623	6478.365154882778	38.3053176284475	24.82544626903814	58	41	37	10	25	0.195960706664604	0.2938056927195116	0.3108430020190342	0.19939059859685102	
200000	-31790.49643362991	-30195.897770977972	-1594.5986626519386	-30195.897770977972	462.7799151868883	4.101169688359706	3.2191887478151885E-5	0.4822176716496435	3.104697592928301E-5	2.6386770279851764E-10	0.5148283264131344	-1551.4074178646329	20862.74432965602	6948.632050312535	7006.5881522432155	119.25824926935401	17.37888261451286	59	38	39	5	30	0.195960706664604	0.2938056927195116	0.3108430020190342	0.19939059859685102	
210000	-31765.067497096567	-30188.237544491527	-1576.8299526050387	-30188.237544491527	389.61462321058684	3.878797658208261	3.810965066784716E-5	0.47439581513957013	3.7191679191390524E-5	3.221330051608243E-10	0.47867762627203486	-1536.2530011985389	13801.420326870122	4275.759764846196	4391.704886079896	32.42076337185467	23.49157635987708	63	42	32	6	28	0.195960706664604	0.29233892692633556	0.31230976781221026	0.19939059859685102	
220000	-31819.50543935625	-30224.62486913762	-1594.880570218629	-30224.62486913762	414.1293112085071	4.3499565819064046	3.4280890223994846E-5	0.424475633124837	3.297355446699176E-5	2.363410825280334E-10	0.4452804749342102	-1553.309906493516	22566.873481870134	5768.417208143744	2412.387467926187	89.43272521011237	61.72982949151949	56	79	1	3	32	0.18560803551194893	0.30850688210749966	0.30721077808060615	0.19867430429994615	
230000	-31788.67981057189	-30188.84369774203	-1599.8361128298598	-30188.84369774203	467.5403711861223	4.172396645234543	3.154914895268819E-5	0.4640057784910727	3.181405735793548E-5	2.4339816575501867E-10	0.4890172891094498	-1551.8624848853726	22293.101805228882	4393.680257761163	6068.980741595857	6963.885256909691	45.07052948281767	64	53	9	9	36	0.19418159298152882	0.3082901152765632	0.3104182789544803	0.18711001278742853	
240000	-31758.955618837856	-30179.6959597325	-1579.2596591053557	-30179.6959597325	416.1031257213011	4.347565358237473	3.6648765730696074E-5	0.4591118471308426	3.4857503928824086E-5	3.0463164485298147E-10	0.4834074747545301	-1532.3538381861945	20947.327636444414	4082.914776942261	6142.062084942079	4020.6203152092207	42.72575760208471	59	60	9	7	36	0.19696448211568574	0.2943366552954864	0.3104182789544803	0.1982805836343484	
250000	-31771.771339371022	-30209.87481018333	-1561.8965291876923	-30209.87481018333	343.54153116116885	4.397088893173538	4.309822935721707E-5	0.4345509715168065	4.227034438301937E-5	4.490096202935577E-10	0.4797072548644708	-1516.603220730724	14888.159873533656	3614.815815000929	4662.059784823407	3016.071747302707	45.890581952578565	64	20	41	10	36	0.19338528740981936	0.29353429171950396	0.31479983723632915	0.1982805836343484	
260000	-31779.8305961339	-30183.43326305724	-1596.3973330766598	-30183.43326305724	393.6644013552248	3.942865279625902	3.6053363288278456E-5	0.4595880817299108	3.474410851743252E-5	3.734225141271324E-10	0.5314062253612081	-1548.7323706783052	23249.359157674004	4792.201733560432	6666.7247187625	5651.980689101462	54.21149040949145	66	9	54	6	36	0.19338528740981936	0.29353429171950396	0.31479983723632915	0.1982805836343484	
270000	-31773.45092447036	-30173.35890839148	-1600.0920160788774	-30173.35890839148	408.0276451398739	4.028380861999321	3.701957659436449E-5	0.4810805148421791	3.520916530418804E-5	3.408791195703508E-10	0.4930969384785526	-1552.6771899666178	15586.94837663052	13895.905975604395	5496.836483337084	4859.72654288915	40.739638525416105	63	3	63	6	36	0.19475950400636563	0.2969083359090199	0.31479983723632915	0.1935323228482862	
280000	-31721.01439168549	-30194.595288607667	-1526.4191030778245	-30194.595288607667	299.1450799921921	4.091262421637445	5.23224607370705E-5	0.4219924297604613	5.1875949702134975E-5	4.949009844028665E-10	0.4268262785540697	-1478.0475371382045	12905.891203249803	12494.925413846775	4114.396549983286	9002.980421395845	28.458524094579612	56	4	73	2	36	0.19475950400636563	0.2969083359090199	0.30251276323982806	0.20581939684478728	
290000	-31699.85924143782	-30170.832293148545	-1529.0269482892766	-30170.832293148545	287.51605923371545	4.091262421637445	5.261229992131218E-5	0.4521157678620157	5.065527854425687E-5	5.093664511866725E-10	0.4392609644042703	-1483.0471094855982	13628.553248309783	12555.74382386631	3694.429991827232	3065.834734148424	37.1606004842241	27	35	52	23	34	0.19662389130877472	0.3110803607100014	0.30017850591938344	0.19211724206184136	
300000	-31739.929512599636	-30204.818904656182	-1535.1106079434544	-30204.818904656182	305.4076263752877	4.328711795146784	5.1510752682530994E-5	0.4572998492055763	4.962296613372218E-5	5.468704396113496E-10	0.46337587368975136	-1489.5311326877677	13052.947467716636	14540.677230734122	4115.9356583752815	1911.3126774052398	16.684762874960125	10	54	73	2	32	0.1910749355121212	0.30846545983600376	0.30241788632595723	0.19804171832591871	
310000	-31714.263109369116	-30174.388435216428	-1539.8746741526884	-30174.388435216428	323.782835861504	3.9367214743672103	4.524384901919378E-5	0.4978640661876094	4.4503737751722E-5	5.239892722947002E-10	0.4987595439472435	-1496.9360233357734	15316.199519772597	9871.124821002495	3771.3207835282087	307.03729278178514	24.523984469645676	43	29	64	2	33	0.19181795907688012	0.29801521218041854	0.31212511041678354	0.19804171832591871	
320000	-31717.09738131075	-30181.169119364353	-1535.9282619463968	-30181.169119364353	325.26420486860343	4.283848423941959	4.664669202813933E-5	0.5205712369524352	4.614049334496648E-5	4.801276727261366E-10	0.48542487709422316	-1490.6858851064455	14067.140671452153	15026.237034108419	3995.02209084057	1183.1377063207974	21.201985358985237	44	22	67	5	33	0.19181795907688012	0.2989783151398135	0.30754152162328846	0.20166220416001887	
330000	-31733.132728562625	-30184.7825974731	-1548.3501310895256	-30184.7825974731	317.7256674510021	3.8564309199617632	4.218514789448122E-5	0.508287797656523	4.280197127200168E-5	4.1120951680438897E-10	0.4803878842337352	-1505.5751492540714	22252.86601254449	14597.4518835283	3438.2461179021393	90.72596642030979	24.31584471963693	37	30	68	6	30	0.19665186773326296	0.3031981939724583	0.3044210794954537	0.19572885879882598	
340000	-31756.944048012825	-30192.325282725247	-1564.618765287579	-30192.325282725247	343.61592758663613	4.228111177100746	4.1275596904772294E-5	0.4433451087236351	4.1022367686511806E-5	3.303354265805574E-10	0.43745872280718623	-1522.1658245580675	14889.271361921494	16417.735502011925	4516.910016391824	56.60363943029869	26.959505774490115	46	23	67	9	26	0.20152276397560098	0.3026925479086125	0.3018420388006607	0.19394264931512675	
350000	-31752.44516120542	-30172.09056174355	-1580.354599461873	-30172.09056174355	420.69165092887306	4.038856045082361	3.974503431923722E-5	0.5122493146809318	3.818171490145221E-5	3.4681340993982256E-10	0.47297040814053476	-1537.5538465488014	15492.604535764343	12117.07235424683	4145.023859840669	148.22672445939722	31.592244856965156	51	23	61	8	28	0.20102985284590488	0.3031132718977627	0.3018420388006607	0.1940148364556726	
360000	-31773.675293305023	-30194.45437118946	-1579.220922115565	-30194.45437118946	367.159056036184	4.038856045082361	4.209076431784889E-5	0.466605869253771	3.939031594848104E-5	3.493724512588733E-10	0.45990517974909595	-1535.8292429288756	19629.01964292066	16279.283299494808	3497.5767142212007	199.17393443909955	26.13087673991865	35	33	68	5	30	0.20102985284590488	0.3031930047734684	0.301762305924955	0.1940148364556726	
370000	-31768.937159376583	-30202.260641803634	-1566.6765175729497	-30202.260641803634	354.5727960537146	3.7701491509111182	4.495420560847328E-5	0.41214256928962456	4.274603151433798E-5	3.2800696149461884E-10	0.4239846951473887	-1524.2280833147731	13513.407430173402	10965.194733410295	3959.6390782773497	250.50846280021764	31.624897607155038	60	29	46	6	30	0.20102985284590488	0.29763841921323964	0.3084918690268223	0.19283985891403407	
380000	-31768.159572965218	-30195.083269508188	-1573.0763034570286	-30195.083269508188	356.30187531428203	4.527718362441826	4.134670930012646E-5	0.469514847522095	3.8590462557823934E-5	3.584638717368987E-10	0.4863394606579066	-1529.922328537265	24040.682397469896	5933.73124121123	4653.749058890089	189.7245070701752	24.978670566014436	51	33	51	7	29	0.20102985284590488	0.29763841921323964	0.3084918690268223	0.19283985891403407	
390000	-31790.790300078606	-30203.46365008246	-1587.3266499961455	-30203.46365008246	382.77805933815506	3.9308395752817717	4.2140105921484426E-5	0.4471238164962145	3.881855582478385E-5	3.1397579046259507E-10	0.44945922712164493	-1543.9943912841813	23054.1972615871	6101.396756875505	5190.729555821338	268.76778034061056	20.253783687382484	58	22	57	5	29	0.20102985284590488	0.29763841921323964	0.3084918690268223	0.19283985891403407	
400000	-31782.910199729104	-30190.65426924217	-1592.2559304869324	-30190.65426924217	360.2715736330207	4.18816295158056	3.98793045282963E-5	0.4757472514041621	3.716703385809308E-5	3.1947208150716924E-10	0.476870120871881	-1550.2779581821374	24682.57056828198	6320.181673954121	3116.3014742748433	99.60651813592715	25.408741361260006	49	39	50	17	16	0.20102985284590488	0.29763841921323964	0.3084918690268223	0.19283985891403407	
410000	-31881.795839423667	-30195.609046009446	-1686.1867934142203	-30195.609046009446	689.570340088147	4.067342906426397	2.1062627658677046E-5	0.44611680975236306	1.9881236196729166E-5	8.798257905230572E-11	0.4514912549401254	-1641.497132843551	37811.5879408378	8254.20852144264	8588.705959071249	90.24521021908245	53.03853679061046	50	58	28	8	27	0.20102985284590488	0.29763841921323964	0.30328405532958386	0.19804767261127249	
420000	-31865.610577548025	-30191.015146073907	-1674.595431474117	-30191.015146073907	641.838007828756	4.419653363970174	2.3078810852674885E-5	0.4376520197064534	2.2564278399161335E-5	9.533919299612548E-11	0.43069904204308457	-1628.4539037511547	38090.4714729149	7786.288771259429	11465.585779169323	244.0702948221261	71.94922320900686	48	71	18	1	33	0.20102985284590488	0.29763841921323964	0.30328405532958386	0.19804767261127249	
430000	-31756.609794827447	-30190.234109101293	-1566.3756857261535	-30190.234109101293	380.11355225395334	4.175431207788371	4.32695630091316E-5	0.5234685735890148	4.205808329616053E-5	4.568334598290954E-10	0.5074968251182552	-1522.6531509893666	19774.840757383572	5118.885144370125	3203.0334653582177	791.9056114001493	29.58462930843566	47	54	36	4	30	0.19356231847838987	0.29763841921323964	0.3123326424504794	0.19646661985789193	
440000	-31675.30357992307	-30165.756462994643	-1509.5471169284267	-30165.756462994643	276.67757453327226	4.175431207788371	5.554258059253116E-5	0.5199612675086702	5.4139155519247685E-5	7.345380291193346E-10	0.5042691944999096	-1469.403310432256	20488.403593289797	4275.49594786437	2975.7269790854652	10.651336490819643	12.63232554751663	41	57	40	3	30	0.19356231847838987	0.29763841921323964	0.3123326424504794	0.19646661985789193	
450000	-31679.890312015024	-30182.696633051797	-1497.1936789632268	-30182.696633051797	263.01554626503815	4.134107052801094	5.4559147013376533E-5	0.5212417267839268	5.298235600108408E-5	7.273124015679021E-10	0.4931586322721201	-1457.2927075144355	17465.252125654428	4231.372397567599	2369.438531686923	15.76096393550857	19.170382127945782	43	57	37	9	25	0.19523868103068717	0.2998555802666995	0.3025380903320739	0.20236764837054025	
460000	-31695.685470677716	-30193.569771520422	-1502.1156991572939	-30193.569771520422	290.9014057695447	4.137860171658523	5.617375425539704E-5	0.520216006506388	5.417141303946233E-5	9.305914290303662E-10	0.5500211782578246	-1461.5049559958318	14563.446581410753	3908.9712206871322	3016.9473677448186	17.4401589678242	31.239765962297273	53	42	42	31	3	0.19864716826371842	0.2998555802666995	0.30101039003641084	0.2004868614331721	
470000	-31745.928413494243	-30208.351411673473	-1537.5770018207706	-30208.351411673473	295.88645822089325	3.8503091773138114	4.624124342720348E-5	0.4846573918300461	4.538396078295761E-5	4.37584217290125E-10	0.47065106040833643	-1496.921447352251	18162.72712004114	5753.737218957322	2793.000095575454	26.96557963131059	29.626710391816708	41	78	18	20	14	0.19245582686533944	0.3011717835654643	0.30370748051249247	0.2026649090567047	
480000	-31713.066560519765	-30195.239127499954	-1517.8274330198096	-30195.239127499954	277.2558735584599	3.840917532366439	5.003697316634279E-5	0.4871729756675588	4.872865816888069E-5	5.626888512348816E-10	0.4794347989682307	-1478.4424366309	19830.449901310567	5022.820661754322	1421.6184318962487	12.641658782286843	18.732961746656663	49	86	1	1	34	0.19536923830343011	0.3011717835654643	0.30202368645639044	0.2014352916747161	
490000	-31695.449310532415	-30191.977257004273	-1503.472053528141	-30191.977257004273	243.43426544884278	4.194939397304095	6.017691253792179E-5	0.4726253112320906	5.756595541412592E-5	8.015306235630476E-10	0.4763153443623188	-1461.627366512433	13414.083863641326	3525.0841708590583	3521.6965331131564	327.7265177175475	15.511999083193595	65	61	8	2	35	0.20433053087639264	0.29750533180569483	0.29718421086491414	0.20097992645299934	
500000	-31676.51669725269	-30189.97987837707	-1486.5368188756183	-30189.97987837707	252.27953986281517	4.1763512340441995	6.204695861508161E-5	0.4855540650208374	5.9485972887949886E-5	7.623794488148311E-10	0.4607694514902048	-1446.6262310397772	9793.703448433867	2472.127684743241	3968.455069770231	14.67789737396454	22.552160700586835	74	47	14	10	26	0.20141596642108656	0.29399658388980543	0.29718421086491414	0.2074032388241948	
510000	-31681.610081182163	-30198.67358226647	-1482.9364989156918	-30198.67358226647	244.44960531391186	4.1763512340441995	6.0052499391037855E-5	0.47745909955866245	5.699767876747109E-5	7.626740529105314E-10	0.4771149360972122	-1442.125986622801	11195.151991211527	3482.6467577129933	6523.262098823695	25.788389779023092	12.064852818565955	67	57	9	15	23	0.18955164277850764	0.3199358353687249	0.29718421086491414	0.1933283109878543	
520000	-31660.750817336426	-30182.71787434487	-1478.0329429915548	-30182.71787434487	256.5529314807001	4.608795987602041	5.623241916405697E-5	0.4848868442596925	5.4739547872777845E-5	7.714403140419526E-10	0.5053032368939236	-1438.1203824145957	16648.76998470174	3922.831570459811	3072.8996880484324	29.898044878831637	7.9586857748402995	60	42	31	12	26	0.19339927785778627	0.3199358353687249	0.29718614958156014	0.18947873719192967	
530000	-31647.81631944876	-30180.836708916973	-1466.979610531787	-30180.836708916973	241.34466869844834	4.608795987602041	5.8590456532744564E-5	0.45355387414197657	5.908074603164112E-5	8.804672242082138E-10	0.5026800980689065	-1425.815164933645	11782.471541246146	2542.7140039541387	5597.404731162617	50.98608853620754	11.466381620893127	65	56	12	6	32	0.19310593012293517	0.2976313845825256	0.3029339947556584	0.20632869053888186	
540000	-31647.117563360247	-30181.58937897996	-1465.5281843802895	-30181.58937897996	227.57215706654645	4.419759573705902	6.341519809399274E-5	0.4771975414980817	6.423293005390854E-5	9.498598180163798E-10	0.47717188530623744	-1425.5247242570745	11977.299272821074	2940.610459691334	3627.94388601938	13.262461498791843	20.947973333012243	65	52	16	22	16	0.20320075921528782	0.2990480618549099	0.3029339947556584	0.19481718417414487	
550000	-31668.16580502471	-30192.97915673061	-1475.1866482941016	-30192.97915673061	223.42122189839554	4.240685121014466	6.15521474884724E-5	0.44437528901903184	6.12319780136791E-5	7.254499937571872E-10	0.4414224919618728	-1434.5729047615157	8869.552826719228	2914.6612159263636	6434.902238040278	24.396469222586386	17.858547497635183	74	49	10	26	12	0.20046127616452963	0.29427022114641854	0.310451318514908	0.19481718417414487	
560000	-31651.059959518192	-30179.233186096913	-1471.8267734212795	-30179.233186096913	243.91650735345982	4.285703856447676	6.159219005913324E-5	0.4956722092839259	6.0893130610299805E-5	9.233164391612246E-10	0.493878934037199	-1431.986570037033	10979.649559940939	3050.923512049182	3100.515166527999	70.11511444893057	13.015540159032355	69	63	1	3	35	0.19536357981046615	0.29936791750048203	0.3072748194604059	0.1979936832286469	
570000	-31685.19598858634	-30190.7852257557	-1494.41076283064	-30190.7852257557	270.81455745119365	4.285703856447676	5.216654368506229E-5	0.4538939888016018	5.373966371915404E-5	5.738703720508306E-10	0.45106830480926546	-1456.5932412786217	12380.11940498287	4069.7531017391448	1359.740934508078	22.364337179604934	8.700705862821492	72	61	1	34	3	0.196049163751047	0.29868233355990115	0.3072748194604059	0.1979936832286469	
580000	-31588.52211100246	-30200.12778426925	-1388.394326733212	-30200.12778426925	148.74796976862572	4.248491608792133	9.130333615416595E-5	0.4787794641314614	9.297274222986712E-5	2.201070150974595E-9	0.49360300342155905	-1350.953111348489	6494.361098567561	1704.8614730519594	3323.4642651993177	10.3103889607805	4.531651647209602	69	54	11	20	17	0.18924766728228046	0.3069347605225478	0.303784644526246	0.20003292766892677	
590000	-31609.547465051175	-30220.92762787754	-1388.6198371736366	-30220.92762787754	151.08818333939644	3.7774540919371127	9.235138556851911E-5	0.44138225926629493	9.367219610752248E-5	1.746286512153209E-9	0.4505711612363822	-1350.8139552223558	6521.072383566581	1418.2794959988837	3060.6577136579917	19.902045148220594	10.344965586645097	71	50	13	5	32	0.1985477766834462	0.30579644539751794	0.30438413932397623	0.19127163859506074	
600000	-31595.700068184968	-30200.729566219296	-1394.970501965673	-30200.729566219296	163.23751160465648	4.406681168412943	8.545674526071297E-5	0.4945727722970962	8.772142470192481E-5	1.8880513811623623E-9	0.5090621135460317	-1356.6119217055189	8798.90043140941	1658.2807783262742	2972.618640994623	10.896349399976629	10.461187796627357	68	61	5	16	21	0.1985477766834462	0.2941546366701251	0.3112898957606971	0.1960076908857327	
610000	-31617.99640292797	-30220.14478899582	-1397.8516139321462	-30220.14478899582	166.29987414940823	4.095743767921462	8.650484026477014E-5	0.40007601159916617	8.879979880327498E-5	1.2339663375382595E-9	0.39723800128374004	-1361.113595799199	6811.448103676901	1788.692538219783	2118.6857166817476	23.26530469003739	7.485635914395295	84	46	4	5	32	0.1985477766834462	0.2941546366701251	0.3112898957606971	0.1960076908857327	
620000	-31681.869218802753	-30194.416104613523	-1487.4531141892282	-30194.416104613523	276.27943873095944	4.095743767921462	5.840075644677284E-5	0.4109191035269149	5.926636280845529E-5	6.594464687784946E-10	0.43086676794770845	-1447.803850573697	10124.58315461702	2769.968391424382	4329.474190370438	24.647016620868026	19.857094731668266	80	39	15	4	33	0.18578293109458152	0.3069194822589898	0.3112898957606971	0.1960076908857327	
630000	-31692.00743660411	-30195.3253022454	-1496.6821343587103	-30195.3253022454	286.5159185237806	4.238438588527851	5.162242368797069E-5	0.42431561079070945	5.171458534059004E-5	4.989258206113852E-10	0.43538447154904986	-1455.242517915925	10390.06241357513	3475.0980932016646	4069.94733161282	297.4038229175192	17.534387219523648	76	39	19	1	36	0.19587467434233616	0.30404015863334044	0.31377957778489185	0.18630558923943263	
640000	-31719.979209320674	-30201.568413444562	-1518.4107958761124	-30201.568413444562	303.42615632477316	4.238438588527851	5.5646995690520406E-5	0.4583132428553452	5.5475151443479597E-5	7.507975428364355E-10	0.48366768563241325	-1476.4145641562823	14725.152630601307	3140.7201296164544	2953.8513436244516	462.3857945228031	19.6131905706116	76	54	5	2	34	0.1981761440233339	0.3017386889523427	0.31377957778489185	0.18630558923943263	
650000	-31798.13350059786	-30212.18908746394	-1585.9444131339214	-30212.18908746394	397.4233447376056	4.22333740774461	3.84356442064497E-5	0.41911867537664843	3.95957392557415E-5	2.8514693081033877E-10	0.43126654896150807	-1543.3343543571962	17213.652989211736	4599.035069289576	819.9253596403985	1098.6099460765968	57.303430163200375	76	57	1	3	34	0.1981761440233339	0.3017386889523427	0.30043993284189635	0.19964523418242813	
660000	-31813.784183580803	-30223.97936014065	-1589.804823440154	-30223.97936014065	413.3622661854468	4.292566215165825	3.6713137014863436E-5	0.44227786892789633	3.7558338298958395E-5	2.8097579584066715E-10	0.4456931706698612	-1551.0345926994498	18960.666146465686	5089.646772746556	211.58784770626937	50.16137873643091	74.77600440633937	61	70	10	1	29	0.19590721947290218	0.3017386889523427	0.3009184144931656	0.20143567708159063	
670000	-31791.3813144521	-30191.129869634136	-1600.2514448179652	-30191.129869634136	412.7872110422691	4.315856142122062	3.37135556751443E-5	0.4773810101911833	3.522637586887541E-5	2.66243884110996E-10	0.4762339092602696	-1560.3202157414055	25841.537180074298	6304.151435286371	455.8756240909779	57.51354865313857	50.881233012144186	64	66	8	28	5	0.19590721947290218	0.3017386889523427	0.3009184144931656	0.20143567708159063	
680000	-31837.625355545923	-30171.519490024297	-1666.1058655216243	-30171.519490024297	705.3229298735953	4.315856142122062	2.2557109029986565E-5	0.43293110214038005	2.2760634569258507E-5	1.0806175361460123E-10	0.45987951200572014	-1625.4636324726011	26860.595171268433	6877.9783955021985	505.79121547501785	83.51535236722665	88.81035239081356	67	63	8	32	1	0.19590721947290218	0.3017386889523427	0.3009184144931656	0.20143567708159063	
690000	-31883.016738460967	-30200.174206293683	-1682.8425321672821	-30200.174206293683	663.1123775108624	3.8237428113342977	2.284216395085949E-5	0.4657332840337819	2.2063347793394448E-5	1.060623813221515E-10	0.4638925281853206	-1638.7305070042128	31641.590641063714	13658.553496313312	668.2400840399483	89.3707997903457	275.82579413316813	65	65	5	32	4	0.20543833299475192	0.29220757543049297	0.3028945803449985	0.19945951122975772	
700000	-32000.29562318506	-30183.431997556676	-1816.8636256283835	-30183.431997556676	1231.813938216325	4.114396808182627	1.1520703055794883E-5	0.47083582954031256	1.1528763152196158E-5	2.5901580081521024E-11	0.4497714740529245	-1771.1178678666347	63564.51489865409	21087.953579536024	2406.8285119256348	111.79793206948897	156.27722583509282	63	70	7	29	2	0.20543833299475192	0.29220757543049297	0.3028945803449985	0.19945951122975772	
710000	-32005.14655618041	-30193.31055833713	-1811.8359978432807	-30193.31055833713	1384.859978817381	3.8250554243474646	1.0281873671367377E-5	0.46015482641621963	1.0149935363760876E-5	2.4915544753364584E-11	0.48129912995894847	-1766.9442458933152	58395.78920451999	14994.292016330608	3029.9492125133966	127.77079414882485	103.64054415995334	76	53	8	28	6	0.2028281844318207	0.3024509534355122	0.3028945803449985	0.19182628178766964	
720000	-31908.01019300868	-30213.304137354095	-1694.7060556545825	-30213.304137354095	771.5791161741593	4.045456184388602	1.882913334014813E-5	0.4563607711521165	1.8607038334332216E-5	7.867380003562029E-11	0.46974674362986674	-1651.596926106943	34090.47087308227	8815.215191591937	2379.3005469790464	27.026817394256216	63.16027339281741	71	63	4	10	23	0.20149060135624536	0.29331710825315266	0.31110904125698	0.194083249133623	
730000	-31750.6124652227	-30210.234071176466	-1540.378394046236	-30210.234071176466	331.5403298559561	4.198646266000592	4.3177094723858826E-5	0.4437930158736153	4.266133090591697E-5	3.816636216467998E-10	0.45907688047196443	-1502.100727620868	18235.90198009661	3662.1170843749214	368.4864578168242	23.652896991072343	42.73119794130319	69	62	7	22	11	0.20205988819004117	0.29331710825315266	0.3105397544231842	0.194083249133623	
740000	-31721.75753323294	-30192.179461058724	-1529.5780721742162	-30192.179461058724	336.053721371136	3.9613151206668964	4.5910602865734546E-5	0.4509402075249543	4.4896261735352696E-5	5.024076787450002E-10	0.49640002984986326	-1492.2329223307052	13131.4795159505	5213.939119515109	169.90157835273072	9.669636478843678	26.809256429395813	71	62	5	21	12	0.1935427379552882	0.2972177994413577	0.3167599062472154	0.19247955635613975	
750000	-31709.384169618163	-30184.72949311205	-1524.6546765061128	-30184.72949311205	363.4063247405957	4.17034573317318	4.7078250914315386E-5	0.5032517860416368	4.599490929860908E-5	6.190094718646427E-10	0.5127779874776205	-1487.158110008129	13423.47036959285	3770.8339166258756	165.93237397657626	17.716208889611057	42.95897173861397	68	64	6	17	16	0.1935427379552882	0.2972177994413577	0.3167599062472154	0.19247955635613975	
760000	-31710.081974534183	-30183.69436426152	-1526.387610272665	-30183.69436426152	288.6763539697801	4.17034573317318	4.997565254994674E-5	0.4694704124366816	4.848731182960315E-5	5.242684245499625E-10	0.4752668637267321	-1489.9240184758842	12526.551227574713	3287.370366742962	227.24920869532542	34.820316039472964	25.925151254267963	72	61	2	12	24	0.1935427379552882	0.30977119376412593	0.30420651192444714	0.19247955635613975	
770000	-31684.471049935455	-30168.479439598694	-1515.9916103367625	-30168.479439598694	262.4011889389841	4.178118446472734	5.459785125327261E-5	0.4819602443846065	5.0352232971542857E-5	6.779285414202164E-10	0.49148580074561254	-1480.4560023031156	13992.86801324198	4397.42755594328	75.9531196674941	22.86728818863566	14.307361675176688	74	59	3	26	9	0.19861811458743334	0.30099048889576097	0.3042547713123864	0.1961366252044204	
780000	-31702.391186101213	-30187.930359298764	-1514.4608268024508	-30187.930359298764	305.3801911303857	4.178118446472734	5.151670517071488E-5	0.443050972063441	5.054468778629319E-5	5.660558436029087E-10	0.4635189226088247	-1477.798990619348	14170.308848415776	3561.0697126397	115.58638847303709	67.23158166862915	23.33879382826071	74	58	3	3	33	0.19861811458743334	0.3009530016323487	0.3042547713123864	0.19617411246783265	
790000	-31729.7301020552	-30187.26720156057	-1542.4629004946285	-30187.26720156057	347.83638908224657	3.9040118728812647	4.343984624754571E-5	0.4122206235605847	4.2523832804212554E-5	3.811417968907063E-10	0.44436685819820965	-1506.0112784262933	14174.714452036147	4281.44039928218	129.7848594006226	46.083878636855175	27.22923045373612	77	55	13	1	25	0.19861811458743334	0.3009530016323487	0.3049526639004303	0.19547621987978872	
800000	-31678.264237842544	-30188.75641414632	-1489.5078236962236	-30188.75641414632	270.9388930443011	4.649589859972346	5.680720532800535E-5	0.4147239237528759	5.737374477682384E-5	6.499566328019034E-10	0.4366687244523065	-1453.9854799485245	10295.42927185762	3353.5620718260125	24.263331694942824	42.49087502020214	28.566855451335094	76	57	15	13	10	0.19861811458743334	0.2979925965248839	0.3079130690078951	0.19547621987978872	
810000	-31671.79091224141	-30195.835023905194	-1475.9558883362163	-30195.835023905194	261.1165652588635	4.337984468211297	6.371563119217146E-5	0.40964062238925325	6.400054058965237E-5	7.180448952189221E-10	0.411736505328725	-1440.297356667285	8212.256482619623	2616.5879505563507	17.91351785353313	35.272971914650896	66.97252197675145	71	62	14	22	2	0.19861811458743334	0.3011480392990953	0.3079130690078951	0.19232077710557735	
820000	-31612.543226960443	-30183.170052347126	-1429.3731746133178	-30183.170052347126	187.98490350271325	4.415508527804794	8.375163284019246E-5	0.42976086568156274	8.347841036653512E-5	1.4999508052920485E-9	0.4572913722344232	-1396.0836743449545	7802.684105357216	2260.5361745886603	23.61743457172647	8.757774350166294	21.199774536607567	72	62	9	2	26	0.19916908966106842	0.2936213984348851	0.3074062791316816	0.19980323277236592	
830000	-31619.457241360255	-30210.189495676626	-1409.2677456836273	-30210.189495676626	162.90048599020312	3.822599572039128	9.153073852986721E-5	0.4478690916476594	9.013013785161248E-5	1.8649858765050614E-9	0.4750419293005398	-1377.8803688229532	6378.493719462062	1831.0254919771396	8.620817929507306	11.33687661924199	12.04067699090188	81	53	2	32	3	0.19916908966106842	0.2936213984348851	0.3074062791316816	0.19980323277236592	
840000	-31631.51917112595	-30216.265211321937	-1415.2539598040116	-30216.265211321937	174.9961800789905	4.416098425978492	8.169585048934704E-5	0.44878058825080386	8.071115479636738E-5	1.3316837872169033E-9	0.4420440928248546	-1378.9076239701765	6232.869753118319	2245.9601456024984	37.1942875938049	10.333588325309112	54.35418849498684	72	62	2	33	2	0.19916908966106842	0.2936213984348851	0.3074062791316816	0.19980323277236592	
850000	-31601.443727912047	-30194.7089655211	-1406.7347623909493	-30194.7089655211	151.61201425853253	4.021844107205455	9.713211400761912E-5	0.47930501640380124	9.423260586212222E-5	2.151616569892789E-9	0.48331090670386845	-1371.5227344547482	5683.413962704463	2038.40025626683	667.0565824983842	30.901832935744018	11.034554887596345	71	62	1	2	35	0.20214028540360293	0.29104770327625384	0.3074062791316816	0.1994057321884627	
860000	-31634.780274075554	-30200.9124807571	-1433.8677933184542	-30200.9124807571	179.35738356003012	4.1893201939198494	8.664174731766184E-5	0.5287115294106156	8.118030879930403E-5	1.9460987859111055E-9	0.5267623889583486	-1400.0707100375803	8667.148796904166	2311.5109408438657	51.66946784378713	24.636834481737633	12.25121955440377	70	63	1	18	19	0.20214028540360293	0.30687665606299225	0.2915773263449432	0.1994057321884627	
870000	-31609.47181569473	-30184.22070418917	-1425.2511115055597	-30184.22070418917	170.81944557488	4.236029095455257	8.608414085342805E-5	0.48609349572252203	8.382692548955882E-5	1.5802250682641081E-9	0.4711773108419303	-1394.2096424550768	6997.196301841234	2470.028008233327	14.692021801684147	4.076609581596805	5.811072233746776	75	59	30	2	5	0.20214028540360293	0.30687665606299225	0.29170126286347053	0.1992817956699354	
880000	-31660.15846344144	-30184.66045062295	-1475.4980128184911	-30184.66045062295	233.65428969423232	4.236029095455257	6.199125413771765E-5	0.4379691423933549	6.225332378011906E-5	6.893539038515939E-10	0.4190250065003148	-1441.2924410732624	8030.013981440904	3185.6735669466184	16.196713337751607	21.696863004039503	29.49513406607355	71	63	18	6	13	0.19392587824653032	0.30687665606299225	0.29991567002054315	0.1992817956699354	
890000	-31610.46007026986	-30198.530825226175	-1411.9292450436842	-30198.530825226175	173.76883594936805	4.007734010381063	9.232311526218225E-5	0.4387191891494474	9.192654940782798E-5	1.7465168990114455E-9	0.44212946431449507	-1378.0570346284674	7277.056643436112	2315.6105620482067	12.284512448385184	15.037073614262605	36.78506091048906	72	62	19	16	2	0.19701519730038153	0.29833368161943014	0.3001402225137416	0.20451089856644786	
900000	-31592.22568877437	-30179.43849844836	-1412.7871903260148	-30179.43849844836	178.4234137744036	3.9343430390693284	9.210170867088623E-5	0.468081181301352	9.517445311848911E-5	1.9295839849075623E-9	0.45905052385175976	-1379.298562203475	6753.203546475186	1726.395359912016	67.05746456693299	16.68221530321871	27.11372357135273	67	67	2	15	20	0.1962786056427835	0.29833368161943014	0.3083808581314306	0.19700685460635686	
910000	-31617.18994529296	-30186.48398884478	-1430.705956448181	-30186.48398884478	212.23211506565275	3.929429631617811	7.96804360181741E-5	0.425852404807388	8.061449660320072E-5	1.6290828701596795E-9	0.483693692017635	-1395.5243600051938	7212.933900538385	2646.3127220067913	74.49054660080387	9.514806745801991	32.27367292791252	71	61	4	13	22	0.1962786056427835	0.29833368161943014	0.3135233729066363	0.19186433983115123	
920000	-31635.271044325746	-30198.530185396736	-1436.7408589290092	-30198.530185396736	178.57697094519	4.197747720132954	8.634628564333544E-5	0.44084827331753634	8.846655225042232E-5	1.8407042709755144E-9	0.4736800106151929	-1403.788755192457	5289.469001019471	2415.5696863205917	38.4826661768358	18.257158534062736	24.104171541860687	75	57	6	15	18	0.19696995560835906	0.2958503428447284	0.31403459517474225	0.19314510637217144	
930000	-31614.197813313236	-30176.212518626053	-1437.9852946871836	-30176.212518626053	188.53758372376322	4.397228407140491	8.759386035401196E-5	0.4910771351626033	8.548439756043281E-5	2.0334154313907395E-9	0.5103389806798834	-1403.7021294837066	6753.408244413605	2391.70144250458	29.587502614258863	12.50184836113172	34.14098297668177	80	52	7	10	22	0.2003964562739378	0.2924238421791497	0.31403459517474225	0.19314510637217144	
940000	-31611.65933004891	-30203.81274476483	-1407.8465852840827	-30203.81274476483	179.26735128113353	4.112442387732034	8.389980671745188E-5	0.3992368409318996	8.13257673511269E-5	1.2406026648998245E-9	0.41782540812980407	-1373.928926992697	9842.967124968001	2284.942119927249	19.09118772481216	8.80243694581658	26.020129235194602	61	71	30	4	5	0.200457143061967	0.2924238421791497	0.31403459517474225	0.19308441958414224	
950000	-31638.149020948207	-30207.09260607912	-1431.0564148690855	-30207.09260607912	205.66538029987834	4.026005111886614	8.157280247607159E-5	0.41339035661743134	7.721212871167616E-5	1.2820712004989167E-9	0.44582164340725583	-1397.5947197347582	8333.765104484128	2109.0803872568927	16.014723456030435	26.93288222563194	18.93893546470607	70	62	16	6	17	0.200457143061967	0.30765574047176825	0.29539669588739975	0.19649042057886615	
960000	-31667.458661365552	-30200.879891384833	-1466.5787699807177	-30200.879891384833	227.1742762008986	4.289587218521083	7.522770592126773E-5	0.41328955055703503	7.093430459062973E-5	1.0983709562678191E-9	0.45585975884634217	-1432.1029238563192	7799.903481253727	3250.903681693297	28.273268383998026	24.877753042204745	36.93860872937542	75	58	18	4	16	0.200457143061967	0.2994590726596683	0.3057647367387352	0.19431904753963058	
970000	-31696.458776052707	-30170.026884400373	-1526.4318916523316	-30170.026884400373	306.58880305106294	4.0921308367689315	5.2582464708275325E-5	0.4598292269263702	4.823633956429129E-5	6.749953469242565E-10	0.513407067242651	-1490.2213395292222	14539.696311153959	3345.537633133492	18.543916693483148	32.485316872753316	42.47001511109613	54	80	3	11	23	0.19786908302358738	0.3020471326980479	0.3057647367387352	0.19431904753963058	
980000	-31670.161969932244	-30167.615779734682	-1502.5461901975625	-30167.615779734682	302.3275616874619	3.987000093087509	5.311620329612297E-5	0.4315784417175774	5.012705559500388E-5	4.910235181376666E-10	0.4502808417487872	-1467.7206601518915	15672.663308932482	3069.3604166357054	18.399183163161947	10.319326428679982	24.49365666696306	61	73	8	14	15	0.19786908302358738	0.3000286268035422	0.3057647367387352	0.19633755343413625	
990000	-31749.315528875675	-30225.772131837817	-1523.5433970378592	-30225.772131837817	310.7585775032884	3.987000093087509	5.145912749464312E-5	0.48411440132710687	4.993979311210911E-5	6.421705287460828E-10	0.5097538944138926	-1484.4107649965522	13416.800311851914	3104.518244280121	1488.7331553754066	47.767594234868355	42.208845353450116	53	82	3	4	29	0.19786908302358738	0.29620434350900965	0.3057647367387352	0.2001618367286688	
1000000	-31805.242020523874	-30194.916731557532	-1610.3252889663404	-30194.916731557532	468.12865972529687	3.987000093087509	3.201958661886193E-5	0.455135847962049	3.259972089779148E-5	2.2806318249221269E-10	0.470513307792142	-1569.1785070965202	25759.561059805008	5828.046454301154	631.1680463696101	32.40767580041841	86.5557396404766	55	76	8	14	18	0.20294505551151815	0.29620434350900965	0.3057647367387352	0.19508586424073804	
1010000	-31807.663521771072	-30196.979783931823	-1610.683737839249	-30196.979783931823	474.79515113684386	3.995697694579372	3.274255482498195E-5	0.39714891458057433	3.269227701990116E-5	1.8511697872261713E-10	0.4166523116897095	-1570.6929448379399	25556.534732413915	4780.68402781449	777.9608470828383	73.52211709575994	62.7836105792263	57	76	5	27	6	0.19744772369725194	0.30638686779370994	0.30107954426830114	0.19508586424073804	
1020000	-31783.31416276748	-30189.255831328148	-1594.0583314393325	-30189.255831328148	408.51639079997057	4.251123293223559	3.722333683008994E-5	0.44374358575710193	3.631392354860543E-5	2.5295521663166035E-10	0.4482341398866383	-1554.4082812771667	20135.214733472912	3784.015384286665	177.54228607897534	227.99905063620992	55.46216764241861	68	67	3	1	32	0.1952656390989075	0.299099868023665	0.30107954426830114	0.2045549486091274	
1030000	-31758.167342431017	-30181.10853744392	-1577.0588049870983	-30181.10853744392	363.92212564608866	4.011071896672115	4.330343702991049E-5	0.4965463638070163	4.188240115004644E-5	4.63943590586988E-10	0.509595966153218	-1536.588873264105	13382.90150880481	3718.5090548934763	1614.9327604522334	245.51497023963884	37.87014003613107	73	61	3	2	32	0.1952656390989075	0.299099868023665	0.30107954426830114	0.2045549486091274	
1040000	-31760.023422511305	-30175.56167058444	-1584.4617519268652	-30175.56167058444	362.2874428467297	4.110379693236514	4.187489266169557E-5	0.43770718659953545	4.0241816088448605E-5	3.3810278093297384E-10	0.4475868482954612	-1541.932690432296	13329.682069021566	1467.727192732125	4227.153467306153	230.18926887476277	58.496192817185296	70	6	60	3	32	0.19303240869747879	0.299099868023665	0.3129669114515283	0.19490081182732902	
1050000	-31848.721796241356	-30196.423262237775	-1652.2985340035823	-30196.423262237775	586.8086736595076	4.034578831787317	2.8352890102203382E-5	0.42358975508250335	2.699215435765903E-5	1.3622398264866403E-10	0.431137351804462	-1605.817446629705	25071.18905748944	4623.930640804581	6746.809281299747	2544.2762597788364	62.07917405087108	69	9	55	5	33	0.19303240869747879	0.299099868023665	0.3129669114515283	0.19490081182732902	
1060000	-31791.062397977417	-30177.755308715674	-1613.3070892617416	-30177.755308715674	467.248784807827	3.9530219390538757	3.439122247597053E-5	0.48492072307863987	3.307352331460023E-5	2.9092653308498364E-10	0.5019339592077507	-1570.6984905946356	24441.168492578185	6678.649850720775	4823.76770210403	54.000895961951926	45.34926623997545	62	34	41	6	28	0.19747855557626642	0.2923342124621826	0.304880201001507	0.20530703096004507	
1070000	-31741.69773948796	-30184.316955717553	-1557.380783770407	-30184.316955717553	327.2025583916056	3.8872355945080432	4.693898236015002E-5	0.464201691077533	4.76290181976096E-5	5.034469031214608E-10	0.47768612214072087	-1516.3504486232412	14262.16261712129	4860.167071619583	1905.5204714487986	26.513470891046186	70.31007213657317	59	63	15	27	7	0.19747855557626642	0.29133910961161613	0.30587530385207345	0.20530703096004507	
1080000	-31736.65803149875	-30207.58471666932	-1529.0733148294314	-30207.58471666932	292.69793935687585	4.28431419212822	5.7505082268708473E-5	0.4810700392965525	5.7606103486712916E-5	7.923373348188502E-10	0.49818207264502073	-1487.8067512131354	9681.664527808325	3832.401805566308	5151.009204491268	37.05638983770116	51.422918979459176	64	62	11	29	5	0.19699210077512366	0.294040216938817	0.3178457215704264	0.19112196071563406	
1090000	-31733.10868657054	-30185.29224718656	-1547.8164393839795	-30185.29224718656	396.82302055111177	4.332122534350419	5.2756304132949755E-5	0.5267389124414217	5.212132559137291E-5	8.430473195116394E-10	0.5503065149380365	-1505.9960952412684	13982.953699513813	2584.3886826850544	3855.17791432816	148.30558336878684	53.32990705185583	58	7	73	1	32	0.1952235767043291	0.2958087410096116	0.3178457215704264	0.19112196071563406	
1100000	-31783.978356905547	-30192.64286731982	-1591.335489585725	-30192.64286731982	375.1303039408053	3.854613526375004	4.2715786321619396E-5	0.4324697319882605	4.247829554800147E-5	3.316128737987914E-10	0.43092724498029034	-1548.0891514225243	21184.626084182128	3356.6851805328183	3956.320219063267	487.96675689463683	105.32872211976935	60	7	65	7	32	0.1952235767043291	0.2958087410096116	0.3178457215704264	0.19112196071563406	
1110000	-31790.885430488768	-30215.502061385945	-1575.3833691028235	-30215.502061385945	314.8462270627536	4.325011490813526	4.6800918601902267E-5	0.4421514792976241	4.815637870345402E-5	4.796462307879237E-10	0.446907232012388	-1532.2441359196218	15953.608034104811	3409.0638183409737	4188.890309196671	601.9625275509627	52.365101573410705	61	15	52	18	25	0.1956548843504857	0.2958087410096116	0.31741441392426983	0.19112196071563406	
1120000	-31789.537388396697	-30188.00307784362	-1601.5343105530787	-30188.00307784362	356.4415826238133	4.325011490813526	4.123105949308208E-5	0.3916805430973944	4.2733888278090486E-5	2.783502478698477E-10	0.39895285807928993	-1557.527367598699	16934.530276733512	3839.5743920336026	2503.852182278194	2103.068416251888	74.46233728060967	60	49	22	11	29	0.1926108098867115	0.30616932678610354	0.31009790261155207	0.19112196071563406	
1130000	-31744.279703641125	-30200.010464092516	-1544.269239548609	-30200.010464092516	278.26935492088074	4.029437679912265	5.519000356151914E-5	0.44605615738252413	5.729423334052951E-5	6.320761050880336E-10	0.4490945905736924	-1502.3863114525218	15789.271809506532	3996.5322443814116	2484.9702372582315	448.34202757481046	52.00426817557815	56	53	21	13	28	0.19499939903472147	0.298557046781882	0.31009790261155207	0.19634565157184564	
1140000	-31671.345168726355	-30187.36008492402	-1483.985083802333	-30187.36008492402	206.9649270940385	4.029437679912265	7.239251175678524E-5	0.45462845177038813	7.404615581329525E-5	1.2002307072832863E-9	0.4680810372547295	-1442.06115652314	9070.808711192285	2849.95432552477	3065.898992388072	901.674477304837	31.493383360281467	66	56	8	10	31	0.19499939903472147	0.298557046781882	0.3057798608867196	0.2006636932966781	
1150000	-31613.746145271758	-30174.869525807248	-1438.87661946451	-30174.869525807248	159.75118133410353	4.32018745286626	8.907773508783773E-5	0.49886704177401	9.288660444310469E-5	2.081742451757681E-9	0.5079026430824273	-1397.6917853274583	6143.06629118431	1827.0663470146185	2854.189656075978	792.7163856968345	15.541193462898281	59	68	1	15	28	0.19499939903472147	0.298557046781882	0.30764622027841354	0.1987973339049842	
1160000	-31599.993449929472	-30194.827771172455	-1405.1656787570166	-30194.827771172455	151.02891958192086	3.958729699483227	1.0247714312344772E-4	0.5150285388142081	1.0341281015929156E-4	2.4740830221765264E-9	0.4956818820135165	-1364.8270719461968	7298.8504322992485	2315.868280365775	1710.4010365980355	672.0377743986403	7.485846051625122	70	29	33	9	30	0.20151345479018132	0.29331551756989627	0.31288774949039927	0.19228327814952434	
1170000	-31599.931412679594	-30196.66284435639	-1403.2685683232044	-30196.66284435639	130.65416886182507	3.958729699483227	1.0770412470587191E-4	0.548826036667853	1.0497773191083247E-4	3.3393939094342463E-9	0.5341498571510549	-1363.7739690766691	6427.4929113781545	2918.5750975379146	1250.1106263542702	441.8755467842493	7.9507149843034295	59	28	50	4	30	0.20022475462245012	0.282849571105432	0.31288774949039927	0.20403792478171978	
1180000	-31589.537410482117	-30199.433082933716	-1390.1043275484005	-30199.433082933716	138.37411593584747	4.113441193433912	1.0347332331910471E-4	0.4687448973530193	1.0535225546773276E-4	2.466413006499933E-9	0.46805735537671744	-1349.013111670696	9176.42026972821	5747.3371403684	1989.5510259449577	450.23503513683653	5.768213235058597	47	16	68	9	31	0.19198590115011233	0.282849571105432	0.3257823101604071	0.19938221758404973	
1190000	-31509.302650002235	-30173.74724937701	-1335.5554006252235	-30173.74724937701	101.37004533993873	4.113441193433912	1.477857672911269E-4	0.49629741536183675	1.4342886336660956E-4	4.700969032171985E-9	0.47693721466454264	-1295.7676914348838	3721.701887088542	5233.13569864254	1049.7069819021817	552.6515159182685	5.273238484025089	41	21	69	8	32	0.19198590115011233	0.28660694957653776	0.3253808739381009	0.1960262753352502	
1200000	-31498.63147129724	-30169.677528511475	-1328.9539427857683	-30169.677528511475	95.51465736608505	4.216751471799455	1.5279099009308508E-4	0.5602455308748041	1.503554953564705E-4	7.837958253973325E-9	0.5904587269635734	-1289.6654231576113	6033.4579475446435	2287.1255837363988	1245.1412150837605	443.9667720370832	8.142338916485892	35	46	51	6	33	0.20008506963050116	0.30211175752935093	0.30446007124350416	0.1933431015966449	
1210000	-31506.597167601558	-30175.888960053217	-1330.7082075483409	-30175.888960053217	113.96569777353727	4.216751471799455	1.4686510470267205E-4	0.49456040414353114	1.433844012908036E-4	5.860818176344E-9	0.5376846291230677	-1294.0447519175364	4916.064870970843	4412.499883635241	1055.7757888520432	33.4392172337908	7.948325503587411	22	40	76	1	32	0.20570359517163064	0.3024303667014618	0.30446007124350416	0.18740596688340452	
1220000	-31523.194074512125	-30183.563820147498	-1339.6302543646254	-30183.563820147498	121.05832912222013	3.9136523064584834	1.3739289699529E-4	0.4649324911953704	1.3615912324850324E-4	4.383372082059737E-9	0.48792356612575255	-1300.2386611705535	7515.972336623901	5271.005431816233	1419.5926906097698	214.24463771533377	6.9165790461985655	26	40	69	4	32	0.211435296782285	0.2875118469777262	0.3018808968348738	0.19917195940511614	
1230000	-31546.30337108606	-30204.11918939118	-1342.1841816948847	-30204.11918939118	103.40768590200081	3.9136523064584834	1.4720150196526033E-4	0.4647705070066034	1.457159716430381E-4	4.317268863326381E-9	0.44865395408722253	-1304.3040341102767	6284.959223453213	4108.188976033571	1155.3024120913049	115.1702983970264	4.849143222284828	37	27	71	6	30	0.211435296782285	0.2875118469777262	0.3018808968348738	0.19917195940511614	
1240000	-31546.603190386562	-30193.37051679066	-1353.232673595904	-30193.37051679066	118.26071675197926	3.9321180319257025	1.277421889386962E-4	0.48697705030899074	1.2835300724735598E-4	3.780189458890059E-9	0.4793700712068519	-1313.6583852821645	6572.155404370843	4458.769796222968	1384.4912499368481	338.4579495466189	7.357228566938559	24	38	68	8	33	0.19535698743542493	0.30021990284096206	0.305251150318498	0.19917195940511614	
1250000	-31604.093556986594	-30211.84170303374	-1392.2518539528521	-30211.84170303374	131.52668820225517	3.9107907133182676	1.100728802342169E-4	0.4722102189936967	1.0713723897137237E-4	2.6801243477063065E-9	0.48985198848464906	-1354.061487163855	7813.787342365987	4847.423312417601	1806.142495312396	37.65700422813399	15.714830098271822	17	60	58	4	32	0.2009276148802109	0.3007417010618401	0.299680522873712	0.19865016118423806	
1260000	-31578.553822161317	-30208.980520382	-1369.5733017793157	-30208.980520382	123.28324290528647	4.109659719641204	1.2383419711244734E-4	0.42606064174998115	1.2095923833206695E-4	2.5278252798482393E-9	0.4116910218451911	-1331.9834373485385	5681.3962214480025	6006.529511306457	1762.229947743534	26.45344398398849	9.840454187553151	16	49	70	7	29	0.2009276148802109	0.3007417010618401	0.299680522873712	0.19865016118423806	
1270000	-31631.596765907107	-30211.525869209356	-1420.0708966977497	-30211.525869209356	162.35431706764305	4.109659719641204	9.789113258276901E-5	0.41882812941772674	9.490193606024786E-5	1.9254999480854334E-9	0.4487023038284537	-1381.5115604336625	11121.456287825906	5621.898653227964	1880.9388758020664	20.28244831525545	16.353950482217638	2	63	72	2	32	0.19343740394474454	0.3007417010618401	0.3068393589149758	0.19898153607844063	
1280000	-31612.88157318021	-30200.669932029265	-1412.211641150946	-30200.669932029265	169.41300386900372	4.109659719641204	9.598448567522818E-5	0.4494966404229997	9.414911448437693E-5	1.926410757642752E-9	0.457281658496843	-1372.9058431724327	10194.37075349725	7476.759616146447	1658.8399640522712	56.37579682317344	16.565270130916794	3	63	69	1	35	0.19370806225285458	0.3007417010618401	0.3065687006068658	0.19898153607844063	
1290000	-31655.904924297833	-30191.621442908025	-1464.2834813898069	-30191.621442908025	201.12911575870064	4.030264236864247	7.457709650276608E-5	0.4133948364908739	7.416448842218958E-5	1.0656695556253612E-9	0.4418887903324141	-1423.6945231361028	20277.122544914528	7296.228252050073	2030.4177365875032	75.6995261868115	15.198577129966486	9	57	70	5	30	0.20404863834423903	0.29176324101627316	0.30224731450045095	0.201940806139038	
1300000	-31644.700994595838	-30192.51213070349	-1452.1888638923485	-30192.51213070349	204.75259761152273	4.351089433875936	7.653646274867021E-5	0.41972371491574006	7.413035357419874E-5	1.1127100863473166E-9	0.4444358396031504	-1412.3027509297226	11854.778929964583	9441.133423818605	2718.4326686044446	16.181638388792173	16.644059924853735	13	46	76	3	33	0.20404863834423903	0.29176324101627316	0.3040275006998008	0.20016061993968814	
1310000	-31684.446637538305	-30215.044644399914	-1469.4019931383932	-30215.044644399914	233.67814233201128	4.25618875313707	6.965435254310161E-5	0.409045192983641	6.68427880727574E-5	9.458852571120653E-10	0.4415548884110945	-1429.451827174113	6482.565609900002	9864.773451077155	2904.8373603273008	55.12929107461307	15.838919293997062	24	37	75	1	34	0.20404863834423903	0.29176324101627316	0.3040275006998008	0.20016061993968814	
1320000	-31647.744176829983	-30190.785642041443	-1456.9585347885406	-30190.785642041443	221.99387923751624	3.8590883117046593	7.373150253149065E-5	0.4467548481344139	7.062168339838594E-5	1.3145151385654668E-9	0.49871660086367864	-1419.1679296819382	10359.908785776463	1278.5325892824098	2063.9059943893503	17.52549819528466	13.91153739260211	70	8	59	2	32	0.20404863834423903	0.30579443746117796	0.3040275006998008	0.18612942349478334	
1330000	-31600.58372677758	-30177.894544224837	-1422.6891825527414	-30177.894544224837	178.52109984352253	3.8590883117046593	9.081087255927758E-5	0.49323999074168595	8.900024949099557E-5	2.195533879117582E-9	0.5133606893595869	-1385.4188159525959	6709.35317658785	2682.0071259324222	1549.738469415709	13.400178584520221	20.758918986609274	57	24	56	10	24	0.19876371442305094	0.3007970004809266	0.3040275006998008	0.19641178439622275	
1340000	-31650.682037718216	-30181.00836262315	-1469.6736750950645	-30181.00836262315	213.20311122711666	4.375535964730587	7.033170273454082E-5	0.4625978932878945	7.015989424006629E-5	1.26475676737072E-9	0.4923846377168474	-1430.9464076389238	9242.27200119786	5380.489662362893	2177.283680763338	20.127550595242493	17.381225553019153	68	6	63	21	13	0.19876371442305094	0.30071425217508796	0.3040275006998008	0.19649453270206144	
1350000	-31706.4118464985	-30165.784651980197	-1540.627194518302	-30165.784651980197	303.4670252380807	4.153784960237969	4.881487831572017E-5	0.4763981613219424	4.902010596097673E-5	6.722751729781147E-10	0.5159409603706369	-1499.0271000408534	11265.02188501061	14284.382778305055	3303.8452937280176	49.99330258466829	26.81091141634165	31	32	74	22	12	0.1972561640421995	0.30071425217508796	0.3055350510806522	0.19649453270206144	
1360000	-31756.355211185906	-30187.24976243035	-1569.105448755554	-30187.24976243035	355.4940969090824	4.153784960237969	4.2994234530826795E-5	0.4886964965432793	4.2210184174938664E-5	4.0440618300879715E-10	0.4765207038150194	-1525.993043938684	16437.993533326644	18767.955327852993	3408.8684774713092	111.60904970219562	33.462998963522125	55	13	69	6	28	0.20246029832774362	0.2968788952086168	0.3055350510806522	0.19512575538298846	
1370000	-31791.937337177653	-30174.13684667644	-1617.8004905012126	-30174.13684667644	477.8535236815702	4.153784960237969	3.241231231096529E-5	0.44553390291313805	3.158380295189453E-5	2.1034786850495909E-10	0.4456934545806264	-1573.3651176917833	23362.33863889993	17543.520090166097	5942.778937089737	192.21661596510978	53.33395907389997	54	9	74	4	30	0.20246029832774362	0.2968788952086168	0.3055350510806522	0.19512575538298846	
1380000	-31779.20969828285	-30198.96244913228	-1580.2472491505705	-30198.96244913228	439.2774865730197	3.872873220068866	3.6702997919356106E-5	0.39812221375858864	3.57506312357151E-5	2.0762677593546356E-10	0.4023510190360202	-1538.7256625227992	21037.121536669056	14144.753306998176	4069.191339203706	25.481020510853693	15.472813250482549	58	6	73	26	8	0.20246029832774362	0.29608212294430064	0.3055350510806522	0.19592252764730464	
1390000	-31809.038642901403	-30186.874913428426	-1622.1637294729753	-30186.874913428426	540.9473158050633	4.0393847256541395	2.7087040898696007E-5	0.3826700837943268	2.6323423133920275E-5	1.1702419999595793E-10	0.3960322097056849	-1579.8444416496977	22569.959287483183	9358.689968291226	4993.809914813714	58.61443694704928	38.23505177465949	65	15	56	4	31	0.20246029832774362	0.29209023525985167	0.3055350510806522	0.19991441533175364	
1400000	-31818.04061464508	-30175.019428031203	-1643.0211866138795	-30175.019428031203	543.1619577885671	4.0256452862963625	2.6978193176785628E-5	0.4222326409525065	2.6173020265696353E-5	1.289831659130391E-10	0.43434201864315747	-1599.9809739568484	26529.54220443884	12181.903285148694	6767.534470651422	30.592347906274405	28.412158874788787	67	12	59	11	22	0.1954312729375496	0.2950409466375107	0.309087763712024	0.2004400167129168	
1410000	-31783.76901028114	-30200.51915856806	-1583.2498517130819	-30200.51915856806	418.6564703810424	3.9890928523919604	3.3166767881800924E-5	0.45247579276882116	3.158584983066801E-5	2.2089363381551413E-10	0.4493739861572955	-1540.4245622023263	27141.257101220894	19711.434122370472	4091.2875108423223	40.834038892023415	15.40580702813651	44	31	63	1	32	0.19879852101554155	0.30109409425426126	0.309087763712024	0.19101962101817427	
1420000	-31786.650059373933	-30203.1365858875	-1583.5134734864316	-30203.1365858875	450.32053716456943	4.231849086146939	3.280320859799108E-5	0.46932005549160505	3.1893585745350214E-5	2.260545336591004E-10	0.4587628188889877	-1539.880068800625	38027.38455851798	20920.925635165557	3848.568785693739	7.791123528799882	17.460356531454877	14	55	70	2	30	0.2022321401522626	0.28575186650891626	0.3212165498974492	0.19079944344137298	
1430000	-31729.422733305448	-30199.63029226784	-1529.7924410376074	-30199.63029226784	308.577609628509	4.042140165115901	4.61146577403728E-5	0.4186385507019381	4.4256548143921066E-5	3.615114796754704E-10	0.42076103953190896	-1487.733507849895	17817.314083510442	12140.574432153779	3804.1093351755485	7.616190199884543	20.90106022179923	27	45	67	13	19	0.20224618192625404	0.2857378247349248	0.3212165498974492	0.19079944344137298	
1440000	-31712.43889413989	-30210.745375331655	-1501.6935188082346	-30210.745375331655	295.16088376620746	4.097765879074788	4.887397562490147E-5	0.4172718300238423	4.751096914178977E-5	4.469969747435071E-10	0.4406234495789969	-1459.7738940193437	13173.140989859374	14136.962404983446	3151.9479899570515	6.348136708292774	19.764186550693626	35	33	71	30	2	0.2044959973389952	0.2857378247349248	0.3081630246540491	0.20160315327203188	
1450000	-31746.04198324668	-30212.911432988094	-1533.1305502585867	-30212.911432988094	354.3924606450195	4.0582590387219755	4.119206447802637E-5	0.4222378966953065	4.07446230375997E-5	4.0315156220865037E-10	0.47374817748293446	-1491.9310630552288	20807.311494728652	18098.707970390184	3292.404560478839	9.91204820706266	9.712849441298303	60	6	73	16	16	0.19988149717370615	0.30215924702252106	0.29635610253174194	0.20160315327203188	
1460000	-31703.47130783444	-30205.275915798826	-1498.1953920356136	-30205.275915798826	277.2247004399271	3.800438329723769	4.799393679974753E-5	0.4137606316186702	4.832066019144877E-5	5.004253823698934E-10	0.45152913824172936	-1458.0836730343992	14026.295013990675	2431.37128157086	3472.497578709107	11.076256043721576	23.111626191537454	72	5	61	29	4	0.20243379109825746	0.29269133831894323	0.30567297155541434	0.19920189902738605	
1470000	-31691.644365182812	-30189.920434237516	-1501.7239309452948	-30189.920434237516	290.96762600779505	4.041107213306887	4.99654234464163E-5	0.40963691570746374	4.869300561439141E-5	4.4791895987345146E-10	0.4254821956406027	-1459.5168000299616	13264.775438037284	8696.920530007035	2783.698274246175	6.2149184170114165	27.24929378698801	68	8	63	26	6	0.20243379109825746	0.30061033177844104	0.30567297155541434	0.19128290556788827	
1480000	-31685.13558566795	-30186.15068135765	-1498.9849043103009	-30186.15068135765	291.60418718118444	4.126628266246077	5.0911931687503434E-5	0.48753374509729086	4.877589343320393E-5	5.697434755873443E-10	0.48020563221924234	-1458.9755956949411	12414.0742498685	3039.6078380852105	3322.4997978953465	6.964116241408028	16.76359641261052	73	25	41	23	9	0.19517330448225345	0.3093463010062291	0.29640246330507536	0.19907793120644313	
1490000	-31672.586331449293	-30191.317825788825	-1481.268505660467	-30191.317825788825	265.70510870254026	4.126628266246077	5.3856605660832414E-5	0.46501246924970896	5.2062916072917254E-5	6.215045033725923E-10	0.46340899037204186	-1441.0004321918407	14465.708797387182	1615.2728667857505	2887.793511642197	6.863292358318176	18.297229267638155	71	21	47	24	8	0.19517330448225345	0.30447322851861147	0.301275535792693	0.19907793120644313	
1500000	-31644.897544389692	-30183.713915015822	-1461.183629373869	-30183.713915015822	236.2283338741005	4.138074493572631	6.273908175991249E-5	0.4928931781745398	6.153084230652753E-5	8.527356813201986E-10	0.458386503203553	-1416.5823722200018	13213.038294243102	1317.7908378186926	2241.324279590824	2.6014719990580533	22.383531578621152	69	32	38	11	21	0.19517330448225345	0.2980215385528028	0.31005587932171835	0.19674927764322647	
1510000	-31719.756742600403	-30223.60047008688	-1496.156272513523	-30223.60047008688	277.51478993322206	3.8319442253473484	5.7206283817597985E-5	0.4569663982976173	5.371494604201413E-5	4.873088448008617E-10	0.3991689701686164	-1456.0940715834297	12475.982428459334	1256.1886014174313	2985.555302989318	12.949054651231725	24.353268284935893	69	28	42	17	15	0.19517330448225345	0.2980215385528028	0.31005587932171835	0.19674927764322647	
1520000	-31651.26565324783	-30184.436371123134	-1466.8292821246955	-30184.436371123134	218.39272613699168	4.334311655416112	7.008753056870602E-5	0.5275723168010495	6.566994432705696E-5	1.230333924496843E-9	0.520269771281871	-1428.9255017666617	9246.416097689927	1826.623409888046	2023.1520943556982	15.080688068912375	14.277299163129262	66	9	64	13	19	0.19517330448225345	0.29102259807293385	0.31005587932171835	0.2037482181230954	
1530000	-31702.39153870037	-30180.852684115755	-1521.5388545846158	-30180.852684115755	292.5567179294977	4.227230600826859	5.0787976066917504E-5	0.48132888138755203	4.831323028379326E-5	5.139018423383044E-10	0.46325619658603256	-1478.7299561970299	13387.36638178952	24934.720834520023	3210.8255444442952	18.06244819291844	24.688884673681933	58	8	72	9	24	0.19990573951421725	0.30087561843409105	0.30705348436697455	0.19216515768471817	
1540000	-31789.84621691331	-30174.496083936432	-1615.350132976877	-30174.496083936432	491.0063404812218	4.016944640645766	3.25270813054546E-5	0.4726347775970806	3.128553469192494E-5	2.2912327604331998E-10	0.48091484606628493	-1570.9018655401794	30634.794562979576	25974.68422155509	4336.811428560268	81.96240307140233	45.54319901573802	19	47	71	9	25	0.19763633221476207	0.30087561843409105	0.3093228916664297	0.19216515768471817	
1550000	-31832.227437376678	-30178.10278826419	-1654.1246491124887	-30178.10278826419	562.966070944169	4.016944640645766	2.511844645771007E-5	0.5067152080738949	2.500333461937247E-5	1.6583021291126689E-10	0.513168308107925	-1608.5627979166716	28572.936556178087	31596.71735414278	5613.355931023744	172.8414595439324	35.72923097128576	25	42	68	19	17	0.19763633221476207	0.29470657813714335	0.3093228916664297	0.1983341979816659	
1560000	-31903.972626193583	-30206.88805166561	-1697.0845745279744	-30206.88805166561	743.1335274529752	4.160267325590806	2.100948983833845E-5	0.43519981843774264	2.0489464388249182E-5	8.673203712710212E-11	0.4471250450069405	-1650.775158242966	40082.39842721338	31691.108527537588	7995.533275773782	145.51307673547967	81.33378500471134	7	66	65	11	22	0.20893190960615995	0.29470657813714335	0.30249687358910404	0.19386463866759365	
1570000	-31945.005406287622	-30202.475154802443	-1742.5302514851796	-30202.475154802443	848.0135690484477	4.081151772712134	1.8139577095418613E-5	0.4735412912120834	1.7829418483707274E-5	7.533022619763029E-11	0.4802176453806496	-1695.348862101575	38675.99757506559	38580.898500975876	6460.466795598934	247.02422111866517	180.95758280816693	30	43	66	11	21	0.20469083267203153	0.2891534484247814	0.30249687358910404	0.203658845314084	
1580000	-32018.999353976567	-30189.837774076186	-1829.1615799003803	-30189.837774076186	1382.1914332108029	3.972074717773106	9.989973480971125E-6	0.511969042648514	9.64822437884186E-6	2.457980194617162E-11	0.5020635439991872	-1779.5106604615546	54587.89912622962	52585.10551473655	16359.784862045733	567.7855190754874	132.46161598741583	31	40	68	1	31	0.1884430098209863	0.30285472958147186	0.31524180274635855	0.19346045785118432	
1590000	-31944.127411342284	-30198.502044163146	-1745.6253671791364	-30198.502044163146	990.7522638731955	3.972074717773106	1.4198589930964878E-5	0.4880470806053643	1.4189722003113057E-5	5.0915536814055045E-11	0.5084169392061514	-1699.184169952184	49586.14701805459	25710.792570914058	11280.071470176796	73.12994679314538	57.23655166034413	46	30	63	11	21	0.20468723440962094	0.298165570998261	0.3036867367409347	0.19346045785118432	
1600000	-31888.1193706556	-30193.510605600106	-1694.6087650554928	-30193.510605600106	711.2782307590022	3.972074717773106	2.0483468591699162E-5	0.5025219280819532	2.0051062271971493E-5	1.0655392152547399E-10	0.5110653647929738	-1648.8443679450652	48030.410054873835	19250.392130858887	8593.08445250144	71.51597446514377	57.94636052991305	23	52	62	8	26	0.19661796466590126	0.3062348407419807	0.3036867367409347	0.19346045785118432	
1610000	-31971.77266352098	-30195.26612355377	-1776.5065399672078	-30195.26612355377	1218.5208129627656	4.083449524202838	1.2257869797545258E-5	0.45027227524857344	1.1876710985955824E-5	2.492584183558647E-11	0.4152617066162431	-1728.5519382967188	67313.16567996998	40902.02158238408	11903.062043131667	156.58445134682054	87.4845056099264	36	41	60	23	11	0.19661796466590126	0.3062348407419807	0.3036867367409347	0.19346045785118432	
1620000	-32076.923716351463	-30193.09869231221	-1883.8250240392526	-30193.09869231221	2443.578908753989	4.083449524202838	7.249347027249426E-6	0.4490532168731144	7.074528083048316E-6	1.129656394649218E-11	0.4666237487926973	-1832.8707708901393	132007.74871716156	55427.68091900888	21778.260999229286	405.75216745535454	176.9097391596041	43	39	55	2	32	0.19661796466590126	0.3062348407419807	0.3036867367409347	0.19346045785118432	
1630000	-32054.494753840685	-30195.59388693803	-1858.9008669026562	-30195.59388693803	1582.1160821453987	4.083449524202838	8.907202372731851E-6	0.45550817855875203	8.600275303420152E-6	1.6254088276009723E-11	0.4687127277188899	-1806.955904633568	147180.0951338108	47907.106946128326	17854.550138385337	1726.2544090428157	204.9081644037791	37	45	53	12	24	0.19314943125030684	0.3062348407419807	0.3083369906176402	0.19227873739007328	
1640000	-32003.34464495299	-30185.332723050335	-1818.011921902658	-30185.332723050335	1338.4363506119569	4.501109642565622	1.1748042535528388E-5	0.4320245276341795	1.1284982015774713E-5	2.8369367077231205E-11	0.461968739679485	-1767.4509938868864	89731.96582355324	31785.91908083021	14438.586077588492	1837.4213042333188	190.60554802941382	35	51	47	10	28	0.19885689136306126	0.29667642797241894	0.31789540338720196	0.18657127727731887	
1650000	-31997.2696803796	-30210.150849967973	-1787.1188304116258	-30210.150849967973	1185.9492930744807	3.9638130360904182	1.3042431616672282E-5	0.4009304526632076	1.3032549957248075E-5	3.04981194002304E-11	0.4233467640863448	-1737.9916754518872	63725.35206912903	36838.207108440845	11125.474045952187	1250.3516188391807	93.26402974225697	41	40	58	3	29	0.19885689136306126	0.29667642797241894	0.31319049617191896	0.19127618449260186	
1660000	-32039.558495712507	-30182.652460669207	-1856.9060350432976	-30182.652460669207	1688.9604356697032	3.872965342504289	8.731802447547368E-6	0.404133337038206	9.12128839698585E-6	1.4027895032798458E-11	0.4172273654332515	-1804.4034147041095	137703.65820975005	55931.118918966386	15039.15113644534	4184.632839325479	157.93517115312014	21	60	56	5	29	0.19452817314095394	0.3107435869944754	0.30087440446134084	0.1938538354032308	
1670000	-32099.62300571044	-30194.278345766386	-1905.344659944053	-30194.278345766386	2404.1135929570905	4.031999428066848	6.6909334166847176E-6	0.42023921233582	6.86450390018109E-6	7.924213170906569E-12	0.419604709977542	-1848.8089428389783	138493.61601940167	87492.89976562338	22323.066475055406	28110.70293951041	263.5171590713462	13	67	53	8	30	0.19452817314095394	0.3066425984856623	0.30637283359324147	0.19245639478014331	
1680000	-32151.24833823074	-30193.724640592856	-1957.5236976378822	-30193.724640592856	3092.8408545947286	4.229807141265451	4.806024821968832E-6	0.4148575362435306	4.901119889790297E-6	4.183073896212405E-12	0.42398287858403766	-1901.6698993357459	186764.29125266522	162227.5953722409	33953.4277066368	6114.860994006084	400.4085534512611	4	75	58	5	29	0.19452817314095394	0.30567317263236893	0.3073422594465348	0.19245639478014331	
1690000	-32161.113221969197	-30186.567258914663	-1974.5459630545329	-30186.567258914663	3168.4280577170794	4.112625185137596	4.573015260087892E-6	0.42499426598960066	4.5743531193189524E-6	4.319742586353682E-12	0.44841444003790737	-1920.7803217628114	166585.72864259564	145003.0050965489	32520.345321524765	1084.5734806735297	237.5072866614847	8	68	65	9	21	0.19452817314095394	0.30567317263236893	0.3073422594465348	0.19245639478014331	
1700000	-32108.466809570877	-30186.660632125036	-1921.8061774458386	-30186.660632125036	2400.181502193536	4.350228129432671	6.0931246532829206E-6	0.4646117053821995	5.808158991539883E-6	8.772037253538427E-12	0.48850432350293477	-1868.1158639910316	153535.52388593336	92514.85528391614	28750.420566780864	2175.640693747888	229.5488038475361	24	50	62	10	25	0.19452817314095394	0.30567317263236893	0.3073422594465348	0.19245639478014331	
1710000	-32142.545409096885	-30185.555473716668	-1956.9899353802182	-30185.555473716668	2764.5395711525553	4.218375694156738	5.210095933767639E-6	0.5011936769730112	4.916532440686422E-6	7.0397870434551464E-12	0.520332083881213	-1901.8459309790424	158487.29125261825	187820.93288916975	33827.530370455155	2188.3195088062657	191.12104646629226	59	16	58	12	26	0.20032905365676212	0.301190541611003	0.30899776203315715	0.18948264269907866	
1720000	-32138.799410670363	-30178.216950919366	-1960.5824597509975	-30178.216950919366	3345.1234150241557	4.218375694156738	4.732342549802059E-6	0.4797528961848205	4.470845576036888E-6	5.0030482781979885E-12	0.48569760448960514	-1906.8800119807422	148517.62603241327	121463.21456660221	35144.83688917325	1074.0595402580132	272.2678462208162	58	18	58	15	22	0.19540144094460013	0.29301370738635013	0.3050387483920673	0.20654610327698336	
1730000	-32165.152744846153	-30194.994059766534	-1970.1586850796198	-30194.994059766534	3502.3486961414796	4.104769567594039	4.431882720492829E-6	0.45703180486304723	4.3446535919114456E-6	4.035307376994404E-12	0.4516452966135042	-1915.3190471139023	164988.38916441175	171860.8541331111	33387.61899156289	1990.9843280903867	450.2315341737248	53	25	55	11	27	0.19540144094460013	0.30367286861284304	0.30824098152663076	0.192684708915927	
1740000	-32134.302700177817	-30190.85475227976	-1943.4479478980563	-30190.85475227976	2832.2079482226018	4.104769567594039	5.26403780627006E-6	0.5004090854091819	5.115260438627919E-6	6.5482735871241554E-12	0.4831367254798899	-1889.628795273869	151080.57459483048	113871.69632717261	35020.94125207458	1152.0112090970247	390.3209186136719	43	38	52	5	33	0.19540144094460013	0.30367286861284304	0.30435520534471466	0.19657048509784314	
1750000	-32091.810371808395	-30207.726671490134	-1884.0837003182612	-30207.726671490134	2000.1931118123682	4.140354702184271	6.6596944963458015E-6	0.44822564869061055	6.8178288459675E-6	1.1003434962303715E-11	0.47737621250201395	-1832.2216095351253	106052.87850115813	92494.65385900684	26822.91911631175	478.88214019482376	255.00148184750518	46	27	61	2	35	0.19540144094460013	0.2980840809076523	0.30435520534471466	0.20215927280303383	
1760000	-32173.328453065	-30209.291349874387	-1964.037103190615	-30209.291349874387	3678.496577037613	4.251637940177125	3.941363781839951E-6	0.46079697369335376	4.150048436380517E-6	3.801276644456549E-12	0.4621273603607426	-1908.463199331419	145841.53931399927	254534.11201678135	39461.599534673216	382.6581563550403	621.2638198701211	73	1	60	26	11	0.19540144094460013	0.2980840809076523	0.3101339470424138	0.19638053110533468	
1770000	-32087.01736808514	-30190.86721142594	-1896.1501566592021	-30190.86721142594	2757.6563684307253	4.24170068400932	5.5287591622625686E-6	0.5041114621134974	5.7738866637575764E-6	9.905772571263416E-12	0.5352807056837247	-1844.6677010491003	139787.41077744513	32539.746865487814	28000.19701247791	379.9723659116053	256.64201489288246	67	6	60	2	36	0.19704292054235134	0.29652099461638	0.32155549368978464	0.18488059115148492	
1780000	-32203.328469444827	-30169.76311502248	-2033.5653544223446	-30169.76311502248	5304.887449892209	4.24170068400932	2.5616068400857528E-6	0.5096897880781053	2.6151226904485278E-6	2.2426088751190292E-12	0.5546166628856423	-1979.4467883822358	246668.89325041164	42271.13488376445	49414.36675559074	572.2743400350886	384.4123744951179	71	12	50	30	8	0.19704292054235134	0.31259863307525654	0.29487851974414286	0.19547992663825017	
1790000	-32111.528328855075	-30190.34333854446	-1921.184990310616	-30190.34333854446	3023.765813689447	4.018387269636782	4.910893764026811E-6	0.4354455856250081	5.138938347002604E-6	4.867695284999913E-12	0.4245262567870416	-1868.8866380991396	118036.94989425127	31286.752813151543	40716.959869266706	363.87531537118036	503.92782583071636	71	50	11	27	12	0.19494834908180772	0.29970274216683546	0.30777441065256395	0.1975744980987938	
1800000	-32074.580206339728	-30196.67026228933	-1877.9099440503962	-30196.67026228933	2171.1086011160965	3.8474021942503214	6.0905286574891866E-6	0.4859115824341706	6.1875117922148915E-6	1.0748756111989053E-11	0.5029601053984661	-1825.8391483988432	127916.59900887316	37410.27109707012	40743.41220853963	710.8598579667421	138.6456396692734	66	52	14	2	37	0.19494834908180772	0.2920302280050937	0.3174079194263054	0.19561350348679407	
1810000	-32163.53434165774	-30177.82045457405	-1985.713887083692	-30177.82045457405	4324.166996977423	4.048915064471564	3.3162655363862418E-6	0.49825500679955675	3.409594450368996E-6	3.299219802661424E-12	0.5113125061492343	-1932.5096561347232	177677.4184861803	36826.044552212	48591.706643668695	215.33417801432392	315.6512068473148	74	37	21	7	32	0.20247600387964576	0.29826719854384454	0.30988026462846735	0.18937653294804324	
1820000	-32078.861396579243	-30198.295566164346	-1880.5658304148978	-30198.295566164346	2154.1396846191424	4.053082204193323	6.36432179730282E-6	0.47127449019057444	6.575810569267079E-6	9.256937347150906E-12	0.4536039995434062	-1827.861027773268	115975.55131441995	31501.500241152607	36932.65785372181	116.87752834936231	355.32990235492264	71	47	14	12	27	0.20220686168783655	0.29826719854384454	0.31014940682027653	0.18937653294804324	
1830000	-32071.22888918363	-30170.45406258271	-1900.7748266009203	-30170.45406258271	2779.085829960741	4.053082204193323	5.6857240900150064E-6	0.4884180461566619	5.576154759012394E-6	8.258818615702042E-12	0.5174262909878158	-1848.7126304315661	152837.17948610708	27444.340705194612	28322.122570251544	179.65183871185454	356.9668223182101	72	21	39	21	18	0.1963539680621237	0.3084124728508351	0.298794042082467	0.19643951700457504	
1840000	-32013.14952321563	-30192.618468092285	-1820.5310551233465	-30192.618468092285	1499.480820325029	4.114604834295417	9.673286274284194E-6	0.49902404375020254	9.949171793610571E-6	2.2012226472381886E-11	0.48690914394845014	-1771.818566942276	63700.70567017107	10845.409055088896	18099.959946385457	269.87905146810334	179.2018023899885	73	30	29	32	7	0.1963539680621237	0.31055305246460885	0.298794042082467	0.1942989373908013	
1850000	-31977.631661936826	-30175.044525367197	-1802.587136569631	-30175.044525367197	1336.5700048417013	4.074695501689354	1.059352266646694E-5	0.4730181013540808	1.0633592434315238E-5	2.533215174660234E-11	0.4712400026216156	-1753.7737870845929	57125.54728609415	9447.80958848843	17485.132157633627	466.15959046102705	244.76983045564225	73	16	43	6	33	0.19387441695153304	0.3020016344323558	0.3098250112253107	0.1942989373908013	
1860000	-31893.480571156837	-30186.8583845404	-1706.6221866164371	-30186.8583845404	853.0293540056092	4.0686356663231855	1.7797016903482306E-5	0.4527200629120568	1.691349216151495E-5	6.696604252971865E-11	0.47332264703543553	-1659.2997064437302	52672.389903370065	2649.378838542255	9377.066524241385	241.7329910574549	60.50848627663911	73	17	43	15	23	0.19387441695153304	0.3021012095507453	0.30972543610692116	0.1942989373908013	
1870000	-32015.782839765794	-30197.485227803725	-1818.2976119620678	-30197.485227803725	1565.3424728606833	4.0686356663231855	9.931218606540576E-6	0.4361715853369312	9.713399225282552E-6	2.0812124902032508E-11	0.4574581585876449	-1767.473993334289	78681.76027418603	6806.646409662749	24164.495246425162	526.9357411735067	156.40835170780994	72	24	38	9	28	0.19387441695153304	0.30551142393697456	0.3063152217206919	0.1942989373908013	
1880000	-31925.7615618489	-30177.00217591244	-1748.7593859364595	-30177.00217591244	957.4626730664816	4.086533265708422	1.6497774280678372E-5	0.4254550381560905	1.5561397212544963E-5	5.5380585801399405E-11	0.4624243847522426	-1699.4767971536685	45276.62182139244	4570.6255097138555	9048.74758558435	5071.64397508246	144.26697661249375	74	17	40	6	34	0.19381670969251089	0.307182222769261	0.3057129242932647	0.19328814324496424	
1890000	-31873.178268139218	-30168.313512311997	-1704.8647558272196	-30168.313512311997	674.7526892429956	4.086533265708422	2.2302542171725563E-5	0.485988383484544	2.108601092068725E-5	1.541157956309036E-10	0.5527023474385494	-1656.8133148033096	32282.724037437783	9134.851377262647	8380.942503319624	3491.7709038152175	124.53349464569769	80	50	2	3	36	0.19149911798076877	0.307182222769261	0.30474951327041133	0.19656914597955974	
1900000	-31855.398370187635	-30173.255673298772	-1682.1426968888616	-30173.255673298772	606.5512815021366	4.254877046264227	2.6253937976970807E-5	0.49084500019028326	2.463346805992452E-5	1.803604849226734E-10	0.5261601015190482	-1634.939389052317	24624.952298346496	8270.66075258049	9222.541828209063	2210.331076147838	105.56240041803605	71	58	4	2	36	0.1981848530462266	0.29760174229308295	0.305062724636604	0.1991506800240873	
1910000	-31876.389085607734	-30177.67086483181	-1698.7182207759251	-30177.67086483181	712.5917985873568	4.09342472690214	2.153257889671708E-5	0.49303999501479756	2.072475587374338E-5	1.1446716538040147E-10	0.5093805766835114	-1649.2959901627498	33151.65216681459	13036.464582724135	5824.066604958855	7649.891398376461	104.9304903011153	60	42	12	20	37	0.1981848530462266	0.29760174229308295	0.305062724636604	0.1991506800240873	
1920000	-31833.696489637474	-30197.666767113496	-1636.0297225239788	-30197.666767113496	505.8879518987223	4.105610735393262	3.124608699435664E-5	0.5168441797181754	3.0196793393980292E-5	2.7028975410989855E-10	0.531940693669064	-1592.5133137662567	24655.09276902574	7178.898072289669	4267.543203758039	153.81923053667828	101.26922434481652	61	39	33	1	37	0.20603540848902785	0.29760174229308295	0.3007412030221049	0.19562164619578518	
1930000	-31765.42798255249	-30195.790351133182	-1569.6376314193067	-30195.790351133182	368.8468489945659	3.9958051311502296	4.594470293639157E-5	0.43075322969263596	4.544771844796074E-5	3.992840665346209E-10	0.44534171805733147	-1522.6349809962703	18787.61477224967	17985.707194605773	3867.4034313924876	3343.7384570957574	57.5584833811772	57	12	29	35	38	0.19775070041782997	0.29760174229308295	0.3090259110933028	0.19562164619578518	
1940000	-31747.638028731006	-30212.297928297932	-1535.3401004330724	-30212.297928297932	321.3497956112275	3.9958051311502296	4.967474205388606E-5	0.44526018170008724	4.932333300431447E-5	5.389311066006077E-10	0.45729269645177334	-1490.3712586079237	12815.368232770898	2508.506818340972	4737.600034382581	2782.676940372139	30.9326362934991	75	10	28	20	38	0.19775070041782997	0.29361471501856656	0.3090259110933028	0.19960867347030156	
1950000	-31720.541680057144	-30218.095019948854	-1502.44666010829	-30218.095019948854	280.87839953770236	4.013188967975373	5.7049803966296215E-5	0.39541291374315596	5.545821827453876E-5	5.650496685500499E-10	0.4199613948519721	-1456.4039858647332	16197.35421311578	12076.18461842207	2658.8539239544625	3428.411032214119	35.182206885666005	31	35	39	28	38	0.19751817290686724	0.29361471501856656	0.3090259110933028	0.1998412009812643	
1960000	-31707.616617909076	-30220.81337164124	-1486.8032462678339	-30220.81337164124	227.30683488764396	3.9581851312109713	7.285362214348879E-5	0.39531495843739994	7.098583705117082E-5	8.899975930407089E-10	0.41832488955624153	-1442.088694711226	10855.314181801197	6977.720164029567	3450.251821191031	3265.0598449920226	27.56370336612125	30	54	9	40	38	0.19751817290686724	0.291968461380022	0.3152368282480078	0.19527653746510384	
1970000	-31708.415432288024	-30205.092781451232	-1503.3226508367911	-30205.092781451232	277.7673347907606	4.091901974325587	5.987522701982971E-5	0.41983226997400525	5.794206652443531E-5	6.675399248425722E-10	0.447333688968278	-1455.3428096441746	16760.701194729136	8552.80405172184	17007.12450624783	2874.8107558773886	45.54199894772447	21	34	9	68	39	0.19751817290686724	0.28587780226509424	0.3152368282480078	0.20136719658003163	
1980000	-31678.205058919775	-30197.231791183396	-1480.9732677363793	-30197.231791183396	240.54307407496395	4.167152414725344	6.635982859076822E-5	0.4065439399819654	6.4249392518716E-5	7.483007893620162E-10	0.41494124191069026	-1436.3320291988387	13602.38961028265	6683.113719896102	3572.0943513680995	2499.5277842905407	26.55587102782312	36	35	35	24	41	0.1939758798289758	0.29421905910474	0.3152368282480078	0.1965682328182773	
1990000	-31715.991012595732	-30197.075530682232	-1518.9154819134983	-30197.075530682232	313.3401386148983	3.958901381188618	5.6144898081339496E-5	0.5220179837911734	5.335240223534265E-5	8.827598856216808E-10	0.5470791473290816	-1470.9863096772162	16182.198961285476	3732.4215428222656	9536.725518324163	4723.687646256778	31.74267593979157	36	19	23	52	41	0.2041565285088297	0.291108470961669	0.31834741639107883	0.18638758413842338	
2000000	-31694.458772715352	-30201.038871649627	-1493.4199010657244	-30201.038871649627	242.80635575709775	3.9899605051912688	6.186266720985674E-5	0.43088850869024203	6.097881023838008E-5	7.023193083434844E-10	0.43430738395502105	-1448.1872220239275	11919.142252368414	7516.00417350662	1806.505355152733	3459.165910410849	33.308726455387735	41	41	14	34	41	0.20067722734884672	0.29399934877775497	0.31834741639107883	0.18697600748232038	
2010000	-31652.4119702823	-30195.02561151023	-1457.3863587720691	-30195.02561151023	200.79106448309088	3.9913174591483878	7.157090645261778E-5	0.43736216018362556	7.038399194867636E-5	1.0286545540487476E-9	0.44476393505783746	-1412.420958942512	11421.0452149035	4748.156040256784	6186.224514139517	2521.329459791301	19.343518375346697	32	48	5	45	41	0.20050975577494906	0.27904153980986635	0.31834741639107883	0.2021012880241066	
2020000	-31622.11886883492	-30188.407558755436	-1433.711310079486	-30188.407558755436	209.11454583923322	4.232574048091667	8.159499230378732E-5	0.493508026822859	8.12942872731266E-5	1.9415968472941506E-9	0.5341380849955729	-1388.687342594853	9129.62840037471	7835.292472235336	4932.374279565133	2662.0682153068446	19.42958353232312	33	6	33	58	41	0.1973865388119358	0.27904153980986635	0.31834741639107883	0.20522450498711986	
2030000	-31624.986869201628	-30182.601092313984	-1442.3857768876437	-30182.601092313984	197.8737457456486	4.196216367222307	8.170427098114485E-5	0.46678175465827454	8.17694555892697E-5	1.6404078000971663E-9	0.4910135285128744	-1397.6689893494802	10191.18377399469	6799.070677462359	5640.515189220568	2060.0037425807914	33.69938766363062	17	14	43	57	40	0.19496067896312808	0.28146739965867407	0.31736299168982063	0.20620892968837806	
2040000	-31653.15764493089	-30196.443867058042	-1456.713777872845	-30196.443867058042	201.58721536247666	4.192823025086822	7.247308123111333E-5	0.5648908223539666	7.5980532009979E-5	2.0242358266417798E-9	0.5977798719049849	-1411.1901187525011	7120.3938397486745	9928.582546041429	6251.376700074746	2404.587951047543	33.24414146209461	8	14	51	58	40	0.20537322605710956	0.28146739965867407	0.30695044459583914	0.20620892968837806	
2050000	-31693.475254619243	-30187.859310466913	-1505.6159441523307	-30187.859310466913	251.4563695183725	4.246683629164298	5.5984372996614706E-5	0.44280533640664216	5.663400403415234E-5	6.535948610612961E-10	0.44630028879587985	-1458.384625999096	23553.850105922706	6755.032464728394	9297.21555800161	2828.5807563264148	32.20014566874939	15	14	42	60	40	0.2008057858251187	0.305703661822589	0.306435847665798	0.1870547046864951	
2060000	-31680.171967697017	-30180.45980697197	-1499.7121607250488	-30180.45980697197	267.0384565503252	4.331908098936993	5.5474255594022114E-5	0.4567354191133419	5.751192431967542E-5	6.699702653632032E-10	0.4527048716244233	-1451.7144805399928	21796.853870011662	5491.432055226507	11119.35325710198	3605.02734495502	30.014390696210206	1	11	55	64	40	0.19398623262139486	0.305703661822589	0.308333380528798	0.19197672502721902	
2070000	-31663.068016391833	-30195.45462184177	-1467.613394550061	-30195.45462184177	231.4686370190331	3.910190150135896	7.107893067600595E-5	0.410228672758039	7.29505719942709E-5	9.499108559107412E-10	0.4188237365261632	-1421.7012510083252	14791.79816639593	4741.354792843795	8521.028914503933	2419.585036249446	24.422604300719946	24	4	32	71	40	0.19398623262139486	0.30201928017806295	0.308333380528798	0.19566110667174505	
2080000	-31675.282422080072	-30190.480174723612	-1484.8022473564608	-30190.480174723612	237.0490472151958	4.211084226296825	6.351264252894567E-5	0.4206005740027017	6.487684982557583E-5	8.492052075081032E-10	0.45037057049218193	-1439.0298003477744	12063.793895868796	8787.792753225858	8208.795450779655	2419.3131923362535	26.89525750639573	40	2	32	57	40	0.20028164742060714	0.2957238653788507	0.307813322100427	0.19618116510011602	
2090000	-31664.52793109714	-30193.538550453715	-1470.989380643424	-30193.538550453715	207.5563829100596	3.8927523166606908	7.039104530999443E-5	0.43435020195665214	7.336313341519946E-5	1.2401606490315671E-9	0.48235922307128126	-1425.634438868252	9072.745868650973	10631.88298157341	6607.626533054314	2464.7947435455267	24.875014447672477	16	36	31	49	39	0.20028164742060714	0.29809408640930246	0.307813322100427	0.1938109440696643	
2100000	-31658.831618881773	-30161.334370312667	-1497.4972485691067	-30161.334370312667	239.0393538121708	4.105183027507883	6.563473176448283E-5	0.4621593174470108	6.676205958664189E-5	1.0577012939217945E-9	0.490629517699538	-1451.2562747579868	8773.96481784622	16863.42315322881	5911.444446556844	2304.889626313837	38.04267982154326	23	10	40	61	37	0.1903252208664993	0.3086560107116736	0.30720782435216376	0.1938109440696643	
2110000	-31649.20888372809	-30168.425526546846	-1480.7833571812448	-30168.425526546846	227.33971800116984	4.105183027507883	6.236580051411552E-5	0.4824517021177137	6.464342555610393E-5	1.0127921919896519E-9	0.5096441145541853	-1436.1749221933985	9981.84724716079	2551.330660125167	5379.176130628742	2142.119234551787	20.234404666059223	48	9	16	61	37	0.1903252208664993	0.3008769006399314	0.31498693442390596	0.1938109440696643	
2120000	-31696.70551147469	-30202.384213214442	-1494.3212982602477	-30202.384213214442	212.2811256054719	3.993684169126154	6.481464951520167E-5	0.47596186999716344	6.629776287106736E-5	8.709222552011987E-10	0.46211945490040374	-1447.1225307613843	16499.69842413004	22198.895525534906	3560.4331684339513	2949.721825640977	28.487377357721368	26	12	37	60	36	0.1903252208664993	0.3008769006399314	0.31498693442390596	0.1938109440696643	
2130000	-31750.994906914882	-30208.142198203823	-1542.8527087110592	-30208.142198203823	299.17027441398534	4.324501683721305	5.0213353979823225E-5	0.5063973641813915	5.0756458284592004E-5	7.336177944742581E-10	0.5391409421962785	-1496.8672480183077	16220.053606714819	5208.486217279081	6580.463925212047	2457.7886990577085	37.677947991138616	44	47	15	29	36	0.1903252208664993	0.30489884458474836	0.31498693442390596	0.18978900012484734	
2140000	-31645.7185583218	-30190.135172275448	-1455.5833860463536	-30190.135172275448	180.2039136120026	4.242091781484504	7.742443736894116E-5	0.480974428305729	7.753972631311709E-5	1.304131372519423E-9	0.4712509253507405	-1412.6804157221234	13957.613946113403	4389.5199949446	2452.826034586975	1045.6856556583443	20.240682807864225	40	49	38	9	35	0.18844291093920937	0.3067811545120383	0.3117388268742069	0.19303710767454643	
2150000	-31660.174610791437	-30196.59656288268	-1463.578047908757	-30196.59656288268	197.06390828485382	4.162986473740957	7.149711787058135E-5	0.446928066715917	7.177950569421557E-5	9.95995898521208E-10	0.4551791647821435	-1422.1423097850914	15308.690685955135	3187.726183331368	3073.4919166726977	251.1611767414989	20.222118513249676	40	66	27	3	35	0.20490728086942747	0.2987548715723067	0.29242158775024624	0.20391625980802064	
2160000	-31694.21511923657	-30202.519246917127	-1491.695872319443	-30202.519246917127	218.43010710739884	4.2817145503549146	6.052670771972984E-5	0.5521391102331004	6.261209300867736E-5	9.659036413425406E-10	0.5128872255115331	-1446.7046210084964	13507.407670591147	6740.739849397517	4751.244107744901	1772.6742522033676	28.435925565518847	37	23	40	36	35	0.20490728086942747	0.29358061700913046	0.30104170775994726	0.20047039436149586	
2170000	-31631.49239471508	-30176.023790790896	-1455.4686039241824	-30176.023790790896	185.05035821168133	4.367839886205631	7.399650603993839E-5	0.4716198827231303	7.777586566949531E-5	1.2632764453352499E-9	0.4642096760331761	-1411.066164440928	14252.665793409577	5288.53951002383	3157.1510764521327	2093.945432818538	16.574268476767944	30	30	48	28	35	0.20490728086942747	0.29358061700913046	0.3104899348893805	0.19102216723206264	
2180000	-31727.471494153728	-30210.780840691506	-1516.69065346222	-30210.780840691506	221.96756452573024	4.126632459507398	5.4833679060085243E-5	0.4357326851102992	5.707055476984547E-5	6.659105550332891E-10	0.4553907639480476	-1471.3174269097385	11101.555766829037	9667.369312227407	1304.9736331070276	2923.6409467442295	39.26599566263493	25	49	16	46	35	0.19248693813997456	0.29358061700913046	0.3229102776188334	0.19102216723206264	
2190000	-31674.46917240554	-30219.242999420727	-1455.226172984814	-30219.242999420727	184.40862087307093	3.988372795690579	6.87853729282022E-5	0.47812391006288824	7.077416950357609E-5	9.872718474149959E-10	0.4617992016727962	-1409.878126730408	18578.983568297077	7752.160070806624	3334.179592972709	2402.364328657204	11.64659803109639	20	40	40	36	35	0.19643777861718764	0.29358061700913046	0.30975816146623053	0.20022344290745248	
2200000	-31645.805658392528	-30209.137692206776	-1436.6679661857513	-30209.137692206776	196.806620263678	4.191468357872902	7.610247399713681E-5	0.5220884061666777	7.991097290487491E-5	1.454101697394063E-9	0.4976133717604787	-1393.6224873004162	7606.197870477293	4730.979039462977	2930.224091916319	1677.058398355312	11.299139856570697	58	4	44	30	35	0.19763140291873849	0.3074428513076448	0.3043600724557962	0.19056567331782162	
2210000	-31589.706937551804	-30205.6355059291	-1384.0714316227015	-30205.6355059291	141.55258085903836	3.9826622755065384	1.0571250455163508E-4	0.4875828301290265	1.1192453338460392E-4	2.6406710454501043E-9	0.48376464678070824	-1342.9369895130985	4478.464660961125	2056.651031842775	2364.7539979131793	1560.4486736914316	8.780919924695	51	32	25	29	34	0.19763140291873849	0.3001032483641103	0.31169967539933074	0.19056567331782162	
2220000	-31552.30766556095	-30207.23483320227	-1345.0728323586814	-30207.23483320227	114.45928572637467	3.9826622755065384	1.384449924220239E-4	0.494151888767516	1.4041126989122404E-4	4.898792910773417E-9	0.4949383003204296	-1303.0527486514443	5783.320366611697	6011.461576002764	2643.182252541482	1014.344782750912	9.49689550896469	24	10	70	31	36	0.19763140291873849	0.3001032483641103	0.31169967539933074	0.19056567331782162	
2230000	-31563.98669769707	-30190.98875478852	-1372.9979429085497	-30190.98875478852	160.74834769291942	3.9993920860551304	1.1814974458913024E-4	0.45526008760978043	1.188556005042783E-4	3.5585497206229934E-9	0.494738938944581	-1332.2693083927647	4800.860921064107	2267.2361634734366	2830.835360858568	942.9276642689382	12.378084241733037	40	13	50	31	37	0.19763140291873849	0.29103203651324056	0.31131749719711627	0.20001906337090583	
2240000	-31628.734657423603	-30191.889891131494	-1436.8447662921094	-30191.889891131494	200.62128721663737	4.181641851093167	8.421335120920808E-5	0.44336269898565817	8.485262292537901E-5	1.3277708038817883E-9	0.44432301584591827	-1393.8149025995554	8979.53154405322	5413.434263119316	3389.788557533986	1406.0940313047577	12.897069523521035	49	38	14	34	36	0.20208736280986697	0.28713239031211224	0.31076118350711607	0.20001906337090583	
2250000	-31691.193605778815	-30226.67007809334	-1464.5235276854773	-30226.67007809334	208.06999867581055	4.030391041507793	7.498973365653156E-5	0.3675281992564855	7.678143272489375E-5	8.686751875447045E-10	0.39268920709025384	-1419.768766709711	9378.779369542037	9294.490535742463	5046.433248290681	2623.3828155618617	17.051633945189565	49	6	42	38	36	0.19005400433664943	0.29916574878532975	0.31076118350711607	0.20001906337090583	
2260000	-31706.36996423152	-30194.55892200093	-1511.8110422305883	-30194.55892200093	287.1683744895539	4.140993262071332	5.9550367575425905E-5	0.4247658384028047	5.977639974478929E-5	7.060264897270476E-10	0.4440842902108614	-1468.400771361509	8398.892588659806	5457.351179960262	3634.422832057728	1918.9195586707438	29.828156822527063	58	6	38	34	35	0.19851732687726545	0.29916574878532975	0.31076118350711607	0.1915557408302898	
2270000	-31725.32093043645	-30199.692616285938	-1525.6283141505103	-30199.692616285938	273.8236263951186	4.140993262071332	5.4659136973394066E-5	0.46905395445422254	5.461503736287212E-5	6.615884714614431E-10	0.4809945779457142	-1480.5745256535608	12925.197975637606	7311.235763303355	3340.2745234196227	2826.936677397295	41.46978838837008	64	9	3	59	36	0.19851732687726545	0.297747005646929	0.3121799266455168	0.1915557408302898	
2280000	-31701.156270910855	-30167.927890835188	-1533.228380075665	-30167.927890835188	299.0312539292136	4.140993262071332	4.985885022163417E-5	0.4921969527000243	5.002610433910115E-5	6.214306744961644E-10	0.4951151483040369	-1486.3836335389492	15109.690028481633	12127.595808656264	4603.675138595333	4101.623950950754	29.26970092911093	59	12	11	51	38	0.19812251411186374	0.29814181841233073	0.3121799266455168	0.1915557408302898	
2290000	-31694.0635347908	-30204.81287489274	-1489.2506598980594	-30204.81287489274	234.36615810756243	4.140111643099123	6.445497856789492E-5	0.4478980996416741	6.3895082824054E-5	9.042538580606126E-10	0.4651525654625389	-1444.9720611843743	9857.884551157713	5984.791975190108	1611.4189979871487	2844.9689727360173	22.6434672152117	69	10	6	49	37	0.19270081892505614	0.29814181841233073	0.3121799266455168	0.1969774360170974	
2300000	-31720.169087567727	-30217.656012292726	-1502.5130752750024	-30217.656012292726	227.26635144224608	4.140111643099123	6.531967535325282E-5	0.4469747913652159	6.204349185442401E-5	8.168715969964892E-10	0.45145093877022135	-1462.3281195391107	9737.092871821718	3146.8191778733512	960.4532635187475	603.1127058690361	23.74224251972974	65	68	1	2	35	0.1938175112943258	0.2927624305672429	0.3126617717667052	0.2007582863717272	
2310000	-31685.328252730058	-30218.02958118033	-1467.2986715497298	-30218.02958118033	228.5603994805664	4.013259913399443	7.19798202761912E-5	0.475315385097695	6.958397918969672E-5	1.2972224532456284E-9	0.5060059578740146	-1425.1096563452506	8022.292196985171	1558.1031932133692	2297.5467291951404	1699.844278350343	16.601130456549868	71	12	22	30	36	0.1938175112943258	0.2927624305672429	0.3126617717667052	0.2007582863717272	
2320000	-31651.891676962678	-30181.14825318799	-1470.7434237746877	-30181.14825318799	221.1323469526609	4.013259913399443	7.11794092782731E-5	0.5246814903166355	6.693061461239521E-5	1.5089658842078778E-9	0.5545324833063401	-1428.2916438599552	8330.59298735808	2777.4218415179275	2226.4216910217087	1677.7501606659368	14.935350970430463	68	47	17	3	36	0.19404403481202717	0.3028513016780678	0.3023463771381789	0.2007582863717272	
2330000	-31654.47304358386	-30186.93328204021	-1467.5397615436527	-30186.93328204021	207.72638672074737	3.8588769759373815	6.840140812955497E-5	0.4257005635703356	6.636152622018273E-5	9.926743356265492E-10	0.4585562324579	-1423.0934517842368	13564.505947242735	2517.969767169885	2918.118337664636	3288.155672963329	13.851635848388984	65	52	10	9	35	0.19404403481202717	0.30208694110487244	0.3023463771381789	0.20152264694492258	
2340000	-31723.01143584237	-30188.50583283724	-1534.5056030051303	-30188.50583283724	316.04725339871766	4.285074445251786	4.5852551021444436E-5	0.4415527878101519	4.483211452104055E-5	4.1837589069481527E-10	0.456640994607373	-1491.3587031187983	13404.616384925375	3582.708552901389	11836.069986815557	21.53968898074421	15.342938732788543	65	61	9	27	9	0.19404403481202717	0.30208694110487244	0.3023463771381789	0.20152264694492258	
2350000	-31654.0584174827	-30213.97573903032	-1440.0826784523822	-30213.97573903032	213.4622795838247	4.337226408944391	7.798315196624939E-5	0.3782008872021423	7.562416829999999E-5	1.023591602872647E-9	0.41035933709330114	-1402.3438646991967	9545.706159907284	2701.178947986985	1503.2367040830202	13.253145636279129	23.336715210668622	70	38	27	33	3	0.19404403481202717	0.30208694110487244	0.3148978116421879	0.18897121244091358	
2360000	-31598.596011587757	-30207.49917377436	-1391.0968378133975	-30207.49917377436	141.59859575576334	3.896462168653162	9.880919854450703E-5	0.40141269317125383	9.884492087765669E-5	1.7799392421544267E-9	0.42253708734251144	-1354.9047133980937	6105.395659974176	912.2281945329073	2129.962536701377	10.991104767939584	4.818162920389887	71	14	51	31	4	0.19404403481202717	0.3037375458399726	0.30875699152087377	0.19346142782712755	
2370000	-31609.88132115887	-30200.219371713076	-1409.6619494457939	-30200.219371713076	146.89508525713103	3.896462168653162	9.458891191337395E-5	0.4259498811046427	9.183809662843636E-5	1.8051691935901512E-9	0.4537615815470154	-1372.9657747038518	7201.432841601181	3035.333415633393	1730.8485269066034	12.667424478453992	11.076777798489696	61	39	37	26	8	0.1938116223074323	0.30396995834456747	0.30875699152087377	0.19346142782712755	
2380000	-31618.857267398096	-30207.633547954974	-1411.2237194431232	-30207.633547954974	170.33440570652874	3.999070447245019	1.0089092946784665E-4	0.44794468852278174	9.743146167382215E-5	2.0511077566164073E-9	0.45808319053726315	-1374.5016218791347	7318.9936001790065	3550.10062641753	1417.2338029367522	14.278175125668387	11.18340296732763	55	46	35	33	2	0.1938116223074323	0.30430319701118413	0.30875699152087377	0.19312818916051092	
2390000	-31617.36089884899	-30216.929349769758	-1400.4315490792312	-30216.929349769758	138.0249026003556	3.999070447245019	1.1602676647785691E-4	0.42720092841522833	1.1532437564019032E-4	2.444652372956818E-9	0.4389789469821341	-1364.4445640759977	5342.226071492924	1988.9853260932646	1836.1586118067005	19.20036414969103	7.037616666281817	60	37	40	9	25	0.20339369307262686	0.29472112624598956	0.30875699152087377	0.19312818916051092	
2400000	-31613.782929827128	-30180.65693045934	-1433.12599936779	-30180.65693045934	163.7008723527007	3.999070447245019	9.7888234014101E-5	0.45422997421340744	9.865070679955058E-5	2.3958223239444133E-9	0.49867052541308843	-1396.096039675107	5367.771283672767	2676.906407261648	1967.8790484577914	33.3134933212479	14.617032004139105	77	30	29	21	14	0.20388610410173683	0.2942287152168796	0.30875699152087377	0.19312818916051092	
2410000	-31604.09972086515	-30193.54154193208	-1410.558178933068	-30193.54154193208	156.80914866989957	4.312896694654148	1.0103640834754508E-4	0.45646659781871	1.0211439990676632E-4	2.6119162760611324E-9	0.5002176824978611	-1371.6735937998735	5232.643611444881	2076.795184097646	1375.8954436852941	478.2424072361678	15.082042895194052	70	39	24	2	36	0.19780370383371815	0.2942287152168796	0.3148393917888924	0.19312818916051092	
2420000	-31628.20161640011	-30218.250815891774	-1409.9508005083387	-30218.250815891774	148.356765799733	3.8531577263539645	9.21880852724542E-5	0.40485225818598936	9.566547915347318E-5	1.7819880001977213E-9	0.44565286477738614	-1368.5739457240793	5981.148471923174	2676.3126850242393	657.180498681449	1664.9583038925932	11.819676791640596	75	29	17	15	35	0.19780370383371815	0.2979695337812458	0.3110985732245262	0.19312818916051092	
2430000	-31657.002919449926	-30200.555519525256	-1456.4473999246677	-30200.555519525256	201.49386769043113	4.0394162444679305	7.04648259609226E-5	0.40179269907750537	7.106513942558781E-5	8.726210359112222E-10	0.42515499826698233	-1413.0851120306436	8357.763461896804	3318.4858504454887	1137.9233404382023	2810.477047425177	15.471784657908996	70	39	12	16	34	0.2055443456955909	0.29704308787594824	0.30112660453160284	0.19628596189685915	
2440000	-31664.54098731299	-30206.436637942254	-1458.1043493707357	-30206.436637942254	197.71997681008835	3.7941820373414994	7.31199378632877E-5	0.40392418347059145	7.36958538096318E-5	9.084862208714133E-10	0.4093448099982775	-1416.974304715037	11052.341294843996	3102.6492565303424	2406.0946361190827	615.3956900377342	11.504549428799265	44	64	27	4	32	0.2055443456955909	0.28641117798530324	0.31175851442224783	0.19628596189685915	
2450000	-31673.866856897366	-30179.740406072895	-1494.12645082447	-30179.740406072895	231.571338750516	3.9439182788512577	5.73614659781547E-5	0.4202196923041049	5.9852401019129906E-5	6.2590033004171E-10	0.41893186700286994	-1453.8212298061176	12133.298542901184	5307.854638520432	1845.9251816834183	222.6105179869154	11.133676758143746	42	62	33	1	33	0.2055443456955909	0.28641117798530324	0.31175851442224783	0.19628596189685915	
2460000	-31750.18032185374	-30241.304501293496	-1508.8758205602408	-30241.304501293496	296.76647323316985	4.21505513445814	4.6718914396139836E-5	0.381702742264961	4.830439139135302E-5	3.293196501689294E-10	0.38707625652513716	-1464.8467029012975	25068.20195836916	5590.756770107626	3719.468872634238	896.5485944095274	13.28323493749691	31	50	50	7	33	0.2055443456955909	0.2940872646692298	0.2992881597478406	0.20108022988733984	
2470000	-31767.615514258297	-30206.340424815713	-1561.2750894425835	-30206.340424815713	394.9205690814309	4.016791917517657	3.677940788470657E-5	0.38680579234008733	3.747836556192946E-5	2.1275732233587603E-10	0.39115153305449946	-1515.6233005726685	33514.85726604919	6814.54062258893	4220.917481282789	1732.2332448391455	19.744653563536705	38	48	43	9	33	0.19583048685830906	0.30427121729749196	0.3084701677206655	0.19142812812353463	
2480000	-31775.357974948798	-30170.92651624192	-1604.4314587068764	-30170.92651624192	435.6483473971828	4.213207624967622	3.117169573361233E-5	0.464885318062508	3.1951092061488125E-5	2.2416944419207093E-10	0.47048548197921447	-1559.229023527681	24559.735084097872	9252.542244007964	4742.94573363722	1057.7739133729426	27.348324510528595	42	55	37	4	33	0.19583048685830906	0.30462209516623895	0.3081192898519185	0.19142812812353463	
2490000	-31764.348640759	-30192.745697472456	-1571.602943286542	-30192.745697472456	343.07959352189255	4.086390777292624	4.0406354557596504E-5	0.440631466090861	4.037240192136563E-5	3.901966122133657E-10	0.4762508181832597	-1527.6485729023723	17494.377084796433	8880.173266480211	4136.812501506583	763.6861629599621	31.421377467999616	39	43	51	7	31	0.19583048685830906	0.30462209516623895	0.30583289293992366	0.19371452503552944	
2500000	-31795.739638760435	-30191.257830627488	-1604.4818081329452	-30191.257830627488	413.2842845286455	4.299920380329516	3.396243518585845E-5	0.4364709971068857	3.322744027542247E-5	2.491835667141138E-10	0.45839270798735865	-1558.6434872078717	25386.32563028843	18471.80932379891	5863.358047685643	754.6193492105609	34.46258369777882	29	47	55	10	30	0.19583048685830906	0.3042191314703235	0.2970534720826678	0.2028969095887008	
2510000	-31913.233976451756	-30198.10148655353	-1715.132489898226	-30198.10148655353	893.5312985700398	4.299920380329516	1.942557565639424E-5	0.41168208994673844	1.9444676556378587E-5	7.805047693424511E-11	0.44586356195503285	-1666.320790591413	73310.0132736729	33197.772562766164	12056.943189309815	625.8603924503724	109.93268821127603	10	56	64	13	28	0.19583048685830906	0.3042191314703235	0.2970534720826678	0.2028969095887008	
2520000	-31961.966632037573	-30214.65450377822	-1747.3121282593522	-30214.65450377822	911.4627094388353	4.299920380329516	1.5745288169019787E-5	0.37492902766298175	1.5933918178077973E-5	3.793474935290372E-11	0.37755118688948863	-1699.819289531263	58353.4734071281	29323.33625465935	9351.576364710787	452.3142618914013	69.44184284818009	33	44	56	15	23	0.18862485115357977	0.29927719759015514	0.3042591077873971	0.2078388434688691	
2530000	-31986.617740131816	-30202.28795639687	-1784.3297837349457	-30202.28795639687	1087.9908924096992	4.147935515658438	1.3240755249934124E-5	0.46265072591344175	1.3072377159234778E-5	3.8844499269890646E-11	0.45444290002421084	-1733.844564909188	100144.80068230657	39028.13761392866	17288.82849198538	971.5125596511323	98.47120804633445	23	50	62	6	30	0.207090027945273	0.28812932243902156	0.31116042605092253	0.19362022356478406	
2540000	-31974.128771253352	-30203.545841855896	-1770.582929397457	-30203.545841855896	1188.9642919707783	4.147935515658438	1.4044201377981305E-5	0.44381727286692507	1.3650808222868516E-5	3.542072203980546E-11	0.43011260408898033	-1721.2004814647978	45377.212646528795	38697.796394391145	13406.90880799139	1480.6939783329724	104.87315611051729	36	44	54	8	29	0.207090027945273	0.28812932243902156	0.31116042605092253	0.19362022356478406	
2550000	-31933.238920235508	-30202.66241888663	-1730.5765013488779	-30202.66241888663	924.9883368783663	4.048315755308459	1.8235745779481838E-5	0.39882580549457813	1.756457918201286E-5	5.905835308147447E-11	0.4255731757398463	-1683.550481563771	45607.33214574073	33903.203389400376	9598.706241774604	320.7564906363307	47.40291578190857	16	70	46	15	24	0.207090027945273	0.28812932243902156	0.31116042605092253	0.19362022356478406	
2560000	-31987.01018339715	-30169.34773408878	-1817.6624493083677	-30169.34773408878	1256.629252316983	4.127526441483217	1.2237995193127945E-5	0.48668654630787983	1.125674531287129E-5	3.2836142752814797E-11	0.49870885854409885	-1767.3807417303597	71508.1271177285	42920.13204380362	18085.230053914645	990.4490420643335	143.22936734174482	15	70	49	15	22	0.1928487983971393	0.3000431645310315	0.3081580827496959	0.19894995432213444	
2570000	-31916.587822496	-30180.547434837783	-1736.0403876582163	-30180.547434837783	864.5647117630878	4.127526441483217	1.731249187008666E-5	0.4565323613882511	1.7207532700366704E-5	6.255740662873524E-11	0.4662450605075932	-1688.8241592943887	50010.26127919701	29134.2041172538	13533.968534003685	165.34596706685224	64.01703528978851	20	60	54	23	14	0.20255631516863934	0.3000431645310315	0.2984505659781959	0.19894995432213444	
2580000	-31884.200990471272	-30193.59182956287	-1690.6091609084044	-30193.59182956287	757.1211203003234	4.089159011329499	2.0657868841609422E-5	0.45594383457706394	2.0090299518660734E-5	8.392797204342669E-11	0.45283954996443915	-1644.2429281589611	55120.39670569434	22296.326909024447	8689.030960225311	156.49868065278983	57.788511896958944	25	58	50	14	24	0.20255631516863934	0.28977337253932595	0.3087203579699015	0.19894995432213444	
2590000	-31918.478019529975	-30187.938617695523	-1730.539401834452	-30187.938617695523	954.4366960900372	4.089159011329499	1.5491679191837704E-5	0.4800656879753011	1.5728197450006736E-5	5.938266122611998E-11	0.5024983127128169	-1683.188902191255	51892.90205683927	39990.30070228247	9213.15830264552	164.54067231366412	80.25496613216045	44	29	60	13	25	0.19081652532228535	0.303908365232162	0.3087203579699015	0.19655475147565235	
2600000	-31891.71740365943	-30183.838972520552	-1707.878431138879	-30183.838972520552	878.8567754678659	3.694181347894306	1.671374064816836E-5	0.5152531529126051	1.6561537361977096E-5	7.17316555170333E-11	0.5141936950689419	-1661.6524223854642	34361.65844244975	19690.88979790022	12521.953656101636	132.29770590588882	80.29565852395648	48	28	57	2	36	0.198373973181829	0.2979310272909848	0.3087203579699015	0.1949746415572859	
2610000	-32010.565101401735	-30188.907187649293	-1821.657913752442	-30188.907187649293	1395.5453586061515	4.26011393425206	1.052125596219994E-5	0.44765081544570223	1.0555571508028356E-5	2.2086681621589112E-11	0.45178172528745836	-1769.961339402826	90376.60073490065	77523.88125830647	14910.078262056832	1739.110494226758	243.26947230221816	49	19	63	4	36	0.198373973181829	0.2979310272909848	0.3087203579699015	0.1949746415572859	
2620000	-32011.153321941514	-30199.7483057338	-1811.405016207716	-30199.7483057338	1478.2794733286246	4.138681416539478	1.082221454201649E-5	0.3696364558272535	1.0731968518165474E-5	1.800145720978789E-11	0.3856176930299915	-1762.1166468040628	75519.84924320408	18171.549807206455	16286.06619900501	1173.2486815619761	157.4220113850964	71	6	54	5	35	0.198373973181829	0.2979310272909848	0.3087203579699015	0.1949746415572859	
2630000	-32161.540186418162	-30221.24750708552	-1940.2926793326415	-30221.24750708552	2893.3190599648788	4.138681416539478	5.04778749726313E-6	0.40305189587831297	5.016674715211739E-6	4.787403239865865E-12	0.43239662741040913	-1884.4665586845483	132481.4318640561	59596.835130266205	40679.924301849875	20673.899554154224	340.6894440778094	70	3	59	2	37	0.19352627332983488	0.2979310272909848	0.3087203579699015	0.19982234140928	
2640000	-32179.80866707125	-30197.73187846294	-1982.0767886083113	-30197.73187846294	3929.2334382981826	3.8937026082444337	4.019716107149685E-6	0.3928331523934367	4.042126835971143E-6	2.673025796436851E-12	0.4040443226006076	-1922.8530726375982	198965.22680386456	39803.8046929963	87242.7206970215	54570.78031609588	482.53273512334846	72	22	8	31	38	0.19352627332983488	0.2997895034033549	0.30280058849013486	0.2038836347766765	
2650000	-32032.463936893728	-30201.371752000454	-1831.0921848932726	-30201.371752000454	1719.3748528669764	3.8937026082444337	8.43371239411003E-6	0.38957784857373967	8.568485345064075E-6	1.2420501239863072E-11	0.4112662383833216	-1776.913687417127	61889.226180875936	21436.407342914194	27084.96295615212	29907.461531303456	144.25044180224782	62	42	2	27	38	0.19352627332983488	0.30591726424905125	0.307237234883434	0.19331922753768102	
2660000	-32042.595552148683	-30210.441058855646	-1832.1544932930383	-30210.441058855646	1899.5652492076783	4.196422281016525	7.45428600115492E-6	0.37054722346857755	7.6227222883369474E-6	8.169759876926396E-12	0.3848614817577662	-1777.1086806149503	93376.31876999766	26870.172522103985	12617.372422309969	31237.382125498836	126.04308571547196	64	3	15	51	38	0.1917954092797271	0.30591726424905125	0.3071703813101047	0.19511694516111813	
2670000	-31994.079121631406	-30204.49366253846	-1789.5854590929443	-30204.49366253846	1483.7820545217112	4.037777670720812	9.593459050797404E-6	0.3663881115312214	9.64811030472549E-6	1.5525748542651815E-11	0.4039880008773246	-1735.7942498712666	78994.85941403806	26235.7015305786	13102.41015949297	23704.702708442997	77.62783111146112	65	9	17	42	38	0.1917954092797271	0.30591726424905125	0.3071703813101047	0.19511694516111813	
2680000	-31962.52183064867	-30195.647001075675	-1766.8748295729956	-30195.647001075675	1299.5742487901634	4.306658361502988	1.1148292156200659E-5	0.41604704054287633	1.1332497029939091E-5	2.3050520983930234E-11	0.4223517088866176	-1712.2228061403644	71591.68008844767	62997.89474121742	15603.28851635293	21225.673235954546	58.62229072159978	52	8	40	33	38	0.1917954092797271	0.30591726424905125	0.3071703813101047	0.19511694516111813	
2690000	-32035.932206789203	-30181.655816325852	-1854.2763904633496	-30181.655816325852	2049.9658231011613	4.204265913959044	7.206919130882573E-6	0.39684080750256256	7.201929890590325E-6	8.651616608248676E-12	0.40635313176331356	-1798.991352690359	95004.48120259031	28806.296889738318	26405.108850340912	33031.281269400955	140.92350640981442	57	3	53	19	39	0.205356082874085	0.2923565906546933	0.3071703813101047	0.19511694516111813	
2700000	-32008.22533453703	-30226.08256628066	-1782.1427682563697	-30226.08256628066	1386.93429273652	4.382571424214946	1.0683590416367512E-5	0.4617417661492819	1.064360480950526E-5	2.6686447902721995E-11	0.48702876383107413	-1727.3726860984887	66162.94911615162	28624.427773906584	11814.34057454959	29229.47842447341	110.1571695622861	58	17	14	43	39	0.205356082874085	0.29448946179233076	0.3050375101724673	0.19511694516111813	
2710000	-32104.99456078463	-30187.053874689478	-1917.9406860951547	-30187.053874689478	2657.6168042489644	4.058673865323215	5.978175869114318E-6	0.42351469084942683	5.903876618917325E-6	7.23112576805384E-12	0.4397450379613831	-1861.9979986689652	105292.72727811668	33068.20739348719	43467.72651407497	30045.355617002497	315.7389603478789	62	37	34	1	37	0.1980080998417981	0.30415329388025975	0.3027216611168252	0.19511694516111813	
2720000	-32130.863862583774	-30197.371718646864	-1933.4921439369102	-30197.371718646864	2759.284151551198	4.262518391379009	5.705553259595049E-6	0.4465517400688011	5.728132347871588E-6	6.705897682750239E-12	0.4539043859366426	-1877.0852301765087	117253.92307924619	42396.548260879244	40957.03563972007	33119.331112758126	317.12111098954824	56	34	20	25	36	0.1963013784175479	0.30494377742783463	0.30477054963447564	0.19398429452014293	
2730000	-32142.79789018774	-30212.880097395264	-1929.917792792474	-30212.880097395264	2577.092742247939	3.9863036845652924	5.679049230398884E-6	0.4234840876235247	5.756766347037494E-6	6.095573982442985E-12	0.4267711059602469	-1871.1856672111821	58486.218356318284	174548.2103426802	63270.0060328772	40104.97910914735	386.3009943154627	8	14	54	59	36	0.1963013784175479	0.30405311740197205	0.3056612096603382	0.19398429452014293	
2740000	-32196.402114819535	-30202.850095035636	-1993.552019783901	-30202.850095035636	4016.8156133030157	3.8848199525878315	4.125231973293753E-6	0.4547479579784788	4.068273148656712E-6	3.5624673031720982E-12	0.46534636598477835	-1933.925696541815	152978.51965365224	162142.46794092725	126442.58941657783	42960.99153850322	511.16462061283903	21	12	36	68	34	0.1963013784175479	0.30405311740197205	0.3056612096603382	0.19398429452014293	
2750000	-32259.2500128542	-30197.68217626269	-2061.567836591512	-30197.68217626269	5885.226275332781	4.076316192747121	2.6467862949817445E-6	0.4292006052005831	2.686667919377668E-6	1.3645803972326558E-12	0.4303981214896068	-1998.6940494521746	346316.16673656413	83934.19882809288	219448.2332685529	85851.77099707139	436.68637292830635	14	7	54	61	35	0.1963013784175479	0.30405311740197205	0.3056612096603382	0.19398429452014293	
2760000	-32262.678502745286	-30202.60664997816	-2060.0718527671265	-30202.60664997816	6169.698481875761	4.076316192747121	2.536044292524941E-6	0.4677976350519031	2.6065518845442264E-6	1.8350590386675633E-12	0.51036492931787	-1998.301234011568	324282.9410323377	157578.2075848398	172071.94914350167	68278.58908566412	574.6804873438901	24	6	37	69	35	0.1988784060129813	0.30405311740197205	0.297553617143231	0.19951485944181682	
2770000	-32152.156812428082	-30217.776965669887	-1934.3798467581928	-30217.776965669887	2787.5531010197365	4.076316192747121	5.227710051523095E-6	0.4034055585867832	5.221294366308696E-6	5.48894761746653E-12	0.4355135571498664	-1874.882822539121	206131.18308747193	163734.3252427995	103801.7981428366	41003.38687917071	257.3360379493928	25	40	4	66	36	0.1988784060129813	0.30405311740197205	0.29837428726168264	0.19869418932336516	
2780000	-32064.904003844815	-30220.611024050704	-1844.2929797941088	-30220.611024050704	1847.8866507525895	3.9938455173609615	8.409398924987111E-6	0.4026965193528201	8.390353752667399E-6	1.3262804945187087E-11	0.4316464671901221	-1787.0137824510718	172972.05365594887	75348.83040959212	64490.53958403748	25970.132780962234	139.5974641494121	4	36	28	67	36	0.1988784060129813	0.30405311740197205	0.29837428726168264	0.19869418932336516	
2790000	-31914.888831432752	-30194.665530680068	-1720.2233007526852	-30194.665530680068	878.182640141776	3.9976294559961567	1.712159547770417E-5	0.421431986619149	1.6528130477097996E-5	6.031925775732559E-11	0.45929257373210447	-1667.970994779816	50826.9602914309	28512.083963536	16787.261323656316	13975.652214887172	83.71128843680584	22	54	3	55	37	0.19764901599574464	0.3107417665319231	0.29837428726168264	0.1932349302106508	
2800000	-31948.627211258696	-30185.80025535024	-1762.8269559084556	-30185.80025535024	1164.7258931024046	3.9976294559961567	1.293666192792579E-5	0.42268434223593965	1.2539132414487391E-5	3.9095738812500413E-11	0.4771449464660323	-1709.31022166612	56902.582296055	34896.620785581064	11696.892422290131	21193.113840266196	100.9165962081512	33	51	32	18	37	0.19764901599574464	0.30252483155080423	0.29837428726168264	0.20145186519176966	
2810000	-32070.11128203152	-30171.76000732706	-1898.3512747044626	-30171.76000732706	2454.2243529149387	4.276715189080711	6.0151791884674605E-6	0.3820713968459683	6.049591690925464E-6	6.94422992826344E-12	0.428968531397638	-1841.2871828276684	161152.12279086275	89103.52681748988	30011.524787428018	32659.3806765839	247.86160780393016	19	55	28	33	36	0.19764901599574464	0.3039250686899696	0.29837428726168264	0.20005162805260432	
2820000	-32086.43981792715	-30159.030117142385	-1927.409700784764	-30159.030117142385	2557.1233211954836	4.148398197298818	5.46250668873263E-6	0.4554956065944604	5.487660692775072E-6	6.7466264199626165E-12	0.4684938925467624	-1870.3015166134462	142781.0412947692	57947.9442881736	46799.60394091783	34776.082449307636	143.92651068215608	45	24	23	44	35	0.19219601689593172	0.30725785710572473	0.30049449794574046	0.20005162805260432	
2830000	-32087.995033492236	-30191.167153227743	-1896.8278802644938	-30191.167153227743	2560.2579588801	4.148398197298818	6.39782712231053E-6	0.4715839780983531	6.240515084999475E-6	9.214395955510332E-12	0.4753929471318104	-1840.769262877652	94397.91434178164	69853.96462223522	33370.727260425025	27778.278296071952	180.01511926006694	36	32	16	52	35	0.19219601689593172	0.30341823412289515	0.30433412092857004	0.20005162805260432	
2840000	-32008.797786318057	-30204.430878505755	-1804.3669078123025	-30204.430878505755	1387.5669732018316	4.148398197298818	1.068675477599005E-5	0.5071271639010007	1.0632565739456876E-5	3.6342411354978954E-11	0.5498982859449214	-1749.282081309174	70012.80569209863	48559.239482242054	45025.75855944015	18316.89737309364	125.56788714639083	44	18	16	57	36	0.19219601689593172	0.2940124919153145	0.3137398631361507	0.20005162805260432	
2850000	-32017.275960135623	-30211.01325357229	-1806.2627065633312	-30211.01325357229	1302.7117631275307	4.332499175182554	1.1528949451910317E-5	0.419804725961562	1.1345545551126293E-5	2.6145579445848E-11	0.45327418619119486	-1755.4406263002982	62334.821384297094	45453.88162691565	11986.87750834617	3430.043940319113	170.2390113740904	33	45	56	1	36	0.19219601689593172	0.2940124919153145	0.3137398631361507	0.20005162805260432	
2860000	-31827.234660816237	-30188.040881192523	-1639.1937796237135	-30188.040881192523	583.6394164915786	4.332499175182554	2.918128765635517E-5	0.39135292153443835	2.7624097202441237E-5	1.5642580149165684E-10	0.4368134791446424	-1592.9816744185187	19620.07658049676	21375.901003043862	5934.056770943386	1227.0894964196582	60.17498287554595	15	56	63	1	36	0.19219601689593172	0.30696270393273656	0.30078965111872863	0.20005162805260432	
2870000	-31998.961245868828	-30188.124443699908	-1810.8368021689196	-30188.124443699908	1506.0823546341585	4.020517881841222	1.0057197177037124E-5	0.41670536243754447	9.929788446968744E-6	2.2292761088423946E-11	0.471388878124266	-1761.5360763682975	83098.41372409726	51819.87850475215	14727.735852121206	226.31959824801285	180.44489957179115	16	53	65	8	29	0.19219601689593172	0.3003604489410566	0.30739190611040856	0.20005162805260432	
2880000	-31816.278892450056	-30172.828601384408	-1643.4502910656497	-30172.828601384408	594.319713396017	4.087296418814237	2.8523317751257914E-5	0.4658593704894368	2.8348598210981775E-5	2.2885848261356638E-10	0.5241349901488875	-1594.9341542266966	32539.873160283136	16311.130730227838	6161.078926133135	4570.559512385091	52.12322832442893	17	57	44	18	35	0.20018400222159732	0.3003604489410566	0.304915695807789	0.19453985302955829	
2890000	-31907.950345216963	-30178.70379329712	-1729.2465519198427	-30178.70379329712	1002.3851360488434	3.924336919379748	1.7572462832557606E-5	0.45321040799351453	1.7148226164585014E-5	7.57351137252693E-11	0.5057881600808165	-1678.6566837069859	35441.9042230927	27765.382233804306	10576.68700653489	8312.27925815463	91.43564389509345	29	43	56	8	35	0.20018400222159732	0.3003604489410566	0.304915695807789	0.19453985302955829	
2900000	-31861.54088139232	-30171.327120222635	-1690.213761169684	-30171.327120222635	781.3840504990669	4.225044830474848	2.1420759478655047E-5	0.4574998043759025	2.112043744950292E-5	1.1589183121585108E-10	0.5065345119312378	-1639.7319313374132	44833.56117507119	34876.791186121336	8498.676929008598	5474.548994380296	93.93119962698636	21	47	59	7	37	0.20014097060856187	0.3003604489410566	0.30495872742082447	0.19453985302955829	
2910000	-31854.391655215844	-30186.169363694644	-1668.2222915211992	-30186.169363694644	610.3521693989115	4.304881934678401	2.4821508562072285E-5	0.4305040512470966	2.4186670185371837E-5	1.2731166213796728E-10	0.47047808549171233	-1617.8248109193953	43529.979187009034	18049.31421599483	10894.009981536798	8005.984236682887	75.09071965762809	17	54	30	34	36	0.20014097060856187	0.29857043696051355	0.30674873940136754	0.19453985302955829	
2920000	-31953.556660922015	-30186.51624410032	-1767.0404168216949	-30186.51624410032	1096.8747680903834	4.168163478985709	1.314837688431538E-5	0.4765120086244878	1.330787299868466E-5	4.419583542949866E-11	0.4992975797373992	-1712.229987423017	88680.41575484842	47773.47784792593	20834.15751072487	21549.51154537392	116.6954724219067	23	31	28	51	38	0.20014097060856187	0.29857043696051355	0.310220967633769	0.19106762479715686	
2930000	-32083.72570424941	-30192.098291203678	-1891.6274130457307	-30192.098291203678	2403.639196914154	4.384646160380411	6.01202746206219E-6	0.4370011870165816	6.107793140668781E-6	8.408813201762172E-12	0.4618180172477104	-1833.3462595102912	88931.30143732138	99328.47810376267	134544.51242174226	28248.237083793036	234.3734849210538	4	53	8	68	38	0.20014097060856187	0.29857043696051355	0.310220967633769	0.19106762479715686	
2940000	-31958.36435477937	-30204.331313682567	-1754.0330410968013	-30204.331313682567	1057.029275285673	4.156243081559478	1.3612912870550301E-5	0.4218122686593984	1.3961526727026184E-5	3.4195711121829805E-11	0.4225988252347395	-1698.126617090312	62829.90310095585	26660.956908621607	79086.24958928673	15348.781988921997	102.1216516947883	19	40	7	67	38	0.19817117044070665	0.29857043696051355	0.3121907678016242	0.19106762479715686	
2950000	-31858.585507688884	-30182.303115566927	-1676.2823921219554	-30182.303115566927	738.6974290737876	4.156243081559478	1.970408097499676E-5	0.4590695473406313	1.9885806275758174E-5	8.3043288503447E-11	0.46151084527511277	-1622.9839248985847	36075.44003064469	20721.55021949583	49812.13257948123	9300.485775182484	63.971424084236375	31	22	8	72	38	0.1923684664779321	0.29827341992556755	0.32229486751538455	0.18706324608111702	
2960000	-31956.700660692233	-30180.571409927375	-1776.1292507648586	-30180.571409927375	1304.2742200649795	3.9130613937899827	1.137815493549642E-5	0.42368267456323555	1.155996255236405E-5	2.2351734310392938E-11	0.41717503886141927	-1721.3849885120947	71294.85950869619	15662.151024424078	41484.62860125455	17406.220550276757	147.26322222822324	43	6	20	64	38	0.1923684664779321	0.29827341992556755	0.32229486751538455	0.18706324608111702	
2970000	-31937.041217643087	-30213.033224345356	-1724.0079932977299	-30213.033224345356	985.8327230802548	4.441505220137003	1.5408655929810598E-5	0.38158224243212224	1.5211855229197587E-5	3.552756720294379E-11	0.3868968578048153	-1671.8690980783238	41495.66846611658	44567.74060943548	6188.661271305653	11360.757910868073	62.471676891180365	32	40	20	42	37	0.2007440943086931	0.29956731813822685	0.2992672091867548	0.20042137836632645	
2980000	-31855.51013883287	-30179.266888297872	-1676.2432505349968	-30179.266888297872	859.8834010274422	4.109693480018161	1.9867467296986918E-5	0.414251998280473	1.8348888319453753E-5	6.840987439096163E-11	0.4310801545918567	-1624.3096714635276	52546.138663962076	32711.42022347697	3892.9218784685486	9820.41254457809	75.96060210413457	21	48	16	47	39	0.2007440943086931	0.29956731813822685	0.2992672091867548	0.20042137836632645	
2990000	-31823.547451538932	-30196.931313489647	-1626.6161380492863	-30196.931313489647	557.4553416124794	4.373056041525384	2.6327734181678472E-5	0.37690311798131054	2.501162249759539E-5	1.0411587687052924E-10	0.3886013624966699	-1577.385326135987	24790.512776481723	21499.978301954154	6526.129270811427	7431.30016193613	40.054981382144646	20	48	6	58	39	0.2007440943086931	0.29956731813822685	0.30281405180651155	0.1968745357465697	
3000000	-31904.34930449857	-30199.633053642796	-1704.7162508557735	-30199.633053642796	863.6311451518305	3.730922504242332	1.808478250134351E-5	0.432129408409027	1.685505328792355E-5	6.231000300408138E-11	0.451057987803886	-1652.4253082806654	34006.7116804395	36041.91622467725	32146.82320613534	10442.530740755503	66.83741924559038	17	51	5	59	39	0.2007440943086931	0.30192844511253475	0.30281405180651155	0.1945134087722618	
3010000	-31924.247272054654	-30194.405310759998	-1729.8419612946552	-30194.405310759998	936.5843433553364	4.080596368985981	1.6835925949626893E-5	0.43219032737769736	1.5056847051032388E-5	4.222357701556011E-11	0.408345484549203	-1675.4619947029084	64203.141156310565	45593.201585912284	51917.54004065664	12483.394010476366	103.41900889397796	12	31	21	67	40	0.20272648153378947	0.29726500993298177	0.3008316645814152	0.19917684395181473	
3020000	-31875.70382089803	-30187.707968519255	-1687.995852378776	-30187.707968519255	789.0302289690484	4.082833288929182	2.051248376315559E-5	0.456787871180574	1.8784065091688287E-5	7.275657975628208E-11	0.43509719481877707	-1635.2171383007708	37188.93576691935	33183.99284347416	35628.50227038769	11320.081155335214	69.64846050817721	32	10	20	69	40	0.20272648153378947	0.29726500993298177	0.3008316645814152	0.19917684395181473	
3030000	-31899.939892469596	-30189.403696207184	-1710.5361962624127	-30189.403696207184	985.8507202286811	4.082833288929182	1.8520742482635425E-5	0.5387158259499869	1.6648722732582576E-5	7.79776522339363E-11	0.49762392454931553	-1657.177695181613	59642.3725952235	21949.899055859314	33030.38187608223	10500.789121231706	82.4782118031776	12	8	57	55	39	0.19981831769129058	0.3002444781250299	0.3007603602318659	0.19917684395181473	
3040000	-31934.06415302407	-30206.426606561356	-1727.6375464627142	-30206.426606561356	900.342243921446	4.159423168291907	1.6799821281091436E-5	0.5223787540125505	1.5462117122696082E-5	6.49713959232331E-11	0.4992864550274921	-1670.6659603410171	70220.73469590308	200896.54418611596	24122.529079935655	12013.499268098814	62.51015846087371	12	2	69	50	38	0.20300251442479422	0.3002444781250299	0.29757616349836225	0.19917684395181473	
3050000	-31733.02984993478	-30185.54611298397	-1547.483736950809	-30185.54611298397	369.8412184914041	4.095834356151611	4.1744197980225535E-5	0.48404768097667344	4.001402488943122E-5	3.82250526559522E-10	0.4663857681869935	-1498.2739245401044	21617.17196737203	10124.851913651919	17014.131182902576	4999.040145982872	24.037464245424296	15	20	39	58	39	0.19882278605108092	0.2976619217377714	0.30819429158193146	0.19532100062921737	
3060000	-31782.306184758898	-30179.95098977532	-1602.3551949835783	-30179.95098977532	489.9347015992946	4.095834356151611	3.1648375328136286E-5	0.4591691601038753	3.02153369046098E-5	2.0932357669615275E-10	0.4571693102355291	-1552.7984255629055	18307.00216850399	25019.19886586889	13152.869814769329	6132.314121038405	37.20828951739853	39	19	22	52	39	0.19882278605108092	0.30615148701604994	0.2997047263036529	0.19532100062921737	
3070000	-31873.462161030595	-30168.693771109694	-1704.7683899209005	-30168.693771109694	904.20932788425	3.9534629129082157	1.6991732574945686E-5	0.49502764166786933	1.554331251850822E-5	6.96129188081019E-11	0.5078566099130991	-1652.0202203320457	34415.92752141175	41112.13079160502	13508.966860125938	16123.276386964879	41.74152786899029	14	50	39	29	39	0.19882278605108092	0.29773960325510307	0.30945354240731066	0.19398406828650652	
3080000	-31810.576550672788	-30192.583014883152	-1617.9935357896343	-30192.583014883152	520.6758270485922	4.079950942372332	3.1371310568665865E-5	0.528613706413184	2.835745306539582E-5	2.4671125002530517E-10	0.5097265844813496	-1567.7116401664675	20908.72318592711	22000.85804537491	3703.5653411239464	8839.281645917448	46.355828527452374	7	59	8	58	39	0.19882278605108092	0.2995076432280295	0.30768550243438425	0.19398406828650652	
3090000	-31800.778828506853	-30178.750999489104	-1622.0278290177475	-30178.750999489104	574.8704312807173	4.079950942372332	2.746489855769309E-5	0.5552193611540897	2.5239078878274233E-5	1.976928070723493E-10	0.52680611806088	-1571.0308219311878	18259.305829735164	37003.872940506306	10487.41785286685	7859.018538798278	28.973397796390678	16	47	13	56	39	0.19882278605108092	0.2992464644558759	0.30794668120653784	0.19398406828650652	
3100000	-31810.275566624274	-30189.926768393863	-1620.348798230412	-30189.926768393863	530.5483081797722	4.0436177749590625	2.9743629009956934E-5	0.5394648904774278	2.6379010410473345E-5	2.745523293179664E-10	0.5704910390023573	-1568.0918356297786	101503.63991453587	22307.078791885797	10401.823256679285	7977.8274445111965	33.474694093616435	1	66	26	39	39	0.19733945715889353	0.30002869418399186	0.30794668120653784	0.19468516745057796	
3110000	-31691.71069126389	-30179.773117919118	-1511.937573344771	-30179.773117919118	308.514013136658	4.154985548253378	5.335041792736979E-5	0.526093545253615	4.873117524726433E-5	8.650542397453695E-10	0.5637629198084291	-1461.9717388649053	16252.454941656377	11021.976933631333	27902.298489619487	3639.170926031257	18.70608195864473	24	52	6	50	39	0.19733945715889353	0.30002869418399186	0.30794668120653784	0.19468516745057796	
3120000	-31667.56500450508	-30188.40141572211	-1479.1635887829673	-30188.40141572211	243.68278996473552	4.1294047095996005	6.2462349376224E-5	0.5413904095836839	5.625572660158283E-5	1.2726221483095174E-9	0.5783638996546615	-1433.1283071018036	9814.872509443829	7763.0595554026795	8573.783616769952	2683.417477081919	12.87759739112121	36	32	17	47	39	0.2024146792541219	0.2949534720887635	0.30794668120653784	0.19468516745057796	
3130000	-31654.75039782547	-30190.985475828675	-1463.7649219967964	-30190.985475828675	215.43033160023393	4.008110774990531	6.622089999597041E-5	0.4670614130519943	6.214892280887134E-5	9.689373229461855E-10	0.4738877943405947	-1417.029331771148	11699.766706935883	5111.087488466424	11692.138059511795	2702.033003834575	20.389190635802507	32	27	19	54	39	0.2024146792541219	0.2949534720887635	0.30794668120653784	0.19468516745057796	
3140000	-31654.775148995708	-30205.81767973604	-1448.957469259668	-30205.81767973604	202.71617848300275	4.274820451615456	7.236403305217783E-5	0.4637842148445765	6.780377348353283E-5	9.583762373012357E-10	0.4513627251632865	-1402.9022081413798	7543.791256599551	7614.41295509305	11274.021099364554	2689.3377517017298	12.091699036110557	50	4	17	61	39	0.20047743407859553	0.2967599419625836	0.3122413840224937	0.19052123993632838	
3150000	-31633.564660644755	-30198.31813927545	-1435.2465213693067	-30198.31813927545	182.06918005979745	4.0700225195086865	7.624639022444488E-5	0.4743561246546583	7.448061844261539E-5	1.3272306724548174E-9	0.48814053415440445	-1390.166542302181	10018.367001326746	5957.306413760067	6101.978205148666	2707.9298884298714	12.328876647453733	16	9	53	54	39	0.20391114393542425	0.2967599419625836	0.30880767416566496	0.19052123993632838	
3160000	-31610.650140648824	-30197.506210373103	-1413.1439302757215	-30197.506210373103	153.58826015967682	4.187275487654799	9.450467583437809E-5	0.4788659358727298	9.10326773185228E-5	2.1557292687789485E-9	0.4947791840851201	-1366.1700095387953	5481.996227964699	8224.916254000367	19191.795610875157	2006.9187891821634	15.664559231209944	33	16	10	74	38	0.1918397915723285	0.3050638803341526	0.30880767416566496	0.19428865392785513	
3170000	-31603.822897161357	-30206.395050503637	-1397.4278466577193	-30206.395050503637	152.3005786363558	4.187275487654799	9.427483244098306E-5	0.4536651800333128	8.846332014458059E-5	1.8725339962776434E-9	0.45997210291076873	-1353.9914162768985	6539.884604470854	4789.936385893115	4026.1613341306743	2247.916829807772	9.467728832400109	56	11	5	61	38	0.19687532129381924	0.3050638803341526	0.29929591974944925	0.19876487862258013	
3180000	-31632.890340630263	-30180.331438973186	-1452.5589016570793	-30180.331438973186	236.36238216411306	4.179848799519076	6.819711104106303E-5	0.4708880121994008	6.537797354872922E-5	1.0943188629736E-9	0.4818265429814593	-1408.925819130508	8870.153065110351	983.545311948313	3021.7313234346857	1764.2889102359543	14.004738503644178	61	3	68	1	38	0.20037330698395306	0.2980272235807633	0.30283459081270475	0.19876487862258013	
3190000	-31673.543835482327	-30197.611179623294	-1475.932655859031	-30197.611179623294	252.2874182778784	3.988529568660593	6.614157137693816E-5	0.4661664565537503	6.374465004168357E-5	9.93053752715009E-10	0.47591311986469026	-1430.7807769678213	13264.554484097373	3942.578754098474	3011.978996083854	3941.1232402515534	25.35570801656762	54	1	60	18	38	0.20037330698395306	0.29742234808868695	0.30283459081270475	0.19936975411465646	
3200000	-31671.31249242044	-30205.69036422371	-1465.6221281967312	-30205.69036422371	221.7660432940776	4.030964275379286	6.934718466021019E-5	0.45636806566292004	6.685080772116652E-5	9.982734157339351E-10	0.45296859682280266	-1424.318330277336	12718.65070293982	3308.1594471124586	3296.15902179249	268.2966908383783	18.468239704017815	52	27	53	1	38	0.19841804114412281	0.2939674486521106	0.30897593287981723	0.19863857732395054	
3210000	-31620.87225004499	-30177.65777808698	-1443.2144719580087	-30177.65777808698	219.72700212940543	4.030964275379286	7.268514273126398E-5	0.4621508025278192	6.868868834087965E-5	1.0033577262524458E-9	0.44282057227476346	-1403.1120132030808	10382.570805628391	3642.30146043684	2898.7714827424147	138.56233343909201	12.312509873331216	53	39	40	1	38	0.19841804114412281	0.2939674486521106	0.30988099162572846	0.19773351857803934	
3220000	-31636.931602044548	-30194.158830122487	-1442.7727719220616	-30194.158830122487	221.84160015432946	4.001860880830864	7.107574636077025E-5	0.43378887465764127	6.789867878937893E-5	9.521369562618665E-10	0.4403412840497667	-1401.4845051664386	10776.249764113676	2107.5217867380275	2811.8183678095106	533.1784318294701	9.510009228775205	59	18	55	1	38	0.1956460881649637	0.2972857204574476	0.30550351726417224	0.20156467411341766	
3230000	-31626.638280792868	-30184.80275332286	-1441.8355274700095	-30184.80275332286	211.85330231149996	3.9730342329439594	6.79025251580226E-5	0.43187065615329	6.653482202194382E-5	8.074572019107553E-10	0.4190900438856106	-1403.2517933548445	10430.467555578049	1472.702738883657	3090.198323109149	10.308480489044653	11.143702380971662	59	7	67	30	8	0.19598817088172446	0.2972857204574476	0.30550351726417224	0.2012225913966569	
3240000	-31649.911933705265	-30217.18061442773	-1432.7313192775375	-30217.18061442773	196.02279084136146	3.9730342329439594	7.198770701952703E-5	0.36654013994481355	7.15752288961595E-5	7.202894025233795E-10	0.37240569024816145	-1394.4465373914072	11155.432160717493	3827.1935445366976	3179.306253141217	13.193116020242467	9.617449019455217	61	19	53	10	28	0.19758049362594438	0.2972857204574476	0.30550351726417224	0.199630268652437	
3250000	-31691.413045557223	-30202.18176981889	-1489.2312757383318	-30202.18176981889	233.10883941120275	3.9414112299606003	5.989874781194005E-5	0.45613649274910945	5.7569091496731006E-5	7.436985521710955E-10	0.4620170467190129	-1448.087431420254	12079.113162235737	12985.001947751565	3926.9128900554565	25.778225996115925	20.489368651037807	37	21	74	12	27	0.19758049362594438	0.2972857204574476	0.30550351726417224	0.199630268652437	
3260000	-31704.50384273409	-30167.569300968295	-1536.9345417657976	-30167.569300968295	333.27161730540666	4.198262437891226	4.2189473020703545E-5	0.5348106202392612	4.2752289195251344E-5	4.810255770313362E-10	0.5222850415472262	-1492.4579307578279	20136.994439570437	20200.426206629196	4383.822021778196	232.05243685553958	25.113290849141002	38	16	79	1	37	0.19758049362594438	0.2972857204574476	0.30550351726417224	0.199630268652437	
3270000	-31780.4278299197	-30188.18847871668	-1592.2393512030199	-30188.18847871668	466.12673257247053	4.09906101802696	2.950978589140754E-5	0.45042308133013603	2.988899487236441E-5	1.5329201114829404E-10	0.4171864142938985	-1547.2088181133875	30729.483912475447	33117.37416942287	6171.018829228783	55.3515151563385	41.19684430960203	42	9	82	7	31	0.19333070857766288	0.2972857204574476	0.31255561367005574	0.196827957294835	
3280000	-31796.85483572065	-30185.677018650036	-1611.1778170706145	-30185.677018650036	556.6852497198062	4.09906101802696	3.143161534391424E-5	0.4630919496833448	3.171973182472852E-5	1.873449195313826E-10	0.43794098864590875	-1565.4866030880555	29113.639954654358	23912.44961058457	5962.743866857447	32.854682870864536	83.62979532784023	36	21	76	11	27	0.19333070857766288	0.2972857204574476	0.31255561367005574	0.196827957294835	
3290000	-31742.452584914518	-30188.334412141627	-1554.1181727728901	-30188.334412141627	358.66078146943244	4.09906101802696	4.042625420143618E-5	0.4551049007750444	3.994643037928585E-5	3.088117569812131E-10	0.44102864772925854	-1510.005440755992	22870.80318195569	24542.99882108561	6503.958292412258	46.563682060153766	34.8242085998882	36	11	86	4	34	0.19333070857766288	0.2972857204574476	0.3077166942245423	0.20166687674034842	
3300000	-31745.30794487446	-30191.486843409864	-1553.821101464598	-30191.486843409864	355.57691484582466	4.022820885803212	4.008184330172771E-5	0.511047141128887	3.938079203121858E-5	4.094635226853882E-10	0.5126162842058013	-1512.05455450209	19340.525851679296	4017.1404693585737	5125.1154453317	34.23060998248503	26.41396557155529	48	11	74	7	31	0.19333070857766288	0.3008215481315318	0.3041808665504581	0.20166687674034842	
3310000	-31685.97977041002	-30189.69419470953	-1496.2855757004925	-30189.69419470953	270.56007531287304	4.022820885803212	5.3718104652169956E-5	0.45820229782228195	5.411874548267031E-5	5.722758308264741E-10	0.44822949030750614	-1454.8527565465536	15921.04517329591	13449.251442026778	4055.4068252816437	22.544546154250224	17.97704067491327	24	29	81	7	30	0.20744796155013134	0.3008215481315318	0.3004260897158175	0.19130440060252052	
3320000	-31690.286053607753	-30187.76982491165	-1502.516228696102	-30187.76982491165	270.9654496221258	3.9142653888706676	5.597775389388642E-5	0.48995745425727366	5.405710753794936E-5	7.428024963516963E-10	0.49095311380000206	-1460.945696974014	10771.917962729185	15043.858859567672	4388.444304599502	29.695019270910787	18.613305473627097	2	53	79	12	25	0.20744796155013134	0.29893282874776467	0.3004260897158175	0.19319311998628763	
3330000	-31702.041845377524	-30204.468292948848	-1497.573552428674	-30204.468292948848	283.4088557512288	3.908403425837861	5.6382257151613435E-5	0.4448186798070787	5.386311465505505E-5	5.74416756462143E-10	0.44274420567169065	-1457.186680077779	7115.404053520032	11550.854022040314	3609.587286709568	22.596587307798643	20.851563325467552	4	53	77	10	27	0.20308844378160837	0.302470169420116	0.30124826681198913	0.19319311998628763	
3340000	-31727.869513711303	-30176.864100065897	-1551.0054136454069	-30176.864100065897	385.9096348909821	4.000174928021274	4.554623783620347E-5	0.4469603792557851	4.209111842240443E-5	4.0519884680394875E-10	0.47374334942553264	-1509.1105299834858	9252.356341875202	14873.926694602887	4409.270080547871	31.363122326569304	35.099559744933124	3	54	77	17	20	0.20291757841525931	0.2978283775805284	0.30131053242897615	0.19794351157523724	
3350000	-31655.438636090614	-30194.7624827268	-1460.6761533638135	-30194.7624827268	223.33088556990873	4.2497080498480795	7.588141721375663E-5	0.44932553903599703	7.271210879549104E-5	1.1089939400682704E-9	0.44645615624850155	-1421.5130622726113	11363.783095489425	3084.3089861408575	3718.8778422845617	17.606824256577678	11.288260051347827	51	10	73	25	12	0.194603126927607	0.2894501822932282	0.3127745388203505	0.20317215195881533	
3360000	-31682.282702140034	-30186.664678035944	-1495.6180241040881	-30186.664678035944	306.09377417742627	3.982043606775587	5.8097245453772877E-5	0.47339760211829646	5.8397546303690264E-5	6.918904589949549E-10	0.45446946294616347	-1454.1823162978142	11400.597120242399	16277.33604688042	2778.4222302692156	32.60275616265837	25.632566181091228	22	38	74	20	17	0.194603126927607	0.29484220365091873	0.30682093629893825	0.20373373312253706	
3370000	-31719.27451984292	-30186.114860590587	-1533.1596592523322	-30186.114860590587	320.3784085824829	4.0771739407460625	4.497558473211616E-5	0.4238900073029546	4.575587587368593E-5	3.7413339171444595E-10	0.42729445765876484	-1490.6838526172228	23538.18414372989	13143.138009611052	3179.8763454308964	83.70292437474512	37.40791803779031	16	45	72	3	35	0.19447023692344384	0.2949750936550819	0.3076996070716919	0.20285506234978343	
3380000	-31663.42678602642	-30172.424653730242	-1491.0021322961777	-30172.424653730242	246.38541585824956	4.0771739407460625	6.0679273490316805E-5	0.5223202598331479	5.88620453867798E-5	9.520450491311246E-10	0.512015307563359	-1448.1838028366199	15862.361502018119	8778.271513209262	3404.7399739781713	296.2517870751316	28.036204897182877	21	50	61	1	38	0.19609487513697021	0.2949750936550819	0.3097626346655511	0.19916739654239787	
3390000	-31699.863610512824	-30169.525622253048	-1530.3379882597753	-30169.525622253048	321.17273288217217	3.9386666320087675	4.5523760693218456E-5	0.5113651497803386	4.4766275097060384E-5	4.866055071550459E-10	0.48517182924349844	-1487.817620964434	6949.310714840077	14220.945918011455	3835.5695816324956	171.16333287877924	24.551486133361838	1	60	72	3	35	0.19548233856975128	0.29334495381820475	0.3111317797273881	0.200040927884657	
3400000	-31771.795385398706	-30197.904531823122	-1573.8908535755845	-30197.904531823122	400.91588203227786	4.253711579609023	3.816274567808316E-5	0.4742147188650252	3.862906967509526E-5	3.631925997716429E-10	0.4834624082943879	-1527.772906661785	117543.72158395266	16149.675913490602	6055.465030085722	40.977113424601384	33.06676019927581	1	62	70	23	15	0.19548233856975128	0.29334495381820475	0.3111317797273881	0.200040927884657	
3410000	-31681.580859672795	-30188.73202764736	-1492.848832025438	-30188.73202764736	246.57419535457913	4.0868831661568885	6.191556171591478E-5	0.4948944619356123	6.342535652211513E-5	9.832438437984003E-10	0.494008374138157	-1451.933287502801	10722.72742499031	11223.252199566754	3713.0969671469143	34.23296034281582	18.34265101431533	43	14	76	37	1	0.19548233856975128	0.29334495381820475	0.3111317797273881	0.200040927884657	
3420000	-31686.095652952776	-30192.984806295735	-1493.1108466570392	-30192.984806295735	267.68986104265144	4.0868831661568885	5.4878591863192556E-5	0.4820582025176826	5.67450213707565E-5	7.526090104181111E-10	0.48575133524726827	-1453.7855645988984	9751.643298289096	3823.3684949149842	3225.99341481229	40.496430741455455	14.940600218251802	60	38	35	18	20	0.19548233856975128	0.2970138413083004	0.3111317797273881	0.19637204039456133	
3430000	-31669.014390268625	-30199.439527581413	-1469.57486268721	-30199.439527581413	215.08112402131084	4.387522375280721	6.6654623768929E-5	0.4546825437177269	6.421072106648492E-5	9.392072103400793E-10	0.4730600646308531	-1429.8284328674993	12645.530479876361	4821.6720317984245	2604.3432829011826	59.89707179908931	10.328925155304317	45	57	32	7	30	0.20024681909622488	0.29669691002301335	0.3111317797273881	0.19192449115337476	
3440000	-31750.427384878985	-30195.47223397071	-1554.9551509082748	-30195.47223397071	339.74164997892467	4.230352183810154	4.132730621516228E-5	0.43601408894566224	4.0483211404775994E-5	3.292616311533747E-10	0.4444905400677278	-1513.2671484724904	19980.59598282239	7633.207626592235	4531.89592216219	42.34165529242822	25.717117029902223	47	53	34	11	26	0.20024681909622488	0.29535435139453675	0.30013664354994396	0.20426218595929546	
3450000	-31686.577281485243	-30179.299150044662	-1507.2781314405802	-30179.299150044662	256.95314748021895	3.8778872054400737	5.618359249083976E-5	0.48351411018763757	5.5067392155452215E-5	7.784576572583944E-10	0.49604702884546664	-1466.7750089568317	14948.497558275738	4533.147526105368	3056.715314700567	81.94547254368533	14.367732512285354	62	18	55	6	30	0.20024681909622488	0.3029947900448566	0.30013664354994396	0.19662174730897564	
3460000	-31693.685204693338	-30183.900872229333	-1509.7843324640037	-30183.900872229333	277.75329674352616	3.8778872054400737	5.439334305475744E-5	0.5231589736371838	5.288682232632757E-5	9.454129738454075E-10	0.5580696607667434	-1466.7809800603702	15683.241591692118	6098.003345855141	3046.616827249481	625.2151711875368	15.59569323373051	54	20	62	1	34	0.20024681909622488	0.3029947900448566	0.30013664354994396	0.19662174730897564	
3470000	-31689.903567204106	-30191.084553611447	-1498.8190135926586	-30191.084553611447	236.46161646079236	3.925484540482714	6.500055416070564E-5	0.48738452507568747	5.986224698382874E-5	1.1887713449615342E-9	0.543999801635038	-1455.5439614627346	14631.153089415251	6838.035338816354	2791.6496915680937	920.9616126295444	18.843771858061103	45	31	59	2	34	0.20024681909622488	0.3029947900448566	0.30013664354994396	0.19662174730897564	
3480000	-31665.050221537418	-30201.245769250636	-1463.8044522867838	-30201.245769250636	220.18365835268807	3.925484540482714	7.065490311804987E-5	0.4601885180284284	6.687422330059138E-5	1.2049388008110796E-9	0.5134920902034207	-1422.5434168482507	10128.968997386683	10206.937716496976	3255.432960165419	124.52727744382018	15.7966135081007	51	5	78	3	34	0.20024681909622488	0.3065263696706086	0.30013664354994396	0.1930901676832236	
3490000	-31670.798195372783	-30189.09500708076	-1481.7031882920237	-30189.09500708076	243.5210037134379	4.146897646315634	6.584541826579246E-5	0.4463199195821844	6.247793753710747E-5	9.92406466345657E-10	0.4777982099568281	-1441.2949114288103	12387.74164166246	8573.496503998833	4073.699054243461	22.322742335126616	15.947241505673455	24	13	97	1	36	0.20024681909622488	0.3065263696706086	0.30013664354994396	0.1930901676832236	
3500000	-31669.330398074104	-30182.037540162302	-1487.2928579118009	-30182.037540162302	287.79929794190195	4.146897646315634	6.185504707697307E-5	0.4373541536769601	5.82560275055849E-5	9.861581712249215E-10	0.5034404325517118	-1444.060884758345	8825.92736569519	20597.620542954588	5528.120020846621	94.46015743837381	16.819394229481034	20	18	94	7	32	0.19300490811400275	0.29877734682260904	0.3078856663979435	0.20033207866544572	
3510000	-31694.331741450755	-30193.155581594714	-1501.1761598560404	-30193.155581594714	321.5401980555455	3.8133821359146522	5.586468046909577E-5	0.49804901154819825	5.262628590527613E-5	9.081504756627442E-10	0.5328630360194926	-1456.1616904494385	11422.368484887636	15938.011211217157	4920.789988022281	1032.4691478652805	17.499980040782646	28	11	94	1	37	0.19719575614290438	0.30168157579905763	0.3007905893925933	0.20033207866544572	
3520000	-31674.007558604662	-30176.74543623643	-1497.2621223682322	-30176.74543623643	309.80117756187366	4.329282631429917	6.355350395179019E-5	0.5420821357850716	5.876677957319085E-5	1.2997359734482297E-9	0.5848081608279136	-1454.8181015100608	15591.364604894698	3144.68204492668	4342.044576833248	211.32236225987157	26.96463047750301	38	4	90	2	37	0.19555356179334	0.3008142739883986	0.3033000855528167	0.20033207866544572	
3530000	-31724.092695160933	-30200.228422688917	-1523.8642724720155	-30200.228422688917	315.6119004961281	4.329282631429917	6.077430973726801E-5	0.4892997727110438	5.698102702069027E-5	1.056219523644502E-9	0.533977180427845	-1476.4792339624837	22783.74327786244	3161.584119216412	6990.884758318256	3447.475510852442	33.49768842367446	30	17	55	33	36	0.19883443479245555	0.29832349372688477	0.3030954851454849	0.19974658633517575	
3540000	-31688.832946437666	-30193.559814930293	-1495.273131507374	-30193.559814930293	259.54667842979893	3.887933267717547	6.540079398077688E-5	0.5087352921169407	6.204387169128589E-5	1.0843505481291138E-9	0.5182424367535233	-1449.6434396999637	14490.666570481744	4767.816730699474	6077.544952371982	2676.665660438767	20.59717317789699	28	17	51	39	36	0.19883443479245555	0.29832349372688477	0.29845844299923296	0.20438362848142771	
3550000	-31701.30409283447	-30173.09064212935	-1528.2134507051198	-30173.09064212935	280.3142165048723	4.280862600482694	5.654263286945282E-5	0.4343128032914886	5.473370287072202E-5	6.316666905227136E-10	0.4463899864004114	-1482.5837937322085	14480.90319453349	7204.522641439535	6976.634662241928	2283.739214504427	32.64958246595647	36	10	53	36	36	0.19443445400661702	0.29832349372688477	0.3028584237850715	0.20438362848142771	
3560000	-31688.95121422398	-30198.959548917053	-1489.9916653069254	-30198.959548917053	224.96436442333518	4.311533435934761	6.318682817391985E-5	0.48274642810264423	6.267227443544189E-5	9.202263415743316E-10	0.48210766329051113	-1444.8898243089243	10704.56439629298	7825.865945395396	4880.376204230241	2510.630688549339	25.27483230394036	35	41	20	39	36	0.2056931352052469	0.29832349372688477	0.29897588414503046	0.1970074869228389	
3570000	-31626.64459516165	-30185.735989789344	-1440.908605372307	-30185.735989789344	198.71385876960693	4.046548855831531	7.541481238015157E-5	0.47524057266767866	7.274446178664184E-5	1.2727707578038646E-9	0.48112482571236653	-1396.5169390012568	11613.327138593822	6225.787492496206	2049.43567151924	2643.824722723031	8.445479117417243	29	45	4	58	35	0.2056931352052469	0.2968692275149047	0.29897588414503046	0.19846175313481898	
3580000	-31639.329831370324	-30193.85221266902	-1445.4776187013042	-30193.85221266902	203.07984812669102	4.39091459019667	7.239362017552677E-5	0.5053599293454547	6.94236060754324E-5	1.2206549317219282E-9	0.50473077495844	-1400.134505852387	15880.244609109206	5426.33949351585	2328.025233004227	3124.1153357837793	8.440873876917742	25	60	19	31	36	0.19432473926875432	0.306749641191869	0.3150102110943105	0.18391540844506735	
3590000	-31669.03074591888	-30201.272942752876	-1467.757803166006	-30201.272942752876	243.63549946456874	3.9674811021341254	6.118131946733955E-5	0.4497288408904604	6.0938818976359994E-5	7.224961124688101E-10	0.4462124997569462	-1424.2405132196836	17042.707151395818	7477.562636940208	2872.5059141739107	928.7423437964503	11.996005991589357	21	61	51	2	36	0.1957162297200719	0.30660597777805215	0.3068215830908446	0.19085620941103248	
3600000	-31631.548734245847	-30181.687886972104	-1449.8608472737444	-30181.687886972104	194.53407385152454	4.270720414310928	7.750805414674714E-5	0.420903467689152	7.633983590197965E-5	1.093977479882413E-9	0.4323042878260982	-1408.7651983200112	11244.65425383934	7299.545287422088	3065.711680384243	172.10404692718774	17.447182836576783	20	48	66	2	35	0.20136565222973452	0.30095655526838955	0.3068215830908446	0.19085620941103248	
3610000	-31686.701470901902	-30158.655418909766	-1528.0460519921346	-30158.655418909766	299.51929216367336	4.201182228581564	4.960950573465314E-5	0.45300389266913343	4.784535391808807E-5	5.291138170839129E-10	0.47098087490066903	-1485.0246748733239	14307.714718972089	7749.14639708541	3949.933519160694	486.4208467165015	22.918131570357545	42	50	42	1	36	0.20136565222973452	0.30095655526838955	0.3014565648077365	0.19622122769414058	
3620000	-31668.620376108283	-30199.512421741878	-1469.107954366404	-30199.512421741878	222.7607574360036	4.275657588131612	6.869772990746999E-5	0.4303209148808613	6.5086268472497E-5	8.773304595322069E-10	0.44221037976548905	-1424.197875647706	9403.96346191864	5454.697437250523	3696.835762808429	3956.338417244797	13.702842039861782	56	39	28	12	36	0.19569277594507933	0.30095655526838955	0.3014565648077365	0.20189410397879576	
3630000	-31707.94414274886	-30196.586797963697	-1511.3573447851638	-30196.586797963697	289.19100639510714	4.275657588131612	5.548145726547651E-5	0.461028087872226	5.3215698418922235E-5	6.253948695998385E-10	0.4650393465547094	-1469.644520080193	12608.920358293204	4176.954002704362	3290.727114586116	325.1418143627603	32.405804567006285	60	42	31	2	36	0.19569277594507933	0.30095655526838955	0.3046262743883293	0.19872439439820302	
3640000	-31713.207517315495	-30198.245311999923	-1514.9622053155724	-30198.245311999923	294.7892816267431	4.045436005992157	4.893757553146225E-5	0.47118398853190796	4.754246128729907E-5	5.615540565617545E-10	0.48864635373536913	-1472.3334332920037	21429.519670929374	9320.833052886552	3669.4776099216256	162.97442260832992	18.34800997644605	25	63	45	3	35	0.19569277594507933	0.30095655526838955	0.3046262743883293	0.19872439439820302	
3650000	-31699.833645908962	-30194.157646927837	-1505.6759989811267	-30194.157646927837	301.8441610662374	4.045436005992157	5.502896776851909E-5	0.46355825044648746	5.423500334803037E-5	7.294488611886165E-10	0.49421544425059954	-1463.1393697669325	24712.131032531208	8074.43773529504	3063.739949678632	176.630269577146	20.416588376165837	20	66	44	4	37	0.20355615410932584	0.2922880530825822	0.3032022160745693	0.20095357673352385	
3660000	-31669.907414399695	-30191.520582037916	-1478.3868323617794	-30191.520582037916	241.6967869377483	4.3498927406062755	6.556357721763968E-5	0.4565179819414089	6.535901654392522E-5	9.297389835419482E-10	0.45752563200070023	-1436.5351572391223	13893.013604505337	4999.1921502684745	3670.1081805621743	252.9374762432528	14.143115217156542	29	59	43	8	32	0.19649872306004726	0.2993454841318608	0.3032022160745693	0.20095357673352385	
3670000	-31691.670991217637	-30196.427115252958	-1495.243875964679	-30196.427115252958	274.49234598755805	4.227086781013805	5.981025430951589E-5	0.38972961376332854	5.854408286695952E-5	5.497176246455788E-10	0.3967191689336241	-1454.370190211859	11342.350802710584	8962.927392001382	2971.2905813343914	115.29207547745487	21.185453820248846	34	56	41	4	36	0.19649872306004726	0.2993454841318608	0.3119757649424161	0.19218002786567712	
3680000	-31718.810853349612	-30190.123273628044	-1528.6875797215691	-30190.123273628044	349.9182817638221	4.325494610284524	4.834467974146834E-5	0.3962818285753725	4.6472268935066184E-5	3.558468281157462E-10	0.41124627392583	-1485.9113059650635	18870.993760722882	10268.317418163897	3969.883081644116	215.22892280853924	29.978221466541587	42	47	41	3	38	0.19649872306004726	0.2993454841318608	0.3119757649424161	0.19218002786567712	
3690000	-31713.77494273003	-30203.881608683816	-1509.893334046213	-30203.881608683816	294.48880658775545	3.938379277329736	5.7376582954077935E-5	0.435826060777564	5.305197321184649E-5	6.343355491087887E-10	0.44992559217838257	-1468.091827630535	10322.663952083532	9347.494318984078	3714.496878175243	221.59676843450112	21.329207692738542	62	20	50	3	36	0.2046354748118313	0.2997110676577036	0.30347342966478924	0.19218002786567712	
3700000	-31732.79663122046	-30210.3896478315	-1522.406983388959	-30210.3896478315	292.5176063513105	4.343130607352859	5.404458217553632E-5	0.45335546230707846	5.0394426207502246E-5	6.505398379456259E-10	0.4864102204636404	-1479.1190411801986	13887.150886509487	10172.46782701581	6069.545534562094	245.38743876029392	28.62568350858499	35	8	88	2	38	0.19698450852764793	0.2997110676577036	0.3111243959489726	0.19218002786567712	
3710000	-31698.577392933286	-30187.24295624588	-1511.3344366874087	-30187.24295624588	251.93774209809257	4.245407595696017	6.399746079641013E-5	0.40372563511552656	6.0971873602192264E-5	6.733736821694428E-10	0.41639825053642077	-1464.3700546435698	12700.43102034786	18046.35994107212	7203.317837519374	3119.899280986954	42.64593743502184	9	14	61	50	37	0.19698450852764793	0.2997110676577036	0.3111243959489726	0.19218002786567712	
3720000	-31715.413799505528	-30195.202524738965	-1520.2112747665626	-30195.202524738965	247.08820291315752	4.089672581762696	6.002655467854249E-5	0.405423937528938	5.811173174240091E-5	6.203522366366061E-10	0.41942851390345415	-1474.3882183846831	11009.094929882509	10342.449155195893	4856.020924116342	3812.2707890690303	34.838354734035285	14	13	54	53	37	0.19698450852764793	0.2997110676577036	0.3111243959489726	0.19218002786567712	
3730000	-31668.063825819565	-30207.768219530644	-1460.2956062889195	-30207.768219530644	209.73239668875007	4.089672581762696	7.883290713390714E-5	0.4081044811938384	7.692542892603641E-5	1.2013584684616145E-9	0.4391927927548687	-1413.0623190884094	39812.66066620994	6767.997517483937	5909.1130277929715	2881.65615885524	26.79713022127152	3	27	45	57	39	0.19698450852764793	0.2997110676577036	0.3052315104704711	0.19807291334417862	
3740000	-31680.362536134515	-30212.35650755615	-1468.006028578367	-30212.35650755615	221.73891685046323	4.143450352497254	7.325739654276594E-5	0.45347364563387654	7.275087821873402E-5	1.4947460177252104E-9	0.5144031095877281	-1424.292738969325	8729.47360473616	6079.792184245825	2970.416076782736	2199.910769625222	23.060957022438814	5	65	49	13	39	0.20031652684686813	0.3025561430635691	0.3070302492192981	0.19009708087026592	
3750000	-31699.411713589383	-30210.668572345618	-1488.7431412437656	-30210.668572345618	241.41610018578982	4.143450352497254	6.196389206380056E-5	0.43241725808866965	6.27753072523414E-5	1.0027752971808453E-9	0.4900718810619597	-1441.8264241319946	19427.980456488483	8883.867649920629	2417.054858189917	4709.872878883598	20.07107534894159	12	53	13	53	40	0.2002586061726586	0.2941554340046424	0.3070302492192981	0.19855571060340219	
3760000	-31648.629895862083	-30182.977790921355	-1465.6521049407277	-30182.977790921355	247.15476109348035	4.276201223318856	6.706257918453912E-5	0.441840085441256	7.04605665646736E-5	1.1516664786157398E-9	0.4901533396794471	-1420.0814959658258	16945.583719356302	7508.691698118625	3299.063121632229	3066.3234148549604	27.274419793867605	7	52	10	62	40	0.1950455527413271	0.29142011428933	0.3130786357234796	0.2004556972458646	
3770000	-31702.646489936935	-30207.82081127267	-1494.8256786642648	-30207.82081127267	254.7695779744599	3.9416097586372274	5.806103499302169E-5	0.4305896784828944	6.189866853850272E-5	7.41689311978115E-10	0.4573269635780642	-1449.9567945492133	11132.702239805376	5724.73306905469	3640.920165694967	3547.569454711665	21.086895435467934	39	32	7	55	38	0.1950455527413271	0.29142011428933	0.3130786357234796	0.2004556972458646	
3780000	-31677.077375531284	-30208.238735397692	-1468.838640133592	-30208.238735397692	207.89495846213902	3.9416097586372274	7.166051344234278E-5	0.4022870699650927	7.329113954261065E-5	1.0152307425297563E-9	0.43552094185676754	-1424.8685214986056	9541.541239211965	4590.581446659988	4536.744404732573	2442.1096175473886	29.729541631862308	41	19	37	36	38	0.1950455527413271	0.29163959017681856	0.3130786357234796	0.20023622135837604	
3790000	-31667.632203671423	-30189.407464894874	-1478.2247387765476	-30189.407464894874	238.6759107118531	4.323230523019112	6.87361235766374E-5	0.39274945397036454	7.100302503027729E-5	8.582586108387497E-10	0.4132985015414902	-1433.427101033625	12781.033136907106	5602.884363879078	3372.9222372454265	3220.461723805886	22.47903796843924	27	47	48	11	38	0.19513203247427421	0.29163959017681856	0.3130786357234796	0.20014974162542892	
3800000	-31732.588168977596	-30220.633708832713	-1511.954460144885	-30220.633708832713	281.33001081815354	4.323230523019112	5.615334277711556E-5	0.3911309959333475	5.8651253963081926E-5	6.34133908225409E-10	0.42845621553144725	-1466.3154125046933	16395.212553717865	6291.831879751611	3978.5330367110405	3649.495631415152	44.11206253152422	23	47	8	53	40	0.19832343039415312	0.29163959017681856	0.3111633395732526	0.19887363985577697	
3810000	-31751.035406589148	-30195.752421086196	-1555.2829855029513	-30195.752421086196	346.890346889288	4.281038190723046	4.3326359308580784E-5	0.45855202831257996	4.581640709939152E-5	5.228428395625458E-10	0.49943989609751016	-1509.073207973329	17185.6591200212	11707.116772541822	5158.654676028351	2597.621800757816	48.95846432953352	26	52	30	23	40	0.1998661684774126	0.30289952003875686	0.2999034097113143	0.1973309017725175	
3820000	-31748.472343165307	-30185.26160139163	-1563.2107417736759	-30185.26160139163	337.34994609398126	4.281038190723046	4.465324794829258E-5	0.5014324209100786	4.6295917728094036E-5	6.467464611149592E-10	0.5492699914326401	-1517.0974821871844	32303.368626213305	8807.403694196273	5540.278668640438	1146.3076610015098	62.80362336493557	20	48	61	5	37	0.1998661684774126	0.2930767418829949	0.3097261878670763	0.1973309017725175	
3830000	-31769.987636366255	-30225.7512467405	-1544.236389625757	-30225.7512467405	339.67001446692376	4.1126542400264	4.611072258743319E-5	0.4294185330339083	4.808581061937078E-5	5.380558588235048E-10	0.4737129039351769	-1499.966979059784	27413.634256535166	9184.699963716434	5471.831809310423	339.7906328000494	51.846630300625435	16	68	44	5	38	0.1995113294944803	0.3001941617713037	0.3029636069616997	0.1973309017725175	
3840000	-31762.903517035462	-30210.526461191857	-1552.3770558436047	-30210.526461191857	335.10500241488427	4.219136889830399	4.259818547092779E-5	0.45564328162285367	4.5156768179336086E-5	5.144150312886943E-10	0.49322456177761875	-1507.7685830490393	14648.806217793519	12805.071210712307	6598.104099751025	587.146703263867	37.9206232988459	27	32	71	3	38	0.1995113294944803	0.3001941617713037	0.3029636069616997	0.1973309017725175	
3850000	-31713.070860511136	-30194.721430760655	-1518.3494297504803	-30194.721430760655	280.35661639749134	4.0707385925816215	5.116583681773473E-5	0.4148204651441202	5.548202497835428E-5	5.832073540296274E-10	0.4463992523793195	-1475.644686196576	30240.584971483353	8175.209235984948	4514.552388041125	81.05715294782219	28.612641790763803	18	49	64	8	32	0.1995113294944803	0.2950950160384401	0.30665001005409176	0.19874364441298903	
3860000	-31721.086831297496	-30168.59234123765	-1552.494490059846	-30168.59234123765	340.20524266859945	4.038480661313643	4.19339761981807E-5	0.46084209087468203	4.52663791231216E-5	4.917349147757262E-10	0.505591714981608	-1509.054503152913	35344.10134164451	8666.308636710526	5192.66170577997	83.44250080304327	30.88894429647859	21	48	63	4	35	0.20012044623666334	0.2944858992962571	0.30665001005409176	0.19874364441298903	
3870000	-31759.548460683047	-30180.488285007174	-1579.0601756758738	-30180.488285007174	382.9857135960992	4.2133129570191015	3.72730203623084E-5	0.48986077448101384	3.978753828773959E-5	4.021708597575277E-10	0.5083234481897164	-1534.1714326591878	28272.052106185645	9495.024076550742	4918.245519092983	552.1840633649826	41.55408841655189	31	52	49	7	32	0.20012044623666334	0.2944858992962571	0.31123494752463704	0.19415870694244375	
3880000	-31784.159993121506	-30213.79815376572	-1570.361839355785	-30213.79815376572	348.04980489323003	3.8439208014847246	4.2567678296553494E-5	0.43994922523816243	4.319826705448421E-5	4.56048917413939E-10	0.49391642911666	-1525.6856039803756	24730.814358241238	12380.104794326808	4737.5201697019165	592.0095922020954	50.73783654638056	19	45	65	10	32	0.19537359209140565	0.2944858992962571	0.30935544700596823	0.20078506160637022	
3890000	-31853.007391985662	-30181.222397687096	-1671.7849942985652	-30181.222397687096	536.3524081459437	4.071498083265466	2.5425671452130358E-5	0.44803357377700354	2.6900696803485412E-5	1.5201790166473775E-10	0.47153696816580204	-1623.5458942570137	20132.573089309022	25219.993234776357	8080.27609216744	3288.4969424348506	89.27570609993005	34	32	54	18	33	0.19537359209140565	0.30333986537062035	0.3025926804607735	0.19869386207720174	
3900000	-31935.247939850688	-30187.357279328353	-1747.8906605223342	-30187.357279328353	816.7966252431328	4.058187995303694	1.719469921100773E-5	0.4413700400236109	1.733304595611651E-5	6.766267340575171E-11	0.47813331304355794	-1699.8614384402213	39148.46826142643	30515.953361304484	13083.331492953446	634.3249208782473	134.56669347935303	45	37	50	11	28	0.19537359209140565	0.30333986537062035	0.3025926804607735	0.19869386207720174	
3910000	-31823.50068316172	-30188.215734203677	-1635.284948958043	-30188.215734203677	471.49866453904	4.203354822939357	2.9369979399695726E-5	0.44021755432168946	2.884294353555435E-5	1.697809768519583E-10	0.4499162330329658	-1590.0610668348502	26363.92565809495	9276.988638804101	8918.558371360905	369.57216149716277	64.0687199849004	50	9	72	15	25	0.1932896228127233	0.30333986537062035	0.3025926804607735	0.2007778313558841	
3920000	-31790.595535565295	-30217.510014140662	-1573.0855214246324	-30217.510014140662	320.2535327519586	4.203354822939357	4.2323275134573986E-5	0.4632817183206638	4.151351449487591E-5	3.8542030482707765E-10	0.4729246070572446	-1530.2936451766418	21272.199584868456	6741.014831275311	6120.03752607665	84.28194785646949	31.76163917261846	40	33	58	22	18	0.1916256082629963	0.3017687232871339	0.31094101324115875	0.19566465520871232	
3930000	-31701.035622826374	-30181.751351560888	-1519.2842712654867	-30181.751351560888	239.51520638154105	4.203354822939357	5.8813979513419553E-5	0.5024370197762116	5.92148617236429E-5	7.959754615850319E-10	0.4926922238022231	-1477.9417342877896	20205.44474595689	4726.668553180009	3146.977769651423	63.96454887149539	32.300676870728665	41	37	53	11	29	0.1916256082629963	0.29867803381920954	0.31393819014363744	0.19575816777415794	
3940000	-31693.36559506056	-30185.42035676654	-1507.9452382940208	-30185.42035676654	245.11319308578285	4.103059353041789	5.9567206283398316E-5	0.515733706416687	5.949131734936702E-5	8.726268124456868E-10	0.5083271819522869	-1467.539239884008	14716.51874946411	4243.9701965163495	2607.303262578169	60.007950408463564	32.419647991279106	40	54	39	19	19	0.1916256082629963	0.29867803381920954	0.31393819014363744	0.19575816777415794	
3950000	-31682.161033499462	-30204.525125302356	-1477.6359081971073	-30204.525125302356	220.61600188093837	4.2222860495566605	7.164665057759214E-5	0.5181736327277247	6.951990294775835E-5	1.30718536898077E-9	0.5105510292371208	-1436.8872770793778	17877.46082274838	3583.402362741285	2646.778454967237	40.143074870138896	39.19728435177202	30	81	20	14	26	0.1916256082629963	0.29867803381920954	0.3181431983045814	0.19155315961321398	
3960000	-31730.75944489499	-30206.004713260645	-1524.7547316343437	-30206.004713260645	300.65670240551395	4.092140457648093	5.8282642095111945E-5	0.4923328805081869	5.687967995840999E-5	7.64862598415478E-10	0.4799091309245377	-1482.862783043303	24816.16359111302	5205.375960207687	3075.964144657186	86.34102863298142	37.20057971127882	34	70	26	8	33	0.1916256082629963	0.29867803381920954	0.3181431983045814	0.19155315961321398	
3970000	-31724.373440912757	-30198.024380383493	-1526.349060529266	-30198.024380383493	344.02895229175994	4.195658054254275	5.406173825458357E-5	0.4995752571939847	5.4275109579922526E-5	6.924446069808106E-10	0.48320952439510684	-1485.205849179524	18747.398846118507	5944.804570302991	2551.915701751557	74.3951814244057	32.85876117441041	36	90	7	12	26	0.19301354406514623	0.2952999968491839	0.3199629875752317	0.19172347151043928	
3980000	-31792.21345475662	-30215.207285263845	-1577.0061694927745	-30215.207285263845	406.3989612136942	4.090298364595063	3.9718866873359094E-5	0.4642344569335758	4.0493518480860086E-5	3.377964266675425E-10	0.4605063049698057	-1533.3606843286727	25614.147855432195	7751.168083012255	6274.309661091445	155.50637616323016	33.40246790995059	36	96	1	14	24	0.19301354406514623	0.3059104460715147	0.30935253835290094	0.19172347151043928	
3990000	-31815.35922127095	-30199.18514913268	-1616.1740721382648	-30199.18514913268	491.71125826698614	4.090298364595063	3.0219766566505835E-5	0.4237214082543345	3.131139315518018E-5	1.8421869237831189E-10	0.44796159111172557	-1573.0127012114892	24219.258897560398	11854.425784445313	5617.623254930249	86.68769633906612	36.31852327408029	32	72	29	14	24	0.19301354406514623	0.3059104460715147	0.304296565831501	0.1967794440318392	
4000000	-31793.931190699273	-30185.89127509284	-1608.0399156064323	-30185.89127509284	472.2881198744327	3.9892812391258134	3.390018495715924E-5	0.40529767936824274	3.4388867927902E-5	2.367784168595348E-10	0.44468324466275594	-1564.93341589758	23537.610771691725	10347.570057327439	4624.7027186845	111.29060104636193	74.56604363782819	36	63	34	4	34	0.19301354406514623	0.3059104460715147	0.3060506956830751	0.19502531418026509	
4010000	-31884.442242530196	-30181.67525554514	-1702.7669869850567	-30181.67525554514	827.4893584921314	3.9892812391258134	1.9792933382195057E-5	0.4341895543104454	2.0253703411110647E-5	8.695698033234926E-11	0.4588008463109956	-1656.3582412653832	46677.603002760494	13910.460174213851	14123.460759282032	125.99601482383268	68.98618514805428	34	89	10	29	9	0.19301354406514623	0.2991353821949828	0.3060506956830751	0.20180037805679696	
4020000	-31876.568408046594	-30196.591935857818	-1679.9764721887777	-30196.591935857818	669.3613093828432	3.9113318783000373	2.221566809646032E-5	0.559941574934204	2.244480138332769E-5	1.7385652096789928E-10	0.5840556966835319	-1634.617341052643	42192.75247518371	12281.454859509362	2744.2755335882403	145.4067612381822	240.26009375707568	33	98	1	37	2	0.2000425438436082	0.29485482120285683	0.3033022568967391	0.20180037805679696	
4030000	-31857.899540421247	-30167.799362287467	-1690.100178133779	-30167.799362287467	753.9867836005893	4.2607575124083885	2.1357889142218947E-5	0.5862729213856024	2.128595169643186E-5	1.5078672168459302E-10	0.5714023515706783	-1643.0937367395404	61230.7586221803	14830.872480364578	8270.511776079427	123.31501508380894	121.17218651889063	29	97	5	25	15	0.19820585597539875	0.30078545120293376	0.2982530732235164	0.20275561959815222	
4040000	-31842.924227779804	-30193.829618041334	-1649.0946097384697	-30193.829618041334	533.3303799389329	4.2939677393306495	2.6655706344003793E-5	0.5371298971414833	2.6179530904113496E-5	2.339952070197249E-10	0.5635890155354434	-1605.7650449787766	37005.39872688017	8318.626385439795	1763.075840042389	107.16162910465543	112.88414425468304	40	89	7	32	3	0.19575975972965684	0.29517716648611814	0.3063074541860739	0.20275561959815222	
4050000	-31818.130481973112	-30216.676897351183	-1601.453584621929	-30216.676897351183	433.4580574841445	4.214333006979592	2.9477055614310943E-5	0.5676742022835114	2.9429182037275606E-5	2.9106713980218036E-10	0.5682311730477055	-1560.744471850346	37346.465863835605	6812.328973234636	577.4395231959695	52.15562158093778	26.56529417940706	33	98	10	29	1	0.18808792770602473	0.30563488560427327	0.3063074541860739	0.19996973250362923	
4060000	-31901.466962900427	-30205.160490508504	-1696.3064723919217	-30205.160490508504	833.0550701468196	4.214333006979592	1.7882706688867465E-5	0.527597587926978	1.8485388318901103E-5	9.151952015688468E-11	0.5408210634963397	-1652.3325663711564	79792.66762132614	12875.116756808771	929.667364878952	66.050440681502	72.54403673494292	29	104	7	16	15	0.2017903473730331	0.2946426746012802	0.3063074541860739	0.19725952383961393	
4070000	-31873.841679223395	-30198.529510352346	-1675.3121688710492	-30198.529510352346	718.2072204369553	4.512507759530306	1.986111485410017E-5	0.5613504224348252	2.0581798446351758E-5	1.0449112295103458E-10	0.5171382225664417	-1630.977639673553	61935.39190430021	11500.646823686424	2122.5177335089143	71.45802547438132	62.09793981093076	34	96	9	6	26	0.1987907924933449	0.30211610756913615	0.3050737299116862	0.19401937002583394	
4080000	-31793.194954465904	-30208.38190541429	-1584.8130490516114	-30208.38190541429	431.4410425413752	4.049828727138371	3.522648973025244E-5	0.5212368499781143	3.59211454947478E-5	2.812025810417451E-10	0.47665643791560913	-1543.7744882592922	31058.566769294343	6338.63421455981	1395.8182655529065	35.57356887219657	31.969076324559467	40	96	2	13	20	0.1987907924933449	0.30980789642088913	0.2973819410599332	0.19401937002583394	
4090000	-31787.480530810804	-30166.149716382413	-1621.3308144283903	-30166.149716382413	504.2587836871665	4.192777753201503	2.7783735776276503E-5	0.529952368331647	2.7540958101688302E-5	2.3013199881027174E-10	0.5506947897602205	-1581.4136256162035	28205.96089769344	7784.36664063999	255.55069657546804	84.0766843349316	28.569774898754645	47	85	11	8	20	0.19091975346634857	0.30980789642088913	0.29735370376082376	0.20191864635193973	
4100000	-31808.835346211432	-30186.696006573453	-1622.1393396379774	-30186.696006573453	514.4795371684802	4.192777753201503	2.728052995660126E-5	0.508879356453218	2.7453885485385197E-5	1.5716859651198616E-10	0.4664484152495495	-1580.788528620241	30731.66048504554	7812.676244759274	630.2328333105015	158.14593138959196	29.99586962400895	46	87	4	9	25	0.2078073299583982	0.29292031992883955	0.29735370376082376	0.20191864635193973	
4110000	-31833.824109580113	-30207.6657365694	-1626.1583730107118	-30207.6657365694	531.163577947395	4.044251149160605	2.633426836558064E-5	0.46484730305946764	2.5154736451018014E-5	1.3431824429290205E-10	0.4477621052367278	-1585.0427031280476	26221.23411544759	7206.871634944589	946.641993216243	154.8816365574275	28.70655913844636	64	68	1	13	25	0.2078073299583982	0.29292031992883955	0.3101020989021293	0.18917025121063422	
4120000	-31946.963167721577	-30220.349044940733	-1726.6141227808434	-30220.349044940733	969.6366050737406	3.936029400099146	1.6106512667555182E-5	0.4542179346966785	1.5443629548539E-5	4.9004322777821136E-11	0.4474972831046628	-1684.3870382768343	66807.70292227466	11885.865017071981	306.241269334137	72.51331108931664	73.6013992674347	62	72	6	12	19	0.20772447386585172	0.29292031992883955	0.3101849549946758	0.18917025121063422	
4130000	-31990.08468792024	-30202.32611546561	-1787.758572454631	-30202.32611546561	1452.6322583005292	3.8982001689096353	1.0965265973512636E-5	0.4309336922717877	1.0510497110876834E-5	1.746347260442997E-11	0.39803811354775537	-1743.5348516927047	82668.55034068966	20073.519875726717	496.8638566559513	154.98312137370053	120.28852123696896	52	81	3	3	32	0.19070369522272082	0.3004561937862402	0.3137347776507378	0.19510533334030242	
4140000	-31980.231465566765	-30192.439079450738	-1787.7923861160268	-30192.439079450738	1526.620487894147	4.291944681253422	1.117138698695846E-5	0.4515499706296377	1.0831273934342929E-5	2.2007853375023807E-11	0.4391062424271732	-1741.4786769595667	95202.75599396443	21598.8237776905	2776.4760168533558	131.07297011093215	122.87688995189485	48	86	2	4	31	0.19070369522272082	0.3004561937862402	0.3137347776507378	0.19510533334030242	
4150000	-32081.219750878674	-30199.64730641324	-1881.5724444654318	-30199.64730641324	2616.1778764372143	4.291944681253422	6.306336924210159E-6	0.4665216060880379	6.072391788394692E-6	7.467631631431812E-12	0.4405082028011665	-1833.8481881211762	105284.72566982651	36678.65315766532	3350.234725453905	204.89120429658732	170.08074362168028	47	85	3	9	27	0.19070369522272082	0.3069462078580211	0.3137347776507378	0.18861531926852151	
4160000	-31942.687996112454	-30188.6138446536	-1754.0741514588556	-30188.6138446536	1083.3596192874427	4.291944681253422	1.3137442661201095E-5	0.4398467330986149	1.2913857619414685E-5	3.109650391227467E-11	0.42512207433393184	-1710.491804768149	69600.04051848385	15749.848265847171	439.80254395618846	89.00096373978367	121.65569778758595	46	88	2	9	26	0.19070369522272082	0.3064623197195567	0.31241336814045045	0.1904206169172733	
4170000	-32044.118972788205	-30226.512891095237	-1817.6060816929687	-30226.512891095237	1607.2319488388068	3.7795161848985925	9.32234217138593E-6	0.5116065831099453	8.980325231798292E-6	2.2571110757306954E-11	0.5201618736616801	-1768.9397215335525	89653.14960724626	21667.81962082023	19476.83558573017	158.00474043365554	74.33721165421102	48	69	20	10	24	0.2079839976621269	0.2892193365497166	0.31241336814045045	0.19038329764770728	
4180000	-32007.311644432542	-30196.168034141858	-1811.1436102906828	-30196.168034141858	1611.1412686660783	4.274127137719686	9.981825887602913E-6	0.4948432030513307	9.70020016210636E-6	2.5725368619872122E-11	0.51074461379534	-1761.6006248914393	76646.55876904065	22404.249101934187	29008.649913396024	198.01192137173015	91.74404878024373	44	44	48	7	28	0.20177060793460222	0.2959444934954146	0.31241336814045045	0.189871530429534	
4190000	-31990.976007267884	-30181.293306397547	-1809.6827008703356	-30181.293306397547	1531.9723850659211	4.153557553172856	1.0495880281437463E-5	0.4932182348632247	1.0262828491130581E-5	2.8845312100051E-11	0.5015339730539119	-1759.7607361764792	71088.3908343852	19696.278405043144	32414.70987180882	294.76557473699216	93.51526325425054	44	73	18	22	14	0.19633852756902023	0.3000464224921446	0.30345859820900584	0.2001564517298306	
4200000	-31957.551889781684	-30196.36218120973	-1761.1897085719538	-30196.36218120973	1193.2848678584346	4.165813000131369	1.2397405708506123E-5	0.452887884482759	1.2603360551694523E-5	3.4836476110941206E-11	0.4614707282466632	-1712.5110246538873	59801.83867488574	14508.108996146868	17730.264698780502	83.39065661143894	183.04859248154193	50	42	43	32	4	0.20218666818126954	0.30076744308003006	0.29688943700887105	0.2001564517298306	
4210000	-31872.241438472447	-30173.298876513323	-1698.9425619591245	-30173.298876513323	811.0568165289261	4.108707946589624	1.8769907719546737E-5	0.5098741868869112	1.7880400868645964E-5	8.494954322625392E-11	0.5019447294746852	-1652.7447342244864	44771.447709923326	9999.263055243568	11787.450850633297	82.86506138023384	79.03933823248781	52	25	58	23	13	0.2022244652128226	0.30072964604847696	0.3055131486470323	0.19153274009166935	
4220000	-31964.884038563236	-30198.169493585752	-1766.7145449774819	-30198.169493585752	1208.221690044366	4.453284078176316	1.2900461027169759E-5	0.5271606855850667	1.2236602132427389E-5	4.400796031043399E-11	0.5242414262669619	-1719.9674053264562	53168.1530839011	17596.995423606535	16783.913210531056	80.8671245353575	17.813021661693362	48	64	22	36	1	0.1957602898505386	0.30072964604847696	0.30746370426924413	0.19604635983174154	
4230000	-31863.905721457708	-30207.08754268457	-1656.8181787731382	-30207.08754268457	637.7288279236777	3.9381566116783104	2.1265209779159854E-5	0.45991869920100603	2.147935225599085E-5	8.75383745080776E-11	0.43928342138534127	-1612.8611855195904	27442.753261707843	9412.9234680274	12193.63340700915	49.03971960920486	11.825537790194156	51	71	12	36	1	0.19185001275436941	0.30072964604847696	0.30746370426924413	0.1999566369279107	
4240000	-31853.208221505254	-30205.14089588035	-1648.067325624903	-30205.14089588035	660.0335381187749	3.9381566116783104	2.1107611668285178E-5	0.4613677425485181	2.146705102787713E-5	7.739365809338478E-11	0.41271689778405996	-1607.683918377024	42854.980816355186	10412.813093651148	94.56583660685932	55.0281788313437	67.27490002424089	46	86	8	29	2	0.1930315123810035	0.29954814642184285	0.3058103106551083	0.20161003054204654	
4250000	-31795.223800101132	-30166.954270167487	-1628.2695299336451	-30166.954270167487	610.8654712941393	4.090492920456738	2.4007473002300263E-5	0.5375065617763102	2.4402021034751785E-5	1.4004368326761873E-10	0.4900300513930951	-1587.364035462898	33599.097830056155	9037.00341045505	385.6391286554147	75.96289403797657	49.62080828003796	46	86	2	5	32	0.1930315123810035	0.29957421008741	0.3058103106551083	0.20158396687647945	
4260000	-31776.9237482927	-30177.881862185775	-1599.0418861069222	-30177.881862185775	567.2834326118056	4.1566580761500695	2.5818291870577212E-5	0.5032129166895352	2.7091183601121426E-5	1.5753467065596156E-10	0.4836064975450956	-1557.5069011529772	38925.21823212446	7068.645759010126	719.1220297362069	123.33747466223906	34.51991866863505	50	82	1	2	36	0.19654016330378618	0.29180164162921307	0.3100742281905225	0.20158396687647945	
4270000	-31774.733213631418	-30204.17682333252	-1570.5563902988981	-30204.17682333252	453.3128529948261	4.070632898858097	3.210025547685866E-5	0.5263356806385502	3.2270262800812444E-5	2.815511639391993E-10	0.5164746063752466	-1531.4713343571714	35547.33534539711	6413.971281543299	19.34666022341405	47.118454387460055	22.03269736536013	45	89	5	3	29	0.1977844698322993	0.2905573351006999	0.3100742281905225	0.20158396687647945	
4280000	-31755.74950582897	-30193.720266057942	-1562.0292397710296	-30193.720266057942	415.6861788289956	4.117694463745384	3.599098755332302E-5	0.5400175506879462	3.607244039790665E-5	3.8710429654877776E-10	0.5487760079372286	-1525.0886097550972	16189.8618005158	5749.44046014731	12.902557824338531	11.170549343556983	35.56304137332141	45	89	2	4	31	0.1977844698322993	0.3072513035550105	0.30201086368673136	0.19295336292596002	
4290000	-31761.998943326704	-30186.34123609118	-1575.6577072355249	-30186.34123609118	482.1540305691524	4.047151965625765	3.178847684384303E-5	0.5417763516278123	3.229929610416758E-5	2.9421842698953E-10	0.5307592161457935	-1537.1944477907432	26428.094241521798	7356.969575711283	24.78889848495769	39.938078313411005	35.88659067864855	46	88	7	21	9	0.20227458897449932	0.30415705515408914	0.30201086368673136	0.19155749218468135	
4300000	-31708.77668545709	-30164.053233053255	-1544.7234524038356	-30164.053233053255	403.078459610894	4.365528051005458	3.336135278467788E-5	0.5350749522245787	3.42634632293307E-5	3.205575042172407E-10	0.52208122754056	-1508.022483878978	20156.498701867054	5425.406808864108	28.663015168621467	21.670447672668534	26.819409324745724	47	86	12	3	23	0.1972445242346877	0.30402273666789364	0.307040928426543	0.19169181067087684	
4310000	-31639.704570095953	-30184.74578865272	-1454.9587814432339	-30184.74578865272	258.21379922369135	4.417472840820482	5.42297954514354E-5	0.5601879484318523	5.6903594154153713E-5	9.813244257886837E-10	0.5482963511590103	-1420.704567255273	17915.798145681576	3992.825506192921	19.1932187675151	7.746204633245094	8.209570489780946	39	94	12	14	12	0.19753876372549234	0.3046892920430674	0.30621424367547456	0.1915577005559669	
4320000	-31616.177417072704	-30191.62542403862	-1424.5519930340852	-30191.62542403862	191.47112632842072	3.9871769533828023	7.284404920236788E-5	0.47467627565494774	7.323177549675777E-5	1.1024250945799826E-9	0.4613690577775047	-1387.5729235791666	13479.337475901437	3709.023617275292	199.19066485412094	77.84428726283723	9.573076581088413	44	89	2	1	35	0.1956993935068636	0.3046892920430674	0.30621424367547456	0.19339707077459564	
4330000	-31603.194601988263	-30182.011382313256	-1421.1832196750086	-30182.011382313256	183.62297741116902	3.9871769533828023	7.733326338644434E-5	0.49512409294550164	7.361483227732764E-5	1.5468986840183067E-9	0.5230473251187605	-1379.887755757047	13909.49715450416	3021.6179584438532	5633.129030680428	54.71903355393347	8.062767317251446	44	79	9	5	34	0.1956993935068636	0.3046892920430674	0.30621424367547456	0.19339707077459564	
4340000	-31648.910326827143	-30196.939859436257	-1451.970467390885	-30196.939859436257	224.84163434113393	4.150399373992969	6.744189127451894E-5	0.5156455614933196	6.282856525905345E-5	1.0032940385964846E-9	0.49376010204008947	-1410.8566943239064	12279.28030693909	3221.3068493246737	3425.3946575133077	178.3758599585369	10.220660048398281	50	59	23	4	35	0.19768008454904257	0.300539738891014	0.3042335526332956	0.19754662392664904	
4350000	-31612.805450574113	-30190.517023422435	-1422.2884271516793	-30190.517023422435	183.91040081571307	4.05470752980345	8.02123302416408E-5	0.5147700298997017	7.592331730496733E-5	1.5458776853907522E-9	0.49630714016181965	-1381.4099628164872	12709.455663198005	2766.48818379548	4647.070269822821	60.60360647041529	10.889067239967506	43	78	11	3	36	0.19801563180833992	0.3010982104530469	0.3011908318626966	0.19969532587591776	
4360000	-31651.50908385447	-30209.12133402552	-1442.387749828953	-30209.12133402552	202.7289501754777	4.238106162245355	7.552096046998535E-5	0.5364439391827714	7.28454881860799E-5	1.5669505881119296E-9	0.5244228263605165	-1399.5497373731425	8132.588885060944	3308.1094550362454	3114.174863564473	1484.938219569928	12.530552486309867	44	83	7	1	36	0.19665978191170713	0.30448662470505256	0.3011908318626966	0.1976627615205449	
4370000	-31608.934801095384	-30165.412092181497	-1443.522708913885	-30165.412092181497	196.57587550734488	4.238106162245355	7.257512213882735E-5	0.5505645889417525	6.792844027539655E-5	1.5734073682460761E-9	0.5536689596638086	-1400.1218265253626	12258.968709522986	3838.315003130566	5301.84406218548	561.450914596218	10.19419976852264	41	80	9	4	37	0.18965112341688928	0.2995326856648333	0.31315342939773366	0.1976627615205449	
4380000	-31724.009900388868	-30204.193902901945	-1519.815997486923	-30204.193902901945	318.510462662772	4.238106162245355	4.759440986960045E-5	0.4688834797326434	4.646155828350517E-5	5.427203119821691E-10	0.4955452092178334	-1474.4995849378367	19414.53734430976	5444.290780305128	6726.818359211098	1252.1674006687792	13.071440791206767	41	87	6	1	36	0.1946307376015336	0.2995326856648333	0.30817381521308934	0.1976627615205449	
4390000	-31766.833995885925	-30182.67922531662	-1584.1547705693035	-30182.67922531662	388.999172426596	4.256381255475981	3.5591406998883155E-5	0.5212165082716005	3.3804781816835735E-5	3.512922190761952E-10	0.5470321534874482	-1535.6231766338306	28407.36758953698	12937.739494761452	7996.1738079414035	4537.463145638616	37.90714308307689	33	17	59	26	36	0.1946307376015336	0.2995326856648333	0.3146968103882949	0.19113976634533936	
4400000	-31730.202817549663	-30159.46323792733	-1570.739579622333	-30159.46323792733	370.09676727381924	4.217664479647707	3.869317554328316E-5	0.49357991563482084	3.736046029454505E-5	4.3831820802871117E-10	0.5417768226104355	-1520.0882631660158	23835.106878436316	54254.20760152806	6866.896693602456	4209.154536767311	30.474378784091705	22	14	70	29	36	0.1946307376015336	0.30114878884357055	0.31271105798579013	0.1915094155691069	
4410000	-31723.228312911044	-30187.29213572042	-1535.9361771906206	-30187.29213572042	341.9698104079142	4.217664479647707	4.577272185191046E-5	0.46380693911584686	4.462045153586913E-5	4.2138545769061137E-10	0.45982798993026375	-1491.6812398392838	22068.815612514765	27251.697749220148	5204.933415332655	96.28880883753112	17.929583191954908	12	26	96	4	33	0.19176862314544088	0.2937513231225551	0.3155731724418829	0.1989068812901224	
4420000	-31703.68471221854	-30183.513081391528	-1520.1716308270125	-30183.513081391528	302.29135193715774	4.134039800427197	5.030123463500263E-5	0.45340220862376635	4.970049073804074E-5	5.44548790984278E-10	0.46911382509956534	-1474.0383296228385	19178.900192984045	27162.875054853823	5475.748522943976	733.1102137909895	17.360505424587938	13	24	96	6	32	0.19176862314544088	0.2937513231225551	0.3155731724418829	0.1989068812901224	
4430000	-31818.211747600843	-30181.11238266868	-1637.0993649321624	-30181.11238266868	565.1293926838757	4.019101219239155	2.7098788194399475E-5	0.43241422570036825	2.679158304492014E-5	1.5052697633508728E-10	0.44457731300882986	-1590.4291611692001	31572.225208725155	18877.372274389145	9446.694762802284	747.7789966759614	36.59939157918828	32	12	92	1	34	0.19730650707989433	0.2937513231225551	0.3193191218971608	0.18962304790039103	
4440000	-31844.467830871294	-30196.652906765	-1647.8149241062931	-30196.652906765	599.9692189312632	4.264892944121761	2.6925857860902107E-5	0.4393703658270393	2.5796669008407532E-5	1.5182687951833166E-10	0.4667906218652605	-1600.8685016154511	32005.879833193067	34443.571190111696	9020.431049014403	349.5890864377639	70.90425098079314	16	19	97	9	30	0.19730650707989433	0.29302964277765553	0.313731824527255	0.19593202561519632	
4450000	-32021.37350438911	-30217.216308221916	-1804.1571961671941	-30217.216308221916	1234.7705768906774	4.220772607844746	1.2788747724846141E-5	0.3900428925529925	1.208932170867768E-5	2.4373407763963914E-11	0.40376886469827344	-1753.4107256020982	56086.616871401515	79910.25050518372	19043.841336646736	978.7693046284439	119.63431381811183	19	18	95	6	33	0.19262623382534094	0.2977099160322089	0.3187716713708983	0.19089217877155307	
4460000	-32008.150796816317	-30214.446464557568	-1793.7043322587492	-30214.446464557568	1355.652173716959	4.220772607844746	1.2850675149185328E-5	0.45938823484551133	1.2240400338232638E-5	3.857193722218886E-11	0.4987634976228048	-1741.3731952094881	75006.41675291222	73382.90346270005	16891.969704104184	3686.0401018067587	130.66715563867442	13	31	88	5	34	0.19449862886742217	0.2934621971699194	0.31689927632881704	0.1951398976338426	
4470000	-32016.769735073976	-30195.9259688431	-1820.8437662308736	-30195.9259688431	1623.1133807735482	4.1724835581064434	1.0987687822586114E-5	0.4853059264621487	1.037016077265763E-5	2.7429032608934827E-11	0.5004644497784463	-1766.4695419433172	79204.84476896172	55607.451695359334	22569.134457836906	16087.113627056699	182.92346144910996	41	7	68	21	34	0.19449862886742217	0.2965438214069521	0.31125675367068434	0.19770079605494253	
4480000	-32085.960523351787	-30211.25240028704	-1874.708123064746	-30211.25240028704	1868.0462579402565	4.400039584850703	8.33431630233276E-6	0.44601004516157483	7.843115203298414E-6	1.2614687194731075E-11	0.45169749970873885	-1823.9452225215305	103903.96495552249	22690.474551554933	28230.38559275446	500.8736833994808	206.77257723052585	60	9	65	7	30	0.20900039925738062	0.2954527549577811	0.30157176435862826	0.1939750814262112	
4490000	-32008.719524778367	-30218.940194938383	-1789.7793298399865	-30218.940194938383	1412.916394302755	3.93167968595999	1.220742347414657E-5	0.40640874896633644	1.1888212278021337E-5	2.552711411953495E-11	0.4205085412733995	-1738.4968529325663	104431.00645328165	137483.32759807314	21327.807621965017	97.57339601253913	129.83282865981357	26	5	102	26	12	0.19173631578243153	0.2942929913324654	0.3133888840203811	0.20058180886472315	
4500000	-31929.43495978127	-30194.47772886154	-1734.9572309197265	-30194.47772886154	983.2996558506358	4.313435737223591	1.6221804694374712E-5	0.47629976610785907	1.5764359540728665E-5	7.464088851482581E-11	0.5235534227812271	-1686.826429205042	40396.04478382216	38914.86477038173	15839.576292443644	189.81437789656064	131.57907062374224	34	13	86	7	31	0.2044898240852521	0.2942929913324654	0.30063537571756055	0.20058180886472315	
4510000	-31759.949579321194	-30204.764993924062	-1555.1845853971308	-30204.764993924062	308.95301814618125	3.8869948497361593	4.877245403320169E-5	0.4128712588294878	4.729033023208859E-5	4.762650082723551E-10	0.44673905984321266	-1512.6101954257788	14622.405222452131	13604.288872682311	4145.370209857293	172.30007015931366	21.785173909202836	35	10	90	11	25	0.19659629257526576	0.29951619022936143	0.3012790085090498	0.2026085086863242	
4520000	-31729.303591993426	-30192.158889892275	-1537.1447021011502	-30192.158889892275	285.3389050985192	4.0840658355326385	5.469080403911891E-5	0.4487693101275821	5.10421953273698E-5	6.723381461846942E-10	0.47293269423162265	-1491.6090748311976	6348.338943759087	23181.59850506367	6258.630478545638	397.53394538284624	29.026458017892665	6	33	93	8	31	0.19659629257526576	0.2910296668329578	0.31394576211867414	0.19842827847310357	
4530000	-31832.112777284594	-30210.244545154772	-1621.8682321298204	-30210.244545154772	476.4094955469568	4.054522314061495	3.258794985021044E-5	0.4375462449024353	3.070583070737049E-5	2.241538093462613E-10	0.4629757343498949	-1575.0433174172015	27621.81695224998	34420.71215526872	7644.593763512203	515.7768033335906	33.693954367129656	29	7	97	6	32	0.19300201828708569	0.29227721660864286	0.31118499233018404	0.20353577277408863	
4540000	-31755.377261263995	-30195.616929771673	-1559.7603314923226	-30195.616929771673	350.021181906059	4.036033343652675	4.337921060133453E-5	0.45464802150403333	4.087014613906631E-5	3.7972765605796146E-10	0.4662431626827713	-1515.1560475866195	15688.44587866529	19932.313409778268	6242.900160722721	303.0325868835286	31.367811719856796	29	16	87	9	30	0.19300201828708569	0.3089575739900507	0.30233472393083627	0.19570568379202857	
4550000	-31703.619986751663	-30195.01186839904	-1508.6081183526217	-30195.01186839904	273.4334320096477	3.8900503863462035	5.522321750315849E-5	0.49152654571005955	5.25465361846238E-5	7.282525576198215E-10	0.4901526813688243	-1466.1391842300563	15739.383064957547	2033.1296354513709	4741.520151812742	178.34584700976396	17.163631320679897	45	13	75	9	29	0.19300201828708569	0.3089575739900507	0.30233472393083627	0.19570568379202857	
4560000	-31682.826487653598	-30197.307562519178	-1485.5189251344198	-30197.307562519178	242.80315721205687	3.7796551678938703	6.437630231187819E-5	0.602746785007249	5.853434649427741E-5	1.1981300558262713E-9	0.558951568711162	-1444.3435669941255	10699.080498623358	1928.8655852433699	3930.526483256961	119.34464959953718	13.97918738379154	50	10	73	7	31	0.20054163371283387	0.30593326201287596	0.30233472393083627	0.1911903803434551	
4570000	-31696.133853767784	-30200.523662682597	-1495.610191085188	-30200.523662682597	259.3609534985595	4.1092436935726715	6.306283216594481E-5	0.5626082540383616	5.5673638800754806E-5	9.873461814279336E-10	0.5396965820999781	-1452.8481957066035	10848.667342998651	1265.0707877728094	4195.413532339884	254.95315347287513	15.687569313760573	50	10	72	6	33	0.2085486922270409	0.29591978407229436	0.2973903962308067	0.1981411274698592	
4580000	-31731.573278352553	-30194.91959606091	-1536.6536822916441	-30194.91959606091	297.09198635194	4.069180317203534	5.3645398707740325E-5	0.5524860015866473	4.8962093788225026E-5	6.97977714761101E-10	0.5180721009851912	-1493.8203943964354	11267.855284727093	5394.012662261659	5859.3938885408625	286.02346929553124	24.29458947405764	46	12	73	9	31	0.19273981874705792	0.29591978407229436	0.311039856100556	0.2003005410800929	
4590000	-31713.59880396489	-30199.44608850246	-1514.1527154624293	-30199.44608850246	278.9763605164529	3.7863663134318473	6.183007866404245E-5	0.4586955831607915	5.806570313241582E-5	7.63713633185606E-10	0.45789348394258306	-1471.4088221021887	10749.695072861294	4314.746885123832	5827.461562692921	456.6529814812096	24.769991279324316	74	27	30	10	30	0.19395339083264987	0.29591978407229436	0.3098262840149641	0.2003005410800929	
4600000	-31686.80693091705	-30171.153777229923	-1515.6531536871248	-30171.153777229923	259.49441181572365	4.312419361730938	6.161287586015872E-5	0.4600625487335441	5.66355893162646E-5	7.354790405676498E-10	0.4653737979729363	-1474.4814747729927	12026.415785376099	2924.721805380374	3737.1806741970972	178.75866191824932	21.812357530519733	71	29	31	17	23	0.19641196556676147	0.29346120933818276	0.3098262840149641	0.2003005410800929	
4610000	-31756.415406046723	-30182.227985216934	-1574.1874208297882	-30182.227985216934	397.65798924049375	4.075679247963131	4.049357062600448E-5	0.4196420039088912	3.9885895446534957E-5	2.98233437126398E-10	0.4293196961328813	-1531.3987560489218	15177.875946319951	5868.408813650363	6443.002190385278	209.57405190512281	30.4891418892508	69	25	37	15	25	0.19641196556676147	0.29383586390120425	0.3194197997531644	0.1903323707788711	
4620000	-31711.23541127966	-30174.26843352108	-1536.9669777585807	-30174.26843352108	298.7538986820881	4.344609543079965	5.062346551254751E-5	0.457039533087032	4.875936736274871E-5	5.785915451376251E-10	0.4812752954225261	-1495.6099320068433	13574.072799549407	3261.209825216222	3869.230864909708	153.27764552376766	27.47424403244276	65	25	42	13	26	0.1989660543795836	0.29128177508838216	0.31968641718982327	0.19006575334221223	
4630000	-31739.22740749481	-30175.958554725526	-1563.268852769286	-30175.958554725526	337.95741074545526	4.141136104321551	4.944324872612852E-5	0.4568847100779803	4.8526678534574904E-5	5.418780520615712E-10	0.4670582161496708	-1521.6707807501116	11832.086171054038	2288.5159862284013	3897.4591626815513	259.37958364296526	21.09387851131454	78	22	33	21	17	0.20821289019636577	0.29128177508838216	0.31043958137304106	0.19006575334221223	
4640000	-31725.068007176254	-30175.885292933468	-1549.1827142427853	-30175.885292933468	311.9191956675175	4.282586886018946	5.248754887854542E-5	0.5017859915315215	5.0337371515159304E-5	7.75449005404569E-10	0.5348658570057798	-1505.7270238568058	16606.946670150115	12317.560635275644	4613.424999121563	237.23315156106315	21.35710492598484	34	35	63	20	19	0.1915936686349302	0.306628503258857	0.3043513854849296	0.19742644262128442	
4650000	-31784.717556121563	-30187.035006490816	-1597.6825496307456	-30187.035006490816	391.65224629583327	4.282586886018946	3.816093057350985E-5	0.4898331132765798	3.7537913743991275E-5	3.8099909182145006E-10	0.5056957355624258	-1552.3444443658298	21435.280826754544	22752.918969451835	4605.371724382228	458.74975962704787	17.06853506412396	33	36	64	15	23	0.1867577765711434	0.30546837082591594	0.3043513854849296	0.2034224671180122	
4660000	-31718.93740370015	-30211.324308623753	-1507.613095076398	-30211.324308623753	249.40238766694054	4.201363381151489	6.102241285377974E-5	0.4327362861515486	6.08719087616677E-5	7.338953677257409E-10	0.4424892789943358	-1465.8196319679575	12951.67608148512	8020.100380736643	3368.272078871256	220.69376942499773	17.084286122641384	25	40	67	17	22	0.20109027115759004	0.2892371803510305	0.31593329917593693	0.1937392493154437	
4670000	-31707.052045088323	-30185.872161781404	-1521.179883306918	-30185.872161781404	256.6634823706297	4.080219159273547	6.121214106660705E-5	0.5148588997045996	6.13230225939235E-5	1.0266835266822747E-9	0.5294417595637725	-1478.6106651135328	10703.470937462442	15835.56822754521	3046.25312106213	150.97221945215722	24.1202403051431	51	15	68	17	20	0.19389667874536648	0.2983731278246033	0.3070383317991364	0.200691861630895	
4680000	-31680.479684846126	-30206.62929553762	-1473.8503893085067	-30206.62929553762	190.1243430173642	4.210439625796067	8.265491484726558E-5	0.45188765637078515	8.284120785788787E-5	1.4389739945741616E-9	0.457688360926693	-1432.5115096076795	8247.466142939998	10466.625834482034	2808.484066510216	162.81537883651748	29.576206919673364	51	9	74	15	22	0.19884150176924706	0.29868362528690634	0.3070383317991364	0.19543654114471137	
4690000	-31690.847803251025	-30181.275109685834	-1509.5726935651915	-30181.275109685834	248.56153217826315	4.210439625796067	6.872227259252032E-5	0.49211051952522533	6.499609817039845E-5	1.064148824076291E-9	0.49973000427493325	-1467.9077666263981	12080.937965748868	4928.372469422002	3111.9219441574246	279.7221057563539	49.004894256323695	50	26	56	7	32	0.19194960704205807	0.30104856120404966	0.3070383317991364	0.19996349995475704	
4700000	-31696.5685593273	-30188.89231826728	-1507.6762410600218	-30188.89231826728	252.3420684661934	4.12139563392805	6.289841512726249E-5	0.4554071588154841	6.128621549013616E-5	8.069463151472082E-10	0.45234855638754795	-1465.046428006884	10714.566451679444	9847.136030083246	3192.74279002659	460.07442070082897	30.191359625249277	31	39	62	11	28	0.1991565298778533	0.30317577808990637	0.2977041920774845	0.19996349995475704	
4710000	-31686.5261024301	-30188.172481694255	-1498.353620735845	-30188.172481694255	235.73735222553975	4.12139563392805	6.738742230505194E-5	0.47067367081204975	6.719367610295749E-5	1.0045874575078767E-9	0.4806528404664923	-1455.183854935368	9946.097978034168	15089.302016025567	2696.5772314166993	420.4635040198152	28.180157208465552	35	34	64	9	29	0.20067960154908887	0.3016527064186708	0.3008718723166278	0.1967958197156137	
4720000	-31644.294727192657	-30217.569289654228	-1426.7254375384282	-30217.569289654228	162.17489708615608	4.21333313879362	1.007233815887984E-4	0.5202066545893843	9.440534690079847E-5	2.4337436890078626E-9	0.5003673980199517	-1385.0445056317496	6031.951985076843	10116.7214482374	1877.2014285482658	372.07512353169204	18.452164192175353	49	20	59	12	31	0.19608116368509593	0.3058601196980669	0.30331868092179703	0.19474003569504134	
4730000	-31639.732039861778	-30205.823946404635	-1433.9080934571425	-30205.823946404635	163.7332291767234	4.269630955860421	9.91023328344503E-5	0.5259859879051814	9.200585872912437E-5	2.174869359525294E-9	0.4955080094404201	-1395.2354333189019	6138.132665795088	2357.5626788256773	1883.2574502225032	151.95304812766398	17.53190392244063	64	7	62	6	32	0.20067659446423758	0.3023657442391749	0.30331868092179703	0.19363898037479169	
4740000	-31643.480765142463	-30205.556796433073	-1437.9239687093902	-30205.556796433073	165.8687111499761	4.269630955860421	8.634459468145001E-5	0.4308594368132921	8.367373116538012E-5	1.2759060451527886E-9	0.426840721463168	-1399.4377835638704	7507.741765423435	2637.5213738047614	1855.1350585322516	111.01647646696249	25.845593318457706	66	13	53	8	31	0.20067659446423758	0.3023657442391749	0.30331868092179703	0.19363898037479169	
4750000	-31629.33801037228	-30193.224668120663	-1436.1133422516189	-30193.224668120663	157.332970848658	3.9669803324129185	1.0060825505062433E-4	0.41760468707508897	9.645130997267111E-5	1.5382145644603875E-9	0.39189655301032594	-1395.9196188459825	8087.414189911397	4438.372642932873	2875.4243895087347	229.2363026033914	20.19553408345975	74	3	56	6	32	0.20067659446423758	0.3045830223724352	0.3008121341534997	0.19392824900982872	
4760000	-31638.417806566078	-30191.706331764984	-1446.7114748010931	-30191.706331764984	173.53481301000988	3.9936004822050837	9.294703797968574E-5	0.44456609222068877	8.749722990153796E-5	1.6365787301844175E-9	0.440609506115882	-1405.871114890577	8148.82267708381	5303.552505683104	1679.965105301896	568.1722560400237	19.38921383067512	65	1	67	8	30	0.20067659446423758	0.29623865553841894	0.30729263627201353	0.19579211372533115	
4770000	-31653.54974737686	-30218.160861974553	-1435.3888854023078	-30218.160861974553	178.8513778400827	4.460063327325514	8.570938784848013E-5	0.5434544541197412	7.978224902933436E-5	1.7852421834930329E-9	0.519869685508426	-1396.9105825573397	9416.425959719381	1747.575274211598	2009.1075987058423	44.64483655675059	13.98184565838379	64	1	72	3	31	0.19658452138592783	0.29623865553841894	0.3131499204075631	0.19402690266809125	
4780000	-31624.36876279711	-30187.361067049394	-1437.0076957477152	-30187.361067049394	177.56233714473615	4.434257725232844	8.9550888841096E-5	0.515748192682987	8.293751997932554E-5	1.764531254648684E-9	0.4963349650084494	-1395.328966264987	12920.930140873275	2710.863528907235	2221.8301686219684	547.3474021887911	11.371079016218717	64	16	54	4	33	0.1969455358836539	0.29623865553841894	0.31278890590983705	0.19402690266809125	
4790000	-31622.54193669423	-30176.297966927516	-1446.2439697667148	-30176.297966927516	203.52338447513912	3.8538068360118696	8.067264582336797E-5	0.533751591578612	7.383320397136978E-5	1.700479935285299E-9	0.5394751999476313	-1407.1282297334435	10369.445295821917	2261.7015325813527	3171.5719126984673	18.797105129496043	16.14321761418431	60	31	43	7	30	0.20176130987177496	0.29623865553841894	0.307973131921716	0.19402690266809125	
4800000	-31674.979786161755	-30216.288172611272	-1458.6916135504816	-30216.288172611272	207.1625165887399	3.9876199191710064	7.691979649116047E-5	0.49091270061068193	7.006189556676606E-5	1.2030754230024011E-9	0.4808963941491962	-1418.477068874538	10769.173563704693	1635.0004864067519	2549.5015390971244	185.51039363297252	16.018254032128894	62	9	63	3	34	0.20147104740732866	0.29623865553841894	0.3082633943861623	0.19402690266809125	
4810000	-31654.904760682646	-30175.196990646764	-1479.7077700358818	-30175.196990646764	230.49177018129424	4.071251451772574	7.260408530333286E-5	0.4908298169866103	6.641704226625701E-5	1.1389727628902608E-9	0.487874051267557	-1437.213214269485	8419.804821358888	2969.9481720374647	2970.3786005826737	1408.9403666461417	17.471360759216402	74	9	50	3	35	0.20057435048710648	0.29623865553841894	0.30916009130638444	0.19402690266809125	
4820000	-31670.86948775592	-30182.635473219343	-1488.2340145365777	-30182.635473219343	244.08815027147395	4.071251451772574	6.336886878722275E-5	0.4811947957040455	5.781677779709563E-5	8.186901701882619E-10	0.4782863588232185	-1443.939443938205	12406.199719300028	3227.4044187348914	2690.444915671336	2921.491943661863	16.67471620215494	67	12	39	17	36	0.20057435048710648	0.2932746524138765	0.30916009130638444	0.19699090579263362	
4830000	-31812.74134556749	-30204.415015271807	-1608.326330295683	-30204.415015271807	513.157379355203	4.071251451772574	3.3104542085777525E-5	0.47794747501586476	3.1507552039355216E-5	2.2870172701097942E-10	0.4726971071283149	-1561.6105372601944	19481.03115869811	5894.500484111821	3803.2134039913076	4911.602769254657	41.722555892021234	71	11	23	30	36	0.20057435048710648	0.2932746524138765	0.30916009130638444	0.19699090579263362	
4840000	-31692.443831364842	-30206.54813876365	-1485.8956926011924	-30206.54813876365	244.86420181106618	3.8364960291215895	6.807396241807852E-5	0.37954165406696067	6.599830313784425E-5	6.797391358886226E-10	0.3902488509948218	-1442.846404514189	9656.372270972082	1996.8146008926394	2666.8185526460647	2559.636706035129	23.856194606488398	70	9	55	2	35	0.19575940264236105	0.2932746524138765	0.30916009130638444	0.20180585363737905	
4850000	-31718.67171963017	-30199.04077368874	-1519.630945941429	-30199.04077368874	267.1373056775986	4.335474677875761	5.30446598090586E-5	0.39347826170178585	5.3153320283675E-5	3.9889763907280603E-10	0.3763323161349241	-1476.4423379426682	11731.569773479992	3716.0546365181926	4934.90507932284	909.9146385262438	20.84135546002361	73	30	23	9	36	0.19575940264236105	0.2932746524138765	0.30916009130638444	0.20180585363737905	
4860000	-31669.88109461141	-30210.78087519738	-1459.1002194140326	-30210.78087519738	217.14491797420823	4.141966001554658	6.388515199104248E-5	0.4557978058764079	6.138225563002048E-5	7.897441437563145E-10	0.44311875564945397	-1420.0403741672478	9343.03068286261	3336.8627870849045	3578.5181895832707	33.880400151058595	9.718227315621453	78	29	26	9	29	0.19575940264236105	0.2932746524138765	0.30916009130638444	0.20180585363737905	
4870000	-31716.913059263105	-30183.520842481266	-1533.3922167818366	-30183.520842481266	345.48278402938604	4.081661222082793	4.0355825853095425E-5	0.5772634315300237	3.817831638724494E-5	4.958790159460075E-10	0.554096713091813	-1491.6168683039323	18036.489301268324	9470.287407314932	4571.681746819565	35.10979938447671	13.28509737242058	76	6	51	1	37	0.19925031546938768	0.29385516302093595	0.30728520387284897	0.19960931763682843	
4880000	-31746.914265986525	-30194.708825615657	-1552.2054403708669	-30194.708825615657	406.6731341507581	4.097613014567848	4.255018146870742E-5	0.5388446368329715	3.8499267368266746E-5	4.556869735055841E-10	0.5137058235372116	-1503.6415598567933	20053.618841138006	8818.510703353857	3709.921111733663	7823.380324558011	18.242503385773496	71	8	54	1	37	0.20490426820478114	0.29367256681988024	0.3018138473385112	0.19960931763682843	
4890000	-31789.699380903687	-30193.61180084413	-1596.0875800595563	-30193.61180084413	434.2375425659705	3.819603694938625	3.339548401637334E-5	0.5882726968769016	3.03532974558807E-5	3.337500158283346E-10	0.5551345065875272	-1549.6293026372396	18634.087049176782	14907.160771699639	5358.047599823944	1797.0528278645954	24.537540540204315	48	38	48	1	36	0.19867976156981934	0.29367256681988024	0.30803835397347296	0.19960931763682843	
4900000	-31752.6975018882	-30200.333150926228	-1552.3643509619717	-30200.333150926228	351.19058236878794	4.07209321597284	4.2820745377980644E-5	0.5104823557211835	4.123974093164301E-5	4.4001224743916324E-10	0.4927115990622413	-1504.046652060245	19169.886923543276	20966.291480956846	4037.829915187415	4758.263988840071	20.448469604073576	60	13	41	22	35	0.19867976156981934	0.29367256681988024	0.30803835397347296	0.19960931763682843	
4910000	-31752.577802197444	-30182.99522917152	-1569.582573025923	-30182.99522917152	402.38591029222215	4.310566362706016	3.795868597206889E-5	0.510012322593095	3.509999552965565E-5	3.1442737524103377E-10	0.4944362168185062	-1521.9419809469373	18178.45977089782	21245.480734675064	3510.7100057329085	3366.900984229442	22.395931074155254	67	6	57	5	36	0.19839305857213557	0.29330923791929103	0.30868838587174596	0.19960931763682843	
4920000	-31736.62646095374	-30196.739128416175	-1539.8873325375648	-30196.739128416175	345.6022325141806	4.310566362706016	4.2681265300321384E-5	0.47513368996872557	4.084773167294695E-5	3.7331965983508303E-10	0.457871252246104	-1496.4905217789892	13906.634742665381	4169.149828385299	4846.367720616771	676.9591183980241	16.110820532735076	73	14	47	1	36	0.19793504856368913	0.29949416496472075	0.30250345882631624	0.20006732764527488	
4930000	-31680.17004543182	-30191.335564157984	-1488.8344812738378	-30191.335564157984	259.531642216677	3.9430233710164755	5.8357158565277184E-5	0.49397935773593454	5.441936582042817E-5	7.952409725403931E-10	0.5001832448743907	-1443.652912695456	16889.363546085377	6385.86428144431	3414.8889134046935	2551.690508142137	10.679850026769081	66	20	43	5	37	0.19793504856368913	0.28880503463057683	0.31319258916046017	0.20006732764527488	
4940000	-31691.67170550246	-30173.596029759476	-1518.0756757429838	-30173.596029759476	300.3032741385627	4.107649062551703	5.081257652201319E-5	0.4639409959402914	4.670204059385196E-5	6.053856657666006E-10	0.5035843862833242	-1472.247069802835	13357.770758594785	8727.493907448958	4107.815043823923	3581.6935844175905	16.694860199910185	51	30	30	23	37	0.1904424900405977	0.29537024383315	0.31319258916046017	0.20099467696579307	
4950000	-31824.238783251596	-30193.46010848041	-1630.7786747711887	-30193.46010848041	553.8092186356242	4.168015543327055	3.060585223301086E-5	0.5340785575300477	2.6737197550195015E-5	2.724923388554485E-10	0.5723089547238263	-1582.3534113790556	26809.373452769523	11415.586295760628	2241.9254047599557	5126.930191837254	32.47019938338378	67	38	12	17	37	0.1904424900405977	0.29537024383315	0.31571023270534976	0.19847703342090348	
4960000	-31754.154699980914	-30189.02317991918	-1565.1315200617362	-30189.02317991918	369.762761642832	4.031510279563107	4.0463554809138615E-5	0.4460391986651088	3.752934061070635E-5	3.123118693950775E-10	0.4586001711037154	-1518.1218105042672	16847.517150222287	7422.668223722615	1986.934688450981	5184.266359950087	36.56725561227649	64	32	21	16	38	0.19687560230898216	0.3019814856904519	0.30909899084804787	0.19204392115251903	
4970000	-31799.501574028975	-30199.199608162824	-1600.3019658661522	-30199.199608162824	454.993272457859	4.235959405081219	3.726672445013165E-5	0.43084052769242037	3.502724102679204E-5	2.562521245758655E-10	0.44337597223114245	-1552.353362113807	24746.85197959342	5156.637401802477	9629.651857975965	4084.440494157574	48.66804586983042	76	9	9	39	38	0.19687560230898216	0.3019814856904519	0.3023753135155302	0.19876759848503672	
4980000	-31804.374723635585	-30198.113318133954	-1606.2614055016315	-30198.113318133954	499.1206156825594	4.025687307990991	3.45989915503157E-5	0.47487655416107855	3.171927697292993E-5	2.3341684303785274E-10	0.4633351416600467	-1556.3429423106986	22386.7146473399	7093.5083355198485	2218.908792359546	9448.901206092427	83.30783380181612	63	38	26	6	38	0.19584168928080886	0.30057161799717347	0.30509143405047684	0.19849525867154186	
4990000	-31765.13661855498	-30184.342473103996	-1580.7941454509848	-30184.342473103996	375.01772756580016	4.221431845576049	4.0516791996883145E-5	0.4813377382440791	3.7203003466794624E-5	3.581152513828069E-10	0.4970343359500007	-1532.6576399774444	17454.5215269352	7443.688797442244	2328.7584162124613	6964.9288572352125	53.690762843207565	60	42	25	6	38	0.19144235405668297	0.30455874184150267	0.3055036454302735	0.19849525867154186	
5000000	-31751.83119198578	-30186.091799150454	-1565.7393928353272	-30186.091799150454	335.815198390393	4.221431845576049	4.0529044981026585E-5	0.4615951178949202	3.9008282703182976E-5	3.211104593706686E-10	0.45175211686475164	-1519.298301045858	19096.52012787512	7047.22163154265	2169.413248477312	4116.838615515795	43.11184612369097	59	43	8	23	38	0.19806400861768078	0.3036611508243028	0.3055036454302735	0.19277119512774396	
5010000	-31780.08452602323	-30189.94809481051	-1590.1364312127225	-30189.94809481051	390.7429353437866	4.078882549294658	3.613911888181006E-5	0.4199488124502113	3.5120634679324086E-5	2.4716721373124234E-10	0.437450980329319	-1542.7430205022956	19220.769956371576	5940.549952807535	1344.6845263689327	4906.619762070154	48.588021193894555	58	52	5	19	37	0.19671584558636107	0.3047708935009275	0.3016297586544155	0.19688350225829698	
5020000	-31793.991761290366	-30216.804264493265	-1577.1874967970998	-30216.804264493265	344.0921984566304	4.078882549294658	3.96564349969179E-5	0.34805542250980237	3.959013935569832E-5	1.7254331230324985E-10	0.3332416837941042	-1531.8821363173086	15631.437405060191	8715.666174498614	3481.735011328662	3198.867696065119	37.04956611655804	52	49	21	12	37	0.1901283130445195	0.30147936026373506	0.30821729119625707	0.20017503549548943	
5030000	-31757.17788808571	-30196.140704985093	-1561.037183100615	-30196.140704985093	323.3961488386233	4.078882549294658	4.2966405895702033E-5	0.4047801479314547	4.179699948555599E-5	2.9787297220448304E-10	0.40569761984949815	-1516.3121950635762	18148.951773802513	7481.761612214698	3393.2666229042707	1960.6019784693192	28.784093387227212	44	54	36	2	35	0.1990722603081884	0.30147936026373506	0.30821729119625707	0.19123108823182053	
5040000	-31716.262680612777	-30197.67713244908	-1518.5855481636963	-30197.67713244908	263.8846422617245	3.980421165664915	5.1084267039231386E-5	0.41436168306492377	5.054596478761253E-5	4.822013808117368E-10	0.43584982534087524	-1473.469411627172	13494.360250991396	6486.217996557775	2537.673176359609	3550.6031921927956	18.54749602913786	59	40	16	21	35	0.19692687867567887	0.30147936026373506	0.3103626728287666	0.19123108823182053	
5050000	-31798.334302195046	-30217.926816487303	-1580.4074857077446	-30217.926816487303	391.29854952385324	3.980421165664915	3.8058964448665354E-5	0.4076703924587078	3.8490953095790664E-5	2.1592623960937197E-10	0.385373199827612	-1535.082611957287	17892.319297018214	8018.874462572404	2990.90492065406	2856.508167275718	30.524219122526816	59	33	24	20	35	0.19692687867567887	0.30693620590651916	0.3049058271859825	0.19123108823182053	
5060000	-31751.43311596627	-30195.022489064217	-1556.410626902054	-30195.022489064217	291.8365501625555	4.149440188711541	4.669214539087709E-5	0.4463837685180556	4.641665253161895E-5	4.309245934088199E-10	0.4423494524850959	-1509.006374825518	18975.918178798845	11777.666386739731	7684.781388097538	4232.964604868896	33.477650836849826	14	21	31	71	34	0.19692687867567887	0.30693620590651916	0.3049058271859825	0.19123108823182053	
5070000	-31766.638426950194	-30211.582795513234	-1555.0556314369587	-30211.582795513234	342.80826994886803	3.9465929152031083	4.3069604660190574E-5	0.40200457200084627	4.1494113703859E-5	3.0389516601401354E-10	0.4106778206872206	-1505.6889334484906	16513.70547968665	5766.908368043236	20074.72540240884	4257.763379098414	22.41714781393242	24	22	20	71	34	0.19213153420587759	0.3064767913861079	0.30317067083207744	0.19822100357593814	
5080000	-31722.465499863156	-30198.776308561268	-1523.6891913018897	-30198.776308561268	260.6301686868337	4.159354820156937	5.704745091962066E-5	0.43669648577111764	5.679942014886917E-5	6.638353454347964E-10	0.43798459893264363	-1476.787524248921	17116.798583548774	8371.543159821216	9013.288265390769	3442.8778881678086	30.082625141768524	23	20	32	62	34	0.1937084580294264	0.3004967612613451	0.30317067083207744	0.2026241098771521	
5090000	-31755.6940387925	-30206.33731467505	-1549.3567241174496	-30206.33731467505	333.0567246337012	4.040943964008185	5.150679474031734E-5	0.4739762028927641	5.016477699561668E-5	5.72325999442216E-10	0.47161699803486057	-1502.6462078531777	15581.88580576007	7599.708745594913	7688.060654067181	3822.8329260611986	33.77168779550665	36	1	40	60	34	0.1937084580294264	0.3004967612613451	0.30317067083207744	0.2026241098771521	
5100000	-31777.961477085668	-30220.764739109894	-1557.1967379757727	-30220.764739109894	377.1385509155191	4.216686186405111	4.962462071532246E-5	0.44870380713861896	4.66614213620326E-5	4.38586949224167E-10	0.43854749450962355	-1508.3968449532538	19930.513687571052	19804.190466323733	14371.711381030857	4020.4294028722443	28.537110350374935	18	13	44	61	35	0.20105062870494514	0.30485187654817864	0.30317067083207744	0.1909268239147998	
5110000	-31752.022441720474	-30208.940372035977	-1543.0820696844967	-30208.940372035977	294.4721257896198	4.120043873885725	5.353636895331643E-5	0.4122549597644258	5.035944141366561E-5	4.354924097033879E-10	0.4011824326820753	-1496.2625295949101	11205.089523760591	14226.01169947697	7537.332086587666	3956.1823124143325	37.98629788193472	11	23	38	64	35	0.20105062870494514	0.30485187654817864	0.303422430528903	0.1906750642179742	
5120000	-31728.316816597373	-30194.76190027668	-1533.5549163206929	-30194.76190027668	304.4322037312678	4.120043873885725	5.5258518134627703E-5	0.48783310810637553	5.118834249292181E-5	6.277473755874452E-10	0.4962128498145134	-1486.3035134499034	12418.143732636292	15608.337428419265	11571.944305834302	2494.7760588623782	26.3020255087862	11	10	49	68	33	0.19807320272819992	0.2960254014504358	0.3122489056266458	0.19365249019471942	
5130000	-31800.998216193195	-30219.00950224447	-1581.9887139487246	-30219.00950224447	380.1776450963477	4.120043873885725	4.0131519851073923E-5	0.49611921424472966	3.898187899434303E-5	3.0908845949997095E-10	0.46865141504129165	-1533.00873813179	21621.238966857654	6838.001704557279	16312.178617914478	3581.7948600964764	48.236508350778834	36	13	25	64	33	0.19807320272819992	0.3030074232803523	0.304177343000482	0.19474203099096676	
5140000	-31749.16895260218	-30207.76774097128	-1541.4012116308975	-30207.76774097128	291.39555111117704	4.177097112183182	4.940869025644019E-5	0.511465103154229	4.845175251504931E-5	4.791549058503317E-10	0.4627605343083966	-1492.9417653314888	22950.795896137864	22490.454214003166	11623.868659592401	2512.7116526412965	32.850218230233466	2	16	56	64	33	0.19440289635205246	0.29746216362748384	0.3061290252025086	0.20200591481795602	
5150000	-31673.33829482051	-30189.66776149665	-1483.6705333238617	-30189.66776149665	210.6872772297347	4.352630054307013	7.217708212409839E-5	0.49854796614459096	7.109726998211804E-5	1.0478981187836158E-9	0.4621260633473753	-1437.2047622138984	12706.062921355831	8099.746531198453	10455.867609377969	2230.992473150478	26.341915452987646	15	41	7	76	32	0.19440289635205246	0.3022862460036438	0.3013049428263487	0.20200591481795602	
5160000	-31790.59847067433	-30187.722261669205	-1602.876209005124	-30187.722261669205	406.4231951541924	4.204880447347586	3.753640819874693E-5	0.46747824325314663	3.641847896632986E-5	2.5353788807306585E-10	0.4375345928882144	-1553.8305306393042	24175.436813191034	18428.842567560234	11918.290232761752	5018.759472194148	43.28768768464122	28	14	18	78	33	0.19490767359258132	0.30178146876311496	0.3013049428263487	0.20200591481795602	
5170000	-31749.614979997074	-30204.62632857026	-1544.988651426813	-30204.62632857026	287.6348531111922	3.898862661091268	5.1040011374879526E-5	0.48005232405373605	4.995541440103086E-5	5.491676499573978E-10	0.46449182222769125	-1496.3189024023188	21053.927931535316	19764.204988171736	14089.928279612199	3512.0074134727993	27.20913631999882	1	34	32	71	33	0.19672739504474987	0.29853511144162637	0.3013049428263487	0.2034325506872761	
5180000	-31885.51427744972	-30205.031637478318	-1680.4826399714023	-30205.031637478318	561.6822231624933	4.181024498086737	2.5382703535952615E-5	0.4617154227257267	2.4761392160294935E-5	1.3603185459295136E-10	0.46334527284913674	-1630.226490027559	26805.82874165915	33490.19240425111	8872.49547255286	6686.925004128049	90.70883389869634	39	19	17	63	33	0.19928537072194302	0.29853511144162637	0.3013049428263487	0.20087457501008293	
5190000	-31852.647025832135	-30236.337543050045	-1616.3094827820887	-30236.337543050045	450.78406776552333	4.045961868553474	3.403133934364486E-5	0.43373460921161205	3.2701512407888375E-5	1.8229382383534963E-10	0.419361203514022	-1566.2063581607067	25624.81547901581	40390.644704336984	9245.21984765042	5229.112026640901	46.50640409582514	46	6	12	72	35	0.19928537072194302	0.30305415913658423	0.3013049428263487	0.19635552731512507	
5200000	-31798.724967814156	-30196.997691465513	-1601.7272763486446	-30196.997691465513	359.93789993108396	4.007535255942358	4.0591804721896776E-5	0.5313127740557705	3.852182895606579E-5	5.417466692538208E-10	0.5767781353837986	-1550.9699282344109	16119.126347646275	7877.741700750466	29812.724260494637	3779.642304899253	46.80264171366782	9	11	37	79	35	0.19928537072194302	0.3030551098679233	0.3013049428263487	0.196354576583786	
5210000	-31770.610614353554	-30185.90688151617	-1584.703732837383	-30185.90688151617	380.06118758926794	4.18549647814478	4.116028709189912E-5	0.47166174076403755	3.923027014766623E-5	3.6442804093059303E-10	0.4872483709650344	-1535.362119992267	18200.854501046197	10113.115099151779	20686.493734820047	4581.935677111046	47.424038107726304	30	2	28	74	37	0.19484123537405496	0.3033777361929389	0.3013049428263487	0.20047608560665844	
5220000	-31739.41890815176	-30207.64314247828	-1531.7757656734839	-30207.64314247828	275.403412264014	4.160148443959969	5.5348127815439947E-5	0.49749222389835995	5.099500414063227E-5	7.186512145809969E-10	0.5130633015760246	-1483.9507911263916	18524.702133934075	11967.71174416678	11521.883444614756	3396.9535677061936	30.988133094326773	25	30	5	75	36	0.19931791396481816	0.2989680730165533	0.3080326239066203	0.19368138911200922	
5230000	-31656.640806263655	-30178.25896163207	-1478.381844631587	-30178.25896163207	198.3347723599768	4.17826632727056	7.376058620529605E-5	0.5291077059247886	6.930513053246778E-5	1.3467789115306126E-9	0.5241961015734142	-1431.4582130645886	10539.72130859261	15734.526115916786	7284.039001768557	2913.7367196928226	14.996599436832325	41	8	22	63	37	0.2002284509144553	0.29483287521930845	0.31432353651107126	0.19061513735516591	
5240000	-31662.849686552254	-30184.00648230459	-1478.8432042476645	-30184.00648230459	201.62476311899565	4.237701906514384	7.691071316819372E-5	0.5182787710822065	6.981193685680989E-5	1.5226034415039381E-9	0.5463523413128766	-1432.5032924492264	9449.620045808819	7439.184636207896	9646.450149302735	3118.6814974583053	26.118034213384032	46	5	9	74	37	0.20307429575868682	0.29986467499827574	0.3035154112303133	0.19354561801272505	
5250000	-31703.792546098677	-30194.01159818887	-1509.7809479098075	-30194.01159818887	243.35492346017696	4.237701906514384	6.630525042074172E-5	0.5375988608617807	6.106020835216361E-5	1.2290829325202407E-9	0.5568750304202654	-1463.3738359471724	13044.249225823536	11365.357355163278	4277.564480837004	3436.6637400534332	40.800793127433764	26	37	11	60	37	0.18883188665847167	0.29843784497091885	0.3143039154461807	0.1984263529244297	
5260000	-31726.414189126033	-30209.76869412206	-1516.6454950039727	-30209.76869412206	284.11206948685657	4.021005879043047	5.947436135993806E-5	0.5148973137685223	5.499254333424296E-5	8.358279454159335E-10	0.512562741040993	-1469.6299319597001	17403.087156164805	10198.688159745694	7404.626021862838	3471.989255047987	31.369505243011343	11	47	7	69	37	0.19460569067929304	0.29917822768896424	0.30337255151125764	0.202843530120486	
5270000	-31721.75398066596	-30198.40260781777	-1523.351372848187	-30198.40260781777	284.8532940307114	4.124854946543385	6.334981967137504E-5	0.5827848161776293	5.759161328597582E-5	1.2638175877110514E-9	0.5832904090570669	-1475.593750259702	14916.16925917351	19513.050330831804	6285.994402340018	3236.5270131042594	43.88058535037847	6	24	39	65	37	0.19460569067929304	0.3012625164988418	0.304000474988395	0.20013131783347113	
5280000	-31753.24828258308	-30167.816608250436	-1585.4316743326472	-30167.816608250436	373.5730722482497	4.114395957497603	4.2162437598713607E-5	0.5430052386726606	3.966775254453816E-5	5.498806310113798E-10	0.5701262388761815	-1534.5472096021003	24473.16096908756	15083.174162182839	29888.08686585376	4687.068010188098	40.50395299077945	18	11	31	75	36	0.19613135000284776	0.298444448939166	0.3068185425480708	0.1986056585099164	
5290000	-31725.570247878022	-30185.917032637743	-1539.6532152402804	-30185.917032637743	301.3787739190531	3.871377492390616	5.2677955088700995E-5	0.5361849405003758	4.883012641355696E-5	7.35037418166767E-10	0.5414606094741043	-1492.2657527744568	18947.47096337369	10062.536049446322	1711.9366822063741	4306.906322235221	42.345011196183364	24	43	7	59	38	0.19613135000284776	0.298444448939166	0.3024163246242577	0.2030078764337295	
5300000	-31666.37744127164	-30173.888754359294	-1492.488686912349	-30173.888754359294	277.2285037850028	4.336789091049984	7.107256187850387E-5	0.5715196626662169	6.453137845932151E-5	1.4370595575932954E-9	0.5734273694083423	-1446.834281075523	5700.682083822433	11078.663036623971	1023.0267839611552	2577.2718605202417	20.26678647263397	17	51	2	63	38	0.19567742563055485	0.2988983733114589	0.30905017848581107	0.19637402257217618	
5310000	-31687.350294963806	-30179.20121898814	-1508.149075975667	-30179.20121898814	296.54434941751526	3.9870580405896785	6.252855547257109E-5	0.5003305079306113	5.75632753821664E-5	9.073201000405433E-10	0.5090722400896263	-1462.631591579056	12098.871048698958	10092.21510655128	4537.225181456276	2601.30157652452	33.49424170537504	36	29	38	30	38	0.1952023079594923	0.296717144570348	0.3118729965519624	0.19620755091819836	
5320000	-31645.801413234367	-30196.339723032605	-1449.461690201761	-30196.339723032605	203.4740273556256	4.240286227607057	7.799007447999101E-5	0.4708056516463868	7.455770458094975E-5	1.2071101146772908E-9	0.46414881547493914	-1403.5841502282608	7924.71721979236	11962.989815961027	7743.229612431765	2406.3795343654106	22.550390257271445	35	16	17	63	40	0.19398666719418792	0.2979327853356524	0.3116448786113039	0.19643566885885683	
5330000	-31707.3486691806	-30207.32010705119	-1500.0285621294104	-30207.32010705119	267.65157525218154	3.8392904468250615	6.125447610177445E-5	0.4531927427650928	5.9171963162321126E-5	6.408811387152436E-10	0.421449524235665	-1453.6106650791025	10738.212564174772	11992.014280073161	8458.422967968205	3222.5182926660186	38.476409597177614	28	5	47	51	40	0.19398666719418792	0.30081451210362015	0.30876315184333614	0.19643566885885683	
5340000	-31700.860391507216	-30184.19279708048	-1516.6675944267356	-30184.19279708048	282.01921605078445	4.243713016293111	5.1800484349451665E-5	0.41916944388499106	4.988679111313324E-5	4.0975325931103315E-10	0.3991199531799888	-1470.3660311708882	15179.926616165221	8273.487720807754	6402.311678517485	3727.9057105179522	32.628214158733186	19	45	15	52	40	0.1878247865950809	0.30081451210362015	0.31492503244244313	0.19643566885885683	
5350000	-31707.905466905104	-30202.922615369887	-1504.9828515352149	-30202.922615369887	257.80791596446596	4.135323646332013	5.710101237374478E-5	0.5272465644943127	5.3738238833273314E-5	8.301077734938542E-10	0.5143055710627914	-1458.6618325254497	14744.291168200343	7827.553694959592	2106.6584417179815	4030.0834711713005	32.17919186086507	37	45	4	45	40	0.19881063138451938	0.2995561715489029	0.30961918227397334	0.1920140147926054	
5360000	-31745.076544232965	-30201.485788880822	-1543.5907553521422	-30201.485788880822	321.4639605896482	4.160875267669995	4.574441273498397E-5	0.4535889074941875	4.47875776409641E-5	4.5768951428243654E-10	0.4751871297111663	-1496.219323300598	25218.89133924909	12504.008203158128	4251.034191822142	4003.8921906084374	42.82729590486394	4	71	11	45	40	0.19925922970466492	0.2995561715489029	0.30961918227397334	0.19156541647245987	
5370000	-31667.95825948749	-30200.357248640532	-1467.6010108469577	-30200.357248640532	240.59345223087024	4.160875267669995	7.054042666029874E-5	0.41375635563739027	6.693420896994928E-5	8.291433110502306E-10	0.42592178392992597	-1422.494243268303	13827.718454816857	8007.468579128799	2250.725420701177	3054.0131843361523	22.810433424058303	34	36	16	45	40	0.19930692927298008	0.30061421071524413	0.30913121250597086	0.19094764750580606	
5380000	-31627.85177852873	-30191.315078340052	-1436.5367001886768	-30191.315078340052	210.3172951708226	4.250430447215401	7.724899964263704E-5	0.39364763846549133	7.487940454829891E-5	9.386685995044758E-10	0.4040705332739838	-1392.2617102900144	9898.45779036304	5671.16339794981	1684.352784462519	3115.370963342697	15.980158988801872	42	31	14	44	40	0.19930692927298008	0.30061421071524413	0.30913121250597086	0.19094764750580606	
5390000	-31623.784544957067	-30213.572079045403	-1410.2124659116644	-30213.572079045403	173.33613809530308	3.928315992149923	9.011563774767684E-5	0.39537401638086195	8.770326995709499E-5	1.0920775488022663E-9	0.3703646868129705	-1368.558001267256	7748.617590996523	1767.98987466767	1493.2440911005274	1996.4032600706153	15.88377873009318	72	16	5	38	40	0.1915621064744309	0.31229632250290024	0.305193923516864	0.19094764750580606	
5400000	-31630.646560946636	-30199.946552356316	-1430.7000085903194	-30199.946552356316	196.811915910387	3.928315992149923	7.479467232713357E-5	0.436254094903014	7.663134000108163E-5	1.0062554515854023E-9	0.42185232006696277	-1387.9155558154291	8732.63530854607	3507.0672353928985	1278.1480537360937	2228.985902618381	14.823567680585533	67	9	18	38	39	0.18919347923875407	0.312784272616028	0.30707460063941305	0.19094764750580606	
5410000	-31636.663887016923	-30190.65183429269	-1446.012052724233	-30190.65183429269	211.4958079021533	3.928315992149923	6.863055435861854E-5	0.4446728478708074	7.061926689267271E-5	1.0377565159229173E-9	0.45815794377509494	-1401.7576840468487	8517.646752937053	1380.9244123356827	2851.2295208632913	3863.1209812502634	13.759035626076878	71	14	31	16	39	0.20837170987115788	0.29360604198362417	0.30707460063941305	0.19094764750580606	
5420000	-31623.33896727161	-30190.623747832225	-1432.7152194393857	-30190.623747832225	190.37468253356263	4.439139159272058	7.745305282121067E-5	0.4115780131710466	7.908203791403019E-5	1.0739512652257539E-9	0.414439225781388	-1387.9894428495797	10989.73980093987	5426.847425546023	2561.8041155422748	3520.299435528448	17.038542749198175	51	26	34	21	39	0.20854655578592698	0.2934311960688551	0.30707460063941305	0.19094764750580606	
5430000	-31694.77263166528	-30194.148669962175	-1500.6239617031067	-30194.148669962175	306.35855162931995	4.236163022396794	4.982220820975635E-5	0.4015832387611785	5.0708658675290786E-5	4.724356222348747E-10	0.4223985163145866	-1457.008073357311	11768.867614013076	2613.8599017319984	1975.730617514457	2817.4355551054146	14.924119044435212	77	2	29	24	39	0.20854655578592698	0.30138081047965365	0.3008424505272096	0.189230183207211	
5440000	-31687.366119407918	-30206.111806767978	-1481.2543126399385	-30206.111806767978	294.9311531597652	4.236163022396794	5.031425474617539E-5	0.3960651885322938	5.225710378826532E-5	4.18225061756455E-10	0.3939620080635374	-1436.40351658692	10454.300749690143	3982.7203872977216	3032.006941739131	4418.815925772475	12.318699808469947	71	3	34	24	39	0.20854655578592698	0.30138081047965365	0.30130683122190693	0.18876580251251363	
5450000	-31727.371066999665	-30188.384708425292	-1538.9863585743724	-30188.384708425292	383.83521120748463	3.978376055995161	3.764469612269245E-5	0.4508143946816723	3.761182751301819E-5	3.073949516065779E-10	0.459550126060985	-1490.6809363505843	24571.377144012073	11236.299466671953	1889.5780656000818	5361.453906358998	20.278387888599667	27	55	15	35	39	0.20854655578592698	0.29251692746804503	0.30130683122190693	0.19762968552412224	
5460000	-31802.072907190126	-30218.96317124271	-1583.1097359474156	-30218.96317124271	446.55235178712724	4.0653347312128725	2.94030989886272E-5	0.4585600332485717	3.029131442680082E-5	2.0468737418879887E-10	0.47398692630598294	-1533.7042968158685	26368.822233499224	17627.280101301392	4489.9558974786905	7846.268108385609	23.23004780358466	26	47	36	24	38	0.20854655578592698	0.2936813446878529	0.30130683122190693	0.19646526830431438	
5470000	-31815.458816304854	-30204.519861877874	-1610.938954426979	-30204.519861877874	576.6482518648568	4.233517672258077	2.6360341704150735E-5	0.4703586771545717	2.6895429598974225E-5	1.508786478647527E-10	0.45536180117911706	-1561.41388241012	29119.111379876886	7555.745076293231	13814.637600369782	5851.878331804039	34.43294131763599	45	4	24	60	38	0.19499733905110986	0.30723056142267	0.30158596955547406	0.19618612997074725	
5480000	-31710.679328854945	-30193.551034172753	-1517.1282946821916	-30193.551034172753	332.8502498830291	4.233517672258077	4.4729411553033655E-5	0.5089068897438211	4.503148977807782E-5	5.708019981719463E-10	0.5358163071557168	-1469.848070713647	13469.399438495302	14819.652798220975	6995.920458067182	3788.8204893352968	18.154498521322548	49	12	12	60	38	0.19499733905110986	0.2933280536032911	0.3039731436685038	0.20770146367709638	
5490000	-31669.756675265846	-30196.17826649323	-1473.5784087726183	-30196.17826649323	231.34438517868907	4.01450375775285	5.983208811399688E-5	0.46414463774531584	6.0257621636821347E-5	8.006312737918649E-10	0.4743988425110026	-1428.6435310321167	9688.446382437281	9650.242504991516	1973.4278249609918	2837.351425577408	12.955687188595702	33	30	16	55	37	0.19499733905110986	0.2933280536032911	0.3039731436685038	0.20770146367709638	
5500000	-31629.9378734533	-30192.464796117903	-1437.473077335396	-30192.464796117903	186.23848630578598	4.117805717621003	7.572189342842597E-5	0.48262542717848905	7.603407925054387E-5	1.2998455747152156E-9	0.4922058789038473	-1392.9180117625901	15497.71765401824	8003.247288565455	2104.3507952145173	1962.6427117261062	9.252161422214702	12	52	28	42	37	0.19499733905110986	0.2933280536032911	0.30189675919017395	0.20977784815542624	
5510000	-31585.152502100435	-30192.232584074787	-1392.9199180256471	-30192.232584074787	162.4300542784618	4.117805717621003	9.944457448846378E-5	0.4395298429690486	9.928164345844127E-5	1.6147314197189344E-9	0.4137240083912505	-1349.9960193090933	7032.946183721571	7815.321150199114	1590.9555736311447	1600.4460892649665	13.293328479567016	4	56	49	25	37	0.1972049163403979	0.3039794807627499	0.29826367390938224	0.20055192898747112	
5520000	-31578.45008378622	-30199.55324754386	-1378.8968362423618	-30199.55324754386	141.2525725385853	4.036583128919156	1.1079109206226855E-4	0.447181331937678	1.0615648684876228E-4	2.4674917381094217E-9	0.4548800551555412	-1336.4683221331018	6233.2631901045315	6878.197254675108	1365.2454819325928	1505.8483933177502	13.452603715422871	12	45	36	41	37	0.1967546934780658	0.3039794807627499	0.30290402361238555	0.19636180214679994	
5530000	-31573.8685776091	-30190.97166321206	-1382.8969143970394	-30190.97166321206	148.15848877800167	4.310437157297941	1.0635860616312784E-4	0.4884686492167662	1.0120924703445999E-4	2.814776758470085E-9	0.5079371314752407	-1340.6927104707727	3608.309713148722	6727.55842772327	1906.4065355430298	1337.2470820564915	10.972946752296568	9	59	64	1	38	0.1967546934780658	0.3078043147319621	0.2990791896431733	0.19636180214679994	
5540000	-31556.99531687248	-30188.56996224223	-1368.425354630251	-30188.56996224223	139.79427113608588	4.310437157297941	1.2167701314419147E-4	0.4517087964717541	1.137831599690209E-4	2.774040318721172E-9	0.4497031011263656	-1327.2991559184227	9232.659451516294	5661.080769243419	1525.4196130854882	574.5873777439683	7.88268456588681	29	42	61	1	38	0.18892995829721973	0.301875225559707	0.30606474039513654	0.20313007574793795	
5550000	-31581.935485903177	-30199.82916287854	-1382.1063230246377	-30199.82916287854	149.27581965662293	3.9067774332725502	1.0905516123369704E-4	0.51614231474652	1.0252486704260069E-4	2.7677240758600847E-9	0.5117007735429265	-1339.4987473048768	7118.091376861633	4187.637127123008	2335.7583996288295	1781.411151299365	6.921889126754142	26	46	60	2	37	0.2006059582196928	0.301875225559707	0.30540494445606425	0.1921138717645372	
5560000	-31557.613299893474	-30205.535296020193	-1352.0780038732812	-30205.535296020193	146.03927761240791	3.9676276677843294	1.1707817986897547E-4	0.46558766012690017	1.139832869863236E-4	3.0070590648516282E-9	0.4706694872727741	-1309.5971697861803	7079.73644929436	5023.876400921352	1219.883080872695	1787.6353167777363	6.438338658666978	18	44	59	13	37	0.2006059582196928	0.2941399026571689	0.30540494445606425	0.1998491946670753	
5570000	-31558.205485403876	-30183.152456076787	-1375.0530293270901	-30183.152456076787	141.632220555696	4.147614350284604	1.1565266481712854E-4	0.44741346989500025	1.1004661679825216E-4	2.528390656532703E-9	0.4430119819552904	-1332.238235519734	7032.970549540852	5007.217690274752	3045.4572847749487	1738.4926120947707	7.17393352667153	36	40	4	54	37	0.20083243888310742	0.3009743515663394	0.29857049554689374	0.19962271400366066	
5580000	-31529.24530198919	-30181.124974162325	-1348.120327826865	-30181.124974162325	110.38014034773717	3.8675240502970545	1.326097561996061E-4	0.49610042469147797	1.259481899052539E-4	3.978410355051567E-9	0.4898645822314021	-1304.9967029782244	15623.667380944615	3883.0177234723496	1821.43119379445	1410.3202571423658	7.672870840635379	1	65	4	64	37	0.20083243888310742	0.30575468551327867	0.29857049554689374	0.19484238005672136	
5590000	-31553.586035976525	-30197.55577077379	-1356.0302652027347	-30197.55577077379	122.31198033266891	3.8675240502970545	1.1836994609148547E-4	0.5005633809793071	1.1615040707372403E-4	4.338665634550704E-9	0.5440860873140454	-1313.8578758083167	7115.199724119765	5273.99936737545	959.1802644320237	1432.2355657952605	9.77033457418477	3	61	16	55	36	0.20517336554245058	0.30575468551327867	0.29877498601948854	0.19029696292478343	
5600000	-31534.028891361268	-30187.323103779305	-1346.7057875819637	-30187.323103779305	112.66012717485211	4.449986153783282	1.4314357713793522E-4	0.5315372918614243	1.322860844249893E-4	6.140922142401188E-9	0.5702371546234573	-1304.7192831812583	3872.146657596692	4908.248894546452	780.5461045459165	1522.2489757099447	11.029102180671254	14	51	27	43	36	0.19969848393459694	0.3112295671211323	0.29877498601948854	0.19029696292478343	
5610000	-31556.084202635702	-30194.691150555147	-1361.3930520805568	-30194.691150555147	123.81449195489832	4.449986153783282	1.3751285011805335E-4	0.4863610726518393	1.3153721690244963E-4	4.699633362572316E-9	0.5043455675196981	-1319.2373091840154	4770.803751442895	4737.280207639058	1016.8519907505759	1744.0043058255276	12.84161148323592	16	56	23	39	37	0.19969848393459694	0.2996692591519555	0.298715085671931	0.20191717124151776	
5620000	-31541.924200269856	-30194.605756163117	-1347.3184441067374	-30194.605756163117	113.8786742541262	4.050788024714429	1.4114262809704958E-4	0.4761328862355921	1.3071922464580275E-4	4.4242510543334315E-9	0.4780159598106386	-1304.9634979488064	3624.0613921002205	6550.215792328512	3139.114419274068	1273.7799981495352	8.917535432631684	24	36	14	59	38	0.19969848393459694	0.29710082986914615	0.3012835149547404	0.20191717124151776	
5630000	-31559.167762394776	-30190.92595695776	-1368.2418054370182	-30190.92595695776	134.5032174773842	3.968500015446142	1.226419761940764E-4	0.4738987975325903	1.1857850662979212E-4	3.0857301403119555E-9	0.4535530769981218	-1324.50479027412	2899.0628438915796	9711.399159071114	3768.816708320862	1181.9380408842069	9.746592639981877	4	38	35	57	37	0.200019865283333	0.3006117254355736	0.2974512380395769	0.20191717124151776	
5640000	-31587.415689631252	-30200.908743105163	-1386.5069465260892	-30200.908743105163	134.6367687473774	3.968500015446142	1.1330155954817265E-4	0.4958376480315049	1.1069314605707837E-4	2.714871101848461E-9	0.467975714485692	-1342.1569135568043	5171.151382879157	11466.17878144586	2889.636245410239	1820.2469630160901	10.082775414859215	28	9	42	55	37	0.200019865283333	0.3006117254355736	0.29497597471062315	0.20439243457047152	
5650000	-31580.795930665285	-30184.07349176525	-1396.7224389000344	-30184.07349176525	144.93338664036298	3.968500015446142	9.572624221407344E-5	0.5255010431236639	9.794231408957727E-5	2.79109300586897E-9	0.5444644215831063	-1351.386972757857	5999.985698127333	16872.976643030517	3269.459431343016	1400.206690687613	9.572778001705364	29	9	37	61	35	0.20324246744470648	0.3006117254355736	0.29497597471062315	0.20116983240909803	
5660000	-31581.969085073375	-30188.438548059596	-1393.5305370137785	-30188.438548059596	155.12159303783497	4.081272856950807	9.94499278864681E-5	0.5132542005642283	9.939033386426616E-5	2.9512216284169915E-9	0.517473653718547	-1348.5250546893894	6246.210873748404	16029.42061968253	2915.867986241375	1369.658403724795	11.502540199114828	32	6	45	52	36	0.20850964396718621	0.30529331818199446	0.2941735780459896	0.1920234598048309	
5670000	-31602.10858804798	-30180.873373919716	-1421.2352141282654	-30180.873373919716	166.1999439537641	4.204453664130291	9.022377430541587E-5	0.4740676229666333	9.143921603351453E-5	2.004262331519263E-9	0.49406639845694067	-1377.158881827236	4947.1302296071135	9202.980398793978	4457.129136754089	1752.5339100717972	19.598913342493727	16	24	34	60	37	0.201630015121123	0.30529331818199446	0.30229974391541686	0.19077692278146682	
5680000	-31650.728489716206	-30229.252995195893	-1421.4754945203144	-30229.252995195893	171.30106460304705	4.070909117493999	9.258639980056341E-5	0.48262969768306324	9.09802588718936E-5	1.99616886590684E-9	0.4924703268825998	-1377.055757204411	8313.942657393964	3537.5707070341828	6483.861164391463	1908.9474793171476	14.170313951796011	38	23	8	66	36	0.201630015121123	0.30529331818199446	0.30229974391541686	0.19077692278146682	
5690000	-31670.60182561388	-30208.404228029347	-1462.197597584536	-30208.404228029347	195.35347051227748	4.070909117493999	7.545366486906311E-5	0.4610529967602036	7.415699543917987E-5	1.100885059972672E-9	0.4543140913450331	-1418.9394699475738	8303.500385641815	3569.424962015616	3270.808041259611	2179.570005891184	19.205927269245944	56	22	3	55	35	0.1974490910940511	0.30529331818199446	0.30229974391541686	0.19495784680853873	
5700000	-31695.06385203138	-30211.835162330353	-1483.2286897010258	-30211.835162330353	278.7359364965767	4.070909117493999	6.480935817782076E-5	0.43885435586008337	6.474325493213955E-5	7.553993011994698E-10	0.42766798114067117	-1439.0749573072385	10411.175805288276	6711.091400457486	3133.2686677200636	2362.563355001501	25.780772827842984	45	29	22	38	37	0.1960088583926996	0.30529331818199446	0.3037399766167684	0.19495784680853873	
5710000	-31702.344860199664	-30215.047830063137	-1487.297030136529	-30215.047830063137	223.16670267926034	4.070909117493999	6.383502698434559E-5	0.41861900037299105	6.395569217744295E-5	7.052152932718574E-10	0.4156715850613122	-1441.0422085005357	12861.058374698507	7134.927673658287	9644.12844294766	2957.1470382025077	19.268432749074638	29	18	21	66	37	0.20533016145650881	0.29597201511818527	0.3037399766167684	0.19495784680853873	
5720000	-31661.364614974875	-30203.699676567518	-1457.6649384073576	-30203.699676567518	193.45665057292487	4.070909117493999	8.081646245942515E-5	0.4241602315496771	7.879791073893923E-5	1.093240661766426E-9	0.40888591698960475	-1413.9393042120294	8920.865551555335	5480.041942237346	2019.078766145442	2691.632575554234	19.647722185157388	48	35	8	44	36	0.20408836024416968	0.2972138163305244	0.3037399766167684	0.19495784680853873	
5730000	-31628.708337108925	-30198.50139944826	-1430.2069376606617	-30198.50139944826	187.74369606543382	4.070909117493999	9.740055738793704E-5	0.492226014962	9.301095232271513E-5	2.3587444549670072E-9	0.502054517100021	-1387.913391489845	5685.998447640754	2180.4581728947123	1494.5540853362943	2587.9204851384343	16.24967580837122	63	36	12	25	35	0.20447847069738959	0.2972138163305244	0.303162765007447	0.1951449479646402	
5740000	-31753.716057005633	-30207.26026404197	-1546.4557929636635	-30207.26026404197	320.70416900404916	4.070909117493999	4.9282914344068754E-5	0.44326353727502754	4.768467497577077E-5	4.403854384170457E-10	0.4283668757134703	-1500.2404098229604	17171.505188100797	3921.1021736752746	4004.8074817047154	4907.331728154721	34.894962213321016	62	33	13	29	34	0.20447847069738959	0.2972138163305244	0.3017761468236497	0.19653156614843745	
5750000	-31903.195655697382	-30200.940876448185	-1702.2547792491957	-30200.940876448185	787.4332657218426	4.2734365168906265	1.7748406009846772E-5	0.47068820500852043	1.701130860986692E-5	5.46650179048079E-11	0.43133696904379515	-1651.1079849858754	38975.90460118346	14425.331152974682	4359.056199376774	11683.941817915169	62.600989773813076	64	41	18	12	36	0.20486566403195247	0.29775777858091984	0.30489865901750174	0.19247789836962717	
5760000	-31863.3108574439	-30189.976915912735	-1673.3339415311646	-30189.976915912735	667.8460892147665	4.138815897641897	2.2639819299604103E-5	0.4541405972382646	2.2195532948535967E-5	9.14476063998501E-11	0.4366131715447516	-1622.145579140959	38134.58577506612	15459.989349108873	6214.202163843495	13467.317992491051	47.85303311289915	53	30	45	7	36	0.19660413937498117	0.29775777858091984	0.30968474405766844	0.19595333798643172	
5770000	-31954.05526747505	-30231.222555539134	-1722.832711935915	-30231.222555539134	918.885024760404	4.072802008984401	1.6330812002582203E-5	0.443009587973098	1.5828567384848873E-5	4.950359153968806E-11	0.43237192174760114	-1672.3968605480634	40929.47696486048	18298.589900019615	13064.027963652374	7874.246582548482	49.93024099879665	63	33	3	37	35	0.19660413937498117	0.3023530261046135	0.30508949653397477	0.19595333798643172	
5780000	-31907.30731269902	-30212.40091111679	-1694.9064015822305	-30212.40091111679	758.2678037984718	4.134542823907266	1.9884597449620373E-5	0.4803486959880465	1.969737242523836E-5	8.050535329429105E-11	0.45000080211696347	-1644.7952242678268	27529.902479834585	7175.700400706937	8103.021564607954	12991.41999525154	57.58774836736321	77	38	9	12	35	0.19931926216733903	0.29403951623109315	0.3106878836151373	0.19595333798643172	
5790000	-31910.6045501261	-30202.139362878996	-1708.4651872471031	-30202.139362878996	932.0987844608933	4.247536197375857	1.8210731211053563E-5	0.5599827112965448	1.7795523674738296E-5	8.230895884306056E-11	0.522291912556389	-1656.3765838036848	30479.863613222824	8274.407835443166	6948.727120406297	20228.299081028083	79.73296422626044	76	45	4	10	36	0.20123277743167475	0.28853192241717707	0.31428196216471765	0.19595333798643172	
5800000	-31977.903494688475	-30194.731596980746	-1783.1718977077292	-30194.731596980746	1192.8923451736525	4.0763981446844415	1.2861129369848987E-5	0.5728469003804864	1.24262969671749E-5	5.0348466464310584E-11	0.5556608838234202	-1729.571917943194	46086.83836853734	8483.922558753995	14176.075897505767	26322.00458656626	152.31452852621064	76	24	21	15	35	0.20123277743167475	0.30658221395695595	0.29623167062493877	0.19595333798643172	
5810000	-31964.631655409903	-30201.815892813607	-1762.815762596294	-30201.815892813607	1158.7285498525096	4.15450898031662	1.4156960396774626E-5	0.5083512297870987	1.3365497851084165E-5	4.8941977737926227E-11	0.5059797141429472	-1709.7234369026407	38797.60798311828	8429.394657393075	26881.989678353897	12364.855019017767	122.65481579987986	83	34	18	1	35	0.20330352746063485	0.29582967036677915	0.31055125923757104	0.1903155429350161	
5820000	-31835.078454088813	-30190.160455199184	-1644.9179988896274	-30190.160455199184	593.3188949313886	4.15450898031662	2.7307662764439217E-5	0.5406394348091241	2.6443932413027492E-5	1.969127410652351E-10	0.5227471404274457	-1595.4414776084818	26009.65094467305	17201.482414847582	3317.4218713171967	6831.090973549697	43.164923790633736	68	15	24	30	34	0.20330352746063485	0.2964467916619978	0.29746016602041225	0.2027895148569563	
5830000	-31927.998905887012	-30177.535082402614	-1750.4638234844006	-30177.535082402614	931.1363383426556	3.874587268712448	1.539222371079459E-5	0.5423769209645916	1.5069434577489657E-5	6.314412746502579E-11	0.5151852708713955	-1696.5441391085128	37074.41675009089	72500.08775445688	7861.304698472323	13324.16930504995	89.49618413095736	86	2	28	21	34	0.20330352746063485	0.2964467916619978	0.29746016602041225	0.2027895148569563	
5840000	-31996.13608413832	-30206.33093281325	-1789.8051513250705	-30206.33093281325	1354.7306290023985	4.292160210301608	1.2399742786419487E-5	0.43088672786438836	1.2110746584886189E-5	2.3844949287751474E-11	0.40334925212119543	-1738.599257836254	40932.70727165794	21798.720022795165	13836.350627585312	10863.575624911658	118.10659137516753	85	21	20	10	35	0.20371776939110575	0.2896315980368302	0.30386111771510893	0.2027895148569563	
5850000	-31964.50874520521	-30220.290486569505	-1744.2182586357046	-30220.290486569505	1022.2751303621856	3.8240431609873027	1.5963613162399377E-5	0.43454283079057887	1.515806771722201E-5	4.410751275733766E-11	0.4219803040899176	-1693.4288829800155	42590.40424961103	14129.510990574743	11045.371142409176	11723.892069898322	77.95342192978643	78	3	8	47	35	0.2055082850583946	0.28808906488875796	0.3071419909528042	0.19926065910004445	
5860000	-32025.147730694036	-30203.82820939653	-1821.3195212975045	-30203.82820939653	1542.9103828005461	4.28061999077892	9.561078697956094E-6	0.46212245594129125	9.297594000854564E-6	1.5655599439323216E-11	0.4226970385910297	-1762.97494889363	79695.28423525747	224889.2060239075	41786.498044101485	21657.176583353856	86.15294700055037	27	5	55	49	35	0.2055082850583946	0.2861656076016549	0.3071419909528042	0.20118411638714753	
5870000	-31960.587388520555	-30202.575979782898	-1758.0114087376567	-30202.575979782898	1037.4627053626707	4.141833356729226	1.465882653567545E-5	0.45835391877423654	1.3910885936481012E-5	3.7951461582521725E-11	0.4392121234449924	-1702.8710427227968	62176.439716912275	19551.269427983585	59661.64214501633	11802.063643646603	91.15617676860376	33	29	25	51	33	0.19152297150640551	0.3039609080601384	0.3071419909528042	0.19737412948065308	
5880000	-31897.332005234108	-30194.79616028763	-1702.5358449464775	-30194.79616028763	747.1118711429815	4.141833356729226	2.0498670464716592E-5	0.4778108044706318	1.927963311508547E-5	8.477630301461402E-11	0.471311374628054	-1650.6017131440085	49272.44774269745	9033.140705785614	22712.73105512719	7003.021436895482	99.6853038326934	25	32	32	49	33	0.19152297150640551	0.29435796655626206	0.31674493245668056	0.19737412948065308	
5890000	-31936.696558381773	-30205.094497555943	-1731.6020608258304	-30205.094497555943	989.0000015048992	4.080135542393274	1.6997549468351125E-5	0.5285423840560666	1.5890461886877604E-5	6.788465360011644E-11	0.5112764515812762	-1679.4415257787691	65438.79718940816	22320.72571447797	6581.731922345344	11342.791188602941	128.0831566488005	23	65	14	35	34	0.19152297150640551	0.3039438193071683	0.30715907970577433	0.19737412948065308	
5900000	-31862.03013167418	-30185.945485342607	-1676.0846463315722	-30185.945485342607	662.3450136420992	4.319775573248701	2.4976838125561333E-5	0.5710107521061341	2.2919672645905493E-5	1.5381054394584468E-10	0.5290624486083676	-1625.004219587206	48489.910570274646	21511.493563901935	4356.361917338211	7940.308414717575	61.07499226663955	28	57	12	38	36	0.19152297150640551	0.3039438193071683	0.30715907970577433	0.19737412948065308	
5910000	-31780.72640944688	-30187.136080874152	-1593.5903285727293	-30187.136080874152	439.81830485755523	4.362452992316822	4.203471566086971E-5	0.5076021629392382	3.958704014638431E-5	4.428432423451646E-10	0.5028422271618234	-1545.6016008439458	19750.24886034128	9465.418526921803	7713.481290042633	5459.470572414727	59.605563466438994	26	41	7	62	35	0.19152297150640551	0.3039438193071683	0.30715907970577433	0.19737412948065308	
5920000	-31744.607281181547	-30206.25541101706	-1538.3518701644855	-30206.25541101706	313.8124992152407	4.362452992316822	5.415262591970381E-5	0.46138909680440754	5.1542037665705504E-5	6.208973338641177E-10	0.46878445104704636	-1491.1195366604045	16925.35547357373	12919.350462863847	9022.805553751374	3129.7560403624334	31.569776893404097	6	39	27	62	37	0.19152297150640551	0.3048250654898608	0.30491009379728357	0.19874186920645132	
5930000	-31768.821903290456	-30206.09904262303	-1562.7228606674244	-30206.09904262303	296.67702657424314	4.2277930990752095	5.3296280073162754E-5	0.4378123512255829	5.128670008777681E-5	5.069157965714251E-10	0.4375628096608046	-1515.9094290655871	21685.486373808686	8374.52694505315	2655.244588539526	4358.361894115097	49.98833152237271	28	46	2	62	33	0.20663244789703925	0.303748249842496	0.2926545999811657	0.19696470227930027	
5940000	-31765.201365266075	-30198.72248946487	-1566.478875801204	-30198.72248946487	310.65031197744895	4.34735044032715	5.10608068624419E-5	0.47626697582091754	4.832700136168432E-5	5.084992863443184E-10	0.46335492072864987	-1518.9139224939709	22418.869884740492	7193.6399657800575	8987.016862673503	3624.005266272058	34.449281183343444	21	1	53	64	32	0.1957811016896572	0.303748249842496	0.29458764376549024	0.2058830047023578	
5950000	-31791.67193490862	-30194.661477798396	-1597.0104571102245	-30194.661477798396	418.5317806791426	3.9688678994471585	3.897376075180341E-5	0.4436509701133389	3.68175029169058E-5	2.434438102180059E-10	0.4287608678660903	-1548.8637307602487	23993.17705031053	8798.94922290525	11645.428949202542	4182.686881698763	39.72790173822188	24	21	35	57	34	0.1978509027255392	0.29707955010927156	0.29787154410089084	0.2071980030642996	
5960000	-31727.553555914343	-30196.77020675156	-1530.7833491627828	-30196.77020675156	259.7199625890429	4.1718217640833775	6.128027725688227E-5	0.4709305216433446	5.6943652740498236E-5	6.853024297684906E-10	0.4620313407527037	-1483.1507323614233	28156.133346298862	9588.573454298848	8357.3066574381	3135.8477980241883	30.334040333278175	15	51	11	61	33	0.1978509027255392	0.30368063856525623	0.3042396809215111	0.19422877778769468	
5970000	-31802.03099765576	-30201.64895841909	-1600.382039236669	-30201.64895841909	358.88111069529447	4.0845590661631315	4.18739716793722E-5	0.48409812631619303	4.010848742878211E-5	4.1088522254719415E-10	0.49255508790553215	-1551.8867037558518	19409.897593048838	10230.7770036745	14199.106674466026	4444.757235318827	51.71168627028179	25	44	7	63	32	0.1978509027255392	0.29107575786453566	0.31002818240044605	0.20104515700948025	
5980000	-31772.533837672094	-30190.59833995936	-1581.9354977127318	-30190.59833995936	340.5802751977427	4.0845590661631315	4.256276630120743E-5	0.4567513399723764	4.23374636439343E-5	4.109480757820253E-10	0.47809109267863553	-1531.5999234266565	18221.9574976495	46466.053452508626	11820.217995194795	3794.8755629642433	27.51050892971935	46	2	31	59	33	0.1978509027255392	0.299392732303363	0.3017112079616187	0.20104515700948025	
5990000	-31759.33023908289	-30183.212084650404	-1576.1181544324854	-30183.212084650404	420.6717525925102	4.167260639380148	4.168740044700646E-5	0.47583289936255213	4.216480584889917E-5	4.957615797059536E-10	0.5348007559590658	-1528.6302903925364	13057.470522450518	6224.442239831049	13315.016453481827	3338.749091602362	33.120633935129746	72	9	5	52	33	0.1978509027255392	0.2977662832610523	0.3047121761027901	0.19967063791061956	
6000000	-31777.252621315423	-30204.104404829875	-1573.1482164855483	-30204.104404829875	381.38503918441546	4.101475984866373	4.145885102649936E-5	0.46178408683188527	4.2128432943625416E-5	4.339488558885745E-10	0.49225904170482904	-1527.4180699189017	17293.313805926107	3564.3804131378297	3857.8640299877748	3820.6109096794266	39.39168120283671	75	7	2	53	34	0.1978509027255392	0.2977662832610523	0.309799654733588	0.1945831592798216	
6010000	-31731.11150299555	-30195.82951048992	-1535.281992505632	-30195.82951048992	317.372013329593	4.068996445238266	5.199680402411227E-5	0.5191374235108706	5.1700750475580493E-5	9.082221296813581E-10	0.5626096297643988	-1490.2729334346257	13101.715185337804	7908.635381274418	2305.082908306181	2594.587074758984	34.86979785286508	63	8	20	45	35	0.1978509027255392	0.2939536013824754	0.31513812855814877	0.19305736733383771	
6020000	-31719.959538895193	-30179.144314563404	-1540.8152243317907	-30179.144314563404	290.92964010448395	3.959358008904823	5.037793462494777E-5	0.4927242904071469	4.8765910389304034E-5	6.933070398762124E-10	0.5311178622388297	-1496.1261854532154	15253.082856441575	4763.2671494030465	3565.842597664519	2317.4394011275403	23.80716811275542	68	4	19	46	34	0.1978509027255392	0.2939536013824754	0.3036698486122069	0.20452564727977954	
6030000	-31762.087957932443	-30187.931266974534	-1574.1566909579074	-30187.931266974534	368.39336388692897	3.9615581125450445	4.234142305417058E-5	0.4886092630924124	4.196617846892497E-5	5.152971674850037E-10	0.5418727914472165	-1526.4807728857832	17332.89086896955	5721.581900409111	10241.49464791634	4476.595171267059	55.094586339769684	73	5	1	57	35	0.20050905083744278	0.2939536013824754	0.3007591321465674	0.2047782156335155	
6040000	-31696.7524399909	-30147.075838912835	-1549.6766010780668	-30147.075838912835	331.2326814711553	3.9615581125450445	4.832142712127542E-5	0.5394483728104909	4.734795858685792E-5	8.657534260478075E-10	0.6077405102064259	-1502.206355289224	17291.556897701754	12237.725601734903	5810.389840892171	4568.1755570095565	33.97201735713293	48	17	4	66	36	0.19424421867030198	0.2939536013824754	0.3070239643137082	0.2047782156335155	
6050000	-31770.72565447088	-30208.028245016307	-1562.6974094545747	-30208.028245016307	355.4164523709102	3.951667977962015	4.1192106621866455E-5	0.42978876910240194	4.0010773103318185E-5	3.905959320263632E-10	0.4746168566172278	-1515.434500302961	16364.369546410071	18147.511117589118	2938.4453123344338	4092.822648244295	32.01230801894799	61	6	25	43	36	0.19014494161948045	0.30278372065432896	0.30394006916381733	0.20313126856237437	
6060000	-31750.160188617665	-30185.135456694952	-1565.024731922711	-30185.135456694952	359.0676341563615	4.215128173170225	3.888246406592791E-5	0.44420629652905796	3.9046540707622575E-5	3.946654201363337E-10	0.5063168032565587	-1522.0891636692404	16693.88368971898	4306.612237507985	2685.682334761073	877.2239378450294	26.672546198370625	70	49	14	3	35	0.19094396074624487	0.30278372065432896	0.30314105003705294	0.20313126856237437	
6070000	-31805.71709275963	-30194.756871561505	-1610.9602211981253	-30194.756871561505	482.00213547509014	4.215128173170225	2.7612575658132042E-5	0.4498031339953964	2.9264239124269773E-5	2.0061857199695815E-10	0.49193674922170816	-1562.6615343853116	27425.474105937228	2525.7060896094463	5783.7773437896	6018.506412510409	39.13707685279685	78	19	36	3	35	0.19094396074624487	0.30278372065432896	0.3122681236028862	0.1940041949965411	
6080000	-31697.393967732907	-30201.838977420834	-1495.5549903120743	-30201.838977420834	237.29493877987954	4.215128173170225	5.813277679279262E-5	0.42311853844548875	5.9913744843181925E-5	7.610181483178682E-10	0.4576099334491637	-1451.6548916547442	11096.698630340881	1783.2789110351623	2264.252372349264	3203.8572802902613	29.504216902696605	78	16	37	3	37	0.20000521774069177	0.2957977585102349	0.31019282875253334	0.1940041949965411	
6090000	-31668.98888473378	-30192.060681932864	-1476.9282028009166	-30192.060681932864	215.65766765858064	4.0396279228528815	6.768064476954097E-5	0.42432157793475056	6.932994887340057E-5	1.0694237899041866E-9	0.46659516699469217	-1435.174646513674	8855.307340691128	9071.085017045556	1966.9374978302437	517.6418760540739	21.3944032549067	74	9	52	1	35	0.19226207404854131	0.2957977585102349	0.3179359724446838	0.1940041949965411	
6100000	-31676.411005672722	-30197.5438563179	-1478.867149354819	-30197.5438563179	218.2058780607463	4.254974026856246	6.51897619370759E-5	0.40922305533889713	6.646374075252547E-5	8.271819313551286E-10	0.44355751956914696	-1437.1806044921666	9123.577717909428	2824.869828533966	1991.5244881518997	1266.4899868178748	23.02327262443153	79	51	4	2	35	0.19226207404854131	0.2957977585102349	0.31438989364626924	0.19755027379495566	
6110000	-31644.41097231173	-30189.45858026648	-1454.9523920452502	-30189.45858026648	206.24675461892625	4.395843286617468	7.465212119155823E-5	0.4449899143973484	7.680965202660883E-5	1.2699077334969838E-9	0.47572422948665377	-1416.1319217716573	9093.404099869307	2041.475778314578	787.3391686024373	366.17635527705005	19.491024011591172	81	48	7	1	34	0.19226207404854131	0.30068472108581484	0.31438989364626924	0.1926633112193757	
6120000	-31618.95082702524	-30200.547650242785	-1418.4031767824572	-30200.547650242785	166.01668846409729	4.077404627575955	8.903689281167244E-5	0.4483885550651992	9.092809475944598E-5	1.5294358647023704E-9	0.4495556286981911	-1383.688219617229	5844.4686433052975	1933.615623070734	546.4165497590733	8.576227444353378	13.17091124296995	71	57	11	7	25	0.2020755336216643	0.3009913959046402	0.3045764340731462	0.19235663640055034	
6130000	-31618.55579859628	-30198.727193901952	-1419.8286046943279	-30198.727193901952	169.37859512632085	3.928075246201378	9.824309071128832E-5	0.4558882014231086	9.706336311921397E-5	2.079681445087767E-9	0.47016983204451557	-1382.9717264804624	8635.175470726335	1448.4732567164335	752.8935817122195	103.21231292424571	20.77717280295317	66	66	3	4	32	0.2020755336216643	0.30491875486042447	0.30064907511736194	0.19235663640055034	
6140000	-31668.862979199843	-30221.08973584657	-1447.773243353274	-30221.08973584657	161.71841036815408	4.069147780528778	8.474127477050518E-5	0.40511402774202643	8.40873258024626E-5	1.3606549016379723E-9	0.425600030507809	-1410.0430224140052	6201.592735651436	2337.6714691049237	2544.4191135221818	47.63969945449384	14.162637822912714	76	52	7	11	25	0.2025872572763946	0.2936530917638208	0.3114030145592353	0.19235663640055034	
6150000	-31645.04500699544	-30210.63838817839	-1434.4066188170464	-30210.63838817839	164.56044871286505	4.069147780528778	9.564912798162834E-5	0.42515559420631266	9.52553137681835E-5	1.4443140260487449E-9	0.4031686143036764	-1397.810702847301	5844.086472404911	2508.397063745607	1177.1772158950944	46.60884831215495	22.148419033434745	75	13	47	1	35	0.20164014871434655	0.29460020032586887	0.3114030145592353	0.19235663640055034	
6160000	-31630.04783780546	-30192.483727135375	-1437.5641106700855	-30192.483727135375	156.50064839081685	4.069147780528778	9.289927945570626E-5	0.4862218767976242	9.096484522170941E-5	1.8476157964356787E-9	0.467419544452441	-1396.8382818131515	8013.843276598675	2710.0746266368674	1494.9108090843004	839.0752229555359	27.004078196083395	74	33	26	2	36	0.20509095383083104	0.28878081508101844	0.30254416778237603	0.20358406330577558	
6170000	-31628.066921218593	-30192.31549084284	-1435.7514303757537	-30192.31549084284	149.2384730827275	4.069147780528778	9.588776206266753E-5	0.512909256967275	9.3590785218676E-5	2.0492246772604327E-9	0.47484634443393087	-1393.748158602679	6380.0462517501455	1706.9688231904142	1810.1813206863837	2076.2051735718405	25.1963651997504	74	49	10	2	36	0.2021600290747081	0.28878081508101844	0.31513884718291074	0.19392030866136384	
6180000	-31628.86243488925	-30179.539706428466	-1449.3227284607844	-30179.539706428466	167.0276556976068	4.069147780528778	8.50294190364246E-5	0.4904048431355073	8.376559048944943E-5	1.5618791390193233E-9	0.461353954382876	-1408.0811377574983	6417.762518222353	1394.2720024988403	1862.5081359227822	1435.1463150104871	18.25992183762861	86	11	36	3	35	0.1965357797884703	0.29843104416168253	0.3111128673884844	0.19392030866136384	
6190000	-31625.49615997129	-30193.878687724642	-1431.6174722466483	-30193.878687724642	155.38611241767563	4.154752540154693	9.900191335372479E-5	0.48029425558709976	9.876955160955136E-5	1.978010810046897E-9	0.4516868947940194	-1389.6552223216113	5582.694660247656	3248.5100386012637	3376.285993255357	1285.0484028825986	17.344630888902106	75	6	8	46	36	0.1965357797884703	0.29843104416168253	0.3111128673884844	0.19392030866136384	
6200000	-31583.90310591739	-30167.958185469404	-1415.9449204479877	-30167.958185469404	151.98747834964175	4.085802938376508	9.294585701766845E-5	0.41781331031221636	9.792904601685461E-5	1.6322783173896002E-9	0.41535063207226575	-1375.0731586495478	6872.684501358645	1608.2031556604516	1872.4648854363527	1248.839383240982	17.414849714798432	75	24	15	23	34	0.2043551272111371	0.30409657105497984	0.2976279930725203	0.19392030866136384	
6210000	-31577.576149474495	-30194.62188634289	-1382.9542631316017	-30194.62188634289	134.339407478988	4.085802938376508	1.0317115999975466E-4	0.45471567044960354	1.04995413863839E-4	1.9881378148221545E-9	0.42895547698578934	-1347.0170776653122	5717.054772561944	1243.0849147657248	1516.7663721558747	20.41066646559858	10.3747250528178	75	60	1	7	28	0.2043551272111371	0.29329614711639235	0.3084284170111078	0.19392030866136384	
6220000	-31585.07562548042	-30182.06625075448	-1403.0093747259396	-30182.06625075448	136.92660121739053	3.9857552681646506	1.0437202767275517E-4	0.543567564449356	1.0323453281707472E-4	2.810190726811869E-9	0.5062824287066211	-1368.0984384331705	5794.4443703017005	1589.2388124403412	481.07382081548883	19.869941757350823	18.551944745162935	71	63	3	12	22	0.2043551272111371	0.29329614711639235	0.3084284170111078	0.19392030866136384	
6230000	-31637.12284581696	-30190.431900456057	-1446.6909453609055	-30190.431900456057	187.34749944286702	3.9857552681646506	7.53801823434283E-5	0.520365939223681	7.692692316292294E-5	1.2386232350932338E-9	0.4666633992159487	-1410.1220089185924	7947.027543607785	1679.3812657299115	673.3544922331632	72.46782531492431	18.387595524705432	73	63	1	3	31	0.19686681057768135	0.29329614711639235	0.31223151230540586	0.19760553000052153	
6240000	-31641.168640443906	-30207.10125487571	-1434.0673855681946	-30207.10125487571	162.03125517764843	4.214802109923015	8.838082114082983E-5	0.5268899101143572	8.706560860105914E-5	1.8479244634437617E-9	0.4904157812912852	-1397.549435332055	7901.208747462536	2607.8510207157283	816.2275114155818	27.38467044330025	13.82572879912617	77	57	5	2	30	0.20167780984452824	0.28848514784954543	0.31223151230540586	0.19760553000052153	
6250000	-31631.181421362922	-30194.677224493214	-1436.5041968697092	-30194.677224493214	156.72937537843558	4.090478232968743	8.68674926485363E-5	0.5050815350793659	8.543800772198679E-5	2.0780960748258537E-9	0.5370627662908605	-1399.6399053785358	6859.528634298174	2027.9499924582433	1034.755993870936	67.41198444663894	11.29735699820364	81	39	19	3	29	0.18984151744677788	0.30023509110254465	0.3126651015104434	0.19725828994023514	
6260000	-31616.61131903005	-30204.26297260858	-1412.3483464214682	-30204.26297260858	140.28276535598482	4.090478232968743	9.991760636430295E-5	0.4717612472683942	9.810498582210535E-5	2.2210110268418767E-9	0.4768008188568838	-1375.5578949664662	6028.115411245926	3428.9471036774435	1295.7603075904567	36.47851996913242	8.42407776253012	61	33	46	1	30	0.19097792227354313	0.2989606646101268	0.3119444578337344	0.19811695528259668	
6270000	-31594.513668846503	-30185.947807671204	-1408.5658611752988	-30185.947807671204	154.73639373195755	4.186010960311832	1.0462621722785029E-4	0.5409711485314654	9.903998659840823E-5	3.046691708420767E-9	0.5322838699061304	-1373.0814952551625	7050.94004201678	1223.7335501327846	921.4233722711697	6.325917497699567	9.505837571225939	84	30	25	3	29	0.19097792227354313	0.2989606646101268	0.3119444578337344	0.19811695528259668	
6280000	-31564.309216546124	-30159.30202728478	-1405.0071892613453	-30159.30202728478	165.39746999942443	4.246096294953992	9.334375693525105E-5	0.5829765313999463	8.915660463387671E-5	2.6710472076863133E-9	0.5530258622622419	-1369.029201438518	7244.317097455849	1494.2445275210086	860.453240452106	8.481631586144953	12.69216714777247	83	49	4	30	5	0.19097792227354313	0.3032518304184371	0.30995574626626676	0.19581450104175402	
6290000	-31600.68720648267	-30168.34030259456	-1432.346903888112	-30168.34030259456	184.01875963263083	4.34626685840681	7.93888655098532E-5	0.5463538499250573	7.672765766918751E-5	1.8770950817928197E-9	0.5555084484950984	-1394.937474083579	7003.896906065238	1969.0642371261563	1303.8017855785758	9.033535633256127	19.676762376190812	78	56	2	28	7	0.20336441280556444	0.2992105895279649	0.29561231697776064	0.20181268068871097	
6300000	-31624.2857590641	-30205.070359775724	-1419.2153992883775	-30205.070359775724	161.97982631747155	4.1882441072562155	8.506979322152924E-5	0.5347467352915082	7.925108273457679E-5	1.8575952020229134E-9	0.5290115095420808	-1385.187533106976	7362.847814578062	1859.142731242698	274.8825338438835	7.3470686582207545	8.291700416715088	87	48	1	16	19	0.19728301376322607	0.3052919885703033	0.29561231697776064	0.20181268068871097	
6310000	-31629.602777967935	-30205.40834842804	-1424.1944295398935	-30205.40834842804	163.54406328803518	3.997570002418022	9.105062941926392E-5	0.48162054916700986	8.635274542450075E-5	2.133259228769414E-9	0.5171730621637566	-1385.354660708049	6763.488508450443	1794.8665696739272	910.4632856784164	518.7805060502224	11.109548651980857	78	54	3	2	34	0.19728301376322607	0.2872178660712777	0.31368643947678626	0.20181268068871097	
6320000	-31615.719831005772	-30192.157919476813	-1423.5619115289603	-30192.157919476813	175.38213114370316	4.252326756830326	9.343249149828846E-5	0.46170860864732943	8.779030929710821E-5	1.8849849409798967E-9	0.4819210690193024	-1391.3354843896668	7203.879891473761	1512.2368605935565	45.74726479191594	9.029179838935837	12.580467964263265	75	61	4	8	23	0.2014126489458592	0.29934018054571154	0.31368643947678626	0.18556073103164394	
6330000	-31609.48256505334	-30190.76308009274	-1418.7194849606	-30190.76308009274	210.48098753566032	4.100549382760988	9.206966781687437E-5	0.45617859084617257	8.572700115685979E-5	1.7621748574930077E-9	0.47431738039122207	-1384.6895823527366	8100.6791071324915	1396.6644540671941	60.0754421748244	10.912301213617098	29.316632642499805	80	56	8	22	5	0.19483725761290774	0.29776379023323285	0.30761572718110264	0.19978322497275774	
6340000	-31608.17320054355	-30205.153908660697	-1403.0192918828554	-30205.153908660697	146.2652740078689	4.100549382760988	1.0009488061869462E-4	0.49239944623742216	9.331941253909156E-5	2.4310211946215138E-9	0.506079764002834	-1369.6884612502943	7798.061223788931	1896.4260874046563	5.477833121781512	14.556316209280828	17.877624521045444	76	61	24	4	6	0.1951983400583475	0.29950592661307074	0.30761572718110264	0.1976800061474801	
6350000	-31634.48820161572	-30197.62390854329	-1436.86429307243	-30197.62390854329	198.92401812516192	4.100549382760988	8.267907639627577E-5	0.44718649157869217	7.803764430746705E-5	1.5265910961369482E-9	0.4828731719841881	-1404.5875807140653	9354.302908966081	1927.9857320569313	10.278059889223934	10.117604876568626	14.148152989028913	76	61	27	2	5	0.1951983400583475	0.29340501827511156	0.30959729116541124	0.20179935050113068	
6360000	-31592.089857587653	-30189.948297658422	-1402.1415599292307	-30189.948297658422	177.14031088748538	4.100549382760988	1.0136033780898455E-4	0.4737984053170579	9.5653678930777E-5	2.73782275805746E-9	0.5214246143456619	-1369.03028797043	6983.80299795134	1770.7227160142816	41.84521535063626	13.152457012451652	22.94109586332219	73	61	4	29	4	0.1951983400583475	0.29340501827511156	0.30959729116541124	0.20179935050113068	
6370000	-31543.36988937448	-30180.10820595582	-1363.261683418658	-30180.10820595582	124.70887138425081	3.983804814689868	1.1848500448492877E-4	0.4500085285048575	1.1237075408043844E-4	3.2181522103022657E-9	0.48889585353252596	-1332.4616900459707	4842.814338810096	1516.650932815592	15.895183391446578	8.840968642145064	13.430099785378124	72	63	6	29	1	0.19043790498118154	0.29340501827511156	0.30959729116541124	0.20655978557829663	
6380000	-31556.629850407466	-30181.005339197178	-1375.624511210288	-30181.005339197178	126.44673696409623	4.082798664244066	1.1631432513093155E-4	0.4621666048630287	1.1248426902131034E-4	3.0223572464780683E-9	0.4782992756075251	-1344.0883468521563	6134.09601509604	1409.6521229093246	17.47294298098587	12.225999355631025	15.89337675377624	74	61	16	10	10	0.19288987017204146	0.29340501827511156	0.30959729116541124	0.20410782038743672	
6390000	-31546.501114401242	-30179.74565446056	-1366.7554599406815	-30179.74565446056	125.69680820125559	4.082798664244066	1.2255884125221398E-4	0.47570006523191477	1.195108503087942E-4	3.6585354025735916E-9	0.4923518656721772	-1333.6135812572995	6150.0584684972455	1549.3072808038628	63.139862899171746	41.58385893113814	9.942163922434855	67	68	2	7	27	0.19288987017204146	0.3112434637581964	0.2997812260046826	0.19608544006508052	
6400000	-31576.95004910396	-30199.773246099532	-1377.1768030044307	-30199.773246099532	134.876064610925	4.282119266973626	1.1547376555486983E-4	0.4476777961810467	1.1174525357373743E-4	3.2677943929134834E-9	0.4979751851994299	-1343.5751359372105	7464.737674783707	1784.9664272650778	21.375527198488278	6.080744017257097	22.08372312665121	64	71	10	14	12	0.20357993556092563	0.30577185351522723	0.2997812260046826	0.1908669849191655	
6410000	-31542.7956843504	-30201.347452542883	-1341.4482318075159	-30201.347452542883	107.66084292742366	4.412155445810171	1.3398236616994654E-4	0.40770887998443683	1.3165921190741868E-4	3.5455849761512617E-9	0.4364247545717934	-1311.2203037545098	4451.099195045711	1207.7062618781072	31.725171064799383	9.719998688432055	8.351838025850737	70	63	8	14	16	0.20357993556092563	0.30577185351522723	0.2997812260046826	0.1908669849191655	
6420000	-31557.09171634081	-30190.155655756673	-1366.9360605841368	-30190.155655756673	120.62404274153427	3.877212341592356	1.1734694192374729E-4	0.4156835700165395	1.1312644704855868E-4	2.5922090650955674E-9	0.44921332426060023	-1334.5299504552297	5978.508929478242	1570.2674408845107	122.5634290366462	19.822277921941605	7.065288812134707	71	62	1	15	22	0.1924584442481842	0.29007303294747977	0.31761657697461504	0.199851945829722	
6430000	-31546.135861554358	-30197.86451982859	-1348.27134172577	-30197.86451982859	121.14029498804344	4.3413751180729765	1.3044459383965918E-4	0.3839467806757427	1.24368840065997E-4	2.6409186092665665E-9	0.41025183794242553	-1315.733202286447	4850.532721298684	1577.2179454837858	156.38388355713454	23.789653508674537	9.013401057118315	66	67	1	9	28	0.19183275833319532	0.2996493819970734	0.30944417274041	0.1990736869293223	
6440000	-31549.459984501	-30188.433900348275	-1361.0260841527256	-30188.433900348275	121.4232783198858	4.098585036445979	1.2881868774678338E-4	0.3950168116796144	1.263840116219385E-4	2.6562764341220592E-9	0.4085754438076922	-1326.0410429833976	4756.216723333229	1120.5197394598974	706.7850868568917	76.31085567672805	12.722534322001575	65	67	2	9	28	0.19183275833319532	0.2996493819970734	0.30944417274041	0.1990736869293223	
6450000	-31565.38519310022	-30202.664308696807	-1362.720884403413	-30202.664308696807	101.92057362146846	4.142098899694979	1.313877988471576E-4	0.4912732917374046	1.2760044582950822E-4	4.7890810938920124E-9	0.5177515706927819	-1324.9510729228716	6096.908600520503	1031.312168841807	1908.0607230557073	73.70111395897288	9.586375564782612	63	61	9	8	30	0.20527859547351443	0.295503698024098	0.29507453767856756	0.20414316882382105	
6460000	-31548.94763774963	-30198.398916240116	-1350.5487215095125	-30198.398916240116	105.5003748754545	3.966690787751272	1.3838191472559754E-4	0.4910924199525225	1.3141724042505006E-4	5.677880666564272E-9	0.5409146220612413	-1316.2627024115418	5344.201578777194	1430.6907773322632	279.4489673298382	56.81782432643299	11.944040494680515	64	64	7	6	30	0.19725618711062412	0.295503698024098	0.30309694604145787	0.20414316882382105	
6470000	-31542.06882566767	-30183.919214603186	-1358.149611064485	-30183.919214603186	113.06397483234653	4.108353247909417	1.3462123127647228E-4	0.4200812296736365	1.2929755539022064E-4	3.8002842559201976E-9	0.46268392235389805	-1322.7314061528925	7343.175545980609	1366.9969772535944	413.57464349670187	84.60261902807963	12.627588296108552	66	65	3	5	32	0.19879578918265967	0.30210921600576013	0.2949518259877602	0.20414316882382105	
6480000	-31519.439447910994	-30170.086472194056	-1349.3529757169365	-30170.086472194056	100.54059433455288	4.178225787155276	1.4616557648946938E-4	0.4879460359236608	1.374041069924701E-4	5.544140291661542E-9	0.5131177760988411	-1315.7044148517818	3681.4953943984538	1213.6131144458334	618.4450653972154	22.10721250803705	8.167207187416206	65	69	1	5	31	0.19228213004503855	0.29942114699344335	0.3106341339121436	0.19766258904937553	
6490000	-31515.478019225742	-30190.74959462885	-1324.7284245968926	-30190.74959462885	100.89155019106227	4.242083207866375	1.6327987376608572E-4	0.4815234320945579	1.5328570452760462E-4	6.954119528002467E-9	0.5254081325776446	-1294.5994489090122	5223.655711646736	883.2392736860826	30.93770062263097	9.776047994384392	6.231695093428506	65	70	3	21	12	0.19458378440986368	0.29942114699344335	0.3106341339121436	0.1953609346845504	
6500000	-31537.184820724957	-30177.062492089153	-1360.1223286358036	-30177.062492089153	117.7588180090044	4.119141411832028	1.3461292232415508E-4	0.5366223900370147	1.237630150713613E-4	5.313337433058334E-9	0.5653736210525807	-1329.8215345815922	4958.439028609066	1001.983639955619	19.016433723103013	7.030428820149336	9.676648469628974	68	69	7	6	21	0.1953155010947501	0.30074167574997335	0.3085818884707272	0.1953609346845504	
6510000	-31546.82753139786	-30177.937276896908	-1368.890254500953	-30177.937276896908	144.19309916955362	4.276004858993767	1.2611297629918234E-4	0.5477574131606624	1.2033840533631091E-4	4.915088515681854E-9	0.5657737384738595	-1334.2691355488146	5553.143811870645	1567.6324505008236	348.1033970915457	37.21277028446116	12.731080549395294	65	66	4	3	33	0.1953155010947501	0.30074167574997335	0.3085818884707272	0.1953609346845504	
6520000	-31593.90635928063	-30193.523863268798	-1400.3824960118322	-30193.523863268798	154.39018274291746	3.983527507099497	1.1425191190999283E-4	0.5054268737202214	1.1341519470825132E-4	3.66024057944107E-9	0.5440327714905703	-1358.6974953860358	7007.879541149529	2052.5243908337225	2519.927739147894	1247.0302343928124	16.503343938376453	67	32	8	30	34	0.1953155010947501	0.2882094232933609	0.3203435982562032	0.19613147735568684	
6530000	-31567.31945563891	-30195.216815843596	-1372.1026397953153	-30195.216815843596	116.97031784636084	3.913276813223924	1.3940049420079024E-4	0.5266566750496847	1.3333428525416093E-4	6.4416592654090766E-9	0.5721384682279665	-1331.0565027047426	6245.249896521768	3612.2305985368034	1448.6585965235645	1058.3309084866173	10.790600491164803	54	12	16	56	33	0.1953155010947501	0.2879274159614939	0.3206256055880702	0.19613147735568684	
6540000	-31639.34668520814	-30223.639384883652	-1415.7073003244886	-30223.639384883652	141.234747380183	4.3458583494955	1.0268858174892632E-4	0.48752192763278435	9.910288592705802E-5	2.684781838365816E-9	0.5169249152741522	-1372.8741335462769	9634.817728762302	4128.891007503675	1709.2632390047288	1721.7513743272816	16.749209188157053	38	47	12	40	34	0.19381934463333825	0.28876287538562073	0.31253424035333527	0.20488353962770675	
6550000	-31653.72330122241	-30207.30514710754	-1446.4181541148682	-30207.30514710754	179.48901213414408	3.9355470926304403	8.31859038705031E-5	0.499978275914147	7.985243566337878E-5	1.7125889187700616E-9	0.5081561210632676	-1402.3312700968286	10748.309729925228	6475.88714285501	1369.899026979152	2261.748440933062	21.46412969100641	15	57	54	10	35	0.19381934463333825	0.2901573983225118	0.317860140543771	0.19816311650037996	
6560000	-31727.661872585155	-30191.051748038448	-1536.6101245467075	-30191.051748038448	300.93060020624364	4.313577899651996	5.0409437474917875E-5	0.441247769096721	4.9768405873309905E-5	5.476575547034029E-10	0.47574203818410044	-1494.8165420082823	13370.879017806366	9505.519065900457	2362.7511682920535	223.13025570445186	38.63100873205764	62	12	62	2	33	0.19381934463333825	0.2901573983225118	0.317860140543771	0.19816311650037996	
6570000	-31786.44625393757	-30206.21896642832	-1580.227287509251	-30206.21896642832	372.4539715065766	3.729642095535376	4.0530360689396624E-5	0.4597796703272746	4.0328178630125046E-5	3.925763102337264E-10	0.49361943787451773	-1533.570978997348	17104.00664105387	11078.338604811097	3325.48843565028	4317.789774634527	32.738329496805584	25	46	34	31	35	0.19399484287249977	0.3087184709947593	0.299123569632362	0.19816311650037996	
6580000	-31796.914977105836	-30200.886304094554	-1596.0286730112812	-30200.886304094554	374.8581057574059	3.9360827176781163	3.609511966405077E-5	0.47996239011808417	3.6837926190271104E-5	3.0860945114595685E-10	0.4856648180959627	-1548.0141010727805	28204.30999113431	17841.019258309592	5171.995969903987	3825.8007786257285	54.00320567662844	22	51	52	11	35	0.1970987420643827	0.3087184709947593	0.29601967044047905	0.19816311650037996	
6590000	-31831.528126062793	-30162.624491981253	-1668.9036340815392	-30162.624491981253	603.9278733602338	4.0795385000336655	2.4330364339738317E-5	0.5358746637058414	2.4273030343290983E-5	1.5327223019650018E-10	0.5328553969310895	-1619.4455792259969	37556.142355637996	28358.856159794486	5117.280915601807	4143.08809704913	114.18898899753249	19	54	58	5	35	0.20375828967081083	0.2905217522413573	0.3075568415874529	0.19816311650037996	
6600000	-31908.07688885032	-30196.704453661474	-1711.372435188846	-30196.704453661474	778.1659153672889	4.051373208592885	1.930969660006455E-5	0.4194319203289127	1.905478674854247E-5	7.010095180984588E-11	0.43995480605813975	-1663.3255574931286	60649.43865318237	40384.874106740426	8036.448525694983	488.6232917422291	115.55203492545394	26	45	63	3	34	0.20375828967081083	0.2905217522413573	0.3075568415874529	0.19816311650037996	
6610000	-31958.64281393809	-30176.245655628074	-1782.397158310019	-30176.245655628074	1072.0802486793393	4.437156913897064	1.3373257487300198E-5	0.42798927318319013	1.3439099939204811E-5	3.684135477722735E-11	0.4509365997085055	-1731.4980776697466	76959.90807586192	46098.439746316624	9610.807944739006	3193.7018536017254	195.19729635566668	17	61	56	2	35	0.20375828967081083	0.2905217522413573	0.3075568415874529	0.19816311650037996	
6620000	-31928.477382884863	-30194.768715591388	-1733.7086672934738	-30194.768715591388	913.7047730061081	4.220774105728674	1.6353607905888006E-5	0.4082370278066067	1.698149064779094E-5	5.060182869387796E-11	0.4386922681141123	-1686.8005535190648	37394.01952528891	33902.952040070115	9641.665871961335	222.73527482154702	121.32859398598147	43	34	60	1	33	0.20036321819970584	0.2939168237124623	0.3079812093938044	0.19773874869402847	
6630000	-31984.269880735374	-30211.445502158487	-1772.824378576887	-30211.445502158487	1141.8896889325304	4.145468606218113	1.3459700761070075E-5	0.38770786370201393	1.378555625130557E-5	3.176334861473648E-11	0.41585397741730806	-1724.449052688366	65367.425103056106	36275.62618959577	9459.743132186099	202.09507784791327	287.19347676908484	46	31	60	30	4	0.20383037063553733	0.2939168237124623	0.3079812093938044	0.19427159625819698	
6640000	-32115.611715611605	-30181.861071571275	-1933.7506440403292	-30181.861071571275	2704.710845924075	4.145468606218113	5.53982192107402E-6	0.4288811901738397	5.463160668450998E-6	6.701844922114817E-12	0.45663289304922056	-1881.5439004313093	171393.4807122425	86017.28029057685	21993.27203625199	524.0468872824351	296.66962454393905	51	24	62	26	8	0.2012910649548399	0.2939168237124623	0.3079812093938044	0.19681090193889442	
6650000	-31957.324024190184	-30200.040156362156	-1757.2838678280277	-30200.040156362156	1084.9974831772925	4.145468606218113	1.4126196925335415E-5	0.41484189105230657	1.3953734309514502E-5	3.6921477091461076E-11	0.4291197894899405	-1709.5439515672224	57727.09115100301	41663.97937851652	10867.05572701592	160.52999380746357	116.36768994310764	41	34	60	33	3	0.19848486914195376	0.2939168237124623	0.31078740520669057	0.19681090193889442	
6660000	-31975.566993283006	-30199.73619815244	-1775.8307951305655	-30199.73619815244	1227.7071827198558	4.362904357143535	1.2776015516398505E-5	0.46363363290290976	1.2731820661535636E-5	3.524181672246864E-11	0.46497455556201717	-1726.9173684459238	41307.89794021416	55958.87317470115	11420.21483353919	153.55855111495976	222.34262759158273	52	23	58	13	25	0.19845618884344982	0.2959695596574072	0.31078740520669057	0.1947868462924535	
6670000	-32155.958125031135	-30191.75686307247	-1964.201261958665	-30191.75686307247	3553.374069512237	3.9921987218671555	4.351019326019151E-6	0.44664755132647366	4.285896359508973E-6	3.710544775176361E-12	0.44494219772478577	-1909.8807793138867	169819.94461374215	181679.95355804876	41514.60676456171	796.3936534524828	273.02031941099995	64	6	63	8	30	0.19845618884344982	0.29516921915659206	0.3115877457075057	0.1947868462924535	
6680000	-32039.83273392102	-30180.49888974349	-1859.3338441775293	-30180.49888974349	1889.473074479168	4.100149723492165	8.541698437259113E-6	0.5458668141618316	8.075677974952076E-6	2.0964777723097555E-11	0.5488926516134941	-1808.6667355815584	96256.94050299692	41607.87631268247	19874.720376786994	330.18849933038024	304.17550479431344	58	18	56	14	25	0.19772386205171114	0.2999205274554573	0.30756876420037915	0.1947868462924535	
6690000	-32171.276687926125	-30197.639548034043	-1973.6371398920833	-30197.639548034043	3433.977844126073	4.175182277579214	4.226740274653097E-6	0.5030871930946912	4.126646988400392E-6	4.288686223285169E-12	0.4999226474430906	-1920.4936049817154	176688.3469027197	47441.52984135533	41356.787466743095	856.7164419087204	220.71663891839293	73	21	38	27	12	0.19646063566616825	0.3088152490670918	0.29510406102798536	0.19962005423875562	
6700000	-32169.454068252588	-30218.74800010002	-1950.7060681525682	-30218.74800010002	2810.082605389392	4.175182277579214	5.373265181480698E-6	0.4264569679299814	5.1460470781198995E-6	5.418346385798527E-12	0.43822757627842795	-1895.3308230684609	153650.13669548067	52214.680408863176	35918.1280301477	13939.170078513132	647.2309162477048	71	2	57	5	36	0.19646063566616825	0.2928338982911602	0.31256044526121585	0.19814502078145674	
6710000	-32327.59254078867	-30201.545311075995	-2126.0472297126757	-30201.545311075995	7065.4214566214905	4.0802512439432626	1.999519412275118E-6	0.5102708503531006	1.8927677149300817E-6	1.1003467758679984E-12	0.5133806363354149	-2068.94464469259	298819.23241160205	50914.9497031925	83022.60874948619	3174.2990793336444	1314.299805607133	75	10	49	1	36	0.19335671424588124	0.2981335850588611	0.3103646799138019	0.19814502078145674	
6720000	-32296.074820656526	-30195.8377870625	-2100.237033594026	-30195.8377870625	7128.601206739255	4.0802512439432626	2.3068532764883448E-6	0.495388886250707	2.1719060376755207E-6	1.2843541797109742E-12	0.5044225605947101	-2038.424258630106	275912.8873657381	145102.9671137843	92235.66503808001	115859.57851286097	935.560366460471	75	7	40	12	37	0.19335671424588124	0.30595081650080264	0.3103646799138019	0.1903277893395152	
6730000	-32189.421670895706	-30200.25892008247	-1989.1627508132365	-30200.25892008247	3855.8497061518183	4.0802512439432626	4.235080667403797E-6	0.46283267140847245	4.043198579119061E-6	3.834565291427839E-12	0.46313612162697787	-1932.3925553539493	133623.31101306784	37661.733991214394	81015.14851399316	12728.843938944718	595.3241776267611	77	49	5	3	37	0.2022910383114964	0.30595081650080264	0.2934628217395483	0.19829532344815365	
6740000	-32227.219610511835	-30218.63776384855	-2008.5818466632836	-30218.63776384855	4352.5640573050305	4.0802512439432626	3.715208635816409E-6	0.4421314050899533	3.477154806260447E-6	2.7294454819640878E-12	0.4495735058363392	-1948.6379991260808	211367.76090180236	47045.67780339339	85207.6406902603	74888.78541953473	818.7118469244069	69	40	8	14	40	0.2015195728969598	0.29840042664038774	0.2942342871540849	0.20584571330856852	
6750000	-32138.512657791136	-30200.97153186943	-1937.5411259217058	-30200.97153186943	3167.70640079581	4.0802512439432626	5.088246282013413E-6	0.4821625378954328	4.932859540772459E-6	6.261589223569898E-12	0.4822266565904346	-1880.95306517301	148048.13078280794	36207.45885398474	31210.263274060846	33749.422704160745	355.03478618897003	71	11	25	24	40	0.2015195728969598	0.2903290554633351	0.30230565833113754	0.20584571330856852	
6760000	-32022.23544894944	-30174.092816297343	-1848.1426326520948	-30174.092816297343	1849.7829773882909	4.0802512439432626	8.637944075597251E-6	0.47516092323862447	8.17610590950947E-6	1.6497506467623546E-11	0.483907193294886	-1791.2682124076032	90762.78262078688	73857.77435847819	19696.237443154627	39330.70594082087	218.05266363372266	74	7	41	9	40	0.1949054795477628	0.2969431488125321	0.30230565833113754	0.20584571330856852	
6770000	-31945.124752292733	-30210.55571465092	-1734.569037641812	-30210.55571465092	1048.5265658511266	4.06812776563925	1.543748334794616E-5	0.4034342413307804	1.4889493936600648E-5	4.520264323481279E-11	0.43968073144170267	-1682.6181590850733	57280.830648049865	18367.148385071185	11642.916826658819	14866.997093791186	81.22161536282717	71	2	53	7	38	0.20566493734048086	0.2969431488125321	0.30230565833113754	0.19508625551585046	
6780000	-31838.909366118896	-30199.209580544968	-1639.6997855739269	-30199.209580544968	586.4646836113526	3.851088537076423	2.6191526113169378E-5	0.4731470431583736	2.5787436398102546E-5	1.8749904784702054E-10	0.5152729855271262	-1590.4819989551386	24601.27428854295	20131.7895799796	5597.430803895221	7139.499971941954	61.062545496023056	64	7	10	52	38	0.20566493734048086	0.29446823912116404	0.30230565833113754	0.1975611652072185	
6790000	-31832.645731820525	-30199.48670329742	-1633.159028523103	-30199.48670329742	548.4734904611067	4.002898695653531	2.6325095313420123E-5	0.4830649171674487	2.615672920879049E-5	1.5045991457335296E-10	0.46484161456848233	-1584.004026240772	24853.979277877683	10001.086546378592	5880.154197304267	9380.563459671506	52.55291423498495	69	17	38	9	38	0.19313069884008618	0.3004341320027589	0.30230565833113754	0.20412951082601827	
6800000	-31794.55062899184	-30167.778532406264	-1626.7720965855776	-30167.778532406264	524.5974280424938	4.017780904281984	2.9379640021567165E-5	0.4811712453121877	2.816976235805384E-5	2.3044699832854076E-10	0.5301020420506155	-1578.7499295753391	23275.73538755592	5020.5807821119	7570.3680200731305	5835.145462324737	50.32840508267796	72	9	5	46	39	0.19264234575179795	0.29569503631116834	0.30909842736406423	0.20256419057297043	
6810000	-31810.687781235018	-30186.460638693177	-1624.2271425418407	-30186.460638693177	546.7271411422311	4.017780904281984	3.052301807998834E-5	0.4578595826292277	2.9293515333835133E-5	1.972977401768939E-10	0.4616575239224396	-1576.0142533296016	21114.44893150178	9998.577010119707	4891.311627451343	7398.329426370525	57.38062093636127	77	6	42	7	39	0.19370716220060757	0.29569503631116834	0.3121833739173874	0.19841442757083766	
6820000	-31902.4186913204	-30199.687392608892	-1702.7312987115074	-30199.687392608892	790.1157838463897	4.084498249471443	1.946784628310766E-5	0.4616883835762266	1.8286990429590668E-5	7.101367269518819E-11	0.4591688247306093	-1651.7609819130814	39086.91587527943	16143.950816490733	8193.532482447716	12506.496380955468	91.95613129404867	67	19	36	10	39	0.19478631977723446	0.2946158787345414	0.3121833739173874	0.19841442757083766	
6830000	-31774.339370165748	-30195.358988741624	-1578.9803814241247	-30195.358988741624	430.64375970138775	4.198386291296454	3.9377920482477206E-5	0.472711676279578	3.6061069814896105E-5	3.191600609523828E-10	0.47262257510242284	-1532.2447961474472	17246.580110568953	6026.890064754826	5919.759358457176	4533.2342585140295	40.7585169672342	72	17	14	29	39	0.19636148142115104	0.29304071709062485	0.3121833739173874	0.19841442757083766	
6840000	-31806.447704774815	-30173.36604841737	-1633.0816563574433	-30173.36604841737	505.72683295963594	4.149704602075664	3.114916405484212E-5	0.4897652587238596	2.8480809775355943E-5	2.1596455944752655E-10	0.4973822910047779	-1584.3519977953595	31827.17066487774	7658.010447758904	6371.033066044685	6673.5323267126205	61.83842172538502	64	43	11	15	38	0.2003139194492985	0.2906590824648577	0.3121833739173874	0.19684362416845733	
6850000	-31786.197807357563	-30185.584585293218	-1600.6132220643453	-30185.584585293218	486.4978242299908	4.149704602075664	3.42707134789404E-5	0.4581490153118612	3.218053817739661E-5	2.3847338384124563E-10	0.46240895304256335	-1549.8095637549952	19448.928271157856	8645.191458202227	5485.108628558856	17893.21651383605	52.77364150727414	66	37	24	5	39	0.2003139194492985	0.2919568970841909	0.3121833739173874	0.19554580954912412	
6860000	-31922.167067859384	-30179.85058683458	-1742.3164810248052	-30179.85058683458	1099.5171797137702	4.149704602075664	1.4965274613495282E-5	0.5035199717260017	1.4177334375446387E-5	5.904442576120516E-11	0.5273390831495401	-1688.063652894528	74312.77046354595	34401.482705095084	13663.149726004325	21788.217654358305	98.15040707148228	20	50	54	8	39	0.2003139194492985	0.2919568970841909	0.30969485801533253	0.198034325451179	
6870000	-31903.9412294295	-30188.851980021976	-1715.089249407525	-30188.851980021976	853.1468089841383	4.033683138784971	1.7135960086604146E-5	0.503397011610572	1.6370694604043534E-5	8.351487509912217E-11	0.5246458305244102	-1661.132734405756	53583.610947761415	35640.20202861706	9863.586916371272	21713.737953403484	83.81154091918066	1	69	53	9	39	0.19475547097803483	0.2919568970841909	0.30674244870470346	0.20654518323307172	
6880000	-31804.42746632643	-30172.826465386417	-1631.6010009400138	-30172.826465386417	559.8593132871687	4.193838454657034	2.769527431192216E-5	0.5093322406863441	2.636361972055523E-5	2.2165220982500787E-10	0.5230412547682052	-1579.9619142953766	27587.678230820802	18282.610940736362	7363.825412643268	16565.12564384305	44.748621135201475	5	71	50	7	38	0.20452191935945674	0.2919568970841909	0.30674244870470346	0.19677873485164982	
6890000	-31861.35324431259	-30201.117487709816	-1660.235756602774	-30201.117487709816	619.7079414261682	4.0107944080372375	2.492660692630392E-5	0.43819897387793777	2.4143515292425424E-5	1.361063596137594E-10	0.4679596224025962	-1608.5588835781266	13062.25571278658	26951.11693587618	7761.775398597537	17812.164636658956	58.030344779109896	13	62	48	10	38	0.19984039527918487	0.30420438319937426	0.2987807725094664	0.19717444901197545	
6900000	-31823.92074598626	-30201.938882655253	-1621.9818633310042	-30201.938882655253	518.2178678464624	4.146122608488915	2.982259506459756E-5	0.4633403954912263	2.8728570502020682E-5	2.1917375891518445E-10	0.49367984635636253	-1573.132528221686	20302.695492860796	18544.655235527567	8267.606002406852	6402.158038741756	43.812130175743604	7	70	29	27	38	0.20674207328059258	0.29730270519796653	0.2987807725094664	0.19717444901197545	
6910000	-31771.628166555358	-30202.736053528737	-1568.892113026621	-30202.736053528737	400.9731690181876	4.146122608488915	3.861931365730859E-5	0.4145619179685622	3.8344022498376654E-5	3.134478701444312E-10	0.4478648628083303	-1520.6343592736646	27623.1941463849	15050.067251028482	3119.77463527997	5352.973305047606	34.32976476293629	4	72	43	15	37	0.1873513508013767	0.3063311116153395	0.3091430885713094	0.19717444901197545	
6920000	-31762.67565131851	-30166.78570692345	-1595.8899443950627	-30166.78570692345	409.70187269707617	4.146122608488915	3.619683096250617E-5	0.47628573265570484	3.5199307714807614E-5	3.7546686479788234E-10	0.5278427141078604	-1547.1490108713565	17895.010048357974	13986.82612703189	5304.185458380018	8213.928960197061	42.951784634555594	48	28	40	19	36	0.19603565729368982	0.3087936735356635	0.306769972909076	0.18840069626157174	
6930000	-31857.153362238765	-30206.52491393294	-1650.6284483058264	-30206.52491393294	612.1241827342487	4.11968524010171	2.611884024725819E-5	0.4673984219854098	2.506890392018731E-5	1.7651103846162614E-10	0.5098248451878582	-1602.0513122286752	26328.64943031122	5117.8622900938535	4475.507090782342	8453.492704556615	62.75839911028709	75	1	28	31	36	0.20171681536251126	0.2993777083838797	0.3010888148402545	0.1978166614133555	
6940000	-31754.320580691412	-30185.75397614118	-1568.5666045502326	-30185.75397614118	419.18565589231383	4.246825490517925	3.70951529984257E-5	0.44906196090117334	3.6443341551978604E-5	3.0096915422311895E-10	0.4680769717193429	-1519.1968015509326	20595.141709093044	15787.670233452833	3062.7089793807518	8018.23440029903	30.18801151476916	30	53	40	12	36	0.20171681536251126	0.2993777083838797	0.3010888148402545	0.1978166614133555	
6950000	-31767.09332159077	-30211.460138721108	-1555.6331828696634	-30211.460138721108	381.92659784468486	4.102061916713642	3.7005822452924486E-5	0.37909663989657794	3.721472940089411E-5	2.265599990515866E-10	0.40200892592233395	-1508.732065285894	18215.47548090601	12574.153586035009	3221.206804918347	4633.964366164789	23.13531419727987	38	42	31	24	36	0.20274235051781977	0.29132235577776755	0.3057459288515447	0.20018936485286892	
6960000	-31673.821414617207	-30162.113756599694	-1511.707658017511	-30162.113756599694	288.9254594935697	4.530448887953994	5.1041879308585134E-5	0.44963500844017407	4.966252581417293E-5	5.218509921243813E-10	0.45597472416105417	-1465.540901354072	13108.756444902783	7717.733973229133	2439.200306108563	4442.7614600030965	17.332464540128406	40	42	28	25	36	0.1913844228011344	0.3054949152911953	0.3057459288515447	0.19737473305612652	
6970000	-31742.545822436816	-30178.767453766446	-1563.7783686703683	-30178.767453766446	366.0207600197544	4.232019899187198	4.2548939006127086E-5	0.42679269180442275	4.150149951927922E-5	3.800081742406941E-10	0.4569625910355382	-1516.1443660439131	19447.632679636	13739.715848918251	7486.858460958636	4535.631762900771	22.91235158874353	44	30	14	48	35	0.1986211842533565	0.3013020477209092	0.30270203496960874	0.19737473305612652	
6980000	-31727.09530699413	-30166.37898926629	-1560.7163177278412	-30166.37898926629	365.14091580860253	3.9287075621229772	4.176939972883569E-5	0.42722086920018704	4.0231887394468964E-5	3.536870068215217E-10	0.45068728515487244	-1512.939402332695	16240.931459013127	11352.100976099096	11117.819375812162	5082.891725159113	18.77184916891091	5	58	19	54	35	0.1986211842533565	0.29769237404666765	0.310208190108485	0.19347825159149182	
6990000	-31708.475037794888	-30190.162770618634	-1518.3122671762555	-30190.162770618634	284.5586436218484	4.20294816600635	5.311561037339179E-5	0.43174060777512285	5.031941993233775E-5	5.923076560333636E-10	0.47047320921694696	-1471.3230616180356	18073.827749362586	11567.840444920294	8141.386519955069	3317.8993570548646	13.540092401186543	7	69	9	51	35	0.2018758052513049	0.29570963317639554	0.310208190108485	0.19220637146381558	
7000000	-31787.54790531983	-30210.681207470956	-1576.8666978488745	-30210.681207470956	423.15569552633906	4.166806202484088	3.941821430479052E-5	0.4383054352485971	3.656983730883047E-5	3.3558608176384927E-10	0.47108627696868294	-1527.6138557213333	46656.2410631775	16289.686555252007	5560.602654750299	5383.2749379433835	30.444881748289344	7	62	7	60	35	0.2018758052513049	0.2887880930521568	0.31247175505822655	0.1968643466383127	
7010000	-31818.04571945341	-30205.50973893206	-1612.5359805213488	-30205.50973893206	481.9553060080031	3.8387372769678887	3.353373811355577E-5	0.43754289456124934	3.151508748078413E-5	2.833494069801354E-10	0.5030230630083503	-1562.4475841501608	20808.28173458545	22740.97758732972	19331.987826860266	7351.748335050309	38.26439656482485	9	52	5	70	35	0.19006605723826706	0.30336650327802106	0.31247175505822655	0.19409568442548628	
7020000	-31888.681540956728	-30181.192379325326	-1707.4891616314035	-30181.192379325326	835.5604879689186	4.177257457961568	2.0533065321972462E-5	0.4364792125454198	1.8569613145229418E-5	8.896021263647474E-11	0.477125060710189	-1655.5369710591356	33425.04407231409	38150.62545586147	13084.647899312537	12773.42160468844	35.12324527964099	3	63	44	26	35	0.19930563513287727	0.29412692538341084	0.31247175505822655	0.19409568442548628	
7030000	-31814.076631613072	-30181.68778481715	-1632.3888467959223	-30181.68778481715	533.3753019892569	4.114635257920993	2.9242313249244823E-5	0.43890048527908404	2.617458054322197E-5	1.6920035100143722E-10	0.465782219253089	-1581.7452991124865	23479.390373276296	25349.300671098295	6185.789681305967	11291.450001643752	40.47804079184282	12	58	50	14	37	0.19759636865642793	0.2985001809332056	0.30525234013503433	0.19865111027533303	
7040000	-31811.670963801767	-30181.83483136931	-1629.8361324324585	-30181.83483136931	595.1970459397207	4.029897662231719	2.897676158969379E-5	0.3878577085728405	2.7265290764089242E-5	1.3464015291540604E-10	0.4062656534018754	-1580.1068484359232	23958.97331786076	18204.020322235643	5173.255065687581	10215.896585000664	60.5304846577007	46	22	47	20	36	0.19759636865642793	0.2985001809332056	0.3073050782325074	0.19659837217785994	
7050000	-31765.876009653508	-30199.50564673611	-1566.3703629173986	-30199.50564673611	405.90435216867263	4.242962526076327	3.947063582643765E-5	0.44162814262090383	3.5896952141140986E-5	2.934368607822371E-10	0.4566285978841372	-1517.2999463239246	20330.400237311947	27108.563000963368	4100.777289207104	5621.890354729847	23.098830378962102	56	7	32	40	36	0.19630592851115916	0.2984370167643035	0.3073050782325074	0.1979519764920308	
7060000	-31740.84171848473	-30198.3928016822	-1542.4489168025314	-30198.3928016822	369.98062348646965	4.242962526076327	4.426681633700584E-5	0.420045833634838	4.0393019126371356E-5	3.952825764789976E-10	0.46397774546223663	-1496.7384548129953	14555.330919785552	5406.669454270743	3424.2323249953793	4382.765341810623	19.489791774048225	67	3	10	55	36	0.19630592851115916	0.2984370167643035	0.3073050782325074	0.1979519764920308	
7070000	-31727.823845314822	-30189.59977059943	-1538.224074715391	-30189.59977059943	358.6996692611314	4.242962526076327	4.491328957493043E-5	0.4503938470851606	4.107391085483897E-5	4.321636476253206E-10	0.4838783615865784	-1492.334045203287	14057.961282898847	3787.604934805069	3689.192502730661	4944.073109973704	19.52999922883654	66	1	23	45	36	0.19631954730847814	0.2984233979669845	0.3073050782325074	0.1979519764920308	
7080000	-31779.75845950314	-30225.285956283107	-1554.4725032200322	-30225.285956283107	370.16966936737253	4.175459677901116	4.335353251471637E-5	0.4272838579864544	4.153248527877136E-5	3.344484612589715E-10	0.42079909959227146	-1507.452319986099	17042.770840547273	11305.789276729061	4335.103865585591	4922.464136963966	24.945396364413675	45	34	28	28	36	0.19612831844104361	0.2984233979669845	0.3074963070999419	0.1979519764920308	
7090000	-31745.126556036263	-30201.39127281444	-1543.7352832218228	-30201.39127281444	333.04019196267245	4.175459677901116	4.7458869282733054E-5	0.4592854417088503	4.598381046112029E-5	4.751837484657836E-10	0.4596115157866953	-1495.0195341651279	13459.06173790973	16925.242569667782	18874.46085567234	3934.870264768724	24.551814502863262	4	43	20	68	36	0.19539201299332093	0.2991597034147072	0.3074963070999419	0.1979519764920308	
7100000	-31766.98557835376	-30186.170823241086	-1580.8147551126738	-30186.170823241086	392.693820807233	3.9602606170693346	3.514312948645112E-5	0.4791828413190342	3.3709939171251516E-5	3.066517933044319E-10	0.5008917131658776	-1531.4933792442614	28434.94013067396	20217.11989526271	13106.071227280465	4626.579572604781	22.38239188751353	13	55	2	65	36	0.20567026721366719	0.28888144919436093	0.3074963070999419	0.1979519764920308	
7110000	-31780.6356028537	-30164.594459914762	-1616.0411429389376	-30164.594459914762	547.752634382401	4.215720556967418	2.6410326618615512E-5	0.49172706024221846	2.6213714445812994E-5	1.5567764357224884E-10	0.4772407529403155	-1566.0742779221089	27066.52584229626	20332.28498471668	4169.181172699075	8138.092741528167	35.84712804936255	14	63	17	40	37	0.20439547274718872	0.3044529762573961	0.30070142023313834	0.19045013076227765	
7120000	-31833.87665095063	-30173.21205280884	-1660.664598141789	-30173.21205280884	681.4192536807273	4.22178102296723	2.3439930093541153E-5	0.5827988624633518	2.1897120447437056E-5	1.9015083277737653E-10	0.6024604420284206	-1608.9909205974072	34158.247004944846	24328.424033156953	8544.400096238469	12397.378394586709	39.449536475875796	6	72	40	16	37	0.20439547274718872	0.3044529762573961	0.30070142023313834	0.19045013076227765	
7130000	-31921.0354704191	-30190.26236268063	-1730.7731077384701	-30190.26236268063	946.8697038907536	4.259813424150805	1.5962080419302288E-5	0.4861656814730707	1.4676122885957054E-5	7.294076866653144E-11	0.5344564529094613	-1676.506289356454	56045.74412506642	55224.24874961259	12664.473836680294	19653.574907232603	93.43761046875811	30	33	46	26	36	0.20439547274718872	0.3030609910541933	0.30070142023313834	0.19184211596548043	
7140000	-31889.260435793516	-30172.1699816977	-1717.0904540958131	-30172.1699816977	875.1241236361166	4.055556583333778	1.6337373777940395E-5	0.45809277306652096	1.540455742914087E-5	5.211889012164357E-11	0.45280503808316686	-1663.3205539829485	43230.34425812965	59783.222050621	11654.136178997469	17454.657779552217	68.3561107372778	42	23	55	15	36	0.20439547274718872	0.3030609910541933	0.30070142023313834	0.19184211596548043	
7150000	-31958.22546877437	-30191.53391479437	-1766.6915539800004	-30191.53391479437	1234.3030498279638	4.102179411523274	1.1781124566319043E-5	0.42914357497910544	1.1329105050331804E-5	2.644485236914305E-11	0.44167409070235986	-1712.925382172939	83023.56139354603	38003.14857082717	16991.809913786296	17472.743151923332	67.0260709279507	30	39	51	15	36	0.2017427467929473	0.30571371700843475	0.30070142023313834	0.19184211596548043	
7160000	-31948.627602834775	-30182.588747898713	-1766.03885493606	-30182.588747898713	1194.1156478846483	4.011939995300437	1.2421070037033773E-5	0.4539905636943063	1.229420262225507E-5	3.0653765601753256E-11	0.4504826004310764	-1713.236064674838	66070.10163444559	29008.604184494292	8658.297551224723	14924.656815600216	120.0497163226005	31	44	40	20	36	0.2017427467929473	0.2985553317956206	0.301403350921656	0.19829857048977695	
7170000	-31947.330089957202	-30187.29257496618	-1760.0375149910208	-30187.29257496618	1056.0135337166298	4.011939995300437	1.3661059231579802E-5	0.4499970772701074	1.3905731352395621E-5	3.4538396238738015E-11	0.43159480136633566	-1706.817805420442	72512.16862648881	43139.961418897736	14837.880656747182	13654.084011414556	123.39501948845714	36	33	44	22	36	0.2017427467929473	0.2954363863687812	0.30452229634849537	0.19829857048977695	
7180000	-31871.579941316522	-30189.150719032838	-1682.429222283683	-30189.150719032838	714.0535962525167	4.161809805348719	2.0902568789318387E-5	0.4601679493522875	2.0652558859096192E-5	1.0540155922112366E-10	0.48715845437861155	-1631.0289894112939	54363.064702269054	31405.545358361094	9784.564165855147	8410.938725506434	93.47630290446936	21	45	65	3	37	0.2017427467929473	0.30309180112367684	0.30452229634849537	0.19064315573488133	
7190000	-31941.2843636326	-30183.77873460569	-1757.505629026911	-30183.77873460569	1119.8444869153336	4.161809805348719	1.349587479676275E-5	0.4442095060034073	1.3295110331854219E-5	3.90554584626105E-11	0.465232129879027	-1705.6910917609355	110222.95942177136	35952.63485309223	13186.17414375291	4316.277752292007	137.95702769406802	17	45	70	3	36	0.2017427467929473	0.299074511318117	0.30452229634849537	0.1946604455404412	
7200000	-31984.77959381899	-30199.673910455516	-1785.1056833634702	-30199.673910455516	1126.1418731562135	4.161809805348719	1.2303294676937515E-5	0.45433462880189357	1.2554193583197992E-5	3.492878969577203E-11	0.4733238580806488	-1734.5681305115447	91211.29284842443	36354.37396201526	14641.401203680975	1581.9238045671873	151.2602115244167	16	54	63	3	35	0.19540890787543488	0.299074511318117	0.30452229634849537	0.20099428445795361	
7210000	-31947.509120761133	-30172.97482398474	-1774.5342967763922	-30172.97482398474	1134.9429063317693	4.337267835856879	1.2931351973281543E-5	0.5216218984573799	1.3224619479919417E-5	4.7705508456650435E-11	0.5284409480254452	-1725.33446177747	81929.86197668394	42099.81294138103	14022.654836091735	246.47140327082985	118.33266266394847	19	47	69	9	27	0.19450531476131544	0.2941864296076348	0.31031397117309706	0.20099428445795361	
7220000	-31901.27635638167	-30175.24713166456	-1726.0292247171092	-30175.24713166456	828.685823695032	3.962119129974205	1.8246503742868586E-5	0.49065534337569633	1.7876018560314245E-5	7.001628247071228E-11	0.4789977081425044	-1677.3256409357175	55327.17451527813	51098.90842910416	13204.276533355687	345.1150777956322	61.909416757974945	11	45	81	9	25	0.19450531476131544	0.30228707869003746	0.3022133220906944	0.20099428445795361	
7230000	-31913.99857093721	-30194.910390327863	-1719.088180609345	-30194.910390327863	886.4253950763234	3.9557128356800804	1.784573075221582E-5	0.5093236437556943	1.7752298962748433E-5	7.617187459426455E-11	0.4826857168249361	-1669.799710485932	59492.70795568782	43584.0111067321	10283.479140278123	947.2176058238292	96.54102157456855	9	50	75	8	29	0.19450531476131544	0.30228707869003746	0.30389737753781154	0.19931022901083648	
7240000	-31807.845205483532	-30188.858138591037	-1618.987066892495	-30188.858138591037	480.984388931915	4.172045864231716	3.107366455446507E-5	0.46232600404481866	3.088377900071377E-5	2.314570638083813E-10	0.4733841870021965	-1573.2539284701988	27773.025953658773	20807.020277447245	5966.925633631689	458.30781803400686	58.86780426739954	6	46	81	8	30	0.190961588187545	0.3058308052638079	0.30389737753781154	0.19931022901083648	
7250000	-31816.293631277418	-30194.32601420586	-1621.9676170715559	-30194.32601420586	520.6271331882297	4.201897171453123	3.168424715200493E-5	0.520392786329328	3.079631417597325E-5	3.084480409113393E-10	0.5442677828810772	-1577.447242078626	19120.012503318398	20166.09881764748	6651.131784525186	131.14112053458962	43.1768207432314	25	27	82	6	31	0.190961588187545	0.3058308052638079	0.30625460191475035	0.1969530046338977	
7260000	-31790.543980270682	-30183.968413070812	-1606.57556719987	-30183.968413070812	457.2623628073688	4.017248137717312	3.3236824709346304E-5	0.5409096667238402	3.2022423716100203E-5	3.847004724761676E-10	0.5700739498176032	-1561.9240753172414	26664.93756160594	9401.781838506855	7637.786219337233	209.28043868876415	31.325641856756132	52	8	75	5	31	0.19504841960011335	0.3058308052638079	0.3027696803076407	0.196351094828439	
7270000	-31716.097696377634	-30168.491240418298	-1547.6064559593362	-30168.491240418298	340.0811275036575	4.368957454811586	4.217183290674535E-5	0.5585935552172316	4.274059414727574E-5	5.878031748411939E-10	0.5455433486242983	-1505.4328027897852	18462.157021342235	5090.07324520451	3496.311922559614	154.00142077346547	19.445325296736367	64	6	67	4	30	0.19515850348331887	0.3058308052638079	0.30815958039564995	0.1908511108572242	
7280000	-31813.936784667272	-30176.304267243922	-1637.6325174233511	-30176.304267243922	546.3003055233415	3.990899002954064	2.7535670552718142E-5	0.6038156261700736	2.740150589739791E-5	3.181400225526194E-10	0.6346698152920307	-1591.8455990398363	23311.807401693084	16240.182684254383	6335.369018250761	534.1792581379739	38.10765265931384	56	6	75	6	28	0.19937673470029388	0.29910925393234655	0.3106629005101363	0.1908511108572242	
7290000	-31801.366495395763	-30187.423269532042	-1613.9432258637212	-30187.423269532042	479.34216973472894	4.128443859691028	3.087574389721835E-5	0.5029646317701193	3.054472442938007E-5	2.4230821005670737E-10	0.5006848582391126	-1570.2523331115742	23227.705784900696	16246.588321669611	5735.045309004858	27.954518174282065	40.56862350646619	59	21	56	4	31	0.19937673470029388	0.2908022691546047	0.3189698852878781	0.1908511108572242	
7300000	-31843.028281817067	-30161.818886440822	-1681.2093953762435	-30161.818886440822	693.5588835615775	4.236277658367154	2.3942268883517992E-5	0.522467897658361	2.428081186971529E-5	1.3874819580284727E-10	0.49213727182564215	-1636.205393002406	28948.584995700032	20426.768661845876	7593.757758372616	82.46145326406992	49.48986206481658	37	38	62	24	10	0.19937673470029388	0.2945799844216266	0.31258977477667255	0.19345350610140788	
7310000	-31862.990707762052	-30167.70117878575	-1695.2895289763046	-30167.70117878575	788.3120842520674	3.9597108966761536	2.201605860712931E-5	0.49918221466202634	2.1231946646322332E-5	1.1610948056969367E-10	0.4975697718045213	-1648.5982160926676	34229.52984323434	18913.714712197623	8569.436768931811	97.97213599216262	193.43843037761607	44	33	58	35	1	0.19937673470029388	0.29662285200471233	0.31024884807288833	0.19375156522210635	
7320000	-31887.42146204118	-30186.89920657175	-1700.5222554694308	-30186.89920657175	844.2795114730137	4.066507743692907	2.123506693104619E-5	0.49769966551175737	2.0059482700474896E-5	9.80867840654343E-11	0.48115105893075144	-1655.4350531087784	28126.961654262923	14385.229138119848	9389.669873183047	126.45012308720216	63.42508417918647	59	23	52	34	3	0.19937673470029388	0.29662285200471233	0.31024884807288833	0.19375156522210635	
7330000	-31824.00512829944	-30177.55589275454	-1646.4492355448983	-30177.55589275454	552.1047700748471	4.066507743692907	2.763338018407453E-5	0.4892823951744337	2.6344024063899515E-5	1.724775747340684E-10	0.47906562799700186	-1602.0596323003601	24149.996237430478	10754.17557298929	8896.876477418064	58.909779164288906	67.50092072060478	47	17	71	21	15	0.1975858313611576	0.29967811745983397	0.3071935826177667	0.19554246856124263	
7340000	-31840.342224661035	-30169.258663437333	-1671.0835612237015	-30169.258663437333	630.6356855158061	4.107917137016493	2.4126286671840057E-5	0.47105673787807506	2.354624153534673E-5	1.2572140192960135E-10	0.4769786924010221	-1623.8646883058166	29570.681221486582	19550.2707382169	10165.838920289007	1004.3618939172113	54.94689842901133	32	39	63	3	34	0.19704861673115434	0.3025579224923364	0.3077307972477699	0.19266266352874026	
7350000	-31991.672985679066	-30189.236769648192	-1802.4362160308754	-30189.236769648192	1287.1082855783357	4.1123444869534636	1.1919412420055701E-5	0.4436057954670486	1.1539415731139996E-5	2.9351408512525113E-11	0.4688609183628308	-1751.0610806202583	112703.05592900068	26385.605942306596	22015.654622880957	1834.3522066524924	158.48402317933707	32	64	37	2	36	0.19704861673115434	0.30261532639067334	0.3042374818179301	0.19609857506024309	
7360000	-31934.65496361274	-30195.644086756958	-1739.0108768557814	-30195.644086756958	1062.7264520340882	4.1123444869534636	1.4812456573594834E-5	0.4464337629325689	1.4758644866650872E-5	4.149112813562017E-11	0.43880959646318335	-1690.7535376545982	78924.48389647984	29608.112250074497	13602.885908267226	132.56341977596293	128.84172426712104	29	38	66	17	21	0.19704861673115434	0.30261532639067334	0.3042374818179301	0.19609857506024309	
7370000	-31927.083201019523	-30189.907719861538	-1737.1754811579854	-30189.907719861538	986.3697055192018	4.051978817002806	1.5034532701936294E-5	0.4634049404768364	1.4877402313181985E-5	4.749856990808779E-11	0.46060903415527654	-1688.992311221185	82784.9653809414	46414.37363934359	10933.374807161636	98.52800677578827	85.12569404089902	18	50	65	33	5	0.19704861673115434	0.2957490464355182	0.3042374818179301	0.20296485501539827	
7380000	-31925.660216726723	-30187.0690009477	-1738.5912157790237	-30187.0690009477	1028.2514897380756	4.051978817002806	1.522506879278091E-5	0.5078491001546696	1.5281163192570136E-5	5.698924191504693E-11	0.4860892072740901	-1690.981267923766	60469.285326226964	33911.91198411978	9793.852034511328	84.66758771347182	108.62198204280534	27	49	58	25	12	0.19704861673115434	0.2957490464355182	0.31617176046602713	0.19103057636730122	
7390000	-31877.547884654232	-30223.78313100581	-1653.7647536484214	-30223.78313100581	631.0094700987906	4.316737721252713	2.427300253381991E-5	0.5189908151060315	2.3925803664231635E-5	1.4874008381283701E-10	0.5054113804029989	-1608.1161527738868	33914.44796764291	26706.10484191262	6960.449288056757	66.38500584869956	65.2254922305564	51	6	77	29	8	0.20450639176600277	0.2957490464355182	0.3062660158936815	0.1934785459047984	
7400000	-31830.515916601973	-30219.504677266494	-1611.0112393354807	-30219.504677266494	471.79882996632614	4.05049755478876	3.4087007115335875E-5	0.4451339244489137	3.2684406892224653E-5	2.1681007869675124E-10	0.43807252601320407	-1565.5137143836532	27125.58100841706	45506.872862603734	4226.936247274387	75.97484713118813	54.96428469351447	54	4	78	30	5	0.1966852434307725	0.2927643164225382	0.3091153661979722	0.20143507394871799	
7410000	-31831.861009027038	-30188.237134246705	-1643.6238747803322	-30188.237134246705	645.6937950482134	4.05049755478876	2.777909985312622E-5	0.4449732528585301	2.723354358958964E-5	1.6762608134940737E-10	0.4625574894579632	-1599.7855926405475	26034.205543866236	9736.442650467305	7116.642843943893	57.94974268115613	64.56896078030778	56	16	63	13	23	0.1966852434307725	0.2927643164225382	0.3091153661979722	0.20143507394871799	
7420000	-31801.088642788556	-30199.36514536382	-1601.7234974247378	-30199.36514536382	443.6050162814299	4.48888049671401	3.515909670099521E-5	0.42254318222157145	3.536365291522803E-5	2.3115277119134854E-10	0.4330815524271911	-1557.5988165346416	21075.331153926367	25761.224856143715	4612.531097001833	81.95926619553909	47.64521434148792	47	14	76	2	32	0.19647078653279637	0.2929787733205143	0.3091153661979722	0.20143507394871799	
7430000	-31802.7845351067	-30207.78748139732	-1594.9970537093786	-30207.78748139732	430.88117203010574	4.421363427656291	3.612570814116787E-5	0.46450879374422116	3.4987025943085715E-5	2.875274643522957E-10	0.4843483103273076	-1552.735890490776	22826.611535437914	11901.55048432006	4704.30573879727	26.064426952730642	21.36605409061668	53	16	68	21	13	0.19647078653279637	0.3009919238701665	0.3073001023833468	0.19523718721369118	
7440000	-31781.981514602987	-30193.265795578733	-1588.715719024254	-30193.265795578733	417.35002687971934	4.0361360943888185	3.897026202992736E-5	0.42667974608578685	3.640724936161876E-5	2.8558520850218845E-10	0.4503746002065712	-1546.5281647662648	21759.71130219277	7937.042525751717	4994.200194728226	41.248932950494215	37.25352804865566	58	45	34	13	21	0.20336934178129804	0.3009919238701665	0.3073001023833468	0.18833863196518952	
7450000	-31828.44106457154	-30161.77008531503	-1666.6709792565093	-30161.77008531503	593.0066831291481	4.031967032275192	2.6495966059574245E-5	0.47181238833696176	2.524890756962627E-5	1.6442271844523288E-10	0.4883015149048124	-1622.5380258928224	31681.889185553406	16067.736935843617	5074.8268401103	87.99440487976325	54.28930582372941	48	45	43	22	13	0.20280752521201886	0.3051110519608606	0.3037427908619319	0.18833863196518952	
7460000	-31761.60507146521	-30201.049541938635	-1560.555529526575	-30201.049541938635	412.75555324588146	3.891740108034914	4.1974435845030804E-5	0.4451117009678803	4.048815131958717E-5	3.4126072187584346E-10	0.4545018168471315	-1518.5879155915293	19175.275816014102	7018.8796536276395	4815.754129921141	93.09133312233325	17.658676621756907	45	37	54	11	24	0.19804631409240442	0.3051110519608606	0.3048410613103629	0.1920015726363729	
7470000	-31787.122054614563	-30208.02354138959	-1579.098513224973	-30208.02354138959	428.73966403557506	4.257346763755917	3.555358063303416E-5	0.3996164773420514	3.4511334271529383E-5	2.0903978530594473E-10	0.41971755522269966	-1536.5068227690392	21704.617980380546	16170.987944506083	5727.476174100979	36.57452048925337	18.793368859300283	37	20	78	24	12	0.19804631409240442	0.30273709652244374	0.30016924110662074	0.19904734827853193	
7480000	-31735.8762951754	-30205.486582290487	-1530.3897128849117	-30205.486582290487	321.97789215171986	4.3515653506127885	4.73976322677649E-5	0.38775408256221355	4.5084030833249525E-5	3.726035333573239E-10	0.41088761860765793	-1488.3820989419205	16082.933491286738	14546.000325657156	4041.580117517085	37.654049345440754	33.33772037966002	16	41	77	35	2	0.19711229629744006	0.301299900477079	0.3016064371519855	0.1999813660734963	
7490000	-31876.25957310009	-30202.56128881275	-1673.6982842873404	-30202.56128881275	705.0677075755858	4.23165554521485	2.239116994578596E-5	0.47034526509080604	2.0746317789059235E-5	1.1714094136046374E-10	0.4986299769996791	-1624.5938431311095	84783.8405441456	33597.94748104331	8290.654789293634	58.13148065929997	170.91167642611364	8	55	71	33	4	0.19711229629744006	0.301299900477079	0.3016064371519855	0.1999813660734963	
7500000	-31774.028005896223	-30198.35587900007	-1575.6721268961503	-30198.35587900007	409.9212514916661	3.827519769099937	3.923467912272175E-5	0.44979742899408726	3.754626008935114E-5	3.596436553864492E-10	0.48221346487362243	-1532.2467371222992	26282.74750165114	18260.103599094517	7215.221538134819	28.9033106979859	23.323871899714113	3	60	71	33	4	0.20517688051513328	0.30536160306236554	0.29924843064694967	0.19021308577555243	
7510000	-31751.061240632087	-30202.166020326746	-1548.8952203053395	-30202.166020326746	368.4886966606365	4.227321381978563	4.1461151732161105E-5	0.3957278319417432	4.023585437596106E-5	3.0076098381188564E-10	0.42498035614462454	-1504.2935977916577	15942.791776407108	11495.321153953226	6012.678982818889	27.038654432585542	97.78208474061489	7	50	77	36	1	0.2074177765125283	0.28930476407320493	0.2981277213434077	0.20514973807085995	
7520000	-31830.201653849737	-30196.038555759373	-1634.1630980903658	-30196.038555759373	559.192274844039	4.137047479033096	2.6461921681532215E-5	0.35932113169411783	2.574510969676426E-5	9.729939475404981E-11	0.38276914362002556	-1588.9850730453902	22118.513473222592	32108.771062407206	7376.898150661585	46.12504283510033	69.2072102490884	2	50	82	12	25	0.2074177765125283	0.2946016445542607	0.3054358965371832	0.19254468239602865	
7530000	-31930.83168782341	-30183.366334222945	-1747.4653536004673	-30183.366334222945	1177.3799442699	4.137047479033096	1.2923064361050118E-5	0.4203201004803037	1.310764488836258E-5	3.7553639407562023E-11	0.4681715381554405	-1699.6565439125802	52371.08160242358	49081.05160837968	15787.765339633244	87.25870547076997	67.70970671819512	1	58	75	12	25	0.19097072730215514	0.3161415444480009	0.2945990127961587	0.19828871545368612	
7540000	-31942.182153854028	-30184.067389011994	-1758.1147648420344	-30184.067389011994	1213.345012833754	4.015153500474252	1.2344664949060643E-5	0.39347240732518507	1.2535970003501701E-5	2.7378274778046862E-11	0.4230527871966176	-1710.2107299016272	74757.34129101435	55383.00871456329	12189.333208579335	64.33986716415016	66.81636760798587	25	38	72	12	24	0.19097072730215514	0.3161415444480009	0.2945990127961587	0.19828871545368612	
7550000	-32014.01222373552	-30184.241387980874	-1829.7708357546474	-30184.241387980874	1945.0048446563142	3.7710864115890748	8.049304120911363E-6	0.4583300936127549	8.177605797018589E-6	1.799469528889257E-11	0.5143091823860891	-1779.7155458630828	92074.91143095035	44789.87343689654	23333.958902296945	105.29786518543402	172.12799703065627	52	5	78	28	8	0.20250467162925456	0.3046076001209015	0.2945990127961587	0.19828871545368612	
7560000	-32083.48107422589	-30197.993317033983	-1885.4877571919071	-30197.993317033983	2466.1597485944744	4.287075499848192	5.688898855955733E-6	0.4397098225300629	5.804709915986308E-6	8.483921789054198E-12	0.49631965382393645	-1833.3728626488933	148809.21771237685	109549.19400038585	32825.465514355994	201.28566139493324	146.53595833876338	40	19	76	3	33	0.201502494508441	0.3015844737765196	0.3028665870143847	0.1940464447006556	
7570000	-32099.30483975217	-30176.025749840417	-1923.279089911753	-30176.025749840417	3150.230698776424	3.88244982441583	4.522439926709589E-6	0.4096919638062502	4.706945603164678E-6	4.1364473362315495E-12	0.4353879445586738	-1868.12695298872	166913.850611458	214068.66754600473	39641.40644205115	2065.9226563773564	220.25483961304806	34	13	88	1	35	0.19680617805636655	0.30250504487475977	0.3028665870143847	0.19782219005448987	
7580000	-32171.283940723915	-30194.363709611185	-1976.920231112732	-30194.363709611185	4564.875365135064	4.181948103079447	3.843371930067798E-6	0.4582494414795455	3.9103158391988715E-6	3.604611454564618E-12	0.49150791622555057	-1923.402963709095	164915.2749682503	68824.61994011709	44420.078567780496	355.6691083089774	516.9274935937808	49	2	84	10	26	0.19384907756093775	0.30250504487475977	0.3082205288417344	0.19542534872256898	
7590000	-32208.006016510706	-30192.76879259441	-2015.2372239162962	-30192.76879259441	4803.023070854017	4.207365041709727	2.9020467817027647E-6	0.4217455802230463	3.0498306546853043E-6	1.7811373672988796E-12	0.44714707808110427	-1959.5286589155528	311401.1569869821	169832.50257995332	64908.168012755894	594.6845400717715	497.6956639044632	43	8	84	4	32	0.19405943679359008	0.30229468564210743	0.3082205288417344	0.19542534872256898	
7600000	-32154.715634825934	-30185.660003390585	-1969.0556314353475	-30185.660003390585	4234.802122200393	4.20968949454028	3.754102892069984E-6	0.47896527693739216	3.9974088510677026E-6	3.665144612195238E-12	0.4885247673385698	-1914.0551673537068	271218.96791919234	78747.42071843903	64657.34159450052	335.61313607187367	456.64896448364783	39	14	82	33	3	0.1948216135982338	0.30229468564210743	0.30745835203709065	0.19542534872256898	
7610000	-32249.583947948624	-30201.991401597803	-2047.5925463508204	-30201.991401597803	5124.483747679748	4.254848774726721	2.78885405150092E-6	0.4673928907769518	2.8802800839485296E-6	1.7709979222058003E-12	0.47689890077146957	-1990.9247560753843	313364.71178785164	101806.01830670469	94473.64068828216	1164.8539852024974	859.5934253272785	44	47	44	21	15	0.1948216135982338	0.30229468564210743	0.30745835203709065	0.19542534872256898	
7620000	-32183.21346836834	-30175.507334212234	-2007.706134156105	-30175.507334212234	3929.1270700760074	4.344404522457139	3.397994017435324E-6	0.4542228339165971	3.494692547013345E-6	2.7541220557611267E-12	0.47434962784114004	-1953.3421238138249	253655.7565826373	66697.25458972585	65346.50425886565	623.49032836698	191.4975104903174	44	52	37	34	4	0.1948216135982338	0.3060459494396431	0.303707088239555	0.19542534872256898	
7630000	-32214.121460490285	-30190.610552196664	-2023.5109082936226	-30190.610552196664	5440.271045760722	4.110246560508625	2.968973941980931E-6	0.44723608619911936	2.911988538352995E-6	1.7627186833783075E-12	0.4530535860154846	-1968.6165902081495	215211.9911909476	80406.3144494033	83061.55855308214	388.3289087044473	446.6677739712009	51	64	19	13	24	0.1948216135982338	0.30537796804744516	0.303707088239555	0.19609333011476687	
7640000	-32137.928803954088	-30200.180948420966	-1937.7478555331234	-30200.180948420966	3465.558784052469	4.426625447301088	4.9455760465307435E-6	0.5080916121824901	4.476281541305917E-6	5.997466049743242E-12	0.5150876911009965	-1883.5910796099386	142967.89811806203	57251.17633530023	58382.01155118241	260.08774113620905	519.3386809346398	49	68	17	35	2	0.1948216135982338	0.303627791134759	0.30545726515224114	0.19609333011476687	
7650000	-32093.747998322928	-30169.522727920168	-1924.225270402758	-30169.522727920168	3132.729373565469	4.199680309073734	5.040885643637913E-6	0.4556508717396147	4.667254217575705E-6	4.586010183100656E-12	0.4416672269260165	-1872.0157727405792	190245.0076023215	40450.08147000368	38219.25285698927	350.59985202518646	162.74421351036267	44	59	31	14	23	0.1948216135982338	0.28895601245076785	0.3201290438362323	0.19609333011476687	
7660000	-32186.090176001246	-30196.898888092415	-1989.1912879088309	-30196.898888092415	4159.962370188901	3.839042716519973	3.709975521171707E-6	0.4848501549385366	3.4438826731152256E-6	3.0444031007771657E-12	0.479851966895955	-1933.2965163465287	217316.1462322964	63128.277909940414	60086.16909595383	5539.618844255083	360.63582740287745	55	53	26	1	36	0.20597398377670623	0.2959020013494214	0.3089766736577599	0.18914734121611335	
7670000	-32129.883161894035	-30178.701557454377	-1951.1816044396596	-30178.701557454377	3272.553342040694	4.081220097146645	4.627574180172752E-6	0.559736117988472	4.281580018464034E-6	5.251969421094451E-12	0.5190628287247856	-1897.1053217124204	185713.50334044066	59477.44437056261	43385.47497993974	1494.3359541493085	251.97999642069394	48	49	36	9	29	0.19017175955684543	0.30495823212087786	0.3089766736577599	0.1958933346645177	
7680000	-32153.905147239933	-30179.07416416095	-1974.830983078983	-30179.07416416095	4049.809980471444	4.081220097146645	3.956073567724405E-6	0.5377786034640021	3.7391007627557392E-6	3.374127484189114E-12	0.4976748139425343	-1918.8835451067	258305.31480974512	69623.78131588896	67915.89543415378	2507.786477306943	337.71863517588463	46	28	59	3	35	0.19808747667917975	0.29560346934381526	0.3089766736577599	0.19733238031924596	
7690000	-32002.787000737015	-30192.005331734395	-1810.7816690026182	-30192.005331734395	1807.3660092138489	4.263589911517402	1.0498768192710273E-5	0.5511050539438302	9.765636760436846E-6	2.3124790160991894E-11	0.49239797889665976	-1759.881619837343	77082.69897089251	43024.49492197635	14026.2565987133	1790.8146363237029	124.35827421195533	43	18	72	2	36	0.19808747667917975	0.29560346934381526	0.3089766736577599	0.19733238031924596	
7700000	-31949.253993607526	-30208.507312338596	-1740.7466812689306	-30208.507312338596	1145.9746340239005	4.0836187232510195	1.5639858213694104E-5	0.5845281874030392	1.431409043321477E-5	6.81666685533771E-11	0.5683340551841641	-1690.0889177037698	52302.5565134394	16754.877254879935	28718.660063709754	1258.0191533591585	70.94627154643983	46	78	9	2	36	0.19808747667917975	0.29265295277668774	0.3089766736577599	0.2002828968863735	
7710000	-31656.900499597064	-30174.796991712337	-1482.1035078847274	-30174.796991712337	267.63501617829013	4.0836187232510195	5.9917217914733495E-5	0.46931699633506446	5.783709464696726E-5	7.119960815750308E-10	0.4571687378443356	-1441.9518905463665	17840.11370963138	4846.502157623266	3198.3430515369187	25.983932090702094	14.494711912406453	40	90	4	2	35	0.19808747667917975	0.29089177584358744	0.3089766736577599	0.20204407381947379	
7720000	-31684.837207356726	-30207.585780634454	-1477.251426722272	-30207.585780634454	234.47998423684322	4.0693222015737875	6.218222006292159E-5	0.4530161291713115	6.092114693926323E-5	8.505305776958515E-10	0.458526439015931	-1434.4733217192388	14601.706249031387	4015.732719147192	6039.536255351377	248.76092928703176	15.221276420962798	43	89	2	1	36	0.19597241346612818	0.30040802083359947	0.29946042866774786	0.20415913703252536	
7730000	-31720.779919562952	-30191.047533947534	-1529.7323856154187	-30191.047533947534	329.9968886567857	4.218596835472324	4.5519788096994235E-5	0.4843073490079836	4.279382746321142E-5	5.581842806889194E-10	0.531786818938067	-1488.5537355055098	18100.265142333115	5068.892283839647	4669.322985353321	19.990841215826705	20.67116092627902	40	93	1	1	36	0.19597241346612818	0.30040802083359947	0.30660126573734253	0.19701829996293066	
7740000	-31792.08675917241	-30174.892650224167	-1617.1941089482436	-30174.892650224167	524.5886092457929	4.218596835472324	2.6827630238076796E-5	0.4617593879622346	2.5124266908647702E-5	1.6711109783706287E-10	0.4950890423945682	-1570.0105290366266	28341.445536070863	9706.761206786086	12505.612748258436	1140.7664269588304	31.43357951042989	48	82	4	1	36	0.19597241346612818	0.30040802083359947	0.3089151153860773	0.19470445031419586	
7750000	-31811.383038344844	-30201.74643011481	-1609.6366082300328	-30201.74643011481	508.7880892515796	4.124574210598788	2.7192635494458543E-5	0.4315534545543057	2.6613582048221585E-5	1.497943116560576E-10	0.45285925608145017	-1566.4383817984615	27977.235263334278	8256.682646938565	4710.477046655358	158.83521052208937	22.15954030261081	51	78	5	4	33	0.19597241346612818	0.30040802083359947	0.3089151153860773	0.19470445031419586	
7760000	-31922.183199636806	-30186.69095890011	-1735.4922407366944	-30186.69095890011	1082.3929911528096	3.80793545253542	1.5086092801920012E-5	0.46989027429309815	1.4341113307643784E-5	5.5189181526420066E-11	0.49041302391885433	-1688.333537233913	59144.79931819161	19124.624998352483	12720.44244274582	176.21522323569394	92.01398970875421	40	85	9	4	33	0.19274105241323586	0.29683639250010824	0.31214647643896964	0.19827607864768707	
7770000	-31931.268482396397	-30177.659627063746	-1753.6088553326506	-30177.659627063746	1162.394158937755	4.040108601010596	1.2568488124518662E-5	0.431948608426175	1.2299435106037693E-5	3.2530586933156923E-11	0.45183179175194227	-1707.0919709207024	59520.64736716753	20689.133046273946	4398.585816333221	531.5471704415626	70.8144047279738	43	90	1	2	35	0.19274105241323586	0.3003966284796848	0.30742243404775216	0.19943988505932803	
7780000	-31968.868475802996	-30175.26106352189	-1793.6074122811026	-30175.26106352189	1471.4344500423708	4.46586932936427	9.690134677425755E-6	0.4551214295554413	9.68473534301289E-6	1.9024188281292115E-11	0.4400161927559346	-1744.8965316686645	77933.03273962958	32410.456867859535	19049.899154723927	203.78801833729847	58.15614104539729	39	56	39	7	30	0.19274105241323586	0.30228996669446373	0.30742243404775216	0.19754654684454911	
7790000	-32053.26662903111	-30190.40741142333	-1862.8592176077816	-30190.40741142333	2381.674811667034	4.290671314122786	7.110401855710313E-6	0.4636672460256123	7.137812870103423E-6	1.0118910421217258E-11	0.43371918486416394	-1811.6527586575357	115239.94627448297	39033.37971449746	32909.25809222568	443.7409223182735	145.6156404493024	41	34	59	8	29	0.19933718552782792	0.30228996669446373	0.3027446435617113	0.19562820421599794	
7800000	-32001.623310583236	-30182.185719110777	-1819.4375914724578	-30182.185719110777	1732.4065434669758	3.9562993799663553	9.296113472936051E-6	0.5159163826833787	9.054089834836754E-6	1.8631006053384567E-11	0.4684906000169518	-1769.427439494765	105687.27054901524	39775.68817257931	16796.446603500503	335.6982203768007	178.2986454405111	38	39	57	2	35	0.19933718552782792	0.30036757941850895	0.3032951367371212	0.1970000983165428	
7810000	-31947.954670996995	-30175.114043072685	-1772.8406279243088	-30175.114043072685	1296.4828985709428	4.118412273910222	1.193248025248097E-5	0.5041335949813741	1.1419642632075413E-5	3.150045629108205E-11	0.4752650923086832	-1724.2345089728392	70262.04947823325	33333.01464584347	15491.675294425142	98.48715202941978	127.21820546893424	39	43	52	21	16	0.19933718552782792	0.30036757941850895	0.3032951367371212	0.1970000983165428	
7820000	-31929.04793560831	-30193.961536886585	-1735.0863987217226	-30193.961536886585	954.4407682536673	4.118412273910222	1.5398262943487856E-5	0.5484407704753548	1.4845806598529272E-5	6.601517343313784E-11	0.5219337830880092	-1688.0223721878415	45691.71800339661	13328.51647590194	15820.584380112407	54.01770383643845	76.44247607929587	53	69	12	3	34	0.20106781983415511	0.30036757941850895	0.301564502430794	0.1970000983165428	
7830000	-31909.086109461296	-30186.486114571406	-1722.599994889889	-30186.486114571406	892.750531244308	4.118412273910222	1.646533813942419E-5	0.47881627096963225	1.6427611941201037E-5	5.9805461512324E-11	0.47991589280796015	-1679.6677388645414	55173.08737283516	12749.848817784929	493.59073617532204	114.92698768214532	101.97242310834898	47	87	1	13	23	0.19135620779726648	0.30036757941850895	0.3105265762825813	0.19774963650164418	
7840000	-31923.931147907635	-30195.88533051476	-1728.045817392873	-30195.88533051476	1063.6593098918659	3.96347584495084	1.5541128179112793E-5	0.5443303988201584	1.5198131612560413E-5	6.655617014872373E-11	0.5331850475397434	-1684.6500386869009	56561.43651881903	14986.212837346297	234.43897951666304	194.5963136554832	110.30539958494931	48	85	2	2	34	0.19625626515153677	0.2962155024820595	0.29934692741526947	0.20818130495113513	
7850000	-32013.11490796275	-30170.931883407284	-1842.1830245554684	-30170.931883407284	1791.8247806334264	3.9391854648789724	7.868322606479635E-6	0.5048002374720099	7.852947272760228E-6	1.617979732169154E-11	0.5165235247009458	-1795.2514703020065	113799.00486632773	23320.518759778042	410.6857680103114	549.6888178643001	197.13444740559382	45	88	3	4	31	0.2059148772667025	0.2962155024820595	0.29934692741526947	0.1985226928359694	
7860000	-31868.501741788055	-30173.477060148736	-1695.024681639318	-30173.477060148736	748.3407872214805	4.074197850341593	1.803673058020759E-5	0.5042418081599215	1.8271643873305108E-5	8.102473699221646E-11	0.5119779574892386	-1652.031754476473	45478.843664139145	10999.223043914386	1193.27963653606	140.65519162021462	49.93109743839744	38	95	2	16	20	0.20340058901195124	0.29824443538176415	0.3046203374768374	0.19373463812944805	
7870000	-31827.930406989013	-30192.090402524314	-1635.8400044646999	-30192.090402524314	544.0844722741248	3.829703335791331	2.833663409918138E-5	0.5271252114430521	2.8867101549683095E-5	1.873792827091655E-10	0.4828247901544932	-1592.2280763257988	35729.6643971605	7042.142374582844	3795.9238965651334	45.490713365000595	72.35098290248854	46	85	4	28	8	0.20340058901195124	0.3001188212728219	0.3046203374768374	0.19186025223839026	
7880000	-31829.261926684605	-30187.31424194562	-1641.947684738984	-30187.31424194562	563.0392075112236	4.095412439340719	2.630871843634724E-5	0.47387762388354576	2.6717872829788035E-5	1.4014342068989945E-10	0.455187294066881	-1597.969300014409	33556.01988717892	14625.918253303304	5532.354494370406	59.6168539783052	43.69162937829959	29	72	34	21	15	0.20340058901195124	0.29466376407073985	0.3046203374768374	0.19731530944047232	
7890000	-31887.48677420499	-30166.608319119423	-1720.8784550855657	-30166.608319119423	929.0238647376015	4.434747683186948	1.753992965192564E-5	0.4607743854993329	1.7930508466847903E-5	6.332170504759671E-11	0.4527535437637041	-1675.8617979960613	40322.23320591832	14721.59447149017	6073.566786104984	102.66983381843342	75.50155313560943	36	78	21	35	1	0.19179778955248736	0.30356074659661936	0.30732615441042177	0.19731530944047232	
7900000	-31811.4059932753	-30184.41015440481	-1626.9958388704922	-30184.41015440481	528.6077474349646	4.392991103420241	2.9278032169181717E-5	0.45336338723562924	2.9117368877117473E-5	1.5848942538836728E-10	0.4355316874657925	-1582.2770654506069	28391.446696383817	9675.011085242606	8368.701092454468	66.87992033302183	86.07784596383817	34	57	42	35	3	0.19930500819649571	0.29605352795261103	0.30732615441042177	0.19731530944047232	
7910000	-31783.153510349868	-30223.114944647954	-1560.0385657019149	-30223.114944647954	368.5034445965244	3.6643815669661155	4.4120218893311853E-5	0.46634970016729926	4.257954847379191E-5	4.025090948473483E-10	0.466981719757547	-1518.0691958358154	22110.894909663355	9346.06489773113	2867.623333647209	27.428627615239826	46.32129776537199	28	59	46	3	35	0.2041734388224274	0.29605352795261103	0.3064956583881949	0.19327737483676743	
7920000	-31773.30568690595	-30188.54595781768	-1584.75972908827	-30188.54595781768	386.0765792781175	4.098742233947068	4.064190487121607E-5	0.4601861316299437	4.017295607334452E-5	3.6544904215424806E-10	0.47065220184299655	-1542.8628773882208	15975.464912834683	8594.700041243297	3167.8074737223924	96.05672722873106	65.72354118390145	35	62	36	19	19	0.19918259594671744	0.29718214581850966	0.3064956583881949	0.19713959984657872	
7930000	-31750.831392555836	-30176.777142069615	-1574.0542504862212	-30176.777142069615	475.67653544974183	4.098742233947068	4.223782127204716E-5	0.46672579794447766	4.204195149496152E-5	4.5471954180387833E-10	0.5090534461348099	-1532.117438201022	19191.993205936673	9186.014333375799	2645.825850380862	35.18737618672921	56.59460014186658	26	69	39	3	34	0.19357842911673576	0.300815878955133	0.3120998252181766	0.19350586670995537	
7940000	-31796.352854503297	-30183.547140476556	-1612.8057140267401	-30183.547140476556	428.3447929379542	4.132388381885596	3.413149677637043E-5	0.4775244659172719	3.344479284763629E-5	2.9406268342770283E-10	0.5190223702157382	-1570.0727397370765	21244.47482484239	10681.031416108646	3119.0144110306655	104.30295858064417	73.21946206677495	35	65	36	4	31	0.19357842911673576	0.300815878955133	0.3120998252181766	0.19350586670995537	
7950000	-31854.630110823367	-30169.43551711448	-1685.1945937088865	-30169.43551711448	634.501789593785	4.123826881279162	2.338525598552651E-5	0.4873976821236066	2.300426109309075E-5	1.3626121517290927E-10	0.5009791229604166	-1640.643717293443	34513.24645253084	12855.693491838309	4943.493688735883	87.33211429452517	96.23945514308296	32	60	44	4	31	0.19357842911673576	0.30789941572615864	0.30501628844715095	0.19350586670995537	
7960000	-32058.578841694987	-30196.31432322458	-1862.26451847041	-30196.31432322458	1763.4033432145902	4.123826881279162	7.842144861568923E-6	0.46693889349967965	7.801443512889753E-6	1.2798425134124372E-11	0.45718205590980765	-1812.6621084909564	86451.54143030912	42446.357772554926	19493.83451331503	244.6121152202822	148.19149954853216	32	71	33	34	1	0.19357842911673576	0.3072705516591878	0.30501628844715095	0.1941347307769262	
7970000	-32078.163169507814	-30192.234889969248	-1885.9282795385677	-30192.234889969248	2239.089542705242	4.3404754132693615	6.5544200256402455E-6	0.425331670085834	6.575542144134913E-6	7.634797525575626E-12	0.42641347863956586	-1834.5856255332321	110658.22572646232	55697.272565831954	28068.209609725396	193.762180432288	287.5412157950184	41	52	42	13	23	0.19357842911673576	0.2990880667469018	0.3152159311116625	0.19211757302470067	
7980000	-32157.947639673534	-30185.69198133278	-1972.2556583407536	-30185.69198133278	3873.0867152768355	4.1308221090410315	3.7855027302454837E-6	0.5088850855297905	3.759824063782983E-6	4.3394609259862734E-12	0.545789220776037	-1917.4597226121587	247858.30558201871	152860.83075209733	48836.51836982056	157.97305538906892	284.6897346012741	29	44	62	8	28	0.20216610448282804	0.3032265295367974	0.2979430287810967	0.19666433719927864	
7990000	-32060.61616230512	-30173.455738288812	-1887.160424016306	-30173.455738288812	2396.702700534199	4.020449030053251	6.133618127002742E-6	0.5199356008675543	6.266939519304156E-6	1.0928165375146357E-11	0.5314507146942735	-1835.330278887874	167107.70577706353	85625.5390599283	24308.199256476826	250.0965338214492	142.7348763564176	10	68	57	11	25	0.20216610448282804	0.2979672567514383	0.29854330605897034	0.20132333270676409	
8000000	-31910.137102091085	-30170.273523596028	-1739.8635784950563	-30170.273523596028	1172.8653264842096	4.225770381489135	1.3827269745585359E-5	0.5226121655344655	1.3592573983078308E-5	5.3469376529592046E-11	0.530582781787927	-1689.1101446507512	78354.90578473324	45091.56677679653	12737.268537967617	53.49189939954308	198.4894561548523	2	69	63	35	2	0.20216610448282804	0.2974605982855208	0.3009713766255217	0.1994019206061302	
8010000	-31881.90761543169	-30183.13070462926	-1698.77691080243	-30183.13070462926	871.9189371216753	4.257820360111408	1.7358015295456273E-5	0.5299367818933373	1.6645612994123347E-5	8.025007851457053E-11	0.5321158567234944	-1652.1882573898981	45996.20708222563	29212.34448867767	10029.252449122243	50.5734054493337	59.87228549268131	34	39	61	29	8	0.20216610448282804	0.3062959056529169	0.2930125639990261	0.19852542586522967	
8020000	-31783.072750797266	-30183.918418659476	-1599.154332137791	-30183.918418659476	625.1478293585266	4.257820360111408	2.9225603105726773E-5	0.4385875704533725	2.8224256376077736E-5	1.627985721681342E-10	0.4463621093781747	-1553.5573531219222	22814.208121782005	15624.829029624627	5403.267817634028	22.313202490433262	87.73510301773157	37	39	58	27	10	0.19614290559937272	0.3056327564451626	0.3035024611911316	0.1947218767643338	
8030000	-31808.19460515801	-30163.72239228257	-1644.4722128754404	-30163.72239228257	712.6693348779343	4.144692848630189	2.1391704966475162E-5	0.4818303319892853	2.000452986259482E-5	1.2918182279184596E-10	0.5267825702922179	-1599.4086952227706	38332.1770126463	24651.33814829014	6071.500351357398	19.2976322991246	37.69761482791959	30	43	61	23	14	0.19614290559937272	0.3067053023277725	0.3035024611911316	0.19364933088172387	
8040000	-31909.8212987205	-30178.0404848244	-1731.7808138961022	-30178.0404848244	1068.8081465367022	4.144692848630189	1.4774018815383968E-5	0.47736547267153795	1.4236014618311812E-5	5.264280980991065E-11	0.4854523166891355	-1681.1830284944347	61987.01128788525	57459.61473365048	11373.464227317616	48.32271453566332	189.1366901564092	33	42	59	33	4	0.19614290559937272	0.3067053023277725	0.3035024611911316	0.19364933088172387	
8050000	-31921.80393242164	-30188.003054988705	-1733.8008774329344	-30188.003054988705	920.5220239314001	4.087758872046865	1.5921381486932764E-5	0.4789527964006285	1.5126806128652216E-5	6.650117900408554E-11	0.5062905132826352	-1685.2047251465413	62802.614117098405	38073.1152019075	11048.90751397394	35.99086237623932	103.03079025683137	18	55	60	3	35	0.19614290559937272	0.296783922788087	0.3035024611911316	0.20357071042140934	
8060000	-31998.535098996483	-30191.29956178443	-1807.2355372120512	-30191.29956178443	1603.5220732087798	4.087758872046865	1.0409072704753923E-5	0.4094996596081805	9.57227066441459E-6	1.734927131691979E-11	0.4054435117133028	-1756.9462130570435	65516.0595386829	71371.32706059735	16279.383713524177	798.426513298912	114.26170670015841	48	28	58	4	33	0.19614290559937272	0.296783922788087	0.3035024611911316	0.20357071042140934	
8070000	-31931.652505257487	-30217.762064365263	-1713.8904408922228	-30217.762064365263	886.2224216972069	4.087758872046865	1.9692578322577815E-5	0.4636975655172805	1.8333369396230457E-5	8.014149225736775E-11	0.4627724070056585	-1666.7203620953185	30911.838691965262	20924.042106252586	10857.004979011292	720.5272327027583	119.71807608950913	61	22	49	4	35	0.19521919435219756	0.3082777659572464	0.3044261724383068	0.19207686725224996	
8080000	-31865.85653643321	-30193.30538710353	-1672.5511493296804	-30193.30538710353	694.3253108290307	3.8328460761922027	2.3863381205234708E-5	0.46191587470525114	2.235915812921151E-5	1.2470221312758273E-10	0.4806003482833388	-1627.6847936853906	27860.929692215755	6368.514550279288	9284.807284116541	169.0211811864964	86.18742756401305	73	14	45	7	32	0.1926376022655682	0.3082777659572464	0.3070077645249361	0.19207686725224996	
8090000	-31884.877580646906	-30197.135884835443	-1687.7416958114638	-30197.135884835443	759.74782960896	4.346657639490766	2.0272747924502267E-5	0.4698837668877435	1.92906742082959E-5	7.702452877675492E-11	0.4391661386062072	-1640.925566196813	31302.528704551696	44612.087851239114	7249.222852246511	214.550882688407	40.60013156679507	53	15	67	10	26	0.19222487069050168	0.30869049753231287	0.3070077645249361	0.19207686725224996	
8100000	-31854.432125845677	-30205.220980293954	-1649.2111455517236	-30205.220980293954	629.8728844125493	4.384608211848577	2.8087615298914003E-5	0.4767099839837484	2.6751076853631527E-5	1.5379297285515199E-10	0.4545902146180096	-1603.8716939394187	21906.181327747396	25193.399182296147	6187.4864915443995	99.69885747045495	108.89740006024385	73	1	61	9	27	0.1997772512838865	0.30113811693892806	0.3070077645249361	0.19207686725224996	
8110000	-31721.940157438155	-30183.884896756666	-1538.0552606814874	-30183.884896756666	304.7140886974392	4.39673691937449	5.4107037236573724E-5	0.401420908058591	5.235069202791209E-5	4.0299809259828016E-10	0.38099187606459467	-1493.5027392290742	13788.367489677745	24004.45713680213	2865.7851580314914	508.30072022202177	34.1077807468978	70	3	61	2	35	0.1997772512838865	0.30113811693892806	0.2972075193426133	0.20187711243457276	
8120000	-31733.71272541486	-30173.053135616738	-1560.6595897981235	-30173.053135616738	338.8417384074286	3.95708300365822	4.8627737096173154E-5	0.44211032849788934	4.729181485488749E-5	4.714631863657825E-10	0.4492159101708697	-1519.8404181892163	12204.752254129386	3443.909598593255	3915.660763178943	112.54054524434211	32.41255709414287	78	32	24	8	29	0.1997772512838865	0.2954562526479494	0.30288938363359197	0.20187711243457276	
8130000	-31691.97180501612	-30194.220251902658	-1497.7515531134645	-30194.220251902658	262.5940099486621	3.95708300365822	6.0286208335828886E-5	0.4706358490510234	5.7358982413386415E-5	7.827568201659445E-10	0.46703913593066754	-1461.731170944611	11306.648501049733	3600.5404919349303	162.65197250658875	37.64379782762854	23.46134641842145	59	76	1	20	15	0.19903025848952668	0.3032551992270003	0.3083419932296126	0.18937254905386106	
8140000	-31782.14549481917	-30188.992707067126	-1593.1527877520466	-30188.992707067126	382.9481007605079	4.0375341834022755	3.711105173712571E-5	0.5011022377256217	3.471691070433233E-5	3.397171631308246E-10	0.4933823177476646	-1552.7697178916858	17265.22128981052	4852.893405869524	2120.1154377782836	38.837383271253515	37.55738134881933	75	59	2	22	13	0.2047954281431348	0.29737521642503423	0.3015944072647331	0.19623494816709852	
8150000	-31744.192852297787	-30167.789696075764	-1576.4031562220232	-30167.789696075764	384.20077449593595	4.0375341834022755	3.632862587309761E-5	0.48786895938435715	3.5099643674263016E-5	3.422635314752795E-10	0.5221839186624957	-1536.0425744201946	15548.840800602988	4857.19591860259	613.3847148593094	324.4010833462971	28.037926705543093	60	72	5	3	31	0.1923623768084648	0.30044521332988106	0.3138012928038385	0.19339111705781625	
8160000	-31895.650785350812	-30209.15395306989	-1686.4968322809227	-30209.15395306989	684.7758609527689	4.139093072246044	1.991016377090551E-5	0.5246687362601696	1.9033933431027082E-5	1.1252422419246012E-10	0.5219090110049888	-1644.5314137118414	31041.754017278447	9493.573924357286	545.3787721219919	229.42095845507532	28.626291022420624	64	71	1	11	24	0.1923623768084648	0.30044521332988106	0.3138012928038385	0.19339111705781625	
8170000	-31870.10463917132	-30200.813519358093	-1669.291119813229	-30200.813519358093	648.1428634697952	3.9642388236237096	2.1783194752479315E-5	0.5379985616297452	2.234744725609177E-5	1.6136290259768337E-10	0.5451398515321768	-1628.9162785470246	29043.38554197336	9644.667493405805	253.356066817454	91.2992991339283	37.66621581163278	79	54	6	13	19	0.20054415600268535	0.30044521332988106	0.3032743965795008	0.19573623408793345	
8180000	-31831.617627119307	-30182.7235496345	-1648.894077484808	-30182.7235496345	641.0952181261947	3.9642388236237096	2.2218643917323745E-5	0.46233367737402276	2.246078944870814E-5	1.2138371281565196E-10	0.47807096713171165	-1609.748916171417	35621.82243541436	7953.1361962930405	129.88225163685541	24.65491480155904	37.029464577999555	67	65	13	8	18	0.19945290079815184	0.29463937919483324	0.30603233809489233	0.1998753819121232	
8190000	-31821.655799570526	-30185.704616838666	-1635.951182731861	-30185.704616838666	586.7301644746564	4.1223839610942195	2.6445438744318E-5	0.47028474645577667	2.5968345512466503E-5	1.6024257276916428E-10	0.4646423727281017	-1596.6668066496861	26139.28996008393	8948.541643412342	135.2233853359387	52.85214011083832	49.829641013746716	69	63	8	11	20	0.19945290079815184	0.29463937919483324	0.30603233809489233	0.1998753819121232	
8200000	-31825.09313571262	-30177.907821336477	-1647.1853143761446	-30177.907821336477	654.678655270202	4.067501108775208	2.5949445515258018E-5	0.4725967998209513	2.608503587405995E-5	1.5000125120603E-10	0.4596484376911703	-1607.5262389511738	21981.260234680532	6774.029544496242	203.69712731453794	121.68951779785688	63.27662034723847	69	63	5	13	21	0.1889231814407332	0.29463937919483324	0.316562057452311	0.1998753819121232	
8210000	-31818.62265340736	-30205.496524283943	-1613.1261291234175	-30205.496524283943	491.35855977723133	3.9450911122991084	2.80905700079601E-5	0.4637784222153024	2.8510958951950613E-5	1.923197940613887E-10	0.4792740237014873	-1574.9303513382781	22481.687070489807	5960.729112811903	158.86606829686656	13.342172202474641	29.732509399250173	72	58	24	13	4	0.1889231814407332	0.3032475931375579	0.31052003524209765	0.1973091901796119	
8220000	-31961.630093973876	-30191.77270919812	-1769.857384775754	-30191.77270919812	1148.1481097960007	4.1951273460662355	1.2965775886276785E-5	0.42982192000693575	1.2748241937853719E-5	3.2268119771144576E-11	0.4352834920187446	-1725.0929241028655	44867.15080754635	13867.97446096786	1320.9564248224217	636.7248992156477	78.51615542303938	67	63	3	16	22	0.19692366230049727	0.2952471122777938	0.31052003524209765	0.1973091901796119	
8230000	-31832.15419349537	-30197.695941780217	-1634.4582517151548	-30197.695941780217	519.2903048662017	4.040097787170555	2.987202448374125E-5	0.42911168100285924	2.92275312232183E-5	1.6219701388310556E-10	0.4276964089346874	-1589.8135836206175	25556.374500039103	11904.278190765424	7761.134427541194	265.3513308202767	45.384722436568566	48	60	22	17	24	0.18990304152781923	0.3012210573309501	0.31052003524209765	0.19835586589913368	
8240000	-31865.94867666228	-30181.69750876021	-1684.2511679020677	-30181.69750876021	777.718636145104	4.040097787170555	2.0514849671818534E-5	0.4660884601554621	2.1098352806240244E-5	9.58705995121538E-11	0.46748032720997174	-1637.9946117646732	34381.41690462876	13430.506356099535	9832.296761990465	433.06145587689144	83.57155146246069	62	32	36	8	33	0.1932427128900968	0.3012210573309501	0.3034355183962964	0.20210071138265734	
8250000	-32035.497151406	-30198.64385125176	-1836.8533001542426	-30198.64385125176	1564.896216788702	4.383664160816155	9.800539428020418E-6	0.40177400160512455	9.738457610522018E-6	1.5271435135626708E-11	0.3952984892682367	-1785.8165006039671	63957.47857966617	24458.79472490689	24555.22626677175	3017.6999676158116	197.8435078857454	67	54	8	7	35	0.1995106727794311	0.2950734722611759	0.30331514357673633	0.20210071138265734	
8260000	-32102.03279616736	-30218.311085915233	-1883.7217102521288	-30218.311085915233	2206.9177493953484	3.958542858910788	6.887854839325864E-6	0.39887568316607	6.9623902031742E-6	7.360879598743564E-12	0.3921569849355303	-1833.8862171206324	111094.96943000343	33522.0651310658	16903.617955272694	318.95207325827147	284.02960060594273	62	71	1	6	31	0.1985006231944566	0.29896357755146225	0.30647469191307575	0.1960611073410061	
8270000	-32083.153745785752	-30199.007607811698	-1884.1461379740545	-30199.007607811698	2162.9380194585738	3.958542858910788	7.172896990566625E-6	0.40892050949873854	7.186517918653281E-6	8.68364974205466E-12	0.4103885712128177	-1834.596216426864	88796.9608556138	37047.09279291636	16359.47535920525	409.808462600357	261.60245474756056	67	49	19	2	34	0.20285155965395393	0.294076563522471	0.3070107694825696	0.1960611073410061	
8280000	-32144.328427132954	-30201.8375639704	-1942.4908631625533	-30201.8375639704	2567.1113732365743	4.030440528054029	5.487025867395471E-6	0.4234834818402563	5.494401085107333E-6	6.01163995011314E-12	0.4458104760898639	-1884.5545972996647	142526.59858306235	46869.54115753755	29881.237604226644	61661.56680851563	261.691879589904	61	57	17	1	35	0.20291402759459579	0.294076563522471	0.30694830154192776	0.1960611073410061	
8290000	-32062.79426025877	-30161.839467949612	-1900.9547923091575	-30161.839467949612	2449.0980281824172	4.030440528054029	6.640720225434815E-6	0.4943120769639784	6.705073404704405E-6	1.2189868722607777E-11	0.5153287853820269	-1844.1828365752485	119526.30498710266	78692.7774093786	39287.003433801074	29397.45378747696	241.35886209455458	36	30	39	30	36	0.2041734757620802	0.2976930469593945	0.3005411113598387	0.19759236591868726	
8300000	-32067.72498388011	-30190.323590333497	-1877.4013935466128	-30190.323590333497	1923.4115776405386	4.203131714544675	7.10442278756384E-6	0.48456142369548555	7.189707825613693E-6	1.3195666928277027E-11	0.49959805402996293	-1821.2866934999704	112280.23361309875	108844.1382542307	30279.84514279632	17275.134094808865	226.52524910786173	21	38	53	22	37	0.2041734757620802	0.2976930469593945	0.3005411113598387	0.19759236591868726	
8310000	-31994.84544071327	-30171.5088018246	-1823.3366388886704	-30171.5088018246	1567.4260292509093	3.8768823034160524	1.0115585215449917E-5	0.5522021381005875	1.0212306981299498E-5	3.928938332894661E-11	0.591626329067377	-1767.7877840943956	80109.06354117027	88944.05036209567	28046.125453279124	17573.307987285272	242.4213963007037	22	38	47	27	37	0.19227552318326652	0.3104796614411255	0.29965244945692143	0.19759236591868726	
8320000	-31943.40366218907	-30156.378599887834	-1787.0250623012362	-30156.378599887834	1146.4528270195376	4.107282579293452	1.2172138813393185E-5	0.5227208713196784	1.2306083812847611E-5	5.119816325886042E-11	0.5603868217587894	-1732.6435160243755	92182.71293614205	49209.66569015221	24651.338234921368	13847.802821653793	154.1279504367588	2	56	45	31	37	0.19660199880232015	0.3044560168175179	0.30089893413524027	0.1980430502449224	
8330000	-31971.466289685693	-30208.314238420528	-1763.1520512651653	-30208.314238420528	964.4567773051524	4.1594923994016115	1.558597280344194E-5	0.5329026866133059	1.5601356936870474E-5	8.536772184037866E-11	0.5773177379397273	-1710.609641931172	34411.367223685615	22158.180279929828	9821.554046105763	19387.745999023588	158.48787665623757	54	40	37	3	37	0.20330605616182046	0.3024935743090655	0.30089893413524027	0.19330143539387445	
8340000	-31950.29270117238	-30185.788143163816	-1764.5045580085653	-30185.788143163816	1008.9300514670771	4.184911951577541	1.634233231968524E-5	0.44833961584224474	1.6155884571778212E-5	6.459501066909735E-11	0.48712703139641994	-1714.4702890119297	27002.71682607477	7024.0910209480535	16755.566110197797	6403.975014513873	217.61082500499631	82	42	3	5	39	0.19145538415413915	0.3025178833980436	0.30089893413524027	0.20512779831257766	
8350000	-32083.08436826193	-30185.71699184112	-1897.367376420811	-30185.71699184112	1878.611031572364	3.996021137857166	7.554335770449151E-6	0.4525024845515646	7.194649343060514E-6	1.3889093269442787E-11	0.5064437177352781	-1847.1753227771462	99055.40223518613	22757.01517090563	16829.249756439876	904.1175278332664	377.8930853056486	78	38	19	9	27	0.19566365926693605	0.3058566021216189	0.3136167031245566	0.1848630354868891	
8360000	-32141.84345246936	-30195.278434455828	-1946.5650180135308	-30195.278434455828	2820.186378362205	4.3361987100280235	5.319238346257813E-6	0.41246384333283675	5.208270731523792E-6	5.745327336582619E-12	0.45537081660484785	-1896.9954730572435	132231.2074376983	31138.44219244145	3348.4569398179196	1174.2928053269227	739.9003983265926	78	53	1	10	29	0.19566365926693605	0.3058566021216189	0.2967612350363496	0.20171850357509608	
8370000	-32072.583045697775	-30200.314709818293	-1872.268335879482	-30200.314709818293	1802.7790491570095	4.084062874990214	8.148432665677405E-6	0.5219684058227269	7.865393211136974E-6	2.3565326878973976E-11	0.5918879959461846	-1825.4181141608544	83404.54622924006	23395.245577019476	1216.0674267721288	357.910527850621	382.1836595295266	75	57	12	21	6	0.19566365926693605	0.3058566021216189	0.29725600843735484	0.20122373017409084	
8380000	-31927.722775246213	-30176.53554036357	-1751.187234882643	-30176.53554036357	1090.7374464060667	4.014225563899675	1.4310240911738246E-5	0.4503219950627006	1.4235778182807488E-5	5.338897952506957E-11	0.5014751282882541	-1706.5488668547757	44111.35774469557	14234.173313431673	1839.171764345538	405.5983697027218	129.6490454235127	74	56	4	5	32	0.19566365926693605	0.3058566021216189	0.29725600843735484	0.20122373017409084	
8390000	-31838.887207627344	-30181.520902835095	-1657.36630479225	-30181.520902835095	541.2712687322639	4.045079270977239	2.7218856721732316E-5	0.48844052233005636	2.647078276607674E-5	2.1613568685303962E-10	0.5336672170578695	-1612.4091156355037	24353.753510508428	6892.891480068557	4615.18724196735	984.1094441168688	103.40497851888922	76	52	5	7	31	0.19761127510038815	0.3058566021216189	0.3032245820867108	0.19330754069128278	
8400000	-31851.891736763733	-30204.48898837013	-1647.4027483936054	-30204.48898837013	538.7504877130111	4.045079270977239	2.8312210932448865E-5	0.5048087826663786	2.7370828025969124E-5	2.358761732890418E-10	0.5357089707966439	-1602.8112554928603	21364.09992868973	7271.066456232275	6165.867488062241	502.03873901086024	85.00575699278845	69	61	5	4	32	0.19761127510038815	0.3058566021216189	0.3032245820867108	0.19330754069128278	
8410000	-31860.147884445923	-30186.48131259556	-1673.6665718503639	-30186.48131259556	659.5585247454676	4.045079270977239	2.305818842628034E-5	0.46765278963874024	2.3116074831267356E-5	1.3072152142023568E-10	0.4811777534980909	-1633.5406867687066	22857.785751607407	6294.656375699308	506.5715727043587	89.53093951365643	72.1281743751531	76	57	9	13	16	0.18870957698375887	0.29939660519554695	0.312830443792703	0.1990633740279919	
8420000	-31897.511947623563	-30191.8604475816	-1705.6515000419647	-30191.8604475816	680.6392168601881	4.045079270977239	2.132731945942201E-5	0.42977626454000567	2.0861983904234998E-5	8.361082714840839E-11	0.42744545118278954	-1663.557339230304	26667.5214081914	7862.8370995543	730.6507530535995	46.05321959179852	127.17696823474026	76	57	12	10	16	0.1921895684295172	0.29939660519554695	0.312830443792703	0.19558338258223357	
8430000	-31932.807693462524	-30190.04400763209	-1742.7636858304363	-30190.04400763209	870.5953202412034	3.831497883629838	1.6954973608749354E-5	0.5095371375507992	1.6215449739237225E-5	8.849028961932803E-11	0.553243593223769	-1698.288854945774	36072.23120557773	9317.377493691598	4104.023304639567	270.21327701000075	91.64811726627887	83	49	1	13	25	0.189933200893193	0.3080935314442878	0.3063898850802863	0.19558338258223357	
8440000	-31870.167283454295	-30194.109817738252	-1676.057465716042	-30194.109817738252	698.2501544303902	4.204113902988238	2.380767470678745E-5	0.47850175482609064	2.2687200853229988E-5	1.3411771848967468E-10	0.49237422039504164	-1632.8410190271738	27071.500439052583	7251.390317589602	3815.719493165787	114.30345795977254	88.42325046936237	78	56	1	19	17	0.19460766293905876	0.30341906939842206	0.3063898850802863	0.19558338258223357	
8450000	-31957.60268528664	-30193.21886031654	-1764.383824970099	-30193.21886031654	1082.8621138271776	4.204113902988238	1.3923301447570321E-5	0.4806286099839622	1.3428111754188373E-5	4.378259622644904E-11	0.48495360718407593	-1722.7171129270212	48083.971467307296	14631.630551222252	177.2759426138154	66.86855499246941	73.62413372083853	81	53	25	6	6	0.19460766293905876	0.30341906939842206	0.3063898850802863	0.19558338258223357	
8460000	-31876.910143002428	-30197.160444302226	-1679.7496987002012	-30197.160444302226	619.0434273238805	4.327962659833395	2.2667945249108266E-5	0.48131959782193356	2.2222441496904924E-5	1.2337162236088688E-10	0.49612974624689027	-1640.4146348062443	23429.540810681898	6813.910309340168	187.05896161100486	64.35663432367622	60.97690377892452	82	53	9	21	6	0.19460766293905876	0.30341906939842206	0.3063898850802863	0.19558338258223357	
8470000	-31872.558609681626	-30183.75916540971	-1688.799444271918	-30183.75916540971	642.7706867981801	4.327962659833395	2.1459882176239772E-5	0.4898440441897651	2.147475775542575E-5	1.3996214506415847E-10	0.5380993661239273	-1647.0687989276607	25262.367258882234	6211.491706199048	796.3074360822374	263.82849705914714	92.89392869553673	78	56	1	14	22	0.18948810151332696	0.2999331903292017	0.31499532557523846	0.19558338258223357	
8480000	-31903.559761195495	-30184.638489384135	-1718.9212718113608	-30184.638489384135	787.4025433712654	4.327962659833395	2.020479005722738E-5	0.4874067547277742	1.959627705089705E-5	1.0230623654508447E-10	0.5032059102984666	-1674.3849076238012	37405.512726586014	7773.480758835031	145.05806934766366	486.42261686751334	181.85807458571776	89	44	7	5	26	0.18948810151332696	0.2987191748837544	0.31620934102068576	0.19558338258223357	
8490000	-31850.64906343263	-30169.777832489926	-1680.8712309427012	-30169.777832489926	602.011210993445	4.027102030109356	2.403605353885121E-5	0.5075440342328301	2.2919307901944506E-5	1.7489702898830578E-10	0.5440637638574896	-1640.932776530061	22885.153700545783	8829.721849275626	166.2840569792515	106.05802655885974	61.03728623451552	78	55	8	28	2	0.20528247672869104	0.2987191748837544	0.3004149658053217	0.19558338258223357	
8500000	-31797.98402861818	-30190.486874739712	-1607.4971538784657	-30190.486874739712	434.14987187070756	4.264644572659786	3.6103973819090494E-5	0.47429701934714064	3.418002431472539E-5	3.46091314661078E-10	0.516773076844003	-1567.0912195359913	16977.74900124945	7348.536240075471	562.3537251239828	180.2457778712024	60.035083777702425	69	61	1	17	23	0.1951228685972016	0.30887878301524385	0.3004149658053217	0.19558338258223357	
8510000	-31745.01244902756	-30194.08630691065	-1550.9261421169101	-30194.08630691065	317.48512431069463	4.062760588875405	5.1246919516540814E-5	0.4768254989292464	4.8911762420774354E-5	6.313868194060833E-10	0.49053098098861714	-1513.2317370447606	14329.600862822495	3455.529601172078	442.83353176553635	45.462283957826216	33.740712671008396	67	65	4	22	13	0.199855675832999	0.30416496820741795	0.29284898387753605	0.20313037208204765	
8520000	-31785.25071531204	-30220.443194474537	-1564.807520837502	-30220.443194474537	359.40147950732654	4.062760588875405	4.4762195097809086E-5	0.4759052394243861	4.477075617457312E-5	5.057268711857208E-10	0.4938206745106966	-1524.0236722864713	14355.588354317717	6078.2091027291435	1726.5489798538515	152.6345783564454	56.59707163782123	58	71	5	3	34	0.20292807053061324	0.2918331298716735	0.3021084275156663	0.20313037208204765	
8530000	-31776.513560588282	-30197.712214292198	-1578.801346296083	-30197.712214292198	369.683191453165	4.062760588875405	4.380374921552195E-5	0.41674531441522733	4.299843274148174E-5	3.854505722491195E-10	0.4419047898036538	-1537.8339057237006	18553.604752519626	5105.545917731424	2281.835723350088	123.02216038279374	47.78383187986891	56	73	3	20	19	0.20292807053061324	0.2918331298716735	0.31249484186900905	0.1927439577287049	
8540000	-31740.30126292627	-30204.38310741809	-1535.9181555081816	-30204.38310741809	268.8038370144907	4.224858247523189	5.240605579700511E-5	0.3747041151153622	5.40293722882212E-5	4.161884643286919E-10	0.3747082400738612	-1496.3873889491867	13438.342044022429	4122.288457491206	1529.9427370222995	94.61598751023155	58.53967681764337	65	65	1	17	23	0.20292807053061324	0.2918331298716735	0.31249484186900905	0.1927439577287049	
8550000	-31741.379729903867	-30171.00789996081	-1570.371829943059	-30171.00789996081	361.70038288709924	4.019148108609155	4.146735358180926E-5	0.4135886941319276	4.227563814830941E-5	3.99435124829328E-10	0.4660219308132232	-1529.3935111371345	14065.605833888138	4930.202850634252	3859.1994034349646	48.67084596851618	50.87751140386442	64	53	15	22	17	0.20292807053061324	0.2918331298716735	0.31249484186900905	0.1927439577287049	
8560000	-31690.24217306538	-30181.030093145135	-1509.212079920245	-30181.030093145135	233.09731650494368	4.0546225597277825	6.279017211145226E-5	0.47569255413014405	6.319431249047075E-5	1.1652928202397922E-9	0.5236405363060614	-1469.0616059525644	7817.772877579785	6115.403560118387	3290.896549189822	64.33603229283045	40.20465178273355	67	12	52	28	12	0.1947259206334865	0.3064783386032308	0.3058810411051845	0.19291469965809888	
8570000	-31782.025824604352	-30190.511354099363	-1591.514470504991	-30190.511354099363	383.59847698557576	4.0546225597277825	4.31010130611248E-5	0.4746814663493782	4.29822910414754E-5	4.387374656808047E-10	0.4894260964793383	-1548.6731916771087	13430.382831763722	7940.617042075888	5022.398421528135	161.1663079395084	115.87260505952204	75	9	46	14	27	0.19734754383188777	0.2993295891592767	0.31040816735073734	0.19291469965809888	
8580000	-31869.064756108586	-30218.12497583841	-1650.9397802701742	-30218.12497583841	522.9012713051072	4.210990130215735	2.934805276130128E-5	0.43441847522361066	2.966501207812863E-5	1.632548496841001E-10	0.4392474082992459	-1605.667179915342	33191.34976901143	12891.727148571534	6859.153793888787	292.05966399344834	99.58911146968236	29	46	56	19	21	0.19734754383188777	0.2993295891592767	0.31040816735073734	0.19291469965809888	
8590000	-31874.236490159816	-30193.08988326729	-1681.146606892524	-30193.08988326729	635.8997630084872	3.8486085267466317	2.612822910070627E-5	0.44699908740558936	2.613551101201117E-5	1.2979363707812612E-10	0.44820612965868745	-1634.4466014708132	42724.925322289244	20454.087656161846	8227.24471287515	477.1776735286418	104.79072697588336	30	44	55	22	20	0.20060111813497605	0.3013906624277704	0.30146810263461365	0.1965401168026406	
8600000	-32017.72712500065	-30181.66836054924	-1836.0587644514076	-30181.66836054924	1636.7017479692254	4.0403453668347815	1.0271169607549954E-5	0.5072266932258103	1.0341193425688877E-5	2.331156270856137E-11	0.4727082823591131	-1785.7251946563517	76616.28535160788	41100.25505455153	19729.12309007458	552.2374366370959	323.03987501269734	25	54	51	27	14	0.19471321488988544	0.30193444069142883	0.30762460836428535	0.19572773605440108	
8610000	-31995.701294107665	-30190.510224129324	-1805.1910699783414	-30190.510224129324	1191.3829806473937	4.206365011635544	1.2451457407042343E-5	0.48879866844249453	1.277392377015982E-5	3.093677396670915E-11	0.4533916309009204	-1755.3763397607222	82486.88917744937	24897.786937605113	18326.228918207224	536.2205851796693	275.8787671743136	36	42	53	35	5	0.19471321488988544	0.30193444069142883	0.30762460836428535	0.19572773605440108	
8620000	-32018.19462246813	-30188.686957959973	-1829.507664508159	-30188.686957959973	1492.2348783689968	4.206365011635544	1.1159976749820791E-5	0.4943226171744304	1.1137547583887676E-5	2.4310815263835932E-11	0.4527366057928795	-1780.204498980326	81580.09768096228	29872.55610122771	10540.601352304975	609.7835342680199	328.09489218599373	39	73	22	8	29	0.19990775249016232	0.30193444069142883	0.30243007076400846	0.19572773605440108	
8630000	-31838.840445700742	-30199.101199952853	-1639.739245747889	-30199.101199952853	532.4750600072357	4.04047578728224	3.2080927367262536E-5	0.4722936910050032	3.186998264422047E-5	1.8973088990410274E-10	0.43234223600267796	-1595.4830246610636	19813.0870401087	12025.754234845122	8198.579403014515	172.0290996257041	59.351984571540044	38	65	29	19	20	0.19980273529308673	0.3063997036297966	0.2984772915125565	0.19532026956456083	
8640000	-31858.57688713184	-30199.395427142736	-1659.1814599891038	-30199.395427142736	606.9295263386238	4.04047578728224	2.835630957789076E-5	0.5067684658008189	2.7428675880847518E-5	1.9457237297848087E-10	0.5027907979350181	-1615.089146009507	33167.19251734357	9039.18766391347	4249.65633242803	90.31933403916865	104.8287089685009	38	90	5	25	13	0.19980273529308673	0.30432028972985586	0.2984772915125565	0.1973996834645016	
8650000	-31881.814123575816	-30202.83068997085	-1678.983433604965	-30202.83068997085	643.1099061803952	4.04047578728224	2.5780088262943392E-5	0.4280992067301891	2.512792446382043E-5	1.1190414845401422E-10	0.41553020735269247	-1634.5999366431786	26480.38806502232	12998.604447782873	4310.171562869734	344.39499986906037	114.17141658910163	30	97	2	13	29	0.19800520387963905	0.3041552671981349	0.29864231404427743	0.19919721487794928	
8660000	-31753.24608280764	-30203.209829845	-1550.0362529626386	-30203.209829845	324.2478883137064	4.070665093010365	5.705643142779616E-5	0.4752064992636303	5.6057162594485404E-5	7.356713628488151E-10	0.47376870388188946	-1509.5927103850963	12710.585627427408	6119.07395017819	1300.0668829416124	149.31326500514658	83.63175199163814	28	98	3	12	30	0.19945278803861274	0.30384914369907123	0.30044955331244805	0.1962485149498686	
8670000	-31778.711232883663	-30191.703564378684	-1587.0076685049787	-30191.703564378684	353.54972786277324	4.070665093010365	4.492518414080583E-5	0.49189191905881363	4.442125677061371E-5	4.4213426116796295E-10	0.47572362934228535	-1546.263977040642	16202.582779945218	5474.996735497892	1370.702459133369	146.4960612957164	74.14942638907084	37	92	7	10	25	0.19945278803861274	0.30384914369907123	0.30044955331244805	0.1962485149498686	
8680000	-31720.025082560383	-30204.28046626893	-1515.744616291453	-30204.28046626893	250.3820693482154	3.980064897036521	5.5717558076036936E-5	0.47456101796272027	5.639146713291223E-5	6.359373968319381E-10	0.44713791311892126	-1479.6788434707814	11964.22914883108	5007.761569358748	201.6061946204135	11.445994045440427	14.418096250567405	30	101	19	20	1	0.19377048375975872	0.30384914369907123	0.30044955331244805	0.20193081922872264	
8690000	-31757.941300359354	-30213.33026936246	-1544.6110309968938	-30213.33026936246	291.5543817631755	3.980064897036521	5.0714329811995696E-5	0.4986925110268151	5.16528614872113E-5	6.519018438091074E-10	0.4942081005389838	-1505.8084389448932	18227.860274107734	5940.701299469359	209.98157648606104	108.54981691323205	26.559204282812303	31	98	21	2	19	0.18901795942564015	0.31245363244655844	0.29910203868778074	0.1994263694400213	
8700000	-31703.887974732155	-30189.64147038614	-1514.2465043460124	-30189.64147038614	241.18354363851589	3.980064897036521	6.42623304793904E-5	0.4713311741969445	6.541941827192475E-5	9.89984453440109E-10	0.4903516635807108	-1477.391914568878	11111.90031551125	4401.03138815726	212.74734638833192	46.049027980316104	34.34910227361802	32	97	18	18	6	0.18901795942564015	0.31245363244655844	0.29910203868778074	0.1994263694400213	
8710000	-31819.554358051704	-30202.984739654577	-1616.569618397126	-30202.984739654577	412.6724152273646	3.9710775021432845	3.492551225393568E-5	0.5271714859157577	3.6394842207782834E-5	3.47576126503594E-10	0.5267628388785174	-1574.4362837923975	27096.524084398552	8578.265514993083	696.4861398953219	283.9290952973174	65.30503093269554	31	98	1	21	20	0.19724525179607255	0.30814614894111986	0.2946554616705701	0.1999531375922381	
8720000	-31855.772856723415	-30200.09781750553	-1655.6750392178826	-30200.09781750553	553.714137919925	4.037433508265754	2.4726068888640144E-5	0.47256436907200466	2.569358558896901E-5	1.378017310304007E-10	0.4614280772116446	-1614.0803775043817	32264.327538695587	12459.056398827062	728.5344536954069	45.28048481886104	55.74787453122541	24	103	14	2	28	0.1954107465902196	0.30998065414697284	0.3093130103327214	0.1852955889300868	
8730000	-31772.908574310615	-30205.119130994986	-1567.7894433156305	-30205.119130994986	392.37328140304334	4.037433508265754	3.9825054224673036E-5	0.4969427101362725	4.1999940126055105E-5	4.950049360469182E-10	0.5189819971816444	-1526.796900864146	17807.141094777722	6390.767713567869	542.1400492904087	346.9713654695175	27.958550325653853	39	90	8	3	31	0.20158393720253734	0.296798632305774	0.3093130103327214	0.1923044201589679	
8740000	-31795.267782032362	-30222.26334244386	-1573.0044395885031	-30222.26334244386	367.97325940981267	4.037433508265754	3.823242899815826E-5	0.4776221044987585	3.973665844342764E-5	4.165917480575639E-10	0.5023167821783976	-1530.426601146415	20748.155048205273	8515.728409890891	3403.296851282413	179.1356283932318	33.511934587649755	38	77	19	3	34	0.1906428292773668	0.296798632305774	0.32025411825789196	0.1923044201589679	
8750000	-31767.637177112585	-30210.80596808597	-1556.8312090266136	-30210.80596808597	348.6294565237442	4.222591735340891	4.407607380787349E-5	0.4394179462946993	4.4407381187314444E-5	4.6396509604560455E-10	0.4881960850374515	-1514.1751064136265	17476.562530661224	3104.1364398525106	5126.32971855161	53.91954426174346	81.60356766306585	59	26	49	34	3	0.20928332833744806	0.2851010358922803	0.30708774678729833	0.19852788898297402	
8760000	-31770.914575425202	-30236.111811087838	-1534.8027643373662	-30236.111811087838	306.27631587163376	4.222591735340891	4.9969249437412927E-5	0.4421461531821471	5.0588077556932994E-5	5.614810636205912E-10	0.471427414571355	-1493.949459516498	19590.915809293823	6382.915198561416	3490.487390194725	25.09351803570471	21.588250999215006	54	24	58	27	8	0.19650250494523405	0.3006911522036458	0.30289490117565643	0.19991144167546446	
8770000	-31719.281757218694	-30183.970338271454	-1535.3114189472408	-30183.970338271454	320.79510431869875	3.958503548530955	4.6904333174778785E-5	0.4191757951400589	4.722867433838934E-5	3.950010400865918E-10	0.4296959552992269	-1495.8998024962661	22027.013686662496	3942.059486033027	1377.2708844397812	32.65187081035495	26.99469760427049	45	86	5	25	10	0.20502461652402187	0.3006911522036458	0.2921344158105973	0.2021498154617358	
8780000	-31729.614987077468	-30184.982835741816	-1544.632151335654	-30184.982835741816	362.9713247453915	4.12931786291025	4.145164405676399E-5	0.41351580608955435	4.245082832535206E-5	3.2264042257578045E-10	0.42644530151994636	-1503.9815463621355	19354.260541370626	4615.614731641131	1401.2509939954489	36.54992785952565	72.68545904980977	47	82	7	33	2	0.18962967930166738	0.31608608942600025	0.2921344158105973	0.2021498154617358	
8790000	-31765.972449180674	-30203.508166442647	-1562.4642827380278	-30203.508166442647	405.74599084021594	4.304898637344165	3.4789831640005235E-5	0.4140987301312905	3.673427763555973E-5	2.50585514144134E-10	0.43255375435750487	-1522.7469120759968	23839.14062940036	5112.704319162547	1038.0663313489094	23.99019879003897	31.892022524765487	47	81	9	15	19	0.20086753093816068	0.3129300177429502	0.2872042841791451	0.19899816713974472	
8800000	-31778.78039497921	-30211.527036859836	-1567.2533581193748	-30211.527036859836	417.544149235861	3.8799295195331136	3.244475082908477E-5	0.4659407457421742	3.4099866552440576E-5	2.6812457413799634E-10	0.488301659343617	-1526.843980445129	27771.275947792976	5199.931320712977	1185.028955637925	26.056934843139548	37.224253199415536	47	82	7	23	12	0.20490848660496044	0.3033354466805359	0.2943902339125739	0.19736583280193046	
8810000	-31729.269705362865	-30193.255730981135	-1536.0139743817313	-30193.255730981135	352.46335006011725	4.079308869916719	3.549378045618407E-5	0.4526597151054892	3.844859977306389E-5	3.009986706414613E-10	0.4660608178536999	-1494.999036449359	23615.064912300957	4927.150677676017	2801.15990987851	28.911132723048294	31.323795259257004	44	86	3	10	28	0.1994383587152872	0.3088055745702092	0.296309680108062	0.1954463866064423	
8820000	-31699.712463781885	-30220.09961497318	-1479.6128488087033	-30220.09961497318	253.25636156742658	4.310420356481015	5.3201791932273076E-5	0.4640229816100052	5.5656457642425444E-5	6.183781784765444E-10	0.4526538459315351	-1439.9622885268325	13317.978571294747	3025.0764647310652	3297.1170207004798	15.91753070993525	18.149883995245474	51	78	4	21	17	0.1981245897845593	0.31011934350093706	0.296309680108062	0.1954463866064423	
8830000	-31614.981238279473	-30210.584844881927	-1404.3963933975465	-30210.584844881927	168.97259604579253	4.0073786839756815	7.981547267949668E-5	0.4803732695804557	8.098967249114436E-5	1.3384717594417989E-9	0.46523683751883504	-1365.4588667709504	11273.00593166672	2879.8775478119023	3224.770119371055	11.407699508438496	13.030017381326015	50	73	10	36	2	0.1981245897845593	0.3003424492924073	0.29974399569712606	0.20178896522590806	
8840000	-31608.490480115208	-30183.454211707427	-1425.0362684077822	-30183.454211707427	201.63749210855053	4.098897059167966	7.493543064998419E-5	0.47173652297596436	7.697834440691658E-5	1.2311545538359755E-9	0.46512111080553287	-1385.7330230481361	10536.907801102527	2620.379523701882	2407.8274048826374	9.2619706826657	22.67222638330246	60	57	16	30	8	0.19353319612566683	0.3049338429512997	0.2943686105452073	0.20716435037782682	
8850000	-31614.125116584302	-30193.691056741536	-1420.4340598427677	-30193.691056741536	194.69491752168466	4.098897059167966	8.635436849734114E-5	0.5306197474621694	8.562430797501559E-5	2.2077048803087625E-9	0.5332136161748781	-1383.6520055285441	9557.010555796944	2184.0290973473893	876.8611934584354	17.111073244122046	17.349443559694265	59	73	1	19	19	0.19441463715722385	0.30774753231030866	0.2943686105452073	0.20346921998726086	
8860000	-31635.324069742775	-30210.90002832554	-1424.424041417235	-30210.90002832554	194.67130718983418	3.9624571219148583	9.062555798591856E-5	0.43780309430161474	8.840898261500247E-5	1.6906425499464093E-9	0.45954592624748275	-1383.8760644807235	8921.260932490137	2468.296854675897	2859.0580579338007	13.059106133285056	45.28159751352884	58	59	17	20	17	0.19441463715722385	0.30525885785192236	0.2968572850035936	0.20346921998726086	
8870000	-31632.02090307238	-30226.008874646526	-1406.0120284258542	-30226.008874646526	148.85564660860393	4.194586583381691	1.0504042823222393E-4	0.40015224817712997	1.0385372455836357E-4	1.7549670840181372E-9	0.40672824827715476	-1369.8456539867527	8320.322185797044	1803.4041136017197	949.6181225750349	32.22049224662516	15.105838281596558	56	68	9	25	13	0.19441463715722385	0.3026883696893805	0.3097354846784105	0.1931615084749858	
8880000	-31604.78900286555	-30179.149428404147	-1425.639574461403	-30179.149428404147	182.1266406740534	4.160382985284262	9.460165847850375E-5	0.4318131724853308	9.045689440609621E-5	1.7956340346719179E-9	0.4646246139554403	-1387.1164153439938	7604.319886688201	2719.57209100871	1822.8589909498385	34.04241608186048	51.43180014599684	66	31	36	35	3	0.19974991410383033	0.3026883696893805	0.304400207731804	0.1931615084749858	
8890000	-31640.826308681175	-30202.623303885575	-1438.2030047955984	-30202.623303885575	200.48180036903454	4.091805870180308	8.936066477543674E-5	0.42255963984436445	8.558344797093564E-5	1.533979042305595E-9	0.4443810818981906	-1397.3310659559518	7091.476634937449	4215.002883317814	1784.1022933826798	823.7890473728921	15.411112730488641	61	18	54	1	37	0.205313444197295	0.29965014546896174	0.3106979572246035	0.1843384531091404	
8900000	-31676.898960612376	-30200.270570532735	-1476.6283900796423	-30200.270570532735	256.1864856935449	4.4692450086942035	7.471659882737553E-5	0.46312449480430923	7.178696530729789E-5	1.2621660203470842E-9	0.4851804898540789	-1433.7035613221676	10151.550587524502	5676.895578842132	2585.8998946023157	1221.4467905180154	26.156294681381453	55	9	64	7	36	0.20464405036251418	0.28158751570325086	0.3106979572246035	0.20307047670963213	
8910000	-31679.777242049146	-30199.00289664477	-1480.774345404373	-30199.00289664477	227.4007373221592	4.4692450086942035	7.066990118951116E-5	0.4866311824421971	7.005050466075966E-5	1.1421839581405145E-9	0.48105264054508373	-1441.491086375958	12146.874165990055	1386.7356498900485	2096.1420244150318	52.050689282335426	28.530154148060817	68	8	59	4	32	0.19728018746997386	0.30825706877375875	0.30260941447157164	0.19185332928469645	
8920000	-31669.884469869212	-30197.413047174232	-1472.4714226949802	-30197.413047174232	208.5253708787131	4.4692450086942035	7.399511386583538E-5	0.4307152365070357	7.017604877656132E-5	1.0822169051672863E-9	0.4538199270606876	-1430.666307667442	11868.97029617185	2518.9128457096645	3604.8570025299264	383.35766701463365	32.18034858130259	61	61	10	3	36	0.19317819133726802	0.30470884752978206	0.3111012828390504	0.19101167829390017	
8930000	-31699.6957838752	-30211.219700567435	-1488.476083307764	-30211.219700567435	221.18062814296712	4.4692450086942035	7.533748602725418E-5	0.47884232537887217	7.105528743817388E-5	1.229872124527932E-9	0.4809279642156321	-1444.9931730097635	9677.328270071019	3312.431725904159	2082.06437074172	2455.4969055212223	31.105206896589543	72	54	10	1	34	0.18980746348805713	0.30721629864000705	0.30624622619427755	0.19673001167765897	
8940000	-31609.535577187125	-30201.817036859917	-1407.7185403272094	-30201.817036859917	148.89268597891223	3.9524302586036013	1.0713610787119208E-4	0.4544792845560726	1.0137574638470678E-4	2.599513477387058E-9	0.48813066053445814	-1369.2641972988968	6332.931722195436	1705.4525355653013	423.5952164798166	581.7215590939278	18.998075787332205	63	68	2	3	35	0.19854855433231453	0.29847520779574965	0.30558237186531506	0.19739386600662148	
8950000	-31561.530806576855	-30185.454322125053	-1376.0764844518035	-30185.454322125053	123.88934040210644	3.849239506139206	1.266218922067359E-4	0.5223375124111466	1.1582936866894554E-4	4.346239353711109E-9	0.5449633744711018	-1336.0084483691644	5387.312572362865	1254.4655957795358	2218.704131321814	584.649512717363	19.15298082880579	64	53	16	2	36	0.1971243979208014	0.29847520779574965	0.30700652827682823	0.19739386600662148	
8960000	-31599.89522879495	-30201.094738842705	-1398.8004899522462	-30201.094738842705	129.68902193499096	4.200363750248318	1.1841409233446667E-4	0.4364611305655043	1.107110031108757E-4	2.480186193500085E-9	0.43995304139804026	-1358.276009522377	5643.327584733009	1475.8268441879989	1531.2886014487804	1378.7196515435476	14.74496578162995	67	26	4	39	35	0.195380328946317	0.3002192767702341	0.30700652827682823	0.19739386600662148
[truncated: 4,802,203 more chars]
