# Supplementary material for: Dissemination of Mycobacterium abscessus via global transmission networks
Source: Nat Microbiol. 2021 Sep 20;6(10):1279–88. doi: 10.1038/s41564-021-00963-3 (PMC8478660; doi:10.1038/s41564-021-00963-3)
Supplement: Source Data Extended Data Fig. 8 — Ancestor data and substitution rate distributions for Extended Data Fig. 8. [file 41564_2021_963_MOESM14_ESM.zip › figureS8/DCC5.log]

#
#model:
#
#<?xml version="1.0" encoding="UTF-8" standalone="no"?><input id="posterior" spec="beast.core.util.CompoundDistribution">
#    <distribution id="prior" spec="beast.core.util.CompoundDistribution">
#        <distribution id="BayesianSkyline.t:cluster13" spec="beast.evolution.tree.coalescent.BayesianSkyline">
#            <parameter dimension="5" id="bPopSizes.t:cluster13" lower="0.0" name="popSizes" upper="380000.0">380.0</parameter>
#            <groupSizes dimension="5" id="bGroupSizes.t:cluster13" spec="beast.core.parameter.IntegerParameter">1</groupSizes>
#            <treeIntervals id="BSPTreeIntervals.t:cluster13" spec="beast.evolution.tree.coalescent.TreeIntervals">
#                <tree id="Tree.t:cluster13">
#                    <trait id="dateTrait.t:cluster13" spec="beast.evolution.tree.TraitSet" traitname="date">
#                11893_6#49_Oceania_Australia_2006.5=2006.5,
#ERR3198504_Europe_UK_2007.4904109589=2007.4904109589,
#12163_2#65_Oceania_Australia_2012.5=2012.5,
#10625_4#25_Europe_UK_2011.62465753425=2011.62465753425,
#11861_8#21_Oceania_Australia_2010.5=2010.5,
#9808_Asia_China_1998.5=1998.5,
#12163_2#76_Oceania_Australia_2007.5=2007.5,
#10665_3#19_Europe_UK_2002.94520547945=2002.94520547945,
#ERR3198392_Europe_Spain_2013.14520547945=2013.14520547945,
#SRR7800718_NorthAmerica_USA_2015.48493150685=2015.48493150685,
#10702_1#15_NorthAmerica_USA_2005.51232876712=2005.51232876712,
#10660_1#25_NorthAmerica_USA_2008.39071038251=2008.39071038251,
#10250_1#69_Europe_UK_2010.57260273973=2010.57260273973,
#10702_1#19_NorthAmerica_USA_2005.8=2005.8,
#12163_2#96_Europe_UK_2013.02739726027=2013.02739726027                
#                                    <taxa id="TaxonSet.cluster13" spec="beast.evolution.alignment.TaxonSet">
#                        </taxa>
#                    </trait>
#                    <taxonset idref="TaxonSet.cluster13"/>
#                </tree>
#            </treeIntervals>
#        </distribution>
#        <distribution id="MarkovChainedPopSizes.t:cluster13" jeffreys="true" parameter="@bPopSizes.t:cluster13" spec="beast.math.distributions.MarkovChainDistribution"/>
#        <prior id="KappaPrior.s:cluster13" name="distribution">
#            <parameter id="kappa.s:cluster13" lower="0.0" name="x">2.0</parameter>
#            <LogNormal id="LogNormalDistributionModel.0" name="distr">
#                <parameter estimate="false" id="RealParameter.1" name="M">1.0</parameter>
#                <parameter estimate="false" id="RealParameter.2" name="S">1.25</parameter>
#            </LogNormal>
#        </prior>
#        <prior id="MeanRatePrior.c:cluster13" name="distribution">
#            <parameter id="ucldMean.c:cluster13" name="x">0.0018</parameter>
#            <Uniform id="Uniform.4" lower="9.8E-4" name="distr" upper="0.0027"/>
#        </prior>
#        <prior id="ucldStdevPrior.c:cluster13" name="distribution">
#            <parameter id="ucldStdev.c:cluster13" lower="0.0" name="x">0.1</parameter>
#            <Gamma id="Gamma.0" name="distr">
#                <parameter estimate="false" id="RealParameter.4" name="alpha">0.5396</parameter>
#                <parameter estimate="false" id="RealParameter.5" name="beta">0.3819</parameter>
#            </Gamma>
#        </prior>
#    </distribution>
#    <distribution id="likelihood" spec="beast.core.util.CompoundDistribution" useThreads="true">
#        <distribution data="@cluster13" id="treeLikelihood.cluster13" spec="beast.evolution.likelihood.ThreadedTreeLikelihood" tree="@Tree.t:cluster13">
#            <siteModel id="SiteModel.s:cluster13" spec="beast.evolution.sitemodel.SiteModel">
#                <parameter estimate="false" id="mutationRate.s:cluster13" name="mutationRate">1.0</parameter>
#                <parameter estimate="false" id="gammaShape.s:cluster13" name="shape">1.0</parameter>
#                <parameter estimate="false" id="proportionInvariant.s:cluster13" lower="0.0" name="proportionInvariant" upper="1.0">0.0</parameter>
#                <substModel id="hky.s:cluster13" kappa="@kappa.s:cluster13" spec="beast.evolution.substitutionmodel.HKY">
#                    <frequencies id="estimatedFreqs.s:cluster13" spec="beast.evolution.substitutionmodel.Frequencies">
#                        <parameter dimension="4" id="freqParameter.s:cluster13" lower="0.0" name="frequencies" upper="1.0">0.25</parameter>
#                    </frequencies>
#                </substModel>
#            </siteModel>
#            <branchRateModel clock.rate="@ucldMean.c:cluster13" id="RelaxedClock.c:cluster13" spec="beast.evolution.branchratemodel.UCRelaxedClockModel" tree="@Tree.t:cluster13">
#                <LogNormal S="@ucldStdev.c:cluster13" id="LogNormalDistributionModel.c:cluster13" meanInRealSpace="true" name="distr">
#                    <parameter estimate="false" id="RealParameter.3" lower="0.0" name="M" upper="1.0">1.0</parameter>
#                </LogNormal>
#                <rateCategories dimension="28" id="rateCategories.c:cluster13" spec="beast.core.parameter.IntegerParameter">1</rateCategories>
#            </branchRateModel>
#        </distribution>
#    </distribution>
#</input>
#
Sample	posterior	likelihood	prior	treeLikelihood	TreeHeight	kappa	ucldMean	ucldStdev	rate.mean	rate.variance	rate.coefficientOfVariation	BayesianSkyline	bPopSizes.1	bPopSizes.2	bPopSizes.3	bPopSizes.4	bPopSizes.5	bGroupSizes.1	bGroupSizes.2	bGroupSizes.3	bGroupSizes.4	bGroupSizes.5	freqParameter.1	freqParameter.2	freqParameter.3	freqParameter.4	
0	-2834.069075388004	-2733.436595090973	-100.63248029703108	-2733.436595090973	143.6457215901139	4.04628654005868	0.0013044211533769377	0.1573739940572081	0.0013091964040602038	3.415436786154308E-8	0.14170638153860848	-76.19506893036632	2073.6574997562934	47.04779008039742	19.918099149580996	39.10089172704153	18.78703264715552	3	1	3	3	4	0.19676760204470278	0.2792110611078485	0.31756631005188896	0.20645502679555824	
100000	-2830.8037382811335	-2726.0697239621327	-104.73401431900061	-2726.0697239621327	149.78084299695834	3.885681135152852	0.00138477020569394	0.11991220557016169	0.0013456643953902215	3.188608496599802E-8	0.1320264206940029	-79.84052165417005	418.89800415630316	495.19081550630904	158.35382896294013	39.24071251429589	25.029771468259007	2	1	5	3	3	0.19959860585962136	0.24139830096470427	0.3373713654919088	0.22163172768376402	
200000	-2834.6212489510617	-2740.8322349842274	-93.78901396683453	-2740.8322349842274	94.08764357393251	3.734181898390951	0.001587867081387989	0.03169798069549555	0.0015988369025473873	3.1511200739089936E-9	0.03528799989952976	-71.8906206975217	617.8609028034755	46.259714339103084	36.18290952533875	55.361849061323035	34.4767276739165	3	1	4	4	2	0.20921266175239048	0.2302703264631043	0.32874379526125214	0.2317732165232515	
300000	-2826.7431332207416	-2724.652866966762	-102.09026625397966	-2724.652866966762	113.5913872258437	3.521746475087584	0.0017132880869993353	0.043204434619406366	0.0016848628304254997	6.501547282248891E-9	0.04757793880232989	-74.7917721276283	2000.276327666759	845.0549429163003	115.41453352000337	87.0082335119857	11.04592506973968	1	2	1	5	5	0.186904992014679	0.27421171794727317	0.32794513710579126	0.2109381529322549	
400000	-2824.803812115526	-2725.1143342204678	-99.68947789505813	-2725.1143342204678	96.50778892328435	3.8162697381099187	0.00184943329119507	0.2749415310660796	0.0017505193681656105	2.189371982483598E-7	0.26466100846556817	-74.728347741623	1128.1065491377992	189.67598658167267	85.77799879792012	27.16350828955774	19.324697460560238	3	3	2	1	5	0.19813197374564445	0.2760269920871712	0.31556961040035675	0.210271423766826	
500000	-2826.995131069964	-2735.0226843474466	-91.9724467225172	-2735.0226843474466	178.17441997005326	3.411881890386535	0.0010590282079109073	0.1203723542312391	0.0010720093385964912	9.41073019019196E-9	0.09280445383240633	-69.85746413835433	1667.8118229703612	9.266266511205494	20.933941178400165	12.906838727957263	15.873915396157566	3	3	3	1	4	0.19598499584337742	0.25314895673174465	0.348972198173519	0.20189384925135745	
600000	-2822.3670624949914	-2732.0647102556127	-90.30235223937873	-2732.0647102556127	91.68634423889901	3.7760390254994065	0.002160401568417214	0.007629981265119294	0.0021645584952275036	3.7311952593060575E-10	0.008943604829081025	-66.01803365480224	919.0941741785127	627.1821251597556	52.60559324104258	11.334889226693305	33.209480070620444	2	1	2	7	2	0.1984699626506815	0.2853993027379003	0.3012906244255267	0.21484011018588997	
700000	-2820.7012251087917	-2727.8550924938095	-92.84613261498217	-2727.8550924938095	112.781323110225	4.817729699020626	0.0015806668471887214	0.08182562149769343	0.0016083348812100705	1.4173954233758561E-8	0.07432847051770704	-68.27028936128828	826.0364865924123	906.1951411992012	33.53092428755765	6.108452491637602	13.44158992488343	2	1	4	1	6	0.19724940676543573	0.25536616277572527	0.338413952861926	0.2089704775969115	
800000	-2844.7081482558456	-2731.829940496725	-112.8782077591205	-2731.829940496725	153.824229279181	3.06231385643776	0.0013346845842240904	0.012451282384202308	0.0013408092634353825	2.5336329163404884E-10	0.011853647171614792	-82.5787251411579	1593.7341377144576	2635.6829994145983	398.8149053092926	198.75185441978005	39.41802470446399	1	2	2	4	5	0.18884206933672798	0.2360835797044513	0.35406542711310685	0.22100892384571236	
900000	-2820.290161884747	-2728.3262322249952	-91.96392965975171	-2728.3262322249952	141.92985783848195	3.814467695609769	0.0015283263521542027	0.05422443917910617	0.0015077530674810025	4.199408818735037E-9	0.042542066329421584	-72.20510085580206	604.1402860800929	49.15542093051007	22.781151407022705	8.090763733028044	16.24973540303312	3	2	4	2	3	0.19113855732002072	0.26180846426107407	0.34175355118568795	0.20529942723321573	
1000000	-2814.7798274871893	-2726.7785066566016	-88.00132083058767	-2726.7785066566016	84.30328318236323	4.32153713128684	0.0025894748116338595	0.1649807007290579	0.002605826033623028	1.9270338658142904E-7	0.16754827346518816	-66.10092712990934	563.3926442688995	185.9438353429789	24.260509192762107	24.046649695351938	7.120648193535906	3	1	3	3	4	0.18177878269414252	0.27536058280052067	0.3268502668713919	0.2160103676339433	
1100000	-2820.524557789155	-2728.3511182968323	-92.17343949232297	-2728.3511182968323	95.28747788828977	3.7053130357557618	0.0022704752807496675	0.17425277592310173	0.002369406964205556	1.2819046829175654E-7	0.15363836234691175	-65.06942298905497	1207.423677718477	522.254229468961	96.08152400567549	8.234175091114668	29.065035024800785	3	1	1	5	4	0.19832091273446809	0.2732510675896813	0.3037776249099723	0.22465039476587673	
1200000	-2822.272837264188	-2719.7624017998346	-102.51043546435346	-2719.7624017998346	171.33486424929742	3.78957415478988	0.0011118880639160676	0.27048579471604106	0.001121266105285668	5.026915663806391E-8	0.21347203316815277	-75.1447828295358	2087.326656405469	538.2497840498952	42.991031795343694	37.06359568558715	36.58774329931886	3	1	8	1	1	0.20154509144458715	0.2675311765508204	0.31537229283246376	0.21555143917212707	
1300000	-2825.6714238045997	-2737.462874506896	-88.20854929770375	-2737.462874506896	65.0756212640011	3.6041467615841114	0.0024072013717387187	0.05545160874469498	0.002415403441409105	1.720680207828704E-8	0.054369766230599824	-63.225632515523145	168.53483465483453	576.071837530988	24.864707261229157	60.67338912682002	16.70445585175764	2	1	3	1	7	0.18704617853696265	0.27533152740908795	0.30925094592634633	0.22837134812760143	
1400000	-2814.8816770128074	-2727.997210537983	-86.88446647482421	-2727.997210537983	92.53702410917231	4.257993692940645	0.0021596394913643785	0.08255636769917117	0.002202453522026287	3.092662712038452E-8	0.08080355156789791	-64.33647916736828	1637.7741392379528	20.137599667287283	27.864360919147824	16.92412298176138	21.106824182222372	3	6	1	3	1	0.197895084582582	0.26870285311338704	0.32325669601920454	0.2101453662848249	
1500000	-2828.6900863490046	-2732.2542309023847	-96.43585544661993	-2732.2542309023847	186.81991632364222	4.252643936162914	9.938810547526205E-4	0.0013048876171325894	9.939920587403311E-4	1.8091811773295244E-12	0.001353472361814265	-74.02807335985132	1479.678183674291	37.01650443067385	32.403195089245145	25.900597301346963	66.10441771538848	3	2	1	3	5	0.19752628971593628	0.2540784884296804	0.3273493195206526	0.22104590233372917	
1600000	-2805.593257019702	-2722.0832491793	-83.51000784040185	-2722.0832491793	64.69145344684615	3.924707710514852	0.001957920774147063	0.5398864395431339	0.0017640217576506765	1.3500428262454925E-6	0.64239374726444	-60.681106666656916	628.8479262112699	81.49236441083261	3.7020973270686817	9.817974600247839	17.913588316562098	4	2	5	2	1	0.18665286462516645	0.24946148619360303	0.3150741486163332	0.2488115005648958	
1700000	-2799.625247773772	-2722.013813592464	-77.61143418130797	-2722.013813592464	50.92101269866311	4.822567994568034	0.0022565193850399945	0.5638672088656402	0.002229477946092778	1.413948771855978E-6	0.5409013290069454	-57.86942179678494	469.43259030441726	56.81941992273585	13.284423384976586	8.439264442721678	0.3607914791672825	3	3	5	1	2	0.19132358344267325	0.25111010160571845	0.34463649019441317	0.21292982475719358	
1800000	-2827.6060989782873	-2726.9207064422985	-100.68539253598864	-2726.9207064422985	224.72021671299046	4.781911372236844	0.001042053111327107	0.14350010778277772	0.0010964234093808478	1.8748475839077468E-8	0.1271970047888152	-75.34771526364969	1175.6771423919151	37.97410590222405	44.45005340669491	23.37292782340792	69.7112124986695	3	2	3	5	1	0.18891208185973804	0.26195523234023077	0.32854001983477926	0.22059266596525026	
1900000	-2807.631872590981	-2729.7058523689343	-77.92602022204645	-2729.7058523689343	82.40677913721754	3.6778944780399336	0.002333364405709217	0.0016464858915141499	0.0023339196743859254	1.4140577130249301E-11	0.0016112496238899993	-56.12446548294459	369.2406471228025	1047.7884673571298	4.050538315383828	8.038739657092382	12.654919869247722	1	2	4	5	2	0.18242075602423505	0.280688018421954	0.3322236403230004	0.20466758523080894	
2000000	-2805.2427776400878	-2733.7715556306566	-71.47122200943102	-2733.7715556306566	53.39876378730819	3.720621633632326	0.002095951302712092	0.42310027317077953	0.002257068225318257	5.210843744880727E-7	0.3544226855600639	-55.80371342962497	881.2343638687469	45.69006261917939	5.21696095394151	0.615563744139568	0.011954891648925194	4	5	1	2	2	0.17929037590073568	0.26111652362119475	0.332264482910991	0.22732861756707712	
2100000	-2802.8389463566623	-2722.6938429737934	-80.1451033828689	-2722.6938429737934	57.98082989243211	4.299704367231818	0.0020040372690485354	0.45301157481031157	0.001973837513921552	6.228898703494476E-7	0.39331609421987135	-58.57889223698656	757.4474337980362	235.85689513021796	33.86195076991482	3.7382049599768177	1.2478457003217651	3	2	3	2	4	0.18966766586912673	0.2707636316425341	0.31662630087462446	0.2229424016137133	
2200000	-2829.115110540239	-2731.6816737602926	-97.4334367799467	-2731.6816737602926	74.43737796414838	4.0444866233704175	0.0023163547590139776	0.1616262797025283	0.0023708794727159742	1.52973741246393E-7	0.17305546550668338	-69.22957458080768	2927.1195918116914	1771.215254955425	95.74761970129268	21.608516764611043	9.803023103888352	1	2	2	4	5	0.1969605628773698	0.26223048642117947	0.283910931173651	0.25689801952779834	
2300000	-2813.796370093472	-2730.197565941532	-83.59880415194009	-2730.197565941532	83.17290149827761	3.2846324126887305	0.002318236472268027	0.12514026630438937	0.00243472441736709	7.691681793146923E-8	0.11395106975584264	-60.863928302518985	705.0100952769645	610.7484643259563	19.60449186235933	5.840164784845176	11.329151285971134	1	2	1	1	9	0.1803134986187491	0.2670434500442409	0.3474285163425394	0.2052145349944693	
2400000	-2821.2785743559366	-2721.7090205441036	-99.56955381183276	-2721.7090205441036	90.79491703281201	3.2666134033688596	0.0015085814207299636	0.18382879833062557	0.0015003098148286104	6.339792420156988E-8	0.16755636991744646	-73.03957882680433	674.6166133955609	1183.4886416599134	50.12627418633865	19.917020072553054	33.334754309234484	2	1	1	3	7	0.1979053306539394	0.28416104919885815	0.3117332557890918	0.2062003643581094	
2500000	-2819.0102010834235	-2732.537638781144	-86.47256230227937	-2732.537638781144	126.20648459867354	4.345877654997192	0.0016408535189190475	0.017335112948420314	0.001641947765287238	9.664992110293577E-10	0.018866038305733576	-63.074579495677995	314.4831093159821	706.1831700230883	9.673009739273573	18.206974872217355	28.219578554814174	1	2	8	1	2	0.17253841133532052	0.2916540225429723	0.32940601401758024	0.20640155210412564	
2600000	-2830.5837350505863	-2729.82922309607	-100.75451195451596	-2729.82922309607	93.13334634051078	3.7190256645934126	0.0019073903560936655	0.36635808432819617	0.0017570895106141203	4.6848766044578123E-7	0.3867905219681736	-72.00462125859339	2566.2507215508663	264.03219056884615	205.5794112065134	53.745074674283	22.731513823737462	2	2	2	1	7	0.21797952861375994	0.246904355091597	0.31530097946322544	0.2198151368314163	
2700000	-2817.2639197197095	-2727.111646676885	-90.15227304282445	-2727.111646676885	90.36787646713145	3.9075994359600816	0.0018831859821168864	0.045352517048347335	0.0019073299798612435	7.811105996969814E-9	0.046864599583397344	-68.07991557194393	556.2465607039695	45.93653425369887	42.3125934714503	18.39660437383579	48.78276950792043	3	1	4	5	1	0.19456109727500098	0.2669950831880908	0.30436730111165755	0.23407651842524937	
2800000	-2835.345104066368	-2731.5241525970614	-103.82095146930665	-2731.5241525970614	148.3965592615574	5.002030600268216	0.0014247361362589714	0.008129999171393475	0.0014266678125478837	1.0702744653302114E-10	0.007256573674735237	-77.30501480568303	1718.6342705730724	564.0395175682135	199.23847012550368	60.032644205239386	37.217687161787	1	2	1	4	6	0.18336338366232316	0.26434086243660726	0.31971813042878894	0.23257762347227945	
2900000	-2836.9779703318736	-2729.218883097781	-107.75908723409259	-2729.218883097781	132.89829450232503	3.573325617858561	0.0012960272456197565	0.18437400209457463	0.0012926828486196197	6.140315585486787E-8	0.19013387090307263	-78.3832657611626	2329.9122769700416	1346.282768513263	286.604467699236	35.42677578217797	27.1487168027953	2	1	3	6	2	0.2006800213587059	0.2621919873468044	0.332336684327528	0.2047913069669605	
3000000	-2832.12005681333	-2728.908361194326	-103.21169561900396	-2728.908361194326	123.90470008102358	3.956184474124638	0.0016622841509802168	0.04603692966400684	0.0016629687267490803	3.6228785213120774E-9	0.03611053970965453	-74.95627277530807	580.170607558181	945.2152006039329	521.0617672597219	40.06765980309317	63.88301547385236	1	1	1	10	1	0.18570242528224135	0.2832113426256752	0.31698111826608283	0.21410511382599942	
3100000	-2825.093730945681	-2730.432160817209	-94.66157012847184	-2730.432160817209	142.8092418941376	3.359406136137337	0.0014893179556750998	0.0050751917069006185	0.0014936917789237605	4.742531916429341E-11	0.004616231040636575	-71.8627164618529	1045.467905887504	138.35889657214943	18.888829174486347	19.631081832694807	62.39231524733452	3	3	1	4	3	0.20760598322642723	0.25337317228151485	0.31447009513427665	0.2245507493577802	
3200000	-2815.7132502106606	-2727.622986571278	-88.09026363938253	-2727.622986571278	86.56832320734212	4.275427346844254	0.002575261418615097	0.07556298576764103	0.0025565160077773144	3.3750025281539894E-8	0.07104839151921757	-59.92050337551583	5291.138103607828	1668.8801301955284	21.169614452127504	8.47701647542167	20.35340432964801	1	2	1	4	6	0.19871419370238014	0.27803971625787416	0.30547469810257016	0.21777139193717446	
3300000	-2790.785684225444	-2722.228501217972	-68.55718300747213	-2722.228501217972	62.598380064702965	4.645547747696889	0.002595214672573622	0.597890971248751	0.0020279170981076992	2.0399007675398146E-6	0.6598288196344505	-50.51078318107413	1146.3125945874942	2.071153311140273	0.8690753976907095	1.8588626985524936	4.6055272597536385	5	1	2	5	1	0.1905924983364234	0.2517721051056166	0.33618675992993785	0.22144863662802106	
3400000	-2799.236573158419	-2721.1679298366244	-78.0686433217949	-2721.1679298366244	94.10109397088719	3.6771698385667673	0.0011274990414678592	0.5478732335521577	0.0010824592247130904	4.726635170636653E-7	0.5532893570348139	-55.114705299006864	1907.2825357537643	245.35835715772197	9.413892293543212	2.0240381027391328	3.5837126839527156	3	2	3	4	2	0.1895794278805257	0.26757345438085506	0.31788442726438954	0.22496269047422868	
3500000	-2817.549334475252	-2725.0769734523847	-92.47236102286755	-2725.0769734523847	92.15742797732769	3.769407731792996	0.0013613912565651112	0.43686021127700186	0.001180844928825989	2.582792554847705E-7	0.44358482131481214	-65.2534278776339	1605.672762573974	2696.0996301170435	11.121483200136538	6.175975902892676	7.469064474739173	4	1	3	4	2	0.20336656664311306	0.2684388886605503	0.3042669306386843	0.2239276140576514	
3600000	-2812.3116056965046	-2734.823169735558	-77.48843596094645	-2734.823169735558	94.45968651247107	4.486005881400628	0.0013858357668273449	0.6127600908386827	0.0011833266864315283	7.905199650977263E-7	0.776458951977188	-55.19160429424057	2787.7022269723025	2.9349874452297824	2.2129748577700994	3.9164002528160378	11.569235763418657	3	3	2	2	4	0.19559875000284246	0.3234467513666429	0.2999474333746692	0.1810070652558445	
3700000	-2817.728317583722	-2722.9473510301214	-94.7809665536007	-2722.9473510301214	52.93346594947307	3.1696696599595033	0.0025169226706186253	0.31345800061019985	0.002937035480253991	6.279582845604404E-7	0.28259880591461545	-69.23390400788846	738.6615002317983	382.8981494176332	147.6628312867651	44.35330829551651	8.635819180265925	3	1	1	3	6	0.19250403794081258	0.2726546610810777	0.3154749592150409	0.21936634176306793	
3800000	-2823.1264364876283	-2732.917274237425	-90.20916225020335	-2732.917274237425	78.74645678064768	5.127090587758526	0.002289469333500027	0.0019325199696037837	0.002290332055520663	2.4813811124664134E-11	0.0021742617195549714	-70.14847411475051	607.519498233238	30.976995022250062	30.015117043715343	24.944720737676683	42.21438873555193	3	4	2	4	1	0.18700776345096737	0.26658326012245753	0.332437233846367	0.21397174258020707	
3900000	-2830.915115132381	-2731.0747249028946	-99.84039022948622	-2731.0747249028946	121.6559226576418	4.082349799331863	0.0014212616457407565	0.10934122250109864	0.0014208564270146594	2.375919016488912E-8	0.10899419580364275	-74.28612045067253	840.6144848420942	572.1951214872989	101.17960282530697	26.406065143138093	32.87764532166188	2	1	2	3	6	0.19689168689527856	0.2590260045670925	0.2956694455850676	0.2484128629525602	
4000000	-2829.5932376301357	-2726.8558964451186	-102.73734118501723	-2726.8558964451186	139.120574198223	4.368880626300288	0.001541960888697331	0.16159457142756323	0.0015379747363920648	7.935652375299187E-8	0.1816828292823526	-77.65062264181921	439.54715748010796	328.84029863973257	74.27193597045515	92.51606524480118	16.54399222984442	2	1	5	1	5	0.18299540782034796	0.28054653677145275	0.3279972018932408	0.2084608535149573	
4100000	-2821.749177044546	-2733.4678290260467	-88.28134801849896	-2733.4678290260467	67.85899755618979	4.6330727878128135	0.0022068376064175847	0.1512320134277595	0.0023634730000374362	1.3263765269740758E-7	0.15917518679097298	-67.60965221291659	709.2171868234918	32.968467727329454	30.381922607965578	11.2035641749736	10.922010694613219	3	4	2	1	4	0.1725746494379792	0.25804951660955844	0.35302226779990703	0.21635356615255402	
4200000	-2806.439931649005	-2719.3701733885546	-87.06975826045026	-2719.3701733885546	159.49407852795844	3.7293772927038935	0.0013300748806131337	0.2103712546808256	0.0014285027035773681	8.261230628552062E-8	0.19748162533510163	-63.721827220853136	2785.110193133058	13.433656369859943	3.4250929390155695	7.358579787725875	24.385817946303096	3	1	4	1	5	0.19197024259852538	0.26896235176679484	0.307473453756841	0.23159395187783752	
4300000	-2830.4955074809213	-2739.3151199655163	-91.18038751540514	-2739.3151199655163	80.87969037686477	3.941812669971633	0.0023204914166381706	4.334990237596102E-5	0.0023205080640645425	6.957045166998786E-15	3.594442975852833E-5	-68.37713577049244	240.06499181043404	777.9314147239951	257.4518837307701	9.010370302998599	20.569886157259553	2	1	2	6	3	0.18051036902103276	0.25486965958629443	0.35272110444842225	0.21189886694424925	
4400000	-2804.358029292481	-2726.920632023879	-77.43739726860213	-2726.920632023879	72.86187994190473	4.021893563558279	0.002434091285032105	0.012580700449529249	0.0024361722873180412	6.214797642449272E-10	0.010222877791667707	-56.80742384229361	1072.2863759427958	503.8362792591367	3.289692484391402	4.951369255742844	7.2578088826716565	1	2	1	1	9	0.1964321386277303	0.26106202218019986	0.3277299645796042	0.2147758746124645	
4500000	-2830.67574745883	-2729.73207712069	-100.94367033813998	-2729.73207712069	99.99841950184145	4.57227242332903	0.0019148295296277631	0.2391230386310604	0.001930436071059194	1.7545367435034202E-7	0.20981536932251532	-72.12597898327842	1208.3396172983907	615.6334589656633	348.10206147462816	96.5965250311085	9.280614380149952	2	1	2	2	7	0.19938475254021884	0.25870034342825715	0.31756961240804304	0.2243452916234798	
4600000	-2822.266056728054	-2730.833319287937	-91.43273744011724	-2730.833319287937	85.8752233558263	4.573403837168351	0.0021454473015987585	0.05450304594566612	0.002167621825490751	1.5870032504861315E-8	0.05868987910001799	-66.4213749751515	390.42257517891954	648.3682096688628	13.742431852601102	14.795369729948492	49.76483875013631	1	2	6	4	1	0.18069163580571362	0.2755437074775754	0.33326916426393877	0.21049549245277097	
4700000	-2815.627275555751	-2723.4792502281616	-92.14802532758947	-2723.4792502281616	103.13050837926859	3.158515182507627	0.002150478516000793	0.15717188810166077	0.0020194123339148623	5.597704691629682E-8	0.1141710115686324	-64.77833658021785	777.4265691087411	51.95217427813215	54.85577299094631	3.6517670702759033	29.74620110896682	3	3	2	4	2	0.19024257946672676	0.263590068020246	0.326835041494033	0.21933231101899303	
4800000	-2821.5487285548493	-2733.3750518437587	-88.17367671109074	-2733.3750518437587	77.69385894125466	4.310279825008835	0.002620521144320993	5.900458702841745E-4	0.002620404774458156	2.2744064654192248E-12	5.755603022522466E-4	-64.63189568458345	719.194849168505	335.83460722951304	3.7296001556323692	19.08656658172105	35.2160433980382	1	4	5	2	2	0.18690102674606918	0.3068742790407918	0.2869307381316007	0.21929395608153707	
4900000	-2812.1832243010767	-2729.566663070006	-82.61656123107079	-2729.566663070006	78.84433512215296	3.6762656710583865	0.0026839268222240897	0.02150002930260931	0.0026820473694290805	4.698931097601105E-9	0.02547508493383103	-63.77276414162034	384.31663661864314	13.934705495162646	10.474726230208951	11.140768841018211	36.99012800425843	3	8	1	1	1	0.20182447691858638	0.27630590883420963	0.31983068415205185	0.20203893009515098	
5000000	-2830.878861034816	-2736.985068345291	-93.89379268952486	-2736.985068345291	75.67917558058018	3.325269178156904	0.0023377596807670096	0.004166545738708443	0.002335565367646686	8.895787421765579E-11	0.004035814857518502	-69.94342092180001	2669.9290991159855	52.65970747949671	12.164403263073327	44.8216913127458	22.975967086985655	3	2	2	1	6	0.20039388999808144	0.2700118798151348	0.32021248143490005	0.20938174875188248	
5100000	-2822.3646001379184	-2730.6485203107973	-91.71607982712123	-2730.6485203107973	91.88873661889576	3.912604473491442	0.002287465479347338	0.1734152797142906	0.0022446525491778436	1.5127836292837959E-7	0.1693040983191465	-66.86984276909703	1223.707731610454	127.13313829523885	45.24988619803919	11.558734062914862	34.64369906663131	3	2	1	3	5	0.18879776603716114	0.2832775104941588	0.3164981154303876	0.2114266080382913	
5200000	-2811.6236836023636	-2728.6796332950485	-82.94405030731492	-2728.6796332950485	78.4359485385446	3.7067535476062106	0.001788685448701193	0.24842168823038183	0.001873285719491147	2.2845806858995583E-7	0.2505240079357057	-57.306589047007634	559.9072564198821	1178.313168023597	15.699019681000879	5.024504611833086	15.065921708214702	2	1	4	6	1	0.2287965639573503	0.2629078422691666	0.3256714915118339	0.18262410226164782	
5300000	-2818.4095008408253	-2726.2081654701296	-92.20133537069577	-2726.2081654701296	121.86854482875371	4.069872384926717	0.0014305840892174639	0.08614939441840498	0.001468042317343837	1.6351987078428348E-8	0.08953309557551617	-66.3151104856932	672.5738256375479	1214.6251203062213	8.850036637261292	13.65841143706135	31.446775781532665	2	1	5	2	4	0.19981985910277159	0.2669498982088625	0.3161921531420701	0.21703808954629444	
5400000	-2816.5770298559555	-2730.464504993498	-86.11252486245766	-2730.464504993498	69.8547809775083	4.566924495515988	0.0025756732148959323	0.0011800023007713868	0.0025759042202759814	8.930703977933427E-12	0.0011599691106469194	-62.84966882073696	1051.6703153117246	1092.9274645618768	10.616004020600531	14.778507974071317	23.55546287920951	1	2	5	2	4	0.18443785947745206	0.2854337506737242	0.31272555280631315	0.21740283704250937	
5500000	-2825.137818119896	-2726.1898665959347	-98.94795152396125	-2726.1898665959347	70.3595947973513	4.266410930953258	0.00252468114577996	0.25303956296511154	0.0023672997750965796	2.5995328652728087E-7	0.2167381592927145	-70.97702659290512	528.3008462747996	507.763107601417	644.855945127866	53.875051446917105	7.002694546459335	1	2	1	5	5	0.17384309352677582	0.28655904596861237	0.3274325478352797	0.21216531266933072	
5600000	-2828.6850630907634	-2728.026365273769	-100.65869781699425	-2728.026365273769	148.65491285573856	4.109311288150851	0.0012819189527862912	0.06417142394497498	0.0012926939239041888	3.083815257203462E-9	0.04297780414035083	-72.04342950895435	1318.6490851526135	2418.9260934277418	66.11707873149822	27.550520899592453	42.495439629330534	2	1	1	8	2	0.1782570233372548	0.27511884329058467	0.3334726142677455	0.21315151910441377	
5700000	-2815.5283431792136	-2724.6645879559946	-90.86375522321894	-2724.6645879559946	90.62053474750381	4.342744602032271	0.002171614657321234	0.2724304508678069	0.0020713008104703565	1.710428989176371E-7	0.19283856751496065	-61.192429709049236	375.4723484444117	1172.3691918216002	118.82128644268387	12.088283778247991	45.25716360033517	2	1	1	8	2	0.1791863557685544	0.2659199596613855	0.31843309454816154	0.23646059002189726	
5800000	-2807.076293235027	-2723.492445113141	-83.58384812188594	-2723.492445113141	70.51690322084548	3.9950709680901464	0.002665040637433908	0.23681797846628086	0.002518151802523787	1.942426262337421E-7	0.17244865337871212	-63.672707614119176	384.94392402634656	22.51267801635842	34.893608912934894	13.455856779534114	8.075050481021908	3	4	2	3	2	0.19950681077924082	0.25781648208700864	0.3290660914042114	0.2136106157295379	
5900000	-2826.5616136267427	-2732.9783569726196	-93.58325665412323	-2732.9783569726196	99.71505483024443	4.21283047932979	0.00200489649583789	7.253309717389127E-4	0.002004809054790383	2.026113812289187E-12	7.100297817903197E-4	-66.74956209215223	9202.623713882456	1500.7406861962877	52.75538029910228	11.055045998215464	17.249451037448065	1	2	1	5	5	0.20292318097777698	0.25088222536054655	0.3163132839439202	0.229881309717755	
6000000	-2823.438052604111	-2738.1878534883595	-85.2501991157516	-2738.1878534883595	69.71149458047323	4.930527698829501	0.002499356875668763	0.0025014246070590405	0.0025001958088317995	3.7672219819434104E-11	0.002454068590529328	-63.02048166836112	493.1081448046198	623.7574259167842	3.6504568913457365	11.447031185919133	17.6345915326468	1	2	5	4	2	0.20102650995186355	0.22906227470425403	0.36178585955546605	0.20812535578841512	
6100000	-2820.2286876204266	-2726.0217454200056	-94.20694220042084	-2726.0217454200056	142.9818741449769	3.767593430348816	0.0014250800097041724	0.18811622631897154	0.0014224436102872825	5.5539260200705306E-8	0.16665527892613702	-73.57875577960083	465.55809228587174	28.66045907427394	27.4814228695563	16.836885460342923	23.17678396216981	3	4	2	4	1	0.19089686159342342	0.26136648119111394	0.3155782494608734	0.23215840775458801	
6200000	-2825.3840515234783	-2727.4907906819653	-97.89326084151293	-2727.4907906819653	135.86326561672314	4.4029266676226495	0.0017189229388934245	0.11931079904699458	0.0017137487977753744	4.066447536435875E-8	0.12022339233115681	-70.4261040140988	413.8557218263332	943.7987015173574	25.94330287335677	29.35639291293597	83.53063448317666	1	2	5	5	1	0.18785143582784575	0.2658758648052273	0.31322802116955695	0.2330446781973688	
6300000	-2820.996223775123	-2730.5213827626253	-90.47484101249738	-2730.5213827626253	96.52583018889248	4.364619038855242	0.0021024479217130153	0.09842659811531489	0.0020904138593381876	5.058043660263386E-8	0.10831033892883339	-68.11858340250572	334.74612217040374	316.45994923701585	16.664834115113223	16.497317909139966	30.96028494636137	2	1	3	6	2	0.1891624226216236	0.2835838776128649	0.3214445257403034	0.20580917402520693	
6400000	-2826.4079517876853	-2737.6977007026694	-88.71025108501577	-2737.6977007026694	75.74951637182731	3.4879855464411484	0.0023841073263770806	0.004874269665897178	0.002378330265466149	1.3289717961266947E-10	0.004841415015729505	-67.69782849679771	448.6327459725843	74.58261293104782	21.16745655732946	36.51297457997461	75.81924130401809	3	2	3	5	1	0.16243574449617332	0.28211520296293746	0.3484067213970232	0.207042331143865	
6500000	-2787.2906495970906	-2723.5523824142692	-63.738267182821254	-2723.5523824142692	51.72848432237479	4.167051677921653	0.0020585516405250024	0.4967327919488953	0.0020530811384834318	9.546447535900806E-7	0.4594538681809625	-40.58842811915364	1310.9028323963234	17.677020034038424	20.68012894298943	25.647680006950146	0.09537796223803019	3	2	1	2	6	0.20103156894173674	0.2600556312757322	0.338049315020062	0.20086348476246807	
6600000	-2832.3095839009293	-2732.6144976423075	-99.69508625862191	-2732.6144976423075	102.98280694364807	4.533533935347123	0.0017720940716531121	0.00143667847737823	0.0017722332840549133	7.638425847158544E-12	0.0015595025295647381	-76.23701104723754	1613.7558745285085	194.5077637855597	84.15626267415004	58.698095830383394	18.676275373877814	3	1	4	4	2	0.18900941481552078	0.2548278849887499	0.3390688613515702	0.21709383884415806	
6700000	-2836.5902016183118	-2731.1379005111708	-105.45230110714083	-2731.1379005111708	139.8370462987046	4.894204558606901	0.0013906285865592464	0.2373431000201779	0.0013466091933327063	4.881231920065546E-8	0.16042858874861482	-75.30678028747765	1569.72097946875	1601.0221165685973	53.324008556540406	87.33833395401767	43.577112347818264	2	1	2	6	3	0.18900941481552078	0.2692152490393297	0.3355692243652871	0.20620611177986137	
6800000	-2817.905134214254	-2727.627851256321	-90.27728295793324	-2727.627851256321	106.38867958042016	3.964356570260368	0.0021078918204985022	0.015934813372798725	0.0021092680955177266	7.063791263071433E-10	0.012590579665150233	-69.74453084612642	368.3718915534366	14.205746493330782	17.7181092231622	40.366901757114526	64.98074278746537	3	5	2	3	1	0.2005554956313783	0.27538172084657286	0.3264684372286757	0.19759434629337208	
6900000	-2825.517425248109	-2727.7786455318446	-97.73877971626413	-2727.7786455318446	93.17560828971783	3.8789741195293863	0.002077799012117635	0.044392904142243	0.0020904184150956845	1.2102723144647567E-8	0.05259886204245248	-72.9691671866491	557.9641293117816	520.0807264005189	72.10667477939748	57.20621020555068	48.29936788956015	2	1	2	3	6	0.190699249908515	0.2644581821178446	0.32819057338472307	0.21665199458891635	
7000000	-2803.7783723421408	-2730.3316288898036	-73.44674345233709	-2730.3316288898036	53.96763550784419	4.5410358285447625	0.0022111105468131096	0.5551224451658533	0.0023615958059751492	1.204038498902262E-6	0.4939235537878272	-52.42823863888663	435.6894285518471	2.9768039413133525	3.290477879002453	16.09971861377239	4.240045980672031	3	1	4	4	2	0.18726323037334466	0.3057831751246491	0.3117320639908986	0.19522153051110663	
7100000	-2821.957908061761	-2725.8262504397535	-96.13165762200755	-2725.8262504397535	89.02119609148694	3.780994358321558	0.001726244797718016	0.3909810486048348	0.0015782899824470223	1.4885114251222245E-7	0.24550168885126036	-72.42761418971737	763.9538618493604	333.12915169397934	38.42277928485116	7.467477401643982	11.21422925000033	3	3	2	5	1	0.21150354092219786	0.264338798824639	0.29024523390117885	0.2339124263519832	
7200000	-2836.989494580835	-2732.039537549965	-104.94995703086998	-2732.039537549965	172.0098096755411	4.071126700342885	0.001379713268216779	0.05659734088732775	0.001364263148000032	9.105241231405487E-9	0.06767690223748139	-74.36037826710911	353.9670285891483	1927.2750347556757	47.09985559929596	94.46874762439357	35.34358629260491	2	1	2	3	6	0.1833852699443029	0.2866596566591132	0.31771973740223874	0.21223533599434416	
7300000	-2812.574821048598	-2726.976696021017	-85.59812502758155	-2726.976696021017	100.23981672668187	3.6903987749639344	0.0020101955849750122	0.08149935560109584	0.0019965234120103204	3.038046465195329E-8	0.08648386811713459	-67.11657308317824	1020.569590782659	18.54294873635422	3.9972263339864686	4.0890066905024565	10.240214696018112	3	1	3	2	5	0.19623302875915313	0.2592674361231609	0.32913557494386014	0.21536396017382492	
7400000	-2818.161531408336	-2724.5957259036873	-93.56580550464858	-2724.5957259036873	119.39724378923529	3.4946716570959686	0.0016998880032837902	0.09340052837906876	0.0016973638711242633	3.1234608829389386E-8	0.10143003712142812	-71.06103570028866	393.9894741330456	411.06526818476664	33.23891493235517	19.378062192830143	22.83318051871428	1	2	8	2	1	0.20913965653624894	0.27556608021489337	0.3105005738593694	0.2047936893894873	
7500000	-2825.957782667284	-2733.5829600077445	-92.37482265953933	-2733.5829600077445	69.92204220929868	3.56220842216684	0.0020655001473252653	0.1441109172441858	0.002037773822484649	9.014223020224026E-8	0.15099427112513553	-66.57228952699343	1925.870569354106	465.00642563426874	10.42797656949801	28.967039255000937	7.156741486065425	1	3	3	4	3	0.1870493202893579	0.26411888879208	0.32348964124728097	0.22534214967128016	
7600000	-2818.868595857809	-2734.790232595828	-84.07836326198115	-2734.790232595828	97.81305260882726	4.637461809912675	0.0019617254200927606	0.013906698414195505	0.0019828746717039636	1.1056721079260602E-9	0.016886209818985157	-64.55047324915384	489.4766806519024	25.87391809319013	13.2216450148378	23.18143203264945	32.374414587864074	3	2	4	1	4	0.19749509985537722	0.26854912671711434	0.34368283452708404	0.1902729389004235	
7700000	-2810.2771049854637	-2726.724981918495	-83.55212306696882	-2726.724981918495	100.33523631371408	3.676176729723403	0.0014662499207635342	0.13459607983212257	0.0014775324524726428	3.524334684696834E-8	0.1336900359926396	-60.92219608211822	963.2494542151679	12.886829479181168	6.508780932382581	2.436357170833574	17.44668523380118	3	1	6	1	3	0.2024240976213696	0.26446598756112466	0.3182404208641679	0.21486949395333696	
7800000	-2811.1449619878395	-2720.4062781802672	-90.73868380757213	-2720.4062781802672	93.26969006707982	4.8097225787522335	0.001284132696055468	0.5106342088691908	0.0012510651528786485	6.138514168534058E-7	0.5710094360440745	-63.04476627489918	4178.29335518374	1781.0208704159104	3.5231538536448106	6.091065041244693	5.191636341839425	3	1	1	1	8	0.19634489687339224	0.27268964835732434	0.3103491438638101	0.2206163109054724	
7900000	-2809.9746111734285	-2725.812701742184	-84.16190943124448	-2725.812701742184	49.815270754748745	3.997510585484716	0.002504202940823979	0.44170268284549624	0.002351995651966811	1.0206954179584604E-6	0.43965822104101276	-63.78819959249687	1238.9708528659119	27.132111438483104	33.78936608536312	2.3678494442787876	0.33207094908182666	4	4	2	3	1	0.1787420615070912	0.2576717229664846	0.3343342195386599	0.22925199598776344	
8000000	-2828.8780811826323	-2728.2745249959053	-100.60355618672689	-2728.2745249959053	155.09461773312148	3.6750116680055833	0.0014543591733129735	0.27778023435044275	0.0014072273671336263	1.2520095626864186E-7	0.2501002636045249	-79.47027087897295	770.6075507375743	81.47987869442424	13.639500656986918	8.93651954712419	13.255525152175693	3	5	2	3	1	0.1978667939094414	0.2783910734925206	0.3160827071833893	0.20765942541464769	
8100000	-2821.120327693951	-2727.5546017634238	-93.56572593052695	-2727.5546017634238	119.19272369625851	3.5164280220637543	0.0017315167799847471	0.1432020829573189	0.001800810229835955	6.065305980370178E-8	0.14128385533281076	-71.00446106792737	742.8574136994969	79.54028065743833	62.70645029501268	9.744659601871323	19.329355619735438	3	3	2	5	1	0.1998400330306655	0.27217437436425523	0.30111434750991656	0.2268712450951619	
8200000	-2814.8710273716583	-2721.42682703601	-93.44420033564853	-2721.42682703601	97.48204383926037	3.729856718755885	0.0019396487822703696	0.15078977219564496	0.0018639819202786896	6.953554229228837E-8	0.1391733483321075	-68.3153973295993	1221.4772336337776	1405.8516807454089	36.666532274185194	6.795032242516707	7.859128014364153	2	1	5	2	4	0.18943063643367547	0.2889172158606905	0.30698219420765466	0.21466995349797843	
8300000	-2811.863674115552	-2732.56253188932	-79.30114222623199	-2732.56253188932	79.1721531830848	4.116532317659228	0.0025725043807862872	0.1376853764807187	0.0024259334206578292	8.297097685523174E-8	0.11460448243148581	-61.839267629536806	320.70965306982987	35.85425422166587	3.573952111103546	3.7269454768749863	10.526632085527728	4	3	1	4	2	0.19684826704742642	0.28145228764690955	0.3279539045274633	0.19374554077819986	
8400000	-2818.6360478301804	-2733.8643234986166	-84.77172433156395	-2733.8643234986166	72.28458816507269	4.417389462037618	0.0024579326217287097	0.09691029730217607	0.0024854106827809953	6.69724706979101E-8	0.10294035970608573	-63.61187120514828	353.4791936483452	56.076585304805455	10.000259558212106	8.551983523269602	36.438483510325256	3	2	1	6	2	0.1721303482775306	0.28567937297839974	0.3223112347632304	0.21987904398083838	
8500000	-2824.052452845156	-2723.7289006108767	-100.32355223427942	-2723.7289006108767	113.18909295148923	4.6031283705548	0.0016974361557799105	0.04002309398864579	0.001737007306916433	4.536516978781126E-9	0.03931924446206929	-75.20273951674041	1202.0057703411217	1496.2803541321985	56.73805897924843	9.572893149592042	8.458384507164196	1	2	6	2	3	0.20831849695895277	0.27579388208254785	0.31337180672929643	0.20251581422920206	
8600000	-2813.1264021644156	-2728.8560059130255	-84.27039625139022	-2728.8560059130255	160.33342697017875	4.243763681890821	0.0012101773946771258	0.1276259007313155	0.0011710483099660323	1.635820714840943E-8	0.1085331965840032	-61.81890357763395	946.3177591145045	8.986218414990294	2.857905392687426	5.172250876866062	31.390572841351794	3	2	3	1	5	0.1902831243052146	0.2745668663912303	0.3223681671386621	0.21278184216489213	
8700000	-2813.0254006563982	-2727.874571496431	-85.1508291599669	-2727.874571496431	79.95551547325475	3.9624050860352673	0.0016729020268061937	0.47034531968994747	0.0014789887708389464	7.029648054568774E-7	0.5119635727897018	-58.71432064989021	683.4135563125622	1010.2975723515752	7.363312992472775	20.386171347367096	2.7840291251789226	2	1	4	3	4	0.1831334141313904	0.3079508264980229	0.29589298060041663	0.2130227787701692	
8800000	-2830.5999771403767	-2729.5792043647552	-101.02077277562148	-2729.5792043647552	148.81206535573577	3.540515786883533	0.001140515622010011	0.10605357658377361	0.0011564376927699204	1.5716284668322274E-8	0.10851037747448967	-77.50364958590495	1018.0077246962794	179.36174520439286	72.73658435259004	13.349135394617136	20.639787637539946	3	5	1	2	3	0.20069884237700694	0.3021630317860792	0.29829358480759866	0.1988445410293145	
8900000	-2823.953959838985	-2725.8951393719863	-98.05882046699888	-2725.8951393719863	107.93409928103685	3.699242877355321	0.0021336131090903794	0.08175003094829374	0.002000978066335284	2.6807428477518587E-8	0.07904734804253209	-71.36533613432326	179.70653754674933	933.7729368916143	42.30557446103524	50.036755409659044	11.735408509725042	2	2	1	3	6	0.19409233223859734	0.2652507210112864	0.3013565558613637	0.2393003908887519	
9000000	-2831.6322786081246	-2729.503590622642	-102.12868798548224	-2729.503590622642	154.15288046734898	4.606717055675415	0.0012203418719698325	0.19867883711209847	0.0012013857951730688	5.518639365484515E-8	0.19124856210889482	-76.24741029693867	2842.8182665474937	67.59874234668015	39.30745383451332	15.542051342785262	34.17156495532456	3	1	3	3	4	0.19013477620518127	0.27543871483187193	0.3366522371080323	0.19777427185491372	
9100000	-2809.9354237173693	-2730.89262791079	-79.04279580657936	-2730.89262791079	74.36930353079016	4.055167535716312	0.0024611260024952047	0.030642107295560172	0.002459136602352843	6.365366167632575E-9	0.032478355821857464	-58.127766523751184	715.7133618702342	101.5293254263651	2.012377992843781	8.703332267169428	9.714799970979342	3	4	4	2	1	0.18424933229898305	0.268999184241128	0.3161270979433264	0.23062438551656184	
9200000	-2827.20521979361	-2724.4688527219814	-102.73636707162859	-2724.4688527219814	100.768777894278	3.797524639108837	0.0020828116908089933	0.31002492439223595	0.0021389987582537393	3.523779043593851E-7	0.28764418135628317	-72.94446913594156	1612.612989008657	460.25807969689225	676.8552703553371	25.02330733761918	24.031167992042036	1	1	4	1	7	0.1936689939757254	0.26378230465969316	0.320176948470479	0.22237175289410166	
9300000	-2825.7104310281024	-2727.1112745664254	-98.59915646167721	-2727.1112745664254	143.09064967088483	3.9341768831996187	0.001566554116319281	0.16317868142565908	0.001556155222443108	4.5118682737711335E-8	0.13544456696537163	-74.94240303763392	466.7369922600929	331.2074081756187	17.388304971634337	25.47688365866083	37.705934787473836	1	3	6	1	3	0.20203543572406066	0.2833918038525484	0.2963760712865578	0.21819668913683227	
9400000	-2828.8083017271974	-2730.8914843706357	-97.9168173565619	-2730.8914843706357	93.86701410974557	4.437149187527745	0.0018070057041118907	0.1308619910624543	0.0018841589927431914	4.523937800912885E-8	0.11721004568419371	-74.73081733803573	560.7329626258181	418.84606899534384	42.29628997600521	6.849866345264393	14.264178663095091	2	3	6	1	2	0.20787420619834862	0.26150069678580035	0.3179980720249854	0.21262702499086478	
9500000	-2816.4800597543694	-2729.343337855112	-87.13672189925708	-2729.343337855112	81.55653519673766	3.891179666520069	0.0023776806300570136	0.00945007444608593	0.0023752796435548193	7.64486981574646E-10	0.01162229222904059	-63.33359983207008	1300.3097364017146	876.5143896308977	22.986667739059445	11.667487000755177	21.619042059430782	2	1	8	2	1	0.21000180765209292	0.2705121680486261	0.32909680094345456	0.19038922335582553	
9600000	-2821.2951074917864	-2732.50709530046	-88.78801219132637	-2732.50709530046	76.29995670446935	4.40601969848602	0.0024687441814479428	0.036762596968025245	0.002448248387105588	6.104765801780995E-9	0.03200126825603162	-65.83562066186963	303.6916477159325	603.1505210464961	21.968351691961868	18.795802005455673	24.966340242900934	2	1	3	2	6	0.17704452760709527	0.2856329547295004	0.3346112768778781	0.20271124078552544	
9700000	-2833.733457346722	-2734.9527278783685	-98.78072946835337	-2734.9527278783685	148.19869725090203	3.856022884255198	0.0012533109296081024	0.08876197161830293	0.0012317438993603449	1.559641581583836E-8	0.09991371606401887	-69.32254288882179	7247.798289899919	2530.417464202583	22.918533518361897	20.90015841201315	23.85939715649276	1	2	6	4	1	0.1824686132517793	0.25429440708927825	0.3511174591287201	0.21211952053022162	
9800000	-2820.9351978890377	-2724.368852508521	-96.56634538051692	-2724.368852508521	100.59181898233832	4.246332546885194	0.001143626650390704	0.5874513803652213	0.0012259895576216056	3.356311147176331E-7	0.5196756250847018	-72.51635173041025	1242.876281726828	53.818937197792735	26.866696079287333	17.383427945966638	15.983584810647734	5	1	3	3	2	0.18378532715401952	0.2778153548600904	0.33087036964812444	0.20752894833776503	
9900000	-2838.7165700195364	-2732.782723724652	-105.9338462948844	-2732.782723724652	116.27141635795981	3.513747602597817	0.001181254560248032	0.14376297516206937	0.001207633559090651	2.5067947719794417E-8	0.1344018936152622	-67.91765107843825	22204.757900359138	2108.739546809454	3058.5187666122915	14.780630866433953	37.842118580197884	1	1	1	9	2	0.2101043762148639	0.26538184561712724	0.27764978298496834	0.24686399518304006	
10000000	-2823.7264850634997	-2725.452556323712	-98.27392873978752	-2725.452556323712	61.719396040182865	4.114052415867658	0.0017412246776111716	0.6483904488884046	0.0019042915833603193	8.856007700984523E-7	0.596080922297889	-72.8093801231444	555.9876285194549	91.0023042319136	117.0934641500293	50.59478483393162	0.9935031240588559	3	4	3	2	2	0.1792475259581745	0.27013541951297326	0.31182727517708253	0.23878977935176926	
10100000	-2825.2876444323506	-2731.084890257863	-94.2027541744872	-2731.084890257863	95.55383430011175	4.343338250945577	0.002236559364442804	0.13256557052425957	0.002166880560169307	6.043025864714847E-8	0.11398154131804822	-71.31329756961583	1208.1734047812965	40.789782591172155	51.03467834372524	26.303873138128868	7.193156329406614	3	3	2	3	3	0.19981194166616642	0.248619527712305	0.33105859233448764	0.2205099382870406	
10200000	-2811.150716447876	-2731.6588622729323	-79.49185417494404	-2731.6588622729323	78.84807618929723	3.4750517054308387	0.0023067532522238255	0.12682765159336806	0.0022529327270483326	4.771077821071937E-8	0.09587465364335777	-60.09044368400577	525.2709246812211	18.18646595443573	19.89575882958205	6.243268104759285	14.400841198686495	3	1	1	2	7	0.17995589111195084	0.2883945867168895	0.32114496255788505	0.2105045596132743	
10300000	-2825.8947870927373	-2731.8055607141782	-94.08922637855923	-2731.8055607141782	89.4258181867142	4.03827332415527	0.0020863398781061876	0.092622150204664	0.0020754631811514034	1.7115695544755437E-8	0.06324384764245394	-67.85881723533174	2393.5036206927334	127.29346132014699	17.7076396748213	43.523513591435815	51.21711422938608	3	1	5	3	2	0.20227197764943228	0.26506472762634975	0.3118860364626998	0.2207772582615179	
10400000	-2818.6035360762085	-2730.528782041108	-88.07475403510027	-2730.528782041108	82.89520488699368	3.77410048804787	0.0022678368255196132	0.12014056721470291	0.002282619699767024	4.889182773687098E-8	0.09871948784054833	-69.16242035222498	531.4243195176093	52.552608229660855	13.035904212964406	7.439721805510535	10.78814985615297	3	3	5	1	2	0.1974991088780975	0.282278323534985	0.3055682016815553	0.2146543659053619	
10500000	-2829.394833522105	-2732.3857139617385	-97.00911956036612	-2732.3857139617385	101.89714862077064	3.8666449651856674	0.0021672215848926773	0.12276393472601209	0.0021957854412398294	7.369775025810218E-8	0.1267964731770584	-73.61826300969823	448.89080816211407	468.7556773860786	18.122258014315427	9.617535258320189	26.442715644114106	1	5	4	2	2	0.21614820901898554	0.2547601886570555	0.3243849707388941	0.20470663158506447	
10600000	-2816.2704392950295	-2720.523450145836	-95.74698914919378	-2720.523450145836	105.28090636533007	4.127054020733733	0.0019206254893441958	0.08556898564472717	0.0019289965457484233	2.5949676127701453E-8	0.08397957896716213	-70.7784756070222	1239.964055670433	563.0419800161364	14.630289349716506	24.37950053700614	25.47915415795677	1	2	1	9	1	0.18102621953739725	0.2908762888207043	0.32192761948804954	0.2061698721538486	
10700000	-2805.18841706203	-2725.630632687041	-79.55778437498918	-2725.630632687041	52.72678851878279	3.410035203085294	0.001995938545126897	0.43687217270240575	0.0022039012220379864	1.1558835594732297E-6	0.47277420441593226	-61.57351051643307	592.3243529830211	63.75373125009041	11.141027177482826	1.6080949901206831	1.58771826149053	3	5	3	2	1	0.1927438035265425	0.25952684227303496	0.3250689505506481	0.22266040364977419	
10800000	-2813.2625984928804	-2725.71818977179	-87.54440872109039	-2725.71818977179	94.07903418920125	3.9664154547523234	0.001967165054952258	0.17639796834460048	0.0021175851967614677	8.887185514623335E-8	0.14434244564680726	-60.55741534177834	1167.9011426199165	8.753095099155649	11.879836381395124	73.14933792490561	40.96142201625795	3	6	3	1	1	0.1953933251092805	0.25408437406113155	0.3275833379013198	0.22293896292826784	
10900000	-2844.04689277215	-2734.257284991547	-109.789607780603	-2734.257284991547	186.90559256205745	4.687536878329647	0.0010391643141905514	0.005711688751343108	0.0010408219842146776	3.374724510940192E-11	0.00558885877590274	-81.20891374470618	2790.804762196553	1329.7137152376338	128.5505836374664	31.23512261190975	74.1356628693116	2	1	1	7	3	0.15094124574679074	0.28868922536593766	0.33061491914303537	0.22975460974423603	
11000000	-2825.699449436854	-2735.4685079040955	-90.23094153275856	-2735.4685079040955	76.34549440921116	4.04941806527231	0.002416931533541574	0.02962074213878833	0.0024196353988168717	4.822739806695385E-9	0.028812466977688883	-64.7499790189899	3365.317742592552	658.0830691578556	18.58706106376586	24.257859078251766	10.836983816101284	2	1	4	1	6	0.17828516244894793	0.28238709757224423	0.30477821592551135	0.23454952405329627	
11100000	-2810.4560109085646	-2726.4203127276187	-84.03569818094607	-2726.4203127276187	73.31552487198945	4.2645219661902445	0.0026452417765925073	0.14369275442656163	0.00253841397494138	1.8834362254428674E-7	0.1681600867908855	-63.83176190040864	408.3240301703669	42.122332562262415	16.3408752276582	8.826700717953624	23.67945527007624	3	5	1	4	1	0.2025005441582956	0.2843084381742359	0.3045571801388218	0.20863383752864653	
11200000	-2819.438864699138	-2731.0987144746814	-88.3401502244566	-2731.0987144746814	88.39242576564372	4.86949899624714	0.002483551724582444	0.08023961169980115	0.002482229139342004	2.9060604481148272E-8	0.06903694306481283	-64.20229647241834	465.27610286816173	356.70888246828713	10.262657936878277	32.76068369095671	22.091811069200386	1	2	4	6	1	0.18431146506576018	0.2886750756648114	0.32486394098586163	0.20214951828356667	
11300000	-2812.43282254118	-2725.1231074619886	-87.30971507919158	-2725.1231074619886	98.73658932460363	4.246480326926538	0.0020625049605441123	0.13584183051055362	0.002003008890781197	8.22493450396663E-8	0.1415058292204329	-65.21704512572529	1178.6429703687718	39.10172702221251	25.089819898776813	5.891401740933075	15.75790023165529	3	1	7	1	2	0.19600497536876538	0.29762463657600924	0.30331213860453043	0.20305824945069487	
11400000	-2823.4641754176832	-2727.014885311107	-96.44929010657637	-2727.014885311107	115.62891613355488	4.409638567646683	0.0019573112225400578	0.06796572003408764	0.0019527888682608979	1.5008991426586723E-8	0.06254995906630414	-72.78787980586563	279.47281133633163	469.5337998460911	35.894008861001964	30.336743189531756	42.31774307767128	1	2	4	5	2	0.18565203007435388	0.2835477183499826	0.2905746451652519	0.2402256064104113	
11500000	-2808.2334015324395	-2723.4682884734293	-84.76511305901023	-2723.4682884734293	105.97485479582289	3.612891774296571	0.001742526881338313	0.09588924798605108	0.0016941884873824874	3.345531862027588E-8	0.1048822409157899	-62.82150146015194	921.7835248881293	60.24882343784657	7.826768716259575	3.7911964309751656	18.520037434071117	3	3	1	4	3	0.18952433418325557	0.27151683918181163	0.31859826547417036	0.22036056116076208	
11600000	-2805.9478174347014	-2728.4613459712405	-77.4864714634607	-2728.4613459712405	64.64033693895122	3.618456374804485	0.0016173411933194518	0.6404066868251818	0.0015851543422688503	7.264393361550156E-7	0.5585301020137385	-54.004306672010024	1041.0405777407939	569.4545597397515	5.892849346412697	2.3328225279395314	4.964224757625316	1	3	1	8	1	0.21925768926135716	0.2522757093634487	0.3203339243997339	0.20813267697545984	
11700000	-2824.2331273842483	-2734.8514093047643	-89.38171807948407	-2734.8514093047643	79.75725940100972	3.7530154811235947	0.002544249355944021	0.0545819747819309	0.0025286414633292537	1.7953150134458523E-8	0.05272719714980737	-67.78538544715201	569.3194421305284	491.1005018468381	10.211560417873145	9.89182223094686	13.136561575020899	3	3	1	3	4	0.19014231509228996	0.23754261170179625	0.3279328586096596	0.24438221459625362	
11800000	-2819.3878041385497	-2718.5393505825223	-100.84845355602731	-2718.5393505825223	83.32669886115588	3.778991628670179	0.0015855501349567984	0.3959684348975777	0.0015659210411464364	3.017920055772177E-7	0.35891175556306765	-72.71568587193407	570.3702388001634	852.4995905463745	38.56190536933583	76.9858171873649	33.0874677843455	2	1	1	1	9	0.18959294550031144	0.2811114129415972	0.31957522376966097	0.20972041778842984	
11900000	-2845.223352978672	-2732.2425339063993	-112.98081907227275	-2732.2425339063993	146.86705461085893	4.878932078034631	0.0012170807979876596	0.1170830813523273	0.0012012872907467718	3.260689647549985E-8	0.15137984278921143	-77.15948307635593	5210.604565301587	2412.0897697947253	3881.1242827848637	101.35162390776034	16.885667047429	1	1	1	5	6	0.18726792534663775	0.24290416221961109	0.31975037303159615	0.25007753940215444	
12000000	-2831.3029290154554	-2729.3443089417324	-101.95862007372298	-2729.3443089417324	131.7555448472316	3.8700560683140344	0.0013011052842369169	0.10175044623388597	0.0013297069246043316	1.6258851965180976E-8	0.09788560232471556	-74.8483622411593	272.7472904799599	1033.6335133553491	218.02348423274577	23.42894391801594	22.08389372814048	1	3	1	5	4	0.18010339083731114	0.274485168440166	0.3386861900777959	0.20672525064472633	
12100000	-2834.7569761212067	-2730.5178468672552	-104.23912925395152	-2730.5178468672552	148.17343409148523	3.797131240462274	0.0013213957383935997	0.006353734191003969	0.0013231564504067857	6.393538225925944E-11	0.006041994000674302	-79.61526182727	1271.5136390301643	774.5347850039374	127.98245399656881	15.172649480963845	21.214483399037544	1	3	5	2	3	0.19716203793334824	0.24959712886868735	0.3088616068418632	0.24437922635610065	
12200000	-2814.1658331603267	-2732.7196675112714	-81.44616564905544	-2732.7196675112714	75.71923742502567	3.553846427730317	0.0025282815621672622	0.03862265333224709	0.0025406192089157203	7.358099119116642E-9	0.034164253483247434	-62.72560515731262	640.1652444786101	19.89335722537983	10.01381651632181	10.608863587199531	20.131334283031723	3	2	4	1	4	0.1770621489598229	0.26972978345152493	0.31384895950857267	0.239359108080079	
12300000	-2823.5947400456175	-2734.3644645361182	-89.23027550949925	-2734.3644645361182	112.81488628179615	4.0384510989101265	0.0014617419027461126	0.012838942387086731	0.0014516581620246669	4.0524578312838983E-10	0.013827989678787107	-67.69937319753443	1188.6066027256068	74.48699032172476	1.7172626729618516	4.464043819248138	18.334618262958397	3	6	1	3	1	0.19483922141793084	0.28395569024097084	0.31292799885476563	0.2082770894863321	
12400000	-2826.109142537661	-2731.0783686981995	-95.03077383946142	-2731.0783686981995	143.85699348784888	4.14692335152899	0.0011909169938027217	0.003922834561712573	0.0011903045541867595	2.6993346457951694E-11	0.004362493419356568	-71.77579177441677	1341.5741422047377	154.94429918343153	26.09688097431198	27.0194850789307	60.43841609673566	3	2	1	7	1	0.20734863772741358	0.2662402175072193	0.2973641104871415	0.22904703427822504	
12500000	-2825.7827871910786	-2733.564692686386	-92.21809450469267	-2733.564692686386	125.19605672863479	3.137186534790122	0.0011055783997380706	0.22794987153420804	0.001103555047086052	6.67609493707216E-8	0.23186752581494896	-66.09134250165637	830.1217066773737	1879.543038860354	26.8192743362803	7.795861116084363	11.003160415818389	2	2	1	4	5	0.2064061884758738	0.24675039719023903	0.3383338607122315	0.20850955362165513	
12600000	-2835.6873345732797	-2728.5973788403394	-107.08995573294035	-2728.5973788403394	188.6001741682085	3.3981267503121075	0.001016566395354203	0.15332424182877827	0.0010277360898266201	2.6080112459544724E-8	0.15740526967201646	-81.30910142221515	558.1291845118127	864.8140566285525	56.54669951127797	49.13382083570152	20.77923064254102	2	2	2	6	2	0.20309157315304743	0.2648564502709206	0.32295656498877034	0.20909541158726092	
12700000	-2823.5828425072996	-2731.8750033540337	-91.70783915326584	-2731.8750033540337	110.74374881154162	3.2680395059206218	0.0018610503933859106	9.907040660982176E-4	0.0018611870212865936	3.0709525784203198E-12	9.416013751871951E-4	-73.74248967081766	938.3898462908928	21.5777505779294	14.670554411450635	9.475310510424165	20.405131126389875	3	5	4	1	1	0.18462905893087214	0.24886087486546493	0.31818116243525857	0.24832890376840355	
12800000	-2820.9227052193487	-2721.1511473821993	-99.77155783714922	-2721.1511473821993	96.01453793592206	3.831845468436315	0.0017101921089263052	0.18997507416328882	0.0016617069603803586	1.0243142921542631E-7	0.18878163775060686	-73.57014929303436	925.0472554667285	364.421072916551	17.477630412652207	56.260959986304464	12.49814555822787	3	1	2	3	5	0.19898018411216506	0.2614108016132182	0.3285075175086046	0.21110149676601128	
12900000	-2816.649742971165	-2728.5260400560096	-88.12370291515519	-2728.5260400560096	91.02691549271246	3.9388098056894476	0.002426324706156017	0.009711487647698368	0.0024290532508469986	3.452910495909157E-10	0.007664503549096267	-68.72106467355914	442.0391043539032	63.65274794923656	35.920608902927114	9.587774610899963	20.970284679643452	3	3	2	4	2	0.2083412441032173	0.2357856349402126	0.3437507470690058	0.2121223738875633	
13000000	-2841.508054958438	-2730.360878816414	-111.14717614202458	-2730.360878816414	128.30704240122967	4.146155485394986	0.0016266570028676162	0.03349876464883011	0.001635187448280962	2.2520868604867146E-9	0.02896886288535034	-81.77569515927095	341.1811401554693	464.660675727909	1152.9513662041572	138.9864273759559	119.29173320554301	1	1	1	5	6	0.18296535107052594	0.26724887541919745	0.30932857929625185	0.2404571942140238	
13100000	-2821.856431359717	-2723.3199514707576	-98.53647988895955	-2723.3199514707576	119.52209674250216	3.93101877935139	0.0015269075039380333	0.014556552989076115	0.0015271085290693906	3.388940222666406E-10	0.012066275969083367	-73.42095081276686	1094.4067422573432	104.21276842180774	161.70988585375594	101.8332412183529	23.27794058809727	3	2	2	1	6	0.2017017371323759	0.2706242428548098	0.3199305040606726	0.20774351595214077	
13200000	-2843.389605424258	-2731.0978177279135	-112.29178769634464	-2731.0978177279135	138.5912080687464	4.3735637508383105	0.0015329635841367503	0.31926980641245384	0.001505284974230761	1.524413040828708E-7	0.26297223810459275	-82.67840116017605	884.4409058244039	360.54075406199433	302.88033488833725	267.3083676461928	29.40272302835531	2	1	3	2	6	0.18405368570381025	0.24444938149917017	0.3574872128126759	0.2140097199843427	
13300000	-2826.6894180228323	-2729.3226322839214	-97.36678573891113	-2729.3226322839214	102.60581884318192	4.28349392246988	0.0016472030690259326	0.2676668291318807	0.0017840138962289607	1.7976702840774365E-7	0.24633312454229803	-72.69066222492181	995.3600493721855	126.5574761205745	4.675834316281954	9.325648739342697	34.73753195805776	3	4	3	3	1	0.19432224772571188	0.23436276170190157	0.3411143123673007	0.23020067820508477	
13400000	-2830.402480652059	-2727.754254899662	-102.64822575239683	-2727.754254899662	150.81178393638032	3.8900790968795627	0.0010795409815547508	0.21474767779908496	0.0011527069776382179	6.035594438579114E-8	0.21806996461199338	-76.61964923426859	1972.2853970549716	219.3702407296622	47.34601912878348	48.359293690498944	17.900177326694262	3	1	3	5	2	0.1776354295884827	0.288026995767687	0.3162982482033052	0.21803932644052418	
13500000	-2825.590684870245	-2727.26624403357	-98.32444083667491	-2727.26624403357	79.96882883536951	4.054789561957107	0.001971471387839785	0.14833674427323457	0.0020059073857116	1.0200359410280071E-7	0.15969177137605423	-66.41223311666117	9344.453260737602	3267.9464431531965	246.958412909247	12.79619501374923	16.420965301356446	1	2	2	8	1	0.20150759584151887	0.2691190051136333	0.31989675206066875	0.20947664698417814	
13600000	-2831.6687090651653	-2729.2902783701707	-102.37843069499465	-2729.2902783701707	175.8212794971419	3.8040464557648033	0.0011251183479477954	0.05235309883621705	0.0011444279767386513	4.1036476317258805E-9	0.05712074931625165	-74.3647797706756	776.8283894970883	2039.6194969647313	71.4489664382728	40.48068432393216	39.62798461174304	1	2	1	1	9	0.18852502782566	0.28807278420076543	0.2997547949000202	0.22364739307355347	
13700000	-2820.98894449079	-2730.5401092736984	-90.44883521709161	-2730.5401092736984	173.32768558060394	4.0954561301741395	0.0010434758395679018	0.0010038172377564284	0.0010434519827900212	1.0064572246339533E-12	9.615599698917872E-4	-70.83658678754513	1427.0497044455717	16.488997104742907	8.902554586205317	22.4545678085809	19.491253212071655	3	2	5	3	1	0.21226380974887338	0.2671751573565015	0.3084093632703425	0.21215166962428175	
13800000	-2821.8175650255985	-2732.274952048756	-89.54261297684268	-2732.274952048756	82.96466808331222	4.3403631720600115	0.002660109657023545	4.4077455247387937E-4	0.0026608037370894717	1.3683202574323532E-12	4.3967516890287264E-4	-69.90274250168095	213.81764144176006	437.6095262618876	29.62352027031716	20.373594021894885	18.054257191474044	2	1	4	1	6	0.19370848948317138	0.2970672771406201	0.2949303657925989	0.21429386758360874	
13900000	-2837.160694087065	-2725.3698319952728	-111.7908620917925	-2725.3698319952728	193.6289887734327	4.1150012958562145	0.0011770933952687766	0.24659221058584488	0.0011188222012948616	6.204276433957212E-8	0.2120859486699634	-85.00370950133384	1851.2045746356403	162.1365603666155	117.66273763386805	42.350336866297674	31.26226499304522	3	3	3	2	3	0.19062493485222373	0.2583929942319566	0.29703297433818265	0.25394909657763604	
14000000	-2831.0269922843813	-2730.2394379768334	-100.78755430754812	-2730.2394379768334	145.9015596502836	3.625040983700487	0.0013259093597847065	0.06917261604439105	0.0013585641358269968	1.1751960488817538E-8	0.08081355964216705	-71.69604723513852	671.5776792875802	1311.6062896650901	33.19621640797253	46.623322699338466	146.61322066406555	1	2	2	8	1	0.20254296583558026	0.28651054486863947	0.30757747766299104	0.2033690116327884	
14100000	-2816.052000013738	-2724.1485780954226	-91.90342191831533	-2724.1485780954226	106.52075248741066	3.8837214200670553	0.0019328339597061528	0.06233736125514931	0.0019584013128890743	1.0372324943356572E-8	0.05249622525954249	-65.860909456545	499.847480986407	1061.1290007955383	51.97817812328904	13.334200228551035	35.18400220403194	2	1	1	5	5	0.186875928765037	0.280411538201317	0.3111212912430474	0.22159124179059783	
14200000	-2825.495956762406	-2727.527270279484	-97.96868648292197	-2727.527270279484	113.54798154687886	4.031364595237199	0.0016643617714210295	0.19957030882173646	0.0016242133880241339	1.0837825738733956E-7	0.1948465737532865	-74.80121926868608	571.5177433103935	193.02050427726263	40.155595074486364	18.983857014243878	29.866319380895806	3	4	1	4	2	0.17494532735058144	0.29410092276165306	0.311915836110278	0.21903791377748671	
14300000	-2815.817481523323	-2725.772462730474	-90.04501879284845	-2725.772462730474	99.30914890251243	4.171176689863785	0.0014847137662533812	0.19852666607164224	0.0015197977771935543	1.0699720385641836E-7	0.2196610816621457	-67.10643278049237	1710.9655679250711	37.26806559343446	12.273119069113928	14.336707733957496	24.70899507794606	3	2	3	3	3	0.1956789069411181	0.28626293348681026	0.32251493277938625	0.19554322679268454	
14400000	-2825.7273898522394	-2731.271583874828	-94.45580597741149	-2731.271583874828	105.8753972541789	3.3153681366153522	0.0019423171133223455	0.10429145063575866	0.0019017562484759983	5.684978276318663E-8	0.12562541444542266	-72.0213569799636	668.9523780889602	35.48545852562631	32.85592382493403	35.69860647555159	54.338153043477554	3	3	3	3	2	0.19170858564987264	0.25032670131356966	0.34144042457902	0.2165242884575369	
14500000	-2815.723367622479	-2727.5483409653025	-88.17502665717669	-2727.5483409653025	72.53199116111516	3.984675409761298	0.0026192390438625874	0.10926984628858413	0.002571226669645305	8.671690561089028E-8	0.11571552143635608	-64.55631958172121	612.3070503900858	102.74622546460448	13.658874720756259	36.400299526685025	55.53511603025679	3	1	8	1	1	0.1939538150312895	0.26548572790253844	0.3198527055951641	0.22070775147100727	
14600000	-2819.2221383628525	-2733.7682057282564	-85.45393263459616	-2733.7682057282564	86.53521497837306	3.1572975671271046	0.0019278804512529524	0.2293707698990994	0.0020782657614280163	1.4664721919358978E-7	0.19288739600981555	-58.784730634464765	676.4231362379169	629.0908217552659	5.512303649022736	2.5629017410885697	18.720188097017473	1	2	3	3	5	0.22423334381164173	0.25576576290998615	0.3073803132425429	0.21262058003582848	
14700000	-2822.611842877116	-2731.0295519642486	-91.5822909128673	-2731.0295519642486	64.07568676538254	4.622886808090612	0.002656041120577836	0.20219477584573936	0.002598244529957118	2.4239720496425836E-7	0.18532370184260594	-66.95205213139506	1333.8659400550148	481.57963569479284	12.238020548467713	15.06809538922769	15.917563331103391	1	4	2	3	4	0.19327154547801914	0.2568547332257461	0.33047279912989985	0.2194009221663341	
14800000	-2830.001641894667	-2726.5299337425176	-103.47170815214925	-2726.5299337425176	202.81015799034773	4.027052524022583	0.0010068966248147435	0.0614182819321278	0.0010195315119453047	6.533190938445753E-9	0.07930482474210371	-74.67269831064732	1356.4088192777863	1520.6186812758554	153.9714849362109	18.843962439679306	50.03035845977327	1	2	2	3	6	0.19341141132994188	0.2627870702235495	0.2967170978076393	0.24708442063886835	
14900000	-2811.400661754385	-2721.8039836560138	-89.59667809837119	-2721.8039836560138	64.78710379509057	3.2690341091757946	0.0024369901807690525	0.13446732577329348	0.0024241042059690156	7.975056052911701E-8	0.11848136214273249	-69.13116961182784	1243.4431833148717	54.622197981784545	34.036195947176004	6.11125491785001	3.974505578816266	3	3	2	4	2	0.19266472275607724	0.28484524144354134	0.3282281292523352	0.19426190654804523	
15000000	-2824.164770868324	-2729.6590449828805	-94.50572588544377	-2729.6590449828805	99.56039487809826	3.808962806570773	0.0017406322916752267	0.010747519696567625	0.0017383162692644009	4.295584294490978E-10	0.011882718061655018	-72.68833532508819	1565.808992345553	92.92777668178361	24.429034216357167	27.05215275160507	15.681308782077258	3	3	1	3	4	0.19153374264683207	0.2523111089277963	0.32804368389764693	0.22811146452772377	
15100000	-2820.8400351861196	-2733.6605154349772	-87.17951975114221	-2733.6605154349772	84.38337869445688	4.290771059738601	0.0025279250001293703	0.03886974936365297	0.002536330362263145	1.2992570770308745E-8	0.04511717723567655	-67.48784378164923	821.2897005341672	18.54017394698294	23.229354445072794	12.94014428396044	11.987425465176454	4	2	1	6	1	0.20077914491977644	0.2660863216382331	0.32837095428548985	0.2047635791564996	
15200000	-2819.900484366469	-2730.886389147513	-89.01409521895583	-2730.886389147513	82.57787876547927	3.648251559726657	0.0020742426032720486	0.014636076179475325	0.0020866932704780624	8.023114098079832E-10	0.01360288012736435	-67.77516506856365	448.4306242301713	572.9247089934339	22.783764941195873	12.16121490314068	12.528932151696628	2	1	4	5	2	0.16657555006558497	0.2506091573752288	0.361622508079794	0.2211927844793912	
15300000	-2840.879868193257	-2738.242469903373	-102.63739828988416	-2738.242469903373	149.91978163543249	3.5888473286672276	0.0013335305047380748	0.04091997929025678	0.0013608879775606026	3.964881728024201E-9	0.046851730366860335	-74.36130113284872	684.1552717559675	2112.232856131109	50.81963576064608	67.31876882574674	19.973346317990547	1	2	3	3	5	0.21382684716798345	0.2802423731085587	0.28538155242237373	0.22054922730108317	
15400000	-2823.2527104799674	-2733.1339392764316	-90.11877120353577	-2733.1339392764316	80.4845126615947	3.761672729078583	0.0026265269861378364	0.04589984329974231	0.00259792440539192	1.3757559460708964E-8	0.04470845002343532	-63.89795292995674	1630.4360234627175	687.6051630439853	188.70005766556747	37.1105498366562	12.31207796118384	1	2	1	1	9	0.20612342552184326	0.25071719311611124	0.31518243695067727	0.22797694441136718	
15500000	-2834.7621645644313	-2735.6486927347823	-99.11347182964889	-2735.6486927347823	192.34362431541862	4.410936700725907	0.00112256370900815	0.15835434355249653	0.0011188095706638071	3.465663571749808E-8	0.164166930671345	-76.23837826096866	1333.6142760789705	57.78486434658326	27.372935067893916	16.290715330564993	21.73107314064543	4	3	1	3	3	0.21471961841337728	0.27009732416360704	0.3042717565635917	0.210911300859423	
15600000	-2823.2582908751792	-2730.6801116018637	-92.57817927331568	-2730.6801116018637	112.52368712480666	3.5203020065606383	0.0016015894209268813	0.019731896292304475	0.0015983136962741701	1.062445981848259E-9	0.020330831546479	-68.99107714518067	5294.586077735221	44.11301462837262	30.210431282263635	9.086850589535029	16.01691816995934	3	2	2	2	5	0.18061213729684772	0.28826878143434465	0.2942720478107342	0.2368470334580724	
15700000	-2823.7849911199037	-2740.0815245302465	-83.70346658965725	-2740.0815245302465	95.91898835746552	4.0021704095671735	0.0021628015555839914	0.10432621006082077	0.002105469802370578	3.745834203446972E-8	0.09062472334411054	-63.92769406786496	508.1521475545182	28.935594492029384	19.748983001408195	9.50037081941873	19.67863676876783	3	3	4	3	1	0.20574999224111984	0.22185322304123375	0.3601367904228861	0.21225999429475925	
15800000	-2819.560076009769	-2730.936389644299	-88.62368636546988	-2730.936389644299	76.38943222339711	4.158348097369596	0.0022629037245921013	0.0016768393555160691	0.0022642807676968176	1.3198449016241998E-11	0.00160496889832139	-68.85327427899529	592.7333859025059	120.04487641726125	36.15771989361771	31.629487723882228	15.562928934382683	3	2	1	2	6	0.17245071564177084	0.29523040849943033	0.30742012630711174	0.224898749551686	
15900000	-2830.717154849022	-2723.797627402008	-106.91952744701399	-2723.797627402008	104.33071984400232	4.1283792655563225	0.0017318512702552693	0.4467353462505111	0.0015258249336157512	3.1496008752006977E-7	0.4082213756884049	-65.88214621773228	1017.3497730542928	8004.456918754118	6388.891808630207	14.168717562355479	15.442888367337106	1	1	1	3	8	0.19819619976730607	0.2703003823874019	0.31469238928554605	0.21681102855974485	
16000000	-2836.229107691728	-2731.8546336541795	-104.37447403754845	-2731.8546336541795	174.04192480699007	4.673809204568307	0.0012011402088340324	0.009596741802479655	0.0012003506290795053	1.1102538325379926E-10	0.008768130106240734	-72.2636219633497	6409.192284126221	4968.625695390501	993.7296055567548	17.66194583731993	18.11433872254158	1	1	1	6	5	0.19037349125032324	0.29075421536547885	0.2998105103911619	0.21906178299303494	
16100000	-2831.3148994808153	-2729.6355022184794	-101.67939726233581	-2729.6355022184794	163.6947882143966	3.8767841552951774	0.0012234692630140845	0.29940248631709604	0.0010957687487408458	6.76893394832047E-8	0.23387459386207315	-72.32736151395264	3559.7417910274617	1458.6583665669154	47.162006530047265	32.275877842257806	28.334034935728152	2	1	1	1	9	0.18464808108537684	0.24443035033120714	0.3468277637315082	0.22409380485190677	
16200000	-2835.9634744791524	-2735.046278189716	-100.91719628943662	-2735.046278189716	157.14297370726385	3.7527389145312133	0.001018966256925709	0.19879588586295477	9.94827145016705E-4	6.269672985328938E-8	0.2558206044641729	-76.37909055871698	2869.8507867078497	65.68436783867176	42.86900942937913	20.353709357135184	12.606713025771981	3	3	2	3	3	0.20439011440137053	0.2561991204939259	0.30525305500487343	0.23415771009982897	
16300000	-2816.512986547443	-2728.4519258742375	-88.06106067320513	-2728.4519258742375	96.14476420709312	3.683951148191636	0.001722716929272298	0.18297478192379532	0.0017935942141490144	9.668649592850083E-8	0.1821150503149353	-64.75149551581839	646.6177325798689	50.50161618052278	74.77708250188398	10.149640970547031	23.66190082387915	3	1	2	7	1	0.16802988585807954	0.27263926773731817	0.3363177277612428	0.22301311864335824	
16400000	-2824.005279429308	-2724.232111331854	-99.77316809745409	-2724.232111331854	200.4167246220785	4.122892800651565	0.0010898327934312005	0.09784525307308095	0.001070459974139548	1.1045924320396253E-8	0.09718711843494553	-73.28949906648322	1294.169735251465	961.4055536539132	48.1481872365324	24.1930979713905	36.64162669249583	2	1	1	8	2	0.18593273380011294	0.282248490524308	0.32274854443273027	0.20907023124284757	
16500000	-2824.7206051187427	-2728.809808287684	-95.91079683105863	-2728.809808287684	122.57407553977448	4.578327224221687	0.0015127199506834187	0.18585131149979273	0.001574949316022957	8.472533514791543E-8	0.17927295382778285	-73.45740141232476	560.6378264907034	26.23473092206966	40.675239746025476	11.802790701660333	28.221252582174564	5	2	3	1	3	0.16724698372678265	0.28854118973741766	0.3156662737722681	0.2285455527635303	
16600000	-2827.377529372377	-2728.7326666457398	-98.64486272663733	-2728.7326666457398	108.55311912928168	4.07204759238174	0.0018129482938638304	0.013335633741094225	0.001812842655691401	4.894891201232796E-10	0.01221364003503476	-73.74877329274393	292.82434913566067	397.112758726338	741.6264004966831	22.27549381946585	7.294630710974563	1	2	1	8	2	0.18008930896385314	0.25484699934710425	0.3350849425883351	0.2299787491007062	
16700000	-2823.644678435403	-2730.99962636321	-92.64505207219281	-2730.99962636321	83.6386094596286	4.416038921375297	0.0024610828096863296	0.19300752862749168	0.0022739043734681416	3.042090276358941E-7	0.2381893696312285	-64.43075539847567	1566.3397012010053	1664.2507183529392	145.44743193896974	8.761058149685274	14.541121838166802	1	2	1	2	8	0.1836102629588087	0.24780460714684494	0.32846992749896325	0.2401152023953818	
16800000	-2814.076902159013	-2726.253519926115	-87.82338223289808	-2726.253519926115	103.38664032551901	3.8005448579823304	0.0018613415647195774	0.007010747644236248	0.00186014089884846	1.9352817979732197E-10	0.007470956698646703	-66.34775407936745	1882.2314199444586	166.69886771323263	18.43292474956029	8.972536278751704	14.567199504465913	3	1	3	3	4	0.21148375500223424	0.2687155497422986	0.30162781055702426	0.21817288469844157	
16900000	-2807.982736499575	-2727.7834350140074	-80.19930148556747	-2727.7834350140074	80.04024202403927	3.720342074621764	0.0023931028095753155	0.005829890873403654	0.0023907476670399852	2.485976936906529E-10	0.006590901831385963	-60.357651414015564	485.74093842687284	5.928032259256404	26.735549642574014	14.618190004072286	13.241948183262945	3	6	2	2	1	0.19335630527412942	0.2734486541810517	0.32968908958186904	0.20350595096294855	
17000000	-2809.5650793660357	-2731.234606935996	-78.33047243003988	-2731.234606935996	86.74880513145496	3.522796631300997	0.002328062425609747	0.05927470381856659	0.002321292672890246	1.6892558801539634E-8	0.056273518344893324	-60.24046747781722	587.1783624647226	4.29874530025082	7.243759177729348	7.4857176260498335	17.003424813307642	3	2	1	3	5	0.21590188180839742	0.26757831201433296	0.3220235477402639	0.19449625843700433	
17100000	-2817.6690398949163	-2733.4004252523555	-84.26861464256096	-2733.4004252523555	73.51122889910364	4.65339868099662	0.0023522391007492175	3.620793523801681E-4	0.002352179790191064	5.307253874093046E-13	3.0969373813708085E-4	-62.40569135630578	311.5243531656704	621.983353918006	91.7832308310195	12.169773328749383	23.285655594442133	1	2	1	7	3	0.1938187772841961	0.27972263219315513	0.3155281101767826	0.21093048034586473	
17200000	-2826.925317928834	-2727.1091411252046	-99.8161768036292	-2727.1091411252046	125.23874335409793	4.143342450825904	0.0016634442785731876	0.005937627804415946	0.0016633471646754997	1.0055287637598653E-10	0.00603048301401031	-73.64323780035807	636.2139527270671	1177.0152073815734	187.4803377276447	80.34657679407589	19.604373151328677	2	1	1	5	5	0.1876924992910368	0.288329556279704	0.3078911011089795	0.2160868433202784	
17300000	-2832.3739275935477	-2734.0924811059795	-98.2814464875683	-2734.0924811059795	125.46914775616025	4.007181345817526	0.0015814156421089342	0.016128121478133355	0.0015798579916164591	7.435725885847182E-10	0.017222109748427125	-71.91937127499045	1519.6740252645966	1270.5346524061697	60.439216033853434	45.0314309414932	31.10676072017921	2	1	2	6	3	0.20698702137746613	0.24646655965301736	0.34354228256746216	0.203004136402053	
17400000	-2811.371084413936	-2728.297306384205	-83.07377802973085	-2728.297306384205	85.27076909444229	3.961856428117151	0.0023638310774201504	0.00672806559434364	0.0023573616252553623	1.6790012292578785E-10	0.005490316898527268	-63.360654517541846	1009.0608266601635	21.075450596945625	13.019922417142258	16.11460499986382	27.657357048687082	3	1	1	6	3	0.18209794772760404	0.25963863528681447	0.3381612313492269	0.22010218563635328	
17500000	-2823.9815673286203	-2727.529639731627	-96.45192759699353	-2727.529639731627	112.1027145595143	4.5782188233067505	0.0018042308781327791	0.012398040255880588	0.0018096013555481852	4.969103785883026E-10	0.01234126560381523	-74.7074797567521	984.9347158738726	155.11620976207925	32.26569343947375	27.63285365078653	14.51185593644741	3	3	3	1	4	0.19264819805956185	0.26806207420530687	0.3123769425167437	0.22691278521838623	
17600000	-2833.6728351133534	-2730.587912355486	-103.08492275786733	-2730.587912355486	128.93689582661625	4.036457676003911	0.0014876209251680254	0.20453946574863402	0.0014631271574094102	6.471959820248109E-8	0.1790836860822608	-76.02912126214773	1043.3679739585157	869.2565208951976	42.9878762417479	54.93075184235684	24.965258752965052	1	2	5	5	1	0.2040954131097607	0.25601831426322896	0.3326070521685379	0.207279220458471	
17700000	-2833.7389556709572	-2728.3845466692055	-105.35440900175163	-2728.3845466692055	130.2701125661708	3.5578504512634725	0.0011518260405930427	0.16519757587249195	0.0012071945845781823	3.0869404798980305E-8	0.15577545932241424	-77.57342525192935	1498.8883044300992	701.2805455510677	27.897993445111837	64.94932147061712	39.862913391340925	3	1	2	2	6	0.18589695424016459	0.2973568463323003	0.30193129607564484	0.21481490335188877	
17800000	-2825.359065785683	-2733.782851047476	-91.57621473820694	-2733.782851047476	97.27261725834724	4.429603372902777	0.0019766004300920906	0.0028725155633999517	0.0019780817545325124	3.063967834845044E-11	0.002798298684851086	-70.84774575981254	690.4136684446264	111.97957401639371	27.508791027663705	23.214032786099896	36.94325153127943	3	1	7	1	2	0.21341002126973804	0.26316440049419376	0.31753019939119975	0.20589537884486692	
17900000	-2818.5568054660635	-2735.600231630517	-82.95657383554658	-2735.600231630517	76.40631654595826	4.325371051467208	0.002226064681948076	0.03969744160552512	0.0022379692642716634	1.0883528692609621E-8	0.04695054716896391	-63.63079662232123	340.69756079345433	4.966120326872349	19.1567444963719	14.618634091473613	12.914923336377935	4	2	3	1	4	0.1677561789717398	0.3028087372557614	0.30150543304896976	0.22792965072352742	
18000000	-2823.2073219406034	-2726.086317895654	-97.12100404494976	-2726.086317895654	113.71670750810455	4.132703844492459	0.001838615998364585	0.03329557123201054	0.0018588422952902168	3.335045076275194E-9	0.031170304486304805	-72.73965899120945	457.03768155651056	423.3003337905484	12.007815077981933	30.38592717240505	59.1838677980934	2	1	9	1	1	0.19281689972578536	0.2555613813105698	0.33164025184459794	0.21998146711904526	
18100000	-2829.5576089202223	-2728.9052118182967	-100.65239710192577	-2728.9052118182967	174.3537074792323	3.480301034944327	0.0011675734697425895	0.010265819288788763	0.0011646249888336698	1.4158395495235352E-10	0.010190577581815704	-75.41589260835094	2830.4622100141846	22.575761417558187	25.951288535326164	50.06469723204155	101.43488707528334	3	2	4	1	4	0.20197392205286402	0.26266671006595804	0.33494843692043197	0.2004109309607444	
18200000	-2815.002462157276	-2724.790498052583	-90.21196410469274	-2724.790498052583	86.55488561044477	4.210600227993891	0.001861778117619031	0.3930542948364662	0.0019788202222034146	6.742631941108298E-7	0.4426200145275548	-63.96782204185672	1061.4168544595782	1070.8095135502465	25.268847531097382	3.834148899711022	10.435922021894308	1	2	7	3	1	0.17084291284744582	0.2973500756849497	0.31034627330237546	0.22146073816522724	
18300000	-2819.6329427237924	-2731.9619203516745	-87.67102237211773	-2731.9619203516745	76.92240812798433	4.477962549157748	0.002589475976736898	0.1347673700996924	0.002654111051716958	1.4437830906570266E-7	0.14393925824798115	-65.91803213561693	454.3529845954425	13.853429778687184	8.35202549677043	34.20609318902876	25.253656199128372	3	6	3	1	1	0.17014351423379764	0.2952434806755198	0.32273910931362676	0.2118738957770539	
18400000	-2828.9744765607384	-2728.181531430621	-100.79294513011735	-2728.181531430621	144.61131671447944	4.2096675756317845	0.0011894826338107462	0.13304812226130536	0.0012579172899488263	3.01170540577197E-8	0.14338725654856183	-75.55750680655044	1500.4065062254847	520.042259343193	44.781434100530745	19.6760328259965	20.214609968359493	3	2	2	5	2	0.21086001833150383	0.24169025480249826	0.3219837379418042	0.22546598892419187	
18500000	-2811.259516664289	-2726.5783471279647	-84.68116953632456	-2726.5783471279647	80.98522104501214	4.703261518937655	0.002678333867928261	0.005327749958276041	0.002681753168035036	3.00964379165434E-10	0.006480132512527512	-64.5229863611185	333.56376464653397	318.04061847805974	52.69124193461503	13.52461845085217	11.194767067039708	1	2	1	4	6	0.19182612554729636	0.269236711965009	0.31220534924836735	0.2267318132393255	
18600000	-2819.7091792866477	-2737.683857337818	-82.02532194882963	-2737.683857337818	97.18208609235619	4.3860067776714855	0.002461261162815003	0.1545498926110654	0.0024345243316662335	1.1578482676725275E-7	0.1388800964812041	-61.941465598051366	639.0669223837223	9.354779855025061	9.521568426074317	15.38533772734577	22.161759944006562	3	1	1	4	5	0.17086166579460518	0.2852812001265898	0.3349625015379117	0.20889463254089147	
18700000	-2810.575096582515	-2733.4359971255135	-77.13909945700154	-2733.4359971255135	67.5694765066057	4.327109117782407	0.002650780647564751	0.013228446814311297	0.002662180067651572	1.1823433850861703E-9	0.012948113438892496	-57.62257706167762	823.3874348700351	64.99707974543833	4.311156740365728	4.958771399282347	15.990230053625606	3	2	6	2	1	0.20828682189664574	0.2607449622997562	0.293320998739918	0.23764721706367806	
18800000	-2831.583333703637	-2729.587531138343	-101.99580256529408	-2729.587531138343	184.84523646467187	3.9013824063791374	0.0011112216458262286	0.0021384364382297178	0.0011109008302301322	3.747246305668714E-12	0.0017418579948585775	-77.52511695112142	1979.3105554022097	812.7283508385722	17.756668025050907	18.488910587422183	36.75197892343472	1	2	3	7	1	0.18019822637042332	0.25586098735896096	0.3331427273339985	0.23079805893661526	
18900000	-2810.7001014355305	-2727.284037863301	-83.41606357222962	-2727.284037863301	90.46338375311308	3.9796965972083957	0.0021626199608408823	2.452795877002949E-5	0.002162628745598228	2.600277377256043E-15	2.3579218397616404E-5	-64.93984803002097	560.1280517729965	44.353348587036656	64.58733788295821	7.388783873402225	21.531491513200535	3	3	2	4	2	0.17609124331972606	0.2797839468888502	0.32062801449652106	0.22349679529490069	
19000000	-2814.7472586908143	-2731.345835547889	-83.40142314292545	-2731.345835547889	78.58944297599237	4.093058579620234	0.00266557202165114	0.06603163764354837	0.002703439464182772	2.8659281250154362E-8	0.06415207900731737	-63.994946764994175	483.0454584459087	28.380793536351337	16.36385650880531	23.41082139993079	12.785426845852115	3	2	4	2	3	0.19946910530352654	0.29347864361889636	0.2866574326785711	0.22039481839900404	
19100000	-2817.309349621497	-2731.6121025523653	-85.69724706913168	-2731.6121025523653	124.79209864203224	4.030445802321468	0.001708923171480006	0.12368023053598341	0.001646525808198876	3.8642108295371987E-8	0.11553214877099728	-64.82107025677584	718.2923276753127	58.8060894830036	7.604960668697185	11.005537746775094	22.032768157372548	3	1	6	3	1	0.1775150432571939	0.2829930816687746	0.32590458821189583	0.21358728686213369	
19200000	-2814.638414258145	-2724.913346680946	-89.72506757719921	-2724.913346680946	92.24233277795344	3.7961065026978047	0.001786957541211906	0.2224155865192501	0.001789077598117966	2.164817865879107E-7	0.25121691521528094	-65.73605829130118	2606.7010431614885	304.8121435457422	11.337141426458778	7.66958859314777	9.403861755560774	3	1	3	3	4	0.19564922452019412	0.27032595561965733	0.31345571172431147	0.22056910813583522	
19300000	-2808.199423170125	-2718.725609062268	-89.47381410785714	-2718.725609062268	75.81690776774025	3.853589276888778	0.002547284956151066	0.15401259824766564	0.002358268159256046	1.2521419119292687E-7	0.15173656733068613	-67.77584065686825	350.53233209686164	23.162634879123377	44.22854446113025	2.6979547915526063	11.689091342945627	3	7	1	1	2	0.1990713654601881	0.24976171538164912	0.3197957004108356	0.2313712187473254	
19400000	-2820.8132055629985	-2730.7697038669976	-90.04350169600085	-2730.7697038669976	89.50302475105715	4.042406497220171	0.002472261966661223	0.020246530640625725	0.002486564029127018	3.9000137741185224E-9	0.025303065287280553	-69.24823904582627	557.6433830480617	408.4185225918283	19.93897052605641	15.052149155606987	6.545559635674808	1	2	5	3	3	0.18309971396146268	0.26926992763287777	0.30888543870414115	0.23874491970151665	
19500000	-2823.311330849217	-2726.7427303081026	-96.56860054111446	-2726.7427303081026	164.90875303301968	3.7473588258217214	0.0011763039557522962	0.10882527628144131	0.0012006017375292654	2.2268668063445245E-8	0.1234280388600138	-71.15657810358779	2755.0189332170635	15.52779826845255	47.27844152094092	14.599336121421278	22.73759221978149	3	3	2	5	1	0.21117425574816973	0.25046036300087676	0.29792296881449626	0.24044241243645562	
19600000	-2815.664204478591	-2725.172091014881	-90.4921134637097	-2725.172091014881	82.45833306246732	3.8555234921684534	0.002112180480635597	0.033744346796604326	0.0021270865387334344	5.5450541429514535E-9	0.03489675627628275	-64.76030775896176	2011.0390652439899	1136.5979372343527	37.2663487330549	7.372598024854745	17.689067885336556	1	2	5	5	1	0.21495525346700176	0.2720999939184175	0.2943651938252635	0.2185795587893158	
19700000	-2833.257816788251	-2731.8820832360225	-101.37573355222877	-2731.8820832360225	128.05979483725315	4.5960943823711515	0.0016078180365661247	4.649652435481967E-4	0.0016082758798905796	7.336648794220486E-13	5.326268732446835E-4	-72.94272403567547	898.6235419383166	1255.13363339094	1203.3020397590954	26.924933384562433	56.4146299561671	2	1	1	5	5	0.18614180459280283	0.2642450956056021	0.3443504315228576	0.20526266827873604	
19800000	-2815.013150916045	-2726.1693824574977	-88.84376845854734	-2726.1693824574977	88.12766636599561	3.5190151289918448	0.002289832187459592	0.44573449075659544	0.002591810221912241	9.601260769505836E-7	0.407955208416072	-63.12729177521129	1331.1190208384003	720.6937834922211	12.53707589147491	7.392092061911953	16.565567198505743	1	2	9	1	1	0.20905553953643638	0.2632197357023255	0.302005027291069	0.22571969747016776	
19900000	-2818.911178135161	-2724.8032821471897	-94.10789598797153	-2724.8032821471897	108.55038061995094	3.7824031853714764	0.0019701504177647585	0.10442840767378256	0.0019841690107816026	5.038077878485798E-8	0.11108476857435329	-71.83941384652346	569.2841438557053	27.263080398284906	63.01371246226487	30.564226664027412	15.668424130045056	3	5	1	1	4	0.19527939449484097	0.24024324545859763	0.3315449194610181	0.23293244058554194	
20000000	-2816.8278466746965	-2725.8651435960182	-90.96270307867826	-2725.8651435960182	52.722580689374176	3.198117186451239	0.0023754802315725417	0.3589178161903844	0.0023946537400662037	8.427113245006111E-7	0.3878283835465285	-64.22309931815808	1114.62471903843	893.626630928103	224.6041972246531	13.662549272578971	5.113056268833363	1	2	3	2	6	0.19676812593532314	0.2636218832068659	0.3249713271091083	0.21463866374870125	
20100000	-2807.300245443647	-2720.183953799073	-87.11629164457388	-2720.183953799073	51.68261648283634	3.913293341788161	0.002247359707261936	0.6021823999221054	0.002063952117734235	1.076875973120283E-6	0.5610460740904583	-55.40560918117969	2462.177601283087	2094.3961355723386	447.08508280163414	39.06081218322019	0.8210159486013561	2	1	1	4	6	0.18974951155664896	0.26870527248306325	0.30861663025187996	0.23292858570840655	
20200000	-2787.2542042623263	-2722.620343960396	-64.63386030193014	-2722.620343960396	61.027353085219225	3.8062143990812105	0.001758159582911842	0.5516420422034747	0.0017910424539192538	1.454792152348816E-6	0.6084930426560188	-46.139548947225485	1073.3195504532516	2.1541605912388313	3.5530366108550715	3.705024967992862	4.443008955076329	3	3	5	2	1	0.18037901141289092	0.28667612685079386	0.3314664046643809	0.201478457071933	
20300000	-2785.893490195564	-2719.4457880540904	-66.44770214147381	-2719.4457880540904	60.218263866950714	3.802516458351406	0.0023209969429633477	0.5881313769246302	0.001964186856772124	1.6309139319702944E-6	0.5911263315677106	-48.494268622056644	495.2438352881803	2.1542063160874725	5.091322761894825	6.800386650479439	0.7142547574141624	3	6	2	2	1	0.18985722466465504	0.2553964327510157	0.32739558028995014	0.2273507622943777	
20400000	-2821.6808728455085	-2730.5925509832537	-91.08832186225484	-2730.5925509832537	88.91883152801606	3.557688700664951	0.0017368865443247762	0.17982512055229005	0.001889823609910248	9.802975460696089E-8	0.17283148056785136	-68.33049693199702	1035.8532921759	33.854557058936656	27.16876724779455	29.226966460787022	30.18892909888437	3	1	3	4	3	0.18598684735764606	0.25268923121597825	0.3461074000123631	0.2152165214140112	
20500000	-2813.810776052819	-2727.3933249187667	-86.4174511340527	-2727.3933249187667	50.479026031236565	4.182061888733561	0.002577303774278731	0.540202838334026	0.0023750301252222763	1.7957425600286221E-6	0.5302703075781962	-63.21502381537447	617.2222331157029	793.0712871091877	10.146312594341465	3.444221391845514	3.8174285055778294	3	2	2	2	5	0.18329029097164995	0.2818136632963485	0.31823189223544046	0.2166641534965597	
20600000	-2809.309885992217	-2724.9955371117385	-84.31434888047862	-2724.9955371117385	103.73330209854505	3.6854292284743857	0.0011058017509216977	0.5582364563707006	9.494273968565581E-4	2.2467143807607768E-7	0.5002984685568944	-60.79354981742728	1981.4983018742646	172.91095456579822	4.803139384062838	6.04235081999453	7.013859350599347	3	1	1	5	4	0.19778283674337493	0.2504573132566312	0.31453817043838883	0.23722167956160356	
20700000	-2810.749458780533	-2727.5918917700974	-83.15756701043566	-2727.5918917700974	60.61453122777853	4.6411750445998505	0.001970462941024205	0.5977496398025214	0.0019009910133100155	1.4546152935749017E-6	0.6053577051270694	-54.912998563348495	1796.9955102955612	1289.513272251172	5.166251656688552	15.41746236735501	4.639270006624753	2	1	1	4	6	0.17459321117620782	0.29730950196052525	0.31364273714288776	0.21445454972037767	
20800000	-2787.471599440166	-2719.25314425853	-68.2184551816356	-2719.25314425853	57.86153587308631	3.6978383134102466	0.001982182019484027	0.5375071501867295	0.002026320219929889	1.2403739492375422E-6	0.5635588782150854	-47.7838056842997	1517.8676491287326	56.15026597136648	51.04558019129287	0.6471484448970579	0.054981078883683074	3	2	3	1	5	0.20127278250883454	0.25480821047095337	0.3371458088192733	0.20677319820093726	
20900000	-2826.672273553978	-2728.555921377259	-98.11635217671886	-2728.555921377259	111.55979806949641	4.449228419667564	0.0016913908188415472	0.0811991944888096	0.0016847767550193901	1.6676429430019262E-8	0.07621986003907588	-73.44379678918327	1512.5014952329893	467.3788028588143	34.245945664103466	14.15227823993437	21.52279367433856	1	2	7	2	2	0.17415580003146147	0.2988772633729614	0.3082926776630514	0.21867425893252418	
21000000	-2824.2570684389516	-2724.6800473665357	-99.57702107241577	-2724.6800473665357	124.79440765239411	3.6375888184857827	0.0013104977628543965	0.21380930981896723	0.0014020526979111598	6.648421980194029E-8	0.19048686579088042	-77.83373828579806	608.7492902709014	145.79324675577234	6.792297983170069	11.06876288120442	19.69172264867323	5	3	2	2	2	0.20946095476282794	0.2589331901811628	0.31178031761639635	0.2198255374396114	
21100000	-2827.839303515473	-2721.6790630979967	-106.16024041747636	-2721.6790630979967	167.7183190457469	4.257353320885735	0.0010869349612345998	0.08090700460256216	0.0011294958134134391	1.096252614030727E-8	0.09430962514307376	-80.66613515762282	710.8323679938525	66.50538398326684	144.5150843754694	93.62876766485688	38.76192975829635	3	1	1	5	4	0.18808806787626361	0.2702200519812186	0.3227665227611265	0.21892535738138974	
21200000	-2805.396469896949	-2730.07176142769	-75.3247084692587	-2730.07176142769	50.422047850064985	3.359512746012389	0.0025970923682405948	0.4234136149612192	0.0023249541016748857	1.0176469581572446E-6	0.45481373856572377	-55.38998487088784	1181.3846182236548	22.45451502545437	17.084084578045516	4.091570531558832	2.9181321492075423	3	3	3	3	2	0.19909308802999567	0.2602005386272109	0.3113401516657143	0.22936622167707751	
21300000	-2811.59311939927	-2724.149380657512	-87.44373874175793	-2724.149380657512	78.5524126046222	3.41999553071591	0.0015224810504994156	0.47600814253847856	0.0014017422673330917	5.655953972178844E-7	0.5610252033383385	-66.33366231013073	1016.43706764765	36.146195856321654	16.920898872553547	10.718150073633526	4.609529095886172	4	2	3	2	3	0.17321246299416054	0.2681860621457334	0.33858953695940813	0.2200119379006964	
21400000	-2810.1964591957367	-2724.4346581973996	-85.76180099833729	-2724.4346581973996	117.86841161903229	3.503853416680992	0.0010206497185975144	0.5304664364085978	8.724268770138723E-4	2.460673791890815E-7	0.560481295324324	-60.99721217199849	5434.667763672526	803.7940748684089	98.70453453512744	0.1811771990743289	0.10700165211279553	2	4	2	1	5	0.1747907139244627	0.26393495455146226	0.33106259405474153	0.2302117374693319	
21500000	-2808.644176137992	-2730.6736749927577	-77.97050114523418	-2730.6736749927577	52.68011994017342	3.896719574301291	0.0018324803350713216	0.5916310067759243	0.002214629799334679	1.6031096890213908E-6	0.6078101021553128	-53.49607417638453	818.8094975681003	296.799604386436	18.787195279667355	24.87832935853326	0.09422202741667508	2	3	2	2	5	0.17702217497477463	0.2999832194768044	0.3337763433918115	0.18921826215660786	
21600000	-2820.5191813292204	-2729.567620339436	-90.95156098978427	-2729.567620339436	88.64557623296552	3.774554030267122	0.0021437561133115395	0.08093451373181514	0.0021472591232658453	2.6017982273031097E-8	0.07492925387644779	-69.87196014721697	338.30449386358663	13.889362799088737	46.927102579828045	8.610465417847479	17.41973707202964	3	4	3	2	2	0.19163824192707157	0.2806164724021417	0.34337471065642866	0.1843705750143565	
21700000	-2824.1793857587645	-2725.41124865757	-98.76813710119472	-2725.41124865757	124.6982376180966	3.8069409800995238	0.0013350459260808008	0.3598094619539179	0.0013990619713207604	1.40674495860136E-7	0.2612084492831115	-71.82773862869873	500.4029519479386	918.5350808920415	22.138381531083734	43.09012211353325	18.092229701176482	2	1	1	1	9	0.20520777333727036	0.26692681773678734	0.29945810857833977	0.22840730034760107	
21800000	-2823.6863554717393	-2731.3784821932845	-92.30787327845484	-2731.3784821932845	113.36210570675821	4.498507937095601	0.0015434621355180846	0.04077098733583689	0.001542878274346206	3.519759090713958E-9	0.03865992231174266	-69.43779822869668	865.8908892904993	27.882356975524427	45.35676278372932	24.466246658509313	44.78049225559838	3	1	4	2	4	0.18833986580498838	0.2687091276009348	0.3166542287833203	0.2262967778107552	
21900000	-2819.4899804951588	-2728.8194453948945	-90.67053510026444	-2728.8194453948945	85.96584715220374	4.571089183844933	0.002148266134830006	0.09222039190019705	0.0021701768887944497	2.5368900668204987E-8	0.07451994288771129	-64.37116055530413	2787.0735540462833	1212.1898015832987	31.178247529029953	10.691187126676533	12.99162134941858	1	2	1	7	3	0.19636818095593644	0.2763006133153272	0.29116539770056954	0.23616580802816545	
22000000	-2810.900373864885	-2727.4995260749656	-83.40084778991937	-2727.4995260749656	113.50687929087107	3.3809636665530194	0.001988322627051807	0.17517574278381567	0.002027249104402449	1.1872107724333063E-7	0.1784153223561807	-61.184987331101226	1161.782883607261	15.756881004128998	1.943718190170848	6.214825566874691	24.061799195428417	4	1	3	3	3	0.19695273538273197	0.28138408865455566	0.28716503689303274	0.2344981390696783	
22100000	-2824.2012346987667	-2731.987649405325	-92.21358529344148	-2731.987649405325	95.91092012110036	4.613777693792326	0.0019885044219384663	0.037300151423158956	0.0020080759673609325	7.3151244565070225E-9	0.04288443121161703	-68.74041700680436	645.1617567780338	203.92327916762233	43.6232195471173	14.22967858825891	42.28521097918832	3	1	1	6	3	0.1915249365602258	0.30133285380516034	0.3133922454930841	0.19374996414152854	
22200000	-2850.9487937142067	-2735.495117845893	-115.45367586831324	-2735.495117845893	172.16622989286074	4.093512450201018	0.0011536231613138402	0.08880471926538382	0.0011683377024630742	1.520018179704103E-8	0.10688569064319627	-81.1008752521299	4851.88279616071	2413.7592370148514	2464.3805860059856	83.56561918031474	38.90560079758754	1	1	1	9	2	0.19062521532094048	0.2760833328261531	0.30338985003219726	0.2299016018207079	
22300000	-2824.5725699775658	-2724.9032491867333	-99.66932079083246	-2724.9032491867333	105.69856056219444	4.264376205204534	0.0013470663410441262	0.2610292593721025	0.0015550754042179423	1.6400913898201315E-7	0.29157337136682865	-70.60797420130054	1910.4880287005276	20.34137057595747	45.55845704002314	155.61420196367223	10.921382322807412	3	1	3	1	6	0.20871194239246504	0.2583813591810995	0.3083423403535595	0.2245643580728747	
22400000	-2820.0832177814486	-2740.0349028005257	-80.04831498092292	-2740.0349028005257	77.84706502450884	4.469481212489627	0.002616262452612699	0.0016059385298731784	0.002616417361829895	1.9200124999638684E-11	0.0016747741293255947	-62.65580519506334	397.5830447863482	18.69449178666294	11.813763156583956	17.309082786672807	28.645412212023125	3	1	5	4	1	0.2268985529780204	0.225558159053035	0.3249752235884436	0.22256806438049964	
22500000	-2821.0648426455427	-2727.4412877229606	-93.6235549225823	-2727.4412877229606	100.47013658033165	4.662820064511606	0.0017924050272137616	0.13850108286640914	0.0017540619647161237	4.5330536009670524E-8	0.12009863194841097	-69.92554456146252	407.10188939817454	936.4137975446146	13.779435561162543	5.978995621134473	10.981739701540633	2	1	5	1	5	0.18984002811689085	0.253737875359307	0.33596361882620823	0.22045847769759264	
22600000	-2816.4645787867503	-2725.2380699050855	-91.22650888166459	-2725.2380699050855	107.08629767484162	3.877636734125171	0.0017458990752722532	0.09908836385433194	0.0017967135158049733	3.3656288478581344E-8	0.10479605421392667	-66.72999526787825	1177.303904628537	794.7893398180174	38.66350919756443	8.052136086834977	13.34519789604657	2	1	1	7	3	0.20974299402243363	0.28038398543700876	0.3057523982167984	0.2041206223237579	
22700000	-2817.983488135447	-2722.434007193302	-95.54948094214465	-2722.434007193302	82.15207589677799	3.6542204957611646	0.0021954370956958494	0.295732384461123	0.0020477655878677454	2.1647112344239673E-7	0.2268686554094637	-72.35255106599297	397.8977002813554	186.71466965834762	92.06117270275281	13.918657662900102	19.943524906774638	4	3	1	4	2	0.2029242212939088	0.28756554319198024	0.2828426054892138	0.22666763002489582	
22800000	-2817.318112999658	-2728.7127262242047	-88.60538677545317	-2728.7127262242047	96.98273019903398	4.048624379066232	0.0017735070890169617	0.13755081058260485	0.0017579876575545127	4.030405675652188E-8	0.11420329440624967	-66.86020577279635	795.2510657154788	17.333198966957788	23.57296682505684	25.72096544987738	25.807542619432745	3	3	2	5	1	0.1868025956492617	0.2615262387399156	0.2996248742926624	0.2520462913181589	
22900000	-2822.123319371	-2728.7444020054054	-93.37891736559452	-2728.7444020054054	155.62301392062537	4.013334468473673	0.0012300585079670049	0.044573382778663385	0.0012191682688529974	3.2684112999812816E-9	0.046758093514751256	-72.5222475629731	451.8801266861816	30.350697526967547	16.95296867996785	37.44923258296112	39.340807507110746	4	1	6	2	1	0.19108842503832643	0.2722111154783376	0.32115983599182213	0.21554062349151257	
23000000	-2822.7847280576325	-2727.0955720393986	-95.68915601823407	-2727.0955720393986	156.36651229145986	3.684303864075688	0.0013967594226181569	0.1460432180263098	0.001386654836864742	5.467547280282535E-8	0.16735801409436196	-72.57547139736047	866.1742835890739	35.709026225826406	38.65310914471203	35.15730861082321	41.363535390496	3	5	2	2	2	0.22337906906337537	0.262524119864795	0.2877716488690685	0.22632516220275997	
23100000	-2830.5023724183793	-2733.401738971291	-97.10063344708828	-2733.401738971291	150.98263694985457	4.4561292822318705	0.001168702735952546	0.08309925731675472	0.0011930547801907146	6.552408069720926E-9	0.0686218934991108	-71.8367315868545	885.0015032253222	957.8237733281005	32.87847621531009	26.785924159536933	19.173396865836207	2	1	1	6	4	0.19702605963246303	0.2681501688413954	0.3071713299792063	0.22765244154693406	
23200000	-2814.3566260175776	-2732.6071410047734	-81.74948501280402	-2732.6071410047734	69.83698678487828	3.463834506503355	0.002607773298003118	0.020650508115408913	0.002619957617184159	2.096807716023085E-9	0.017489450168909928	-59.58366174241102	672.0409827749296	445.8720875049518	12.021650457749407	24.073243442100367	9.629112096629365	1	2	5	2	4	0.22601486400513712	0.23317193402614933	0.32587934719926065	0.21493385476945165	
23300000	-2819.4617938965475	-2726.514256739013	-92.94753715753467	-2726.514256739013	79.53605796352252	4.212402270819724	0.002305708253558517	0.7042199638358497	0.001943754811533628	1.552211700520449E-6	0.6274967227634504	-70.419682372949	462.12018952769677	51.68883422013296	38.45773368710018	15.714520418051908	11.075579831534343	5	2	2	2	3	0.1992498247430932	0.2721545879495682	0.3009826672868628	0.22761292002047434	
23400000	-2816.6412882870795	-2729.871466793008	-86.7698214940714	-2729.871466793008	68.55120386135665	4.10013168780286	0.002116820648933243	0.36533714480895707	0.002217126717587121	5.188373133285409E-7	0.3552606671682854	-61.138631358576	1483.2152875340814	2.805464341203992	9.331829932439222	18.763605806860873	52.12087210402487	3	1	4	3	3	0.19790360237151372	0.2729212731866527	0.3271734424616144	0.20200168198021773	
23500000	-2826.607999445965	-2726.7983832977607	-99.80961614820447	-2726.7983832977607	157.7626506457161	4.135216194663709	0.0010709358056481683	0.19847527303820614	0.0010193093065207076	4.11175969427992E-8	0.20345828744915032	-71.07428914825145	1185.463322225883	2191.859621151319	57.348278998297154	23.897916050680315	32.63674767880079	1	2	1	9	1	0.17609677559701528	0.2643820861270753	0.3430421612207384	0.21647897705516955	
23600000	-2829.5990164901123	-2738.706803275045	-90.89221321506754	-2738.706803275045	98.32875410040864	3.8956446273140792	0.0019020740743192876	0.12351282542022066	0.0019760598894798882	5.566504644081819E-8	0.12244439266697069	-69.78494081459958	420.2373356438822	33.09442807791369	9.010189469142034	23.48517867343337	39.84593917724576	3	5	2	1	3	0.2052610166377293	0.297205579158429	0.3009921922965593	0.1965412119072809	
23700000	-2810.074549711267	-2731.7047999820484	-78.36974972921865	-2731.7047999820484	56.20285401149392	3.523466548369994	0.0019979820309399643	0.5225519578427787	0.0018834875807630734	8.244024674275158E-7	0.531016516311481	-57.749833312247205	528.2931009733294	100.06795817882845	9.447562431401998	1.9951064681964947	5.86020498617935	4	1	1	3	5	0.18941473466308803	0.26821326271134766	0.3199676734722169	0.222404329153346	
23800000	-2805.3984431470517	-2724.0085255330423	-81.38991761400922	-2724.0085255330423	51.6725707212906	4.1016037221715935	0.002135757369556367	0.462181400903641	0.002285826447994614	8.368416910400832E-7	0.43149592195092107	-60.614554162120825	690.6774716009257	56.78739676438943	13.53662607569703	12.399242751961186	2.7915273281999564	3	1	5	2	3	0.19183375881047696	0.263211903453485	0.32560831097435383	0.21934602676168272	
23900000	-2814.8560357724127	-2727.3973418686	-87.45869390381263	-2727.3973418686	84.0082239238227	3.995410159007524	0.0017512409433367998	0.7327315469514821	0.00139771069806555	1.460773660617207E-6	0.9008883527294677	-63.678295696773695	1110.4367331741173	98.27264092473376	36.353719179758066	11.499845104409955	4.5264507906198395	3	1	1	3	6	0.1887481267951579	0.2669168127391949	0.30923847630873913	0.2350965841569065	
24000000	-2808.6983824130375	-2727.680481187679	-81.01790122535854	-2727.680481187679	83.64811725083679	4.5328062685155714	0.0026327624460056173	0.14683262304528738	0.002729089078754401	1.869534942635427E-7	0.16344663755903463	-60.2336461351763	227.81191546010797	314.6072005324927	5.873591603980904	11.564309381525467	8.525094929903187	1	2	3	4	4	0.19702090261642063	0.26472782237935283	0.3402978237329372	0.19795345127128774	
24100000	-2827.9048457322024	-2725.0682715879584	-102.83657414424385	-2725.0682715879584	113.16120795009742	3.611710708872597	0.0014812777929085505	0.027730489001169707	0.0014843271793104924	1.5184012858206309E-9	0.026298376246935113	-73.99726145888222	3998.15390945226	3748.960045345995	19.973780188712244	27.286188042050604	25.252074203684792	2	1	1	1	9	0.1999266646884316	0.26282249103830857	0.3256511307288581	0.2115997135444001	
24200000	-2814.4938584615647	-2726.432371109596	-88.0614873519689	-2726.432371109596	93.89595562466654	3.756091451962485	0.002070230621037081	0.05655465250427397	0.0021017850601139534	1.535161029050809E-8	0.059127095231711446	-67.19278295116887	280.62592417004134	120.05148345431	7.226391692639346	22.87357245844018	25.33895907484486	4	1	7	1	1	0.1794153744003793	0.2805292229229284	0.31407862005454124	0.22597678262214949	
24300000	-2837.450803081575	-2739.0060485916156	-98.44475448995932	-2739.0060485916156	182.9121546447585	3.3489941061047537	0.001022718719349633	0.17168230332693213	0.001024661252320966	1.7947426159479335E-8	0.12755301115509077	-76.10154989223858	745.2415036373357	36.48972577909966	33.276728640305684	18.569295381194383	36.34081534846647	3	1	7	2	1	0.21505322665986243	0.24827589773454126	0.33745567289380224	0.1992152027117926	
24400000	-2819.8216355062787	-2723.9489161268248	-95.87271937945376	-2723.9489161268248	139.8132678767332	4.291872968426849	0.0012781984651107857	0.19755323610215222	0.0013406965554476698	6.976901082674715E-8	0.19754213699830328	-70.0973210545798	970.8723421460026	27.906852451900438	27.27583244041891	28.096082829075225	111.3346462047411	3	1	6	3	1	0.16800813301121464	0.29725727391060613	0.3189558916231972	0.2157787014549805	
24500000	-2820.0955855401503	-2723.226076223909	-96.86950931624148	-2723.226076223909	109.3955950618589	3.31004477990752	0.0015486293978403923	0.12269801698867507	0.0016063939440803744	4.146866097870633E-8	0.12559202690306284	-69.8082220631251	1031.2989628457362	935.7693794376395	36.78590087061244	74.38000401161496	10.37912504605359	2	1	3	3	5	0.18460686192073017	0.268250847916659	0.3275461513392694	0.21959613882333995	
24600000	-2838.226558896966	-2733.2712910826826	-104.95526781428319	-2733.2712910826826	172.0964419687961	3.4007405620353075	0.001188070239124434	7.709839284573695E-4	0.0011885090553360555	8.434001986860991E-13	7.73008753334014E-4	-79.06771675242302	888.6546361575511	798.9187224405383	105.88363670037847	34.26946187623907	115.67766333835229	2	2	3	6	1	0.18147971791127882	0.2431321343592775	0.3540289922000621	0.22135915552938001	
24700000	-2818.502780526503	-2728.237612823393	-90.26516770311011	-2728.237612823393	131.88419968236116	3.6915690248972384	0.0014601958826174878	0.1141780871742493	0.001468977237551865	2.472443287440462E-8	0.10873353095884236	-62.13220157357641	647.7253936514074	2695.3753968592882	7.348431507917959	5.704018595542343	18.363279134751515	2	1	2	2	7	0.2095560630660443	0.2852585314427075	0.2860588450723866	0.21912656041886	
24800000	-2835.153460828596	-2730.8048798012287	-104.34858102736737	-2730.8048798012287	147.33428778784483	3.7070807981587284	0.001408753376569757	0.13632996170979464	0.0013682979184086036	3.0645758091087684E-8	0.12410506009126204	-75.92713025137033	1501.0094145993462	1717.7290719495454	56.214962495813104	51.75830826156229	38.05088272365355	1	2	4	6	1	0.20996823571764714	0.27527137628142967	0.30190929466926847	0.21285109333165322	
24900000	-2826.0959294760323	-2731.587217575526	-94.50871190050596	-2731.587217575526	91.14614738202344	4.689732952013718	0.0018426167829786967	0.005981403167554412	0.0018478451963357982	1.047235925082058E-10	0.0055423041853466	-72.386891219259	338.6787596898228	658.2703874887293	70.05185283875626	14.810561420858011	10.680037626957207	1	3	4	3	3	0.18817542911370796	0.2776941489386549	0.316714777668106	0.2174156442795297	
25000000	-2816.5639725240767	-2730.170873913031	-86.39309861104572	-2730.170873913031	83.71365212029642	3.6798783807494293	0.0023551469615732757	0.005304537547515517	0.002353312106159164	9.947643084853717E-11	0.004235192884881715	-64.15152371597084	944.5108591461728	238.76892720648934	30.03679046641062	10.326737728478626	30.109025420860476	3	1	3	5	2	0.2039634187667735	0.2687622808604524	0.3243367709342053	0.2029375294385673	
25100000	-2824.83573395448	-2721.5156609580517	-103.32007299642814	-2721.5156609580517	177.87866914286298	4.155134849534288	0.0010324776575270178	0.3314508371892719	0.001115988107444482	1.4274413572352065E-7	0.3369932364387011	-75.81696824135443	1993.5921166165542	44.42122725130934	57.95654687448424	41.21180442095996	86.5657683215584	2	1	7	3	1	0.18250504882796845	0.2894539562829817	0.3183364688109621	0.2097045260780862	
25200000	-2811.7171010462143	-2728.9092991432026	-82.80780190301158	-2728.9092991432026	63.33075411382514	3.826804011332248	0.0024345743838293907	0.21392670733036614	0.0025275024272844414	2.698784086587321E-7	0.20742600218388565	-61.93065424670781	1029.3199461233073	35.910390875977725	23.866054527619067	8.08504522651328	9.19189093473966	3	2	1	2	6	0.20823016736644953	0.26169847774529964	0.3182800702755012	0.21179128461274807	
25300000	-2818.0690976624674	-2730.1843579988576	-87.8847396636098	-2730.1843579988576	79.64379634442943	3.7870885014797544	0.002270289305621794	0.1053749978825206	0.0023366956801398387	5.687689253898217E-8	0.10356165765356831	-64.09197514474816	621.9253022391382	601.5776751452418	20.147384004453627	20.02190107947063	23.44309942847257	2	1	8	2	1	0.18746213858732463	0.25490920227064057	0.33215125552014335	0.2254774036218898	
25400000	-2827.2377919708665	-2727.5138037575666	-99.72398821330009	-2727.5138037575666	164.61338621266603	3.530726437387609	0.0015353008218288002	0.195990955483071	0.001530127909607866	7.214125736508748E-8	0.176933369606408	-74.30546425602353	1057.0014049455592	255.01369840429254	85.06451617920054	50.40482180802697	31.1563434773459	3	1	2	1	7	0.19505527116499172	0.246507433346011	0.3249691497374456	0.23346814575155003	
25500000	-2820.4004055708247	-2731.010605696393	-89.38979987443129	-2731.010605696393	92.79628412691929	3.5719491537981094	0.0012147415950380658	0.4549682565431031	0.001105478296303714	3.160330861091055E-7	0.45669852955952894	-59.074819890955375	1629.0796957131097	2421.7584352197455	488.9105997053112	9.364064371463193	6.678782074219025	2	1	1	6	4	0.19334788968435962	0.24005093449860315	0.34154383279186945	0.2250573430251662	
25600000	-2823.390354426045	-2725.1289380953212	-98.26141633072395	-2725.1289380953212	117.32175346659683	3.312232754997061	0.0014827107351424215	0.2198359829023232	0.0014790545902824558	1.1007109022296806E-7	0.21939879930301764	-73.9610794119567	856.8037299100538	247.03461525254602	7.249643284342606	17.375453766807	32.841721262707566	3	6	3	1	1	0.17627231220111403	0.26190791283111586	0.31128182333454757	0.25053795163322096	
25700000	-2833.9419480191673	-2724.327466368427	-109.61448165074034	-2724.327466368427	138.57351384652733	4.673901848662951	0.0013225292315681494	0.16002511807840022	0.0013129851782053858	4.56959492134976E-8	0.1683404882969909	-76.22338485952993	604.2818998656998	2570.5289415712796	1230.100993211232	84.0719868177065	35.054636965385	2	1	1	4	6	0.1929241522392402	0.2678128200556808	0.32396672366376195	0.21529630404131544	
25800000	-2817.4211335811497	-2731.369695990032	-86.05143759111762	-2731.369695990032	89.78184181252976	3.9431300888396907	0.0022054382510517815	0.1167920071235594	0.002167890745478501	5.610814374828712E-8	0.10922134085599797	-66.20599411262957	544.9547356834245	47.786900266930374	20.397166020942752	7.341885922672686	14.719373344570103	3	2	4	2	3	0.18857521400129595	0.2712454831530334	0.3073080123786414	0.23287129046702765	
25900000	-2812.787561889293	-2724.4534362404397	-88.33412564885342	-2724.4534362404397	107.1001133950059	4.063889646997052	0.001635820842969147	0.19526369875599942	0.0017344555374472195	8.320839561610554E-8	0.17135097480008527	-68.42682324748877	411.591883146153	12.504523525001476	18.006589185088412	19.304657465202826	18.896814227103057	4	5	1	1	3	0.20481508737497228	0.2545584122326873	0.30289675859017307	0.23772974180216574	
26000000	-2819.5120364026097	-2732.322499708407	-87.18953669420252	-2732.322499708407	143.03265352118584	4.200339339483451	0.0013845849084254758	0.07196640108133617	0.0013492506107293937	9.811688207673212E-9	0.07292358878606404	-64.0018937171466	1400.3209823306386	31.07422997021284	5.471127940065523	14.245493790362007	40.97322141955089	3	2	4	4	1	0.19496737828161353	0.2778260896647103	0.3105423974800392	0.2166641345736354	
26100000	-2834.272859455361	-2738.8548496896265	-95.41800976573444	-2738.8548496896265	92.84741968357022	3.7287512259172666	0.001839793635307765	0.12899167123438607	0.0019279215773435063	5.1084483621141093E-8	0.12355661551945714	-71.7513521192577	292.8456031757526	511.90967947949986	32.860236902591446	27.66327603578733	30.5487557663204	2	1	3	6	2	0.19408076903778365	0.24426058445877852	0.3122150711082006	0.24944357539523568	
26200000	-2824.9533111132164	-2729.7929916833964	-95.16031942981985	-2729.7929916833964	88.09534113176339	4.49949041942985	0.002397452153731217	0.07879058876243696	0.0023717833364833127	3.9111908891717645E-8	0.08396943978032873	-68.21767466646708	2715.364092470992	625.474917005655	60.667429762560566	23.055952012175275	31.421141646759605	2	1	2	6	3	0.18944634955525855	0.2786686275725231	0.34084089049725	0.1910441323749669	
26300000	-2824.853085818911	-2724.620585515707	-100.23250030320416	-2724.620585515707	162.80575159458363	3.956363773080916	0.0011089696795633988	0.0023048611603368793	0.001109642231827774	4.210220799372841E-12	0.0018488831972779526	-78.45187919482937	723.1547402895919	77.09387011069451	83.5627305376906	7.379016473782806	23.459303631437454	3	3	4	3	1	0.2053204870174508	0.25063910003083173	0.32132702534658586	0.2227133876051302	
26400000	-2807.663612687572	-2722.588241691333	-85.07537099623846	-2722.588241691333	76.63942835546506	4.769076111924155	0.001396405722955821	0.5007206600641777	0.0014717049761784702	4.7051487282284776E-7	0.5170321910483554	-61.206597932483234	551.6101440762251	919.7676509312138	51.049263052574354	2.6378562632829317	0.8708045112422999	2	1	5	3	3	0.17706248316985118	0.272018436075607	0.33274256242693906	0.21817651832760143	
26500000	-2809.8928593095748	-2726.8432343029745	-83.04962500660046	-2726.8432343029745	64.37822461902012	3.4772877039846697	0.001640134851327131	0.4763770350672378	0.0017729382449429493	4.2869565621029005E-7	0.4186159496302252	-64.62023620525213	650.9631541261352	8.807337944901182	12.189155204361505	2.1884706851098605	3.302212482701679	5	5	2	1	1	0.20618939909915365	0.2708236173588376	0.3009816306053394	0.22200535293666795	
26600000	-2818.122923539754	-2726.141323031415	-91.98160050833874	-2726.141323031415	82.43552247491147	3.7445564885042275	0.00258329592993765	0.167402457977659	0.0025039709022745093	1.298878955170207E-7	0.14555839690249636	-62.19321391824171	781.2119095901797	2271.454163325278	381.57367904354385	7.097699631108397	14.309870157595537	1	2	1	4	6	0.19917090497951995	0.25951456902219694	0.3100203704213213	0.23129415557696045	
26700000	-2833.410665359223	-2725.572624027305	-107.838041331918	-2725.572624027305	139.8322043890733	3.9328749926304	0.0012335636956177659	0.7120048329778569	7.760291842788564E-4	4.3478179785423727E-7	0.7221995055900912	-77.27289959018603	11704.748082145465	54.78232018710346	54.7460660632394	12.581862602301088	27.439820539949746	2	2	7	2	1	0.17845385577691047	0.29046348061507454	0.3094773947912375	0.22160526881677617	
26800000	-2817.636356689111	-2728.5872632073524	-89.04909348175862	-2728.5872632073524	82.36663159748994	4.105955434439804	0.0018492076950937374	0.20744417912547342	0.0018600111274238269	1.602527196047006E-7	0.21271145478065673	-67.50060101858227	1396.0966971373255	32.544811166981084	10.387459794668654	13.248985977404097	13.236641759805357	3	1	2	4	4	0.20139822589086934	0.28582072078264126	0.28838902191247584	0.2243920314140123	
26900000	-2800.7841149204955	-2728.2702818050534	-72.51383311544205	-2728.2702818050534	85.00222412793619	4.211532990551098	0.002392640609138781	0.14358264900306944	0.0023324639876796754	1.3204337520728127E-7	0.15382365519481628	-52.33622164436289	1384.680194727623	5.575614020017424	2.5165144403993063	8.12496447346309	12.62453006318685	3	2	6	1	2	0.18829182736944666	0.27347755849791117	0.33808912689190534	0.20014148724073558	
27000000	-2807.493610141066	-2727.378809562314	-80.11480057875158	-2727.378809562314	84.357295192926	3.645571336024367	0.00221002950027625	0.14431994390629127	0.002221748602629455	9.113552671317223E-8	0.1371253719392278	-60.13674618722702	541.1613321339498	9.528662898641157	11.766269714232273	6.897810176500067	23.024053535225455	3	2	3	2	4	0.1884500807464242	0.2831878961025013	0.31620464215385036	0.21215738099722292	
27100000	-2817.4492898980916	-2728.212092596527	-89.2371973015645	-2728.212092596527	85.57815784912395	3.779601911040995	0.002140374159647141	0.25074911639634634	0.002053326868818468	2.0179715416239246E-7	0.22441118786653583	-65.81508463373926	511.3264983240576	700.3686872476015	27.355846601616694	9.35464512328168	8.992717268276559	2	1	5	1	5	0.18386889933798298	0.27103949428203145	0.3127917618329493	0.2322998445470348	
27200000	-2832.7952723550766	-2731.6479231107114	-101.14734924436505	-2731.6479231107114	137.5692496045562	4.184291781047763	0.0013700030493008033	0.0753769080191331	0.0014112493291534487	6.802020512316921E-9	0.05858461332234622	-76.56927614539237	921.7756913644832	303.7102501358794	143.37964236887396	16.22459376780801	20.91496744641372	3	2	3	4	2	0.19113729647403135	0.2801079920671986	0.2923110391212726	0.23644367233749605	
27300000	-2834.947357020747	-2737.326207905365	-97.62114911538184	-2737.326207905365	104.11170125437809	4.896809820784995	0.001746455219125553	0.019967469324033833	0.0017682156186039964	7.683217114034664E-10	0.015716011342654566	-73.10760410323874	978.4354737198872	434.4234451080224	99.16701500132639	3.4429023840756803	11.781874624445704	3	1	5	3	2	0.18080421199742128	0.2919584654586874	0.2907816424063299	0.2364556801375601	
27400000	-2817.8415157046443	-2730.6843764522755	-87.15713925236895	-2730.6843764522755	85.69298369039488	3.7335371464035543	0.0026152724250669735	0.12506750150618973	0.002571060129085883	1.2324219629997898E-7	0.1371037410865157	-67.33821790968885	485.02465476834	13.479055763977893	16.332317421673075	5.435083750663199	18.02065629362718	3	3	2	4	2	0.17310327033150952	0.2668378044283322	0.3420952326200619	0.21796369262009505	
27500000	-2835.3204157833097	-2723.4768757236684	-111.8435400596415	-2723.4768757236684	166.5260789860117	4.008129647647362	0.0010155638939562419	0.13292794416740125	0.001052995785425466	2.4383829699708385E-8	0.15233666782876845	-84.45869563772503	1608.5644538209617	235.20387772597525	196.51748680167296	69.61830657718761	47.847522452856154	3	4	1	3	3	0.21096878059330174	0.2555663798099558	0.32082417880909636	0.21264066078764476	
27600000	-2815.367091869285	-2731.721477258507	-83.64561461077793	-2731.721477258507	82.24288863915132	3.5871750722431575	0.0026902124551470732	0.014717306163931555	0.0026763795849855544	2.1344456982180603E-9	0.01721628115034597	-61.31552888498182	586.2510727553146	770.3778063231194	17.704805123275616	15.513118856572838	14.78640887734012	2	1	1	3	7	0.20285641492005063	0.26733529367321257	0.33414651992988337	0.1956617714768521	
27700000	-2810.6650561407487	-2717.8467345142126	-92.81832162653589	-2717.8467345142126	77.32342063995459	3.9989336438502256	0.0025924547743209464	0.45321924680625475	0.002553948677776059	8.471011510640966E-7	0.3714699992942655	-69.98614099625941	348.0689480420123	145.95950428878922	18.54821437616205	16.79532508800497	32.566181912602744	4	4	3	2	1	0.17873834628532337	0.259529552280282	0.3446982161185371	0.21703388531585616	
27800000	-2808.356194207997	-2729.2594610496717	-79.09673315832495	-2729.2594610496717	100.88216015159982	4.27224135458844	0.002160771590968928	0.019717675042060116	0.0021627357266893114	1.876844149756495E-9	0.020063161573055557	-57.36119126413077	948.7000450783565	12.067728386859823	5.038212642211118	24.608540725340262	21.72906006707617	3	2	5	3	1	0.1916597858237449	0.2622193073720456	0.3275176599378711	0.2186032468663371	
27900000	-2819.487565956153	-2729.737260560063	-89.75030539608991	-2729.737260560063	93.25066488372394	3.7766896750348606	0.0018361725069229577	0.0025565421298658314	0.00183706647764205	2.4542323612636212E-11	0.002698263041735198	-64.69258428172621	1768.6971619099547	95.2538095081062	219.57964922208834	7.248962143978207	17.419323719223346	3	1	1	4	5	0.20696047372037232	0.2662250338552097	0.31312035589628867	0.21369413652812796	
28000000	-2821.444939613598	-2732.011473405204	-89.43346620839364	-2732.011473405204	93.1502037749543	3.795060648627989	0.002370450778457491	0.006170924545784039	0.002370993583657069	1.516564748169637E-10	0.00519595268798904	-67.34504074084843	1114.6255591161764	85.31999668305278	22.811947452108093	47.80115978466938	18.030903226377887	3	1	2	4	4	0.19823300208526737	0.2732680410943805	0.31299138031137996	0.21550757650897073	
28100000	-2841.029962466685	-2731.5159985509936	-109.51396391569132	-2731.5159985509936	192.61479182792118	4.8379330538552	0.0011168683560974888	0.06757355147359348	0.0011627030910491742	4.9759950333912045E-9	0.062105963929446166	-79.51614169541426	1302.0512927783273	2616.101059407121	316.1072072595248	28.797879957915494	30.891460310838113	2	1	1	3	7	0.18090324482835324	0.28631000974020704	0.3334815891526676	0.19930515627877055	
28200000	-2811.7648858223124	-2724.3097626010535	-87.4551232212587	-2724.3097626010535	76.13228268057237	4.214933368573081	0.0022018341068486638	0.1437608037458044	0.0022876118268157454	1.0501869150551478E-7	0.14489719697310668	-65.39745955030135	1000.3576627099759	97.52640803396643	19.17064546976565	11.101220282360345	18.745002067505368	4	1	2	6	1	0.19864769859942266	0.2794357197042897	0.3125801852050211	0.20933639649126481	
28300000	-2827.372057337003	-2731.5866796387018	-95.785377698301	-2731.5866796387018	112.46152880433105	4.176860655235111	0.0021095371594111426	0.005153229081708703	0.0021148455673723207	1.0554881977451898E-10	0.004863185062510104	-74.17942171524157	920.1252428030269	88.2906528421274	46.168888650827505	6.713431107302772	21.102999475058404	3	6	2	2	1	0.20824932892131445	0.26578848391137827	0.3080792963915734	0.21788289077573222	
28400000	-2823.318935601312	-2726.4475326470424	-96.87140295426964	-2726.4475326470424	87.61321242483928	4.234180770227501	0.002369148136413678	0.06597756246024787	0.0024047825250033514	2.996922608102684E-8	0.0725780423176679	-69.53120897265221	2139.9345072218325	2131.333779635466	59.55911173910411	19.919551516008433	14.31817402962459	1	2	3	1	7	0.20295332213259323	0.2575765589568347	0.31939344554727056	0.22007667336329978	
28500000	-2821.870558223573	-2723.555185608413	-98.31537261515976	-2723.555185608413	122.28955547517272	4.062608332209371	0.0015510105543500056	0.09444837298329943	0.001540372661849391	2.2032181888454893E-8	0.09740468927548653	-75.4371167199285	1151.9317284338138	42.250058022486314	51.007423120347454	8.083873923344255	18.124313176387364	3	3	4	1	3	0.18061743208201905	0.27308042831545637	0.32038436115315094	0.22591777844937183	
28600000	-2825.291952122279	-2727.1039203133255	-98.18803180895321	-2727.1039203133255	100.87166974187396	4.037926372287792	0.0015495181166587197	0.20591903155335936	0.00160210155039642	7.25821228002647E-8	0.17817658112525767	-73.85790313767095	420.6909868831296	161.5162360044624	6.388656921524205	31.36983001950723	16.14290851141351	4	1	4	1	4	0.18878765770826894	0.2894581964396498	0.31701945796943776	0.20473468788264162	
28700000	-2810.019443424506	-2731.082766050988	-78.9366773735176	-2731.082766050988	75.91451289031937	4.049957462707792	0.0022164788499091583	9.738514987707603E-4	0.0022158757028665405	7.192116653859115E-12	0.0012099668024382845	-57.41277054631395	924.2072907556852	1129.2240180538856	7.069005192949339	9.581810253691287	9.797009970107956	2	1	5	1	5	0.18375993528172105	0.2955144645849966	0.29172050620106305	0.22900509393221744	
28800000	-2815.9757071389695	-2730.05307352485	-85.92263361411973	-2730.05307352485	76.41101373643754	4.490492025512137	0.0023484186990354594	0.19919153282644178	0.0022437082476743824	1.409966904336877E-7	0.16904552275093362	-60.466107578677544	1785.9649575943638	828.2568357444379	9.08508337962693	7.5243583015542645	15.930474082062062	1	2	1	6	4	0.1894471116734901	0.2961791229751451	0.31985959605217273	0.19451416929919005	
28900000	-2808.2657891352565	-2721.4970070171144	-86.76878211814204	-2721.4970070171144	90.99175180255209	3.914132311071491	0.0022021866040854506	0.18961082573142282	0.0020828056816066007	1.8377256322865945E-7	0.20129159543223055	-63.6082873928749	1744.753383361098	20.54525482253401	29.04957079183682	10.87094136817798	19.13803087282041	3	3	1	1	6	0.1879591422555534	0.26701447903049136	0.3180220744667434	0.22700430424720985	
29000000	-2830.116155952599	-2730.8508843220925	-99.2652716305063	-2730.8508843220925	151.1752836246091	4.601466199806357	0.0011829420765921582	0.08475192820464776	0.001241666070946167	7.369227673231157E-9	0.07106361480326161	-74.493627573982	1058.0689425603173	253.26697182628905	22.792075842392386	30.114550124727984	50.306849254003545	3	1	1	2	7	0.19317910399116692	0.2665488479399643	0.3462486894000175	0.19402335866884923	
29100000	-2823.6515927014643	-2723.4992229980535	-100.15236970341091	-2723.4992229980535	56.89046057626151	4.4184946004209555	0.00192554400900877	0.41673130334017344	0.002384319771453737	6.592280719804967E-7	0.3962650565948908	-72.47428757955365	499.17823234454795	345.1550655562684	50.36817210146133	132.35391261731192	17.621535892153457	3	2	1	2	6	0.2066133503049949	0.258761300232627	0.3151838044943992	0.21944154496797694	
29200000	-2810.049398575041	-2726.6155134777905	-83.43388509725021	-2726.6155134777905	75.89816327733587	3.7684669577797054	0.002176915892087684	0.2124029461034873	0.002205376854967246	1.7089215292253076E-7	0.18598223684651652	-58.85787275331878	417.84969384368435	264.56659440398954	17.00996915987301	3.5277634635513255	21.057599215780368	3	1	2	3	5	0.20126540095460352	0.25011042690702956	0.3336632745313457	0.21496089760701928	
29300000	-2807.1110552685986	-2723.8917527418757	-83.21930252672301	-2723.8917527418757	96.00405477744096	4.431304211215685	0.0015936386345805787	0.16899510359390435	0.0016622671424964775	8.250052851961924E-8	0.17330888465342165	-61.3611484148698	1164.399959740305	7.362881112110854	6.090205144000809	8.051752965217421	30.186143581594525	3	2	3	3	3	0.20902309073972347	0.27528078922638366	0.3084921076936753	0.20720401234021563	
29400000	-2828.6957327130544	-2727.123031026149	-101.57270168690532	-2727.123031026149	124.71116146538702	4.549121703182094	0.0016589906605768156	0.025133754629062758	0.0016549646819516931	1.88148721426678E-9	0.025932195333937334	-77.38322059294062	894.91289544951	432.8869992229241	93.4628735073631	24.180552393109256	27.05447856952805	3	3	3	3	2	0.19437510248458403	0.26965432690092883	0.32630577607589706	0.20966479453858808	
29500000	-2826.3313116220256	-2732.6202493201613	-93.71106230186437	-2732.6202493201613	85.52938267396131	4.365731069862	0.00220845748783904	0.005780948864770217	0.0022042069105752383	1.6754575141560598E-10	0.0058680071700236884	-71.34918564030171	136.3935039203755	176.9774190096927	335.9090070278869	53.83395049822685	13.58766323729953	1	1	3	2	7	0.19439010733575762	0.2705135462714218	0.2798972522950691	0.25519909409774943	
29600000	-2836.7505858847358	-2732.5599524110676	-104.19063347366836	-2732.5599524110676	107.34970670821133	4.525031815827561	0.0015873439638987355	0.01255875384106454	0.0015906444936803414	3.541531588339921E-10	0.011843098995426687	-73.37104108002602	9818.766361027152	1901.2105586155676	66.59299644847543	91.68779990899023	18.055088599483874	1	2	5	1	5	0.1723546007402905	0.25990109707844705	0.3410083144902016	0.22673598769105882	
29700000	-2836.843395023261	-2726.9492500311253	-109.89414499213572	-2726.9492500311253	136.99529089547474	4.604362782289907	0.0014462343368711963	0.04261879342448376	0.001411755806158194	4.376583848490097E-9	0.04609124254092991	-77.71293358139589	2326.3110955207917	1363.8273241670947	1420.5732569166473	160.59976064384603	56.238672754923556	1	1	1	1	10	0.17659404961787376	0.282407424445265	0.32415291716075706	0.21684560877610215	
29800000	-2826.335082250228	-2722.991671223568	-103.34341102665996	-2722.991671223568	117.27109918671614	3.559279305149091	0.0016205187332554993	0.07526652292652086	0.0016232537589055194	7.832680964992192E-9	0.05443293951036126	-76.84289810467067	751.3412693782176	695.5732396114712	9.593534126944402	40.087089458975775	23.542172921166713	2	2	2	2	6	0.19273647961860613	0.28213770847140746	0.31153161368247495	0.2135941982275094	
29900000	-2825.2879061691865	-2724.7889637421263	-100.49894242706036	-2724.7889637421263	206.74360175260065	4.407768724052113	0.0010232008860012146	0.196748759909138	9.501047346223928E-4	2.6898609045186993E-8	0.1689099558923768	-76.90612079144043	1299.4306575404012	20.963077952628346	28.683490609324178	35.42484961891983	20.800754942531547	3	4	3	2	2	0.19341303513024172	0.2736142709792488	0.2986437436023812	0.2343289502881261	
30000000	-2816.3321161828626	-2725.7091398954676	-90.62297628739476	-2725.7091398954676	87.62177973993435	3.23528312534563	0.002563712036747384	0.11232551336757277	0.002536505899836856	9.468481457933177E-8	0.12069852485354217	-69.24642847812609	366.0410562992905	141.6717491260469	83.39842275725373	7.178750057427444	13.884481873966328	3	1	5	1	4	0.191919754533626	0.279362219226203	0.31973496633782517	0.20898305990234356	
30100000	-2814.4166825508137	-2728.607707073887	-85.80897547692653	-2728.607707073887	79.73712059740888	4.481611230348017	0.0024522141378742934	0.10326681424914771	0.00241389928375428	6.193422032322002E-8	0.1026427449971358	-63.321485374347354	539.1103520051112	163.5232817584937	12.269087755375024	21.016176890169394	33.760665148732556	3	1	3	6	1	0.19912296061324294	0.28075984133251763	0.33148949347699314	0.18862770457724404	
30200000	-2827.6459863904493	-2730.316176930044	-97.32980946040533	-2730.316176930044	185.5276716817013	3.6860103524539016	0.001012333290682934	0.10435894641252645	0.0010546497684498684	9.879027409286776E-9	0.09439310552392405	-71.06343432883615	2954.2343621011905	48.55551621224106	24.407298129984476	18.315301064461018	67.89453027780989	3	2	5	3	1	0.17925266037374912	0.2822554781478984	0.33567230970293016	0.20281955177542008	
30300000	-2808.932753461251	-2723.4802154199638	-85.45253804128737	-2723.4802154199638	98.3317193823935	4.703392131165183	0.0019256842385610765	0.13606486388496575	0.001772019924913889	3.495011683721777E-8	0.10332339564343315	-65.28042873633844	640.3997378448774	18.005698554024352	27.502276242861676	3.2236012771857587	7.613276135655852	4	5	1	3	1	0.18284131186432515	0.27595175929185206	0.3152854470490528	0.22592148179476773	
30400000	-2829.6975316069243	-2732.0112206917183	-97.686310915206	-2732.0112206917183	131.8643816409612	4.06212501062823	0.001667635017536612	0.024001867598902896	0.0016726632137764041	1.1459254869336394E-9	0.020211079668814597	-69.85076633870318	323.83756953194813	758.8649227861961	1228.1983625933367	17.469236785575116	19.894450211296412	1	2	1	2	8	0.17863546097349056	0.27271609670870306	0.34394149913003935	0.20470694318776458	
30500000	-2823.6968288493304	-2722.9180564282183	-100.7787724211121	-2722.9180564282183	165.52671342064215	3.7092548273962818	9.87963395446776E-4	0.21684490118026095	0.001084170901059436	4.7713349162054205E-8	0.21742725008873034	-72.64937017570743	2221.703010704931	1276.4434660212307	47.93895245254566	28.937065380626724	33.37596113255783	2	1	4	1	6	0.18515132720983452	0.2790216122147597	0.29608917222793557	0.23973788834746781	
30600000	-2801.913461085313	-2720.7824631435815	-81.13099794173142	-2720.7824631435815	55.508601776606596	4.943841664516464	0.0021781239876613482	0.640442993786249	0.002315072394591738	1.5329291389170743E-6	0.5479593326245762	-52.85106930624783	726.4206116848311	1033.7163264994372	380.19720341167715	9.467361409696169	2.0683434367599656	2	1	1	4	6	0.1975629491184755	0.26706404716129567	0.3209902355602973	0.21438276815992904	
30700000	-2824.165624502645	-2726.86096998334	-97.30465451930498	-2726.86096998334	178.16047852372694	4.0599128290599555	0.00129948749057175	0.0686643251777424	0.0012770563852888303	7.823827993415124E-9	0.06708481442147679	-71.8894375323782	465.0700333984203	969.9063227303402	41.16646844680565	31.500263052420326	32.69942586673506	1	2	1	3	7	0.19857241803035167	0.25915714391597067	0.3151397798578815	0.22713065819579367	
30800000	-2832.155895072073	-2724.910463748817	-107.24543132325583	-2724.910463748817	159.9859590723723	3.675945681790432	0.0015472551981599793	0.24937471229501793	0.0014069860218218846	7.343199224681175E-8	0.18618857710562525	-80.00344993619147	856.452817680297	444.65329254242215	177.68665822625726	101.33421199131756	25.482389105562124	2	1	2	5	4	0.19321852411160362	0.27709846626067086	0.3085980280801056	0.2210849815476173	
30900000	-2835.5082862602344	-2731.930762615181	-103.57752364505339	-2731.930762615181	162.65635378454482	3.1732282881847986	0.0011447937199371085	0.012488710608060978	0.0011403044831660419	1.844212951427062E-10	0.0118900991548605	-73.26741247696546	1017.5940469189821	1767.1775127692608	1240.9868781540954	22.697404541036118	53.26512906494471	1	2	1	9	1	0.2024948297015782	0.28169748425338204	0.3087682998962825	0.20703938614875456	
31000000	-2830.607800236579	-2730.2568441679464	-100.35095606863243	-2730.2568441679464	91.0447176289585	3.8561487997713586	0.0015080045101674236	0.35342974164344876	0.0014988827142969042	2.169303084200844E-7	0.33552507584245295	-72.66475195107587	1476.8601327702306	760.629767884647	179.95229615882184	27.501964013598574	12.496094434350015	2	1	2	2	7	0.18602989444958992	0.28805227020656105	0.2745348221547763	0.2513830131890701	
31100000	-2828.1059959458566	-2728.663634359448	-99.4423615864084	-2728.663634359448	151.992618843438	3.913964563127861	0.001299880353122077	0.08131057770007957	0.0012947653788155263	1.1959683399870671E-8	0.08446864552922169	-72.29813099364654	1139.5463087964501	2320.154520678776	36.990708355396585	23.156742909055794	15.44445983405704	2	1	3	4	4	0.2046683954473569	0.2727420561720048	0.29334546858753047	0.22924407979310518	
31200000	-2811.494717843497	-2727.2325585953686	-84.26215924812804	-2727.2325585953686	92.22287650237976	3.8004696643938494	0.0023740257266196296	0.0011442852364524486	0.002374992693071858	7.117189861882267E-12	0.0011234281401387614	-66.87170552465183	540.7895768057138	146.98518853113066	13.589759830933549	3.9602364069883866	8.559826759847045	3	3	1	1	6	0.17997799666239772	0.29560881653852955	0.3172604928887462	0.20715269391032384	
31300000	-2818.0708506772776	-2729.7291527252687	-88.34169795200879	-2729.7291527252687	87.68538779280969	3.6399387760341564	0.002249802931554724	0.01532039717427048	0.002264901309607008	5.987973131744228E-10	0.010841130516286393	-63.382161932682976	2253.3330877869907	1160.1520269203183	64.60871067145686	11.202863059743454	10.568081063881403	1	2	1	2	8	0.19359665975983023	0.2871956882246321	0.31238327122945536	0.2068243807860796	
31400000	-2797.7642089937617	-2727.7965523322196	-69.96765666154234	-2727.7965523322196	70.559538237515	4.078643320608705	0.0025762843335512546	0.1523079985314799	0.002590856834727035	1.5904613169452284E-7	0.15776145890113008	-52.84048437163255	838.8635919976377	4.80378941266997	4.314308272865232	2.840517390500338	6.473850810454118	3	2	3	1	5	0.18558600316800988	0.26438186359344595	0.3116709249263747	0.23836120831216678	
31500000	-2828.688999616101	-2731.175831158425	-97.51316845767592	-2731.175831158425	97.40735842701172	3.7998873332139684	0.0016040038450574614	0.002558302466006732	0.001603964031477027	8.30268079409318E-12	0.0017968742248297327	-70.34690619006126	1163.7183062044617	3783.9674587323784	59.976777149951396	28.253642662484495	7.063133315087979	2	1	2	6	3	0.20040153929535146	0.2855888027580214	0.3081328051449276	0.20587685280169687	
31600000	-2814.9975385987086	-2722.842331024854	-92.15520757385445	-2722.842331024854	112.96298637572569	3.812719798649471	0.0018035046495757177	0.08555150608818902	0.0017541383582577882	2.18610284307593E-8	0.08361133718314795	-71.0361259749021	394.3139025379218	23.949090270109384	42.70087068390115	43.34723549260691	16.643323456534457	3	3	1	2	5	0.19914932168071547	0.2627666458447277	0.3208172820447907	0.2172667504297634	
31700000	-2830.1913717751513	-2731.8871081381276	-98.30426363702382	-2731.8871081381276	90.42571328445169	3.8154055838444694	0.0019607058668405846	0.04479468099333126	0.001984211786426444	8.23090248972662E-9	0.04534776432258801	-72.43670794221804	616.6298120123612	692.3211266161331	219.73056013352647	29.428805715187725	38.60182890967098	3	1	1	6	3	0.21106077343596674	0.2787332167306706	0.2918055507452296	0.21840045908813033	
31800000	-2816.672495118039	-2726.106403571025	-90.56609154701405	-2726.106403571025	99.15287438654173	4.200355602230987	0.0021570373053269335	0.018976921566683926	0.002165070879804005	1.2147847954145025E-9	0.016084541089994697	-69.495142667067	680.5158085865335	155.31138793357846	26.774978025608565	14.789979783985402	23.215205999187138	3	2	7	1	1	0.17889981204608724	0.28035087363027766	0.3168666090944919	0.22388270522914056	
31900000	-2820.284806891542	-2728.361767376854	-91.92303951468769	-2728.361767376854	190.10067809659802	3.7113004690495393	0.0010461312295290714	0.03883976552675501	0.001059308446350015	1.2681002452350262E-9	0.03378019295283566	-70.57493291330002	1155.9872676969476	37.01737822806885	16.485399401269618	17.36787690880025	30.205680255047735	3	2	2	6	1	0.20469867142947704	0.2755826038684235	0.31929423856131217	0.2004244861407846	
32000000	-2807.223095873919	-2734.4005272179506	-72.82256865596862	-2734.4005272179506	66.167404780099	3.0205036062227264	0.0025913178381475684	0.1199172286953117	0.002664876814013554	9.056058662522615E-8	0.11332061882316839	-56.02344455528466	455.9113392876978	14.685918907306613	1.9860029015271352	3.9175897297814415	9.691921898007513	4	2	3	3	2	0.21513371540096365	0.2662871095556953	0.3047867633805841	0.21379241166275423	
32100000	-2818.4826416769356	-2726.904540213913	-91.57810146302242	-2726.904540213913	99.38195327230416	3.967425991754559	0.001926887403551605	0.049852250903630525	0.0019463573451751791	1.099182208950657E-8	0.05442524739268563	-68.17819247260505	713.1438167267106	600.320248076736	30.275849109854526	16.856188902858293	21.064734607498295	1	2	3	1	7	0.1919358867168907	0.2749730485921518	0.3167943081321368	0.2162967565588179	
32200000	-2819.4056372923333	-2733.656743995205	-85.74889329712829	-2733.656743995205	88.15171353444192	3.5875452341337306	0.0019223130117932141	0.00431425549515275	0.0019232630036127485	5.318948863424341E-11	0.003793950314760633	-59.726469310638805	1810.1376154366246	1899.182259413843	12.925875021017717	10.490140293516193	32.855256499892384	2	1	1	7	3	0.19504218661249317	0.2610418954427998	0.3470036642908968	0.19691225365380735	
32300000	-2812.947736513736	-2729.8581489586	-83.0895875551358	-2729.8581489586	74.03948140250596	3.926074462008289	0.00237450423279721	0.21089294185874924	0.002274464140190797	2.5968615805163624E-7	0.2231180769830805	-63.001438108087264	412.7219907706969	45.39716359741526	18.357024342605037	4.806091670448319	14.269248145552865	3	2	2	3	4	0.20408172839754452	0.2684486005235418	0.3191661411422293	0.20830352993668153	
32400000	-2819.228657267159	-2731.472072462175	-87.75658480498385	-2731.472072462175	102.9850768409138	3.4030734746122664	0.001761412359177025	8.641596354698066E-4	0.0017616640880704073	1.28425688998771E-12	6.432653790547758E-4	-64.09399781837364	1658.2660105042917	511.1217569108276	126.91402624909567	2.8993407539418183	9.74311209544853	2	1	3	6	2	0.20517670417051098	0.26607477562529347	0.28744348976211787	0.24130503044207488	
32500000	-2815.509680472132	-2730.0205676589944	-85.48911281313738	-2730.0205676589944	94.33464470108741	4.0418418522284405	0.0026335001874958934	0.006023790556065098	0.0026370433293752657	2.991194945974376E-10	0.006566619252196022	-64.18756929346357	496.1030221528632	639.4405296153618	11.0000054958885	13.225831009637073	14.205065356422274	2	2	6	3	1	0.18722602234759114	0.27981123193564217	0.3149581309831408	0.21800461473362312	
32600000	-2813.2386029892277	-2723.9064909986073	-89.33211199062056	-2723.9064909986073	52.95478757984584	3.8671433311867025	0.002533111276760593	0.5584974108908619	0.0024290902710970832	1.673957773671378E-6	0.5901669570225261	-64.530422618171	186.1895787037799	420.0324700232211	50.5101662518983	38.2683013418165	10.146418134338434	1	2	1	4	6	0.17065799996346143	0.2551444317231169	0.33145614400712503	0.2427414243062938	
32700000	-2834.347392131183	-2730.067744235704	-104.27964789547886	-2730.067744235704	118.9626469116346	4.336087434259343	0.0015441988768686422	0.06318669714918251	0.001540528817611275	7.774799270930318E-9	0.057438881628233074	-77.5688342251238	262.78265352922546	393.25585469690617	659.1459813017154	83.19022511571252	16.346697331419655	2	2	2	1	7	0.19908392769442712	0.2924233312475994	0.28962403854184604	0.2188687025161247	
32800000	-2812.6569777864242	-2728.502785828693	-84.15419195773126	-2728.502785828693	103.2425792459444	4.170057146222726	0.002095418763056625	0.15151841006269776	0.0019031295434637845	5.333879719071387E-8	0.11750410472649352	-61.58209008016737	1439.9453638018742	31.40235469961959	11.431596721694733	15.364742197247919	29.37905038378586	3	2	4	2	3	0.1867081403149022	0.30153746808280435	0.29461032816524724	0.21714406343704334	
32900000	-2826.526322021458	-2724.909765333714	-101.61655668774412	-2724.909765333714	119.54909306379949	4.621273301438542	0.001792362749601522	0.2008484714919629	0.001760906460808467	9.73637760008611E-8	0.17259796603276847	-76.3103802746956	437.7973635007534	508.49254959373053	19.348760562883893	37.99560880517512	37.41214322458492	1	2	8	2	1	0.1785615798517315	0.2902054549930105	0.30830029585324525	0.22293266930200994	
33000000	-2827.117911238445	-2730.926917411545	-96.19099382689959	-2730.926917411545	137.68554366717683	4.690608670096551	0.0013768841464738596	0.05407777677478319	0.0013690510296938262	7.47150173425914E-9	0.06276324727046674	-73.71748379190517	495.449264957913	65.1848453198874	10.864700306114454	39.58968535734621	27.092161814842683	3	3	3	2	3	0.18034066740421104	0.26067853638147337	0.3456219521628794	0.2133588440514335	
33100000	-2824.2288233168993	-2729.3239332941903	-94.90489002270883	-2729.3239332941903	100.30724598517149	3.9146021658319747	0.001559322322687665	0.1565667898614054	0.0017199271136684265	5.46795030061338E-8	0.13844664626018724	-69.55147207139335	444.1859237114025	486.39202588730745	11.071217065794823	21.37797510861978	58.56254167970269	1	2	4	2	5	0.2145431218649576	0.24009520670528267	0.3267359005213946	0.21862577090836238	
33200000	-2817.682661328717	-2723.8433219592075	-93.83933936950945	-2723.8433219592075	96.6787735591581	3.8853942972186744	0.0018545205126698295	0.18169019367337677	0.0018778727096062447	1.1334599767918501E-7	0.18028364835339947	-69.91339525927151	625.6323639112994	476.70126286844425	19.429815494812555	26.248035523650124	17.0436895635081	2	2	4	3	3	0.19000987044667453	0.2840478287603406	0.30242067156476793	0.2235216292282143	
33300000	-2814.640688836353	-2723.3479197733627	-91.29276906299035	-2723.3479197733627	94.3120806451834	3.6339364810394406	0.0012213121147600142	0.5699181560377263	0.0011115269724871252	2.8783482814926176E-7	0.47157492951450664	-68.89796467699105	662.4616229810357	350.3159892246547	9.642833482832714	8.506078822848279	3.3369754138605017	5	1	5	1	2	0.19271769037871878	0.288341254289527	0.29666646218355586	0.22227459314819573	
33400000	-2831.400993566718	-2728.8710721971643	-102.52992136955403	-2728.8710721971643	81.76265160640298	3.5579344249942326	0.00227602642868476	0.030480729327522826	0.002279671425246272	4.3690137063760185E-9	0.02890594105543501	-70.96355986786526	397.6852325193009	1405.112588082518	1378.0852418950844	319.37616145232	27.45750429174329	1	1	1	1	10	0.1710129905358148	0.2645469344340193	0.34327303604887865	0.22116703898128462	
33500000	-2817.3749202798326	-2728.2596006315785	-89.1153196482544	-2728.2596006315785	87.95000158883683	4.533357207288875	0.001954665684596697	0.009306217318766805	0.0019618528864734593	2.3550620950148835E-10	0.00783274236656054	-68.65803771687368	693.3863929995184	33.77877726993933	42.9289033351052	30.41733507253554	13.073372534751421	3	4	2	1	4	0.19926191438070404	0.2883119069838764	0.3031937366314638	0.20923244200395308	
33600000	-2823.0877082274983	-2728.8481143822273	-94.23959384527078	-2728.8481143822273	99.91034394599359	3.7428235268917955	0.0019220959589473954	0.14328137919958564	0.0019530443579141462	4.6051393545272585E-8	0.11150188347886106	-71.31478730038286	626.2753790934444	103.68533373278366	44.117324656966105	13.985162019247642	34.71387152359405	3	1	6	3	1	0.20009553047165168	0.2695071888174352	0.3151550994192562	0.2152421812916543	
33700000	-2814.0788324093405	-2725.799290545871	-88.27954186346966	-2725.799290545871	73.69706098846612	3.639961349048844	0.002591051197288508	0.45469962839213307	0.002119736148946072	1.3024444685098858E-6	0.45666398731755664	-67.1176670950411	656.9017891356076	26.942389254889704	17.002262030531163	17.20605456166276	10.803001811365025	3	2	1	7	1	0.20216625210517042	0.29178174487444425	0.3190088261586501	0.18704317686173252	
33800000	-2827.23759888774	-2721.2261344570984	-106.01146443064202	-2721.2261344570984	122.05061007403339	4.04145786610374	0.001529007148083911	0.21313238630907455	0.0016011735279848384	9.311198977034627E-8	0.1996901402565542	-75.6368575425085	2665.936014034763	1277.893234761971	224.50237396416165	41.67932579682941	58.83386652707304	1	2	1	9	1	0.1914803256060949	0.2792667640897563	0.31348465150733923	0.21576825879680678	
33900000	-2828.9011712347133	-2730.258974242444	-98.6421969922692	-2730.258974242444	130.7556104806089	4.017818061307057	0.0014777119162551187	0.05615578400357012	0.0014193072063162086	9.288176345362848E-9	0.06628818023253803	-73.46636262900807	4238.40934372267	65.22618027544574	36.66495658261205	8.24474285825901	22.78768843873276	3	3	4	2	2	0.19545365491605296	0.2584879481693618	0.344102011200535	0.20195638571404737	
34000000	-2811.787868265768	-2724.3998871900594	-87.38798107570862	-2724.3998871900594	78.75128800939152	4.027975650731641	0.0022970360970569663	9.939419606778358E-4	0.0022962864503347008	4.2177144766170476E-12	8.94228103920793E-4	-68.19476984203393	1405.7845989832165	15.118587085283515	15.286149519519224	19.36303625319115	19.05230155114585	3	2	5	1	3	0.18943316896243115	0.26890050301479024	0.30961110777696377	0.23205522024581193	
34100000	-2817.1230963967805	-2728.741744334818	-88.38135206196225	-2728.741744334818	87.67693989746405	3.7691332335506083	0.001989941109864249	0.2207918662974788	0.001874319302716103	1.3185650046662717E-7	0.19700025110019226	-68.02336121170705	1185.3376175671722	48.271115025575405	14.627801341742423	6.7772116267137745	6.253774833997396	3	3	2	4	2	0.2044557729249855	0.2749418846659231	0.32751771202033836	0.19308463038875015	
34200000	-2809.128533185427	-2729.2893917494553	-79.83914143597167	-2729.2893917494553	45.7474852196907	3.8220804106687836	0.0025743581660626793	0.6223640164552225	0.0025520796449578858	1.900531011403084E-6	0.595026132244398	-56.15492383196114	661.7690187183719	605.6324775279772	9.51318515415485	7.996712114008608	5.118733586848581	1	3	6	3	1	0.17993692780666073	0.24875184832517117	0.34793251510342227	0.22337870876474292	
34300000	-2813.8099400954898	-2728.9284737176395	-84.88146637785049	-2728.9284737176395	59.654097820646435	3.331801153618696	0.0022664544135406893	0.2552581109850515	0.00212231332073029	3.4899575456467665E-7	0.2780260083215632	-66.02423868961928	417.7237176583535	27.04660745868409	36.358258613284065	7.321996948938824	2.074095615941268	3	4	2	4	1	0.18951479667199336	0.2617905820714191	0.3422715757469396	0.20642304550964508	
34400000	-2828.717099807998	-2727.81192664474	-100.90517316325739	-2727.81192664474	138.89432566539176	3.9479133792527876	0.0016461724359888247	0.05409155246554179	0.001629741040238254	1.0290282811831362E-8	0.06115203898566608	-79.22139511007448	2612.157504605618	19.65159650906901	22.395972508876454	10.230498096472578	9.81727532513154	4	5	1	3	1	0.18671678443153641	0.26922962536720574	0.3196567166349226	0.22439687356633234	
34500000	-2818.5982897330546	-2727.0744085135834	-91.52388121947119	-2727.0744085135834	137.61718806894643	3.9259322467752917	0.0012626066043016214	0.07582262910200209	0.0012625105645861692	9.6028368239959E-9	0.07835042746168833	-69.33195468306161	1658.9351922024462	62.63151277131219	23.479222094752775	10.357045086264064	17.62630246507109	3	2	3	5	1	0.1975397198441288	0.25698176942635637	0.31546657604885736	0.23001193468065464	
34600000	-2825.9745991059144	-2726.9095873502592	-99.06501175565501	-2726.9095873502592	74.78311858136213	4.44137663410193	0.0024219080578967334	0.01557931414077543	0.0024076186384749568	9.789989117729561E-10	0.01297347124917569	-76.26114282632241	597.2029458042027	220.8775404715016	49.14513542275972	46.58047782298097	41.79553162156008	1	2	1	4	6	0.19186065238208444	0.25870985678993635	0.34132285291085784	0.20810663791711856	
34700000	-2830.509565996252	-2732.7944189738723	-97.71514702237995	-2732.7944189738723	129.85491362182793	3.875615455340896	0.0016409504192631701	0.015897509704185155	0.0016402458809843248	6.307043772927697E-10	0.015249530051005381	-73.50678858511215	368.5244490077223	753.5975720200327	42.58400263540321	41.3070354928156	38.63019804396758	1	2	3	7	1	0.19421743256360066	0.27742163512541224	0.31521586891203823	0.213145063398946	
34800000	-2815.7044696905778	-2727.12354317204	-88.58092651853751	-2727.12354317204	72.31589175767573	3.3580632946170756	0.0020602751298429674	0.2751510514117583	0.002312735094829229	4.052000688195732E-7	0.29542449218753863	-65.7166982294943	648.1161739282617	125.77610206947921	61.157250117822855	24.242036310326096	14.443036661676622	3	1	1	5	4	0.1863562277877666	0.2834423050798518	0.3145333774030986	0.21566808972928012	
34900000	-2820.5478314470497	-2732.571447670164	-87.97638377688533	-2732.571447670164	82.91977780749215	3.7958119705762225	0.002108890371818266	0.047442599920102774	0.002112832249191278	7.75438687314966E-9	0.041753407401907916	-66.48861203011862	369.48210505544125	62.511675822661076	17.779494715509237	20.818380937429453	65.4501000074683	3	2	4	3	2	0.20464154118286004	0.2875123996744223	0.30624884184515605	0.2015972172975587	
35000000	-2812.1513580020023	-2724.936687014999	-87.21467098700364	-2724.936687014999	68.96110258502578	4.296802056631626	0.0018129737448744744	0.36143098138964513	0.0017557508231524342	2.9667580108136233E-7	0.33088979805135227	-62.8434503394945	974.6910506010609	880.4208138490025	8.391346051326153	7.321673663068019	8.52853003570537	1	2	7	1	3	0.19394500058201927	0.28388368532282854	0.3002592868307223	0.22191202726442696	
35100000	-2814.748261756413	-2728.7067090249006	-86.0415527315123	-2728.7067090249006	68.04281895392147	3.5786180032817234	0.002653804403000907	0.07337506043262462	0.0026448587150767044	4.25371147186123E-8	0.07871780773375608	-66.90217076864411	267.10592182456554	15.33919419808815	27.28057898828948	21.42550193154008	25.655382090036777	3	3	4	1	3	0.20580226125417161	0.23503992403684976	0.32962190307402056	0.22953591163495507	
35200000	-2825.952122798569	-2732.3264340059013	-93.62568879266753	-2732.3264340059013	90.41395508974252	4.066558064444879	0.0020386702122763512	0.0014636582810584218	0.0020382798296250467	8.905635883165677E-12	0.001463475821596226	-70.00928612697862	1019.6395140308986	518.2123818191972	42.7872144306646	61.52545573909789	24.488970759028845	1	2	3	3	5	0.19360176607762908	0.29476343133679545	0.29982884881225075	0.21180595377332162	
35300000	-2809.401904045476	-2730.378803936408	-79.02310010906808	-2730.378803936408	103.18317771576316	4.802943087048407	0.002135000229275484	0.014035731571358753	0.0021261976614640574	8.771284500075816E-10	0.013904805154786593	-52.08194163758348	400.1671611346145	631.8205848760742	6.070242817211512	13.519511177705413	78.20357124689471	1	2	8	2	1	0.17592152447590656	0.2809614034681336	0.3281141496326253	0.21500292242333147	
35400000	-2828.878673393892	-2729.7686512439154	-99.11002214997629	-2729.7686512439154	87.40732075706364	3.7819078405842728	0.0020040275246035622	0.33295032583527107	0.0020396081961418333	3.4462789940534146E-7	0.27724864389139553	-68.92535249840797	991.5176892118182	330.7664757995098	821.1382728836069	71.12197703513233	15.702657800000448	1	1	2	2	8	0.20709668689428537	0.2697290911915103	0.3086569284249537	0.2145172934892476	
35500000	-2825.9782630614004	-2734.0977991603754	-91.88046390102484	-2734.0977991603754	81.81345581237716	3.555722094287016	0.0020529047373846272	0.026949952983503916	0.002056680932046845	2.946949580464968E-9	0.02641364847624873	-67.82523649257759	792.5552937582205	765.6350121370502	28.346323470791074	29.295689694785167	24.94639887336754	2	1	3	4	4	0.2006118162144066	0.2754562105441314	0.3204325980547718	0.20349937518668718	
35600000	-2827.846281909936	-2729.76487276921	-98.08140914072581	-2729.76487276921	126.10274512712917	3.9927159790999864	0.001392513909289421	8.563567581791522E-4	0.0013921566083979955	1.6586125759645382E-12	9.249479627917923E-4	-77.82591723904012	400.9113732477502	488.5215364875125	19.633646568105988	25.06489380153547	10.14444124439584	2	4	5	1	2	0.1875027526881625	0.29257592865349685	0.32165592763800843	0.1982653910203292	
35700000	-2821.5167738255327	-2728.812369870371	-92.70440395516165	-2728.812369870371	103.20517463265435	3.9682773107130362	0.0018617800121172928	0.052981927438741715	0.0018383662872351373	1.0402237514625439E-8	0.05508337112098703	-69.38404054144674	180.48213153085817	457.7570474637457	16.495735400862145	30.995769818584552	35.60183968321097	1	3	6	1	3	0.19885538097792962	0.26331646169604817	0.32203808903643333	0.2157900682895858	
35800000	-2801.201152193914	-2732.1335543471214	-69.06759784679267	-2732.1335543471214	57.05090745299567	3.423793916943605	0.0024580773067064904	0.4160992752592595	0.002001506670041526	1.3442555251731152E-6	0.528718536331833	-53.93029869500232	374.0589114822419	4.405896156323486	1.8954855406897932	2.276829505129104	4.5784693958471046	3	2	4	4	1	0.2043617048764421	0.2850444052405077	0.2846598696861486	0.22593402019689854	
35900000	-2792.3885426013826	-2724.53993227604	-67.84861032534282	-2724.53993227604	63.073703061424325	4.360486401317083	0.0019921605847119397	0.3100540266797269	0.0018008673827979557	4.0432454823850583E-7	0.33197421116641873	-47.23258219858228	2058.2305588095105	399.8396467335459	3.2847560923952153	1.2298840344167086	1.0088842586762476	3	2	2	1	6	0.17768158911632126	0.2749555206686197	0.32005028349167	0.22731260672338593	
36000000	-2824.3020202550283	-2734.8118667865424	-89.49015346848597	-2734.8118667865424	89.51006701442557	4.116913315519911	0.0023471388868689445	0.0252775389888165	0.0023349152146264957	2.5211313586361155E-9	0.021511843692854787	-68.33874917344905	299.1732355293967	286.9403915959221	13.717375748187061	20.167930904805377	28.062864448733215	1	3	1	4	5	0.19175835568115523	0.2743014452637635	0.34458758036426307	0.18935261869081513	
36100000	-2817.6032222302138	-2731.4896124650563	-86.11360976515722	-2731.4896124650563	77.34924284760389	4.335169328065817	0.001985957645925618	0.16795715644481277	0.0020427383890461	1.2740319792023297E-7	0.17576876785697934	-64.36104494989917	1220.0585753633998	26.375754662665138	19.23937104621393	19.67416754789721	12.718358813490338	3	1	1	3	6	0.15868322302633123	0.27476951064798344	0.33694550427059794	0.22960176205508437	
36200000	-2824.82204313871	-2731.018951960034	-93.80309117867608	-2731.018951960034	102.7220651936215	3.9045382853736275	0.001973898320802112	0.036929645130579086	0.001965685525836327	5.169562165299023E-9	0.03655203017079646	-67.57201393656892	493.00020635494843	1025.87283260199	30.032005027937444	13.573183940423192	48.68261681491412	2	2	6	3	1	0.21014417976277244	0.27227599209506737	0.3056524642535977	0.21192736388855946	
36300000	-2806.3083865028625	-2723.3688585962227	-82.93952790663992	-2723.3688585962227	64.40836421831519	3.9095982769523885	0.0025416417033490638	0.19059389745712357	0.002533008232650018	2.6769692943450516E-7	0.20100211463264508	-62.84058275341938	504.3075055867594	30.23512718720082	24.073655691312243	20.52940564787968	8.919916960990104	3	1	3	3	4	0.20806101526743953	0.2542811865503452	0.33548322768408323	0.20217457049812915	
36400000	-2822.518791841477	-2729.4604162770597	-93.05837556441764	-2729.4604162770597	116.41547904339052	4.639453185660097	0.0018523655422937632	6.401486312950562E-4	0.001853130558605808	1.6367638704692773E-12	6.90532946724749E-4	-70.73001134654204	1646.4817801271265	46.49610842590879	16.17208928826549	23.75936100923948	68.47792567364434	3	3	2	5	1	0.20511370407054774	0.25156237521845515	0.3177132676923511	0.22561065301864294	
36500000	-2815.8432478169157	-2729.241866765405	-86.60138105151037	-2729.241866765405	125.54009348827947	4.673549027588698	0.001323053164781442	0.03349782827854001	0.001313906810255161	1.2037693030573272E-9	0.026407775660627023	-65.46250437841415	1737.3449785454427	23.160862908936867	14.799936211405354	6.864550295351563	16.636374818758373	3	1	1	4	5	0.18945082134163263	0.2710463057318445	0.31602499898517367	0.2234778739413462	
36600000	-2824.9384088422526	-2729.680940293248	-95.2574685490043	-2729.680940293248	137.20657766352727	4.5788182828454485	0.0017196047199908495	0.005643349484593287	0.0017176768216524113	9.001984731985709E-11	0.005525257617870357	-71.91859560491706	310.4826103399698	444.56053977008344	21.26422808100115	52.00176607937873	43.52013175086448	1	2	3	7	1	0.20175526931158277	0.25573856118079863	0.31305337120508453	0.22945279830253107	
36700000	-2831.9311671199653	-2731.0539615692446	-100.8772055507205	-2731.0539615692446	104.8281678866407	4.110480494900402	0.0015765494311222369	0.08288208222340311	0.0016280043821285417	1.786743861635528E-8	0.08389055516095496	-75.97412869048766	3044.567217709799	219.683532823149	27.93982592813217	12.855695693690414	20.968587597302907	3	4	4	2	1	0.1944772415524041	0.27176118755522294	0.32559565677541646	0.2081659141169535	
36800000	-2813.3442229336315	-2732.4600090429335	-80.88421389069809	-2732.4600090429335	64.9350995999849	4.140288180328928	0.0019058821983502362	0.35939629842873044	0.0018155584104534539	4.833109331342503E-7	0.3849291801362228	-61.148488901195925	766.6462845639605	65.67098865791979	11.363139657740705	5.320082154337328	3.912243936514393	3	2	4	4	1	0.19388751940717058	0.26139935029233136	0.3290135926749801	0.21569953762551505	
36900000	-2822.362789600241	-2731.1742870712396	-91.18850252900098	-2731.1742870712396	164.17444196907607	3.4472685556111196	0.001202776373308582	0.07510867884904632	0.0012200707018761407	9.840125906986324E-9	0.08279660576786103	-69.18789549394572	1092.1395173385677	42.69705275506283	15.719539743993986	24.374152811202897	32.47773602833607	3	2	4	4	1	0.19945318309324944	0.25259809014487233	0.32998125412237317	0.217967472639502	
37000000	-2824.707167393183	-2735.887454623083	-88.81971277010024	-2735.887454623083	81.4394873466554	4.293378154729077	0.0022142176290450605	0.03409756266941689	0.002215613279698667	5.41561152367579E-9	0.033165445205867145	-68.08204080674452	669.3893023209866	30.47678539127206	18.809017076330843	37.66452496964059	10.036673800719171	3	3	3	2	3	0.18601431392990378	0.2768154169121812	0.3220774577340738	0.21509281142383807	
37100000	-2831.1063996827033	-2726.5563734345083	-104.55002624819497	-2726.5563734345083	133.32257731601226	3.9289143484092874	0.0014076979982570815	0.013229984060193484	0.0013990902389579539	2.7313849170775785E-10	0.011746962493073472	-78.25351320665783	2305.4397970843575	172.9839216777658	142.66936285522067	30.813803518879666	59.85207010715255	3	2	2	6	1	0.19602814895284965	0.2877985287963712	0.30785348647850613	0.20831983577226984	
37200000	-2828.9968327272336	-2731.788020067336	-97.2088126598974	-2731.788020067336	76.06008290058887	3.6283127344167587	0.0020737073157548946	0.10293578957869239	0.0021078874192390577	5.978349291207328E-8	0.11661386509293897	-70.2401438350297	495.66229001243096	1253.5417739057132	174.40175691431355	46.222196490158915	9.309044594888451	1	2	2	4	5	0.1988280794815704	0.24931567958500817	0.3426978084096789	0.20915843252373922	
37300000	-2820.8310401501594	-2730.046644452656	-90.78439569750343	-2730.046644452656	78.32770918458206	3.589895720223046	0.0025497635201546065	0.0026376665522332226	0.0025525769527702346	4.846380976599381E-11	0.0027280285294574965	-68.20030125014233	864.6799741817497	557.1738850076141	48.7694091712624	29.940139548495846	23.139010893056085	3	1	3	1	6	0.19972204634934734	0.26524479175542703	0.333359534355682	0.2016736275395403	
37400000	-2826.7163791280323	-2728.7949680016286	-97.92141112640385	-2728.7949680016286	123.34949933948278	4.067668679646188	0.0017915716416231975	0.10251590449838535	0.001851696225652715	4.4532216790547265E-8	0.1114772565476932	-72.73330525315136	1268.8476546288227	52.9533371203743	26.458786866980088	74.2397273083707	42.05279367171756	3	3	4	1	3	0.2275285784629543	0.25248965582512073	0.30431849292320107	0.21566327278872063	
37500000	-2831.1240609592637	-2726.281932451911	-104.84212850735288	-2726.281932451911	153.15149697139063	4.108720018107966	0.0012304226290532237	0.12047687200258883	0.0012512646567396687	2.3944101788106323E-8	0.12281375818673455	-79.58384951756906	1805.3833658776014	70.06309945688126	55.64881061747235	21.775388984584726	46.23382763157743	3	3	2	1	5	0.18833344500524704	0.27785685475877997	0.32939949606420943	0.20441020417176028	
37600000	-2825.240010030566	-2732.5282399302046	-92.71177010036136	-2732.5282399302046	95.4090125885647	4.444874233321666	0.0018667753245209223	0.012676336676696117	0.0018645033492371485	4.702455721520466E-10	0.011593963089526592	-70.30456454388963	1609.184047078793	143.55109006157673	16.346535364955592	7.784999990021318	21.80708910073239	3	3	4	3	1	0.17678976616825395	0.2690796535970185	0.3125394711619676	0.2415911090727567	
37700000	-2803.939822640933	-2730.1486828212746	-73.79113981965855	-2730.1486828212746	91.2181149472303	3.9086024404905255	0.0019956976495940785	0.048387961016173	0.0020145425877874552	7.68741673349622E-9	0.04420137788398086	-55.00085752301872	893.2543633309117	1.2703743003918635	3.8400998130478934	4.1982192030074375	13.309460201422958	3	4	2	1	4	0.20551283793192074	0.2589947700583359	0.32852711486946534	0.20696527714027477	
37800000	-2825.8896062338963	-2730.039897751107	-95.84970848278893	-2730.039897751107	120.90979726944295	5.034365436696193	0.0015895169633522142	0.05841094796920347	0.0015814081547131573	7.75916837829796E-9	0.05594634880349256	-73.43555449103974	674.2830652570361	233.96209155998577	34.514962586511054	15.733236942860966	21.169290738442346	3	1	3	4	3	0.20500025222308876	0.2783370393464076	0.29934843377863574	0.2173142746518646	
37900000	-2779.2455450475436	-2725.3245277984024	-53.92101724914134	-2725.3245277984024	53.05533860666081	3.868773305954627	0.0026848702853912334	0.5774717465537313	0.0022450271026503523	3.992350309295829E-6	0.894630429179923	-37.80535830387427	714.540775976006	1.519028263264573	1.3123451675759474	2.247317273829888	3.3408689039776447	3	1	6	3	1	0.19769093266301518	0.2496746711186562	0.31374132375328834	0.23889307246503705	
38000000	-2809.9418754074463	-2725.4593787606036	-84.48249664684263	-2725.4593787606036	114.79157982536604	4.585312380221521	0.0017159939516901818	0.0668683387032386	0.0017381924612227065	8.197654933000945E-9	0.05177705203163016	-62.337286191576055	746.4225039783	20.41736988110962	7.66206461367435	13.427458346874392	51.21213612444074	3	1	5	4	1	0.20288445995898577	0.25972450684001	0.32274376911793606	0.21464726408306492	
38100000	-2817.197261174876	-2729.1003837526187	-88.09687742225736	-2729.1003837526187	83.74012639481187	3.9098441963271746	0.0022795061227624982	0.14810695059584625	0.0023478960056357067	9.241405467741465E-8	0.1306629617508978	-67.02283355134962	997.7669596005319	106.97569189892745	11.876473626673185	5.394066950930081	11.26424141420723	3	1	5	1	4	0.16851417579806394	0.2810752090833718	0.3295053750890756	0.2209052400294853	
38200000	-2826.7721377400712	-2737.093478883129	-89.67865885694216	-2737.093478883129	110.86133256928278	3.9274907017788325	0.0019103463798324062	0.05823047828211447	0.0018554535427555642	1.411581543560928E-8	0.062309108688650285	-70.3566469984928	762.6790919014413	19.246858795341236	10.863049979212281	14.786211706008501	15.538140314696637	4	2	2	1	5	0.2157905432846718	0.24597119520308416	0.32461097022688	0.21362729128536082	
38300000	-2827.650225236443	-2731.7670193515596	-95.88320588488354	-2731.7670193515596	147.00261051093491	3.577336081198851	0.0013404244935949858	0.013518828306144936	0.001341973623426583	3.491761248306855E-10	0.013911428234040029	-70.99960434532974	5696.094894899467	32.1750859444175	7.266959376337522	28.044857455038255	16.859771623753108	3	1	5	3	2	0.1892204994438482	0.2644640979055978	0.33216412325907807	0.21415127939147258	
38400000	-2819.8774230822232	-2729.1982938991564	-90.6791291830669	-2729.1982938991564	75.24613866593465	4.458236307794033	0.002076372671408932	0.19833792220977856	0.0019227244283695972	2.2666956628942178E-7	0.23952076589543095	-65.89975468005687	1475.5440642365475	813.4866115317011	21.936174126780067	14.006923643967175	6.118689525027268	2	1	3	7	1	0.1986353048244749	0.23844280987838823	0.33583732359780744	0.2270845616993259	
38500000	-2826.8587061713483	-2727.635947905027	-99.22275826632138	-2727.635947905027	182.5367601783913	4.799000629940494	0.0011636648914646417	0.16506107393797123	0.0012295901291522002	3.5943335749535085E-8	0.15277373134705746	-77.6396158838422	679.7661514541625	18.3554440784614	16.42421240633489	20.361774830137765	33.100104530405	3	1	5	3	2	0.19986939805160425	0.2564933594631657	0.3250474531408745	0.21858978934435203	
38600000	-2830.67686514941	-2732.0170591079864	-98.65980604142361	-2732.0170591079864	138.54714673129723	4.229254651729926	0.0012370708978800533	0.01826796355520109	0.0012402660585246778	5.75362318471997E-10	0.01928858380033019	-73.13760092667607	748.7081250735313	1357.0876696775722	69.40583482984493	22.160047183035054	24.066215055196043	2	1	3	2	6	0.20297087603227343	0.24410202887050195	0.33727016589090275	0.21565692920631835	
38700000	-2827.4280577411528	-2729.415092983741	-98.01296475741195	-2729.415092983741	142.65382205788376	4.12970336124022	0.0014525065257860877	0.30216847480042275	0.0013832488772163802	9.072945527158538E-8	0.21994638978514305	-72.66238800166411	1039.0695321522344	436.656449185344	32.46424480778118	25.06962382477454	23.58330645688775	3	2	1	1	7	0.22198040820629134	0.2529634877919208	0.3082342472992202	0.21682185670256424	
38800000	-2822.7843404544788	-2725.244274750991	-97.54006570348787	-2725.244274750991	137.31301643740443	4.127847689553717	0.0017254275148759501	0.18633773097798123	0.0018311894464510168	1.0303170514035296E-7	0.18013196824640842	-74.11722961557624	1076.8616019580284	61.55792557783745	46.76248423457744	10.876899104298788	23.000260520703947	3	1	4	5	1	0.19911264656606031	0.263844658300476	0.3198175566254985	0.21722513850796185	
38900000	-2819.602353067268	-2733.967589519032	-85.63476354823588	-2733.967589519032	135.2425202640516	4.266739010459758	0.001734687271600476	0.0021351555686217882	0.001734624368397344	1.4597542518470054E-11	0.0022026082421437894	-62.535897477472155	1523.1937163622604	600.6520338087288	9.43482643295167	10.528596269121815	26.04047502696066	1	2	5	2	4	0.18625921467156742	0.2810315337057217	0.3042524066395004	0.2284568449832072	
39000000	-2830.8701044191703	-2728.525856246952	-102.34424817221802	-2728.525856246952	117.21660920382763	3.984829239629913	0.0019390532441499605	0.3135044686832229	0.001749620218672433	3.259220066617707E-7	0.32220436020986215	-74.85144320731584	574.7007849454315	48.17701805568181	210.3790081248214	13.904203484109185	26.983602121716444	3	6	2	2	1	0.1977002350531445	0.24962761593407817	0.3067850895524597	0.24588705946031436	
39100000	-2808.907977724519	-2721.784230859155	-87.12374686536388	-2721.784230859155	70.20815070007274	3.797102267970096	0.0022754330576566866	0.13624999563387927	0.0024128511840790347	1.0873031595837798E-7	0.1408504752302461	-64.13015832425312	879.6700205046392	21.692256382555428	36.42715494526819	50.93469506697637	8.398305887333425	3	1	1	3	6	0.20836690410555453	0.269249186749285	0.31258935638088337	0.2097945527642738	
39200000	-2838.6673618487293	-2729.8658551357894	-108.80150671293997	-2729.8658551357894	113.50640699822173	4.042661487600683	0.0016765844115033237	0.14624438862139277	0.0017112973668158228	4.7960964135810063E-8	0.13219030023859565	-80.23514936473505	7409.8421566428615	308.0855846000668	29.89835693375435	36.00680900679591	35.636498664589816	3	2	1	3	5	0.18415465000106668	0.2686786237562052	0.3343185005702241	0.2128482256725007	
39300000	-2812.9801749343314	-2722.8593276245924	-90.12084730973913	-2722.8593276245924	91.71157804851367	4.208680398282256	0.0019492107112909296	0.11035349592765452	0.0019893871700091686	5.611085353221274E-8	0.11876714829791593	-70.60936758976071	556.6224478620813	28.705757504860486	16.27288802645282	7.167760900330172	15.51481763230551	4	4	2	3	1	0.1902173527945871	0.2754259355926485	0.304130023969185	0.23022668764357604	
39400000	-2819.704566661597	-2721.1925694097936	-98.51199725180335	-2721.1925694097936	79.16663786878098	4.194665000651143	0.0023038270885828455	0.18182244268285175	0.0022994653353787717	1.4548445379186663E-7	0.16611326017994135	-69.84023244707143	1552.171652667008	1371.1930966696257	59.13087517704004	78.47415250950152	9.142516365693474	2	1	4	2	5	0.19689584425177498	0.25648742960919596	0.32347005396745615	0.22314667217156958	
39500000	-2812.4263128710186	-2724.124167223448	-88.30214564757101	-2724.124167223448	142.34446209386405	3.4283259440864384	0.0011357690829424706	0.18602503536652074	0.001167214818467014	6.536511235585753E-8	0.22313088357417918	-64.50803264152613	1656.005666440656	9.713184151494088	21.877711982655704	23.85156080812028	32.745782489784574	3	4	1	3	3	0.20220397245732244	0.27878061051436576	0.30995481395526114	0.20906060307304733	
39600000	-2821.3667940722826	-2729.5059733060284	-91.86082076625401	-2729.5059733060284	78.7937927742175	3.9616182609629957	0.002190529173072378	0.10694282563598408	0.0022346165298294126	2.5310364078741622E-8	0.0711130078389964	-67.28173050156825	802.5129127127085	1164.731901824655	26.03512813688535	15.257285233959808	10.23287646907652	2	1	3	7	1	0.19920341088893811	0.2809281923524788	0.30647622933954843	0.2133921674190313	
39700000	-2803.9034150903017	-2728.4066768179923	-75.49673827230913	-2728.4066768179923	92.40765403258679	3.952171548146708	0.0023460204226510364	0.14431131878665934	0.002362455758779507	1.0265378691224946E-7	0.13720006507825264	-52.17495761242158	825.1572208224682	584.7799941424691	4.522299755309346	5.389343415268734	14.855852101367665	1	2	5	5	1	0.19595353231551965	0.2787156042454589	0.3243847400563817	0.20094612338263648	
39800000	-2832.00179062734	-2729.776588375444	-102.22520225189608	-2729.776588375444	219.98687385193517	3.528511482248851	9.860117055681828E-4	0.16993329907006421	0.001000587331235235	1.9458759492116903E-8	0.13896319179861003	-75.00190280317172	2108.5337885384865	653.3595532479969	48.91210505121031	15.873629180281847	38.13718589816991	3	1	4	5	1	0.17590542924335487	0.27495751187734957	0.31099104823633045	0.23814601064296181	
39900000	-2826.1839046952573	-2725.9358723139435	-100.24803238131376	-2725.9358723139435	98.42032964441768	3.880352464151855	0.0020280676199560276	0.013445174225468768	0.0020293911688484263	5.996037315445415E-10	0.012027660721196673	-77.1694541151147	2007.702207821335	82.72038189150872	67.09772941742112	27.28798458652201	13.0627358764712	4	2	5	2	1	0.19292319541820802	0.29633948780660835	0.3075337411449409	0.20320357563023939	
40000000	-2830.279181398743	-2735.467809536649	-94.81137186209399	-2735.467809536649	62.09117244351623	3.868918806624109	0.002521178265497774	0.6730268177847668	0.0025173395195643516	1.5861350208448503E-6	0.5074731149322064	-66.06741539154919	1776.5145305963201	944.1503284473184	72.95889527321587	37.09616102957406	6.671915444888868	2	1	1	4	6	0.20857168491429634	0.2719455278166458	0.3252440921200544	0.19423869514900013	
40100000	-2833.9214232814115	-2731.8322079412515	-102.08921534016007	-2731.8322079412515	133.71498452378043	4.141023257765424	0.0014368944915887961	0.01848605346834051	0.0014394188566172932	7.313769423464532E-10	0.018794797805059483	-76.29222824729067	3205.6064674352883	129.88475216863105	29.88521411045859	46.49588770540721	59.403710637743366	3	2	1	4	4	0.21494870340581743	0.2605435614457722	0.3132935041399283	0.21121423100847875	
40200000	-2819.791980592003	-2735.555297567869	-84.2366830241342	-2735.555297567869	77.67315963823815	3.5228179231333367	0.0023668778559154655	0.07427000729405919	0.002397133877478827	2.4218118236500827E-8	0.06633572819247209	-62.2902673911919	516.9004831191295	436.74800217243046	32.42739369408306	8.483966113469974	13.062184041683228	2	1	1	7	3	0.18126330133904564	0.29033915297171553	0.33284502021763696	0.19555252547159863	
40300000	-2828.576886784276	-2729.2199586664337	-99.35692811784226	-2729.2199586664337	139.9361985814066	3.905400414016994	0.001270131947550627	0.1996147901538513	0.0013245667274224629	6.0943080115067E-8	0.19023816357058804	-69.22288162951077	1070.672458777523	2126.552323939266	14.932655409016817	28.17505879101636	74.86002665221878	2	1	9	1	1	0.22796326520840116	0.2663605599849558	0.29970331577459997	0.2059728590320397	
40400000	-2817.7223247589727	-2726.2525467642877	-91.46977799468483	-2726.2525467642877	133.65605935199412	3.266941211718615	0.0016953093532768198	0.12848387838522854	0.0016500715230876825	5.0001996231965014E-8	0.13112763431927546	-69.5597950814306	1136.2190606139256	11.001653713812779	16.615108498938692	24.756159053201188	26.484012066155795	3	5	1	1	4	0.1965196217663023	0.24600189595978617	0.33791438695508647	0.2195640953188216	
40500000	-2834.367506492233	-2728.4582404814137	-105.90926601081962	-2728.4582404814137	168.27123003682743	4.525814755046168	0.0010292664118674115	0.13899703669176205	0.0010312754863936622	1.548099643817381E-8	0.12038698787579745	-78.7417691572353	1922.5089971970444	82.50281394971763	103.0226226848485	88.34000052930833	49.70649130330458	3	2	2	3	4	0.20142438077194735	0.2510086871081055	0.3448731571088022	0.20269377501114144	
40600000	-2829.3864653711603	-2721.976053735261	-107.41041163589955	-2721.976053735261	171.1348994936139	3.985891015239963	0.0010929485543677158	0.02452562814264214	0.001088539982703956	8.450800064422099E-10	0.026823111936762088	-82.45748037589125	412.209917161689	724.6311781870335	19.16027873469241	25.26486231507243	63.08010597705788	1	2	2	1	8	0.20060694204936255	0.26333364842076135	0.3168461038208351	0.21921330570903738	
40700000	-2808.1382936084797	-2722.3298697896425	-85.8084238188371	-2722.3298697896425	84.74824924796775	4.31099360538149	0.0024022358594401635	0.1035664652077688	0.002369586460056996	6.660201080040955E-8	0.10967799292511614	-63.8107237998273	1189.9546312329442	21.11858814634764	22.95657540773262	8.25013640959072	21.15522771016021	3	2	4	2	3	0.19238662090912997	0.2664753120558874	0.31978475187535715	0.22135331515962184	
40800000	-2816.8841506007857	-2722.0319079262686	-94.85224267451699	-2722.0319079262686	77.05558733376105	3.998972712542241	0.0020829857353291056	0.34450982941900904	0.002056333054149322	2.2684977131301469E-7	0.2333526748867532	-69.57649104547613	719.543097260179	37.00468327297709	34.794295860780295	94.77967753927051	8.531967293353471	3	4	1	1	5	0.19273626477734782	0.2595118350714216	0.33647143535959395	0.21128046479163293	
40900000	-2840.7588326156974	-2728.553224963404	-112.20560765229352	-2728.553224963404	164.1245270281202	4.252989098334075	0.0010390196183953642	0.10874024778600191	0.0010646304354831194	1.8753872337845082E-8	0.13194574859750194	-81.28239537948608	11173.588164078694	1595.3196945336094	67.29637425521125	49.40970682736654	17.13792425981788	1	3	5	1	4	0.19672125062293605	0.25761949237301485	0.3052357094569035	0.2404235475471419	
41000000	-2818.4448264581156	-2725.3867465420103	-93.05807991610547	-2725.3867465420103	85.5151486080966	3.413982079750885	0.0019373586960749632	0.20027944437693151	0.001990166213786477	1.560729153214162E-7	0.20330338140912335	-73.73031982420353	272.2877947077447	33.288819833976135	30.44241187309557	22.866908133683218	11.233538665964081	3	3	5	1	2	0.19749225290552017	0.24877339305900537	0.3232229103389129	0.23051144369655788	
41100000	-2815.9033515047367	-2731.430848461942	-84.47250304279501	-2731.430848461942	77.72586788260763	3.8163638870007617	0.0026445827244626872	0.00667705031936371	0.002638914580062507	2.9738645430619484E-10	0.006527456519336708	-64.01976689238184	311.8230487981881	344.42833079930966	22.79117318734552	8.412326650559443	20.92211351446906	1	3	2	7	1	0.20388694993744044	0.2653515241647226	0.2977539796051959	0.2330075462926375	
41200000	-2807.961912073886	-2729.6480236303396	-78.31388844354645	-2729.6480236303396	78.29112356908405	4.367832796683671	0.002542169083750919	0.033040446916963076	0.0025646733067471376	5.999292309578558E-9	0.030419603057769588	-58.82403119881886	513.8284341176025	15.79089244128842	20.178811796633084	9.584807662760321	22.81084820525224	3	2	3	5	1	0.19948760948840932	0.27042654859255705	0.31369755756364953	0.2163882843553805	
41300000	-2810.1243104891614	-2718.23239828179	-91.89191220737126	-2718.23239828179	97.16137534550475	3.9871861555048946	0.0019961507079993353	0.15616608022278378	0.0019249482232267681	7.738533677554562E-8	0.1409740733411234	-71.69556299747546	426.1587511055385	32.85919137263374	24.999983120731283	10.633235873166182	21.35950938966624	3	1	5	4	1	0.21411176067741475	0.26097124473354055	0.3057723220042694	0.21914467258477166	
41400000	-2822.9119050562804	-2727.5121025815624	-95.399802474718	-2727.5121025815624	61.47987225189728	3.924777637076683	0.002326714816182579	0.3496382206981467	0.002571619642770154	1.0587262201071456E-6	0.43094741106723883	-66.86313352172499	3761.1296512068843	1181.9099117165313	63.69340293677327	21.041204026695713	10.521528062126839	1	2	3	1	7	0.1590242119649602	0.2844210547914478	0.31984753304589086	0.23670720019769736	
41500000	-2826.6700922212385	-2723.5455143469476	-103.12457787429106	-2723.5455143469476	117.39134215355837	3.9432377028095402	0.001191948693544425	0.26521640269271596	0.001246104348400645	8.452723130753866E-8	0.2330453336986998	-76.52153067455922	663.3740626858258	980.9562798523199	78.1258357606245	11.707959253301397	22.687197740774188	3	1	4	4	2	0.23016436791018302	0.24637960458463193	0.3188335607199796	0.2046224667852016	
41600000	-2793.003404493745	-2723.4975729117696	-69.50583158197578	-2723.4975729117696	68.13186695443727	3.916435205757356	0.0023726369717047345	0.19499232866466376	0.00245053532849297	2.6541993904764163E-7	0.21291347277766118	-52.2421520547229	590.7074263371186	3.5753342430895185	1.8824525519994322	5.96152227476246	7.084036310678448	3	5	2	3	1	0.20456818572541827	0.28117727687308114	0.3013992356189946	0.21285530178250217	
41700000	-2823.4701174930415	-2734.9829704453764	-88.48714704766486	-2734.9829704453764	80.29927567066373	4.250614591249815	0.001993747113840267	0.02359009096969054	0.0019765083171899	1.451163314830201E-9	0.019211312669090784	-67.23556178475529	557.1641681533196	43.01470164124499	10.807391780357573	36.12382479747505	21.77993261053716	4	1	4	3	2	0.18299789272393369	0.25197399254823916	0.34718297446491425	0.2178451402629091	
41800000	-2829.98407242876	-2727.6597638390695	-102.32430858969047	-2727.6597638390695	184.0677077023674	3.692028883162854	0.0010467282488113953	0.051486032302629346	0.0010403005881060461	2.802518720790111E-9	0.05069123320479734	-80.89111695228104	862.8605710917388	35.57337676747882	20.219472799346935	29.825288072823145	29.634575525464005	3	5	3	2	1	0.18713690447413775	0.2753757760019249	0.33370580914639186	0.20378151037754172	
41900000	-2788.603696617912	-2734.8275186013784	-53.77617801653389	-2734.8275186013784	42.2496511555989	3.910622250249733	0.0025056387087497227	0.39980340604247977	0.002412609446146384	7.369654566242723E-7	0.35331371553623114	-42.80776148090755	542.8316832374369	57.75421238852205	0.5032653072689125	0.10879251539703348	0.011523781315413215	3	5	2	2	2	0.21715600204117716	0.2499552597487361	0.33026654941585576	0.20262218879422705	
42000000	-2806.263560791874	-2718.419269402912	-87.84429138896223	-2718.419269402912	50.20259304843821	3.776867947724958	0.002258922715727546	0.5161932056896038	0.002926272704352546	1.7987313259584185E-6	0.47118113216853924	-64.08508453440103	402.2093637170452	279.10774680934617	64.63829602198074	21.314095971129028	10.315281404561524	1	2	1	6	4	0.20976252213376376	0.24900100276324877	0.32237033043167995	0.21886614467130364	
42100000	-2815.6839047520075	-2730.27967767814	-85.40422707386737	-2730.27967767814	79.10499900108621	4.0344435664775675	0.0026063726067405897	0.04958696457142623	0.002521920163057234	1.0335543497130046E-8	0.03963817961499471	-63.532840278038556	557.5333693517576	60.31241599649942	2.9947944832033224	7.335013792672176	32.86880238336888	3	4	1	4	2	0.20328641543845294	0.27558004307097034	0.3017449289083301	0.21938861258224276	
42200000	-2826.2696799844102	-2731.1590590723717	-95.11062091203836	-2731.1590590723717	83.47263284808793	3.5796447059319196	0.002193307035934873	0.14872579165414054	0.002376049324964978	1.0700625602172485E-7	0.1388768227285676	-70.15327383706088	879.0065984865131	516.2063749402664	59.199365524789414	8.735307682635334	21.736400737118867	4	2	2	4	2	0.2241668757081657	0.26893782799228055	0.30362905522621014	0.20326624107333974	
42300000	-2828.519845091295	-2729.706667465004	-98.81317762629088	-2729.706667465004	197.70175636793186	4.282267168437648	0.001051989617572004	0.26055530426235557	9.760313846007087E-4	3.7427049181297556E-8	0.19557681627805398	-73.91781988102241	1473.623409126525	100.07764237029285	13.661784776162362	31.478561971083767	24.7675700932258	3	1	5	4	1	0.20170904358859476	0.2570852631850992	0.3104329888574034	0.2307727043688988	
42400000	-2802.0916087940045	-2723.7009207668116	-78.39068802719312	-2723.7009207668116	63.63315857852462	4.150858580375523	0.002026922748261839	0.5170016743797213	0.0017350127351034204	8.871854626860564E-7	0.5466192725272568	-54.25144719126902	2498.373553395559	10.868315827733763	4.598416152856925	13.943838487080175	16.73043757696766	3	1	6	1	3	0.1864126669856302	0.25719769010830495	0.32966793110131587	0.22672171180474518	
42500000	-2821.1541584272977	-2729.7847805354963	-91.36937789180132	-2729.7847805354963	69.45621282446001	4.027400149792925	0.0025694313098662534	0.13675511848314573	0.0026098234467467596	1.1978502115214092E-7	0.13512486787296815	-66.40410817216267	277.8485386121792	752.8225496378188	32.219390492183564	25.58917243166386	30.34477728061474	1	2	2	7	2	0.18101353114451535	0.27956637270401097	0.30556740798454984	0.2338526881669201	
42600000	-2816.4117873274777	-2731.3979113378614	-85.01387598961647	-2731.3979113378614	70.16887307646053	4.122178199103095	0.0026667280435806557	0.051249977090215074	0.0026539436458511085	1.9925943440449616E-8	0.05277471894980954	-64.98951637785392	875.6854278386437	52.832932929059076	8.216505142035647	12.079033858669376	14.856110612714346	3	5	1	1	4	0.2019085569083717	0.2598665502514237	0.324952700733895	0.2132721921063059	
42700000	-2825.5369443502905	-2728.699872204382	-96.8370721459088	-2728.699872204382	126.13970464401443	4.251264503338899	0.0011499069557296755	0.21041929865949832	0.0011956002548671933	6.720265802604023E-8	0.22856216854564634	-71.12262862246719	3322.3269984928866	155.04916737957532	14.44287710780663	19.551883064355465	23.792430658739786	3	1	3	1	6	0.21565672332215535	0.27644720394044553	0.29084801977781427	0.21704805295958104	
42800000	-2821.3223016806423	-2723.0454454744486	-98.27685620619356	-2723.0454454744486	133.17989193044085	4.121880442827951	0.0013692021179458644	0.14879253185077657	0.0014607737461852885	4.542600626614707E-8	0.15202998234217435	-69.71299420423426	2351.909677038588	3230.484814130521	24.38541252775065	18.84209545007765	17.596068071618213	2	1	4	5	2	0.18179074137694706	0.2734671787022774	0.3059813802031851	0.23876069971758662	
42900000	-2832.5944758154806	-2729.5306944206495	-103.06378139483088	-2729.5306944206495	204.45920135945593	4.082657730730202	0.0011194258177376166	0.16646341261965397	0.0010851074418857715	2.7670664020893387E-8	0.15239514446762686	-75.45254586711704	1022.0953389940096	1125.2324650148137	64.16355067771788	25.116671316540994	49.38672487557693	1	2	1	8	2	0.18478050624201978	0.2607673426526506	0.3372255482677968	0.21722660283752884	
43000000	-2836.7059367342376	-2734.3347297175565	-102.37120701668097	-2734.3347297175565	109.39397088779074	3.3275173855845606	0.0013203825454945993	0.18750083810623644	0.0013059066636857799	3.2852957223587005E-8	0.14311791396592694	-76.96292512957726	1101.4211378489151	127.2420587816653	65.33965893716307	11.593512408372403	39.71743409414563	3	5	1	2	3	0.18919253052574767	0.2646108016748104	0.3310656406023902	0.21513102719704774	
43100000	-2803.994310048753	-2722.8195319302677	-81.17477811848543	-2722.8195319302677	86.01246306071592	4.3021354960867475	0.00139630291137252	0.353387271384878	0.0012103108490584787	1.6365050217386366E-7	0.34838103264825293	-57.503335550758436	3167.7419090681406	753.7343636667264	2.1562277711677313	3.0597723565301056	1.9881351556206959	2	3	1	7	1	0.18584437790177166	0.26144978926736234	0.32399626525424735	0.22870956757661476	
43200000	-2796.422702405312	-2724.168693308786	-72.2540090965261	-2724.168693308786	51.72475871341708	4.006451089411788	0.002458822075438491	0.5817112733156498	0.0024204696615276046	6.81899814973402E-7	0.38402317684553416	-52.832045755267025	586.6543129983013	8.87873085768085	5.730048984401006	7.040482098108071	10.120431805575759	3	1	3	1	6	0.20822773438560324	0.26854327061779076	0.3112628630110129	0.21196613198558925	
43300000	-2808.3765190174995	-2725.146007789887	-83.23051122761241	-2725.146007789887	62.09179668865912	3.8038357865007466	0.002282134854135153	0.7069303599443865	0.0019003673873290165	1.1563826362838792E-6	0.5489951616578128	-60.5363012735669	971.4857318125436	13.464334430489222	14.837670829623294	13.498791028598932	16.09087046553663	3	1	1	7	2	0.1927706139818371	0.2509744127835221	0.3549093026354426	0.20134567059919442	
43400000	-2826.5180999027284	-2728.854321024673	-97.66377887805541	-2728.854321024673	106.480054808112	3.833235662850925	0.0018628756165248222	0.08420062774601791	0.0017374627178472375	1.644692375480299E-8	0.07259155710263084	-70.20047661906708	649.8710698711403	445.61993566552496	26.980549386502293	114.74920656292458	17.772547206254462	2	1	1	1	9	0.2003287825939612	0.25995182788631555	0.30450590483960777	0.23521348468011177	
43500000	-2834.9339857539107	-2734.730169938856	-100.20381581505468	-2734.730169938856	130.37429712144228	3.8042464985944915	0.0013195754669043582	0.18835425547986825	0.0013151487508215316	4.51254226002183E-8	0.16009740036604858	-74.3672750647689	1117.4574625677992	371.5342034739077	129.37156739321895	21.60862880520663	26.910562105137203	3	1	1	2	7	0.21692813442596082	0.27057455481113935	0.28534822770383594	0.2271490830590601	
43600000	-2819.301287887866	-2735.4681450418375	-83.83314284602851	-2735.4681450418375	67.65334049420186	3.7718192329390487	0.002534994476385704	0.015503296281046564	0.002517851308376132	1.469047911887375E-9	0.015218476704495332	-61.42818661215203	452.44050958194254	817.3046468729426	16.439726965366113	15.499385421745268	14.260899652022497	2	1	7	3	1	0.20104320630843625	0.2609296717760876	0.2997416407373473	0.23828548117812504	
43700000	-2819.182078245291	-2723.0125117516236	-96.16956649366745	-2723.0125117516236	111.46755112900988	4.396726180299774	0.0017501283627306416	0.18969932595864672	0.001685727938088149	7.851311516040967E-8	0.16740100186389947	-73.83695473542316	662.628792110886	44.08246093946832	23.547974996791204	25.495293826890936	36.493634460373784	3	5	2	3	1	0.20587699595381664	0.253281698380364	0.34334189751400146	0.19749940815181402	
43800000	-2823.153918143812	-2729.8231942569305	-93.33072388688147	-2729.8231942569305	102.20992214972219	3.9853629656312664	0.0019275149528917427	0.20349009941830282	0.0018245617003121739	1.1602933204412744E-7	0.18147684065778447	-71.45081017716721	617.6850239008436	80.86188231389153	26.337557811476533	21.819264267019346	22.070494915162584	3	3	3	4	1	0.18208338903302915	0.283268846200939	0.3428993577110935	0.19174840705493446	
43900000	-2830.621396519626	-2727.309732743275	-103.31166377635101	-2727.309732743275	105.86798975223113	3.837304715426252	0.0012648405683081923	0.6970264660291846	0.0010457382581141195	5.488868336714243E-7	0.6682681834690087	-70.2392657474117	6109.189805421891	5221.7839545941115	197.43850955015787	19.126412925365024	1.0221960889164348	1	2	6	1	4	0.21220959633295972	0.28582740330348827	0.3037236996682583	0.19823930069528972	
44000000	-2820.722613123376	-2729.904771465387	-90.81784165798892	-2729.904771465387	118.23323391636475	4.270008768748774	0.0016526220273743323	0.020589094089079243	0.0016637063236224457	1.0554829700326446E-9	0.01950662676589772	-65.13683364936114	903.8770421258258	1541.1257720627898	46.322989085200604	6.490836983535258	16.92495023455459	1	2	2	5	4	0.19487497981997587	0.25652313517550496	0.2963662014469583	0.2522356835575569	
44100000	-2820.8785025601987	-2728.3672928318306	-92.51120972836824	-2728.3672928318306	139.37534219362476	3.82544387006953	0.0014669544188200465	0.07485944691253674	0.0014434493463652736	9.823052924405132E-9	0.06804460378675294	-66.41328633550448	936.3712682037004	746.9965481486267	9.65444553412271	11.636201277725172	45.65083344780681	3	1	4	4	2	0.19830497647232864	0.27279379859413627	0.2938090610902319	0.23509216384329928	
44200000	-2827.524483546083	-2733.604621613635	-93.91986193244772	-2733.604621613635	100.91972585302929	4.108393450541852	0.0017773057856206764	0.10583089937883154	0.001857897633163737	3.6942489689928374E-8	0.10581580596162087	-66.52139304575422	1270.673047621982	1135.7598457348743	55.42465939312817	11.940668069345614	35.218985420967115	2	1	2	8	1	0.18368171248826148	0.2712296693561623	0.32717141288173934	0.21791720527383304	
44300000	-2807.5468714444837	-2721.844971338645	-85.70190010583893	-2721.844971338645	89.70427579445659	4.106699514876759	0.002019359266636365	0.16115250012147572	0.002043145774355158	1.0599558946664444E-7	0.16311917251365074	-64.94072022951296	509.36190992207014	17.104684243681113	29.358268492396082	12.899634657345294	19.674166802925562	3	3	2	1	5	0.20280161227536964	0.26213800425163314	0.324606923425534	0.21045346004745938	
44400000	-2824.3728445735087	-2726.9749798966373	-97.39786467687144	-2726.9749798966373	58.763617628271916	3.990195991038918	0.0023038656659189406	0.2218508488459261	0.0023752692522253944	3.0600076331852253E-7	0.2326475556823168	-70.87586085373933	2344.0939822317923	546.6577952408003	43.88732368911987	26.388414437571157	17.293757473212924	1	3	2	3	5	0.20655734640202	0.25700419712194517	0.3204412104359481	0.2159972460400828	
44500000	-2831.1853002251323	-2730.1268306564516	-101.05846956868069	-2730.1268306564516	171.24829700926233	3.8953201075878328	0.0012397987641578976	0.07311722268709013	0.0012297584567414815	8.268834251030284E-9	0.07385616936742954	-75.6965365278243	1108.9051491370824	791.9580991999169	79.44277692522398	21.77776807026007	21.269923667631396	1	2	1	2	8	0.21130788485625546	0.2541874958611771	0.31531359164924355	0.2191910276333199	
44600000	-2828.6727747412215	-2729.2035060708854	-99.46926867033605	-2729.2035060708854	151.11064631731728	4.459629095783813	0.0012908449588427775	0.030582807150558684	0.0012869069926858049	1.372238323961238E-9	0.028628091375885435	-73.60332466121135	1134.0223291887812	1143.0188526548227	22.518078543286443	22.51530484354791	38.228205649182954	1	2	3	4	4	0.18543871888920324	0.28390002337515763	0.299693361086042	0.23096789664959314	
44700000	-2821.2248573708994	-2726.959903765548	-94.26495360535151	-2726.959903765548	151.85596484276084	3.8465972968466247	0.001332103614361557	0.005919847179040612	0.0013305111950628087	5.999830549115443E-11	0.005819115713563477	-72.24282361756747	901.6788463032536	215.19322029652338	44.40339620994423	24.985136137427933	30.671232840649697	3	1	1	4	5	0.18229736146874007	0.2727840124478917	0.32962190237195366	0.21529672371141054	
44800000	-2819.9392867717647	-2728.139141816034	-91.8001449557305	-2728.139141816034	91.47844687677889	4.83351771365774	0.002116759691999513	0.020175404743480965	0.002119595753207071	1.1650202344050771E-9	0.01611229451091112	-69.86700349465316	312.7630125654395	423.98780688486295	60.357187813584446	11.343722749739038	16.843081720202203	1	3	4	2	4	0.18260218678007284	0.24141972539613868	0.3455567369419277	0.23042135088185692	
44900000	-2831.5051874718574	-2728.1259237593936	-103.37926371246405	-2728.1259237593936	145.82364610352914	3.6153011461720608	0.0014175620524228562	0.15133438424760598	0.0014138478276111111	5.2291011544674076E-8	0.16475088909875565	-78.90254783002968	1004.5359857362455	34.56438578167436	19.356129872403326	59.82817489416574	46.418251306722425	3	5	3	1	2	0.18482729336025036	0.29219877007065026	0.334008064970932	0.1889658715981635	
45000000	-2833.180669474748	-2735.7590970394635	-97.4215724352844	-2735.7590970394635	153.38410580618438	4.3504360953772405	0.0010931766706504188	1.0065512762273392E-4	0.0010931396918467812	1.0753589056046022E-14	9.486169768989366E-5	-73.90001634429534	2416.387394249778	1025.5131348358402	22.53748834908894	21.142537874862523	29.561000303502894	1	2	1	2	8	0.18496498921837384	0.2651718152127391	0.33068646915354055	0.2191767264153427	
45100000	-2833.54531029047	-2731.5424868602777	-102.00282343019195	-2731.5424868602777	154.8662879247953	3.9496334212967974	0.001588455783083157	0.19793854042011264	0.0015523018520518773	7.37625239609165E-8	0.17211391327354517	-76.34603304712807	1955.1460470183174	83.15161279269074	46.10773614436432	37.27701202823379	47.656181918032544	3	3	3	1	4	0.18216083879046954	0.2895717021311893	0.3164528195462143	0.21181463953212312	
45200000	-2821.837351934843	-2727.7481373586065	-94.08921457623636	-2727.7481373586065	99.48483682409685	4.778577752948464	0.0020408618657815282	0.10741550993426856	0.0020420841712163757	5.632133169612608E-8	0.1157791944462591	-68.0121073407395	822.7997484158373	267.21977268041746	80.54579688180425	16.3333857637062	55.157428312570424	1	2	1	9	1	0.20160097503656751	0.2639665357117479	0.308332780718006	0.22609970853367478	
45300000	-2829.094981738768	-2733.915185728724	-95.17979601004431	-2733.915185728724	193.09336988612512	4.392923295354873	0.001129321455581124	6.417817165909733E-5	0.001129304760557188	6.3704466080192395E-15	7.067498076183438E-5	-75.76597081191099	612.6931761436812	63.34356287132732	20.63530203475368	34.036217337739345	65.74837328304807	3	1	4	1	5	0.18186539481292935	0.2576956909606595	0.3246314706907041	0.23580744353570326	
45400000	-2825.9385766824425	-2727.399495239122	-98.53908144332048	-2727.399495239122	104.65602975779731	3.7791171092247566	0.0016689720111464491	0.050350405234205066	0.0016482979713219874	8.608608015998777E-9	0.056010895428015746	-71.89498129102144	4170.746753223229	411.58463307446186	58.996960932049	19.034506653050133	28.330653395056736	2	1	5	4	2	0.20884718252786477	0.2515098447529036	0.3162031022749991	0.22343987044422875	
45500000	-2819.3288663442568	-2732.810556023206	-86.51831032105078	-2732.810556023206	86.05336204394546	3.791100581876786	0.002439510484492621	0.002392801189625889	0.0024378942475624383	3.295232037779695E-11	0.0023533810348854824	-63.56653005057632	865.8069273523332	29.319345600213257	65.93717073279772	1.1248202578160653	6.84880142491172	3	1	5	4	1	0.19736509354627657	0.2818812424360678	0.28313194630718147	0.23762171771047041	
45600000	-2822.498669987342	-2729.7524257626164	-92.74624422472552	-2729.7524257626164	72.17292388182366	3.9166096380595126	0.002294635261166505	0.06949782029670126	0.0023730206477289187	1.5388732956209655E-8	0.05324789812202928	-67.99135899972038	577.406944785049	271.3356927345191	11.819557264410253	15.254117474053817	65.86672352059819	3	1	4	5	1	0.2068992119226886	0.27123472034216584	0.30097720602472133	0.22088886171042055	
45700000	-2830.924094423886	-2735.043002818387	-95.88109160549885	-2735.043002818387	131.91795116342806	4.46684179886845	0.001447061450468864	0.15720475534406833	0.0013930459016549019	5.972589620326945E-8	0.16986911518047124	-72.49235313560455	770.1125072575866	64.04565564907553	68.4821091721192	24.23688184012921	27.249426817986976	3	1	4	4	2	0.19721690045273896	0.28200470447116643	0.2949852169038203	0.2257931781722704	
45800000	-2822.733710760177	-2729.120161849419	-93.61354891075774	-2729.120161849419	120.99323575749584	3.7359702013691023	0.0013648772080222487	0.12573289625818118	0.0013844844116152025	4.508747606151312E-8	0.1547247528516704	-70.86978071614199	722.8904122014706	21.07885961049641	11.211071964951786	10.954835784048564	51.48410087539348	3	1	3	2	5	0.19545830857626414	0.26235236859400396	0.34097807331090474	0.20121124951882335	
45900000	-2832.331025942701	-2728.4478528853524	-103.88317305734896	-2728.4478528853524	78.92753589103033	4.4793147956901045	0.002179876062290641	0.24479307469520115	0.0022145892681944735	2.6991226489075755E-7	0.24054617979938686	-73.05193518784579	9426.028677884584	1014.617968403965	100.93540775566588	34.88477192997248	19.512683342032474	1	2	1	2	8	0.1870747942434404	0.2707040269189308	0.3206659068744778	0.2215552719631471	
46000000	-2819.3548644689063	-2728.34124307545	-91.0136213934563	-2728.34124307545	95.30752916788347	3.83822720840267	0.0020402449483796084	0.12263432563236991	0.0020002745987828126	1.2092306255836909E-7	0.16642644646301819	-67.44290627821091	1363.4175741407041	126.76472823760466	58.60380738655619	22.543093625038836	15.174012842345116	3	1	2	1	7	0.20774092282063997	0.26550888399202005	0.3233796953080691	0.20337049787926703	
46100000	-2836.450660902188	-2728.8809580176826	-107.56970288450503	-2728.8809580176826	141.35650212569504	3.6408557876231513	0.0018051713643191406	0.10776334671525808	0.0017449893609586921	3.0924816792312007E-8	0.0997798021137995	-74.76960374520004	5450.022162122263	1186.478351418306	757.0742101802459	19.139785881900917	52.074069790644806	1	1	1	10	1	0.2071475410993937	0.25954346906836845	0.3048383831862818	0.22847060664595226	
46200000	-2817.027640154262	-2730.901283041647	-86.12635711261528	-2730.901283041647	119.71603660414537	4.261671063296219	0.001780276854060732	7.338684968924489E-4	0.0017797566099141116	1.6180740757636254E-12	7.147450486187941E-4	-64.7561919295033	1193.9976859051926	313.1607767850446	11.637205901147048	10.027206183539832	25.90709243202072	3	1	1	5	4	0.21448123229888008	0.27344138114828176	0.2983095355416486	0.21376785101118587	
46300000	-2830.938426957426	-2732.173182665939	-98.76524429148732	-2732.173182665939	105.34479176840165	3.8916627287644943	0.0019674004637789877	0.2084402168365679	0.0017122583004338162	1.1507210994786752E-7	0.1929533894011172	-69.60301012447361	3185.3484622875153	2102.914195893908	12.507025068378985	24.10497076555138	26.441569091041465	1	2	2	8	1	0.22567099752985728	0.23737677788058942	0.3229175344052039	0.2140346901843457	
46400000	-2825.313665284454	-2720.049463897023	-105.26420138743129	-2720.049463897023	141.7253790746716	4.151696316677211	0.0015043717430727895	0.46911439240149444	0.0013375719701034937	4.589928845949153E-7	0.46022428213301525	-77.57712894074531	784.2086901729842	366.0372809742276	205.03679304526221	74.8220819873348	23.082579716190413	3	1	1	4	5	0.19426643539351388	0.2581822178406327	0.3094091468196576	0.23814219994619207	
46500000	-2816.8932622936495	-2728.016090678911	-88.87717161473859	-2728.016090678911	124.48785029320544	4.3052069774231	0.0014280883051801174	4.5477643778951384E-4	0.0014281573590919168	4.777101140892959E-13	4.8400145408578104E-4	-69.05805014922953	1034.9422029509708	135.3456479174051	2.776538081441219	7.566125895841807	17.892126682969685	3	5	2	1	3	0.18664641241278876	0.2785619011656917	0.302307717651375	0.23248396877014083	
46600000	-2816.1344515788005	-2728.6210667376804	-87.51338484111994	-2728.6210667376804	63.910649399093394	3.6382797931807205	0.0025659526627101813	0.0014775616196999006	0.002565026652073109	1.7134205055323375E-11	0.0016133121454914958	-64.89931617765879	160.83609304613927	322.48258613955943	592.5268232057615	20.290297563225327	6.665501762268167	1	1	1	7	4	0.1821361793898382	0.2717344156635492	0.3311868605756307	0.21494254437097812	
46700000	-2821.845521901534	-2728.206536166027	-93.63898573550695	-2728.206536166027	99.8623940335291	3.3052433168025894	0.0019156635028919047	0.11337704103977912	0.0018876167174760382	4.551639072557645E-8	0.11386346375947107	-69.2885763103692	943.3821417427322	663.8571512769197	53.8736426193502	11.480598147821778	16.879772108599024	2	1	6	3	2	0.20423435679282312	0.24668492377891169	0.3056102376825265	0.24347048174573502	
46800000	-2821.0458278158267	-2730.3291864937187	-90.71664132210792	-2730.3291864937187	77.01239335703502	4.021830145405708	0.0015057332385234785	0.3886598946954657	0.0014962528181894337	2.5157803803716956E-7	0.33641521273898917	-63.51297367479875	828.0259486975384	1131.8117119316134	198.4315526545316	10.730171171772167	7.45995908742576	1	2	1	4	6	0.20271882808449987	0.2559609335667176	0.34355782742058066	0.19776241092819813	
46900000	-2821.159926706999	-2728.188981507621	-92.970945199378	-2728.188981507621	132.24672710904343	4.481990759286012	0.001415419419815591	0.1572782671156411	0.0014043099984493036	4.568277331180321E-8	0.14593089634476467	-65.42969989765578	603.4269861785438	871.820925253052	105.57728606948668	16.40657679660526	47.433967690552265	2	1	1	9	1	0.1899419799689317	0.2824007579722349	0.33073475346016873	0.19692250859866084	
47000000	-2807.6737983686066	-2727.46239929128	-80.21139907732686	-2727.46239929128	78.50615345832689	3.856785701381251	0.0026928629932649484	0.0893027875478717	0.0027040442661562204	5.354675806213584E-8	0.08616908233843194	-62.63220907698053	501.8174207825405	9.21192328959798	8.541758840351065	6.610183260397194	12.579054514869831	3	1	1	2	7	0.19335092055108047	0.2756864558946743	0.32110781831554736	0.20985480523869407	
47100000	-2814.8481321217696	-2724.7532586507004	-90.09487347106906	-2724.7532586507004	114.9178859710083	3.88166420811219	0.00190513122230155	0.11118067637695488	0.0018230913685876216	6.985236504741276E-8	0.14212142871574127	-68.21282982215496	864.5963201464838	104.64124695167246	12.464664430772233	5.991561150191567	19.41661607713668	3	3	3	2	3	0.20408946423194158	0.25844104390923894	0.32686995076749287	0.21059954109132278	
47200000	-2821.0716112898176	-2729.0476283593407	-92.0239829304768	-2729.0476283593407	103.59829324459578	3.570429275198821	0.0019360753291665569	0.006415559255369745	0.00193604649787618	1.402491323429208E-10	0.006117068093636648	-72.63382373465976	372.0036459585216	108.10691439772373	36.75154028701754	22.481243527155574	26.20960980375023	3	2	1	5	3	0.19400972099781966	0.26471999299385107	0.31574165067464016	0.22552863533368528	
47300000	-2817.425859801226	-2729.9245648575543	-87.50129494367162	-2729.9245648575543	75.43302408754387	3.848022875727736	0.002457691514389167	0.04523611618884192	0.002449679634170854	1.3521664307390702E-8	0.04784787698331607	-62.74774373433256	325.20177684604846	1001.8561110105144	23.912586283734182	14.935744807068993	27.37453957779818	2	1	7	2	2	0.197539983844606	0.28181456607382066	0.3081608907457259	0.21248455933584365	
47400000	-2812.172089739541	-2728.209810378095	-83.96227936144608	-2728.209810378095	83.55065650804883	4.586628299430932	0.0022548955162701653	0.06606924211267026	0.002291776637315842	2.6115586072231212E-8	0.07060386914761756	-64.11818772259338	504.2377638554369	8.19361018414295	12.241654088866861	18.482820748153742	28.91608047670882	4	1	5	3	1	0.18275699027482115	0.29871494792750874	0.29877632154090006	0.2197517402567663	
47500000	-2836.1094968395955	-2732.314279747224	-103.7952170923714	-2732.314279747224	171.9703263145797	3.7034998372309276	0.0010427316485919402	0.03472342938844346	0.0010510570070131012	1.421430406649942E-9	0.03628974385813545	-76.68937283631264	2649.9623274798137	62.51356561091408	123.75898945383204	95.20971994494673	39.94651078812368	3	3	1	1	6	0.2029075758976882	0.2726829884485399	0.3123552839249009	0.21205415172886727	
47600000	-2822.2393387712714	-2721.1383520505105	-101.10098672076104	-2721.1383520505105	98.63029609789609	3.4518601057972123	0.0015963296105292314	0.16736047322760983	0.0016330993105263855	6.736640738730224E-8	0.15718361897612806	-77.15051097679739	736.0241561005225	288.9087090585878	54.807397546446865	30.038616171701968	27.553772514633224	3	5	1	4	1	0.1860116655136744	0.27804082010341385	0.31831313182512316	0.21763438255778492	
47700000	-2827.9237798624563	-2727.56396087202	-100.3598189904366	-2727.56396087202	86.96756083989976	3.8678279094042565	0.002247914237229264	0.11590104744017417	0.0021560455687458595	5.898316905706934E-8	0.1112464371400222	-67.5877183630744	40604.29770629254	1175.1469108401498	206.94518833610815	15.450905063098679	10.35991647003536	1	2	1	6	4	0.2035371286121099	0.2846646345685327	0.31080852753771687	0.20098970928163673	
47800000	-2809.702310261566	-2720.163489056293	-89.5388212052726	-2720.163489056293	70.52897583562067	3.9993980058707814	0.0013038679562847894	0.6693735092304385	0.0014742447357804587	5.63516360841046E-7	0.5611167861263183	-63.511052236160594	1688.8454150009647	242.59123025988535	22.99462513215258	27.034223797491006	1.8647708974203447	3	1	7	1	2	0.2091538254107051	0.25830669869883083	0.31414770602460185	0.21839176986585837	
47900000	-2805.1339722177186	-2726.9657614311445	-78.16821078657419	-2726.9657614311445	50.672772732375364	3.5244274880902062	0.002296102399806845	0.5036333646848268	0.0023463138566214583	1.5432915924117998E-6	0.5386826166523444	-54.34410083847495	935.7067476261016	587.1283253941333	3.896294894739301	1.444676999901667	5.769526013576117	2	1	1	1	9	0.21535216918196035	0.2665775216076329	0.3094337005175036	0.20863660869289927	
48000000	-2812.8446512868836	-2717.9690297967427	-94.87562149014099	-2717.9690297967427	76.86221288729163	3.9750180449593002	0.0016557584914590538	0.3167276943777233	0.0017611161749411907	2.8257825390090747E-7	0.31515504359671703	-70.8521086471956	384.9551417934052	71.80002718435026	29.767879160870752	85.3407855541527	4.565323058576914	3	1	3	1	6	0.1909985929843819	0.26461915916467055	0.32145318234152426	0.22292906550941935	
48100000	-2815.6962995642443	-2719.7310928088127	-95.96520675543141	-2719.7310928088127	99.75181158801941	4.1495543656328495	0.002055380127715179	0.18521887111319404	0.0019016077653694393	1.0827663629350655E-7	0.16823816567051886	-71.94438885326002	845.0138388583425	144.25520910650278	10.016367446733991	19.709340372470642	42.03779812653577	4	4	3	2	1	0.20231797574888202	0.27659903346243786	0.3009823969513369	0.22010059383733943	
48200000	-2829.484020922279	-2728.6219284152066	-100.86209250707212	-2728.6219284152066	143.09170589332894	3.5988847945053504	0.0014133627531863746	0.03293633643862485	0.0014145985580997352	3.01677810495027E-9	0.039080319064075386	-72.71533603153422	604.0703656510577	1848.4876530379745	234.0034057301499	20.188015523996814	30.437899918404323	2	1	1	5	5	0.20620847643085072	0.28856543425534503	0.2984014195169476	0.2068246697968529	
48300000	-2818.224982119883	-2727.6152116311746	-90.6097704887083	-2727.6152116311746	104.94024186846292	3.4758034135852385	0.0017868798414388432	0.11993690481921518	0.001821033722833849	4.872508056966038E-8	0.1228580856448972	-67.39452760334909	1302.8604511686144	20.273484392018837	16.06460843271841	14.42617327606177	48.34661334014044	3	3	1	1	6	0.20185403055328913	0.2831875379486713	0.3059462786970014	0.20901215280103425	
48400000	-2821.057459684475	-2724.6922134998817	-96.36524618459315	-2724.6922134998817	113.55514280501515	3.8312863585165013	0.0015260508490479684	0.1414991416868688	0.0015518742269314575	2.613123732060046E-8	0.106127155913944	-74.29939777461506	837.0186266282601	90.16769726176982	35.66473574241568	19.44241997129328	17.649793759936795	3	6	1	2	2	0.16569701478827073	0.29558712792209957	0.29893397449723474	0.23978188279239096	
48500000	-2815.7519482293833	-2733.9866900066368	-81.76525822274672	-2733.9866900066368	79.55775969810334	3.9001517249136226	0.0026216544451714025	0.010925446059421088	0.0026256461079661826	8.298992414687856E-10	0.01096138216065757	-66.38947682261636	312.1695390934899	19.238058636566052	7.827236525554464	9.108873879822422	8.42845800328737	4	2	3	3	2	0.17371692321245782	0.29732671288324736	0.29778394117854917	0.2311724227257417	
48600000	-2835.1633237896904	-2736.4413035751068	-98.72202021458362	-2736.4413035751068	82.19516061219852	4.697300699417872	0.0022387395649352613	0.17611910411332657	0.0022227310405039907	1.0522920381843676E-7	0.14604374275018536	-71.50733262167222	1533.9235683888942	914.1651711164789	64.90739959020472	38.462778785390235	22.438900003005685	2	1	4	3	4	0.21261476112031905	0.2544898159811809	0.2970039797752867	0.23589144312320937	
48700000	-2828.2376442298196	-2732.9998007846516	-95.23784344516805	-2732.9998007846516	115.70989223249836	3.319170875737829	0.00199415752048298	0.10713352609790534	0.0019620834909200888	4.252098759820095E-8	0.10512127742064775	-70.26415677314914	1060.4119994400448	801.489100209907	23.38263246568231	24.616587337033135	23.16501149553269	2	1	2	8	1	0.18882388898429006	0.2727973549852193	0.32500654547100166	0.21337221055948508	
48800000	-2832.2584876471487	-2735.3052625966634	-96.95322505048523	-2735.3052625966634	124.68411994799226	3.961955622512956	0.001486684122455814	0.09605112493987389	0.0014358515857298734	2.3453030989862377E-8	0.10263041316875139	-68.699799023614	1788.3479966153568	1583.8739672830093	189.51364846243692	19.405335088498962	24.051532931627506	2	1	2	8	1	0.21051840898506943	0.2710942926803652	0.30935465728861966	0.20903264104594177	
48900000	-2828.0209264282607	-2733.7250832357204	-94.29584319254029	-2733.7250832357204	133.99737588381663	5.148795622875252	0.0015242631655565273	0.08272180938625498	0.0014516549061537954	1.5565535609884583E-8	0.084440329886035	-71.02316833832579	1680.8548995649828	57.71501346494707	10.0325377049715	23.15814676360184	18.627281340131077	3	2	1	2	6	0.20518542443631743	0.2850654635757954	0.29983827409500463	0.20991083789287865	
49000000	-2829.723092145722	-2728.3757229804464	-101.34736916527581	-2728.3757229804464	81.42509553109655	4.772591879509531	0.002185041962556521	0.025091573036242043	0.0021998089916851313	1.93452712991666E-9	0.020048184958001102	-72.6391243266428	2535.823474132294	1108.2170473817305	38.645902717339766	91.26318032618175	21.057024380582526	2	1	5	2	4	0.1757232041299723	0.29013078706552586	0.3285595403024515	0.20558646850204634	
49100000	-2822.5392860966226	-2728.1497065485014	-94.38957954812122	-2728.1497065485014	93.78773692537202	4.46869299242979	0.0021477979918116306	0.16481093674590036	0.0020575128380499533	1.5785881008203798E-7	0.19000646700458465	-72.232541398503	669.1065549844061	190.09821312183772	13.81543133110648	14.018409006593012	18.59943199765342	3	3	2	5	1	0.19485218736264948	0.2600959271505275	0.34589734868943556	0.19915453679738346	
49200000	-2827.4281016791083	-2730.7259966963265	-96.70210498278183	-2730.7259966963265	99.4234745919303	3.312330053879995	0.0019459070831716807	0.04893007143602105	0.0019312014363267213	5.008800966180967E-9	0.03606849008633561	-66.93536335534799	679.3458540675331	1840.9344569799846	736.9813605339286	16.46455408761173	32.36133833736612	2	1	1	8	2	0.21742403260977108	0.2704018243870396	0.29792917259216034	0.21424497041102497	
49300000	-2809.7463802257807	-2722.952698621985	-86.79368160379593	-2722.952698621985	91.61246394596512	3.583907648678703	0.0018072875339672741	0.1426786340990724	0.0019242611556781692	6.954601236824372E-8	0.14266116833537454	-61.76904836262642	556.0324561642946	1044.6008408303105	8.600305501733978	15.141290839068235	20.91502587032341	1	2	9	1	1	0.19400629687347082	0.27356064039311834	0.33616932338913696	0.19626373934426986	
49400000	-2836.066978207832	-2730.846087329324	-105.2208908785083	-2730.846087329324	137.39402739974173	3.4654160853317726	0.0012080891355121348	2.2011390966496357E-5	0.001208086909751381	6.859119192915805E-16	2.1678871020274022E-5	-80.7716281563939	1241.3549163149669	824.6944610679903	96.28191395301218	168.57810274307576	30.288734919489897	1	4	2	2	5	0.18209357140483734	0.2895518720406854	0.31897660636654057	0.20937795018793262	
49500000	-2815.3187153606164	-2730.769518043686	-84.54919731693064	-2730.769518043686	87.74971566590006	3.9860384639576765	0.0023502457809864326	0.1884070854743372	0.0023674735771719167	2.5643704987721826E-7	0.21692867226321655	-62.067391395979676	1500.207763580849	10.663834021859563	14.510004699965549	12.781843522330544	26.926013961960972	3	5	4	1	1	0.1978030185518003	0.2615253459631132	0.3337188540332584	0.20695278145182397	
49600000	-2824.1074524589317	-2730.35308876912	-93.7543636898118	-2730.35308876912	91.67533516395905	3.9479041531058727	0.0022381693560521738	0.07869862300853225	0.002255745276157034	2.607927269359255E-8	0.07204595251298883	-69.337648786643	1421.570369129999	160.29069897892657	65.53949051668862	12.469681718088696	27.35682608055796	3	3	2	4	2	0.19429280975894545	0.26184361892622116	0.3271310337459432	0.21673253756888605	
49700000	-2835.362229315154	-2733.4383922059706	-101.92383710918348	-2733.4383922059706	151.20292255161186	3.759365947422508	0.0011726768146804597	0.05368353202494377	0.0011837418009805812	3.490915573632683E-9	0.05007703254644624	-71.80866495498523	1597.844031899019	1356.838070966419	9.263443919179961	47.26431682528145	56.80544590201564	2	2	3	6	1	0.17866874986027936	0.259650424024585	0.2956772104769914	0.2660036156381401	
49800000	-2824.3230115138335	-2737.102757871543	-87.22025364229067	-2737.102757871543	90.47927615095614	3.2377397709595432	0.002395355588815737	4.6087337336530476E-4	0.002395026744364828	1.3071801778959456E-12	4.7735137528425044E-4	-66.43332882480685	635.1877526993877	10.92063492591618	41.686837337883915	26.134282237382244	42.57756210570201	3	1	1	8	1	0.1995406970347536	0.29857335829087095	0.30712641641279553	0.19475952826157586	
49900000	-2829.4734349841915	-2728.7190055954534	-100.75442938873798	-2728.7190055954534	121.10667543407294	4.510293280594537	0.0010089779221682438	0.28431187617674153	0.0013315290325246537	1.208358359042481E-7	0.28720863961767923	-74.84511312910621	2205.0478345749707	38.762035835543365	77.03681928226524	21.92749977206361	13.67852951645179	3	1	3	2	5	0.17883099385756626	0.25019358774326705	0.33156322717099024	0.23941219122817242	
50000000	-2834.7468613510596	-2734.058810241732	-100.68805110932765	-2734.058810241732	90.72848695911014	4.066560114853173	0.001560111136343046	0.3071368895501221	0.0016954101016401837	1.8152377425137882E-7	0.2635363633877172	-71.75768348208004	1232.8988683523426	1511.9836322372594	177.04034095188774	14.369434197568271	23.534651727579018	2	1	3	5	3	0.19860281947397948	0.25014377169549334	0.31063750589228645	0.24061590293823668	
50100000	-2819.9564946943456	-2729.3130928564324	-90.64340183791337	-2729.3130928564324	82.985763742025	4.5247690808642185	0.0022143771957455257	0.03282914479786696	0.002248002469990043	8.345965266301255E-9	0.04114452901602696	-67.39454025192907	311.01996017143335	540.1336445665006	81.35692625326628	32.876042501045795	14.239531371201338	1	3	2	1	7	0.17687755137944994	0.2867787456301486	0.3387829752582519	0.19756072773214556	
50200000	-2824.6815756792994	-2729.3389064890875	-95.34266919021175	-2729.3389064890875	92.32951481185826	4.100985871053608	0.0017478552083119577	0.12301237371513842	0.0017694544738314224	4.359457046862492E-8	0.12111878885679558	-72.56218062525768	1253.1031601054292	266.56401167251096	16.763471005577212	9.229386409327534	13.678919898764983	4	1	3	4	2	0.18517448753583868	0.2689639831873192	0.3171619497441047	0.22869957953273345	
50300000	-2820.322790719196	-2722.7662141970745	-97.55657652212108	-2722.7662141970745	83.73059626311743	4.3077794549992845	0.0018081302774333179	0.38831718565877843	0.0018778926737298472	4.903331156607491E-7	0.3829820612297859	-72.3957559129658	288.2841231791893	628.3672643345925	22.415096491199353	28.458243423475515	16.550539347002996	1	3	3	6	1	0.19688829596427776	0.27999110743933675	0.3202308815413314	0.20288971505505013	
50400000	-2818.9529327554046	-2728.821487601119	-90.13144515428593	-2728.821487601119	71.96494496818484	3.49460156497059	0.0026117733321393824	0.0667220119530144	0.00267860076775477	4.1760990054962045E-8	0.07715113709540343	-64.61505949551612	236.52858975585892	248.91317940039323	692.1645784547464	26.428751467577612	11.266779348344633	1	1	1	5	6	0.18610373155362725	0.28728259071135714	0.3032986348823777	0.22331504285263398	
50500000	-2824.2395166274196	-2728.6702680606063	-95.56924856681322	-2728.6702680606063	100.93437704145764	3.667419091952422	0.001787739486325037	0.0074511883097654365	0.0017913027828424823	1.9073762447644068E-10	0.007718880267012661	-70.01804095677548	2944.731469152158	576.1556903974832	170.8932042911347	15.045073535697941	14.132090021200456	2	1	1	1	9	0.19815745035609797	0.27996900271235553	0.29585229722371004	0.22602124970783252	
50600000	-2820.8787434826227	-2725.8067400675804	-95.07200341504225	-2725.8067400675804	84.77833329563968	3.945658348719906	0.0020033360987326276	0.21259314945110247	0.0020175402320311633	1.5556089463936383E-7	0.1922597560488332	-67.20720626711068	1060.4442981822735	1372.5524772718804	84.20511657024728	52.441911028942954	16.764200566224243	1	2	1	5	5	0.18378557221519243	0.272568684049181	0.3269692508860638	0.2166764928495587	
50700000	-2822.407850992011	-2727.8598001817713	-94.54805081023957	-2727.8598001817713	115.86500937359206	3.617611527335495	0.0019031016536203552	0.02565445155448046	0.001889254244882337	2.026827632289081E-9	0.023676254488739997	-71.79592206954642	1026.6139916126724	108.37917760429133	24.08688959233668	9.89078407876272	34.998712267648905	3	4	2	4	1	0.20318065874468785	0.24430565070750643	0.3135444221841449	0.23896926836365673	
50800000	-2814.9122215257676	-2729.4428116241024	-85.46940990166529	-2729.4428116241024	84.43484069273414	4.220888336071567	0.002028041025979229	0.004864914361705382	0.002028369790098434	1.27414181985117E-10	0.005561303035347868	-59.67145566882005	2785.62219676839	1124.2873451006137	48.99328444782347	5.546422692762671	16.223446744138073	2	1	1	7	3	0.20087435598773298	0.26795161988955	0.32145127346704916	0.2097227506556638	
50900000	-2814.8337725608353	-2728.676575620588	-86.15719694024715	-2728.676575620588	99.54849946360609	3.9888764887368713	0.0017670013607600339	0.09711623952247689	0.0017662228908702903	2.3492772651492434E-8	0.08784479488829652	-63.12353319745736	1797.2005210849181	54.48616268211131	8.472001527742819	18.915412962574223	22.42724625341438	3	1	2	3	5	0.19477033817080602	0.2829530044905542	0.298379536439799	0.22389712089883684	
51000000	-2825.243091694539	-2725.045012075843	-100.1980796186961	-2725.045012075843	124.5727069389146	4.078705019002183	0.0016988520804655516	0.05115970574054606	0.0016884934127993937	4.8694692586516875E-9	0.041103215219899465	-73.97864097267613	1893.0060500429838	694.5025653768678	28.72852719314884	43.051020604185446	24.884910511573995	1	2	3	4	4	0.1769689856398049	0.2774894853084162	0.32138481699578225	0.22415671205599264	
51100000	-2816.985694901534	-2729.431851186931	-87.55384371460303	-2729.431851186931	74.87625498550682	3.698314253113872	0.0025506487810164394	7.833369647983537E-4	0.0025513932566116043	4.198247279101516E-12	8.03157398910841E-4	-66.81348131207454	782.1740488935833	24.614249500706556	55.75803466992205	24.925152038166473	35.62212765969517	3	3	1	6	1	0.19005612319579646	0.2736546213878053	0.32027097827200457	0.21601827714438973	
51200000	-2847.4116462081925	-2738.1120455637893	-109.2996006444032	-2738.1120455637893	181.21052125521123	2.9199531129234204	0.0013085355916763414	0.12395177865250105	0.0012793669204425387	2.0374900537881132E-8	0.11015220234875134	-82.28817232133213	2271.509918399683	306.5860876872148	32.97483877419473	54.278004026149375	68.33755374741837	3	3	4	2	2	0.18439559808437334	0.29428350716753543	0.31957834635259624	0.20174254839549105	
51300000	-2803.9622464472923	-2719.872140263926	-84.09010618336629	-2719.872140263926	71.68734129734929	4.176391925910597	0.0025664091505327572	0.24338607561411324	0.0026504997424765826	3.2447462704859195E-7	0.21792013818840572	-63.17242166215034	455.17303613885167	15.31697993704807	17.13025044741548	14.001237858696767	31.744731939185435	3	1	5	3	2	0.18763757959889352	0.26690226852320775	0.3226247015891185	0.22283545028877627	
51400000	-2822.2748650800345	-2723.5555041124485	-98.71936096758589	-2723.5555041124485	101.60022024527605	3.458978065654426	0.0017353444553713986	0.061249070082010096	0.001733066421522218	6.110713995279335E-9	0.04540030633083463	-73.80677394569967	984.3547086605237	1107.625567423899	51.55159081352268	23.159922802286882	12.111000981623251	1	2	4	6	1	0.17961579916497308	0.28002336501193353	0.3185353043603376	0.22182553146275172	
51500000	-2819.432598611838	-2736.6632071178533	-82.76939149398464	-2736.6632071178533	74.93149017239305	3.4622170821675065	0.0025084975666452513	0.0015797377519162921	0.0025071546891286198	6.8143531462903536E-12	0.0010409263242002534	-63.4040084024581	1625.3885939652955	78.19806924299259	3.4566628905887278	9.166444335850073	8.878941430899948	3	2	2	4	3	0.19207549640380453	0.2617192297838367	0.3160500590727705	0.23015521473958417	
51600000	-2829.729970018859	-2730.1330630193747	-99.59690699948449	-2730.1330630193747	178.2896652831631	4.593885327803181	0.0011328132003523938	0.0023868470197154976	0.0011320676121738637	9.847705320060982E-12	0.002771392111064185	-76.34556065336213	722.8416857301365	737.0676157288427	59.017245192653384	17.93912491901532	27.24809143867499	1	2	6	4	1	0.2050461572820963	0.2726632534265836	0.3061749569033709	0.21611563238794512	
51700000	-2815.277576570941	-2729.301239252599	-85.97633731834219	-2729.301239252599	92.83160159721922	4.375287824179491	0.0018111456469345846	0.03763745006685635	0.0017968240831834157	3.2786547387046336E-9	0.03171955247659232	-66.2351380738247	396.8754943615517	71.60763138907429	16.76957388594252	25.788023341242106	15.171193994256	3	1	2	2	6	0.20348760478187966	0.2791614560502458	0.31358175929206145	0.20376917987580911	
51800000	-2815.65280775188	-2731.775037126285	-83.87777062559529	-2731.775037126285	84.10787125050719	4.049062582921474	0.002607705944347887	0.0012732547371732059	0.0026087526744245954	1.0923165190682635E-11	0.0012672723471684351	-69.10200410586043	229.49874356819575	8.830783936150507	13.67821002574106	15.643386452227128	7.661019221010011	4	2	4	3	1	0.21118890382170444	0.2511246826164124	0.31211760675776573	0.22556880680411354	
51900000	-2824.5006230299946	-2724.6765683808894	-99.82405464910501	-2724.6765683808894	137.30769717237018	4.25245190256436	0.0013500039337726538	0.014371897266246287	0.0013480818894969617	3.834977486290836E-10	0.014526847485851497	-76.93478245893573	750.2823128646901	115.00904625161124	38.93119052104567	74.71319690582752	12.364146809757374	3	1	2	3	5	0.19487156260041985	0.25200199828366265	0.3219502671826321	0.2311761719332814	
52000000	-2809.342691349762	-2730.146954833481	-79.19573651628112	-2730.146954833481	47.37061253928122	4.19837091024719	0.0023056820548080417	0.3352557791107262	0.002623749836949182	5.36091092899235E-7	0.3117563866058119	-57.14658274004053	800.8220203150646	40.287568788691736	80.85908300313088	5.083023952456019	1.1059578434957433	3	4	1	2	4	0.18903681559514762	0.2771997945698165	0.32453151250317563	0.20923187733185622	
52100000	-2821.020547891851	-2723.749651892759	-97.27089599909202	-2723.749651892759	92.84046136865648	4.156956208260478	0.0015532956248152318	0.7206732767002546	0.0011562453421158202	3.018553597513691E-7	0.4983316693613491	-71.09797183722822	3509.8468031292473	82.11622494126527	5.430568903877501	13.710692408619703	7.394544183792247	3	3	5	1	2	0.1947655730137731	0.2614949208006032	0.324864937606331	0.21887456857928872	
52200000	-2793.3539931224277	-2718.7757249122724	-74.57826821015534	-2718.7757249122724	60.89981060476412	4.466377107000075	0.001981881070557428	0.5167273705043739	0.0019570836645648247	6.731772212190128E-7	0.42834965247410395	-57.20810662952733	486.6745418511596	27.59166952426468	7.966030158821272	1.570855472789669	1.928925692197988	3	4	1	3	3	0.20005480931911196	0.2692031903618708	0.3279656077420011	0.20277639257701227	
52300000	-2817.7070277458324	-2721.205654337096	-96.50137340873661	-2721.205654337096	103.43072553949818	4.316338398770469	0.0012821223585081421	0.4464009427502141	0.0013829974150077944	1.477639077616269E-7	0.2983379541542393	-67.00011062176496	4388.655786921631	2190.794382869894	14.471727124074144	17.346557703816064	12.519016415357159	2	1	4	4	3	0.20950152065775698	0.2521531713393082	0.31859939382456576	0.21974591417836523	
52400000	-2825.939768230529	-2731.603711225177	-94.3360570053521	-2731.603711225177	120.72839914855832	3.772718891255128	0.0015254622294299373	0.03207551917597611	0.0015136474728817595	2.8793372937522313E-9	0.03529344442456794	-65.73405971596497	1377.159563561477	2638.3544878235134	9.94047711518968	32.369706735855885	22.680775946341665	2	1	1	1	9	0.19425688948504638	0.25055972193055254	0.34476778013309684	0.21041560845130042	
52500000	-2813.4111143130785	-2722.10625453321	-91.30485977986835	-2722.10625453321	98.32486985642609	4.46919882375788	0.001726943871238118	0.1833462038337646	0.001771255129191801	1.0221035323323294E-7	0.17750347268903785	-69.74922507078598	811.6620921512514	142.6977604655231	12.541000396867103	9.716990289189667	12.869206823462559	3	3	1	2	5	0.1951433906506464	0.27410784413684425	0.319441048777799	0.21130771643470656	
52600000	-2809.84233996162	-2728.740884224791	-81.10145573682894	-2728.740884224791	85.49975835677095	4.1082723251424635	0.0022498645820473585	0.03622877454685688	0.0022281888075743298	3.4786262685982227E-9	0.026251793810978467	-60.37129026053919	459.2971979627361	75.58194526315859	6.0133199007587805	14.190041119225103	32.70393994986998	3	1	8	1	1	0.19114956797747457	0.25146257592652577	0.32252502081958956	0.2348628352764063	
52700000	-2825.6031874947885	-2733.510847891982	-92.0923396028066	-2733.510847891982	80.73857177863994	3.7790938440642887	0.0022777548031305724	0.016530143159524658	0.0022782363418677393	1.0418846789192042E-9	0.01420842586705618	-71.06144910789084	994.2241820854775	62.31966118184554	57.093125243694004	13.143655455800948	13.022773244898008	3	5	2	3	1	0.20462824595633677	0.2663417686139578	0.2990957831974426	0.22993420223225908	
52800000	-2820.735694830497	-2730.6562917226324	-90.07940310786422	-2730.6562917226324	84.39010063735373	4.087158657857097	0.002203426005455024	0.03872934958819126	0.002244186285674338	4.888928854261723E-9	0.03138893803000218	-65.17183137355755	1076.7261415727037	1451.473747831524	64.46697151537414	12.612243348135532	6.9840404498048345	1	2	2	5	4	0.19082877741585616	0.270638187791043	0.3023014250492755	0.2362316097438216	
52900000	-2819.3351371683075	-2727.3453121487905	-91.98982501951706	-2727.3453121487905	81.66901785168854	3.569592353241925	0.00211453012196609	0.19098794455382506	0.0019727604871620937	1.406173009419557E-7	0.1875502360685934	-68.20715022799006	270.75259890340976	331.45159347186234	20.546085549428906	51.27360364412419	12.591774645722587	1	2	2	3	6	0.20873124650133826	0.2717959266811768	0.2976366897826367	0.22183613703484448	
53000000	-2822.4688527904887	-2728.804078849715	-93.66477394077347	-2728.804078849715	113.93140434992492	3.7110567778269448	0.0018571547087855422	2.896623928647794E-4	0.0018570692835761812	2.1556957849448454E-13	2.500088296919849E-4	-70.59590509509101	2039.6061590233244	38.557036742844815	30.763494289120768	10.295524041894737	50.63723907964738	3	7	1	2	1	0.2079937654415925	0.2656858879290946	0.28991547203235385	0.23640487459695517	
53100000	-2812.5744407028546	-2731.3862808778376	-81.18815982501721	-2731.3862808778376	71.13452559580935	4.716834151812035	0.0026709683819386427	0.04289200140795277	0.0026686582622044695	1.7909971350076944E-8	0.05044273516756679	-62.35986338335429	287.1725272901151	10.51022913931185	13.198690106618265	23.267709337566775	30.409860308509952	3	5	3	2	1	0.18748586950009055	0.2698834049445929	0.2996669937654284	0.24296373178988426	
53200000	-2815.606488623145	-2730.539284372144	-85.06720425100148	-2730.539284372144	96.18470727787206	4.497147853312127	0.0020107725937806857	0.09459716344889345	0.0019413440040630247	4.3997469046856626E-8	0.10521162028440753	-62.791833073286526	653.0460511091892	74.00020650730238	14.28011169613102	4.767632166007392	22.145741774194775	3	1	1	4	5	0.17979315218544512	0.27061348868731033	0.3199722374833388	0.22962112164390186	
53300000	-2815.2637670304407	-2733.1313347065143	-82.13243232392647	-2733.1313347065143	73.41382417162689	4.5339910470086275	0.0026068392851440305	0.08813805719665448	0.0025925554076869804	5.434766391299706E-8	0.08956104574732575	-60.974849682319395	1035.9848657937248	19.22454817160592	7.4217194905623245	15.972729600412336	24.273145492056265	3	1	6	1	3	0.18890949760801923	0.2870551347598686	0.3127163213598467	0.21131904627226158	
53400000	-2819.8009635426174	-2726.4759586172613	-93.3250049253562	-2726.4759586172613	136.03583681942314	4.000228520156659	0.0014269748060094707	0.023247761861944865	0.0014222980843985465	8.636885196301471E-10	0.020647964761061646	-71.31222097477149	1481.196240356876	72.02842104048506	7.409580174177885	9.839789779240096	28.014865642251824	4	4	2	3	1	0.21246903135158898	0.2887536811472139	0.306670541318165	0.19210674618302825	
53500000	-2833.901272144303	-2726.4092891970686	-107.49198294723445	-2726.4092891970686	194.4284095890333	3.7618001611316267	0.0010068938416482396	0.22300619381285752	9.653725491958633E-4	5.353531026218948E-8	0.22797456897807838	-81.22231500553693	917.3571040211193	483.93860726299926	128.98852217225172	15.36944564881862	29.69492766895603	3	2	1	6	2	0.20899046222137177	0.27418470047123966	0.29539704556721946	0.22142779174016528	
53600000	-2831.118779160753	-2730.3944808498627	-100.7242983108904	-2730.3944808498627	185.89069450843448	4.285626213144388	9.865706604786945E-4	6.561265229732664E-4	9.865775449222928E-4	5.614916432705017E-13	7.594861708960448E-4	-78.20245443029643	2338.7123070718208	56.42513825613138	44.48015618475258	43.54116602465563	30.898221039895212	3	1	4	1	5	0.2221552933766506	0.27466864894344667	0.305075335259179	0.19810072242071983	
53700000	-2829.609744826682	-2730.057512703077	-99.55223212360501	-2730.057512703077	126.82535857224114	3.711268431726381	0.001764234269122366	0.1721365989342451	0.001668524693453591	5.555878101997494E-8	0.13721712174683137	-71.3138290484606	284.4492142501492	586.2896728113119	818.3728765756864	37.00939322060462	37.16297203347373	1	1	1	3	8	0.2015510928675458	0.25183719030302865	0.3168539956933405	0.22975772113608126	
53800000	-2826.3783975476517	-2728.1491053684213	-98.22929217923061	-2728.1491053684213	139.21868425428747	4.418310747838451	0.0017549216946065862	0.27689956103236	0.0015249978367634573	1.7101201474608848E-7	0.2593258565653136	-69.6522491150535	710.5498248225788	1126.3517825687109	31.95491927241377	68.88078580895714	34.55998878695587	2	1	7	1	3	0.21646252658818946	0.26288995226986606	0.3115436109044448	0.20910391023749594	
53900000	-2814.774292852465	-2728.235625819265	-86.53866703320014	-2728.235625819265	76.47702506291868	4.680410956605696	0.0024141186059609223	0.1274829128052664	0.002481120371777645	8.093019715091768E-8	0.11485121274197091	-64.36389994575268	752.8767615273886	32.996003808298546	31.0665699676982	20.949501841960416	31.711746910122574	3	1	3	3	4	0.18659796043103932	0.25121936726410354	0.32450221075269653	0.23768046155215697	
54000000	-2814.25827505303	-2727.3841239436524	-86.87415110937765	-2727.3841239436524	95.2769042228229	4.051922922706516	0.0022718741699356997	0.12313084533141842	0.002215627663147589	8.278243334622146E-8	0.12906817716065133	-65.11323007678033	1208.3404151729485	44.86529039855634	6.844145524507237	13.972357215359006	19.669640903903268	4	2	1	5	2	0.19758787592849714	0.28996298175731616	0.3064003433928754	0.20604879892130776	
54100000	-2830.0112092174154	-2723.6889601021035	-106.32224911531182	-2723.6889601021035	159.7545040271706	3.649479278431247	0.0011257115376465353	0.03734990407884036	0.0011278127081442637	1.6510592911189231E-9	0.03563238631806519	-81.68239733866395	1156.4331853867945	138.46509297808146	123.35196465944904	49.12605313488221	40.41070945830974	3	2	5	2	2	0.19961286828465216	0.255715649339397	0.32197881266519973	0.22269266971074764	
54200000	-2825.8796560578985	-2733.7124513742706	-92.16720468362793	-2733.7124513742706	94.35653806704188	3.288336034708335	0.002396505692315281	0.04194955989741797	0.002400734158913553	8.936380732935399E-9	0.03917444912074863	-67.59632406033009	878.2081582390166	727.8992085253464	66.3155018430365	12.252219948295942	24.661267479010952	3	1	2	7	1	0.1801750914396154	0.27523580303812517	0.3199301426337239	0.2246589628885321	
54300000	-2831.432952044744	-2734.007957632584	-97.4249944121602	-2734.007957632584	99.07837743816742	3.8762043682981164	0.002109116301336708	0.007083752208574036	0.0021090985323996454	2.6568774432720347E-10	0.007733469209089627	-73.26687760401764	1547.201566962557	104.61041718731303	48.352270833222626	90.55478401013929	12.865026640109972	2	1	2	2	7	0.2135587920881299	0.23677641015275264	0.3288072119293885	0.22085758582972556	
54400000	-2819.0625575034155	-2728.820427355695	-90.24213014772073	-2728.820427355695	139.2448547968645	4.152576565339084	0.0012401950235241376	0.1248672805737062	0.0013120364950958148	3.868424290130814E-8	0.1547979257080557	-67.74433341567331	884.7087708879826	41.3025428936095	20.17325000316031	15.687102418094085	39.69774131654023	3	2	6	1	2	0.18433816845829876	0.2612315709066082	0.3432312978678945	0.2111989627671952	
54500000	-2814.396606893189	-2726.9140605184225	-87.48254637476639	-2726.9140605184225	110.64079372430038	3.5207969354817417	0.0018427656585252431	0.1047870501942786	0.0019064568330152756	5.732551677250518E-8	0.1266386935416934	-66.35768978446325	944.8624091029708	18.501881570672598	33.34463925175429	9.487481138922522	13.000170198358637	3	2	4	4	1	0.20648252371006354	0.26476270893454046	0.3296679844713387	0.19908678288405388	
54600000	-2805.5720326489795	-2733.097507465356	-72.47452518362334	-2733.097507465356	68.9799747817997	4.821638463580887	0.002567487929875266	0.004901759753422864	0.002568287436160589	1.2473405576683206E-10	0.00435417236376204	-54.49376276424931	709.469543522819	7.821600479900785	9.514548617028025	10.332772632874667	19.581691734649343	3	1	2	5	3	0.18598970446306992	0.25924559480022835	0.31469952961357656	0.2400651711231218	
54700000	-2827.272511008412	-2732.2900175847553	-94.98249342365676	-2732.2900175847553	148.06751533892066	3.3596807596980525	0.0010766289594410737	0.011746913542880306	0.0010774791869150393	2.0713937533110668E-10	0.01335751597841076	-74.12916669816306	979.7938206508835	20.28509002640399	27.64963560607578	33.66051693617479	22.39254754426923	3	3	2	2	4	0.19646664124323807	0.2743821878840126	0.29894630385697574	0.23020486701577025	
54800000	-2821.298596968819	-2723.5564424323434	-97.74215453647562	-2723.5564424323434	120.5558252711663	4.401034349905502	0.0015578458384629269	9.482057853075081E-4	0.0015574099801017108	2.3234349919927042E-12	9.784217883928152E-4	-76.43846489857893	850.9727016713574	399.9254754228913	47.20098185534572	12.368411707522135	18.437809704067405	3	1	6	2	2	0.19714123430552669	0.2608530353933883	0.3188313293013571	0.22317440099972455	
54900000	-2825.355443440566	-2726.820160861833	-98.5352825787332	-2726.820160861833	130.2528439915729	4.279797752833599	0.0014652966033596034	0.051913220358606356	0.0014835867155269676	6.581595038050395E-9	0.05575794234482241	-75.63218538022812	974.6243002789741	120.84840648129514	35.06692617493185	14.714369963152873	32.595656654981084	3	3	2	2	4	0.1874804888167876	0.26608540171556216	0.3265704043140737	0.21986370515357312	
55000000	-2825.9419452499583	-2726.0149312728986	-99.92701397705962	-2726.0149312728986	126.59263414423658	3.885761977730518	0.001343954634911627	0.24342452006889007	0.0013402536011954994	1.0335984622304053E-7	0.24296554016753563	-70.76441779677816	970.8380368944984	777.3414080842634	685.5916881290391	45.886761300816985	23.115024353359345	1	1	1	7	4	0.1979463016970877	0.2878838360769768	0.313066444868499	0.20110341735743306	
55100000	-2835.640767131111	-2732.8867186929565	-102.75404843815447	-2732.8867186929565	116.16000374493301	4.112972646880338	0.0015400408241467596	0.0026443901363595273	0.0015374346505616955	1.212490715727701E-11	0.0022646949314189583	-78.47127671211986	1252.1845797731032	916.1940793338329	54.33089970852489	20.638418879976285	31.066566574933265	5	1	5	2	1	0.19080707266354657	0.29366051648883706	0.2955612451288531	0.21997116571875985	
55200000	-2796.9963272931077	-2721.360581011613	-75.63574628149479	-2721.360581011613	63.05625402950399	4.4161576180798345	0.002081025705585416	0.5023640469367401	0.001784524937083407	1.0402557581414745E-6	0.5493556466893934	-54.34834438545248	924.4433633489083	70.7211492089038	49.694344076482835	2.1422639177312393	1.211610059497147	3	2	1	3	5	0.19031668564716167	0.2614912753221536	0.3362390069628283	0.21195303206785307	
55300000	-2836.4735053329255	-2734.2303962227084	-102.24310911021712	-2734.2303962227084	156.3870255997302	3.1607415651673185	0.0011510410376585922	0.10068061374937505	0.0011449755882969996	1.2040376126256577E-8	0.09565613530032775	-75.9826247537845	1757.5629121076727	1019.3212469742891	35.15849251625232	23.729969739894216	29.756105587660247	3	1	3	6	1	0.19792289903646457	0.2715046286792799	0.3079201295150195	0.22265234276923282	
55400000	-2824.1921230714584	-2730.829531524602	-93.36259154685669	-2730.829531524602	96.29597446068333	4.2462240748328215	0.0019990543816810003	0.005723485871386869	0.0019989523768927744	1.0217978429853421E-10	0.00504847884162556	-71.81554909396431	166.27467405285705	466.49008149458507	33.96726647141407	32.154343886931805	14.485446769747206	1	2	4	4	3	0.19042876279678575	0.24185534505903877	0.33314392199387666	0.23457197015029568	
55500000	-2832.871296395299	-2728.3638138166843	-104.5074825786147	-2728.3638138166843	151.26738728918676	4.295621950701518	0.0012357843492619169	0.06440943236813856	0.0012411168530142482	9.439328579494768E-9	0.07824120063047857	-75.49044799353342	994.5635533771548	1897.2121241579189	154.70158626630243	16.793154968049542	42.284809598205165	2	1	3	4	4	0.19202515653754157	0.27034321094619373	0.3243549183065091	0.21327671420975244	
55600000	-2803.3826128761866	-2726.734987029765	-76.64762584642187	-2726.734987029765	73.48998350467194	4.039795528797498	0.002510244047787469	0.025203924779250965	0.002531850437041138	3.932875813078941E-9	0.0248122180497158	-60.64145685193124	339.08095963871415	2.5954745939604758	6.556705489635345	8.080118251081272	8.811146203363862	3	2	2	1	6	0.18340237994025077	0.2769494128415786	0.31840264466356455	0.22124556255460295	
55700000	-2819.0591728013083	-2727.5516058766107	-91.5075669246977	-2727.5516058766107	84.13870029333393	4.127152955312782	0.0024038376883439975	0.0642107497753807	0.0024094678368353807	2.7948238310353517E-8	0.06944292443690728	-68.73248440355503	360.9712426534416	444.7117110000639	59.700288422907136	18.996087298356304	19.92807173619673	1	2	2	1	8	0.21264472455701527	0.27979319837410443	0.30043422237221645	0.20712785469666067	
55800000	-2810.226399273541	-2725.1295609744852	-85.0968382990561	-2725.1295609744852	121.42622488017777	3.713511819430556	0.0016167319187305586	0.1252595944317562	0.001602691624949203	4.0169094183778744E-8	0.12286316378707286	-59.76331808774391	889.393125312678	1170.1310865477094	11.434827966388982	7.335178321003828	20.69313668333312	2	1	2	5	4	0.2132995229667322	0.2446060127737529	0.2998416114025324	0.2422528528569793	
55900000	-2826.5989917778584	-2731.0868595964776	-95.51213218138074	-2731.0868595964776	98.9270752945761	4.055375736973993	0.0019606269614462577	0.12668715359600002	0.0020064145789393767	5.137045152503138E-8	0.11268194747790897	-71.0263700355532	564.8960630989427	423.93742717417626	209.47017909374995	20.086732510016656	9.851607821904244	2	1	3	1	7	0.20939639413087446	0.2738682950791193	0.3246396695181892	0.19209564127181394	
56000000	-2809.661412726706	-2722.6379342573778	-87.02347846932854	-2722.6379342573778	58.96358379517945	4.373736990368574	0.0019726345029273396	0.5577246279610725	0.001990451639192144	1.1567161095092525E-6	0.593126058179111	-62.57308554451485	1377.5774108211988	96.02262049379834	124.45334223615666	5.3251197716381515	0.15750768033054222	3	2	4	4	1	0.19083039353764214	0.2727208322390816	0.3054827961738085	0.23096597804946467	
56100000	-2816.377409180668	-2730.619570082975	-85.75783909769325	-2730.619570082975	52.320396862713615	3.612914843088574	0.0023918464711937286	0.6324411230539376	0.0023857288401509386	2.201450259875548E-6	0.6798937113255475	-63.20983446033302	433.5049384081748	148.04922267154862	1.485415290331124	4.934377503374544	11.004813760560571	3	4	2	3	2	0.19906666495620604	0.25641482784718655	0.30893589581193237	0.23558261138467199	
56200000	-2797.813778131862	-2718.4104049086254	-79.40337322323644	-2718.4104049086254	65.17621190173259	4.062733260192773	0.0014499921944401304	0.5824801212553181	0.0015651618347420901	7.478872457707971E-7	0.6029626154975848	-60.28459395887954	728.2966319604562	33.178832376028296	12.921887828702463	3.387933780999615	1.604641068188138	3	2	5	1	3	0.18051678525155404	0.28271452839236455	0.31461511465615244	0.22215357169992597	
56300000	-2818.0188549790278	-2726.008184575349	-92.01067040367899	-2726.008184575349	92.97329766449018	3.878601623621449	0.0020908612880258717	0.022526816020745945	0.0021072975193908057	2.652207903387295E-9	0.024524787701063953	-69.92353620200888	1063.7137560698475	156.19277312162367	21.34818670465673	28.125164727901975	17.839157776412545	3	1	2	4	4	0.19293591869667012	0.26538175693472754	0.3231371817441106	0.2185451426244886	
56400000	-2828.768911838325	-2723.56098547504	-105.20792636328487	-2723.56098547504	163.00160847672504	3.9113187565897594	0.001367260535084504	0.17386902724852346	0.0013418953535365395	4.947530720344944E-8	0.16754882649943573	-77.60567457981617	1268.9992893713918	1052.324905790253	42.44335768672733	36.81209764223271	53.340733107469525	1	2	7	2	2	0.20911719137351856	0.2772203850620607	0.28868681860207024	0.2249756049623474	
56500000	-2812.894214622963	-2730.7642798417587	-82.12993478120435	-2730.7642798417587	65.70029234377056	3.42655125125737	0.0024528060468889975	0.28774323959328096	0.0025689269881628745	4.282491726217011E-7	0.24822885735799338	-59.400700489901475	373.98243133184377	3.8594014227252367	13.056266057828687	25.455773454948524	55.92382273092937	3	3	2	4	2	0.17222747239450475	0.2820952592000825	0.3338965785382595	0.21178068986715023	
56600000	-2817.577183773639	-2727.8712572394847	-89.70592653415419	-2727.8712572394847	102.49259964996388	3.8501087857815017	0.0020129445927719045	0.007806095675393382	0.002013123825552563	3.500255445972499E-10	0.009290600149278194	-66.19429604709158	2076.522629231711	665.6557371032261	17.67034417298857	16.337557552731354	14.186008007755609	1	2	2	5	4	0.18331301185136437	0.27543803800172284	0.3217606872019817	0.21948826294492796	
56700000	-2818.618864959419	-2730.828749800704	-87.7901151587151	-2730.828749800704	86.97797245825045	4.0735177960480655	0.001900371088486569	0.08952195896265852	0.0019681521610120517	3.574359783937124E-8	0.09730412757372651	-65.83152231787854	894.4809830372529	90.7654652921634	17.477305044928002	25.348368798356514	17.339932539058697	3	1	6	1	3	0.19282418713377592	0.28391152693222194	0.2979875739212772	0.2252767120127218	
56800000	-2816.4985909991765	-2724.0379486376582	-92.46064236151818	-2724.0379486376582	77.4755531799036	3.7578987088782534	0.0021678609393233467	0.2843436839422307	0.002330101759696646	4.41187168574374E-7	0.30319636238688663	-64.36850889726884	1553.6433125350668	2889.1800876499406	16.22634528257792	14.209292672938266	13.736069826161794	2	1	1	8	2	0.2143880194464046	0.23874313559743246	0.33171286342586515	0.21515598153029455	
56900000	-2824.723411901491	-2727.137958141874	-97.58545375961702	-2727.137958141874	117.50677713916255	3.307132584909989	0.0015905519077504008	0.19414375459616365	0.0015480622307105904	3.1123841020772597E-8	0.11303617984250573	-73.08095488835889	854.9802384016093	39.283966814666805	45.10957180186893	61.15499877193874	69.80538500288485	3	1	6	3	1	0.19992693946561127	0.2754555277360713	0.3178273396835129	0.2067901931148013	
57000000	-2833.119774950243	-2733.7167419426746	-99.40303300756845	-2733.7167419426746	91.4618637755888	3.2419724141405784	0.0017375862882675454	0.111020627021689	0.0017241021480257723	3.160568679355553E-8	0.10234119617530156	-70.85589605350276	3242.018668876732	3131.0849772410393	30.548793765490544	28.309659645494705	12.596008703060843	2	1	2	8	1	0.19882809086102404	0.2675151229704933	0.3107300647210935	0.22292672144738598	
57100000	-2826.7994408281215	-2729.908218150123	-96.8912226779983	-2729.908218150123	135.95667107091302	4.225567192300492	0.0013912735485444425	0.2027873821908889	0.001424464647405554	9.734248439496464E-8	0.21363736694370533	-72.94796662311303	1374.5818920147344	91.40785282465224	6.450626127319894	20.554026722798117	14.59518136511289	3	6	3	1	1	0.17969750759638695	0.24482820005072725	0.3429243132628951	0.23254997908998756	
57200000	-2832.277439215257	-2734.2472657794074	-98.03017343584942	-2734.2472657794074	132.97086150777128	4.06523813916835	0.001479885542012702	0.07214454377458332	0.0014767975134055513	1.3398081733119388E-8	0.07672540144585076	-73.75783820800493	1049.7228387588996	78.77426617189887	47.201148072477274	61.92474742832742	51.914100977848754	3	1	6	1	3	0.19340015813003467	0.2798801969718106	0.32638170542362616	0.20033793947452536	
57300000	-2803.6788948006824	-2728.486436808578	-75.19245799210408	-2728.486436808578	54.71277257731704	3.752395534342638	0.0026629747233918757	0.37995529309102677	0.0024766836740725898	1.2503736463785145E-6	0.45033963008464095	-55.49503428474893	1038.3676099606319	16.904353640773767	14.29666621587673	5.892215976849904	3.5980520333920145	3	1	3	1	6	0.1976116556996488	0.27496957524084265	0.3161709805473123	0.21124778851219297	
57400000	-2795.7047364353834	-2725.7568870353425	-69.94784940004102	-2725.7568870353425	62.40305021016488	3.6421426220622735	0.0025601302204582366	0.1933264061176886	0.0026978169010245267	1.8339494969885465E-7	0.16915899585605199	-52.48430103942006	636.7400177926686	3.0485920893587624	1.9220947416787668	5.338640831846744	9.982449754231158	3	2	2	4	3	0.1990722521605539	0.26251601285955023	0.3366967639559551	0.20171497102393748	
57500000	-2810.192072846763	-2720.576952866854	-89.61511997990937	-2720.576952866854	85.5432109727309	3.7374929516440782	0.0014971972692800028	0.5042588136436018	0.0014013173667371155	5.558898493953638E-7	0.5402425647016726	-64.86447832567197	2518.2889098232777	50.58939940923585	14.372644221772475	8.466663276675604	19.963625443422387	3	1	6	1	3	0.18946428945900357	0.27624449053743194	0.3169803985431902	0.21731082146037095	
57600000	-2829.1891844443817	-2725.6761454857037	-103.51303895867791	-2725.6761454857037	139.96402909123995	4.067184641341682	0.001342023173269124	0.0015273110237412962	0.0013429529599895908	3.560217173012307E-12	0.0014056104529608254	-78.26176279631981	1019.8741617853943	1001.2499029847605	100.2970687786169	30.590592848575664	56.364801760362965	3	1	5	3	2	0.18905176885825403	0.26727095083976093	0.3101424179022553	0.23353486239972637	
57700000	-2819.672153772511	-2723.174213236495	-96.49794053601657	-2723.174213236495	94.07115280033226	3.4680504912076238	0.0017904389642200047	0.06460465627042343	0.0017951957789320327	1.2336202995564635E-8	0.06271810732839142	-72.96765596475788	373.92840987932016	26.940940551981058	88.89777737307813	85.40977273346867	16.652918757821006	3	2	1	3	5	0.20337012254675793	0.26739693185679436	0.3188958273823792	0.21033711821406506	
57800000	-2827.6887999001547	-2728.412522679744	-99.27627722041032	-2728.412522679744	75.79913414680439	4.622953396656107	0.0023298782980147757	0.1989075770047662	0.002554737075045623	2.0844605956456907E-7	0.19708977987692441	-73.80438563571316	1206.8041972570018	734.0741205096115	57.09407735618116	12.807739567650719	13.096363022445567	1	4	2	6	1	0.20679750234629937	0.24663948944074487	0.3240790196176491	0.22248398859530316	
57900000	-2816.548876104624	-2725.536175428454	-91.01270067616987	-2725.536175428454	113.77345190894157	3.5807952520909416	0.001604093340083195	0.23873358186923277	0.0016409314318679487	1.0915592407762459E-7	0.21236797649271041	-67.2368558594795	621.7838941713298	359.3784609722032	27.242704406447587	17.746533446745282	26.957386311035915	2	1	1	8	2	0.2251346879958907	0.2609829869813762	0.3116305695674248	0.20225175545530488	
58000000	-2830.0777281929495	-2738.481140833359	-91.59658735959073	-2738.481140833359	97.8117174530863	4.726186882406516	0.002138173888677252	0.0026049960769991432	0.002136612589898	3.453206862634073E-11	0.0027489398261426644	-68.08393372887598	724.6484158252165	686.2168436412014	86.14041498614398	37.16139672029452	20.85044188525736	2	1	1	3	7	0.18254772455045934	0.28280531780002405	0.29356221103374736	0.24108474661576587	
58100000	-2814.878399526716	-2723.0838616176597	-91.7945379090561	-2723.0838616176597	98.51743956284895	3.634447844576526	0.0015542616712696136	0.23678337186023105	0.00164358252687181	7.274954393938631E-8	0.17076763940745887	-67.5944070920446	1401.4604496593574	171.7193718685819	72.29295544938779	8.213997287832568	12.240974556723872	3	1	2	3	5	0.20105660314594737	0.2778997028146843	0.3153624331699589	0.20568126086940608	
58200000	-2812.4739755157343	-2733.074195504204	-79.39978001153054	-2733.074195504204	90.69134627308479	3.544474027322681	0.001997271388619379	0.001787677504889251	0.0019977604508727553	1.1722789989982916E-11	0.0017140032857400405	-62.16434590835155	862.1429954552913	14.641187730164544	10.72917228401357	11.894201527030255	14.155045641286431	3	4	4	1	2	0.16424927589822771	0.2981048379519501	0.32175802126200376	0.21588786488781514	
58300000	-2822.0468886030967	-2719.9463292325795	-102.10055937051709	-2719.9463292325795	120.56897339363397	3.8392034387961917	0.0014729473977799594	0.19156340161471558	0.0014386596654085645	7.993402399526217E-8	0.1956762159889758	-73.86861304304739	1036.9558321488112	980.3031503191733	154.9659830916962	8.52125294399385	27.541149817352316	1	2	5	4	2	0.17692831234780043	0.2576951293648474	0.3332556700255457	0.23212088826180322	
58400000	-2840.624329685568	-2734.1894052688526	-106.43492441671532	-2734.1894052688526	100.45199503349308	3.7430971485110924	0.0019141076547941776	0.06449691111115208	0.0019226723496996484	1.8533295216826183E-8	0.07136776764466776	-76.41844104495502	1398.8724092818609	414.3238237911073	57.45349296053279	245.56233476031517	55.11163956527725	3	1	3	2	5	0.21566293098074668	0.26603171335447773	0.3086876687788361	0.2096176868859363	
58500000	-2821.9641792288944	-2733.2633105500836	-88.70086867881065	-2733.2633105500836	119.86789760167449	3.8407869960961825	0.0015444724476087969	0.023020451509503787	0.0015617906428017252	1.119407600381674E-9	0.02150272317864026	-68.55765611857147	670.287435778337	16.924692374412956	18.31411413504693	34.71226681002201	13.125766213968149	3	5	2	1	3	0.1939138198345978	0.262833137697937	0.32814875092269935	0.21510429154476268	
58600000	-2816.894515393841	-2724.2360741670886	-92.65844122675274	-2724.2360741670886	86.89524587629336	4.028349221448098	0.0024484126937133234	0.13673893316134453	0.0023214429431052523	1.2519645268416906E-7	0.14797500031266786	-71.13720636130375	283.97117067201515	113.0903873374177	27.38452108081362	47.74668696416875	14.087099648511268	3	2	3	3	3	0.19574365971841906	0.2597896061084227	0.32704297865064513	0.21742375552250987	
58700000	-2836.4350581802855	-2733.6881685008607	-102.74688967942504	-2733.6881685008607	145.28065726541539	4.15461228325965	0.0011209524837433131	0.002822821579263059	0.0011213806514950657	1.2961939467504051E-11	0.0032120200282530387	-79.61128577303839	724.652150241461	205.09965865089663	54.24391251523914	65.20546907744621	76.8063733693988	3	2	1	7	1	0.17073698611888563	0.2770095343825349	0.3627300756317645	0.1895234038668118	
58800000	-2833.0929761328734	-2729.260390296894	-103.83258583597959	-2729.260390296894	112.56404265172117	3.789300574923521	0.0016075657224644893	0.1572111672123969	0.0016072184777933753	4.6709332501311035E-8	0.13586318895376526	-76.74965049041545	1211.8705025917075	39.33872937686385	111.68068437462918	65.01881259985646	76.98808307595748	4	5	1	2	2	0.20325628819502256	0.26210571226571694	0.2921522271383867	0.24248577240087063	
58900000	-2820.6926571958707	-2726.76550926954	-93.92714792633056	-2726.76550926954	86.0180855531625	3.534833898376649	0.0018497013185111231	0.2006301650080278	0.0020061632147959714	1.2139477562374613E-7	0.18215820450059925	-65.907096937614	1860.226724049101	2002.0280384694336	45.78527461946773	9.831801738697076	20.76186586758096	2	1	6	4	1	0.18892649658223282	0.29934454971932123	0.3144929278113511	0.19723602588709185	
59000000	-2827.0599467796496	-2727.2088955593226	-99.85105122032681	-2727.2088955593226	133.645863950809	3.338760189119133	0.001310973244830658	0.1568398166432076	0.001282605383974148	2.1238648294714635E-8	0.11564261021863205	-72.04128431528704	493.397768637508	1315.9963492164572	29.816486485018082	50.05897988570541	50.82480965630227	1	2	2	7	2	0.20614955117199896	0.26176448172260103	0.32727549157019487	0.20481047553520212	
59100000	-2803.5035701019774	-2720.069698152946	-83.43387194903158	-2720.069698152946	75.22309084702967	4.437961209736634	0.001437241995902707	0.510525918462669	0.0015160618326936087	5.076500284056317E-7	0.5212004318819068	-57.49253091065609	1695.25977939539	1328.0558776463477	146.20231705952983	1.5913676007001305	0.2782145802817866	2	1	6	1	4	0.19053907134365652	0.2638363876971434	0.32266371281921385	0.22296082813998322	
59200000	-2814.834003639835	-2733.078520076992	-81.7554835628428	-2733.078520076992	76.56121395760279	5.251532510486503	0.0015453634512608626	0.5806871529221884	0.0014574043140841706	1.081218893078187E-6	0.6225589719311124	-60.41405766111137	1139.6284853265909	34.52162710459699	17.564284141011218	5.270718081701652	2.8072692243831034	3	1	5	1	4	0.18077608858338093	0.27367483971699524	0.2938178653494875	0.25173120635013324	
59300000	-2820.148873908657	-2728.874392266833	-91.274481641824	-2728.874392266833	76.65060510411041	3.551534508416323	0.0023174078306412273	0.20408726196342322	0.0023698837811003855	1.5623430642962604E-7	0.17013310195355108	-69.1953589423067	515.9565484522913	66.51474282724568	30.91344285356957	5.2111787379775505	19.265066808326953	3	3	4	3	1	0.19143711791022378	0.2772861729448822	0.32150080979127565	0.20977589935361537	
59400000	-2822.210346752614	-2723.983762716849	-98.22658403576494	-2723.983762716849	108.08755179678938	4.145407490744888	0.0014788942157893347	0.12568461594883776	0.001511670796135441	3.4994912345577414E-8	0.12918394671890882	-75.07495459710267	773.0283764644284	140.3486970712944	71.30863928107928	26.53158791409743	18.334083188741452	3	1	6	2	2	0.2031185955392558	0.263909476372934	0.30544964513590017	0.22752228295190702	
59500000	-2820.301871870605	-2727.5446528299362	-92.75721904066869	-2727.5446528299362	104.63245996958585	4.607210919762593	0.002003886036733753	0.006012150723268227	0.002001826061128073	1.1660068157804797E-10	0.005388594996147269	-71.7081619092129	710.7775562903457	39.212524085871124	36.36387318448072	30.678506531659473	42.045019041782815	4	6	1	2	1	0.1819607434358933	0.26101212036788785	0.3185344862947302	0.2384926499014856	
59600000	-2832.4308981693503	-2734.2276194499127	-98.2032787194374	-2734.2276194499127	221.34319391734613	4.042162944013186	0.0010205914800067173	0.04711466297700226	0.0010042400312384235	2.0266465420599503E-9	0.04489589884492901	-73.97869277456287	1796.1452936638793	47.37363171830168	45.30701445578624	22.249686263985335	46.070644248700326	3	1	1	6	3	0.1997649331897316	0.2458282994185085	0.31969487557243104	0.23471189181932592	
59700000	-2836.447450835965	-2729.9867019424505	-106.46074889351442	-2729.9867019424505	138.41375648895573	3.6383586698732873	0.0013824816586504526	0.09745089876813902	0.0014339521235886157	2.4144518162994908E-8	0.10888589559569209	-80.16610937595098	334.49571566201894	550.2954806403443	209.4257488732565	139.28667757048257	18.07535869301546	2	2	2	2	6	0.17497917201893973	0.25916020952188856	0.31746509260811906	0.24839552585104976	
59800000	-2819.8338883449046	-2732.632175659993	-87.2017126849112	-2732.632175659993	105.95776056018317	3.597810045601722	0.0016888571629544756	0.25363254703461774	0.0016554312609144781	1.093849685986727E-7	0.1924498913487933	-67.44527227490062	502.7135302235282	11.563611387601545	4.158467251029543	13.180933411238918	16.064824259693896	3	1	2	5	3	0.2140223603439051	0.2781384101392247	0.32156933742290766	0.1862698920939596	
59900000	-2830.0028813800327	-2730.921060136453	-99.08182124357957	-2730.921060136453	143.76797357169767	4.000413904126015	0.0012969127788515491	0.09930415617087184	0.0013149847008390165	1.3661114031920229E-8	0.09213891021675973	-73.24272571226226	3218.6266384226683	19.19225493364954	17.58489316632391	52.79664164148087	30.973538976495306	3	2	1	1	7	0.1862918889681432	0.2768912803800955	0.29852991219601466	0.23828691845574373	
60000000	-2824.141179910445	-2731.621410696321	-92.51976921412383	-2731.621410696321	96.03995715473225	4.752865703997809	0.0020550069490172483	5.056225574673103E-5	0.0020550379080167686	1.1467508759448892E-14	5.210983389091974E-5	-70.32210268930118	672.5211414073549	947.8907252273295	62.620413696766626	23.357902651028443	30.946632550115986	2	1	3	4	4	0.1907963556103803	0.3042305523310536	0.29749649904519715	0.20747659301336616	
60100000	-2826.3599905104516	-2734.1721752183735	-92.18781529207824	-2734.1721752183735	102.03883232190904	3.620971152638622	0.0019240746758121517	0.02508954972407882	0.001921504081375035	2.3960327243458107E-9	0.02546195401192238	-62.44557437623052	4180.779757837664	645.7796619982993	6.375317558342404	32.8647581588092	49.084232325385564	1	2	8	2	1	0.1786553213359344	0.2717179564257797	0.31770806983155736	0.23191865240672563	
60200000	-2812.0257515688713	-2722.344013330542	-89.68173823832934	-2722.344013330542	71.29862146437534	3.952562743704035	0.0018843733102612797	0.6080842616753247	0.001497465581519399	6.557124940387608E-7	0.5456089451714525	-68.13337208350066	619.3625173951115	79.2886953545248	9.355688410729973	14.442156527395158	1.2140987590865084	4	4	2	2	2	0.18231356517325037	0.2746186724910853	0.3221623527498347	0.22090540958582672	
60300000	-2807.5936015134425	-2724.3505579872035	-83.24304352623888	-2724.3505579872035	49.26367702579617	3.8238490845162714	0.002388223073374775	0.6484932171977728	0.0026036090888202123	2.6441775761682254E-6	0.6689949318822049	-56.644281080533474	919.0835480477684	895.963548578749	2.9544878434957025	6.061203349310479	15.798325154866372	1	2	5	5	1	0.20261729962671662	0.2592571980376322	0.3153306144084595	0.22279488792718868	
60400000	-2809.5790401909226	-2729.144933525737	-80.43410666518571	-2729.144933525737	82.4697369170929	4.066243034101481	0.0022690255645108318	0.020738478208630062	0.002252457269859071	1.9767565655968257E-9	0.019589714978957812	-61.254725248666006	939.704651349727	22.16802037903615	14.097037447549425	6.656473946310339	14.885733981852287	3	1	5	1	4	0.19824391982305178	0.2613495640003888	0.3221244754219111	0.21828204075464536	
60500000	-2833.273000943532	-2732.273331412348	-100.99966953118437	-2732.273331412348	140.550411065732	4.393440740900426	0.0015532166362297562	0.1388221415480372	0.0015022127679202245	3.9677949580763316E-8	0.12978977041400325	-74.31983782208117	1417.6286205977503	538.5330520773136	33.97199589770444	58.8888580165138	19.789888686837685	3	1	4	1	5	0.18526518923422186	0.268854385178767	0.303246823568584	0.24263360201842413	
60600000	-2821.931084066399	-2727.1284617886863	-94.80262227771271	-2727.1284617886863	131.97559088779929	3.696220959032274	0.001453712276778997	0.047340950744186316	0.0014171476344123236	2.984408879637105E-9	0.037776392377053075	-71.217353847286	2279.2058091137956	133.0444428741202	17.853821480758427	8.756363279614945	23.499978051738672	3	1	1	1	8	0.20517147980927095	0.24855827101702144	0.308959209838586	0.23731103933511846	
60700000	-2829.0069211495406	-2728.32057337848	-100.68634777106097	-2728.32057337848	103.8608161053964	3.586174389575557	0.001660258474161127	0.17357931520939496	0.0017740083091446319	7.524389859641784E-8	0.15388844450530753	-75.19366030290035	563.8800472484562	1205.246520756648	12.137632099695525	15.422572993135171	21.171980193474145	2	3	1	4	4	0.17691113246456744	0.29465087046181526	0.29844847280627596	0.22998952426733815	
60800000	-2824.7935694201014	-2725.9275437759543	-98.86602564414731	-2725.9275437759543	87.34374478161585	3.835291889008215	0.0016484020257339649	0.2571315629544075	0.0017717735253553796	1.7015485687103589E-7	0.2469380871656601	-75.83552436130162	277.1403797049727	301.2293937790566	35.61197375569596	18.260576828265428	30.906693139774628	2	3	5	3	1	0.18718239057628783	0.2893564397232524	0.32885412200426417	0.19460704769619233	
60900000	-2809.990924985912	-2727.6350452692513	-82.35587971666047	-2727.6350452692513	93.00070416133391	4.2617899556802685	0.0020160382522111603	0.06062446361614315	0.0020275880760220887	1.355735504707538E-8	0.05685529117981519	-60.85958735757519	665.6337657296232	22.694891447909544	7.593119645046387	16.613211525137444	47.18930350669401	3	1	3	5	2	0.1966881485849211	0.25558146594835024	0.3103431134817865	0.23738727198493892	
61000000	-2822.4523177784113	-2733.6975872825433	-88.75473049586799	-2733.6975872825433	100.3608758259966	4.007522489395721	0.0020113231676497476	0.055390280452323436	0.0019601845686826494	9.531616299744124E-9	0.04935794918310853	-69.15275908203083	420.1392629601782	43.60566143352417	26.952988369496783	15.031760443438879	21.899392358479933	3	2	6	1	2	0.17255733800033485	0.2652070837231277	0.32885783573889515	0.23337774253763902	
61100000	-2833.5861753771437	-2730.564400908442	-103.02177446870148	-2730.564400908442	145.56941844696343	4.084873084179322	0.0012735199590406723	0.011276046874314518	0.0012737302818153166	1.9682448111152196E-10	0.011010702163307082	-76.76754784801642	2428.1289652616892	925.773409867104	34.02589212911863	21.376202835091277	43.130046081685386	1	2	2	5	4	0.17084289449387519	0.2978371934633456	0.32228443680509605	0.20903547523767987	
61200000	-2820.4706976088037	-2726.9601059392144	-93.5105916695892	-2726.9601059392144	81.32188535909664	3.4598826892958816	0.0026084538801343995	0.05062774963883006	0.0025911146232720506	1.3255726980217453E-8	0.044700831387091085	-66.37913574101431	1245.0681623495723	1528.1090532619392	83.36125770602833	7.090584646579997	21.430614188802327	2	1	5	3	3	0.21062120374945184	0.2585765944629276	0.32563795701227033	0.20516424477534692	
61300000	-2823.8543877582733	-2728.1064040939195	-95.7479836643538	-2728.1064040939195	123.7719861223348	3.9281891291767432	0.0015786993291958893	0.04939334688295449	0.0015676805881344904	7.846008969955664E-9	0.05610318528422732	-72.67502225674562	1172.0459216916802	146.08264022430484	60.67081363420908	15.17907413831419	21.685827456647946	3	2	3	4	2	0.209825500922298	0.2601824557594582	0.3256896891445509	0.20430235417368958	
61400000	-2830.1435547607657	-2732.3414751234777	-97.80207963728792	-2732.3414751234777	93.34844122653962	3.8562960573549154	0.0020657306478035326	0.0014926053462018087	0.0020662668611567195	6.732826919000125E-12	0.0012563578734298261	-70.84418287240315	774.8301182108121	276.87372333212323	564.1522753367743	254.8142901331442	39.299699875432374	1	1	1	1	10	0.2128745646671864	0.2661941358337581	0.300623434178779	0.22030786532027327	
61500000	-2830.927955600598	-2722.53133080723	-108.39662479336819	-2722.53133080723	141.79558420888765	3.4059886053701285	0.0011293691782760106	0.20219409738236838	0.001180714010244314	5.218700665546596E-8	0.19575105820896493	-82.73054892297108	820.660010236284	431.43345248607	232.7860521770152	19.541364045327615	15.94624185858306	1	4	3	3	3	0.20832191274082126	0.2799117110243244	0.28826304523570623	0.22350333099914488	
61600000	-2814.0060561063997	-2729.337717106957	-84.66833899944271	-2729.337717106957	87.20498524351395	3.9280121169296858	0.0016791619493082938	0.12183350180580202	0.0018271382772170265	5.444881884249259E-8	0.13182689294169558	-63.10594637553203	1614.5158108641633	42.74481058672419	5.739098946571662	11.156405818572228	13.975608754416328	3	1	5	2	3	0.21720312601515962	0.24506894482526084	0.32399080652309636	0.2137371226364799	
61700000	-2808.9532517634093	-2729.593271589814	-79.35998017359547	-2729.593271589814	43.46424353621206	4.336703313690917	0.0026950649897522203	0.6490013242692972	0.0027765286272570947	3.0669276817229733E-6	0.7453278843621607	-61.317530186043086	303.05258405402947	29.906158791310126	7.4135408623693015	5.666363630150683	3.2579773300691137	4	1	2	6	1	0.17225980392035084	0.2676269934247451	0.3189834367118759	0.24112976594302496	
61800000	-2796.83631240449	-2724.3601642469494	-72.47614815754072	-2724.3601642469494	59.28844272061443	4.025468846974371	0.0018968304640709535	0.3516968267835019	0.0019251188969175842	5.791547973937999E-7	0.3985764652538375	-51.07607295860738	1280.07084366249	257.7429720215345	6.163130181589252	1.4715682650121116	3.2852761899796157	4	1	3	4	2	0.1885703840784189	0.26371052638895515	0.31774510543374324	0.22997398409887956	
61900000	-2803.4240837145417	-2729.298034618017	-74.12604909652474	-2729.298034618017	67.12919625056469	3.606065670805094	0.0016124015889140745	0.49489221131790023	0.0016025319211016777	6.848864725075932E-7	0.5267405864073982	-55.72140702636475	1022.4625399713782	9.355315743292595	12.447991051429712	3.1639813230474316	0.018104088190645864	3	1	7	2	1	0.19910964528191205	0.261614773331177	0.33151910911328586	0.2077564722736219	
62000000	-2826.4767541698525	-2727.60845127937	-98.86830289048233	-2727.60845127937	171.2865422289494	4.017540849251053	0.0010988301753258524	0.03523734544067057	0.0010925160790006576	1.3717920300798172E-9	0.033792221107108625	-73.69018242957897	804.0549379704921	1513.0137277479068	12.975114320376527	16.668769805854343	19.642302488829	1	2	1	3	7	0.1941277889719469	0.2588128958433188	0.32897000950599214	0.21808930567873883	
62100000	-2804.8979879409376	-2726.21718584264	-78.68080209829739	-2726.21718584264	57.95035089494231	3.588123701967797	0.001791996301572024	0.6676296587536615	0.0019478749781323519	1.7534495068013442E-6	0.8114263177083378	-60.637576436211205	864.5820369853298	34.5576281139289	10.15063567348595	1.510723112869926	0.21669545223876618	3	3	5	2	1	0.2171929773799899	0.2738397672432285	0.31298291537748835	0.1959843399992899	
62200000	-2821.9792194107213	-2729.907372610221	-92.07184680050018	-2729.907372610221	71.8266542560893	4.262954742337268	0.0023607159038233697	0.28307642206552946	0.0023645578208740616	3.992558804772239E-7	0.2600137724900859	-70.41944094130307	415.9686591880514	53.13197192054684	87.54345853321222	3.915232156407225	5.993410093024462	4	1	3	3	3	0.2110999278958291	0.2691563049937479	0.3131563746543651	0.2065873924560546	
62300000	-2808.304632934543	-2724.94095910927	-83.36367382527291	-2724.94095910927	77.23432293208894	3.967060431051047	0.0023172503850209876	0.2689487801250893	0.0023792273631113967	3.723337199278643E-7	0.2632393956436485	-61.18862197147996	1135.8138857596086	62.9078320529671	16.46876363237395	3.5813215708124218	11.003276295885469	3	1	6	1	3	0.1987673210371113	0.2798660468314402	0.3168271613790277	0.20453947075241727	
62400000	-2828.9074380788215	-2727.3080862812544	-101.59935179756708	-2727.3080862812544	177.8334923530478	3.946196461251291	0.0010449172519688267	0.11129250311526244	0.0010427213859571993	1.857454934392553E-8	0.1311609741135577	-74.8613929293618	1211.3905892581788	138.66581746980933	27.96286267254939	59.4249607245002	136.4788661495758	3	1	4	5	1	0.19640903190383419	0.2709297026075457	0.29937375839842106	0.23328750709019552	
62500000	-2812.170162753541	-2722.114235132937	-90.05592762060364	-2722.114235132937	89.80213866625225	4.652299767875022	0.0019756639410307016	0.16540950122170672	0.0020133371602620172	8.444353502940025E-8	0.14678416046935172	-66.28970777322365	1037.7194259969813	18.40765204981298	21.956846007129784	24.86853009860083	57.89463345014459	3	5	1	3	2	0.18052035675310735	0.26834196313423814	0.3175353145926189	0.23360236552003208	
62600000	-2816.519388193655	-2730.556088471185	-85.96329972246963	-2730.556088471185	74.4274589013763	4.144344411233935	0.00116954500831407	0.42263766714019874	0.0013369740719686018	2.5202950905763713E-7	0.41067003238600497	-61.562629516758776	1262.2961133485005	999.9826152583573	102.83340519626523	1.5758620754040131	0.4237873937187334	2	1	6	2	3	0.18568865389591832	0.2665947227912644	0.35098332301920643	0.1967333002936073	
62700000	-2804.25189890691	-2726.86186898814	-77.39002991876968	-2726.86186898814	52.978953758805886	4.742562707546759	0.002552377378783048	0.35732820353524913	0.0021790523157737864	1.0219627245235394E-6	0.4278466613434376	-52.58456246321384	529.2591784113683	574.1619064558304	166.1793877219232	6.334381864227743	4.2125858056239265	2	1	1	2	8	0.17538788381246537	0.25888018285469716	0.3213445542506812	0.24438737908215274	
62800000	-2814.6644768293168	-2726.288338588116	-88.37613824120099	-2726.288338588116	78.87009193390465	3.5366829039737024	0.0019916785883808555	0.6472036276044089	0.0013234516396061309	1.4307043425133888E-6	0.6857758024776115	-62.299571744942185	1740.121525065499	12.811776811048148	53.23851087484004	5.665192538652473	6.170349606332489	3	2	3	2	4	0.19642821082609502	0.27886841146034524	0.3217308602909845	0.20297251742257175	
62900000	-2797.9573179688628	-2725.826109440173	-72.13120852869011	-2725.826109440173	52.80710928986296	4.192257178953976	0.0024645841606135126	0.43911080086587445	0.0022602045019023105	1.6550456518804132E-6	0.48779181195501176	-51.306167339669656	1004.9204351066851	86.95806157042676	23.837730324229312	4.27233681953735	1.5005503590202993	3	2	1	1	7	0.19696571351736783	0.2473405055788204	0.34052445391741837	0.21516932698639	
63000000	-2806.4740552125236	-2718.504092664758	-87.96996254776577	-2718.504092664758	72.38623334145795	3.9570768199373405	0.0015714310581586605	0.4819171388338775	0.001606880735431713	5.844268067736595E-7	0.4828382183141209	-64.97186762014115	553.9237796681444	278.8092973863002	50.50811376528103	6.354151589323481	6.67179148452351	4	1	1	5	3	0.19742073550395178	0.26719766419853885	0.32531536226039703	0.21006623803710892	
63100000	-2815.4147615027864	-2726.708388937685	-88.70637256510166	-2726.708388937685	83.36755254172341	4.0718482777491465	0.0026733736748398573	0.3472242244757226	0.0024574192154914933	3.0384497830146655E-7	0.2228983038663927	-65.95199757295795	536.3933541790602	25.948806777017577	11.32297161689183	36.37019643239466	20.986576773305977	3	1	2	4	4	0.18694847511706572	0.29205597995154864	0.3107015868903067	0.21029395804107545	
63200000	-2796.3816415457354	-2726.678378569954	-69.70326297578131	-2726.678378569954	86.06111774746807	3.7931452425572596	0.0012673613582480263	0.38839352360439744	0.0011652824677408475	2.7135026352633786E-7	0.4316670930846736	-46.160091202091856	3906.4695075598993	59.34047021453432	132.92277811637481	0.15306862746677402	0.1444970555065447	2	2	4	1	5	0.19619461618243214	0.2689714607649583	0.31847173442571314	0.21636218862689302	
63300000	-2791.4968279789696	-2719.5457505862905	-71.95107739267897	-2719.5457505862905	48.955619984905994	3.548632738097486	0.0023592097695035487	0.5467712731845505	0.002281948877457015	9.891049728770175E-7	0.4694858918736893	-52.7876698616581	549.404889593	18.50428735548815	15.626872392531082	8.773650873183117	0.6032293385165702	3	3	1	4	3	0.19119602198965882	0.277512782119752	0.32028368913580196	0.21100750675478402	
63400000	-2785.944723577229	-2725.687741301913	-60.25698227531639	-2725.687741301913	55.423709616804054	4.154573893889471	0.002215046246258162	0.4181804266100926	0.002091342325832144	9.96282238034966E-7	0.4676036708952837	-45.123239264447896	390.8052471982295	0.6007847052159668	0.7355527955037202	2.1462653544496706	4.669302463494688	5	6	1	1	1	0.1846642004848839	0.29691766947478143	0.322824039454139	0.19559409058619245	
63500000	-2827.762716054489	-2733.6063486209246	-94.15636743356431	-2733.6063486209246	105.42043780513892	4.508266825813693	0.0019800544900322905	7.057797404936104E-7	0.0019800546886976156	1.874941470481321E-18	6.915390463082812E-7	-74.89217863944846	766.4605694780729	312.43031177479213	102.14323892915266	38.13518019622364	39.60494174614016	3	1	3	6	1	0.2171313351908993	0.28162266839283506	0.31021316587466935	0.1910328305415931	
63600000	-2830.138899160826	-2728.214192691252	-101.9247064695741	-2728.214192691252	110.8997797949891	4.082216822485223	0.0016601669700985822	0.10708602305950068	0.001730316021106183	4.39144278433844E-8	0.11919137495366147	-75.5955233303236	1601.9678810854625	824.3230683511384	54.7566615244454	42.79533704185495	11.462744259908503	1	2	4	3	4	0.2096007334349063	0.2618191785941469	0.3228386409081623	0.20574144706278144	
63700000	-2835.150001466619	-2722.0013643718057	-113.14863709481317	-2722.0013643718057	180.5595306705087	4.344384550941138	9.972866849121218E-4	0.2531906696175856	9.811805421217807E-4	3.528969621266197E-8	0.19702923448988716	-80.06582221623323	10865.420400613553	5033.392244782889	65.16905514561758	36.484396573760705	30.538385821129484	2	1	6	4	1	0.18934625405729294	0.2756685746073332	0.3225738260108118	0.21241134532455902	
63800000	-2829.3517833150972	-2724.4394553239954	-104.91232799110202	-2724.4394553239954	124.69346970721998	4.590716060300369	0.001446752451464481	0.056437141868446616	0.0014535933560015394	8.41761094612427E-9	0.06384991780049984	-81.03200986548373	346.3747885930854	115.0742570988883	210.150682489243	60.53911972456672	21.207062447572184	3	3	3	1	4	0.19499219721789232	0.24701432523415717	0.3263593741411206	0.23163410340682686	
63900000	-2838.2277147622003	-2730.439033755947	-107.78868100625334	-2730.439033755947	198.63643916524103	3.645698205648681	0.001050137630703558	0.1470458978484174	0.0010135701930459806	1.8481432961361114E-8	0.13499577262824178	-79.18799284280784	520.3942439788676	1273.468687039513	188.8034841766303	88.44104389692518	50.945934290233986	1	2	2	1	8	0.1865720498400331	0.2610309915278657	0.3163052462630106	0.2360917123690876	
64000000	-2825.6487598176973	-2724.8914240844674	-100.75733573322975	-2724.8914240844674	98.45373078579198	4.20633005332	0.0019009243057586651	0.09214654500905467	0.002010836579232681	3.5813560290604634E-8	0.09643239158162388	-71.16890969312767	14467.448405067256	1531.8700855791838	32.58421989461614	9.002363066997932	14.525005532006217	1	2	1	2	8	0.19348934901818288	0.262338615069929	0.3304111443545828	0.2137608915573023	
64100000	-2814.039985723895	-2729.9206444003	-84.11934132359497	-2729.9206444003	100.60260148678123	4.051263327853009	0.0017415717084214848	0.010194578884022115	0.0017400587985984776	3.455667666251028E-10	0.010682212876541744	-64.47072156475369	670.5350397231866	176.07310476553653	6.194625921767923	6.4814455824102	14.933238248974638	3	1	1	8	1	0.18988421492509774	0.2666020480106635	0.3489838430958936	0.1945298939683421	
64200000	-2839.9570802949065	-2727.327092989808	-112.62998730509828	-2727.327092989808	123.49265506866155	3.871583610272076	0.0013806393599133148	0.08263501370179943	0.001384089717658592	1.578279311873712E-8	0.09205624665626894	-81.3546222778682	1539.344079264938	1791.0977352362725	427.009372765906	278.56380294237687	41.25578272236365	1	2	2	3	6	0.18488362797855548	0.27670449173793377	0.3091138518081264	0.22929802847538136	
64300000	-2813.378252756649	-2722.8276608596893	-90.55059189695987	-2722.8276608596893	96.57190963887201	3.6401339238315282	0.0011785718676925307	0.43170558312600477	0.001086410960248416	2.1643791323891218E-7	0.41244254835535504	-69.63892125100546	764.9673600254919	32.140582936286684	5.865424285452852	13.271594798934396	6.655193915704993	5	3	4	1	1	0.2095423864294422	0.27650643572756456	0.29424544683662224	0.21970573100636792	
64400000	-2823.8273714398238	-2733.491825184505	-90.33554625531876	-2733.491825184505	120.27422371808893	3.7716650565564316	0.0014584368740269053	1.3541030832551159E-6	0.0014584370280238423	4.061806263439091E-18	1.3818851523393515E-6	-70.00848466486708	3547.991941305533	36.86500987829849	23.38202879708842	47.49516133981342	37.36500329686621	3	2	6	2	1	0.16230364233533323	0.29919298059837757	0.3153214380348136	0.22318193903147251	
64500000	-2827.022326710832	-2726.4684671146956	-100.55385959613648	-2726.4684671146956	154.8957834673957	4.289417739570685	0.0012699200513245446	0.1890983246931788	0.0013762129772078434	5.889405514225261E-8	0.1898731041948683	-76.91097965983128	1884.9159352862084	154.1114161446007	19.667914034782015	13.794626473596486	13.811962264122812	3	5	1	2	3	0.17332771879322967	0.2689661748400383	0.33756439809065186	0.22014170827607712	
64600000	-2835.4669302611255	-2731.9900897184543	-103.47684054267121	-2731.9900897184543	150.22743541872273	3.8691727500080746	0.0010529129231062714	0.14671379954854816	0.0010799484835099086	2.2512936160323383E-8	0.14360006799991668	-82.28702047952503	667.6719646754532	18.127704819975634	16.491826608618528	26.767937554975912	26.385000703357367	5	1	2	3	3	0.1873343774539805	0.26726237744315745	0.31244186856730344	0.2329613765355557	
64700000	-2810.91347220662	-2727.8899833973364	-83.02348880928359	-2727.8899833973364	100.3353599824171	3.087756745316839	0.0019851932038403132	0.13798965515553435	0.002043551732974837	7.71408106628524E-8	0.13581603293663252	-59.84724273634206	253.61691710414593	573.5087337702678	6.061193008859655	8.01813140376297	23.54766804035468	1	2	6	2	3	0.20820458077339898	0.24210536548006542	0.31750803066578337	0.23218202308074914	
64800000	-2823.903837779128	-2731.0717081972175	-92.83212958191035	-2731.0717081972175	115.46792300068438	4.18330601671475	0.0016727372506957752	0.0647670859656632	0.0016829418156694535	1.0766781804850848E-8	0.061638889721599886	-66.51133612538561	1850.6142315534187	946.8474612941847	18.176440971755365	13.72437176192407	33.76595816152991	1	2	1	8	2	0.2021170032962302	0.2891050703322363	0.27548414496611334	0.23329378140541704	
64900000	-2814.6520140272696	-2736.2122194185986	-78.43979460867116	-2736.2122194185986	88.28183940497284	3.8429609636505435	0.001853686489305634	5.809020796840118E-4	0.001853897073164025	7.273631735789059E-13	4.6005999974079863E-4	-60.073475804266565	1567.5770461356442	8.996543648434594	7.283534956348513	8.496302840691754	22.40092661304255	3	3	4	1	3	0.1807331827459032	0.2757337007807917	0.31287370860975827	0.23065940786354383	
65000000	-2837.1642934948045	-2733.593118533644	-103.57117496116071	-2733.593118533644	185.67392214149785	3.8073029795999913	0.0012486786821103003	0.09311748051092589	0.0012054311068083862	1.581962125151946E-8	0.10382254617022936	-76.04298625700508	7121.205313050949	158.5380902119868	32.01617700298546	27.678869611594436	43.322994132712665	3	2	2	1	6	0.18015971078182733	0.27751255401673636	0.35239181725124713	0.18993591795018627	
65100000	-2809.362473534127	-2727.177559156658	-82.18491437746897	-2727.177559156658	71.58876020004554	4.142732002607426	0.001341186123389984	0.6096607590899298	0.0014642598521748395	8.759895328603079E-7	0.5938463063504712	-62.21187524374786	1674.750082678809	106.69211476389641	5.40669733654198	1.4071219392880612	0.6334243551388351	4	3	5	1	1	0.19938784709077587	0.26786691194950313	0.3361426806286481	0.19660256033107004	
65200000	-2830.6624458383412	-2726.277713438303	-104.38473240003792	-2726.277713438303	104.72262530487734	3.842678356781969	0.0015259785388595719	0.17535363560313946	0.0016921693166699857	6.534101364600467E-8	0.15833195635711456	-77.1461029873013	443.9576241267018	47.75820149831648	50.67151881667117	89.86456398326617	361.04098281283586	3	1	7	2	1	0.19509391879673055	0.28637679070662925	0.31610035669100434	0.20242893380563295	
65300000	-2831.8850566218275	-2732.560812401454	-99.32424422037346	-2732.560812401454	150.0204938504282	4.707230974413962	9.882196463833828E-4	0.060949619253590194	0.0010009018773173976	3.584134103202113E-9	0.06071232179541185	-74.36031180783861	1211.8480851816507	143.22239532668286	133.51496261373302	14.897070523216534	26.36344620937398	3	2	3	5	1	0.20248099990244692	0.2871039915542778	0.30665667500011257	0.20375833354315967	
65400000	-2818.5356905840886	-2726.6461337314886	-91.88955685259998	-2726.6461337314886	131.77956846667004	3.5226208563811747	0.001243130771326806	0.39311366480582	0.001311739979303369	7.991973583255376E-8	0.2244097107740855	-63.7114796570627	1667.8715663753833	1360.3258793329405	8.835949877618859	11.70704413335301	31.63448650660768	1	2	2	4	5	0.17633061680096038	0.26387633811330924	0.32908641895978263	0.23070662612594467	
65500000	-2819.5345233893017	-2729.2772094234265	-90.25731396587524	-2729.2772094234265	87.45846126583623	4.050188178016896	0.0020273083601864616	0.012831368179749832	0.002027663730970125	4.728101919852718E-10	0.010735974300110165	-67.74814766032023	889.8913421428916	317.8032237047936	30.765168811487893	33.47784088630069	15.15902637141866	3	1	2	3	5	0.21465939702566228	0.2703501036029574	0.29792238312876845	0.21706811624260874	
65600000	-2825.191249992435	-2736.0019572363403	-89.18929275609497	-2736.0019572363403	79.5076865972991	3.8860602363238432	0.002046091014104588	0.13894925073216163	0.002009572790148079	5.802932599856986E-8	0.11940616603668072	-64.52526144717328	513.9110939195732	752.2382175142344	78.39252645472254	10.354702311832135	16.035996721674703	1	2	1	9	1	0.1850376052047032	0.30196058698816813	0.3032505465626142	0.20975126124451138	
65700000	-2829.9734075997662	-2725.7681331891868	-104.20527441057953	-2725.7681331891868	157.05571768820826	3.6056367539553014	0.0010332302072977926	0.25871202145662714	0.0011016235831259134	6.60679171306878E-8	0.24324747846585	-77.99846056768833	1556.5072098288151	90.07678669426632	33.70929992457573	52.90723522498722	74.0322860373348	3	6	3	1	1	0.18662096664277994	0.2629870488576768	0.34175511493778293	0.2086368695617572	
65800000	-2816.1921478299478	-2725.1772629133825	-91.01488491656518	-2725.1772629133825	70.67735420805988	3.6746911789616097	0.0023105448079163374	0.14991890293356316	0.002429694077538797	1.2284138633114105E-7	0.1524522740723212	-69.75946274125631	423.6743175368508	254.22432725444364	35.688690805614534	9.155090807351481	11.244259737983947	2	1	5	3	3	0.1840461340600943	0.26517983157026787	0.3415497636150988	0.20922427075453598	
65900000	-2812.1619330614335	-2727.546247010459	-84.61568605097453	-2727.546247010459	99.8920548016459	4.036916156230023	0.001953846827756229	0.35486994007854045	0.0016986314027210908	3.114753736325382E-7	0.2880001477587667	-55.751105444291696	856.8151049956916	1532.1658922972547	4.511826873087657	18.83959580135387	18.103958616009564	2	1	7	3	1	0.21408495126553873	0.2898345819020168	0.28981309113079573	0.20626737570164563	
66000000	-2820.782983588233	-2725.4729176316864	-95.31006595654645	-2725.4729176316864	85.73779018621246	4.113213931390625	0.002181178798533191	0.25106187051977735	0.0023123537197232043	3.213666123204914E-7	0.24520789362948084	-69.73899071722468	1816.7119544084544	106.9982426722247	64.74928559238232	7.668598511946284	20.343305120413955	3	1	5	2	3	0.19703315494286594	0.2528000277455326	0.3163670981366379	0.23379971917496037	
66100000	-2823.4074383753077	-2729.1318033308307	-94.27563504447694	-2729.1318033308307	83.501888295098	4.558951756302041	0.0021808742750510837	0.042028236247871525	0.0021499194253387873	5.28241576688626E-9	0.033491259556168856	-65.38024855886822	942.5336068145768	734.7008809421537	1301.3152263204963	32.171839783045094	11.970013238895762	1	1	1	6	5	0.1873402749349804	0.2752318292163152	0.3244455114845653	0.2129823843641357	
66200000	-2825.96722257953	-2727.0671051091745	-98.90011747035531	-2727.0671051091745	144.9678818411086	3.373585150792311	0.001167461169977419	0.07622537389525728	0.0011710751579301888	8.114121859205576E-9	0.0778711641440203	-72.83770411852622	1670.7894016284108	865.4279011940565	12.618876008862193	12.10803210349836	35.53708473127955	2	1	4	5	2	0.19755104341849306	0.2557271669494754	0.3305511220488463	0.21617066758318187	
66300000	-2824.5552166679413	-2731.1841091004226	-93.37110756751854	-2731.1841091004226	92.08350841415805	3.623233721142653	0.00224993340652025	0.02625202807013311	0.0022698519854474474	4.02059709657503E-9	0.027996912436671986	-72.68414705237271	597.3296550151641	8.937284878187738	17.029020469221095	27.350584167647234	43.19873181009655	5	2	3	3	1	0.19473055118205934	0.2710324446657792	0.2919791265376648	0.24225787761449327	
66400000	-2827.9635671269257	-2727.205258389366	-100.75830873755972	-2727.205258389366	139.18759566087812	3.559658932891973	0.0013974471892235153	8.592034994372416E-5	0.0013974643760867067	1.4060029933422924E-14	8.485047461094273E-5	-79.53745814318482	540.2635362900442	612.5195023578593	50.06032037599518	31.986356728289675	39.91220932171642	1	2	3	5	3	0.193834690339788	0.2768565551121533	0.30184058847344564	0.22746816607460965	
66500000	-2821.842611164622	-2728.799946436097	-93.04266472852525	-2728.799946436097	103.84899964207187	4.482585203684088	0.0018567702271171745	4.2665924607663224E-4	0.0018565734162888261	6.119818179071738E-13	4.2133867344335896E-4	-72.84002443219617	1008.8222540471783	37.47855348223303	48.511414289143836	38.70337354903246	12.163494830256598	3	3	4	1	3	0.1961445850009603	0.26122945786861396	0.3156521532517086	0.2269738038787137	
66600000	-2820.8266482470417	-2731.375431823533	-89.45121642350875	-2731.375431823533	74.65050058809044	3.975590858457433	0.002315999611352881	0.12292759442138372	0.002332063817668668	8.625317990335192E-8	0.1284907527012692	-65.3173156576991	1188.3922010915385	112.06114135466024	62.27151764880309	46.93137603656667	15.558789073313202	3	1	1	2	7	0.19333195097112132	0.26062318169951587	0.31672257905646933	0.22932228827289006	
66700000	-2825.5301695678563	-2729.3735579833515	-96.15661158450493	-2729.3735579833515	115.23824906077517	3.5445980015686636	0.0018520034768150886	0.08281362353893276	0.0018802839693341504	1.8895803089348783E-8	0.07343718914333301	-68.48792544271528	1632.9927834615032	1406.2294801807184	31.409364893929176	25.09208146742578	54.15483101528162	1	2	1	5	5	0.18813406739463198	0.26321417033959027	0.32593118191248044	0.22272058035329387	
66800000	-2821.6889794073927	-2725.5296749022227	-96.1593045051699	-2725.5296749022227	168.1390450036902	3.8153692437298683	0.0010926586964709424	0.01189770871432287	0.0010984207769109725	1.1162031512410065E-10	0.009619904743396213	-71.32763688187455	1940.152158217792	468.0975063436738	131.3859701861128	7.856140474208709	14.914626733747829	3	1	2	6	2	0.17913822732490542	0.29391022628509056	0.30833738254869364	0.21861416384130708	
66900000	-2829.7634629572235	-2730.3383738173075	-99.42508913991585	-2730.3383738173075	127.11526968466089	3.1080149121781346	0.00149920610396347	0.01261130959481312	0.0015010080190606214	3.4481830603871076E-10	0.01239265914119382	-76.0023110521578	995.3286290952376	248.4650516054886	50.582649731057586	64.7461340063983	23.252440838049974	3	1	6	3	1	0.17434541645469057	0.26095781465910767	0.3139710454966967	0.2507257233895017	
67000000	-2817.086266555404	-2725.3716937683143	-91.71457278708972	-2725.3716937683143	78.22149452744432	4.043155399031694	0.002103127563961772	0.21399108792542626	0.002118076558132949	1.305358436403924E-7	0.17254709350525463	-67.99724854444855	710.0976054211133	61.33462172872739	82.37388102880847	36.735776991978575	19.333990863393776	3	3	1	3	4	0.1941522100631203	0.2836288982784394	0.28881918319700123	0.2333997084614357	
67100000	-2816.2518291554316	-2727.54842284053	-88.70340631490164	-2727.54842284053	88.80143805675041	4.373795413239861	0.0022628810145205467	0.2105238988029204	0.0021689292277936646	1.0258331748006035E-7	0.15011206316784234	-69.31278666020903	602.9994072512679	26.54576138688958	7.686137259731758	11.137266493902732	10.448745753344825	3	6	1	1	3	0.2151693809100626	0.2819044249387862	0.2904387567213341	0.21248743742981385	
67200000	-2816.5757519141516	-2725.649825145403	-90.92592676874861	-2725.649825145403	103.9941040645398	4.042977226831831	0.0018594810730478964	0.1612328813562639	0.0018239702039154634	6.680583611688644E-8	0.14328841930172148	-68.49656763739256	496.35776544180914	65.03005022149131	28.098512987696203	18.90206889852017	48.089915001468725	3	2	5	2	2	0.19593958632450909	0.26740548828183636	0.30792763537985607	0.22872729001379521	
67300000	-2831.255288249746	-2727.6330962889265	-103.62219196081979	-2727.6330962889265	116.88294232393928	4.125093513734832	0.0013243669842780343	0.1374990983581796	0.0013508456920033028	2.9522278158535653E-8	0.13040734485869007	-81.91627450427819	310.3843009126967	170.19074189233172	53.6003165320583	15.023669497694446	23.79433180280859	4	3	1	5	1	0.17695027896857135	0.2785747527707141	0.33117221576809175	0.21330275249261954	
67400000	-2815.4631710281305	-2729.7479128365785	-85.71525819155207	-2729.7479128365785	93.14789103060325	4.435351896343132	0.0018839408388245543	0.14865182744382677	0.0019228866754930397	6.461907416314673E-8	0.13391333169906794	-66.01776637503598	393.6568411331002	9.796646277615327	21.288791229360186	14.251205044665143	14.94346619495321	3	2	4	3	2	0.21454057029549017	0.2577189249004401	0.31268941233275516	0.21505109247131138	
67500000	-2815.622654574007	-2724.835220155463	-90.78743441854367	-2724.835220155463	94.00812088177594	4.188475973967646	0.0018202561572596865	0.18270248806807632	0.001820469710671611	8.29293196434156E-8	0.16116538521962237	-69.0468917289378	999.2507552081889	23.793511374876466	20.87681906084452	15.045894467030045	21.6958364436595	4	1	1	4	4	0.20720865228306654	0.27238375536227316	0.2866060908106294	0.23380150154402776	
67600000	-2820.3342554597275	-2733.257134290409	-87.07712116931842	-2733.257134290409	84.39959310260048	3.9804859502158694	0.002233195655344743	0.022248165336952265	0.0022445069842653626	2.005160081792183E-9	0.01999329455667553	-68.3964044165441	264.51048819956293	207.9005597857199	18.624331207081834	8.248802599311858	11.096121068068369	2	1	5	5	1	0.21836631151486086	0.27876012191436456	0.29919405141676375	0.20367951515400765	
67700000	-2822.485458265426	-2732.5918451066395	-89.89361315878665	-2732.5918451066395	108.56447425608452	4.0247555111638125	0.0021086554286464283	0.12944427679629847	0.0021152186309415844	4.393514625326086E-8	0.1021949728270124	-67.60536509024942	918.8684294677752	136.49724979493618	19.343170784726386	10.125372758738148	20.651649018935835	3	2	2	6	1	0.17203405386067713	0.2845176380194349	0.3129600065613664	0.2304883015585183	
67800000	-2840.645076496725	-2729.740590475195	-110.90448602152999	-2729.740590475195	196.2974800085949	3.7371618972336376	0.0010471374126693397	0.004504390476895169	0.0010481225075943742	1.4064530802059238E-11	0.00358133482461267	-84.2964356021711	1017.7330573000919	1246.3933522358998	154.6067708249726	44.50865830016969	67.89852138795803	2	2	4	4	2	0.19627069249301163	0.2781590085744259	0.3237844772891261	0.2017858216434332	
67900000	-2815.8483425982567	-2730.744582298153	-85.10376030010347	-2730.744582298153	88.44090299612579	3.83005677473637	0.0024469621137450186	0.15629666258015293	0.0024069525407771717	1.1768592855624229E-7	0.14203969279640452	-66.89868729071509	355.79891086432946	6.186568806111699	3.56356198925553	7.043302933873228	22.189455150751993	3	2	2	3	4	0.2140904115186688	0.2641939311541566	0.31214215244370863	0.2095735048834627	
68000000	-2806.2972810332435	-2726.5519344293007	-79.74534660394279	-2726.5519344293007	74.92224074295994	3.8624815957173717	0.0026246681221857183	0.04756009852090865	0.0026145525276473616	1.697378282233696E-8	0.049645017986403306	-56.05563541487963	797.5079564971721	22.787703242396777	3.2821953276091294	8.163569556281086	52.11506412679458	3	3	1	6	1	0.19412355275067808	0.25515848251946754	0.3207668486543434	0.2299511160755079	
68100000	-2815.1017012516795	-2723.892164027353	-91.2095372243265	-2723.892164027353	91.11637612471878	4.037089601665266	0.0016146700834759526	0.257316117569997	0.0017338776329488205	1.434727766442985E-7	0.24082893724247784	-67.149345580599	809.8302726227121	21.30916844874143	19.243333478143533	5.06355859633787	28.28366251791925	4	3	5	1	1	0.18914958164839477	0.2578637551306054	0.31884603532331	0.2341406278976868	
68200000	-2831.859432729384	-2730.7622987112563	-101.0971340181275	-2730.7622987112563	109.33063874498154	3.9892579804306787	0.0014318707858978355	0.07027639043512221	0.0014742873614184608	7.395559657139306E-9	0.05995511072736672	-77.09030192832938	1199.882675828099	125.02843589079453	69.57440602630358	51.32874419734416	13.93632962885625	3	1	4	5	1	0.19723078117333742	0.2780182268002457	0.3026145633860057	0.22213642864040814	
68300000	-2813.0042579646615	-2726.470716586109	-86.53354137855234	-2726.470716586109	64.94808110784827	3.428195458760566	0.0022064049818971833	0.23901487011837022	0.0023634466388297655	2.6521871143265143E-7	0.230518565382004	-63.95200652790875	974.288309289533	5.415540137788772	12.518805833471058	14.842150243360525	36.06082224994495	3	4	2	2	3	0.1862394988789543	0.2812991278511661	0.33578393075741864	0.1966774425124579	
68400000	-2812.902717157015	-2727.912855172834	-84.98986198418099	-2727.912855172834	73.47693252031112	3.7447079091626065	0.002576255268890727	0.010079367624421033	0.0025712450512131646	7.258268118414706E-10	0.010441333635851355	-65.93304424668833	375.3259433042672	139.4601206326632	11.384051758835659	19.404457731461463	13.378607666071584	4	1	2	1	6	0.19456500657370035	0.2538416327288068	0.33390381274126363	0.21768954795622616	
68500000	-2822.9304778939727	-2725.0355804552137	-97.89489743875903	-2725.0355804552137	123.62055687766842	3.3216537465922866	0.0016683760965855734	0.09169050238524153	0.0017032566678947371	2.6052627476365677E-8	0.09520983376688646	-71.80361269038026	1173.0238418977012	16.788791677626673	28.93242385851212	115.6175813306501	20.577199929111462	3	1	4	2	4	0.1955958858850974	0.2704393916973386	0.3160626266623282	0.21790209575523273	
68600000	-2832.562349547485	-2725.2632272700257	-107.29912227745945	-2725.2632272700257	170.37373558366775	3.691194841454601	0.0010921098415507698	0.043886203449703495	0.001105647043304411	1.808948703504387E-9	0.038624479625818185	-80.30384293828969	3624.7179403936675	91.86875659409716	54.33036654838802	102.72161444140995	18.720159061971323	3	6	1	1	3	0.2080229411699249	0.24795007784035067	0.3193772752923406	0.2246497056973808	
68700000	-2819.7617726562785	-2733.5025590561772	-86.25921360010136	-2733.5025590561772	85.67648709776755	3.809851979003376	0.002389356228035116	0.0543600918114848	0.0024146426047981116	1.2160848734887497E-8	0.04582138706380893	-64.64742590028665	773.1859339990673	253.5861899445165	11.096197261614897	17.5322345401309	10.895220885609989	1	2	1	4	6	0.1944423473494132	0.269737086049156	0.3375052048356505	0.19831536176577716	
68800000	-2819.4330715591764	-2728.701608227752	-90.7314633314247	-2728.701608227752	114.1846218458819	3.9368209433174504	0.0016997478451279409	0.03592080950647073	0.0017180845795038919	4.291581045845049E-9	0.03843786323401661	-67.79355603451862	1714.2074103681334	20.622536273775765	33.235709878206286	21.67586633759708	30.997888630328344	3	3	4	3	1	0.19214695828849113	0.27633179856013673	0.32227619170695326	0.20924505144441582	
68900000	-2831.998398303716	-2731.8750577329965	-100.1233405707196	-2731.8750577329965	127.08848442181424	3.5503860142172616	0.0014689728936202145	0.20097721578450536	0.0015519783104123396	8.53534193324824E-8	0.19671119117654753	-77.0992146916513	1213.9648271260921	198.33577148408008	33.98573987053671	8.70314515577873	12.336601472497623	3	2	1	2	6	0.17869601126390397	0.26710943964001993	0.3268773126521599	0.22731723644391316	
69000000	-2811.5546096420503	-2725.2489359733077	-86.30567366874287	-2725.2489359733077	76.39342857540746	4.843058236874197	0.0015759464085955506	0.4876052099096529	0.0014455782428532146	5.431259929209146E-7	0.4950377638594566	-65.50766148829966	645.6414382770295	85.70921252088252	12.129249720611128	9.781504530551976	1.6022514571626743	3	2	3	2	4	0.18891193835473277	0.2722766948329861	0.3136757352489573	0.22513563156332084	
69100000	-2799.347955621252	-2725.258522830402	-74.08943279084987	-2725.258522830402	89.34673894210876	4.255107321585723	0.0010956867669979682	0.40085388102226654	0.0011682210858663222	1.3396713760060268E-7	0.3331908540665119	-58.88203216388785	866.2152508958937	188.85350458594502	4.8090305412777	0.04638291509040036	0.036581269732140924	5	3	3	1	2	0.1924926284462325	0.2639516090274773	0.3421648440907342	0.201390918435553	
69200000	-2796.4981259925685	-2721.9473448391645	-74.55078115340399	-2721.9473448391645	77.62939005211003	3.6191196103806615	0.0015368835720380677	0.48965195864021105	0.0013813004754867318	7.354460639791091E-7	0.5762587207298387	-55.87396879095102	1330.5024757714896	93.84260721618685	8.913167855041246	0.8678569366731695	0.36319694887438714	3	5	1	1	4	0.17321256378622188	0.25649472482295776	0.33527637389822473	0.23501633749259268	
69300000	-2808.9943271821016	-2728.837821293863	-80.156505888239	-2728.837821293863	69.45548246713871	3.834437942018903	0.0024147851857377733	0.2052400105146396	0.002609136314172606	2.1307644168041644E-7	0.19280695550628352	-60.61521570717561	758.4344794701841	16.863995371726084	7.94070604230045	11.6196620851673	11.92997022981901	3	1	2	7	1	0.18202406480401348	0.2879760289677624	0.3009143899288452	0.22908551629937596	
69400000	-2825.4336032260594	-2725.2594766393117	-100.17412658674749	-2725.2594766393117	125.98165124566897	3.7473457016715987	0.001378595659333935	0.04641718473630723	0.00137655621261899	3.5737999503982686E-9	0.043580779584875634	-75.75595395515285	1269.8579989983741	772.7356061245988	50.04331501331748	18.8509232673161	14.28588752714804	1	2	5	2	4	0.21403052754555757	0.2745029527164463	0.2995217223746527	0.21194479736334043	
69500000	-2821.037335332997	-2726.1706630607587	-94.86667227223846	-2726.1706630607587	88.58056338755752	3.9410289387655957	0.001834611656001735	0.01737674562736058	0.001834030437064434	1.1907834409636893E-9	0.018793868489207142	-70.11200841831807	1440.9186027736546	1450.8727399650106	18.60237452347943	10.470139441565944	18.044993537719165	3	1	6	2	2	0.20496717373225073	0.2757647015089475	0.30570860648894244	0.21355951826985628	
69600000	-2819.3843404316326	-2722.558141725022	-96.82619870661053	-2722.558141725022	73.83448610348923	3.971021221154272	0.0015545719812294122	0.5937163455658295	0.0017429640096267476	6.51086357079499E-7	0.5704344723117042	-70.73443845269581	384.91756073942935	649.2429572125902	19.523028624891083	34.28904545292361	8.065100592479007	1	2	1	9	1	0.193242824177237	0.28094855476838543	0.30013496318602695	0.22567365786834753	
69700000	-2809.965633960989	-2721.9085804008755	-88.0570535601136	-2721.9085804008755	68.34523531533767	3.7128531815409564	0.001635769728683644	0.5088444934719292	0.0016461802387608888	9.31143199556095E-7	0.5688210923146683	-64.95486100272805	1612.4685394240366	62.54006290417578	32.06907280454161	7.256712215580088	6.152733233463151	3	2	6	1	2	0.19729382216346222	0.2534729172826459	0.33889432736795627	0.2103389331859325	
69800000	-2819.1808359789916	-2725.2697630732005	-93.91107290579124	-2725.2697630732005	98.75955620452571	4.296273301996267	0.0011089879952138725	0.5298796717081682	0.0011218153417214213	3.1869684412695023E-7	0.5088971415323154	-68.55849872200167	3269.221143567023	219.66688412418017	14.36868498686905	13.383475096539232	1.0346945291821104	3	2	4	4	1	0.18828249262080418	0.26475000695482787	0.3195246519934948	0.22744284843087015	
69900000	-2798.8511076203613	-2726.3377462932417	-72.51336132711968	-2726.3377462932417	45.85224119261489	4.106877887970472	0.002592617314977339	0.377880385321695	0.0025366507664002103	6.198194511322276E-7	0.32389675236659893	-46.24257347189363	7761.599024231417	830.3907358407486	3.902362156440274	3.0102009487725434	4.5882122171953394	1	2	4	4	3	0.20362345218187614	0.265299233558819	0.3312055644284912	0.19987174983081055	
70000000	-2799.02001065476	-2723.4306394256055	-75.58937122915444	-2723.4306394256055	51.59058978673819	4.368011092311969	0.002224614478022674	0.44977554125768915	0.002126210980245919	1.4959287924824608E-6	0.5248773014399307	-55.63972879062396	441.7913402461056	228.74484836456642	22.42790752892765	1.7308929643863566	1.5088394674437136	2	3	1	3	5	0.19192394188715897	0.2756496451585473	0.33328415728006844	0.19914225567422217	
70100000	-2809.050136340919	-2722.6496886624745	-86.40044767844424	-2722.6496886624745	61.98448119520712	4.50675970024632	0.0018616803200340651	0.4207892523174253	0.0017301600592670291	5.959031751712323E-7	0.42760845055893526	-62.88842144578861	1001.3569548860955	431.4696614605169	66.61451497238295	2.797013067432319	2.029649663800931	1	2	5	1	5	0.1965666549649297	0.2716257440349002	0.3186590368713262	0.21314856412884076	
70200000	-2815.9612625204854	-2729.6625701601424	-86.29869236034295	-2729.6625701601424	77.85704950000424	4.34644481506441	0.0018279692959558543	0.7454644540207319	0.0013869502144346125	7.49941483559114E-7	0.6678004536166369	-62.8439247651942	1442.4603542015532	335.6489153977465	20.216326545484065	3.419969731318449	0.9580309448501749	3	1	3	4	3	0.19653515277804426	0.27568898390771396	0.3009521014819345	0.22682376183230415	
70300000	-2792.976669279947	-2724.1452419964294	-68.83142728351766	-2724.1452419964294	53.490863653700764	3.6676503218787673	0.0023346023709481627	0.49608143567681096	0.00214047307687813	1.2583125737524146E-6	0.5114080088526772	-46.39853994924871	262.6898610389997	939.1538298445471	3.317066762181291	3.0207251768489463	1.7882593420423483	1	2	1	2	8	0.18991187080128302	0.2832655583404768	0.30136576847152463	0.22545680238671248	
70400000	-2829.206731732876	-2725.5146216857484	-103.69211004712788	-2725.5146216857484	207.1178501118418	4.426183836259888	0.0010547860708937252	0.13949002743059413	0.0011055191664063654	1.804729812155018E-8	0.12104009375313331	-80.10144243182579	610.1053824046289	88.4464968003873	74.48497147270014	19.9723805365404	38.81193192303733	3	3	5	2	1	0.2017377362947562	0.24727968113348692	0.3348433787431773	0.2161392038285764	
70500000	-2816.3679955178254	-2729.411277423118	-86.95671809470761	-2729.411277423118	98.29742714139866	3.27147731830512	0.0024308379995598146	0.26947633908043567	0.002325254952976096	3.067704439727793E-7	0.24121034373489614	-66.64266651708961	480.9513746160737	28.977081956454146	32.05168849604736	8.10187082669095	12.669378491355497	3	2	3	5	1	0.1821465384280453	0.2877178777733207	0.30764685150765897	0.22248873229097182	
70600000	-2819.558833073522	-2728.1186812656665	-91.44015180785536	-2728.1186812656665	101.77970108469684	3.8659529452480585	0.00212385110524166	0.2605074401695019	0.0020646800932652347	1.991670984658265E-7	0.2176679943546678	-65.45181383362767	1445.4514468614047	969.4359676812254	23.37207268094375	17.138056527030102	15.905369334201676	1	2	1	3	7	0.19558983666307833	0.27551393416258374	0.3294114957687501	0.19948473340558467	
70700000	-2819.538422758978	-2726.3972904206285	-93.14113233834932	-2726.3972904206285	89.21383068583756	4.032468630651395	0.0019505925403958133	0.03652671514571418	0.001983296498002343	4.262738104003546E-9	0.03306525061071453	-73.01999453659967	393.77462098159265	56.80205442793313	18.200152596024633	25.59207324314566	34.394043290352776	4	3	2	1	4	0.18447348105661915	0.28454375646620944	0.32131216091751696	0.20967060155965137	
70800000	-2821.981063333979	-2730.5696532471597	-91.41141008681919	-2730.5696532471597	100.65829094632649	4.4987397214424885	0.001928189282865078	0.07331205007205907	0.0019408769176896302	2.2996022869925528E-8	0.078332435338591	-67.60741978456167	520.0044761610277	819.933873869441	27.533658526493163	20.235316911433358	11.928056933150707	1	2	4	4	3	0.1914230477075634	0.2843871820569517	0.32721190287574103	0.19697786735974085	
70900000	-2826.6795730148656	-2727.556302460858	-99.12327055400716	-2727.556302460858	85.10419418828151	3.856624065345302	0.00195009019860163	0.10095797306422813	0.002016454313862046	4.211819737815267E-8	0.10526421865315633	-71.71754582550207	2123.0105050503275	802.3372498189239	78.75069930551936	35.26352398585679	41.99481255790969	1	2	1	9	1	0.19748229316397137	0.2590602067405456	0.3371460540573535	0.2063114460381265	
71000000	-2807.53992449218	-2725.362292349108	-82.17763214307192	-2725.362292349108	44.48422751203707	3.9714585062357814	0.0026630909736278497	0.368445281575831	0.0024613959265124773	5.226444482579056E-7	0.3224376431732363	-61.626912462010175	363.48568771786125	78.44422523998014	46.58670137672374	13.556866596900246	2.198796308300827	3	3	2	3	3	0.19990937991312088	0.25888586822996157	0.30668132698242917	0.2345234248744855	
71100000	-2802.1894122935482	-2729.549325492997	-72.64008680055126	-2729.549325492997	77.32368702040115	5.0275294050545405	0.0024958967297168113	0.10281538483668921	0.002571127901106637	8.164480402369025E-8	0.112684361474773	-52.16232248657029	785.2380801945995	20.324248893887898	0.9503462147239143	2.6434181527702925	12.279426377432525	3	2	1	5	3	0.19883252889179087	0.2699320829886973	0.3151546288521087	0.2160807592674002	
71200000	-2824.677824883028	-2726.2423819811124	-98.43544290191555	-2726.2423819811124	174.45473338069226	4.291132748141903	0.0012860362104296762	0.10338223175865227	0.0012239330794560138	9.46199800775594E-9	0.07791235804631763	-75.09124293658849	834.8273000659151	77.82520761927675	12.845422135705792	36.554548702253705	28.32171229681456	3	1	3	3	4	0.18311781021668833	0.2905003683602654	0.30774425186028004	0.21863756956276334	
71300000	-2823.968852371385	-2731.0442852771175	-92.92456709426737	-2731.0442852771175	87.73557299984621	3.2325623358580984	0.002350773979004773	0.14907379426038106	0.0023001199102244373	9.38035849578619E-8	0.13489980481478092	-65.70146194926565	632.1097437527811	2139.8084354153684	23.71390812355989	11.504203441701621	19.716454950930203	2	1	5	3	3	0.2030712537520078	0.26688183145901895	0.3092021857958923	0.22084472899307814	
71400000	-2797.55734989795	-2724.6605714250127	-72.89677847293757	-2724.6605714250127	47.27987726312034	3.708538426064609	0.002655141864605931	0.5054011798883582	0.002613041063476865	1.1381431863126607E-6	0.4492904273851795	-55.20276629612687	849.1953918795185	9.741211664564815	5.492564018310989	2.154921672123188	2.9823942235842655	3	3	3	4	1	0.192626853999468	0.29263547829007464	0.30460745780618415	0.21013020990427048	
71500000	-2813.4572890807403	-2723.224846327364	-90.23244275337642	-2723.224846327364	75.14505021594472	3.597502023694386	0.0022392474685450758	0.17359864162967867	0.002285265249869852	1.176019804235648E-7	0.15093843781064387	-65.52159531116487	1334.5749077354214	799.8331157806344	38.65339566623546	13.303748399805059	9.178034024878551	2	1	5	3	3	0.19346348389487922	0.26862133345710404	0.32082157761763674	0.21709360503037733	
71600000	-2819.959175110087	-2726.571055792913	-93.38811931717423	-2726.571055792913	127.83596273083779	4.165365642656591	0.0017322966583963758	0.08466490817156305	0.0017193198926995982	1.8299982624060205E-8	0.07893333924576597	-74.89627526240892	350.21742467342455	14.262913196087187	17.821931804221297	17.150040694336695	14.003037868149802	4	4	3	1	2	0.2150103712065543	0.26320432905422375	0.30022937960250606	0.2215559201367132	
71700000	-2823.886821722168	-2731.726149206731	-92.16067251543713	-2731.726149206731	78.16756954357528	3.7879980439976477	0.002294585624665404	0.031123593950801293	0.0022930178987181004	5.306560094756171E-9	0.03179706587914424	-65.61477652250977	1556.765948560095	490.3670030389593	59.23539830150368	11.26428711759141	44.09150781884167	1	2	3	7	1	0.20955351359146213	0.2727561158190157	0.2930226078872222	0.22466776270229735	
71800000	-2837.873141655436	-2736.2476402532398	-101.62550140219619	-2736.2476402532398	159.44582608820744	3.80897615101516	0.001185041829054012	0.06753812542705778	0.001184482917339064	3.881764612145079E-9	0.052541537648277806	-76.4416754258012	1772.248779669975	70.21459388249909	109.62383737532252	26.948457706099653	28.81319213792131	3	2	2	2	5	0.19243255079770505	0.29120748434901933	0.30188509467603175	0.21447487017724123	
71900000	-2809.9503269475367	-2724.93495304672	-85.01537390081697	-2724.93495304672	91.4618995029647	4.40363499350034	0.0022947604786126593	0.22096142543565528	0.002186074073728337	1.9627576131791694E-7	0.1928452363911302	-61.32680122466141	461.42224961408635	468.5756782331422	12.088965827888478	8.607064472754706	23.033788436260938	1	2	1	8	2	0.21673408725855267	0.24416096713699414	0.3158372780678926	0.22326766753655797	
72000000	-2827.8670276812513	-2736.497924884893	-91.3691027963582	-2736.497924884893	82.79002457611024	4.232590662581893	0.002310092738946931	0.03520020106842613	0.0023249948186005757	4.496494154288288E-9	0.028919750933657926	-70.6355673294856	373.2883669759182	203.4893649696595	14.242133064400184	13.747652718831056	26.165787529130444	4	1	3	5	1	0.21261253150319576	0.26214226952304553	0.30877598829113395	0.21646921068262198	
72100000	-2818.5528045274664	-2734.2267949682996	-84.3260095591666	-2734.2267949682996	80.58851814532748	3.207469133666808	0.001514093886179204	0.5814410200382824	0.0012487703149474231	8.29541542925168E-7	0.6154414225651	-62.47302652841289	718.3594955791528	38.61864800014262	8.841389482583894	20.026106862748936	2.37201958248087	3	1	3	5	2	0.17807677048143214	0.2665729026038006	0.32737634643943503	0.22797398047532924	
72200000	-2828.2868915270087	-2733.3369079260096	-94.949983600999	-2733.3369079260096	74.75237253790549	3.50200691675092	0.0015905548844123655	0.4215285997434369	0.0014845221687961342	3.2667890754228676E-7	0.3799985286254162	-67.31993102226558	584.5853355741834	939.4874678309305	202.38951079304897	47.17605605478755	4.139519371794059	1	3	2	2	6	0.17878868620613972	0.29489613169801376	0.2985531549742969	0.22776202712154667	
72300000	-2825.116697447428	-2727.9699875914566	-97.14670985597148	-2727.9699875914566	129.2146495705432	4.4315552376820255	0.0016167777778648283	0.20909945756262666	0.001542954319275805	1.3346818404586818E-7	0.23905462689416535	-70.06814648524559	559.8682743809154	830.9622489179684	214.46849883542282	18.24331631223875	26.516322148836736	1	2	1	6	4	0.18343985722623626	0.2748551945677099	0.3247378351357834	0.21696711307026748	
72400000	-2816.3929710915845	-2721.674517836572	-94.71845325501266	-2721.674517836572	91.62700694634275	3.394390308706867	0.001775891867276055	0.2863622028782312	0.0018989049283087817	2.0500633808315535E-7	0.2474373467992663	-70.2481580932674	742.6140896259527	477.40914734121714	37.092838354410574	7.359404670741852	17.556744060461195	2	2	7	2	1	0.19285072356197544	0.26754444588472814	0.3134155416018956	0.22618928895139787	
72500000	-2833.776015322692	-2730.980412413991	-102.79560290870083	-2730.980412413991	162.95664784495568	3.9035366418596444	0.0011827080879791994	0.039934164969646344	0.0011613492178789368	2.8590679370856657E-9	0.045388102603626496	-76.60149886737018	520.7085415166873	703.1133452271706	72.33455012313517	25.127660020697466	76.41817380707741	2	1	4	6	1	0.20566262720756584	0.27156793935548984	0.2950214285005179	0.22774800493642347	
72600000	-2827.0373180432694	-2726.615760080681	-100.42155796258824	-2726.615760080681	113.3655976753187	3.5595409834157206	0.0017971441873431385	0.09141900100994535	0.001787739372274418	1.8596621937501485E-8	0.0747691043950427	-74.4369464457609	394.356668526678	743.7340543788442	68.70443373149301	56.982893603946714	65.62899151829515	1	2	1	9	1	0.18410687090545994	0.26941215753087844	0.31851521236711205	0.22796575919654663	
72700000	-2819.8201807627124	-2726.3218204209393	-93.49836034177332	-2726.3218204209393	106.08433510532265	3.4557939965799065	0.0016864064894022966	0.01609699346947332	0.001681402322806968	1.0076510807099153E-9	0.018863403462125592	-71.99091373878883	876.3539570844574	36.38077247111632	29.526360491590204	49.937421961008255	18.29111155423403	3	1	2	3	5	0.20498638899859023	0.2552623242924622	0.30804526781673586	0.23170601889220876	
72800000	-2823.772007655819	-2726.7731510378835	-96.99885661793554	-2726.7731510378835	134.93259620434756	3.967040127676573	0.001627538958309586	0.12085823664510922	0.0016046410438526977	5.8000687532019754E-8	0.1508334677707632	-69.08076603141933	1552.4315664022965	719.4843723201672	22.43742169652715	12.90588113040546	56.57004956350374	1	2	3	2	6	0.19095857538974306	0.27936331289337185	0.3052766573728028	0.22440145434407935	
72900000	-2826.909458336512	-2726.216785196095	-100.6926731404175	-2726.216785196095	167.4025921736684	3.7062678922089467	0.001276011054960398	0.005766286927902205	0.0012780269484083953	3.850063543606318E-11	0.004856627588499161	-77.34606694400208	1066.3107648100236	290.31638498771724	116.25812297073918	21.520649701952507	28.220653995866048	3	2	1	6	2	0.1888977582053236	0.26404909916166897	0.3387873490437157	0.20826579358928882	
73000000	-2823.3941798481223	-2732.538308622291	-90.8558712258313	-2732.538308622291	98.2532543453166	4.591381589417578	0.0020847530791954197	0.18605482406333954	0.00204491009705351	9.163980845129259E-8	0.1467225327992487	-69.74497153797127	404.10154711557374	18.446827581015146	31.55606533992404	6.603823856735851	18.53768016826067	3	3	6	1	1	0.19361334256722534	0.29106638147975544	0.30952208253414304	0.2057981934188733	
73100000	-2812.895969755175	-2732.1670927252817	-80.72887702989308	-2732.1670927252817	126.20826302555997	3.563991182843063	0.0014447793241269403	0.040694911606411234	0.001431414827317655	2.8910640089890724E-9	0.03692165279135747	-59.089862121394816	2188.7461066597107	6.14499427284322	6.713461743817912	7.607097643755009	27.363920224043746	3	7	1	1	2	0.20160280113921097	0.255002102320397	0.3176895499542105	0.2257055465861787	
73200000	-2822.8485022110754	-2727.45959906642	-95.3889031446553	-2727.45959906642	98.00986045471255	3.558225121789392	0.0021681035301500747	0.4310438714819287	0.0021068902225843387	7.034013194767221E-7	0.40988135547388316	-69.44224240059101	614.5866386667553	498.63544909312503	142.56146811084724	10.423885066168081	16.984784286906653	1	4	1	7	1	0.21871803917485905	0.25276234193847874	0.3252509425138415	0.20326867637281798	
73300000	-2840.326604124694	-2731.5554055858966	-108.77119853879711	-2731.5554055858966	117.42125400704931	4.363055316295715	0.0016025915733822544	0.1510846940244802	0.0016546412360268277	6.506358515369252E-8	0.1591125564373986	-78.96557072511348	1475.1623265709404	921.265012163798	644.8484447000243	72.31093288550183	27.070747613727242	2	1	2	6	3	0.1915369317031727	0.2542502414106455	0.31102693305302187	0.24318589383315733	
73400000	-2817.583644671541	-2728.8229689777177	-88.76067569382363	-2728.8229689777177	98.49177446461958	3.905312756773352	0.001668904669753581	0.22982191682436653	0.0016120835734365195	1.9059122119595331E-7	0.259193928028623	-64.84602446660531	1365.8203756145415	38.0239098717798	15.405946324781278	14.067448336389338	42.5960452485118	3	2	2	6	1	0.19452924442460304	0.28046546174821785	0.330083392673555	0.1949219011536215	
73500000	-2807.702335602593	-2726.2405271331654	-81.4618084694276	-2726.2405271331654	73.3415277125577	3.385131610360355	0.0017662719088709495	0.4311087553681912	0.0015396765914169443	5.569418184148788E-7	0.4575297037269412	-58.173140770539725	1150.064144073218	344.61528614277324	32.74928700959241	8.812813769599803	2.5593055937593525	3	2	1	3	5	0.17426546584089936	0.2761664879971599	0.3096897291796059	0.23987831698233217	
73600000	-2827.9840908168535	-2735.3248794378783	-92.65921137897499	-2735.3248794378783	91.76286059703605	3.0421700620612677	0.0021631370860727716	0.011929311086903045	0.0021628951003050284	6.356029085097769E-10	0.011645680037249587	-69.41082970061557	434.91161609335023	706.2531946484257	18.516979196797596	27.859224051071713	35.470807110847524	3	1	7	2	1	0.17856996733894562	0.26940962063948115	0.3427157320698385	0.20930467995173213	
73700000	-2815.3163141289083	-2726.063559831115	-89.25275429779335	-2726.063559831115	72.02203500613301	4.618406678700608	0.0026412898916868474	0.07232448101401662	0.0026021234529953114	3.826427793433946E-8	0.07433537878799053	-67.15647704958134	297.5721087481621	344.1213121665511	50.660573811361814	20.980778174299875	17.242492565995292	1	2	2	4	5	0.2000647896132578	0.25882633455012244	0.31442309449669825	0.2266857813399191	
73800000	-2826.81493211297	-2730.3240207405725	-96.49091137239726	-2730.3240207405725	121.11417119713417	3.9779592995792132	0.0018378909597417295	0.06800057723899586	0.0018636564757901083	8.668356018888993E-9	0.04970867499740198	-70.56808582834269	417.67498333146847	703.0590585349775	193.3719150455668	72.34982693635936	21.435996658642846	2	1	1	1	9	0.18585990401582703	0.2682434369527708	0.3351108587100333	0.21078580032136648	
73900000	-2820.0863229463534	-2725.520816838802	-94.56550610755109	-2725.520816838802	76.93095840828143	3.9274430597138057	0.0014018049832473993	0.546171292765417	0.0014519026685869962	3.6144882694795965E-7	0.4634697465400485	-67.98476455753273	1972.5054375578775	468.5227838387086	16.585034608536393	23.04342468462488	7.610507440565732	3	2	5	1	3	0.1846886462112458	0.26991900814275255	0.32847784298920607	0.2169145026567932	
74000000	-2820.6655372132814	-2725.259083371461	-95.40645384182027	-2725.259083371461	137.72612239923018	3.8270557505732827	0.0017640118556690378	0.2366311313784783	0.0016193966429663281	9.09316134511216E-8	0.18465981003857865	-69.828058076131	2278.6604390120697	79.2221072766207	11.234837603965072	24.355583233111037	41.30885957421262	3	2	3	3	3	0.1847180242224597	0.2699457442661502	0.3269851275642196	0.21835110394716817	
74100000	-2814.559116920141	-2727.6301240833204	-86.92899283682077	-2727.6301240833204	92.10600524558593	4.138648515632575	0.0019202896952723266	0.07771930484053542	0.0018860066321616268	2.4643387198201652E-8	0.08351716305620989	-66.49658033141199	580.4640303615297	27.039078272347542	25.53714082580694	4.773229160751594	15.114707765801073	3	5	3	2	1	0.20443307759985788	0.2740365770207358	0.3097396569210857	0.21179068845831833	
74200000	-2819.202246796387	-2730.854259707555	-88.34798708883226	-2730.854259707555	81.70935220090134	4.44365481898407	0.0026127370517310252	0.053855357947754194	0.0026686946085848966	1.0887827971977388E-8	0.03968427116983402	-66.56060366355243	993.8286966174967	33.03836769708821	49.43182893520985	16.40671814234033	13.234489369536224	3	3	1	3	4	0.20720533305867195	0.27001046929900946	0.3076889679279071	0.2150952297144091	
74300000	-2815.259896955083	-2731.893062606782	-83.36683434830073	-2731.893062606782	75.35472136554395	3.626106833523293	0.0024131703703958365	0.18008115978944275	0.0024697562457854875	1.4094934467031268E-7	0.15841111633452779	-63.023611324855864	925.7052994596764	13.987025648676001	8.999942607394047	16.433439382963147	13.31769657819833	3	4	3	2	2	0.18188487080120613	0.27817123823154666	0.32527097359065	0.2146729173765948	
74400000	-2825.928309445269	-2724.4037233903673	-101.52458605490168	-2724.4037233903673	105.97273855860185	4.15607916457947	0.0017000524040326358	0.234620715941554	0.0016457756062032611	1.5675098082197324E-7	0.23605667830815139	-76.34314756498038	1925.797017555063	273.696232038178	10.367856432082696	11.086388568798911	25.108682331853707	3	6	3	1	1	0.19092919519964288	0.25618898826768827	0.3330660429284806	0.2198157736041858	
74500000	-2805.262949217752	-2730.4736714512665	-74.78927776648581	-2730.4736714512665	69.64633430472581	3.9343058621483027	0.0020596214380350607	0.19037077397189842	0.0021283416561897165	1.8495389353883436E-7	0.20274297216877804	-56.57138919057318	444.895715141599	9.388679049143299	7.743899275750993	11.469735798498427	12.217920678738473	3	2	1	4	4	0.19373202413784732	0.2593179520625303	0.30778211914757975	0.23916790465204035	
74600000	-2820.6235777432066	-2728.972934231291	-91.65064351191552	-2728.972934231291	58.58072973668311	3.8076937986903605	0.00257060388178798	0.11870610452095243	0.002584946355829774	8.8693108720628E-8	0.11749070028918324	-69.42043597776917	622.4100850577669	44.31390719225527	24.43320931876058	34.796826346233466	45.9640678139717	3	4	1	3	3	0.18203467187881198	0.2618024718203065	0.33473289120079686	0.22142996510008237	
74700000	-2823.4060384098802	-2722.8283203012193	-100.5777181086611	-2722.8283203012193	114.80648777897747	3.8090410748117454	0.001816866002728823	0.5122472222479797	0.0017106117481375854	3.8211007712356833E-7	0.40482164478789173	-71.91778020873477	1415.5014891574106	2049.2346313155454	33.35579733921738	15.909193827458052	18.23973175923337	2	1	3	4	4	0.19783205502067788	0.26656020920643586	0.30738545496461805	0.22822228080826598	
74800000	-2819.471647641242	-2729.589684743135	-89.88196289810685	-2729.589684743135	117.64565885435135	4.024147740645979	0.0016012082728807011	0.030085858275243446	0.0016173494710009183	2.7316220383640643E-9	0.03265350708665874	-67.88676820328978	965.3377894344436	8.07611449669595	8.629566676073093	22.882058343560068	56.850649603620774	4	2	1	5	2	0.18158219330224437	0.2728212517810935	0.3053210766353996	0.2402754782812604	
74900000	-2839.088842469039	-2730.867411410453	-108.22143105858599	-2730.867411410453	121.74036857446254	3.713445486173244	0.0011009217849872956	0.3576824707865382	0.0010992410090162187	1.2010314360289123E-7	0.35045625090456345	-77.3669910240586	11729.79137588182	1367.7449690202393	79.4229737458121	10.86618495988785	13.690533285570881	1	4	2	4	3	0.20686770309963254	0.2745550851291247	0.2920117649263843	0.2265654468448564	
75000000	-2820.730647983538	-2723.3143886645184	-97.4162593190194	-2723.3143886645184	128.07694210644803	4.082113361628872	0.0016690562367859816	0.1133676563372517	0.001657367945831362	3.148345553494895E-8	0.1037927678216099	-73.9143951642883	1189.5804184545675	213.32552152875283	33.68742829876146	15.798296335570507	21.85723294059367	3	3	6	1	1	0.18080559078716663	0.2585880663546987	0.33871713573535595	0.22188920712277674	
75100000	-2815.6947900637647	-2724.9243418730766	-90.7704481906882	-2724.9243418730766	91.30950384615922	3.511183897336796	0.0022034243576576087	0.28677470648397746	0.0022333150305484002	2.051683432080971E-7	0.20070187809087675	-66.19883238458517	366.9576051036657	631.9155032210577	45.84832509008816	5.992768932643449	15.358614438859874	1	2	5	5	1	0.19000619976550495	0.2642451776568013	0.335607723299159	0.21014089927853258	
75200000	-2824.6065470669614	-2726.4974919747665	-98.10905509219471	-2726.4974919747665	120.75664829289803	3.6872011330520977	0.0014423338839032235	0.3953395873721379	0.001369457827158848	1.653223250029582E-7	0.30140755459740426	-68.43454811058761	1564.907399153598	2908.09145856334	10.780380902991746	10.180783979985799	28.357188917948513	4	1	3	5	1	0.19437103661740338	0.2618088522099405	0.3125141728868128	0.23130593828584103	
75300000	-2827.694400965976	-2729.702685975741	-97.9917149902347	-2729.702685975741	91.23709870080997	4.048252223808163	0.0017537279038108708	0.04507828525334515	0.001777642221368237	5.776368662944491E-9	0.04340615077492766	-71.06918526253773	1536.3614979824663	1297.0311426014696	151.2442562176036	33.113788261006796	16.09473736173999	2	1	2	1	8	0.18488297756649846	0.25217910157906104	0.32042425117607964	0.24251366967835866	
75400000	-2823.275362867783	-2730.2933713621387	-92.98199150564417	-2730.2933713621387	93.96438985886553	4.921273690072063	0.0020631289342115345	0.14499559715618882	0.002188600675223001	1.0192611887024432E-7	0.150449845137746	-65.30039600071959	2041.2468597334139	2067.8730194991826	39.8763680477934	12.754311464879423	16.177419973053816	1	2	3	3	5	0.2074085725509289	0.2711611381633675	0.320259306764852	0.20117098252084942	
75500000	-2830.6084344336828	-2726.071829100553	-104.53660533313014	-2726.071829100553	115.85340527777299	4.780303935364958	0.0015727646522657132	0.07913936655862633	0.0015623273399915341	1.520989071737983E-8	0.07925544530625173	-76.22602573555034	955.5008225206997	1464.103128554082	207.45625577899682	41.17023909220493	37.49011866334467	2	1	3	7	1	0.18095851428844217	0.2643268633800846	0.32191309819740266	0.2328015241340684	
75600000	-2825.5160477309837	-2726.8871287461066	-98.62891898487695	-2726.8871287461066	127.25560802331714	4.268543940860651	0.0015582669378445245	0.05309199117967673	0.0015597868413794362	7.571183146199453E-9	0.05579532165276845	-71.40365014354394	574.132244963392	452.199045574299	631.0517232222013	35.62569645502312	38.68874953090094	1	1	1	4	7	0.18779194274245328	0.2564196393351305	0.3361685582830153	0.2196198596393987	
75700000	-2814.338888739577	-2725.7512344895463	-88.58765425003106	-2725.7512344895463	98.50513780611851	3.8519955061237563	0.0021557871015831886	0.34151566245334425	0.0019015740197187024	2.1165592796468114E-7	0.24135316709125537	-66.23430062033734	738.0471316434983	23.818728224263694	14.972077797359873	14.416259409576588	35.088400591507316	3	1	3	6	1	0.175225620726712	0.27056510115979676	0.3110248791715626	0.2431843989419265	
75800000	-2816.4484465484575	-2731.4272027596744	-85.0212437887832	-2731.4272027596744	146.21008017028282	4.117613415555903	0.0012512380449501545	9.703209054300487E-4	0.001251369808568642	1.2416955313687603E-12	8.903984298379267E-4	-68.08872756906301	694.6745269111999	20.605307416418544	8.78143721505178	10.438512349549928	16.94228023449582	3	2	2	2	5	0.19101560562763026	0.2933617715206012	0.306479647407216	0.20914297544455024	
75900000	-2823.6532581704855	-2728.881626748605	-94.77163142188058	-2728.881626748605	88.51118416094552	3.876588422258076	0.002114568508782077	0.2055999689957976	0.002037766898848963	1.6660408638756418E-7	0.19298970586570527	-71.05431451798756	1172.3354574245932	24.743870412814623	42.49765839548212	32.18130504816948	22.4506096393191	3	3	1	2	5	0.1955695965924753	0.27036504823094704	0.31788131646029494	0.21618403871628034	
76000000	-2821.421779549727	-2729.673805422035	-91.74797412769195	-2729.673805422035	81.11085329667083	3.7964546040416103	0.0018625313966477157	0.11078228267759611	0.0018394845781056763	3.682580725947759E-8	0.1053233470211206	-68.67584797679243	1051.4234815560064	49.30960634030787	45.198974339135816	27.260715475236427	31.965396379526155	3	5	1	4	1	0.20877332742037782	0.26529829116706843	0.2998491344189872	0.2260792469935642	
76100000	-2831.2316989632436	-2727.0345040553843	-104.19719490785951	-2727.0345040553843	149.901010139984	3.7299392589456986	0.0013120245587920783	0.20903043466118706	0.001318388451920544	1.0151550184648333E-7	0.23470388723645264	-74.26623318794942	8868.767466917872	65.9969198336837	15.112216162213445	59.81695357276912	37.60716173955138	3	2	2	1	6	0.22177652373096468	0.25216224817087307	0.3137569538135357	0.21230427428462445	
76200000	-2831.7239931683384	-2735.3484907188063	-96.3755024495321	-2735.3484907188063	142.87984931393112	3.069337614732686	0.0013342659735827817	0.08208930163202256	0.0013104523841250939	6.7963088372107605E-9	0.06348495238073752	-70.93692402896407	1148.9096688486075	918.6259617320154	139.90501394821496	13.832569618411194	13.253466566652213	1	2	3	2	6	0.1994535897111861	0.2854754128405029	0.2999942950629345	0.2150767023853744	
76300000	-2822.764530104912	-2727.850429399509	-94.91410070540299	-2727.850429399509	121.31142338708993	4.044866979904641	0.001505664882588024	0.002708191164482992	0.0015062232504323226	1.1989798683685028E-11	0.002301403895088773	-74.89458233923219	355.4441669956793	216.91060482427895	59.98913801278226	15.821163712126966	22.12182135367584	3	1	2	3	5	0.1991308838726885	0.2877305729350232	0.3061791794746391	0.20695936371764725	
76400000	-2815.499922402082	-2728.452358045924	-87.04756435615809	-2728.452358045924	83.67388360786425	4.205221001314676	0.002601734969225364	0.026251851821561163	0.002615158248253224	4.848148054847615E-9	0.026599449160934742	-66.02176919680429	576.8379647672258	463.803632672312	25.145661454216324	6.614366291849192	8.53455525204857	2	1	3	7	1	0.19009351753301282	0.2795700701175061	0.3044251618366598	0.2259112505128195	
76500000	-2834.04253915991	-2731.6780176766324	-102.36452148327763	-2731.6780176766324	101.9940231370483	4.586016201420684	0.001953175547243361	0.004476511237976862	0.0019508949304810807	5.469963006499907E-11	0.0037900760184727735	-77.23615918569047	1787.9063704024798	362.8935167797409	157.82903544522904	48.08529165324794	23.660566425980655	1	2	2	2	7	0.19082063886359732	0.251996997597032	0.3367947608186625	0.22038760272070662	
76600000	-2821.386262209497	-2728.992637456076	-92.39362475342102	-2728.992637456076	100.13795512706662	3.422474058368766	0.001890646908788804	3.7663175081330746E-4	0.0018905680074446341	3.5869719011347075E-13	3.1679258301427996E-4	-72.70528368259545	1359.4523506650037	108.51433970454137	24.608044110841632	9.877202945505212	19.720146500764905	4	2	2	3	3	0.19900098534694452	0.2652263522032484	0.3033772850065029	0.23239537744330258	
76700000	-2827.6634162331916	-2727.223465397169	-100.43995083602233	-2727.223465397169	155.77314995519504	3.962745238528075	0.001328352640566103	0.04240980164265829	0.0013194232076320176	3.955057217338571E-9	0.04752888730743808	-65.53570612241586	1073.2014259487644	4446.620678287051	4711.884835851893	14.629476588321328	19.992830113318455	1	1	1	4	7	0.1850603891291839	0.2818286203378854	0.3164887871405423	0.21662220339238675	
76800000	-2803.5952694676917	-2726.7578471735255	-76.83742229416626	-2726.7578471735255	84.2501550610171	3.431485077040516	0.0023999512592266545	0.32118848277610845	0.0024490451018640666	4.3982122866841523E-7	0.2815504368253424	-60.290079570672624	315.46165407234616	2.8900832246366286	4.642461230082881	5.794028247180783	8.681219170849458	3	1	2	6	2	0.18301560649932086	0.2985837767290828	0.327218897682644	0.19118171908895057	
76900000	-2815.946787463395	-2730.1557093627316	-85.79107810066338	-2730.1557093627316	78.83477358231784	3.9221752297646226	0.0024900315507961693	0.09338577198585121	0.002451540796592508	5.822386032425466E-8	0.09751541664905794	-61.788867880613786	1054.4963602953455	24.751108386107738	14.473495970814074	15.188322695763636	68.39467020759767	3	3	4	3	1	0.21480874811959808	0.28529063362107104	0.29278846768934325	0.2071121505699859	
77000000	-2842.047325459107	-2724.460761155886	-117.58656430322111	-2724.460761155886	161.41834792754636	3.829617210951367	0.0012584694169017726	0.06573198387079246	0.0012813065527366811	5.552782087090332E-9	0.05933285032039807	-80.04036461297866	8087.799399931726	4383.969764934722	7870.002206756457	41.052959568491026	44.39498589100683	1	1	1	8	3	0.19364272592825743	0.27578650506607383	0.2982634229049263	0.23230734610074072	
77100000	-2809.0236012827286	-2730.8025605887005	-78.22104069402819	-2730.8025605887005	80.93243845007984	3.5673098862045216	0.0021387109758304896	0.025340433653519838	0.002155666920502302	3.2427028747991242E-9	0.026646250132104605	-60.978437736697586	284.5277178194106	8.03872718328899	3.3047242170516684	13.049516725752168	16.6935207256232	3	5	1	2	3	0.19418149466301118	0.2557427704767712	0.32701004135594125	0.22306569350427466	
77200000	-2823.477245367881	-2727.887190657021	-95.59005471085995	-2727.887190657021	117.5337707807613	3.719174566227079	0.001754575597706165	0.011586275263988218	0.0017521697755407061	3.851388716258611E-10	0.011168998463508531	-75.63846252693091	555.2883557113576	30.617667838931812	45.92412853715587	9.664359558232391	18.861883484461146	3	1	4	3	3	0.1948059153730368	0.27947464196183613	0.30300283770935343	0.2227166049557718	
77300000	-2824.186304331822	-2729.973729756454	-94.21257457536835	-2729.973729756454	80.49512169945126	3.4034986612090927	0.0024017923474325643	0.15077765357627662	0.0024155814285214718	1.645031453681373E-7	0.1666999891271849	-68.19673416546169	405.24372922204924	752.8164895042021	81.49258878353133	78.69274562429662	12.993506956443992	2	1	2	4	5	0.19678917803219648	0.24124416104168941	0.3515602528999928	0.2104064080261194	
77400000	-2822.4936778046767	-2723.7022584190704	-98.7914193856062	-2723.7022584190704	101.4454649575008	3.8614532893655666	0.0018518149576466272	0.13320908163633136	0.0018809734478879377	3.259625952529465E-8	0.09714132393127371	-72.63540684122113	763.2063211702845	809.8291418260711	113.08560925152874	42.60001419343728	23.854117885541132	2	1	5	1	5	0.21962893212968362	0.2653987754458815	0.3110390646198233	0.20393322780460976	
77500000	-2821.047422053377	-2724.645465771751	-96.40195628162633	-2724.645465771751	106.88906755929645	4.060399722341506	0.0018849398259607492	0.20428705659679708	0.0019407525203519005	1.26055510943444E-7	0.18555665623353362	-73.92376781628238	417.7099132155497	116.04887213670733	110.20395011925595	13.057282762371322	13.382730845487876	3	2	1	1	7	0.1979178534937282	0.27304897438837844	0.3258856329939413	0.20314753912395014	
77600000	-2820.648650485264	-2725.1463405843633	-95.50230990090066	-2725.1463405843633	115.37290365421303	3.763623693145958	0.0016336472435536742	0.05209541191698235	0.0016229966014482528	4.863933158773381E-9	0.04276993019930789	-73.28995497942063	590.5872451837129	65.10239600847895	18.486849230496283	30.244576585289483	61.29640676853957	3	1	2	6	2	0.18540961508406945	0.2687470911540993	0.3293899929366935	0.21645330082513578	
77700000	-2836.1159801892436	-2734.434529538707	-101.68145065053665	-2734.434529538707	144.43299438645371	3.9178981310679877	0.0012403459242883187	0.1231047137667845	0.001263113550307512	2.8957567813099148E-8	0.1345023474776293	-77.19673449686893	1494.847512040318	189.54666432149676	70.4173638559453	15.296625423824036	21.432302323314822	3	1	5	1	4	0.1703042017934929	0.3003687313539395	0.33319088842271233	0.19613617842985326	
77800000	-2827.691006199334	-2732.5258146833976	-95.1651915159363	-2732.5258146833976	91.56517057224691	3.9534970102252474	0.00186100679550216	0.06703991066523897	0.0018752473775134927	1.3248664339915775E-8	0.06158832299489393	-67.34683332841226	2059.92789150507	1737.0611301221347	25.945762879045574	40.315802657671576	25.252796745448023	2	1	5	3	3	0.18540137787274763	0.2517295740880863	0.3247290102915933	0.2381400377475708	
77900000	-2834.206488813116	-2735.565512091394	-98.64097672172174	-2735.565512091394	135.24966177482685	3.67338430866418	0.0012920390060941619	0.03261585651563469	0.0012968391771479395	2.0251962601077236E-9	0.034812039031959334	-76.32698678581342	321.2940769139177	524.0383835105689	32.75167239662797	30.164494357505923	12.138550624965216	2	1	4	4	3	0.18670081934317698	0.2926182951345518	0.2913233499870843	0.22935753553518518	
78000000	-2832.638512054157	-2733.454534250121	-99.18397780403636	-2733.454534250121	132.10648570059814	3.7058433494006238	0.0014874980848697168	3.2423032552473537E-4	0.0014875645291429227	1.4745063822818148E-13	2.581196295828407E-4	-74.31936069715194	3416.2947789736245	74.97820650887108	140.55645796225645	9.498725885762319	25.79577004471359	3	2	4	4	1	0.2195219441699839	0.2589071395670278	0.33769524468421475	0.1838756715787718	
78100000	-2818.1601416960375	-2731.647945937479	-86.51219575855842	-2731.647945937479	87.23905288202693	3.47610867272093	0.0019290090282570197	0.18018302638248626	0.002070234628568156	1.5311350066361753E-7	0.1950759968096099	-64.79633008404662	784.991158136067	51.48774028093102	17.410997068310166	18.651927170864884	27.633006543182724	3	1	3	4	3	0.21302923924900832	0.2563660524447544	0.3076938791882796	0.222910829117956	
78200000	-2818.2463414313447	-2729.369532617909	-88.87680881343587	-2729.369532617909	108.46366164834537	3.844537300654908	0.002054390941853719	0.016139164246722845	0.0020645086136522003	9.48829826866016E-10	0.014972343659216084	-68.28346077283223	501.20595461633206	9.608543764766987	23.794963836650123	37.666159867626696	27.752320241046334	3	1	4	4	2	0.19036933868947586	0.2721723382452747	0.32540240272858	0.2120559203366678	
78300000	-2825.716090393215	-2727.2107044279755	-98.50538596523933	-2727.2107044279755	186.6184538865517	3.928846211503494	0.001070246924137418	0.0013378036976258781	0.001070825637286515	1.920656121822338E-12	0.0012947563116523957	-77.21612348539745	778.6227139441654	52.327979400276426	17.545517649869318	27.383587367451263	75.42097577927035	3	6	3	1	1	0.19148076661292243	0.26004610541369205	0.3297314211548094	0.21874170681857452	
78400000	-2821.8985802006473	-2731.052195237404	-90.84638496324368	-2731.052195237404	99.70160005319092	3.8987298681779072	0.0020231579351154623	0.001267219910987058	0.0020226392980753844	5.7890119732443884E-12	0.001189664317393326	-70.38759712235057	99.9143230080491	392.7859940365963	49.729837393314156	19.940242539404622	16.52848358813975	1	2	1	6	4	0.20853344246917951	0.27681456281506883	0.29323704499166164	0.22141494972408837	
78500000	-2814.7244023284416	-2722.895663154192	-91.82873917424978	-2722.895663154192	71.54967702500414	3.541083891108163	0.002143226021058827	0.27706766447250636	0.0020643084356339347	3.5267764955928003E-7	0.2939322320558617	-69.40824918202136	455.0128777934318	139.8809092048397	60.85423448356901	32.66419515973102	6.144955881071919	4	1	2	2	5	0.19602753644617435	0.2775665611510915	0.3095097231207685	0.21689617928196397	
78600000	-2801.8824324796333	-2727.2015302981076	-74.68090218152588	-2727.2015302981076	80.91533757385966	3.69159109065201	0.0024188746653701445	0.0068642881499676395	0.002417902205089317	2.8032944392963967E-10	0.006923960136026595	-57.957165092088516	562.3455559224502	21.737752880879217	3.553859950411217	6.348176322063256	13.075491103729359	3	2	1	1	7	0.18115046446987546	0.2735269131209349	0.3233494085499052	0.22197321385928281	
78700000	-2809.184813501955	-2727.6364469899245	-81.54836651203036	-2727.6364469899245	60.46364555385009	3.8645305512951675	0.0022369286750291563	0.3155318960245009	0.0025584676156714934	5.509727078942023E-7	0.33136738208993305	-49.81093805792153	904.7799776497396	1425.9017553645467	2460.365863140708	1.9202635164531678	5.0974977702182205	1	1	1	5	6	0.1884510793448761	0.2761047695029226	0.31104413747183846	0.2244000136803613	
78800000	-2829.9476883143075	-2730.728974808022	-99.21871350628562	-2730.728974808022	93.50425565118869	4.34507730722152	0.0018667936813421568	0.1749567091617654	0.0019305842687633637	1.0012512224602364E-7	0.17386044521280927	-75.80740629555117	1020.5798964409556	82.96954781396241	37.75802875934781	25.59413179019469	28.10892999972264	3	6	1	3	1	0.17999123412341256	0.30997573265656686	0.28933415758474257	0.22069887563527657	
78900000	-2828.1769925910244	-2735.741406016473	-92.4355865745514	-2735.741406016473	82.3513256294047	4.878846719248252	0.0019008993310412811	0.06579815616407737	0.0018898416176451353	1.6842251809228937E-8	0.06748761323029165	-70.66589295223828	855.4078203360546	28.633863376777917	7.744947796042367	9.482916092039144	35.25420888006259	3	5	1	2	3	0.2026612201908187	0.2659185376515598	0.30732131326610074	0.2240989288915193	
79000000	-2821.1659146545376	-2729.1424167102277	-92.02349794430977	-2729.1424167102277	136.34013730637557	4.423388650762116	0.0014107306255665422	0.01857358453252593	0.001397010967469624	5.847896240149453E-10	0.017272074054689474	-70.08461728019284	919.7830480515247	118.41033464809813	13.307384239882541	29.39356792486094	16.625708762460988	3	1	2	2	6	0.19661951588464718	0.27805827676353223	0.31322164310977213	0.212100564242047	
79100000	-2818.6909965343416	-2724.1553764818646	-94.5356200524771	-2724.1553764818646	67.19195537507461	3.5787751605980245	0.0025480597923848015	0.11350991290872031	0.002562217063438832	8.767836634147272E-8	0.11635451268590262	-69.2438329834944	253.0672449682987	530.6458830460143	66.17596133898661	101.9326464376166	2.204861682255319	1	2	3	3	5	0.1946810326502702	0.29841148734853623	0.29341838051678365	0.21348909948440845	
79200000	-2830.3711928208854	-2732.210677549279	-98.16051527160666	-2732.210677549279	65.6435790358503	3.4345284377333636	0.002314767032704464	0.2562302262939503	0.0022014255271988405	2.6373833965947896E-7	0.22786758109835495	-66.94817356101235	2495.526372792851	3353.293239235414	17.686807507183747	54.20388613024407	6.502548138545509	2	1	2	3	6	0.1798208703559173	0.2720414707789116	0.30798097473674413	0.24015668412842556	
79300000	-2820.446499949705	-2729.3104960461797	-91.13600390352522	-2729.3104960461797	73.02000105075315	3.277041017442538	0.0023871356563806272	0.2645324631570349	0.002133263712390044	4.878220280836708E-7	0.3186439690629621	-68.28739312397916	825.2790028842392	89.73564292713685	38.9361439348394	14.382435679361462	23.676950259737453	3	4	1	5	1	0.1686613591822092	0.3014723042093436	0.327692845637573	0.2021734909708729	
79400000	-2812.158046095617	-2726.8736996304688	-85.28434646514809	-2726.8736996304688	56.19975125093457	4.220481662701487	0.0026450076733907043	0.12656717992566666	0.002698350987519899	1.2930301071153294E-7	0.136484935106148	-63.44810478554141	646.1079275166185	430.6937745994566	24.20399731300111	9.433608106957635	6.116320548018586	2	1	6	2	3	0.18615127159509914	0.26856927410429826	0.3191360134821131	0.22614344081848822	
79500000	-2832.9583084117066	-2727.1657820054106	-105.79252640629613	-2727.1657820054106	148.52738863544457	3.921194031012863	0.0011304514190935671	0.21637106805894468	0.0011701592476238303	5.239265878379911E-8	0.19500735550452764	-74.75441877981393	3589.162283619905	5817.762284450755	51.38664449990821	19.458207779708214	20.534534231484983	2	1	6	4	1	0.1819192845257742	0.27372901997662924	0.34189351360236053	0.2024581818952349	
79600000	-2828.3784301336004	-2729.384216157943	-98.99421397565753	-2729.384216157943	107.24228214423167	3.8982255752090325	0.0015408485697785811	0.0038021176076260053	0.0015422427394143846	3.5691339100544384E-11	0.003875324916218175	-74.22318846923565	373.55745317934395	1184.1282711242814	98.64497633017392	26.59796410823217	22.628773273529085	1	2	5	1	5	0.1869044741793304	0.2835690530448032	0.31941662643633084	0.2101098463395344	
79700000	-2815.6622919596434	-2722.802244973768	-92.86004698587534	-2722.802244973768	99.07738489722776	3.347003009970121	0.0017382382320765308	0.19531376871879244	0.0017135957716699346	9.319431002107993E-8	0.17766873658986496	-71.8203809154418	630.5409325742806	59.08304656960919	29.965708962351904	6.178072141489159	14.22476869414128	3	3	3	3	2	0.19922266731095162	0.2610784241910528	0.31588475623322737	0.223814152264767	
79800000	-2810.716447218325	-2722.107355914822	-88.60909130350281	-2722.107355914822	77.23199570267955	4.030077380041654	0.002351202366215218	0.120068786992619	0.0023457064227625796	5.745964550780255E-8	0.10418268325475054	-70.20542148233045	294.8060315183615	60.92060449618996	6.900971765192427	1.4132303745731543	6.475086023896967	4	5	1	2	2	0.19435515198406844	0.26014210011229244	0.32632706915133325	0.21917567875230465	
79900000	-2799.935309640211	-2719.1622462245896	-80.7730634156215	-2719.1622462245896	42.59843005419181	3.8072354869536063	0.002694945546097941	0.49670747649301383	0.0026328649590481434	1.5147999740033297E-6	0.4969708126051928	-56.691310907319185	449.7429133650006	855.268038566197	28.470906864159407	6.429175749528907	4.084079629214851	2	2	3	1	6	0.18120237026561326	0.2684252915795978	0.30971603092107053	0.24065630723371714	
80000000	-2805.431404630059	-2728.5776311421955	-76.85377348786366	-2728.5776311421955	43.496739702258445	4.068703607750941	0.00268203053281759	0.36046609270705504	0.0028700095072890963	1.4998278526327485E-6	0.46135341817911646	-61.212726881681945	341.8547685230723	25.144078768829978	6.967013487458851	2.7893844744944203	0.9612448927363373	4	5	1	2	2	0.18071821351385448	0.25955198345657615	0.33030262994928333	0.22942717308028482	
80100000	-2829.630276968997	-2724.240298753041	-105.38997821595589	-2724.240298753041	147.9703913540713	4.860820608047745	0.0013351515564813015	0.285158912959632	0.0014309330922319232	9.689296721100118E-8	0.23272020438825247	-80.64552196495974	983.4919409887157	29.135420950477936	14.754496338016217	34.135487990686585	65.02563013024184	4	4	2	1	3	0.19393215454558127	0.2707897290595198	0.31032759421052386	0.22495052218437386	
80200000	-2829.4823225023047	-2730.687865064613	-98.7944574376914	-2730.687865064613	89.85030386110171	4.285649830962367	0.0021171461560466724	0.043299452353917106	0.0021090106727393947	5.657491724426121E-9	0.03552632492848919	-69.27649190810669	912.513218351379	2389.409450542129	13.866610255453493	42.67828978268562	45.94174717155755	2	1	1	4	6	0.1809060265331396	0.2999050551796302	0.30443048330322486	0.21475843498400407	
80300000	-2828.3848059559814	-2730.710615845632	-97.67419011034916	-2730.710615845632	124.47197971618709	4.072610530008614	0.0015397439174755121	0.0013329219192639212	0.0015393888254365195	3.594361159916433E-12	0.0012313804506583477	-71.32434568749419	1042.980737582127	1751.9474274170857	343.4565173033222	32.1211369613285	17.223104766243594	2	1	2	2	7	0.1817734867319497	0.27025166255401956	0.3313302116019771	0.21664463911205234	
80400000	-2823.198214007185	-2730.5351724032953	-92.66304160388978	-2730.5351724032953	80.3305716649477	3.4712711327004193	0.0024076934743175057	0.06897488953879562	0.0023248875634654183	3.3485773486212645E-8	0.0773915505915787	-70.71706016431457	840.1348765741071	184.73140794569287	52.21373794854777	17.96752922670961	10.793101711425948	4	1	3	3	3	0.18673032653916263	0.29056250372606307	0.3086065272291849	0.21410064250558816	
80500000	-2824.520678672896	-2723.4516967891377	-101.06898188375803	-2723.4516967891377	128.8239064890329	3.730244051370784	0.0013486539213108687	0.11227426117653733	0.0014057369095826036	2.926688820025607E-8	0.12432412069756651	-74.71209237101277	2995.2463793277375	45.227600079895325	44.97258684073905	46.51543638191385	67.66881332394618	3	6	3	1	1	0.19138306316434947	0.26723136601844755	0.31687968492377455	0.22450588589342724	
80600000	-2796.815789405068	-2726.5439681663565	-70.27182123871145	-2726.5439681663565	61.554988333302205	3.864200356397942	0.0016734513876399714	0.5411283075895867	0.0017797154738083498	8.718330482348723E-7	0.5545787998364554	-49.384891098451746	1689.8188848339885	44.59101777773235	38.63125720737834	1.3387973711229935	0.0941410292172393	3	5	2	1	3	0.20102282482513362	0.2680360239180871	0.33927515346433335	0.19166599779244467	
80700000	-2826.2423807917357	-2725.879404212125	-100.3629765796108	-2725.879404212125	69.45247922577246	4.180946052735385	0.0019891425249896834	0.3770487672332168	0.0018173259796425028	5.109382525735544E-7	0.38941741248769	-69.95363083678595	5129.500090418489	504.47000826728276	47.34490098085199	83.4216933875426	6.766489946958757	1	4	1	1	7	0.20033757597194224	0.2433624560716353	0.34470980939515	0.21159015856127117	
80800000	-2834.881367054096	-2731.4015721411997	-103.47979491289618	-2731.4015721411997	136.43556765725268	4.292796629070951	0.0016009744136124238	0.0340559664455409	0.001604757627071873	2.324351801839157E-9	0.03010201665303286	-79.23802949487778	1095.823368775883	106.40802487849841	40.3521423945179	37.749541191723885	76.3702811623884	3	3	5	2	1	0.2178470478894095	0.2540346883683499	0.31849873470061724	0.20961952904162207	
80900000	-2811.545891897159	-2727.746509195006	-83.79938270215287	-2727.746509195006	74.88302306489841	3.753983543462668	0.0025519884742014514	0.06802822146070626	0.002505526303032	2.2574420469429348E-8	0.05971830380149774	-62.16400184732727	623.2282078400532	185.3574028071371	7.30605082812207	18.642681841026988	12.830611027209168	3	1	3	2	5	0.20095809484738772	0.28404751772942943	0.3016836585731186	0.21331072885006297	
81000000	-2814.492263717571	-2728.3322713705006	-86.15999234707046	-2728.3322713705006	84.39807909719195	3.6800303392674323	0.0024974795399625486	0.010045098003236311	0.0024986653874269774	6.088362680257465E-10	0.009871858576950616	-64.59254932251297	334.12967984473266	397.2789961672529	17.471123999030624	36.402702987469304	6.989326351434094	1	2	8	1	2	0.1979236489022292	0.2896099225189601	0.29711145880317397	0.21535496977563542	
81100000	-2809.829014869276	-2728.858798066587	-80.97021680268882	-2728.858798066587	93.62395974575388	3.761266105766578	0.0023306857651915983	3.536453732017444E-4	0.002330605498756297	4.3130222887154617E-13	2.817868969989929E-4	-60.623436402661746	797.963809684348	750.0298056767522	7.634638787882567	4.344405307946431	12.536771538548953	2	1	2	3	6	0.18358482803915924	0.2690462899078951	0.30321449189888033	0.2441543901540641	
81200000	-2811.967025168731	-2725.7486201138177	-86.21840505491339	-2725.7486201138177	74.62266838036483	4.193554008633767	0.0025028789015141195	0.27564401650604264	0.0027121309857619314	2.911529484657119E-7	0.20281111503000976	-65.74023623663355	435.77418442155977	11.279322669091352	19.869699620792318	16.40843610293632	18.425767738738156	3	5	1	2	3	0.19101347601726093	0.2663071383118408	0.3253925574353194	0.21728682823557757	
81300000	-2830.2024576099566	-2735.294076359829	-94.90838125012739	-2735.294076359829	115.94779114743426	3.9736791704247696	0.001499934064505949	0.021637373420481585	0.001505477179454103	7.079436527806779E-10	0.01763513159319364	-69.95015252243496	984.97190509437	1188.5169778080895	95.33720559436127	8.579321605342951	13.175659982509178	1	2	3	3	5	0.1989896780044524	0.25513104262824493	0.2859687268112802	0.2599105525560212	
81400000	-2792.7078585298113	-2724.3752538743547	-68.33260465545648	-2724.3752538743547	68.84788947646845	3.7672594583706744	0.0016799938072250993	0.485367760691216	0.001702043371668999	1.0486624329026893E-6	0.555156299914325	-53.597077789539824	1608.8044391889985	76.52071433059463	0.20096152477250007	0.17156085610779687	0.1785836193350912	3	6	2	1	2	0.175066602704145	0.29065730158270675	0.30867109582118396	0.22560499989196292	
81500000	-2801.4105330326393	-2726.154049229373	-75.25648380326626	-2726.154049229373	70.38417899501049	3.475661635224258	0.001747460893081366	0.4382780249489593	0.0015445390768623708	8.928364182450409E-7	0.5699771947610528	-53.0315570200672	1843.3132893586092	3.0992508478579586	6.288624625288242	15.458286019566664	3.104628417164704	3	2	3	3	3	0.20327128770706454	0.2721142214877998	0.33006337783993617	0.19455111296519817	
81600000	-2839.526452829938	-2731.3949679733896	-108.13148485654858	-2731.3949679733896	154.738700559286	3.7408479081574444	0.0011818157060819495	0.02086655315027058	0.0011797675341328592	9.64641064510147E-10	0.026376214585859033	-82.11287296302848	667.5117266680494	478.59396091718145	137.5153764453119	166.7291205069364	33.88365388010672	1	3	2	2	6	0.1831502135474728	0.24914625851322733	0.33684212365484256	0.23086140428445606	
81700000	-2823.342429990188	-2728.605998708506	-94.73643128168203	-2728.605998708506	82.769643522057	3.9289118958309364	0.002055385214441681	0.148199758845359	0.0021383175338609817	8.715735297681271E-8	0.14107077400645215	-68.74325535817273	2044.710681035625	154.5999299202691	24.847114674475474	44.87791379163563	43.564608616366996	3	1	4	5	1	0.17230881566242442	0.27070458547391624	0.33753413453161435	0.21945246433204377	
81800000	-2820.2807767075624	-2726.700288919663	-93.58048778789967	-2726.700288919663	104.64088184545025	4.124208251254879	0.0017275570178254078	0.00398731175290666	0.0017313608002931735	4.864277744631536E-11	0.004032424961567555	-70.50884009668144	735.631621403248	848.4030132220341	53.2220309627628	10.351267823355006	17.69857525995412	1	3	5	4	1	0.19508255830396007	0.2508719031914877	0.33779083464461257	0.21625470385993842	
81900000	-2819.041481648226	-2735.1706176444345	-83.87086400379165	-2735.1706176444345	70.37650404753688	3.7740435892089086	0.00217937083990121	0.1335574816874661	0.0022444896369437626	5.568577660162741E-8	0.10736365926493771	-62.95271225983011	768.7784283871216	21.15954227191515	29.159875093205176	18.733286443203614	12.819616638352631	3	1	2	3	5	0.2140800039718582	0.2871646229877307	0.2951940147714132	0.20356135826899666	
82000000	-2825.322084939808	-2729.5469335006846	-95.77515143912362	-2729.5469335006846	84.94801370232351	4.500196972005782	0.002162436757653211	0.12249639390453894	0.002110544370927373	5.6255480570408905E-8	0.1148696114025516	-72.45639215388847	1138.1176927000547	69.89722384717402	78.47458240327366	17.607038532967923	11.670715854798534	3	1	4	3	3	0.2175088723227269	0.2748355948480518	0.3029200087716171	0.20473552405760298	
82100000	-2828.9983784389583	-2726.091693173819	-102.90668526513967	-2726.091693173819	77.90201901601537	4.345361899212791	0.0025358813405967273	0.005542108405784659	0.0025403835451691345	2.573799172896663E-10	0.006322393133684844	-72.31353747181045	3882.1324685140034	5330.97261003895	339.20298375731727	48.780019975000656	13.237879394455353	1	1	1	4	7	0.2086585067218481	0.26502823940361114	0.3018543686734775	0.2244588852010621	
82200000	-2814.9141806688713	-2726.0068183356066	-88.9073623332648	-2726.0068183356066	122.119266271599	3.8528020634501092	0.0018017917095606018	0.15714335318384942	0.0018131293190078728	5.62518654690163E-8	0.13252495994336316	-65.49994176086915	438.6773021637479	115.08092864403204	6.220106708876993	6.682089611419612	37.91174760752817	3	3	4	2	2	0.20022601350992703	0.27821635800324035	0.3223673367924047	0.19919029169442679	
82300000	-2815.896256665222	-2732.746087778852	-83.15016888636983	-2732.746087778852	72.80568076742864	3.597952076790303	0.002095349149732171	0.00864757454819937	0.0020972122409599475	4.933566725718496E-10	0.0106148631260092	-67.1297341818057	281.8041483651789	15.849180637581561	6.961818742996049	7.013997767713048	18.846343419887408	4	3	3	3	1	0.18894414587340352	0.25418242800858476	0.327732180540993	0.22914124557701748	
82400000	-2827.0036163744257	-2729.7274267830653	-97.27618959136059	-2729.7274267830653	94.03093755440887	4.073706054459178	0.002068669607631214	0.22159506010853613	0.002007491185562545	1.692705712337467E-7	0.20986068941076844	-72.04757361700037	606.478949255772	497.7704626136424	100.40416411667938	32.02333810754347	22.003950006660016	2	2	1	5	4	0.19182302515755678	0.2841897929758629	0.30049954945627294	0.22348763241030617	
82500000	-2821.1693999359695	-2726.775221213205	-94.39417872276474	-2726.775221213205	143.09864957138157	3.8679653228912056	0.001411015479771915	5.911528679018505E-5	0.001411040499724061	7.340175240773746E-15	6.071860698465155E-5	-72.84333849015366	527.4797709806768	824.5004116287977	52.86924715238279	34.30415041388029	29.3268397612728	2	1	5	2	4	0.19500091469516334	0.286382233515594	0.30434039590078793	0.2142764558884536	
82600000	-2818.563090278789	-2732.984268318124	-85.57882196066465	-2732.984268318124	66.05630971007228	5.1018516660604245	0.002668087920665729	0.24300475018896714	0.002796486768042052	3.444112913341035E-7	0.21167208803457302	-63.888523228037194	775.7738507907272	16.59514743260446	9.390460248821537	21.593192791661334	18.951820196511136	3	1	1	2	7	0.19657312151079892	0.2720612530884811	0.32678952562282404	0.20457609977789465	
82700000	-2816.8683042396474	-2730.4809051430616	-86.38739909658587	-2730.4809051430616	76.2317980439356	3.739350528844016	0.0023644863945571503	0.3184938970690314	0.0024362436320667594	4.6688564006945843E-7	0.2756576508271286	-59.01149018924771	423.14718287940065	575.2264502979299	61.7744048969467	7.743975770542835	36.775671987930004	1	2	1	7	3	0.1735729573161682	0.2974078042389077	0.299703835316534	0.2293154031283889	
82800000	-2822.28999997683	-2729.5540765183314	-92.73592345849859	-2729.5540765183314	114.61409445227176	4.767645481119833	0.001681282121524031	0.023413347863602822	0.001678489532758019	1.0255839140917067E-9	0.019066782377162902	-71.79791826411044	949.6939164362919	69.3554131100686	24.663727217384512	9.367997610147247	18.587975457271263	3	5	2	1	3	0.20676171019705178	0.2574739603956057	0.3362344763452336	0.19952985306210766	
82900000	-2826.5561728590783	-2735.8386501827927	-90.71752267628554	-2735.8386501827927	145.57384189214412	4.434781984473165	0.001716049775100265	0.08119508234022321	0.001692241847919941	1.6251359631568385E-8	0.07451730538953089	-65.67615312417429	533.9177298536305	403.47336071421853	2.8060234448643495	7.188055755792069	34.315851427883985	1	3	3	2	5	0.2086659077666782	0.25849280152671367	0.3509008930026577	0.18194039770394926	
83000000	-2826.480529351242	-2722.526781965197	-103.95374738604465	-2722.526781965197	134.92988703925656	3.9278802860946227	0.0011955812254950404	0.183454550287165	0.0013009568754830119	7.348308971933383E-8	0.21919416717463097	-79.66088245984146	2179.886674714129	83.448051920048	42.57858416642865	20.604609651679024	16.867696940698778	3	1	7	1	2	0.1790492923798431	0.26637324932531176	0.3332017879583248	0.22137567033651917	
83100000	-2825.6773887173918	-2730.0945141803886	-95.58287453700319	-2730.0945141803886	135.77756988323156	3.8545631611918045	0.0014631281415408784	9.822959245717347E-4	0.00146302946968189	2.2248521096370497E-12	0.0010194071063771338	-75.39906093021867	1017.6523505172576	106.57837006874637	31.616619535028484	18.571035869590066	24.931966543812546	3	2	2	6	1	0.18596368336550037	0.28965019820638316	0.3092983952251649	0.21508772320295047	
83200000	-2827.729682581023	-2723.0423134207394	-104.68736916028377	-2723.0423134207394	127.21994949435351	4.0287632903628054	0.0014473534015657615	0.08143662130443871	0.0014713096583005814	1.477137097217427E-8	0.08288312432118718	-75.67536143654134	2090.412386137665	797.2798852364912	89.13586358639859	150.2826526524437	15.262473920019062	2	1	4	1	6	0.17570387297745918	0.29664705555732546	0.2994298086164543	0.22821926284875987	
83300000	-2819.042024711347	-2728.3282476656755	-90.71377704567139	-2728.3282476656755	62.979082217591866	4.197355423916026	0.0019033015264461389	0.3863056350424604	0.0017908032060553298	4.101506203895672E-7	0.3553933716131205	-66.34640006982755	1027.1036308229375	68.54902879456525	24.538283340933337	43.41884873235826	12.223379730759438	3	1	5	1	4	0.2036200287906823	0.26599973091470563	0.33008920008226844	0.2002910402123424	
83400000	-2828.4971921168208	-2726.2096032989925	-102.28758881782845	-2726.2096032989925	149.5373246788672	4.379522901364636	0.0013667004869753548	0.03382542551797083	0.0013593738145820935	1.096813123257801E-9	0.02422915032376109	-78.43070047195292	732.9290848397264	119.80136427741233	113.05480673251711	40.43409519879797	46.49643638546269	3	1	2	7	1	0.19766465918860768	0.25986527364075296	0.34262749897708045	0.19984256819355764	
83500000	-2812.8505253110093	-2730.252073758192	-82.5984515528173	-2730.252073758192	102.47447623173221	3.3151337557192124	0.0018003275081862706	0.01162324230113588	0.001795209831482305	6.208433675666385E-10	0.013842351094942898	-61.282439104727395	699.4997696650038	61.95406063866886	4.613644830254664	17.952594527881352	30.012753299347093	3	1	3	6	1	0.19483660142740988	0.2596568162984744	0.3240425171607986	0.2214640651133157	
83600000	-2814.013048272267	-2728.3769923522605	-85.6360559200067	-2728.3769923522605	86.4617754939228	3.4371829343065454	0.0018491568783899702	0.14033126833838205	0.0018982357391623453	6.003481231254961E-8	0.13190538102931942	-62.9244118413137	1197.9916060041278	39.30898229084039	17.92041875407909	14.70498137521499	36.89222309516329	3	1	2	7	1	0.20803269890235979	0.26445951423833286	0.28452598300959364	0.24298180384971227	
83700000	-2822.5168006694844	-2734.550760917849	-87.96603975163559	-2734.550760917849	84.34848787564218	3.6022350293073218	0.0021740535290588484	0.03163474802720362	0.0021888242270685673	3.744092800182543E-9	0.0279796060306184	-68.23404992581116	1105.3377908363038	59.725884750766035	12.929336190400148	12.733798826977521	9.065831222714108	3	5	1	1	4	0.18324311740418645	0.2600511260679235	0.35910269591583494	0.1976030606120537	
83800000	-2813.088288009202	-2730.55866958492	-82.52961842428222	-2730.55866958492	47.49466803872615	3.97001190864869	0.0022803139360396832	0.48332866063323016	0.002617406712298745	1.0222611430993097E-6	0.39956627208301315	-58.32469735748208	926.6560046534433	739.5001911438436	56.19563582395821	5.90550790615378	0.24134531380020993	2	2	4	3	3	0.19829163637461775	0.2778293784461051	0.2742048520762052	0.24967413310307063	
83900000	-2814.5118582731398	-2728.4894645506347	-86.02239372250524	-2728.4894645506347	74.3764756872165	4.293865470695039	0.002427760255573764	0.12650865547092238	0.002555061192211422	1.3225054724405413E-7	0.1466438822628001	-61.400462346050446	419.7714731601149	527.2422894236861	127.65340037371627	7.532596244959995	16.497244538603756	2	1	2	7	2	0.19416978575673643	0.26550977282279326	0.3328961895212166	0.20742425189925243	
84000000	-2822.121583872599	-2726.3208888261006	-95.80069504649836	-2726.3208888261006	124.75919065397305	4.408903692160908	0.0017861895058776335	0.03960965195874088	0.0017594542130214533	4.3700791236546036E-9	0.03711790486410882	-67.65425766718205	248.50323287741332	703.8988953858689	1054.5013957045453	54.91319771054488	15.284842972208155	1	1	1	3	8	0.18130962707070855	0.2668960907509008	0.3428338737027225	0.20896040847566683	
84100000	-2812.689469662065	-2725.7741809859367	-86.91528867612857	-2725.7741809859367	48.321758670139175	3.860163430432712	0.0025547982993791426	0.332503073712478	0.0029122918534650183	8.445362449149011E-7	0.3456416078126186	-67.2876179241088	376.02394145584543	93.84714338333134	27.99393721652535	8.301390870633448	3.524365463263067	3	2	4	4	1	0.19508628105210327	0.28121665634628595	0.31277233392332815	0.21092472867828127	
84200000	-2829.9482200817274	-2723.4609400346917	-106.48728004703582	-2723.4609400346917	159.1166209587186	3.5497074507993216	0.0011494947009495161	0.07653269532516915	0.0011585615137769767	8.524255564905636E-9	0.08090946215146289	-78.96911151184752	1569.6454753996331	35.26902079637029	110.00187699149079	66.70063510524821	101.85971304768623	3	3	3	1	4	0.18049976500769438	0.26324733618531754	0.32772935882658205	0.2285235399804046	
84300000	-2846.1778210728094	-2735.1338023221506	-111.04401875065857	-2735.1338023221506	202.85303624032522	3.571813797395031	0.0011523771236887528	0.34960362962795805	0.0010214585794873039	5.773105160382668E-8	0.2314958773352172	-82.17092903380006	1408.8380578415365	279.9968716340451	102.31023623195178	32.50994480658128	106.0395812620441	3	1	5	2	3	0.19022663439012538	0.3067131220406699	0.29810689407759394	0.20495334949160923	
84400000	-2810.9325532800513	-2725.0444485294424	-85.88810475060896	-2725.0444485294424	90.6188035199067	4.798561310478073	0.0022950824974671004	0.2060282469949207	0.00219070678195468	1.8401150515122717E-7	0.19448835407331314	-64.67163444920996	373.1810777795424	20.531812207757916	10.103062204327866	21.534750088184758	44.14361626625408	3	1	8	1	1	0.20798709369830495	0.24806577934796964	0.3168182485924654	0.22712887836125845	
84500000	-2822.4260686274306	-2724.48517377132	-97.94089485611026	-2724.48517377132	137.79486355276046	3.997264497914062	0.0013888783707654243	0.0017517425508976345	0.0013881299485908156	6.670679444537101E-12	0.001859839738973932	-72.68778106250865	1517.3113289528796	1085.756980993582	29.442445067017648	55.882734746874114	16.55053061525132	3	1	1	3	6	0.18898815527243903	0.27238156280096587	0.3168264386021781	0.22180384332441547	
84600000	-2810.325466735787	-2725.1289735078267	-85.19649322796013	-2725.1289735078267	89.10529021953695	3.460626185254999	0.002230181697383737	0.34244042877399317	0.0023105505189527113	4.323534498840914E-7	0.3063499205286091	-61.01423565721448	1561.6554015903087	73.63863884297237	9.581573902376807	14.81733037986772	30.78739956575904	3	1	2	7	1	0.1961246070677513	0.26414418171312865	0.32188856990447234	0.21784264131464603	
84700000	-2829.527010937445	-2734.167530846644	-95.35948009080126	-2734.167530846644	83.6070544404111	5.2281390335935285	0.002294107118160867	0.05623580445239478	0.0022714164778137656	1.3186499429179106E-8	0.05081820382125875	-72.03251423851634	425.8366709082891	63.20531684276798	80.39998886902812	86.79251305267617	30.66609733967136	3	1	1	1	8	0.19658012895523816	0.26655135584181383	0.3311034108360657	0.20576510436688064	
84800000	-2833.7075577724563	-2729.881711294223	-103.8258464782335	-2729.881711294223	97.0159502943949	3.2427338623035182	0.0015016895811822907	0.1982091808541652	0.0014982408600533433	7.353674973569905E-8	0.1780532782476306	-75.09415404556428	529.1055288458763	723.8697609201416	774.1047441190261	69.80037971563826	32.37929490317535	1	1	1	9	2	0.2102030635094549	0.26790972422563186	0.3189579060717649	0.20292930619314672	
84900000	-2807.044165887052	-2725.1805083899744	-81.8636574970773	-2725.1805083899744	121.04743113294674	4.184863019947067	0.0018232105835067484	0.18679867764418107	0.001772301502627747	6.917998051405327E-8	0.14556721663555885	-60.790543330709	1292.4881642477606	31.88134353868831	3.405181333750293	8.168602881378831	11.952270948000569	3	1	5	2	3	0.19059617083634411	0.291940760591587	0.3089059879029215	0.2085570806691457	
85000000	-2820.9255061706313	-2725.605965769583	-95.31954040104851	-2725.605965769583	92.88448980016726	3.8519492053977484	0.001652483647546699	0.2345841398476967	0.0016484209215618408	2.2191588682660944E-7	0.291453195859767	-71.11478303861729	795.4620076651597	491.1416458494022	41.47808341884323	13.083453848501328	16.310356243034654	3	1	1	5	4	0.1774102928827448	0.2770917763336389	0.3315510197607832	0.21394691102283142	
85100000	-2815.5733922096892	-2727.6980905018518	-87.8753017078373	-2727.6980905018518	86.36182834287514	3.9979074553002825	0.0023974763141658756	0.1461861179981617	0.0023277231690805728	1.1767636836821724E-7	0.1407663583559669	-69.28717891723514	296.3667476612118	11.248893081484857	14.64830616758691	9.433600641941158	20.6167234254267	5	2	3	3	1	0.1883843757109787	0.30740226819575805	0.30791847296343344	0.19629488312982823	
85200000	-2814.5048502644977	-2725.838249440996	-88.66660082350168	-2725.838249440996	75.57083441715997	4.04557025607241	0.002181379185834392	0.19591808016105933	0.0022774132925236262	2.9070871920227507E-7	0.24104110559016156	-66.76026462671848	497.7145601004971	92.71289115656366	52.642006824583525	11.776422679245927	18.643094532322618	3	1	2	2	6	0.20360286418469717	0.2688950542306248	0.3256652471266668	0.20183683445800965	
85300000	-2820.741672032242	-2722.861857860345	-97.87981417189724	-2722.861857860345	68.00691188159824	4.421715514628591	0.0017080019099568312	0.8047275426028349	0.0017384907091119886	1.5564731871008582E-6	0.7826937909014798	-72.89107360269868	814.6274227939476	202.57129924058083	17.175623895387375	5.5140521363661055	15.119157808289474	4	2	1	2	5	0.1997010630621484	0.28570173341589383	0.2873346896725444	0.22726251384941193	
85400000	-2825.5952609190044	-2724.7226133015206	-100.87264761748374	-2724.7226133015206	141.60109213072357	3.888770923294033	0.0013136729805002865	0.025484058238111656	0.001311485505956451	8.487179525549844E-10	0.022098518299805834	-77.6340213626922	561.3155418815228	170.10624104602215	40.89530307442778	71.3056882119377	45.97048578662209	3	1	3	1	6	0.20713387713406436	0.2894310520467196	0.30322379133575916	0.20021127948345538	
85500000	-2823.5933283517256	-2718.804168145103	-104.78916020662224	-2718.804168145103	172.1052234819559	3.881948917724063	0.0010440036930491562	0.2417238391094419	0.0010919941100014769	4.2563673946936514E-8	0.1943941359349388	-82.40764327279366	1071.5886376633725	74.826226641947	25.239867334189576	12.96010723225127	16.45823476662996	4	6	2	1	1	0.19994046082221095	0.29217738870120774	0.30107504369045335	0.20680710678612654	
85600000	-2825.0459406090845	-2725.024542272262	-100.02139833682261	-2725.024542272262	93.31549039093959	4.240375508717501	0.0017581876059293326	0.15470677401614116	0.0018240840326708165	5.4311381712722336E-8	0.12853411324401215	-76.01445531225727	813.2592985862144	103.91059038736464	33.74514771637744	50.90494636517251	37.7777918959073	3	5	2	1	3	0.21325685342127207	0.24235071757181637	0.32216938406976275	0.22222304493714745	
85700000	-2816.1750512724734	-2734.015505300268	-82.15954597220521	-2734.015505300268	80.79442264833035	3.285177582630612	0.0024280662581317655	0.009293408741783747	0.0024260985562258954	5.534005022770825E-10	0.009678844553142168	-63.77276338278986	296.946383468362	42.65441645468965	15.397370414364051	34.51857455167943	13.723044984924114	3	1	2	2	6	0.1926784450140222	0.2704393618017688	0.3172453773619866	0.219636815822221	
85800000	-2819.1753489746557	-2729.441421231893	-89.73392774276252	-2729.441421231893	113.52877905808053	5.436670855314979	0.0017124932662109047	0.07912201515978516	0.0017766983026392443	1.556322404083924E-8	0.07158010100864735	-69.11960532893976	506.6018895355086	19.609970124876682	15.699282129273394	27.44970436548148	24.358483906896726	3	2	5	1	3	0.196506765113012	0.2838078247556345	0.30766291969257653	0.2120224904387756	
85900000	-2826.897658563746	-2721.4262401966093	-105.47141836713658	-2721.4262401966093	149.98280467398126	3.6155570827337598	0.0014109887843212574	0.2085504072035421	0.0013161825542485055	1.0866758383214498E-7	0.23732915395725862	-81.32967065129188	1294.4297526377934	110.8525141044648	56.2867692317912	25.369429993327955	22.897609015821878	6	1	1	1	5	0.20709272353485295	0.2638103789424776	0.3090090324155138	0.2200878651071543	
86000000	-2834.560866683383	-2733.1954601122375	-101.36540657114566	-2733.1954601122375	123.00449134696944	4.290208470106312	0.0015266210371100574	0.15148353453059057	0.0015167511938656843	4.2852373690834336E-8	0.13159394251651957	-72.7869749520532	696.8756268955981	1635.506416144743	145.60972576589944	30.287479226596936	37.66617405054595	1	2	1	1	9	0.22971860966595065	0.2911630600026361	0.28186083947311047	0.1972574908583014	
86100000	-2810.005861286436	-2725.9648423657954	-84.04101892064037	-2725.9648423657954	52.38778085824255	4.205127863608096	0.002396543158263957	0.5060194654557623	0.0025887088934923226	1.2198833450837953E-6	0.49417063538225153	-63.963172035746275	542.6903163982618	50.429375801248284	17.08574935671785	8.066420889886691	3.793135525189157	3	1	4	5	1	0.19480524829496002	0.24317090611793055	0.3199947198885971	0.2420291256985108	
86200000	-2807.9438275170155	-2732.4620915393048	-75.48173597771091	-2732.4620915393048	54.698636404507965	3.479627133276603	0.00243364678576229	0.39707694367012475	0.002485835338138243	1.1748536535171893E-6	0.40424752258029695	-56.59319929639724	697.8771292620837	13.00882820724224	5.665343457487188	4.85723919224064	9.539597580116675	4	2	4	2	2	0.18916741386432398	0.2663813472998697	0.30604762036720345	0.2384036184686014	
86300000	-2832.1150659571877	-2729.157174047926	-102.95789190926146	-2729.157174047926	128.90289045305033	4.387105219508931	0.0013228394565381926	0.050192223925166	0.001301132796489443	4.827919377056366E-9	0.053696288262058904	-75.34638909625784	1043.5831322791967	645.6666507439747	33.24809287835716	102.26728640210939	30.80537823230691	2	2	3	1	6	0.18746075670639317	0.25836314333835414	0.3446285820912595	0.20954751786399173	
86400000	-2805.481082577832	-2721.82317479682	-83.65790778101206	-2721.82317479682	74.68301345362742	3.941212456386145	0.002655989156891236	0.0937998215939556	0.0027384892310705227	7.041245777988355E-8	0.09806212667937209	-61.477823221427045	558.8748662861021	250.20965096450004	107.12326540927192	10.34207413553148	7.199333967842616	3	1	1	4	5	0.193115645297744	0.27976113535426295	0.3156976344127042	0.21142558493528735	
86500000	-2824.366009057542	-2732.4319962833174	-91.93401277422502	-2732.4319962833174	92.27906515370796	3.552838806536694	0.002086064669731154	0.11360395174743662	0.002021787282338938	5.599848557626017E-8	0.11441474969701235	-70.77606859543341	442.1575212943013	370.5392014150605	24.28156359431661	8.115452095142043	9.706629913942306	1	2	6	4	1	0.1865747619934419	0.29719760571657156	0.2939710442364575	0.22225658805352766	
86600000	-2819.1891890390566	-2738.0938784398327	-81.09531059922395	-2738.0938784398327	93.89623488916654	4.532054677028168	0.00268330106973914	0.05381892455224132	0.002674531293129051	2.208721284467532E-8	0.05524473589481802	-59.9558168708517	855.6747744968593	14.423639768200522	11.573445211191528	28.480734363392852	21.157429315844734	3	1	6	2	2	0.20083026943597823	0.24483872408047813	0.36300791580392017	0.19132309067962208	
86700000	-2832.2201969461826	-2730.0647413895845	-102.15545555659793	-2730.0647413895845	94.541534211712	4.50627465197347	0.001986273155700129	0.004021911383956074	0.0019854334965277495	9.819675006756931E-11	0.004990729846018456	-75.48289285043613	3038.667068063719	357.5817147445037	181.47068632392825	27.03636495467713	45.114820604406475	3	1	3	5	2	0.2032982210356518	0.26246504191257214	0.31343726322280224	0.22079947382897241	
86800000	-2828.9667730586702	-2721.550442640738	-107.41633041793257	-2721.550442640738	150.48545244354764	3.7269084935947157	0.0011702747590025158	0.07396197434779664	0.0011768157898489346	8.999018805782468E-9	0.08124165326670862	-81.28174820904943	786.8297415621705	770.287101852162	111.26939950050723	67.58916367994861	26.889632593275902	1	2	5	5	1	0.19045542638509572	0.2768066272735745	0.328402642206948	0.2043353041343803	
86900000	-2823.3104358355395	-2725.5298147938024	-97.78062104173691	-2725.5298147938024	117.54866102786339	3.994718110777033	0.0014258767926410934	0.26736955153653436	0.0013931609922672424	1.5699137258904615E-7	0.2634935131251113	-65.52855344264631	2226.2172878744905	7281.822148205687	8.560947674877388	22.64279886660941	10.823824538665294	1	2	3	2	6	0.1859040393806506	0.26001684591090524	0.322223327997064	0.23185578671137858	
87000000	-2808.2551834911087	-2728.4640641925394	-79.79111929856914	-2728.4640641925394	102.8719099694163	3.8533216846897225	0.0010707547383925194	0.3980537756396642	0.0010028298090612407	1.3987828256515443E-7	0.3842337275339719	-57.43151515586688	1428.3986610755746	414.68491148003943	8.686911238877313	2.04186951082843	3.307482999792555	3	2	1	4	4	0.18421976540229784	0.253570490035726	0.3465418150041255	0.21566792955784903	
87100000	-2786.526400593158	-2724.5385108868422	-61.98788970631594	-2724.5385108868422	49.00751242294148	3.8010381018317223	0.002452980226490337	0.551024687290849	0.0024517843975755365	1.910403553113163E-6	0.5886586390410171	-44.75737356883265	622.2531569288517	10.776083908390023	8.0717192073314	1.6889820912498545	1.8631811329990982	3	1	1	4	5	0.20528082108193624	0.2611100945677753	0.3397106818359814	0.19389840251430535	
87200000	-2806.668771567885	-2726.5862548649225	-80.0825167029625	-2726.5862548649225	66.0605524898875	4.213426971155708	0.0018280119534645914	0.4029185241490854	0.0016943433640114033	5.538462402520954E-7	0.4283182559203778	-60.82489037089964	1678.0951141490473	34.33490702944671	15.60854047377431	0.7947394459422844	0.742896269844859	3	6	1	1	3	0.18846487838433296	0.2847306719175749	0.34333004253438315	0.18347440716370744	
87300000	-2825.581738164741	-2730.8189989963703	-94.76273916837097	-2730.8189989963703	176.8411045168633	4.126795781216321	0.0011535855025135314	0.06232097709701815	0.001159196411046585	5.005998531561819E-9	0.06037426163679133	-68.42557267588661	2152.7411114783404	12.826032036669995	33.84740387296283	9.805157161933138	44.93824691282855	3	7	1	2	1	0.1847964268432455	0.2866428244831376	0.3108267409283854	0.21773400774523002	
87400000	-2821.7460086869287	-2725.1076685240237	-96.63834016290504	-2725.1076685240237	89.49582996274367	3.782215606504099	0.0021207183921396386	0.20638718083264554	0.002127058089152653	1.9049466528239175E-7	0.20540136810196358	-73.80261802785212	579.9273249759776	152.02152858062072	44.58233968879203	19.01315597542949	27.129267226302584	4	3	2	3	2	0.1903450525993502	0.28231261094355126	0.3266905687944907	0.2006517676626063	
87500000	-2808.0390996067385	-2724.027000484586	-84.01209912215226	-2724.027000484586	93.11321556227603	4.029825707623417	0.0010628186033250502	0.6159721514621957	0.0011411535074467949	4.925861155369302E-7	0.6295495539600178	-60.15954258497768	1273.6923889841266	202.03862177850365	9.206938410218564	12.406570123741862	4.54255696199613	3	1	7	2	1	0.20963219928432145	0.2761878668484959	0.3062233375688632	0.20795659629831797	
87600000	-2833.734405106706	-2729.637266554562	-104.09713855214416	-2729.637266554562	69.33683076780689	3.5166532824622583	0.0020491570764836096	0.45225761059739117	0.001715756769038424	1.017488452051449E-6	0.5489953286073489	-72.14493124289491	3458.423023162281	3426.5256101569635	66.54026925904458	24.61940393710062	46.31055219846526	2	1	6	4	1	0.16691720193842613	0.25726881253085665	0.35264869056780057	0.22316529496291512	
87700000	-2830.122366812856	-2730.379960260565	-99.74240655229075	-2730.379960260565	94.41473536435045	3.6910352560476856	0.0019954573228410685	0.20912844095488328	0.0021141775018739257	1.216890673687656E-7	0.1739809586326369	-74.71530092172065	1749.1604087911496	22.394660875034564	21.985969873000066	59.642293101898765	10.727890301959253	3	1	8	1	1	0.1960784908472116	0.24442857565508172	0.3372774251901158	0.22221550830758924	
87800000	-2823.265313738418	-2725.1610347108854	-98.1042790275326	-2725.1610347108854	120.59049280856024	3.516116424005796	0.0014277839895783487	0.015721558954665336	0.0014263233659551383	5.306896543429697E-10	0.016134447446657117	-75.7512912841673	962.4891733465715	180.37458879494844	68.15680781209187	17.07153630459086	23.56876096742155	3	1	5	4	1	0.19979791777986233	0.2673414186685812	0.33499827845923896	0.1978623850923159	
87900000	-2827.444330436572	-2730.431533646621	-97.01279678995083	-2730.431533646621	100.24424154958908	4.175642175289952	0.001884685199967217	0.058076584549715475	0.001877257967877341	1.05808736817856E-8	0.05520518154440769	-71.41086075739504	2082.314935235514	241.75470954923	36.157327848683714	43.19300335472844	40.26348251454629	3	1	3	1	6	0.19134047425766348	0.2647067808663192	0.3196869584198066	0.22426578645620907	
88000000	-2822.0001580514445	-2733.8586381257223	-88.14151992572218	-2733.8586381257223	146.42291178770034	3.8627038716060236	0.0014361070569990498	0.16616365125090243	0.0014257394444594066	3.527720870319097E-8	0.1354875377075573	-64.29746697332891	372.09432809749006	505.30122219048513	15.278901966747718	7.8743107751455685	26.235010254964376	2	1	1	7	3	0.20302456153344067	0.2588962775465179	0.3281940150675757	0.20988514585246418	
88100000	-2815.194956810341	-2730.5431734589533	-84.65178335138785	-2730.5431734589533	85.09819305563211	3.2721922098744165	0.00228048388573043	0.0667550165423271	0.0022237396342440863	2.4907474879514955E-8	0.07039771725067864	-61.611115256414514	291.92827994186206	661.4211258991438	108.05994113080301	7.688672294462321	8.380394939759006	2	1	2	7	2	0.18059043478312667	0.2667585656862879	0.3372768348442349	0.21537416468634898	
88200000	-2824.612459855919	-2735.8920531093318	-88.72040674658727	-2735.8920531093318	106.21826343266234	4.348207970521771	0.0018873414047589467	0.01008283247906691	0.0018863269208489867	3.0908445800425187E-10	0.009322800638029934	-64.94932785779145	751.1765030201185	1053.426937893042	4.792337985261889	13.124348830740546	14.10956802630759	2	1	6	4	1	0.20702980510794106	0.2685882579813776	0.29830061464943514	0.2260813222612448	
88300000	-2809.771438653526	-2721.1098416061795	-88.66159704734612	-2721.1098416061795	101.72854700474149	4.501747527639369	0.0019513415386826281	0.1703463346008978	0.0020171428632527375	1.4682456062329852E-7	0.1997411193595305	-65.09383207106794	337.97982957337047	491.2065960271155	8.790804651731085	15.353906964977	25.01735039973539	1	2	2	3	6	0.20668256726157705	0.2687585096973774	0.31713090253947707	0.20742802050156706	
88400000	-2826.410887044135	-2727.8312276737593	-98.57965937037568	-2727.8312276737593	140.63511626559153	3.4476219382913236	0.0013903536100574947	0.0532029168395027	0.0013649775688173843	4.371981886981864E-9	0.04816200886583209	-74.84461702993276	1452.57088948336	93.82651962233193	77.75454512670181	33.01039777891811	21.89302331378788	3	3	3	1	4	0.2003320845834478	0.2895891624713859	0.32439358836964943	0.18568516457551537	
88500000	-2817.785676178483	-2728.388399892135	-89.39727628634776	-2728.388399892135	80.20622407985252	3.761039672394776	0.002001089813626292	0.08621994604263634	0.0020349013507368983	3.142086944083451E-8	0.0869475490543469	-67.22204766916103	985.5015496067186	46.593678416430386	85.35383049395725	5.016306432120055	6.715149774024066	3	5	1	2	3	0.2080816881487184	0.2582309147874161	0.32227656706222224	0.21141083000164174	
88600000	-2835.261336683922	-2724.9879584972145	-110.2733781867075	-2724.9879584972145	162.41267217830466	4.133027710156045	0.0014656172792298704	0.16090150617142543	0.0015030266845610643	5.017730222575449E-8	0.1525111165894455	-81.75228022204448	2348.551070984124	398.21490663904234	140.14772219027756	63.7272297341875	71.7920030902187	3	2	4	2	3	0.19812599963492236	0.2671522104568857	0.3307532336847257	0.20396855622346477	
88700000	-2808.1524893703527	-2726.0430773540947	-82.10941201625802	-2726.0430773540947	84.93637287623672	4.209465380098131	0.0024324642325938757	0.2356226184926551	0.0025513396526370105	3.368367529669158E-7	0.24530119252648108	-57.99510712786142	855.1585501810747	471.1418314517962	6.052757147027965	5.790693129143068	18.378334901594318	1	2	7	1	3	0.20070429465308942	0.2889291724402351	0.30564199286664556	0.2047245400400285	
88800000	-2808.775926347745	-2726.800399657778	-81.975526689967	-2726.800399657778	47.15089194264192	4.198226156892535	0.0023011643908963544	0.6763568075825908	0.0025491922518034015	2.4962430459382005E-6	0.6761408705561809	-55.860175083349354	687.1925165872873	236.2349241064515	196.5701533773885	2.5918171545131643	6.016127005751952	2	1	2	5	4	0.18392624697471754	0.2664017879483968	0.3404143717563187	0.20925759332056526	
88900000	-2836.378009385796	-2730.2811897211914	-106.09681966460428	-2730.2811897211914	159.1126803004551	4.069140020716561	0.0012416287073221273	0.08269351303004181	0.001240128135997745	7.57459706786044E-9	0.07082341996082939	-77.60790944444089	2475.582230069655	1260.1741371983815	62.3356913203233	45.87859181707148	54.52284995455444	2	1	1	7	3	0.18998178024283086	0.2556450638173966	0.33147930614565996	0.2228938497941108	
89000000	-2827.6021731011974	-2729.8911259742044	-97.71104712699317	-2729.8911259742044	112.41469534633828	3.3804647056546053	0.0015591196685396397	0.4304673091753815	0.0016294193105595757	6.414867613914919E-7	0.43743862435211917	-72.29760735163687	554.385599979354	610.1942290770411	42.554003667058005	4.21901246685843	13.400154478202492	4	2	1	4	3	0.19550695478369337	0.278439220105697	0.31414862701676827	0.21190519809383954	
89100000	-2835.6951843946063	-2729.5596327910403	-106.13555160356619	-2729.5596327910403	154.89016341300632	4.493922810170854	0.0011786728930204958	0.06000449722089666	0.0011807536528171828	3.5678067651924455E-9	0.05032920566034916	-80.23195280748486	1622.546539223186	179.53039441969116	50.08206345391631	64.8628232269598	62.14263996823589	3	1	2	2	6	0.18997049555582332	0.2658137224350061	0.3141475058948018	0.23006827611436706	
89200000	-2816.8492671564222	-2728.756614946002	-88.09265221041984	-2728.756614946002	94.06550092311255	4.027679634497068	0.0020117561360088803	0.016471888933827387	0.002004366612588905	1.087454432571529E-9	0.01643247420945962	-66.90930010030029	1033.9646009379053	21.191778751573757	12.123205408167099	35.48008424717629	11.114074735446252	3	4	1	3	3	0.18386292913240307	0.2810140161953564	0.31973547420812615	0.21538758046411266	
89300000	-2831.35416363328	-2732.196355571591	-99.15780806168932	-2732.196355571591	136.47607333239398	3.515270103654125	0.0012989321876596713	0.0059442745338596295	0.0013005745015539298	5.665540087296731E-11	0.005785817322063717	-72.26306191658983	583.4927269032695	2353.475946117976	58.47713122856025	28.064772922448846	21.385241030452583	1	2	1	3	7	0.1978530606031201	0.2601466378071102	0.338547484525144	0.2034528170646241	
89400000	-2817.648209517064	-2730.2653671233306	-87.38284239373336	-2730.2653671233306	83.48521683333992	3.548008353450625	0.002392272440992427	0.11579868579553088	0.002488268106258775	9.924455401421167E-8	0.12996291044374203	-66.03579113480595	1192.934941274766	15.079530803909483	6.400745531558632	17.58607355111301	21.137657637302578	4	5	2	1	2	0.17815973455924972	0.2715436487656304	0.3292866625533345	0.22100995412178384	
89500000	-2828.040141287852	-2726.050845986409	-101.98929530144267	-2726.050845986409	209.51103056060273	3.303685055914069	9.96300548712366E-4	0.1593077910774063	0.0010617664449064036	2.2106690536446663E-8	0.14084498066716003	-74.76030936766836	1196.7423350726892	1241.2004866332293	47.49113146714134	23.797694917003106	42.58848247833292	2	1	7	3	1	0.1853471903050187	0.2544951941296307	0.33971386717825225	0.2204437483870968	
89600000	-2825.311381444528	-2729.1862764002267	-96.12510504430134	-2729.1862764002267	95.1827491862798	4.095416357701267	0.0011900796237170961	0.5751305124504656	0.001212767547001364	2.9225701210103426E-7	0.44530179346491183	-69.8328473747473	870.6169273398049	1331.9224420586488	118.3898014652934	3.7154386367373613	1.3092976458252352	1	3	4	2	4	0.1875407117097068	0.26749152734849063	0.3318583902681471	0.21310937067365404	
89700000	-2840.3381740880513	-2741.62968655976	-98.70848752829127	-2741.62968655976	141.11277422734562	5.059243832792779	0.001297756098051062	0.07582444020252622	0.0013597748555512163	9.65057913686644E-9	0.07488407841210107	-71.86293792133624	2016.7754654885264	897.3837618724385	128.9759799618965	21.251285213701152	13.744950050715929	2	1	1	7	3	0.19744736091784046	0.25699181932503085	0.36705428753695735	0.17850653222016982	
89800000	-2812.5214233977	-2725.549204941381	-86.97221845631867	-2725.549204941381	111.65169977756788	4.366405230324672	0.0011867351317361278	0.519586322133573	9.582502051192742E-4	5.053826301326051E-7	0.6489915380647998	-68.40522587714469	1051.013179284261	6.9774319725527345	5.329908517204832	4.3682178484302465	2.6692265006190614	5	2	4	1	2	0.20765443957710125	0.24960910100413944	0.2982072540260607	0.24452920539269704	
89900000	-2810.168299337898	-2725.901490449043	-84.26680888885495	-2725.901490449043	101.2144621313565	4.153168889843284	0.00203870047318561	0.13525906902348497	0.001968027170231244	1.0496408059335388E-7	0.16284170288201502	-62.22782930837025	1037.7639759159606	19.896567833489257	22.358460056999668	6.393319713961341	19.802955614478876	3	3	4	3	1	0.20514113058364117	0.2693839672136397	0.32258030309913394	0.2028945991035836	
90000000	-2815.693064171219	-2726.4458633193058	-89.24720085191296	-2726.4458633193058	107.83574580829297	4.105903939227792	0.001747463545051375	0.14601326417668273	0.0017972705491429545	7.507966336745587E-8	0.15395358306988446	-68.85630548989955	378.17077567632026	22.88573171938215	25.380067834445097	20.925106085295976	29.334819828530534	3	1	1	5	4	0.20636659177956823	0.2615620031755962	0.3174088471232258	0.21466255792160807	
90100000	-2820.461489677199	-2728.7021615268063	-91.75932815039293	-2728.7021615268063	135.5818547723192	3.6645016306099776	0.0017757280130003177	0.05037421282285374	0.0017522243640593865	7.871688503014287E-9	0.050229200260889166	-67.25407064558351	519.8100716781718	1249.864761902184	10.947134412178155	6.984673143427708	18.44367236849139	2	1	3	1	7	0.2047215569657456	0.23646710544873695	0.32096813297104865	0.23784320461446953	
90200000	-2825.9461830781465	-2734.2273460763026	-91.71883700184405	-2734.2273460763026	87.44513684723502	3.9089873366328196	0.0010558641535359597	0.409928803625965	0.0011294466969658966	1.877094898681897E-7	0.40145457240681975	-65.64505906597653	2540.2633704907503	852.2100223888253	61.79739995380383	4.511901807927734	3.2054059546269102	1	2	6	2	3	0.19012498796677144	0.2779054969664758	0.2949574068044891	0.23701210826226435	
90300000	-2795.6558123402315	-2722.3601032046654	-73.29570913556614	-2722.3601032046654	49.55334311038705	3.6081218654974645	0.0025263504053182296	0.4475693207183325	0.00221755629410875	1.0780243608022422E-6	0.4814571710776084	-54.56767732479738	990.618249024591	16.01750701544598	23.227278150983725	1.0091268749188167	0.6330445041105048	3	2	3	1	5	0.20434997600957414	0.2691917411935636	0.3138552746288454	0.2126030081680176	
90400000	-2795.7882736045353	-2719.038290734847	-76.74998286968808	-2719.038290734847	50.88098013139418	3.725511800140899	0.0016846776104498852	0.6447426305105265	0.0021188381673168124	1.452527579691113E-6	0.6590921571648054	-54.841079579578015	1120.4268390325535	81.615187760666	6.89484590369648	9.40998100414717	1.6992616799494293	3	3	3	1	4	0.192523170085049	0.2809545189160519	0.30874678578357523	0.21777552521532462	
90500000	-2819.709887789558	-2723.613575017514	-96.09631277204396	-2723.613575017514	77.83731811984534	4.242683852896392	0.0019083309713655717	0.20524168772779366	0.0020491653116520934	1.4716142601639913E-7	0.1957414930306876	-68.00508677884676	4253.528996645261	723.4536559204455	40.65822982506776	11.580038972745744	23.83267736499413	1	2	3	2	6	0.2009935814191211	0.26809048168879845	0.3085931325225027	0.22232280436957838	
90600000	-2817.456987601048	-2722.197936386443	-95.2590512146049	-2722.197936386443	94.24893596655645	4.0831327175914796	0.0021071246184928426	0.04482337677024196	0.002088562252017146	5.476393044511798E-9	0.03524696698592918	-71.14431896635465	715.923479248384	484.10985298235846	48.70571726561892	42.743484393565495	25.075927135249362	3	1	2	1	7	0.18505461672447177	0.2845844977417655	0.3135922208306387	0.21676866470312464	
90700000	-2835.073217941055	-2730.5995615776324	-104.47365636342289	-2730.5995615776324	149.88826206772043	4.3130114867203195	0.0015043023498000367	0.20062838235309707	0.0014299611692840774	9.655027093260806E-8	0.2110129824517416	-78.1956165311979	432.29309068440404	503.06410146419455	326.20337410686614	30.528239035024782	22.4696987980774	1	3	1	6	3	0.20369469618627484	0.2787791000868009	0.318757122254413	0.1987690814725117	
90800000	-2825.2239106195216	-2723.102799717345	-102.1211109021765	-2723.102799717345	92.05946421229635	3.7934230287061648	0.0019074475888201112	0.23588938886812164	0.0019443072778678547	2.5940662507038034E-7	0.2638109602924208	-66.58265026353249	8640.480097365242	2871.9972049663816	2197.7717647355735	78.30705244928284	14.184493441220601	1	1	1	1	10	0.1992593021943819	0.2809420451845295	0.30243501974935794	0.21736363287173113	
90900000	-2806.3594890109025	-2720.9987053333653	-85.36078367753717	-2720.9987053333653	59.53107755405649	3.37432442372278	0.0018181727288367772	0.6271625825986941	0.001991637546044552	1.6101641490269601E-6	0.6424427226768963	-62.70581984678842	1729.4485176902958	18.663862609846095	10.625591047895028	12.008068112284388	10.135809249511958	3	1	1	7	2	0.1862961912819806	0.27049672764005955	0.3318061009101935	0.2114009801677669	
91000000	-2820.223743487691	-2730.3719362177835	-89.85180726990755	-2730.3719362177835	131.2569753340707	3.565235730908189	0.0013188108284744294	0.1638114318138923	0.001349486628312785	2.2619738256607158E-8	0.11002215639693046	-67.45668461711261	849.9474086549188	63.04162168575255	13.572714257820415	11.23592426395728	33.37209056427257	3	3	4	1	3	0.20755085135879214	0.25852695713006724	0.3019986917143597	0.23192349979678156	
91100000	-2820.9982537265632	-2727.64457713688	-93.35367658968339	-2727.64457713688	96.95623346337764	3.7097880326065127	0.002236882930536334	0.18662825536450903	0.0021155934210871506	9.752817227273468E-8	0.14081357895207958	-71.91531521987537	579.505977150346	59.981646161861164	26.18337032503144	30.044636112394578	13.560826029948306	3	1	4	2	4	0.20356730846291218	0.2868799040152835	0.3047082540418633	0.2048445334799417	
91200000	-2831.504584812869	-2726.7566695907544	-104.74791522211451	-2726.7566695907544	119.50896981835223	4.841876313401669	0.001683860996572374	0.15917777462308694	0.0017138734648666852	6.592972551219364E-8	0.15420759128384073	-77.92767001491112	1034.8553815580274	400.1851623723047	49.089330730797506	56.29511936814779	76.20445823297065	1	2	8	1	2	0.19867574735172716	0.2815539415828787	0.3306504320030163	0.18911987906237857	
91300000	-2819.6488822515853	-2724.648439862994	-95.00044238859137	-2724.648439862994	108.88008747184905	3.587966197498198	0.0015433012068969884	0.03912858253817344	0.0015308230812616512	5.77574652010111E-9	0.04969155362392704	-71.15027269816827	1904.183888810885	194.58147487992113	81.33515130119247	7.403498832421652	13.295360462592583	3	2	3	3	3	0.1888731858304776	0.2666350794140344	0.3193959386734026	0.22509579608208619	
91400000	-2823.955183230956	-2732.563591689569	-91.39159154138736	-2732.563591689569	93.74882705354521	3.5104623544366884	0.002228202657337945	0.007762730201169922	0.00222752851437392	4.337891775577028E-10	0.009335601058051054	-70.52657502843309	985.7047900039474	142.37731750744803	43.03799445043229	14.64305759218453	15.683848135136401	3	3	1	4	3	0.19528312905267317	0.27899479755648104	0.31890778409722975	0.20681428929361684	
91500000	-2835.744448901206	-2731.0418747475005	-104.70257415370534	-2731.0418747475005	88.30187289234097	3.4622541365903	0.0019077834527767613	0.06282479037622905	0.0019493861279762834	1.3859404443663336E-8	0.06134886572575258	-75.54736624302978	2529.2824986171304	267.16964676405024	490.7686511397273	73.06738861195409	29.999026558791783	1	1	2	6	4	0.20891540640830483	0.23547727276769262	0.31023679218386885	0.24537052864013462	
91600000	-2829.1809819142964	-2726.2586578313103	-102.92232408298624	-2726.2586578313103	188.30037105485025	3.9254838176392033	0.0010781545848218689	0.2811681076661443	0.001106014535793747	1.2416850634706012E-7	0.2973848072821308	-76.5658431855624	392.8811284968996	543.7545872588666	125.87348776631173	84.3189691227256	20.015154406108284	1	2	1	1	9	0.187380359934533	0.2814121861010809	0.30046505059253986	0.23074240337184723	
91700000	-2835.6445708260912	-2737.0376264688784	-98.60694435721271	-2737.0376264688784	105.05347195806539	4.113893747214961	0.0016034092802285618	0.006484264534751404	0.0016049036710863598	9.18521028726873E-11	0.005980659802437598	-76.0587747472657	1437.7131240952524	70.5900860801307	34.30229741451116	30.535758630368505	44.22025411582299	4	7	1	1	1	0.219879073756213	0.2496607821476367	0.31513490535686794	0.21532523873928347	
91800000	-2821.390911321829	-2727.681067007737	-93.70984431409198	-2727.681067007737	108.51934036306436	4.012080869236245	0.00200035795250916	8.174261294292223E-5	0.00200038837752956	2.7124205370102594E-14	8.233172654528887E-5	-72.40963330046081	1566.5275777174927	78.94457228843834	44.62586050433358	35.389360471464734	56.074093034006616	3	1	4	3	3	0.20047792090575817	0.2631583509698792	0.3254645065877735	0.21089922153659035	
91900000	-2819.297507693479	-2726.2100004557124	-93.08750723776673	-2726.2100004557124	100.10754162863496	4.092971979136833	0.001841567023201485	0.12402527736656568	0.0018539342404166558	5.756096718179148E-8	0.13052853039729806	-70.54234601919732	1802.4725725358146	64.42009208032941	23.69525652720337	12.34396091405959	14.822059140033904	3	5	1	1	4	0.1866196152591539	0.2904638169929099	0.2917262330879659	0.23119033465997152	
92000000	-2806.347707272855	-2723.542629505863	-82.80507776699214	-2723.542629505863	70.26827595589637	4.118484671948486	0.002640913497391635	0.15460792263610829	0.002806718210845138	2.1127103049975785E-7	0.171433137521436	-61.346679674020194	1042.6207512676249	32.76267200392656	18.025876768154504	12.169606115051897	20.09232887039453	3	1	4	4	2	0.19348878212985768	0.2758685202050574	0.31773772080539153	0.21290497685969467
[truncated: 764,375 more chars]
