# Supplementary material for: Dissemination of Mycobacterium abscessus via global transmission networks
Source: Nat Microbiol. 2021 Sep 20;6(10):1279–88. doi: 10.1038/s41564-021-00963-3 (PMC8478660; doi:10.1038/s41564-021-00963-3)
Supplement: Source Data Extended Data Fig. 8 — Ancestor data and substitution rate distributions for Extended Data Fig. 8. [file 41564_2021_963_MOESM14_ESM.zip › figureS8/DCC2_date_randomisation6.log]

#
#model:
#
#<?xml version="1.0" encoding="UTF-8" standalone="no"?><input id="posterior" spec="beast.core.util.CompoundDistribution">
#    <distribution id="prior" spec="beast.core.util.CompoundDistribution">
#        <distribution id="BayesianSkyline.t:dcc2" spec="beast.evolution.tree.coalescent.BayesianSkyline">
#            <parameter dimension="5" id="bPopSizes.t:dcc2" lower="0.0" name="popSizes" upper="380000.0">380.0</parameter>
#            <groupSizes dimension="5" id="bGroupSizes.t:dcc2" spec="beast.core.parameter.IntegerParameter">1</groupSizes>
#            <treeIntervals id="BSPTreeIntervals.t:dcc2" spec="beast.evolution.tree.coalescent.TreeIntervals">
#                <tree id="Tree.t:dcc2">
#                    <trait id="dateTrait.t:dcc2" spec="beast.evolution.tree.TraitSet" traitname="date">
#                10208_3#75_Europe_UK_2012.412568=2006.830137,
#ERR3198505_Europe_UK_2009.819178=2001.331507,
#12082_5#89_Europe_UK_2013.616438=2011.928767,
#12045_8#39_Europe_UK_2013.843836=2010.969863,
#SRR7800669_NorthAmerica_USA_2015.983562=2014.953425,
#10625_5#78_Europe_UK_2001.331507=2010.169863,
#ERR3198407_Europe_UK_2009.010959=2013.621918,
#10665_4#8_Europe_UK_2005.063014=2001.326027,
#7396_6#51_Europe_UK_2007.835616=2006.035616,
#SRR6871401_Oceania_Australia_2015.043836=2011.509589,
#10625_5#77_Europe_UK_2001.331507=2009.824658,
#10665_4#75_Europe_UK_2007.594521=2005.769863,
#10625_4#22_Europe_UK_2011.591781=2001.306849,
#ERR3198507_Europe_UK_2009.876712=2001.846575,
#ERR3198408_Europe_UK_2009.824658=2009.876712,
#SRR7800622_NorthAmerica_USA_2016.054645=2012.724044,
#10625_4#21_Europe_UK_2011.668493=2008.035519,
#12082_5#90_Europe_UK_2013.621918=2010.123288,
#10625_5#74_Europe_UK_2001.334247=2011.876712,
#12163_2#46_Europe_UK_2012.724044=2013.043836,
#10625_4#23_Europe_UK_2011.69589=2011.254795,
#11861_7#68_Oceania_Australia_2009.5=2012.5,
#10665_3#51_Europe_UK_2004.092896=2010.764384,
#10625_5#75_Europe_UK_2001.326027=2016.300546,
#10208_3#38_Europe_UK_2011.876712=2007.920548,
#7396_8#58_Europe_UK_2010.969863=2015.124658,
#10250_1#27_Europe_UK_2009.169863=2015.416438,
#SRR7800515_NorthAmerica_USA_2015.950685=2001.331507,
#10665_3#35_Europe_UK_2003.591781=2013.616438,
#10625_5#59_Europe_UK_2012.5=2011.69589,
#10250_1#5_Europe_UK_2008.229508=2007.594521,
#12163_1#55_Europe_UK_2011.016438=2008.005464,
#10665_2#59_Europe_UK_2011.457534=2012.849727,
#SRR6871402_Oceania_Australia_2016.043716=2009.882192,
#12163_1#61_Europe_UK_2011.254795=2009.169863,
#12163_2#27_Europe_UK_2012.472678=2008.423497,
#10702_1#7_NorthAmerica_USA_2013.043836=2001.334247,
#10702_1#30_NorthAmerica_USA_2006.035616=2013.682192,
#7396_8#82_Europe_UK_2007.920548=2011.128767,
#12163_1#57_Europe_UK_2011.128767=2011.821918,
#10665_4#56_Europe_UK_2006.830137=2009.819178,
#12163_1#59_Europe_UK_2011.164384=2012.412568,
#10625_4#38_Europe_UK_2011.509589=2016.60929,
#SRR7800629_NorthAmerica_USA_2015.156164=2011.756164,
#10071_6#76_Europe_UK_2001.331507=2011.093151,
#ERR3198474_Europe_UK_2015.416438=2008.344262,
#10625_5#17_Europe_UK_2011.093151=2011.016438,
#10702_1#56_NorthAmerica_USA_2008.423497=2013.843836,
#11893_6#62_Europe_UK_2008.005464=2016.374317,
#12163_1#32_Europe_UK_2010.169863=2012.778689,
#10208_3#73_Europe_UK_2012.377049=2012.472678,
#10208_3#78_Europe_UK_2012.808743=2009.010959,
#7396_6#60_Europe_UK_2008.035519=2012.808743,
#10702_1#73_NorthAmerica_USA_2010.764384=2008.229508,
#ERR3198462_Europe_UK_2015.230137=2016.054645,
#12045_8#36_Europe_UK_2013.786301=2010.958904,
#10625_5#32_Europe_UK_2012.243169=2011.591781,
#12163_1#87_Europe_UK_2011.928767=2007.772603,
#10660_1#46_NorthAmerica_USA_2005.769863=2009.5,
#10071_6#72_Europe_UK_2001.306849=2011.164384,
#10208_3#29_Europe_UK_2011.821918=2003.591781,
#SRR7800600_NorthAmerica_USA_2014.953425=2007.835616,
#10665_3#3_Europe_UK_2001.846575=2015.950685,
#10660_1#14_NorthAmerica_USA_2007.772603=2015.156164,
#7396_7#19_Europe_UK_2009.882192=2013.786301,
#12082_5#88_Europe_UK_2013.682192=2011.668493,
#10625_5#11_Europe_UK_2011.756164=2005.063014,
#SRR6871403_Oceania_Australia_2016.374317=2016.043716,
#10208_3#81_Europe_UK_2012.849727=2014.958904,
#SRR6871395_Oceania_Australia_2014.205479=2001.331507,
#SRR7800549_NorthAmerica_USA_2016.300546=2012.377049,
#12163_1#53_Europe_UK_2010.958904=2004.092896,
#SRR7800407_NorthAmerica_USA_2016.60929=2015.043836,
#12163_2#50_Europe_UK_2012.778689=2014.205479,
#10250_1#8_Europe_UK_2008.344262=2011.457534,
#SRR6871397_Oceania_Australia_2014.958904=2012.243169,
#7396_7#27_Europe_UK_2010.123288=2015.230137,
#SRR6871400_Oceania_Australia_2015.124658=2015.983562                
#                                    <taxa id="TaxonSet.dcc2" spec="beast.evolution.alignment.TaxonSet">
#                        </taxa>
#                    </trait>
#                    <taxonset idref="TaxonSet.dcc2"/>
#                </tree>
#            </treeIntervals>
#        </distribution>
#        <distribution id="MarkovChainedPopSizes.t:dcc2" jeffreys="true" parameter="@bPopSizes.t:dcc2" spec="beast.math.distributions.MarkovChainDistribution"/>
#        <prior id="KappaPrior.s:dcc2" name="distribution">
#            <parameter id="kappa.s:dcc2" lower="0.0" name="x">2.0</parameter>
#            <LogNormal id="LogNormalDistributionModel.0" name="distr">
#                <parameter estimate="false" id="RealParameter.1" name="M">1.0</parameter>
#                <parameter estimate="false" id="RealParameter.2" name="S">1.25</parameter>
#            </LogNormal>
#        </prior>
#        <prior id="MeanRatePrior.c:dcc2" name="distribution">
#            <parameter id="ucldMean.c:dcc2" name="x">4.3E-4</parameter>
#            <Uniform id="Uniform.4" lower="4.3E-6" name="distr" upper="0.043"/>
#        </prior>
#        <prior id="ucldStdevPrior.c:dcc2" name="distribution">
#            <parameter id="ucldStdev.c:dcc2" lower="0.0" name="x">0.1</parameter>
#            <Gamma id="Gamma.0" name="distr">
#                <parameter estimate="false" id="RealParameter.4" name="alpha">0.5396</parameter>
#                <parameter estimate="false" id="RealParameter.5" name="beta">0.3819</parameter>
#            </Gamma>
#        </prior>
#    </distribution>
#    <distribution id="likelihood" spec="beast.core.util.CompoundDistribution" useThreads="true">
#        <distribution data="@dcc2" id="treeLikelihood.dcc2" spec="beast.evolution.likelihood.ThreadedTreeLikelihood" tree="@Tree.t:dcc2">
#            <siteModel id="SiteModel.s:dcc2" spec="beast.evolution.sitemodel.SiteModel">
#                <parameter estimate="false" id="mutationRate.s:dcc2" name="mutationRate">1.0</parameter>
#                <parameter estimate="false" id="gammaShape.s:dcc2" name="shape">1.0</parameter>
#                <parameter estimate="false" id="proportionInvariant.s:dcc2" lower="0.0" name="proportionInvariant" upper="1.0">0.0</parameter>
#                <substModel id="hky.s:dcc2" kappa="@kappa.s:dcc2" spec="beast.evolution.substitutionmodel.HKY">
#                    <frequencies id="estimatedFreqs.s:dcc2" spec="beast.evolution.substitutionmodel.Frequencies">
#                        <parameter dimension="4" id="freqParameter.s:dcc2" lower="0.0" name="frequencies" upper="1.0">0.25</parameter>
#                    </frequencies>
#                </substModel>
#            </siteModel>
#            <branchRateModel clock.rate="@ucldMean.c:dcc2" id="RelaxedClock.c:dcc2" spec="beast.evolution.branchratemodel.UCRelaxedClockModel" tree="@Tree.t:dcc2">
#                <LogNormal S="@ucldStdev.c:dcc2" id="LogNormalDistributionModel.c:dcc2" meanInRealSpace="true" name="distr">
#                    <parameter estimate="false" id="RealParameter.3" lower="0.0" name="M" upper="1.0">1.0</parameter>
#                </LogNormal>
#                <rateCategories dimension="154" id="rateCategories.c:dcc2" spec="beast.core.parameter.IntegerParameter">1</rateCategories>
#            </branchRateModel>
#        </distribution>
#    </distribution>
#</input>
#
Sample	posterior	likelihood	prior	treeLikelihood	TreeHeight	kappa	ucldMean	ucldStdev	rate.mean	rate.variance	rate.coefficientOfVariation	BayesianSkyline	bPopSizes.1	bPopSizes.2	bPopSizes.3	bPopSizes.4	bPopSizes.5	bGroupSizes.1	bGroupSizes.2	bGroupSizes.3	bGroupSizes.4	bGroupSizes.5	freqParameter.1	freqParameter.2	freqParameter.3	freqParameter.4	
0	-9923.135631886194	-9251.432407189352	-671.7032246968437	-9251.432407189352	373.2924358366275	3.8851296395758697	9.156695770047773E-5	0.383714726179498	9.310914217006914E-5	1.5020698531969957E-9	0.4147028210477938	-630.7826890759738	9238.823905800671	1380.8198743515284	408.8002909507277	904.017619089879	13.312647717403365	23	26	10	11	7	0.1823218214645028	0.3415998369769825	0.3193022057025081	0.1567761358560067	
10000	-9994.433126956503	-9266.156611058515	-728.2765158979873	-9266.156611058515	803.7051763573139	3.8851296395758697	4.6656775176055746E-5	0.42518394527489706	4.546341934658848E-5	4.4307365263339186E-10	0.4684175930286666	-682.0780244917979	17509.079882570524	7299.605095287545	1012.680361818691	2427.5311667253454	5.635949456401775	18	22	23	7	7	0.1908904703044575	0.3415998369769825	0.29988503726781834	0.1676246554507417	
20000	-9936.306425159431	-9264.366338775648	-671.9400863837839	-9264.366338775648	406.64652493149856	3.6622110900240346	8.569089416770453E-5	0.47400552935562373	8.720413469228589E-5	1.7631271801632883E-9	0.48053207268759773	-627.0374545589713	20460.97904636046	4725.024770391496	295.69173904484245	1026.2106701282394	4.2732930805795935	4	37	8	21	7	0.1908904703044575	0.3415998369769825	0.29988503726781834	0.1676246554507417	
30000	-9947.704299505216	-9271.005944802446	-676.6983547027701	-9271.005944802446	365.37759556255185	3.6622110900240346	9.50234779939153E-5	0.39432666338753	9.72332719997822E-5	1.4057576264752106E-9	0.37487720772858224	-633.1956245525641	8765.226639212242	3082.8403947704787	661.6270148446592	1859.3219377979544	14.651813777123422	13	30	23	4	7	0.1908904703044575	0.3415998369769825	0.29988503726781834	0.1676246554507417	
40000	-9871.147874595841	-9247.12747344311	-624.020401152732	-9247.12747344311	193.31393428542034	4.122156705095548	1.868569624744339E-4	0.4800639639187064	1.9986058764013368E-4	1.213620326202188E-8	0.543517066365049	-583.3394672329002	3076.2952728714777	4384.071025036397	749.3479024596284	759.3092338255972	4.503840340377426	13	12	7	38	7	0.1908904703044575	0.3415998369769825	0.2996982638321868	0.16781142888637327	
50000	-9899.45358637006	-9262.40527337662	-637.0483129934393	-9262.40527337662	224.6190815155329	4.004549970564939	1.9449007498911964E-4	0.41816779579201646	1.8126646198710287E-4	8.118568790370678E-9	0.48678477266422626	-598.9767080734711	3358.3523545448093	2384.6116605786615	781.9154148725394	330.71688198277343	9.63563021926259	16	15	22	17	7	0.18260351641397513	0.34118423060132497	0.30840082409832664	0.16781142888637327	
60000	-9903.573367678655	-9274.461612635017	-629.1117550436381	-9274.461612635017	238.942639321735	4.004549970564939	1.7944198025921E-4	0.37763672382243463	1.6087475614929854E-4	5.382387071304447E-9	0.4242448088338835	-586.9618668879283	9305.553788204616	641.7016930868349	1889.7696024353734	682.0215344312281	10.016812859260028	7	9	21	33	7	0.18260351641397513	0.34118423060132497	0.30840082409832664	0.16781142888637327	
70000	-9947.622565787107	-9269.479214342327	-678.1433514447807	-9269.479214342327	416.05907872315606	4.004549970564939	1.0223043879541563E-4	0.43372217516944034	1.0164943127292449E-4	2.3467824426378047E-9	0.4729758966267403	-633.9051849546819	14513.625945493734	8004.155156938465	923.469163250921	1215.558305770187	11.69085745150822	7	2	12	49	7	0.18260351641397513	0.33487483505088295	0.31471021964876866	0.16781142888637327	
80000	-9916.45864233779	-9261.276379363819	-655.1822629739714	-9261.276379363819	324.95130685948976	4.004549970564939	1.2833279586267298E-4	0.4160744231602674	1.1781713948849744E-4	2.839201036783824E-9	0.4328491249514079	-613.2566317843703	11597.775794573585	1691.3242493439473	1582.6843225721116	819.4681957301357	3.910016316285594	6	30	20	14	7	0.18273941607687996	0.33518891530884504	0.31426023972790174	0.16781142888637327	
90000	-9904.220211219324	-9262.864350354042	-641.3558608652828	-9262.864350354042	297.57759978276556	3.9356672675545292	1.555912549351444E-4	0.4579219766367224	1.383323936120875E-4	5.140053552349009E-9	0.4861439357051143	-598.7929892380372	12822.219018399543	2200.5278103154665	1818.1986550658041	850.9507723214218	2.557223169899465	4	7	27	32	7	0.18743843773964794	0.33518891530884504	0.31426023972790174	0.1631124072236053	
100000	-10056.477135969126	-9268.685532566555	-787.7916034025706	-9268.685532566555	1729.6419893698958	4.092744738846746	2.539261995064363E-5	0.554471203154723	2.2426033020627863E-5	1.703496264834539E-10	0.5592528900975686	-735.3049233358349	70054.54061021928	6741.686638698756	16385.02712830821	3863.052637257262	51.48468438412097	7	16	15	32	7	0.18743843773964794	0.32789993646660687	0.3109222410510691	0.17373938474267614	
110000	-10030.721671185913	-9286.151486429218	-744.570184756694	-9286.151486429218	962.9316389079254	3.2805597970963656	4.342040804071594E-5	0.37840151161893726	4.076298314312049E-5	2.1037582355478776E-10	0.34965585998360993	-695.6612579882201	70343.39752900122	8278.347174166141	1312.2330430517509	3074.421129949803	57.547048716867494	3	36	18	13	7	0.18743843773964794	0.32789993646660687	0.31081541362511933	0.17384621216862592	
120000	-10011.043787119947	-9263.229019750499	-747.8147673694468	-9263.229019750499	1019.7023381861155	3.5814636809014844	3.702217090432108E-5	0.4933373701753947	3.5899100072541335E-5	3.5203041910107794E-10	0.5003343425731085	-697.1241204615877	85251.36362880372	10381.01262158123	1665.2627932053979	4113.579994008968	12.615497362809348	4	27	20	20	6	0.18743843773964794	0.32789993646660687	0.31081541362511933	0.17384621216862592	
130000	-10005.951833007419	-9262.994262563712	-742.957570443706	-9262.994262563712	970.0171336408573	3.6532764529803394	4.070626727098483E-5	0.5636717692232796	3.8463176167001886E-5	5.444372294360766E-10	0.5628048395800123	-693.7972729759048	59575.72199240161	9290.375090578682	2556.8209215627853	3080.301190253934	25.932720097094677	4	32	18	16	7	0.18743843773964794	0.33503462632452663	0.30368072376719957	0.17384621216862592	
140000	-10113.823234918944	-9255.358710790655	-858.4645241282892	-9255.358710790655	4413.725812741069	3.4568742770204874	8.538020369709075E-6	0.4355886799902335	8.216040416072214E-6	1.473585314876701E-11	0.4671512448081811	-802.2790955094522	299765.4642252042	27539.71346905602	8800.819045979755	14628.980658235429	34.56486403851663	3	34	29	4	7	0.18743843773964794	0.33503462632452663	0.30368072376719957	0.17384621216862592	
150000	-10063.975755697182	-9276.787958835284	-787.1877968618978	-9276.787958835284	1538.333293396784	3.4568742770204874	2.78466791641797E-5	0.43339028735401103	2.5757408398660113E-5	1.116875534936297E-10	0.4099118207971419	-736.2734209823429	72899.4511586174	10153.031986421165	11294.3147765681	4163.464111645765	106.77659663646422	4	14	20	34	5	0.19632367560402733	0.3384560526914846	0.30368072376719957	0.16153954793728856	
160000	-10101.010375564028	-9266.101030425016	-834.9093451390131	-9266.101030425016	3243.2460251819925	3.4568742770204874	1.5060588812020491E-5	0.47349763612019774	1.3569307558724987E-5	5.541151333978435E-11	0.5144708413766403	-779.7402657340015	211458.1292190563	14096.596067847833	24547.34934439152	5972.2364481548075	647.6255034708871	3	13	20	34	7	0.18462814885517026	0.3384560526914846	0.29893684861868913	0.17797894983465606	
170000	-10051.892389911933	-9261.973855736598	-789.9185341753345	-9261.973855736598	1709.1119949752592	3.4505657811523767	2.454845980100548E-5	0.5032145822754729	2.521226230094528E-5	1.6508250443523365E-10	0.5168399408823569	-740.5248352925228	42040.43454616388	11045.285190358907	6223.18852120155	4073.054722323024	121.25983596575969	7	4	26	33	7	0.18462814885517026	0.3384560526914846	0.29893684861868913	0.17797894983465606	
180000	-10020.075958342746	-9273.24621238387	-746.8297459588753	-9273.24621238387	894.0876604104997	3.9036822950984935	4.423098536065634E-5	0.4740088171216829	4.529297430409427E-5	5.230958115614942E-10	0.5195409469984446	-696.4638062599953	59554.8940160807	47016.900619733075	5409.82711946486	1703.3140487241315	148.24622863394725	2	6	31	33	5	0.18180225081843068	0.3384560526914846	0.30176274665542874	0.17797894983465606	
190000	-9967.836503655362	-9261.440360379283	-706.3961432760788	-9261.440360379283	521.1310403122917	3.4667466055452762	6.916046656472923E-5	0.45793961309022385	7.177459877723913E-5	1.3780824391325549E-9	0.5039588949610547	-655.8426059508498	165263.6849598073	3585.5712413128435	7146.704114405393	1316.234144986498	8.266395957944747	6	21	4	41	5	0.18392720967189014	0.34096470313395044	0.29963778780196926	0.1754702993921902	
200000	-10043.536153912748	-9247.0566450007	-796.4795089120477	-9247.0566450007	1544.500963281588	3.4667466055452762	2.4320470201160764E-5	0.4690331832791523	2.5247385033327576E-5	1.6069624440733863E-10	0.4994682702229489	-745.7453259195854	63028.62627792014	15119.509821380301	15178.785056112756	2548.1261740950117	23.547019811031763	12	4	21	36	4	0.1892630487227381	0.33666283618036047	0.2986851012863688	0.1753890138105326	
210000	-9987.115945284853	-9262.474909699138	-724.6410355857159	-9262.474909699138	760.9410685333487	3.4667466055452762	5.0170083148883546E-5	0.4959102579273523	5.103052510937095E-5	7.398453202698614E-10	0.5289556522629811	-675.4202282136674	10280.961459797603	35006.38236652037	4934.754948621656	2009.8940991059567	12.455567458510709	1	8	25	38	5	0.1836904134352371	0.3422354714678615	0.2986851012863688	0.1753890138105326	
220000	-10012.799406265302	-9260.05068413007	-752.7487221352309	-9260.05068413007	1063.6716826535512	3.661981086212713	4.0286306608340496E-5	0.5105905254386129	3.797878994450578E-5	4.691656612964613E-10	0.5460649380803866	-703.6334676786839	44068.65874440167	8223.828370455023	9453.162862362868	2132.9171340442604	8.809132087492559	5	1	31	35	5	0.1836904134352371	0.3550045034640471	0.2986851012863688	0.16261998181434698	
230000	-10026.350719333685	-9270.754867628762	-755.5958517049223	-9270.754867628762	950.2225071475468	3.661981086212713	4.173433086862159E-5	0.47197672326970236	4.314902593326888E-5	3.868490287543987E-10	0.47292660046650215	-707.7768897441533	35599.91290975401	10444.44875765095	6265.576665670497	1742.6604992636926	63.78436917726638	8	7	23	33	6	0.1836904134352371	0.33738245335578415	0.3002059415994312	0.17872119160954755	
240000	-10058.378632478638	-9261.098504688114	-797.2801277905236	-9261.098504688114	1875.2085716890263	3.661981086212713	2.939022919500398E-5	0.470308316298755	2.7589805656083483E-5	2.1399754407874947E-10	0.49688810555193724	-745.2580822777912	140265.0689909212	16373.734379907353	9471.656491421074	3183.6633063357262	566.4633417693927	6	24	11	29	7	0.19455318833917468	0.33738245335578415	0.30932740719063145	0.15873695111440975	
250000	-10050.543592086437	-9265.470952174686	-785.0726399117494	-9265.470952174686	1660.7987063647406	4.195860859826541	2.8189141702264218E-5	0.43191717470932217	2.7310411980258886E-5	1.478170417064675E-10	0.4281018310969972	-734.5163285977387	73995.92054448074	6775.887258373999	10645.174815302506	2557.1291055157058	194.72871437813373	7	11	30	22	7	0.18940751963386254	0.3439691623003586	0.2999725149375364	0.16665080312824251	
260000	-10028.032633064813	-9245.957148286127	-782.0754847786865	-9245.957148286127	1405.7945270793641	3.5771089009301815	3.3437716518459316E-5	0.5275366137412286	3.2064984102088966E-5	2.8452945552362425E-10	0.512323924628911	-733.999386205126	34833.06039819275	11748.757625747246	3236.367546956729	2584.831648990225	199.001140083933	12	34	5	19	7	0.18940751963386254	0.3439691623003586	0.2999725149375364	0.16665080312824251	
270000	-10050.690483016057	-9263.874400853718	-786.8160821623385	-9263.874400853718	1497.0043308872398	3.9639306879074225	3.018273838912205E-5	0.43218112449097323	2.8333125995113036E-5	1.5632904253967424E-10	0.41695914558085434	-737.9891834755302	29021.1005428421	6957.365892444148	1098.861335395724	3933.118866287975	114.44779790646409	18	29	10	14	6	0.18940751963386254	0.3439691623003586	0.2999725149375364	0.16665080312824251	
280000	-9999.43300048075	-9264.302734137349	-735.1302663434011	-9264.302734137349	818.6778196819389	4.01072205443734	5.534448585307988E-5	0.44043345855278476	5.2711280984720264E-5	4.301046958983393E-10	0.39200892498264417	-688.1776503356914	20596.4203309632	3937.843167500273	6964.890747214057	1855.2339332970655	37.76879539691896	3	2	35	31	6	0.1913730134678515	0.3439691623003586	0.2999725149375364	0.16468530929425357	
290000	-10023.658537386957	-9262.018596410713	-761.6399409762442	-9262.018596410713	1207.7582885775207	3.5409864009366823	3.8269703016082254E-5	0.5993817352156809	3.3405683381520815E-5	3.557152033305307E-10	0.5504716448432795	-712.1958278625594	54809.69958933504	7129.3238068323835	6926.226321710395	2491.793362977095	71.77490728649997	4	28	14	25	6	0.1938635311793788	0.3440834237740017	0.2966734610556837	0.1653795839909359	
300000	-10061.750785371081	-9257.737344276231	-804.0134410948504	-9257.737344276231	2313.07405413121	3.5409864009366823	2.010352000904362E-5	0.3737181234674883	1.9082189693323506E-5	5.735049804930131E-11	0.3790312694895486	-751.1331530685056	194251.44773865765	12238.546546277925	14558.714106832054	3404.8080434984468	416.27113231174576	3	32	5	29	8	0.19697935904368064	0.3440834237740017	0.30716857978887036	0.15176863739344748	
310000	-10056.851786472937	-9294.207549857818	-762.644236615118	-9294.207549857818	1124.9283853302688	4.18521383801789	3.9534742154934355E-5	0.2645056428065114	3.9353013854120624E-5	1.0908785564079169E-10	0.268458403347175	-714.7182757648898	68363.30904720965	9069.975969496312	2490.598951503096	2338.4868240331075	183.6104080808276	5	35	7	22	8	0.19583861536349545	0.33655157060715263	0.28854385106330543	0.1790659629660467	
320000	-10131.720004261293	-9259.508711001114	-872.2112932601785	-9259.508711001114	5259.535544165188	3.629697672515164	7.553650555568049E-6	0.5024735469939905	7.78452669943829E-6	1.2771678578345345E-11	0.4645833672029188	-815.4472638735156	179152.74875526736	29576.44815650166	8999.863659989634	21715.830031861882	329.25653707742543	6	36	24	3	8	0.18250330217526414	0.3216256042625054	0.32266029735308516	0.1732107962091455	
330000	-10088.696846660801	-9263.346861923568	-825.3499847372341	-9263.346861923568	2808.589540984814	3.668456080301529	1.6463151652363076E-5	0.4890440539744411	1.6884601292314462E-5	6.306927495370876E-11	0.4774559569899816	-771.4715789859877	92462.28778454271	15243.20507101511	6413.491701128014	13929.225680103955	807.2496753240493	7	35	25	2	8	0.18250330217526414	0.3535301647841559	0.2968974309195705	0.1670691021210097	
340000	-10132.586336449696	-9251.83467956232	-880.7516568873756	-9251.83467956232	5591.275425762554	3.668456080301529	7.858185431616175E-6	0.46254871712118323	8.333374063249425E-6	1.499215213290234E-11	0.4719394106738399	-825.2122328177092	273480.700318077	18987.464927137287	9918.101585392598	11961.876842116975	1213.1435850522812	5	40	13	13	6	0.19434082652727153	0.3273022991364121	0.2968974309195705	0.18145944341674605	
350000	-10084.177876983804	-9274.2496437276	-809.928233256204	-9274.2496437276	2146.441021406624	4.074516635499157	2.181122452725703E-5	0.4104449835458734	2.1650580062941562E-5	9.57593493176228E-11	0.45709787822796405	-758.7088580458404	68754.17487092206	9965.209958633084	3731.0709444108147	7262.518530686105	427.78411538768523	7	38	17	8	7	0.1980354721598947	0.32360765350378895	0.2968974309195705	0.18145944341674605	
360000	-10025.60375683241	-9275.239651300279	-750.3641055321308	-9275.239651300279	1157.0892560951145	3.674900371621462	4.497450857905927E-5	0.3399645983861215	4.475833969737203E-5	2.9547647288357756E-10	0.3845353333207226	-701.3118291000374	55921.61481961317	12019.581776209143	9837.225443052123	2018.4694192102215	108.1627304823756	4	15	14	38	6	0.1980354721598947	0.314996502025281	0.30550858239807843	0.18145944341674605	
370000	-10121.36735084449	-9266.243549149782	-855.1238016947075	-9266.243549149782	3376.673842935573	3.7929224766494123	1.287542202115531E-5	0.4110535146661226	1.2505962324734912E-5	4.12348770259826E-11	0.4924438124066039	-800.9331528172657	163832.80878837814	30953.432945931443	8126.038553389987	9391.411637890371	654.0923582476688	4	28	12	25	8	0.1980354721598947	0.321284571650474	0.30439546269076484	0.17628449349886668	
380000	-10138.536693914817	-9262.353928710225	-876.1827652045926	-9262.353928710225	4524.402824646791	3.744771319880962	9.925479100362799E-6	0.4316421790330172	9.767816261497413E-6	2.1857497636406257E-11	0.473141987184787	-820.2190146330906	232480.0810958909	28327.22810221823	27260.42846948803	9361.600245566404	1337.9646806313588	8	29	7	26	7	0.20390909048519143	0.32736807446591776	0.30439546269076484	0.16432737235812622	
390000	-10110.403220062502	-9269.095214963541	-841.3080050989604	-9269.095214963541	3372.9962677474373	3.744771319880962	1.4079862013452428E-5	0.44303811886877553	1.3825072649615533E-5	3.611993726770024E-11	0.4486455208832969	-789.3340392581987	114044.72932735643	14555.567668002403	7180.128498932122	5528.819366272905	547.3540765355511	9	27	13	22	6	0.17541236934720386	0.35543195514739184	0.3048283031472783	0.16432737235812622	
400000	-9948.592391219547	-9259.647700740432	-688.9446904791154	-9259.647700740432	464.5496941032384	3.859145641308597	8.384298185696763E-5	0.4503564394110417	8.223780175127237E-5	1.5977061045186752E-9	0.4802378923107962	-643.350964494429	41423.404502106656	2503.038457933798	704.5609006714327	1488.4343454715909	17.378660692404573	7	32	25	7	6	0.17541236934720386	0.34551143205015156	0.3048283031472783	0.17424789545536654	
410000	-9930.696764947168	-9263.643760545572	-667.0530044015956	-9263.643760545572	321.93799544021545	3.5272507177583776	1.2436208720557584E-4	0.4730962730243926	1.197642261302397E-4	4.332309936800934E-9	0.5061063221092417	-624.3236747240154	7483.001036933384	3168.0756840190575	3688.6465829077474	749.1532757606341	40.5744313241344	8	7	21	35	6	0.1900271321693229	0.3315086947926467	0.3048283031472783	0.17363586989075233	
420000	-9906.928505364778	-9282.694190389597	-624.2343149751816	-9282.694190389597	207.80785829895765	3.968062154945273	2.240303872816353E-4	0.4290907958901493	2.047971204078633E-4	9.241623424121253E-9	0.4545453527661539	-584.4621868107861	4686.769313905083	876.8045931031966	1725.3515545934474	425.00424764768263	22.081889573275618	10	1	28	32	6	0.18777157289603305	0.3279894385107062	0.307578030211428	0.17666095838183302	
430000	-9890.357880120695	-9266.718401463979	-623.6394786567163	-9266.718401463979	201.57665008827252	3.941717598542041	2.139314611179969E-4	0.4867452222988902	2.1017946762349755E-4	1.0061423380932407E-8	0.488384058364714	-583.2625378886048	7361.365466286442	2624.344135620603	928.8610201336924	517.7050974504116	6.221333952432215	3	19	20	31	4	0.19241611540488082	0.3279894385107062	0.3080003835119203	0.17159406257249296	
440000	-9876.910401685476	-9264.586122868426	-612.3242788170506	-9264.586122868426	209.73342128899407	3.941717598542041	1.987093226003404E-4	0.6009210790643501	1.8732406037486485E-4	1.2727859119075119E-8	0.5762026169028617	-570.262619538713	13661.518732569002	1182.3589874094882	1561.6164324880895	467.4572281504521	2.3938071683747957	2	9	26	34	6	0.19241611540488082	0.33283359381437505	0.3087132606920892	0.1660370300886552	
450000	-9891.8333366225	-9272.663316195953	-619.1700204265469	-9272.663316195953	245.15385780782003	3.941717598542041	1.5570271112695232E-4	0.3968761418523698	1.604013093637325E-4	4.658278366204815E-9	0.4317682464158778	-576.1515293793085	19838.384991367675	2619.3037509055684	427.79185951712327	926.6963526885784	1.2533190777174479	2	33	31	5	6	0.19241611540488082	0.33283359381437505	0.3087132606920892	0.1660370300886552	
460000	-9866.79190231465	-9271.340141967308	-595.4517603473422	-9271.340141967308	180.9997673124176	3.7489914893007255	2.243231112935411E-4	0.4543350773252002	2.300599787705393E-4	1.3460081535016351E-8	0.49665094688091893	-559.8687755136154	4952.195662308374	1607.0800804812434	395.07276631819127	71.5605924070446	2.089833375365038	6	28	36	1	6	0.19241611540488082	0.33283359381437505	0.3087132606920892	0.1660370300886552	
470000	-9879.179080829606	-9252.388443721973	-626.7906371076325	-9252.388443721973	260.8704037844817	3.7489914893007255	1.7304959477920358E-4	0.4715216283629775	1.6224044551458057E-4	6.522197622930616E-9	0.4778347798502607	-586.0751311292868	9685.599148285351	1361.2241566385237	314.0553149495557	702.9872851479159	7.423017209239626	6	34	25	6	6	0.1782201862644794	0.33283359381437505	0.31777176848356026	0.17117445143758558	
480000	-9879.507475862047	-9260.04126920328	-619.4662066587659	-9260.04126920328	223.13113354841695	3.7489914893007255	1.9094531828392277E-4	0.41952258493961914	1.888405142572238E-4	8.001973458487915E-9	0.45051053356179666	-579.1375618121434	6806.849779861893	1319.2057611278312	290.65931246229	783.9615154650384	13.470518070872028	10	31	23	6	7	0.1782201862644794	0.33283359381437505	0.3085839778151169	0.18036224210602889	
490000	-9845.179474303772	-9251.742616714193	-593.4368575895784	-9251.742616714193	171.45201856070423	4.309445931967485	2.5596515856179464E-4	0.43912755511011553	2.639181652707613E-4	1.6327567095273058E-8	0.4833747305209049	-558.0039038535386	4449.378774339963	1195.5489019354877	365.57008027709	79.32130501488632	16.26820001916671	5	32	32	1	7	0.1858995173716691	0.34180980359616076	0.3085839778151169	0.16370670121705347	
500000	-9857.163734007196	-9253.810116922234	-603.3536170849625	-9253.810116922234	196.5497518573741	3.833593162469454	2.226754850022492E-4	0.4616191824315715	2.2707019321363466E-4	1.3984377917865286E-8	0.5062923034600645	-567.4918551309788	8940.924355897965	1455.2992433619083	425.6094641205769	16.698535290746324	13.524266973309008	6	29	35	6	1	0.18595254284526347	0.34180980359616076	0.3085839778151169	0.1636536757434591	
510000	-9960.999780079293	-9278.259969317138	-682.7398107621556	-9278.259969317138	440.3885761938405	3.833593162469454	9.088699170245527E-5	0.45389674619853104	9.203285139474571E-5	2.2645474444276937E-9	0.515716565983991	-641.3228187159604	20533.642263254285	2283.669669543194	1212.7274755304625	244.47201315171236	48.75438802352101	7	43	21	1	5	0.19153146735857338	0.3351214451676056	0.3085839778151169	0.16476310965870433	
520000	-10049.499209783462	-9277.653546329468	-771.8456634539943	-9277.653546329468	1418.3735475290616	3.504791237212789	2.9034063432478176E-5	0.384727461463722	3.073508799774882E-5	1.572660984748484E-10	0.4143862594792077	-725.70239500244	59382.214751407126	7680.627967280022	2284.3304058581266	829.417348664405	126.21359049627632	6	29	36	2	4	0.19153146735857338	0.3335860680022499	0.2975459325662464	0.17733653207293057	
530000	-9939.802128663254	-9264.212483498817	-675.5896451644369	-9264.212483498817	412.0827242330081	3.730074315229964	9.665411174590025E-5	0.4091166008018591	9.674775270222379E-5	1.8411564281339284E-9	0.4421670440974629	-633.1548905962278	18880.869020669445	1624.147335436609	767.5470851979193	970.6033185504484	22.670999344599412	9	37	21	6	4	0.17871770650180266	0.33823201096893374	0.311404794034827	0.17164548849443684	
540000	-9904.814578593114	-9268.894629599883	-635.9199489932305	-9268.894629599883	256.6043347612399	3.4549204623691763	1.442111588313144E-4	0.46837514177853784	1.471049438681842E-4	5.0997348420102335E-9	0.5025617884787813	-594.9840021228817	6565.045250667372	1265.9132018676685	265.55926750411913	883.8455414121088	5.878247603952641	11	39	12	10	5	0.17871770650180266	0.3404274226880906	0.311404794034827	0.16945007677527998	
550000	-9964.964810132782	-9273.94793076596	-691.0168793668224	-9273.94793076596	495.77032341930385	3.31747730300433	8.464546796545567E-5	0.3574711364677455	8.100859659271415E-5	1.1472796403295455E-9	0.4102087437717578	-646.5245638723387	17996.286787446687	1665.3544353137759	3853.884467830103	981.4067631170183	22.43947133716862	10	10	23	30	4	0.1937039418963305	0.3254411872935628	0.3139800089285605	0.16687486188154654	
560000	-9910.881964186514	-9256.115056071885	-654.7669081146284	-9256.115056071885	282.39068816745834	3.899818166248697	1.4912745954654948E-4	0.43109927327215425	1.4457468940695772E-4	4.460098732035675E-9	0.4748255034867183	-613.8793919101602	7990.275372546928	2361.1072450669903	501.99297064267773	806.3827736942079	3.769926591107794	10	27	15	20	5	0.1937039418963305	0.3272945235973208	0.3139800089285605	0.1650215255777885	
570000	-9968.678594765572	-9249.264675755987	-719.4139190095846	-9249.264675755987	659.3858715137102	3.60231180127627	5.617013907223218E-5	0.3898332615701497	5.784708192029584E-5	5.8191788150648E-10	0.42685660597749586	-675.2079127030565	20924.595682431045	4057.4824927323575	2189.85635391117	1245.0793773486332	14.026887660815035	9	34	13	16	5	0.1770943855466138	0.3416211082246689	0.3094994899164054	0.1717850163123122	
580000	-10039.685860695932	-9250.994259024834	-788.6916016710976	-9250.994259024834	1392.5851124049243	3.492580375715517	2.4349593851426113E-5	0.46614253368283304	2.6776405953753664E-5	1.8269206169101333E-10	0.5236319984409012	-739.0130945522159	61617.2763359599	15670.453827845224	7291.904615655023	2622.1086314921213	4.817721906803711	6	30	16	20	5	0.1770943855466138	0.3416211082246689	0.30636179570916505	0.17492271051955255	
590000	-10054.142363812964	-9251.409885356601	-802.7324784563634	-9251.409885356601	1719.8167118549893	3.492580375715517	2.389899978016377E-5	0.4293020537971302	2.2801037638512997E-5	8.84412565338525E-11	0.4224281265310437	-750.0737672497055	104259.86906239987	29013.917567061937	13001.385971813781	5686.726989035262	65.57068988619338	6	9	24	32	6	0.18345941573906174	0.338166421138795	0.30636179570916505	0.17201236741297848	
600000	-10097.794949041014	-9273.228763713452	-824.5661853275618	-9273.228763713452	2545.7665332859956	3.492580375715517	1.7880766377453338E-5	0.4442822427657821	1.5529458768660515E-5	5.6168167863069427E-11	0.43138819288338187	-770.4200659447239	194428.15112123414	7576.200788355428	14075.795110871444	7066.176299130007	61.21559804959822	9	15	19	29	5	0.1866340191847794	0.3459802082128552	0.2953734051893872	0.17201236741297848	
610000	-10074.226192120641	-9266.702590433932	-807.5236016867086	-9266.702590433932	1862.0176087670209	3.931444136550721	2.305199084836741E-5	0.46684326229819684	2.1527324860306464E-5	7.805235011384536E-11	0.40092832548552276	-756.5458617951468	61166.32477297049	12862.5417473321	9117.366332183494	5332.805048576438	57.355135002692315	7	8	25	33	4	0.1757047081344954	0.3641387363621035	0.28814418809042286	0.17201236741297848	
620000	-10089.128150941206	-9258.87918199796	-830.2489689432462	-9258.87918199796	2267.9979685130143	3.931444136550721	2.0346545906815268E-5	0.49237157582441204	1.9132743671820484E-5	7.999246349936839E-11	0.4730937493506072	-778.9642514812263	54341.34763433209	10542.137283304559	6001.022980210559	7904.388454619887	871.530968516875	12	35	21	3	6	0.1757047081344954	0.3379637214473731	0.31431920300515326	0.17201236741297848	
630000	-10027.350245543668	-9263.933150802479	-763.4170947411898	-9263.933150802479	1023.8001645800888	3.832838574827273	4.3212056249892025E-5	0.5231490126189338	3.8745707247190936E-5	4.269772484721295E-10	0.513894982465172	-714.9022925731674	28593.13243478272	5567.0028122241165	1871.4367829474065	4520.185321325442	199.2331583144033	15	22	25	8	7	0.18712803717223567	0.3399889183908384	0.3053339219718729	0.16754912246505324	
640000	-10017.286667163304	-9258.717147986528	-758.5695191767762	-9258.717147986528	1011.2465185726376	3.7309780539026978	4.798245117276055E-5	0.43959129718641354	4.518918676250994E-5	4.656606688617806E-10	0.4685368879805591	-712.8218577908731	19010.973922504665	6426.843566945575	2016.118033492733	2105.183721438797	465.48125376729786	12	19	25	14	7	0.18712803717223567	0.3370376356503355	0.3082852047123758	0.16754912246505324	
650000	-10085.540540133185	-9265.267555925977	-820.2729842072077	-9265.267555925977	2461.0177982435157	3.7309780539026978	1.777559032995055E-5	0.40709954398759357	1.7793319491281088E-5	6.180893226143101E-11	0.44629355813016913	-769.568129393962	82189.82763675891	8042.096988910003	5963.585052708197	5384.495473156715	412.0849343013514	12	27	9	21	8	0.18712803717223567	0.32111226651898417	0.31321098026327393	0.17854871604550646	
660000	-10064.460964620164	-9261.397619348872	-803.063345271291	-9261.397619348872	1814.5987368574781	3.8027967616430294	2.8489162633285187E-5	0.42097037210263216	2.7196438569283925E-5	1.6460680379122135E-10	0.4592365471418133	-755.0876908630175	38076.065181831575	7582.6176378340115	4828.600832922358	2569.7090915649715	501.7845636135703	10	27	21	16	3	0.18712803717223567	0.33055347629270465	0.31998532256798035	0.16233316396707953	
670000	-10039.683647257645	-9272.042020182427	-767.6416270752179	-9272.042020182427	1543.9070004624812	4.284048450903736	3.29925043726602E-5	0.334535889289942	3.019045719715837E-5	1.0827332190636572E-10	0.3300518739083703	-722.2112200719608	38351.42043461689	11883.161661014508	3066.687449402793	178.8521547601437	219.98936469473531	6	31	32	4	4	0.18712803717223567	0.33055347629270465	0.31998532256798035	0.16233316396707953	
680000	-9986.576583186736	-9264.367114590825	-722.20946859591	-9264.367114590825	1080.741675292934	3.9329466750784374	5.539926229612178E-5	0.3336876962851781	5.346248329311373E-5	3.229661509972658E-10	0.33436870623536025	-675.0832661807808	34520.301518103945	4215.382958526125	1124.1017031984986	3005.57387208587	89.50674323551452	6	34	26	3	8	0.18712803717223567	0.35588991661426905	0.29464888224641594	0.16233316396707953	
690000	-10014.70264175538	-9255.083553895429	-759.6190878599526	-9255.083553895429	1291.4388654108309	3.9329466750784374	3.0554947563853E-5	0.3841636606545411	3.2167393162344903E-5	1.228487364735205E-10	0.36363734702658157	-712.3159383598452	35668.74335700736	7022.31102860155	1498.8481896753513	2766.0905581602665	99.4677544741055	6	34	21	8	8	0.18712803717223567	0.3228462309369267	0.3276925679237583	0.16233316396707953	
700000	-10080.175901586457	-9264.455243679877	-815.7206579065803	-9264.455243679877	2094.400256851617	3.5634594252038516	1.76136230376969E-5	0.3557930285054884	1.8118451565178518E-5	4.378213955412907E-11	0.36762765400200764	-763.3261830818725	64621.01376325373	22050.083025518867	3198.2306061813665	9025.221231817111	271.70183109711746	13	25	28	3	8	0.19129724256424271	0.3228462309369267	0.32352336253175124	0.16233316396707953	
710000	-10143.763365265222	-9266.99594971376	-876.767415551462	-9266.99594971376	4159.368971137153	3.952026401201752	9.341120636156029E-6	0.5088924971542003	8.659648864390672E-6	1.7341444933863578E-11	0.4628922725622161	-820.8022407342095	314952.31569373823	44051.739363972316	5422.356202504431	8471.869308814765	581.7408585478337	7	28	20	15	7	0.18828164005456746	0.32586183344660197	0.32352336253175124	0.16233316396707953	
720000	-10058.45071631486	-9260.441931379572	-798.0087849352872	-9260.441931379572	1738.3148972658698	3.8778400612802484	2.2334439225912128E-5	0.36303772685467983	2.238735345002042E-5	6.182594328545561E-11	0.35275311888705957	-749.0042923719822	39905.50920893917	18983.984423280006	2580.5475674853096	3636.5049498272433	127.67100830679097	6	31	29	3	8	0.17528284701695387	0.33886062648421555	0.3160140173452831	0.16984250915354762	
730000	-10114.761809624404	-9242.921270602668	-871.8405390217359	-9242.921270602668	4220.184845847714	3.8778400612802484	9.539363265804523E-6	0.4620609981598312	9.901782986098318E-6	1.7097110374353802E-11	0.44137637699377413	-815.1654976826351	187398.816736238	40774.44888145551	5608.515468045885	15939.144264247885	751.4243821799013	6	33	27	3	8	0.17528284701695387	0.33886062648421555	0.30866192332513376	0.17719460317369698	
740000	-10114.0271954968	-9270.07417061715	-843.9530248796499	-9270.07417061715	2440.945830591414	4.178470753433812	1.5927538951344608E-5	0.42055594621142167	1.5597152479545334E-5	4.1911894570495626E-11	0.4202846171998421	-789.9003389698015	117444.90665442929	16671.082078395077	30726.477450395465	4167.355696969892	122.34677811170651	6	14	16	34	7	0.18637444637431608	0.3294777750356351	0.30695317541635203	0.17719460317369698	
750000	-10055.750217244931	-9260.76554751258	-794.9846697323518	-9260.76554751258	1366.638653783948	3.954456536124539	2.8598783867391938E-5	0.45134556401333387	2.8246105922028717E-5	1.4930349177348265E-10	0.4493855089524691	-740.640928179421	56906.89844234855	137779.95263596816	12543.566964586424	3392.382745085232	181.10073333781793	2	3	31	37	4	0.18637444637431608	0.3294777750356351	0.30695317541635203	0.17719460317369698	
760000	-10124.296935683355	-9257.664515815923	-866.6324198674316	-9257.664515815923	3753.479641643759	3.6259927744240428	9.72471298988336E-6	0.40564384107010565	1.060209703634247E-5	1.424106970101023E-11	0.38277649363698696	-812.7158262886423	136124.58695341097	36006.228860322335	12893.117227133267	7988.959718763326	1232.1304923203459	5	30	13	21	8	0.18637444637431608	0.3294777750356351	0.30695317541635203	0.17719460317369698	
770000	-10096.0387256356	-9254.114281313648	-841.9244443219526	-9254.114281313648	2975.8432762408083	3.58418755539743	1.4801202790188695E-5	0.554084469818375	1.556554017610548E-5	5.914338664070631E-11	0.5183504109493284	-789.7500945922493	105951.77864418107	20607.218985933676	3358.2784778526852	5147.926880580155	459.3025796059968	10	32	4	24	7	0.18637444637431608	0.3294777750356351	0.30695317541635203	0.17719460317369698	
780000	-10171.255945721838	-9268.793798786959	-902.462146934879	-9268.793798786959	6154.554136010203	4.168734323434565	7.282533017989209E-6	0.5251558079878474	7.09607133556349E-6	1.9459862727037705E-11	0.6009601799109001	-844.9642972828154	349433.0009918635	56040.20853574836	15233.264189586955	13224.225482893904	998.3436666120971	3	31	5	34	4	0.18262320882685337	0.332682501092973	0.299667581532868	0.18502670854730582	
790000	-10224.206662701634	-9282.87826585057	-941.3283968510646	-9282.87826585057	8762.363166251294	3.787797879496698	4.46017159877335E-6	0.39062164613259015	4.174199550347903E-6	3.772632071519308E-12	0.449725654344694	-882.5198420038481	365845.34062492574	99563.00662434642	20517.34241170776	23396.175324156928	3294.2483467380393	3	27	12	29	6	0.18262320882685337	0.3320730458581657	0.30326259035919095	0.1820411549557901	
800000	-10110.461405269687	-9265.283736072304	-845.1776691973826	-9265.283736072304	2604.323347148954	3.4809118098967797	1.4558858157455136E-5	0.4981696068428855	1.4205039729585678E-5	4.043242997375245E-11	0.4339984703839887	-792.5992779737035	49463.16865695572	41346.22445817501	4665.0656503116525	7906.870277836042	307.4100568584513	24	4	4	39	6	0.18262320882685337	0.3320730458581657	0.30697571890483344	0.17832802641014758	
810000	-10090.18979835217	-9254.995626279091	-835.1941720730799	-9254.995626279091	2317.458477885499	3.4809118098967797	1.465936323392807E-5	0.5029845913930958	1.450838503560068E-5	4.6507328006349624E-11	0.4715735782599923	-784.3552051205845	64324.46355363679	25456.465337138026	4864.42492900722	4217.185000208773	78.35470926493562	27	1	24	20	5	0.18743453829879744	0.33147407637569143	0.30697571890483344	0.17411566642067783	
820000	-10133.252279064736	-9245.227044804375	-888.0252342603624	-9245.227044804375	4905.1993911396985	4.016636781890615	7.805468035577775E-6	0.4782999869554827	7.137568804484773E-6	1.1199610069334202E-11	0.46337859292131517	-835.229904512457	156394.00862724648	63057.080889487435	9167.90789701291	1702.9083690295615	338.8050822025055	6	24	40	2	5	0.19932102819148487	0.3266895398784177	0.2998737655094198	0.17411566642067783	
830000	-10200.307801999546	-9274.4892653136	-925.8185366859464	-9274.4892653136	7176.619156457626	3.9580448428934982	4.942268604899854E-6	0.43744777291049236	4.825801106142796E-6	5.368718744959187E-12	0.49474384181597025	-871.9065431697732	183992.83124645165	67780.0083842176	18673.377330255058	1843.341991195952	526.8832689978551	8	26	35	2	6	0.1804817468770043	0.3266895398784177	0.3095864442899618	0.18324226895461643	
840000	-10119.835454381597	-9261.759916696055	-858.0755376855413	-9261.759916696055	4030.854257928719	3.9616255511189316	1.0140262508019146E-5	0.5087299322401875	9.958817379294181E-6	2.2293927616574884E-11	0.489285543366983	-804.5676940948075	359922.98378664884	34701.09469783924	8645.31419825715	821.3435900494055	683.7152323747052	7	23	39	3	5	0.1793454126072595	0.3266895398784177	0.3107227785597066	0.18324226895461643	
850000	-10089.67369289573	-9286.334152751448	-803.3395401442834	-9286.334152751448	2082.0740948674816	3.9616255511189316	2.180425978550259E-5	0.3949056225044074	2.0689913050983257E-5	7.156672368094694E-11	0.40533641803964965	-751.8782419191723	78359.25630816752	22608.439134613276	3553.5532166876274	5545.468735857606	508.7860024101467	8	18	22	21	8	0.192930124341011	0.33501787377413345	0.30239444466399085	0.16965755722086492	
860000	-10053.924710236386	-9273.657317450268	-780.2673927861176	-9273.657317450268	1833.6224452825547	3.950148798954446	2.6723796050951257E-5	0.39090383221915653	2.771354922482795E-5	1.0857518861413638E-10	0.38649596399266833	-731.6067617119247	76739.43045482018	6361.073392757996	2557.3868066562804	2594.8686096041624	557.4162577258408	8	36	5	21	7	0.18853016112441032	0.34142590058778954	0.30038638106693544	0.16965755722086492	
870000	-10057.624146106897	-9268.310383701246	-789.3137624056501	-9268.310383701246	2091.19972050365	4.027715108798901	2.5069783920993494E-5	0.46312524482825373	2.6641466130695743E-5	1.4794865174200292E-10	0.4638971047923825	-739.3402052378453	104950.79034982833	7809.967187175973	2934.8031230768097	2453.5769569441045	1316.8385022253965	8	40	8	5	16	0.18623994169507282	0.3389894975140694	0.299276812428567	0.17549374836229092	
880000	-10202.711583896164	-9266.335938503686	-936.3756453924781	-9266.335938503686	10037.812891848322	3.6792577531682062	4.612281520148356E-6	0.4793619160653558	4.784105289524469E-6	6.188537641799345E-12	0.523261357304962	-876.9393016440681	348002.8797516158	80962.87471167276	51533.137644363786	17203.512841583066	10077.819590327386	7	9	17	20	24	0.18784395094764367	0.3435578033288183	0.2931044973612473	0.17549374836229092	
890000	-10059.485751178214	-9287.216378402363	-772.2693727758508	-9287.216378402363	1197.4949964564223	3.6792577531682062	3.0973903287164254E-5	0.47913597595995844	3.3473296787216E-5	2.615557970344642E-10	0.5069634314708182	-722.4710955604968	53350.733984178885	5444.399984272043	7471.973712174984	1803.9558086740665	1933.629420021185	6	15	19	13	24	0.18060285129309117	0.3435578033288183	0.30034559701579977	0.17549374836229092	
900000	-10068.367767979065	-9276.354359560657	-792.0134084184076	-9276.354359560657	1381.5964423650623	3.6451737841385867	2.9608270459319232E-5	0.5032469231860536	3.112585099054661E-5	2.552434464101352E-10	0.5376796914629045	-736.4901154130615	206212.74994957403	104742.05938685854	7480.953494725661	5074.5204997683295	2456.324106158093	3	4	3	36	31	0.17824723401159398	0.3435578033288183	0.30270121429729696	0.17549374836229092	
910000	-9940.129797420737	-9245.580899920371	-694.5488975003665	-9245.580899920371	575.4391970091443	3.9501430046982056	8.311578514408091E-5	0.435659268547794	8.810925433271813E-5	1.282206003697353E-9	0.42104471248086695	-648.8044897247656	34452.25471379	5346.732236494971	3080.796183406764	707.0462491279019	395.6431045927438	7	5	31	27	7	0.18973524780744258	0.3435578033288183	0.30270121429729696	0.16400573456644232	
920000	-9896.58854895048	-9273.531461504412	-623.0570874460682	-9273.531461504412	278.72110107966694	3.9501430046982056	1.9493644628186502E-4	0.4306582268729259	1.95764363247992E-4	7.973309737120986E-9	0.44819693540943123	-582.4154997582518	7668.05981032619	2926.497169851282	1302.195406712375	367.04039951195614	165.91757515345634	8	5	26	30	8	0.18973524780744258	0.3435578033288183	0.30270121429729696	0.16400573456644232	
930000	-9903.352569453209	-9257.181058545488	-646.1715109077215	-9257.181058545488	268.40316450806466	3.898494225472396	1.4043097597687013E-4	0.43586618862698545	1.5504008991660295E-4	4.161778435070341E-9	0.4296804796284531	-605.2038627471118	13137.735641654695	1028.0344311533142	1369.400571469084	377.3422963450471	33.62403338420623	12	25	3	32	5	0.1972663336461371	0.3344140118539536	0.30629012600803907	0.1620295284918704	
940000	-9941.894210725823	-9267.138233243368	-674.7559774824553	-9267.138233243368	356.68321370298855	3.90768976498357	1.1396329710647413E-4	0.44884856645463367	1.2229887163282393E-4	3.3390445078852546E-9	0.48646814541877653	-631.9602092749922	11463.411794256745	5283.798624315448	1707.2049242431015	644.0432708290714	175.15581592974175	6	7	30	29	5	0.20169922138194302	0.3306985766813661	0.30557267344482064	0.1620295284918704	
950000	-9937.430274686572	-9260.8017706437	-676.628504042872	-9260.8017706437	324.178291654377	3.90768976498357	1.2136799684082568E-4	0.4180618172068847	1.243335126781368E-4	3.4056872625067128E-9	0.4800102989522348	-632.5868019868898	9993.252837556252	9461.361410232194	2602.022742541222	854.5810020326409	196.49990722361224	6	3	30	29	9	0.17897827115937123	0.3484827197520363	0.2923377448623883	0.18020126422620436	
960000	-9934.422619638623	-9259.436719361198	-674.985900277425	-9259.436719361198	367.9084454643402	3.7308967432383806	1.0231911984540047E-4	0.4919203954575725	1.1008216326138562E-4	3.7834667913841E-9	0.5842270018583364	-630.2506371864783	29778.60998808588	2485.9469919770895	2658.5957269332625	768.5843537213098	43.89740977603475	6	8	29	27	7	0.19675378579285102	0.3307072051185565	0.2923377448623883	0.18020126422620436	
970000	-9897.920703614322	-9274.550406940098	-623.3702966742238	-9274.550406940098	177.3916340330359	3.5715846829977798	1.872463910471205E-4	0.5098942230983302	1.978778640707817E-4	9.720888752766153E-9	0.5120397787675751	-580.842487930633	18054.66520983219	1949.0744814624186	1929.6958995823343	450.3852850536479	21.401355335791582	4	13	24	30	6	0.1911255431662993	0.3382346535602053	0.2904385390472912	0.18020126422620436	
980000	-9851.564146620445	-9267.758433933039	-583.8057126874072	-9267.758433933039	116.57517646147699	3.5715846829977798	2.8124524717386065E-4	0.5223624349956437	2.844847642094368E-4	2.323618402184671E-8	0.5369822080285745	-543.117177978351	10362.946849755905	4166.842534091485	1091.3701696754924	271.2321996127931	2.966461917780171	2	1	34	33	7	0.20847702406946078	0.3382346535602053	0.29318370193768206	0.16010462043265206	
990000	-9876.770439245194	-9278.24488309145	-598.5255561537433	-9278.24488309145	130.49053226818626	3.7825041035605937	2.844081742317163E-4	0.5872064551576419	2.80590095966183E-4	2.3310497334430135E-8	0.5475818017561661	-554.1336455724222	7865.09578414764	23421.617998074176	1213.8443513852594	217.0277936589287	14.731628212379045	3	2	32	34	6	0.17405301059337566	0.3382346535602053	0.29318370193768206	0.19452863390873718	
1000000	-9870.089763071788	-9272.094110956758	-597.9956521150314	-9272.094110956758	149.56961177050033	3.550461499876926	2.520481986067891E-4	0.5952851927899881	2.3241414453770474E-4	2.212726825650543E-8	0.6175163768278275	-556.6772413068688	9890.420923544838	1251.0510227792338	2146.1417593876204	248.11341934929732	15.13136991652126	4	27	4	35	7	0.17480447606273525	0.3382346535602053	0.2930888298947049	0.1938720404823547	
1010000	-9868.042508344692	-9264.36332697739	-603.6791813673012	-9264.36332697739	153.8997047618462	3.7995540625242916	2.4995970017402397E-4	0.6365034073787723	2.3349673168341237E-4	2.106696632769758E-8	0.6135454108083034	-562.1957566516289	4369.293714956697	860.4112907479479	2730.73263694184	297.34690668705764	21.032635782280458	5	25	6	34	7	0.1943557216612314	0.31837893592124633	0.3129445475336639	0.17432079488385854	
1020000	-9905.199050916592	-9265.484205497138	-639.7148454194538	-9265.484205497138	248.09386299433825	3.7995540625242916	1.619646868719137E-4	0.5573597403757369	1.4932639409373025E-4	5.883735014958631E-9	0.5167419295401933	-596.5080574546514	18057.575577662235	2821.095871312004	3177.1719642372814	277.20934484371634	18.195837360031245	5	20	13	34	5	0.18982523476189966	0.31837893592124633	0.31747503443299563	0.17432079488385854	
1030000	-9895.853940208139	-9237.66244702373	-658.1914931844086	-9237.66244702373	314.7003412893899	3.7689534418410067	1.4364587440256524E-4	0.600283402289199	1.3968513245122307E-4	4.529814127141961E-9	0.508506426261415	-614.9599119468193	15794.456862567959	3044.003921208918	2082.9146276037245	562.1120817871074	46.977308692170844	6	3	30	32	6	0.19730624700595367	0.3214355179285211	0.31441845242572086	0.16683978263980453	
1040000	-9890.602879439148	-9277.718864428161	-612.884015010987	-9277.718864428161	178.95800654065192	3.815210238030909	2.1560239190338392E-4	0.48604489755879404	2.1069200484733386E-4	1.0706877345973986E-8	0.5040517213089594	-572.4887956939941	10327.32620903492	928.5217911737543	1347.766574161686	318.0518594951438	12.740864744041223	7	1	36	27	6	0.19141031308294854	0.3214355179285211	0.3080337951128364	0.17912037387569413	
1050000	-9900.075353537493	-9266.327952026624	-633.7474015108698	-9266.327952026624	239.1487751626409	3.865716842840945	1.520777905264284E-4	0.5138484600155644	1.5110382629769184E-4	5.9306523039085586E-9	0.5013727960300488	-592.608550963524	17765.346242147778	1671.112924788813	216.8885612422755	434.742194236085	26.103546586914472	6	33	5	26	7	0.19887864851490306	0.3214355179285211	0.3049648208390416	0.17472101271753446	
1060000	-9956.25589750818	-9271.9650400078	-684.290857500378	-9271.9650400078	454.9805205476469	3.865716842840945	8.474271861166503E-5	0.661776252537075	7.827659499315493E-5	2.111455256310697E-9	0.6028599144804966	-641.4587031214442	27747.01405631905	2798.530334156633	1035.5322396234408	25.032634943845583	71.76072146960503	8	32	29	7	1	0.19887864851490306	0.31741383890020136	0.3049648208390416	0.17874269174585422	
1070000	-9964.4528556987	-9286.980680058905	-677.4721756397954	-9286.980680058905	416.32749629773076	3.865716842840945	8.427751337364349E-5	0.5271959570169489	8.241882629074571E-5	1.6595514486879794E-9	0.49145566457384865	-636.7320418040364	37984.89510912923	2735.896009781813	765.1680543825473	15.568251226359832	23.76935939406901	7	34	29	3	4	0.19887864851490306	0.31885263619830084	0.3049648208390416	0.1773038944477547	
1080000	-9984.15373712595	-9276.87451585527	-707.2792212706782	-9276.87451585527	548.4422268232902	3.8127400638180915	6.74537383750403E-5	0.5204376481725589	6.914600920461878E-5	1.3275781999613435E-9	0.5330998057785737	-662.6314712131367	60565.02760494173	3138.7147310940068	1910.8522339257634	122.62009157857395	131.52974015463758	6	39	24	4	4	0.19887864851490306	0.31885263619830084	0.3049648208390416	0.1773038944477547	
1090000	-9970.147206738147	-9251.175924801695	-718.9712819364514	-9251.175924801695	705.4201433918959	3.8127400638180915	5.664805265832754E-5	0.4714734602472206	5.502721886909069E-5	6.467237980072498E-10	0.47315809868050757	-674.5793702755388	60978.537917469934	3348.5143897856287	1447.8459748982139	141.27030781415388	167.8328031713642	6	36	28	2	5	0.19776729086667008	0.3379055619227432	0.28769797187271196	0.17662917533787503	
1100000	-9897.575740407308	-9257.072155359692	-640.5035850476158	-9257.072155359692	218.98650695745548	3.7373220529681372	1.586776954789238E-4	0.42528834064770776	1.612056819773137E-4	5.0006119540551594E-9	0.4504753496767959	-600.1436363738403	11797.143213568777	1912.3119898752284	297.12257071665806	497.75680528136513	55.03412819765499	7	36	13	16	5	0.18351789156981066	0.3379055619227432	0.2992157554449531	0.1793607910624933	
1110000	-9875.780238192261	-9263.667861628035	-612.1123765642266	-9263.667861628035	163.10456876006552	3.7373220529681372	2.3971861210912056E-4	0.5822366661921704	2.2733287178033082E-4	1.6261077660286542E-8	0.5593390320115369	-573.9174148680979	4667.617546823843	1799.8733791080474	164.43418446661275	307.597158887369	7.101268388530997	12	36	16	8	5	0.1770382627625184	0.3389454156260039	0.30569538425224535	0.17832093735923257	
1120000	-9937.813063438865	-9258.677449984942	-679.1356134539235	-9258.677449984942	353.0269524459452	3.7373220529681372	9.47159086265254E-5	0.49472093880236406	9.328873130424803E-5	2.0201269269757316E-9	0.4918453355784116	-636.2393232051207	12052.394626712028	3634.2005538882145	2569.6976357534204	656.8346448247066	2.8684947405177303	4	26	18	25	4	0.1770382627625184	0.3454087251387586	0.3123028272003419	0.16525018489838134	
1130000	-9920.228800608453	-9259.347594046845	-660.8812065616073	-9259.347594046845	273.90328946081974	3.845641468967037	1.2663555791494463E-4	0.5804383281668805	1.2329840454059846E-4	5.790171436796148E-9	0.6103781797275393	-617.395037152752	14783.141515098283	2095.2734090179993	2579.9933389354424	649.5263877644493	32.750815181633335	7	28	8	30	4	0.1770382627625184	0.33928664604516806	0.3123028272003419	0.1713722639919719	
1140000	-9920.74499806587	-9243.58263676053	-677.1623613053395	-9243.58263676053	443.15059888421047	3.845641468967037	9.084553446652696E-5	0.6726472267931446	8.545162792766388E-5	2.6652643467504264E-9	0.6107578250462372	-630.5763608014215	66650.07013124434	2897.0283672981927	444.99775283713683	994.9332688571611	27.827128383168457	3	38	16	15	5	0.1770382627625184	0.3399511091046829	0.30790721482144223	0.17510341331135673	
1150000	-10000.180996251016	-9270.213527810294	-729.967468440722	-9270.213527810294	701.2035160934905	3.845641468967037	4.620896687951678E-5	0.6907631633597952	4.5152327081383974E-5	6.180109630514828E-10	0.6014822263257907	-681.9887543864669	64684.542185223545	5123.944820887542	613.6975755026323	1455.6355176655634	15.540790365932539	4	39	4	25	5	0.1889763270895187	0.3226459736185616	0.31286691411201945	0.17551078517990054	
1160000	-10003.458089486048	-9257.899869435829	-745.5582200502196	-9257.899869435829	869.7232668565649	3.65072954341391	3.727682573019314E-5	0.48356357199817157	3.778290268711853E-5	3.388311193109543E-10	0.5009784436662345	-699.6330381404983	177147.51878024222	4521.922245725294	1928.4754585197034	141.4212657343009	9.712359691511757	4	41	25	5	2	0.19644300364344755	0.34233042811433617	0.28571578306231604	0.17551078517990054	
1170000	-10062.926236138812	-9266.720690013713	-796.2055461250978	-9266.720690013713	1740.718356223685	3.6530146107146235	1.8841866539048004E-5	0.46750909038354654	1.7993184781842685E-5	8.628991832613109E-11	0.5201726862764612	-747.6625659069805	153073.41674464862	11110.742750996404	4746.98245864171	432.67661439675237	22.412672768009347	5	40	25	3	4	0.18818275233724782	0.33536766645751726	0.311808693429355	0.1646408877758802	
1180000	-10023.349877209732	-9261.42534646786	-761.9245307418721	-9261.42534646786	956.4222064723714	3.461403046169073	3.329323703690123E-5	0.4264835276017785	3.677872738254398E-5	3.015440643308842E-10	0.4885901087851686	-713.09353082182	56747.184469699125	6059.233421577983	2186.4045633015685	3829.4210797586775	422.33444091891016	7	36	23	4	7	0.18818275233724782	0.33536766645751726	0.311808693429355	0.1646408877758802	
1190000	-10065.482936410805	-9266.29782903894	-799.1851073718647	-9266.29782903894	1495.150354768629	4.162427009116804	2.076487911410617E-5	0.504643030520382	2.116760002013046E-5	1.1949315789602572E-10	0.5471243498949765	-752.1018611197196	59834.276026476065	10984.709766106569	3729.4858223264605	510.4338689660905	100.05148652783559	8	28	34	3	4	0.18818275233724782	0.33536766645751726	0.311808693429355	0.1646408877758802	
1200000	-10043.786103043181	-9274.194952062137	-769.591150981045	-9274.194952062137	1019.2238794180221	3.78666064487082	3.115000695659905E-5	0.4300633206257011	3.1229721992642825E-5	2.1115517298758619E-10	0.4688637538146748	-725.153562121171	39322.5622343957	6483.908440079717	1740.5489930495175	503.36361042043393	8.56429589978405	13	40	16	5	3	0.18790336595124688	0.3356470528435182	0.311808693429355	0.1646408877758802	
1210000	-9977.78558353644	-9261.117749674331	-716.6678338621102	-9261.117749674331	535.6891748598321	3.8103569509363893	5.415015661451914E-5	0.4540633581236406	5.7273550708404625E-5	6.325424181055618E-10	0.4361173383392247	-675.9180751401865	21537.393930261227	2874.187452888832	1866.6729808589591	39.208517452418675	25.579955841057735	14	35	21	4	3	0.18790336595124688	0.3356470528435182	0.311808693429355	0.1646408877758802	
1220000	-9968.860072997417	-9271.108877556106	-697.751195441312	-9271.108877556106	437.4572936821382	3.788893152402579	7.780696162015517E-5	0.6203004543522156	7.799920233185432E-5	1.991455959083668E-9	0.6082559002014463	-657.3501805183354	14773.328471693898	4669.929513605471	827.2607748284728	34.82887911244807	41.82839766389664	10	36	24	5	2	0.17397464481356256	0.3356470528435182	0.311808693429355	0.17856960891356452	
1230000	-10040.258204212936	-9284.131019433684	-756.1271847792531	-9284.131019433684	789.5503721559007	3.788893152402579	4.6709130896427536E-5	0.6362809537792965	4.6960498098651725E-5	1.042525422943604E-9	0.7007040628191563	-711.8172978506685	40217.40252117722	7111.407913974561	1401.3815819613246	260.68137999803565	17.799562879730257	9	41	21	5	1	0.18271631232720975	0.3356470528435182	0.311808693429355	0.16982794139991733	
1240000	-9899.866446460037	-9261.720995534637	-638.1454509253998	-9261.720995534637	213.84083484834628	3.788893152402579	1.703857925381405E-4	0.43371056776229105	1.7868799253458937E-4	7.943407681548092E-9	0.4955113532201544	-600.0105059096139	6019.398942029631	4067.810057241619	538.3759507093287	116.20171026115587	29.980127937099162	5	23	43	4	2	0.18271631232720975	0.3356470528435182	0.311808693429355	0.16982794139991733	
1250000	-9936.861045996198	-9263.231751429523	-673.6292945666762	-9263.231751429523	312.90541723716836	3.8546870248214007	1.0781972678564387E-4	0.4567167530212465	1.064751541008075E-4	3.3419104817312185E-9	0.5378044252894383	-633.5587413248893	7781.422508125912	5769.034626104091	800.2188299081627	212.83186147761347	21.731094589245686	5	21	43	2	6	0.1850382809068648	0.3356470528435182	0.311808693429355	0.16750597282026228	
1260000	-9934.497567856926	-9268.329385536226	-666.1681823207007	-9268.329385536226	322.08192535785275	3.7143536388416054	1.1001017625449785E-4	0.4612835660963831	1.1616013767235935E-4	2.7678955473751422E-9	0.47737689246057924	-624.29056062352	9938.1353985346	2161.9629471215208	1887.4351959144858	719.7131402206937	19.806805641327063	25	9	6	30	7	0.1702548608729296	0.32840009273845694	0.3192788810826603	0.18206616530595346	
1270000	-9898.273993502391	-9264.006661489027	-634.2673320133642	-9264.006661489027	240.06898476886923	3.824447187728387	1.6604064986535386E-4	0.5315782132986664	1.8688685483692362E-4	8.869377832275024E-9	0.5396388678114875	-596.9360187824936	4619.1413124381115	320.1446316844754	358.6902343866703	352.98263545368326	109.3885177099384	28	35	3	3	8	0.18809764373090754	0.3315811967290182	0.3186189877288901	0.1617021718111845	
1280000	-9922.240595971109	-9271.716451174516	-650.5241447965924	-9271.716451174516	286.1524204845603	3.809425545214266	1.2354118768395875E-4	0.5398114043417841	1.471741755583643E-4	5.390932267975584E-9	0.5285968648865783	-611.7446065263975	6395.947803138109	430.93597423022896	572.7900887515843	360.61072633193123	160.2606884379893	28	8	24	13	4	0.19132206714702693	0.32641198706017244	0.3186189877288901	0.16364695806391086	
1290000	-9951.68332626068	-9270.856548814567	-680.8267774461121	-9270.856548814567	377.5869652017552	3.809425545214266	8.716508758027768E-5	0.5668727480003097	9.391575574903106E-5	3.1603357314925176E-9	0.6198458368477027	-642.7285788420952	7477.489060427372	971.273187210878	744.2440938561581	40.65496954300455	62.63942034180305	33	29	7	5	3	0.1862548538020665	0.3314792004051329	0.3186189877288901	0.16364695806391086	
1300000	-9893.0998495332	-9248.34856357342	-644.7512859597816	-9248.34856357342	258.8094782386011	3.4976617591851062	1.4947365915804866E-4	0.482504516786578	1.559415425491376E-4	4.940293646819109E-9	0.4624233170597389	-609.8136462542137	4428.485149392006	845.9791789342391	471.61864811484895	20.119964288233408	25.789708280185124	35	2	34	2	4	0.1841884408145423	0.33944978046219015	0.3127148206593571	0.16364695806391086	
1310000	-9869.118422250509	-9247.305333329658	-621.8130889208519	-9247.305333329658	160.47831807907957	3.6896117419520476	2.1716658721820071E-4	0.4246427625654936	2.161140558159619E-4	9.292184385057653E-9	0.4484049811983514	-584.355066136866	3431.2178667246253	1666.2637830214608	301.3540159302741	400.08366915917486	14.797982222441076	27	12	6	26	6	0.19165926472839348	0.331978956548339	0.3127148206593571	0.16364695806391086	
1320000	-9865.19615768487	-9260.076100073571	-605.1200576112979	-9260.076100073571	145.33710385974538	4.186228030827612	2.522919935514027E-4	0.3855202034282543	2.659629237800495E-4	1.2508325288153789E-8	0.4227595198047923	-568.2609017104185	2797.252789960343	1900.145164974327	422.79095927406524	280.6361052244091	42.30594767344637	24	17	2	25	9	0.1826909907938644	0.331978956548339	0.31320961570573386	0.17212043695206317	
1330000	-9858.984884910324	-9252.72856663515	-606.2563182751726	-9252.72856663515	187.89282401704986	3.5210465232277848	2.4458456631790447E-4	0.5149048429385537	2.722954619008153E-4	2.4738107474875867E-8	0.6270415093984402	-566.759930809722	6064.114683921989	1785.2948164666266	1313.8990806509657	304.8962920186557	39.16151188221633	4	26	7	32	8	0.18610189428294924	0.32856805305925413	0.31320961570573386	0.17212043695206317	
1340000	-9870.613759091793	-9261.384083465013	-609.2296756267804	-9261.384083465013	160.85041580891922	3.9703981088145337	2.552157286462109E-4	0.42430038456183805	2.6761656068327014E-4	1.5424733948703422E-8	0.477769329176776	-572.2099713168525	2492.795846521435	1225.1956133782935	509.9783492850386	442.44665351030534	21.716475359606285	13	19	2	36	7	0.18386731453376934	0.330802632808434	0.31320961570573386	0.17212043695206317	
1350000	-9889.295919108255	-9257.221615973303	-632.0743031349513	-9257.221615973303	240.98357811151084	3.6442763257726156	1.4998205313557174E-4	0.5050441090051669	1.7691699320095437E-4	8.48124058214688E-9	0.5268671975832829	-593.2322710018652	5854.006426266989	1657.1466227811513	775.2036009404958	332.914879699341	44.9917703178315	6	26	21	17	7	0.18386731453376934	0.330802632808434	0.31320961570573386	0.17212043695206317	
1360000	-9877.023632385984	-9254.833839702416	-622.1897926835675	-9254.833839702416	210.72884741266245	3.6442763257726156	1.8556659891101832E-4	0.5365770889845327	1.9921755392692789E-4	1.092465794965574E-8	0.5776249867611806	-584.537897989635	5890.675909556192	1263.423587030853	682.4841251122664	157.98759385206972	25.320514919820983	10	30	28	2	7	0.18526597328903854	0.3263409657818917	0.317545563603705	0.17084749732536514	
1370000	-9879.714481646708	-9278.537809513607	-601.1766721331012	-9278.537809513607	168.2977915963492	3.6537012892700433	2.588808072805774E-4	0.5699334860477304	2.649697073446726E-4	2.364043415477312E-8	0.5851970879072194	-561.9165199174855	29304.63917465711	1019.80515495111	294.1318823813826	34.74569182620315	54.091639452049456	5	42	21	6	3	0.18526597328903854	0.3278508550973168	0.3160356742882799	0.17084749732536514	
1380000	-9869.87415775989	-9273.890403149344	-595.9837546105465	-9273.890403149344	169.60875044240785	3.6537012892700433	2.8202257200721356E-4	0.6030914080567384	2.8454099169077427E-4	2.4005740702166232E-8	0.5764616767691749	-557.7720560523674	7271.1881252007715	607.9974473193649	626.1113194413543	198.40219821733146	42.386978843535026	4	51	6	9	7	0.18849450034505538	0.3246223280413	0.3160356742882799	0.17084749732536514	
1390000	-9873.362163798165	-9275.688030889156	-597.6741329090098	-9275.688030889156	179.1834102108982	3.4750687799793885	2.4977301803148316E-4	0.5062505900791028	2.508289282845596E-4	1.4652845830362195E-8	0.49382910340620656	-559.3045467142556	3844.1136100393574	614.9700500747133	1200.7343917851233	290.2404916683455	21.003041599464957	8	23	6	33	7	0.19397982906151312	0.3246223280413	0.31055034557182215	0.17084749732536514	
1400000	-9854.014837274703	-9278.053916070741	-575.9609212039607	-9278.053916070741	125.79877538970949	3.4750687799793885	3.611292481660733E-4	0.5187523721421179	3.511524431275561E-4	3.594238341000452E-8	0.523166523914107	-538.3888719720846	6255.231209992085	752.333746842149	582.4744293781298	158.8793119624461	90.30930964009009	7	27	7	29	7	0.1908970932403215	0.33239854813340647	0.32130858041719823	0.1553957782090742	
1410000	-9858.097966471461	-9273.858910481893	-584.239055989569	-9273.858910481893	151.27134525287775	3.653873738531237	3.386374745675021E-4	0.6232999769650945	3.2660883633880733E-4	3.1536497019268724E-8	0.5496048738301096	-542.6599299237323	11793.024401112485	4142.199364568207	566.6528691390606	386.72584026217	123.39280533193121	5	2	32	4	34	0.1875627377769653	0.33239854813340647	0.31090024164346625	0.16913847244616237	
1420000	-9924.574416072677	-9262.652802952101	-661.9216131205754	-9262.652802952101	399.3010319542996	3.9353005061505133	1.226741403165604E-4	0.5513024797830404	1.1699445646882922E-4	3.36947819907734E-9	0.5026222591407963	-616.2065722049826	19382.50045846565	2570.330432305453	2877.0989943860213	1845.2273156266776	338.14468593144517	5	3	15	16	38	0.1875627377769653	0.33239854813340647	0.31090024164346625	0.16913847244616237	
1430000	-9929.225860372031	-9253.565329458084	-675.6605309139472	-9253.565329458084	543.5957298709758	3.75798969207749	1.0049629014389056E-4	0.5306123908310459	1.0005068617805553E-4	2.351004438514957E-9	0.49034571262821286	-629.3609767031371	24009.770106679232	3859.153719976816	2865.9023450165882	2056.419484166998	471.4189725754551	9	2	1	28	37	0.19433285165890704	0.3342561213568267	0.2986487943859968	0.1727622325982699	
1440000	-9914.609239120533	-9250.001546650166	-664.6076924703664	-9250.001546650166	539.7182871770489	3.2685016452830045	1.0233006784157587E-4	0.5876737638894857	1.0592139076805399E-4	4.817601340321318E-9	0.6447561192100685	-619.9962211287663	25448.719334093756	2072.3286232154305	2226.3365538913613	223.93624715773808	413.5633993461896	8	11	19	2	37	0.19433285165890704	0.3342561213568267	0.30192680814184003	0.16948421884242668	
1450000	-9999.54305925735	-9271.955565872559	-727.5874933847911	-9271.955565872559	1038.6399883945178	3.6008357550912224	3.7942784427801784E-5	0.4935275815102441	4.568026843764409E-5	4.599379949009625E-10	0.5075960219911707	-677.0801053369947	47752.67588338108	2716.6615956651717	10864.088490821288	1258.6457870036345	254.09140732759346	8	25	5	33	6	0.19433285165890704	0.3260944955228563	0.31008843397581043	0.16948421884242668	
1460000	-9993.378573237724	-9262.584305424854	-730.79426781287	-9262.584305424854	934.7015465028678	3.67325977510996	4.291733307299964E-5	0.4777727175819223	5.0876068387376103E-5	6.277599606703118E-10	0.5291822776826776	-683.4998256306477	39813.45062218443	5152.615870704113	4265.053121867278	1050.6293796203106	870.9894970293633	9	25	4	32	7	0.17881492022513734	0.34042974073516563	0.30302353684076744	0.17773180219893003	
1470000	-10008.142078935689	-9261.778626406765	-746.3634525289241	-9261.778626406765	1032.4859355124079	3.726719932612984	3.9676209379157666E-5	0.5054766482311204	4.493327607784772E-5	4.956824013877688E-10	0.5069183533205778	-700.2125802216418	26431.61026983033	5358.997409474672	1849.1351221849434	1392.7686560515313	1122.5691965003098	11	25	2	30	9	0.17881492022513734	0.34042974073516563	0.30302353684076744	0.17773180219893003	
1480000	-9974.141953939408	-9268.96289616583	-705.1790577735775	-9268.96289616583	549.3633513910745	3.726719932612984	6.922412893980298E-5	0.4239888998950475	7.043049689360497E-5	9.239310177566591E-10	0.43443657043648165	-661.1426943643731	16035.308901873936	3668.584969976111	2012.5942731428795	279.9233452355645	635.0521688028929	11	28	2	4	32	0.17881492022513734	0.3460702935707823	0.30302353684076744	0.17209124936331335	
1490000	-9918.823654418693	-9251.737872486516	-667.0857819321776	-9251.737872486516	388.9128415121379	3.6810462169877387	1.3621721745320215E-4	0.458036689745414	1.297614876431064E-4	3.2517276689160283E-9	0.4384536736090636	-625.7056142132307	10809.984002458588	2317.190151413738	1466.003133241844	497.4865993759028	110.71805220937851	8	34	2	26	7	0.17881492022513734	0.32818212032096084	0.3209117100905889	0.17209124936331335	
1500000	-9985.704709298201	-9266.95720439779	-718.7475049004119	-9266.95720439779	840.1009820589082	3.807368494979296	7.0384113673398E-5	0.4868699968428439	6.6817321962988E-5	1.1051216583885007E-9	0.5096421525724683	-674.0507672384653	14220.639930457806	3340.927021691232	932.6213261385619	1972.3493081134063	222.57423612721192	12	34	16	8	7	0.1919174338457757	0.33749351897766516	0.29537104322269514	0.17521800395386442	
1510000	-9985.914685317368	-9273.99875319806	-711.9159321193072	-9273.99875319806	826.7261833721502	3.807368494979296	6.16378337335423E-5	0.43411958728085026	6.44937736106991E-5	6.787124242042273E-10	0.40413982044673624	-667.7236444794459	24859.859903818488	3367.8346785789936	695.2630417324787	1172.0033196679392	105.14808968916557	9	35	18	8	7	0.1919174338457757	0.33749351897766516	0.29537104322269514	0.17521800395386442	
1520000	-9940.145176294707	-9257.862500027859	-682.2826762668485	-9257.862500027859	634.2069267031995	3.807368494979296	8.353077522836343E-5	0.44054767660599053	8.591785902989976E-5	1.6590771146493876E-9	0.485888727812156	-638.4342858068957	13987.769158027242	2604.6579720761497	3970.738266745221	658.7136731695379	75.17902550531883	9	19	10	33	6	0.1919174338457757	0.33749351897766516	0.29537104322269514	0.17521800395386442	
1530000	-10029.313260191531	-9260.263230996447	-769.0500291950844	-9260.263230996447	1652.6895819931453	3.851288888906867	3.55640706457006E-5	0.4911522856389759	3.433122528647021E-5	3.815131670034728E-10	0.5793982139499514	-717.9287175035373	29371.827352562264	65975.48833657509	6870.83300480268	1846.6723876326203	282.6768934128598	4	6	28	34	5	0.1919174338457757	0.33749351897766516	0.3012026087806585	0.16938643839590103	
1540000	-10031.864542101588	-9270.122230973999	-761.7423111275888	-9270.122230973999	1142.7986526118357	3.880777418883253	3.859675476264435E-5	0.37920834762770567	4.0113573392033615E-5	2.405349966550183E-10	0.3960259010403504	-714.4590957410057	49926.353261318116	8422.083839118042	1914.6580277628816	1789.7640456850736	559.5229979889061	9	28	24	9	7	0.18231050316418276	0.33749351897766516	0.30453096101260113	0.17566501684555139	
1550000	-10032.398049804642	-9279.950463700476	-752.4475861041668	-9279.950463700476	1200.658304988056	3.6917866158119774	4.933279100928746E-5	0.40571594727923843	4.909076088832409E-5	4.380641000106088E-10	0.4384198680806547	-708.090146958243	21499.565682976627	7706.8684212733715	1656.6508960399797	548.4220890894379	479.5823979077633	17	19	34	6	1	0.18481329641014901	0.3335104025159278	0.30579564580668944	0.17588065526723418	
1560000	-9967.330910708804	-9252.932878505088	-714.3980322037173	-9252.932878505088	648.898228621616	3.823474731042436	7.653670253571939E-5	0.5119720756476422	7.519982496021018E-5	1.409491626132907E-9	0.5194892075285471	-672.1092427360966	25937.976338519882	2161.728902606786	1357.8809553414926	212.21139608103627	97.42124253474658	10	26	34	3	4	0.18650482861497727	0.3335104025159278	0.3041041136018612	0.17588065526723418	
1570000	-9963.200179256748	-9271.616138812968	-691.5840404437802	-9271.616138812968	505.68179720326026	3.532067224076381	9.700540767003117E-5	0.3873997288105536	9.220443832584593E-5	1.5318637397156E-9	0.4215379394910774	-647.278704410645	7229.450071231725	12813.648664069944	2426.110383924411	1083.3475556334986	53.214652724588234	3	8	24	36	6	0.1923770010574057	0.3335104025159278	0.29823194115943275	0.17588065526723418	
1580000	-9926.741802873672	-9269.265186531868	-657.4766163418052	-9269.265186531868	385.8022960110638	3.532067224076381	1.4107572775910813E-4	0.4920289009576949	1.3634061207783052E-4	4.672926464843462E-9	0.5041052159311673	-614.7463999588107	7934.292937012666	1513.679104070191	3178.502441708601	721.2510741891298	48.55493592730563	8	14	14	34	7	0.19652344712103723	0.33020238354243464	0.3012506185495366	0.17202355078699194	
1590000	-10009.479965037563	-9273.245508665144	-736.2344563724185	-9273.245508665144	1089.798870923222	3.5315765351403594	6.167756368171587E-5	0.5164897784130693	5.6987901075357736E-5	1.00298103154853E-9	0.5327819718913577	-688.1951507285237	53561.438873177256	3962.1569935162784	4024.572104097897	1888.2212529204317	507.7441365756952	3	7	32	28	7	0.18956175542973733	0.33716407523373454	0.30611166514432603	0.16716250419220252	
1600000	-10037.969593913876	-9259.504922869157	-778.4646710447191	-9259.504922869157	1278.1424506698606	3.761529259259041	3.382328621764353E-5	0.37434794662439647	3.2396652489059466E-5	1.453656362376319E-10	0.3749588613566805	-729.1360827409076	29513.181082345964	31756.457934700487	8363.84247626687	2429.903485253188	144.8224421182547	2	16	27	25	7	0.20032959174423243	0.33034178062658565	0.29318183757886634	0.176146790050316	
1610000	-9963.474388385823	-9270.897832382034	-692.5765560037885	-9270.897832382034	427.8561870367028	3.761529259259041	9.5640952120264E-5	0.4389752965390836	9.648948415873309E-5	2.017322347386263E-9	0.47687006074548804	-649.8407115209579	11280.231677911344	2328.210890912791	2853.7725742111247	653.9726879937077	76.71503492409566	12	11	14	35	5	0.18277397628794978	0.3457274329151821	0.29535180074655254	0.176146790050316	
1620000	-10026.63346388408	-9267.876125079998	-758.7573388040818	-9267.876125079998	1156.398076318678	3.873450412651601	3.934181090330127E-5	0.3341749471858844	3.798192560250058E-5	1.66726271528162E-10	0.348351881435316	-710.0398697741832	70508.94930428996	4830.02665149	7094.914230405453	1684.1430930871663	164.93795237091578	8	8	20	33	8	0.18105495745385888	0.3457274329151821	0.30638611729016546	0.16683149234079397	
1630000	-9978.782505325908	-9267.523670192575	-711.2588351333325	-9267.523670192575	654.7367554892942	3.873450412651601	6.263367207619531E-5	0.46237677431605734	6.89518931446948E-5	8.827873336021742E-10	0.45314149030949974	-662.7919124447526	47339.565357681626	2153.271802591123	6083.895152274911	1259.7962225490667	135.68530237275394	6	15	10	40	6	0.18105495745385888	0.33852965445620237	0.3135838957491452	0.16683149234079397	
1640000	-10002.816675467075	-9250.764534615791	-752.0521408512828	-9250.764534615791	938.4957348023378	3.5339549632806597	4.426341856615564E-5	0.4898799411619783	4.6782633851246264E-5	4.829077935042753E-10	0.49134053126611216	-703.1498553278946	32852.130490166935	6464.332800713079	9199.041597722411	2858.3968573174498	286.6653009030942	9	19	1	39	9	0.17823598986197348	0.33852965445620237	0.3135838957491452	0.16965045993267935	
1650000	-10011.725148530792	-9268.327814276761	-743.3973342540295	-9268.327814276761	852.4121608370652	3.260483041373602	4.842213959088457E-5	0.42785666114328363	5.006775121707473E-5	4.3521117177900006E-10	0.42487166642537894	-694.0424282998102	54188.58808031632	6470.309755272884	10683.462971301347	1861.1651742863887	247.6144244883417	8	12	7	44	6	0.17823598986197348	0.3264199664921209	0.3135838957491452	0.18176014789676082	
1660000	-10016.294717051269	-9268.277272161153	-748.0174448901163	-9268.277272161153	815.7560039008449	4.027535580770896	3.958878183139145E-5	0.46127111294575623	4.3990851261921485E-5	3.923724541447508E-10	0.48221690672368916	-699.1382769608113	55440.403681818054	8896.014437448348	8637.259557707335	1410.6853440089346	85.74107873905665	8	20	14	28	7	0.1781091051874494	0.3264199664921209	0.3135838957491452	0.18188703257128488	
1670000	-10052.836518727814	-9257.807066210175	-795.0294525176389	-9257.807066210175	1517.3675711660908	3.3341591063789973	2.2827587315068022E-5	0.47536408976231753	2.4707184633101995E-5	1.2492910419025751E-10	0.48402126312753174	-745.3827239941284	40350.31521644428	10965.327449691242	9671.249100701765	3783.6017758744156	298.8465931699695	8	23	4	35	7	0.19203681190076083	0.3347092801941151	0.29965618903583374	0.1735977188692907	
1680000	-9982.20009230716	-9279.001291597066	-703.1988007100944	-9279.001291597066	560.567951153231	4.188891188027619	7.176458548452807E-5	0.4140174482594916	7.596900832465846E-5	8.880265043017533E-10	0.4029062906006572	-659.7335185377831	17038.119870304297	5518.785957614315	1087.4643559947406	900.2108787584626	67.74856564201946	7	26	14	24	6	0.1857781357097356	0.3347092801941151	0.29965618903583374	0.17985639506031595	
1690000	-9970.809635236705	-9269.382625336599	-701.4270099001067	-9269.382625336599	481.4742900706874	3.936350621418888	8.741335067708517E-5	0.3818974127022852	8.453658495789429E-5	9.141760275297808E-10	0.3611642908508349	-652.820364771172	28282.339886457772	3677.644022256597	695.186445464864	3422.4923337469813	91.98937441303308	8	27	31	5	6	0.1792719001165059	0.3347092801941151	0.29965618903583374	0.18636263065354564	
1700000	-10030.839697656009	-9266.926365515566	-763.913332140443	-9266.926365515566	1093.719952850352	3.5135855126181053	4.3593113006470556E-5	0.5876314213712741	4.314985627914305E-5	5.478759012119889E-10	0.5538450598220679	-714.9486237788738	51841.85440963676	5587.139725701874	1839.9652731641424	3496.5308559894975	224.35154037918264	8	31	29	2	7	0.18710798322179514	0.3444251835730393	0.3119451458713186	0.1565216873338474	
1710000	-10171.889705976375	-9262.20194681604	-909.6877591603345	-9262.20194681604	6477.2796043955805	3.6966773076588972	7.690110822893876E-6	0.35912285132103916	7.2955224883261874E-6	7.840803190830652E-12	0.37217522530605496	-854.8479585427685	115083.02593928848	38333.83032456476	28406.305243396615	5170.6746909505955	5877.772124006738	6	35	5	20	11	0.18371611249146505	0.33817003750345836	0.3119451458713186	0.16616870413375845	
1720000	-10098.587673941063	-9257.2577545413	-841.3299193997623	-9257.2577545413	3013.455755924969	3.6803363404370875	1.4625570807131394E-5	0.3625033772300724	1.4737351862059949E-5	3.3928663021518835E-11	0.40041799650620247	-787.7964352108452	80232.24772796943	10509.92545749653	16109.24063341197	1649.6477967457995	5011.100674928989	11	17	14	14	21	0.18684464459595507	0.33817003750345836	0.3119451458713186	0.16304017202926843	
1730000	-10101.256014157578	-9268.656642114269	-832.599372043308	-9268.656642114269	2288.4580529018313	3.6803363404370875	1.815143792878882E-5	0.37192606402441686	1.7386239948828977E-5	4.0656336415756734E-11	0.36637750543385716	-776.6649156313367	26829.77373201419	133014.58809285614	18400.08187200816	5765.993393750085	156.91459870781702	5	3	33	29	7	0.18684464459595507	0.3350392636220454	0.30238347703547613	0.17573261474652385	
1740000	-10019.002188510987	-9271.60608910162	-747.3960994093669	-9271.60608910162	947.5361478143351	3.2613746978053304	4.39233825970847E-5	0.38238757381751354	4.493095399753125E-5	2.9249800292847777E-10	0.39069114118699805	-697.801987549114	51042.92005770248	35630.10363791429	7378.138467170016	1931.8723295709942	129.57005480740528	5	1	39	24	8	0.18684464459595507	0.32676287412089267	0.31065986653662886	0.17573261474652385	
1750000	-9972.901852205548	-9253.652159963895	-719.2496922416541	-9253.652159963895	647.1072382232322	4.146815590886534	6.650529745100571E-5	0.4111051609193748	6.774749843834634E-5	7.306487911625361E-10	0.4037702845259546	-672.4309253258565	12194.392206465282	21236.873611973304	5987.092727427062	957.0857273333329	164.8914888492297	1	8	35	25	8	0.18684464459595507	0.3405765721235841	0.31065986653662886	0.1619189167438324	
1760000	-10058.164733569762	-9256.508993864338	-801.6557397054232	-9256.508993864338	1622.541335642225	3.6113549251480417	2.4011951602060942E-5	0.4729101498557443	2.4434131063232445E-5	9.969694738806543E-11	0.4280470774238365	-747.2701026592476	93106.21460201347	142269.62270122385	14734.231640874681	2650.7195182148957	443.6670306736562	5	7	22	35	8	0.18684464459595507	0.34153841834818954	0.2950473915440855	0.1765695455117703	
1770000	-10049.0552334481	-9253.03870134123	-796.0165321068704	-9253.03870134123	1563.8999914785684	3.6113549251480417	2.407353697182719E-5	0.49391531406461364	2.449788651766367E-5	1.2355872422804873E-10	0.47836479518134667	-745.1651890667451	56411.551496192245	22399.573936328437	10305.84915709221	3450.509956181148	421.6038884290807	7	4	25	34	7	0.18684464459595507	0.34153841834818954	0.3137839085566107	0.15783302849924505	
1780000	-10081.04025696488	-9262.707828416835	-818.3324285480442	-9262.707828416835	2357.663367783317	3.2378966869367374	1.822820219468943E-5	0.3750488495456725	1.8233621094210547E-5	4.9765926602570917E-11	0.38469662440901625	-766.3027053354934	74634.8242843429	16807.42638867413	19925.130141719776	5137.126420471034	294.5479173875177	8	15	15	33	6	0.18684464459595507	0.3425119897254535	0.2908157874563254	0.17982757822226636	
1790000	-9960.675459079273	-9275.01997323031	-685.6554858489635	-9275.01997323031	529.9537703612499	3.2378966869367374	8.449786033938959E-5	0.45112352277812434	8.248264680951212E-5	1.4247309606837393E-9	0.46332859116409136	-640.4647341833767	19421.8303735537	2513.842017185953	5470.527711251876	653.0124076859727	81.86870881135505	6	19	14	32	6	0.2026828224415004	0.3266738118799081	0.2908157874563254	0.17982757822226636	
1800000	-9991.157126880351	-9275.59452221019	-715.562604670161	-9275.59452221019	636.2655639482	3.8906607502688586	6.447013153030046E-5	0.4280893818853688	6.522028627935588E-5	9.695051425211226E-10	0.48424492986838885	-670.5143083644027	36336.57882968362	6364.0851524477575	1363.5674489797202	870.217446089238	148.05223834046467	10	19	24	17	7	0.2026828224415004	0.32334720654771004	0.2941423927885235	0.17982757822226636	
1810000	-9970.584824286372	-9276.11076608778	-694.4740581985911	-9276.11076608778	472.0419219019918	3.6918169534130754	8.473549224566176E-5	0.38330938339407794	8.417174875744787E-5	9.35743539606873E-10	0.3633477667678421	-652.3085753396357	17434.78195359718	6316.0761828813165	1105.9583734902799	92.17468713030114	171.13890309903346	8	23	40	5	1	0.1905779433188377	0.3119348659718544	0.3176596124870419	0.17982757822226636	
1820000	-9922.075403554481	-9263.585855790092	-658.4895477643904	-9263.585855790092	393.7177794635235	3.581947775466817	1.4075971228426636E-4	0.505053291340871	1.300849805599724E-4	4.3970026335662295E-9	0.49736623441886785	-620.4982082448798	4560.948425795714	2890.3601012344548	466.22784531844957	215.31653414754635	24.853245003325874	20	14	37	5	1	0.1905779433188377	0.32128432637875776	0.30940746963806304	0.17873026066434186	
1830000	-9937.73794258901	-9263.753223526504	-673.9847190625065	-9263.753223526504	424.06961509575694	3.2712356784574625	1.1756535438521334E-4	0.5571438468217513	1.1306621751979607E-4	3.1136809341276806E-9	0.5039889609071853	-631.1659320171794	8276.40518049107	2149.170054568006	2784.880327495151	937.6693267862261	71.32073952957339	7	18	13	31	8	0.1905779433188377	0.32128432637875776	0.3133789106175523	0.17475881968485263	
1840000	-9951.98500202668	-9273.24538852418	-678.7396135025015	-9273.24538852418	367.63357233294283	3.281234657191858	1.185590837783332E-4	0.42305612071818405	1.2124596114907334E-4	2.681490461767834E-9	0.4212618581525932	-635.8272921477885	6789.852144662696	7730.1888999900275	2574.315756496299	807.899343808207	76.2301788349328	6	5	26	33	7	0.1905779433188377	0.32128432637875776	0.3133789106175523	0.17475881968485263	
1850000	-9975.81883520282	-9254.393912518346	-721.4249226844737	-9254.393912518346	814.5508802531555	3.586274512177553	5.736678074801793E-5	0.4577037955261748	5.834772257020746E-5	7.92021437889756E-10	0.4875018699688197	-674.8136583559858	31985.881483524812	1272.6176049377932	3016.676788888827	1772.7448850904298	197.78046956797704	10	3	26	30	8	0.1967054513763854	0.32128432637875776	0.3085164780203921	0.17349374422446515	
1860000	-9949.915582118443	-9263.129625057483	-686.7859570609594	-9263.129625057483	531.6736930121891	3.4908159709850035	9.447726456416932E-5	0.43563301563600887	9.172650720278301E-5	1.5770409755176495E-9	0.42269961717074805	-640.6170200310562	37204.01407360741	1855.5665098864333	2702.486877519045	1770.2352151658115	88.34756763990508	7	47	3	12	8	0.18945451325638643	0.325409352386409	0.3107280099596929	0.17440812439751208	
1870000	-10034.879210310806	-9258.360618616161	-776.5185916946439	-9258.360618616161	1450.720910617202	3.8626044738612473	3.040749243763572E-5	0.46649896936965796	3.101925543456791E-5	2.2278126958091807E-10	0.48949112811515294	-724.7851717093312	78053.73135298105	56662.67478692066	7647.965454031531	2453.075241738645	229.73164668903365	1	6	28	35	7	0.1968644926883337	0.31799937295446173	0.3107280099596929	0.17440812439751208	
1880000	-9948.013069960414	-9264.89957846888	-683.1134914915342	-9264.89957846888	516.2142009424565	3.8341837697109913	1.0010696115280687E-4	0.3928258516781197	1.035271742954718E-4	1.5611788814059388E-9	0.3822851915684215	-637.2581049844821	33275.4178831402	7961.398215161799	3221.6231360836823	1064.2607270762367	75.97140504045295	6	4	26	34	7	0.1968644926883337	0.32426287845438767	0.3118545363215019	0.16701809253577715	
1890000	-10116.23757843003	-9275.268427672414	-840.9691507576161	-9275.268427672414	5619.690689393136	3.9421630059886956	1.3216796448085157E-5	0.5283001577474344	1.3264268601062494E-5	4.284200376278355E-11	0.49939536716573496	-783.311976117874	252314.7150778516	16300.301479112411	48978.46430380801	4513.130273781037	1020.5988256481447	7	19	8	35	8	0.187257911656501	0.3279592089991375	0.3118545363215019	0.17292834302285995	
1900000	-10120.427437055303	-9276.70842224226	-843.7190148130437	-9276.70842224226	3213.8173973907124	3.8598919785076324	1.6265138065377278E-5	0.47794640449399534	1.5720492433563292E-5	5.3720374555067755E-11	0.47810163491994334	-789.531795466835	115561.94911955266	22356.166805641875	22020.28469051262	6924.19629360226	1703.0290521247964	9	12	15	34	7	0.187257911656501	0.3279592089991375	0.3118545363215019	0.17292834302285995	
1910000	-10101.749381305517	-9257.91751961668	-843.8318616888376	-9257.91751961668	3357.461737045467	3.7404736601966095	1.4819547058159604E-5	0.40506279076089635	1.454777828808546E-5	3.625947725232733E-11	0.413510321878179	-789.3909376874934	108026.57695953119	96397.06156889946	22431.145145600018	3754.50207852522	1022.598124319076	1	6	28	33	9	0.187257911656501	0.34415742245996933	0.3000829598177018	0.16850170606582826	
1920000	-10147.21032935787	-9277.826188925785	-869.3841404320849	-9277.826188925785	4200.387473407082	3.489110701408877	1.1720721335500035E-5	0.36087876249663403	1.1280905116645018E-5	1.7494585228403983E-11	0.374645297956257	-812.9749991453865	193817.27993128527	168625.69659083546	26169.63713774663	5789.72481699704	1285.8169086832245	5	3	32	30	7	0.187257911656501	0.32988965294043104	0.2953629921922827	0.18748944321078562	
1930000	-10038.41547967044	-9287.844336837994	-750.5711428324466	-9287.844336837994	1062.533526657964	3.489110701408877	4.57089967163342E-5	0.329512553938349	4.298608821512624E-5	1.4033352952189152E-10	0.2702669055495645	-699.6593739708893	59994.281262589786	65563.93002528329	10022.156687748507	1664.3221154884693	299.34592113038013	1	4	31	36	5	0.187257911656501	0.321065474776384	0.30569494405182485	0.18598166951529052	
1940000	-10036.399391787227	-9280.50842237396	-755.8909694132664	-9280.50842237396	997.0408962553198	3.5947743754684485	4.288643423650201E-5	0.4345031411010046	4.105058047343811E-5	2.410183552849306E-10	0.39083622695993825	-707.0094975065701	53446.27510535018	16483.290176260143	7785.496242335222	1522.671807849892	154.06135830125464	7	1	31	31	7	0.19405853830429393	0.321065474776384	0.3043708701127418	0.18050511680658068	
1950000	-10032.394946967188	-9292.447081207578	-739.9478657596097	-9292.447081207578	850.5010330541777	3.5947743754684485	5.439700409634683E-5	0.36410980153210454	5.067506540094289E-5	3.7745463140048856E-10	0.3677057765359313	-694.5152374888897	23110.00632195984	4076.753904189459	4718.342584914125	1243.6958980858988	92.06815632984767	12	9	23	27	6	0.196605244699753	0.321065474776384	0.3018241637172827	0.18050511680658068	
1960000	-9975.867940092236	-9258.537190721163	-717.3307493710734	-9258.537190721163	795.127001258459	3.7650553772016444	7.131294436961385E-5	0.4029113802789682	6.87456795051655E-5	1.1190306883329792E-9	0.48259422143250713	-671.0664439247905	12878.786036281854	3609.6707497737852	8608.829282063798	1154.6361080429979	305.1659950952918	6	18	11	36	6	0.196605244699753	0.321065474776384	0.3018241637172827	0.18050511680658068	
1970000	-9955.250535871213	-9266.694946074338	-688.5555897968746	-9266.694946074338	510.05713191861736	3.7277268530274137	9.412760981881167E-5	0.37646410030845423	9.371233994396985E-5	1.33459481910939E-9	0.3863533625083753	-644.3100228582739	28149.935873528906	2702.424533663503	2455.419043525419	830.3868110456424	103.22513179730582	4	2	38	27	6	0.1840376476094822	0.3380248103659249	0.2974324252180125	0.18050511680658068	
1980000	-9996.52396348516	-9284.640493253095	-711.8834702320647	-9284.640493253095	562.8705940411505	3.7277268530274137	8.18422040012862E-5	0.40688448410739725	8.350134533358454E-5	1.2571653312825752E-9	0.41671380430578314	-666.3380309388886	16878.847329828917	16493.141475845532	2732.4625744146306	1018.9439974587088	39.17573700174126	10	3	37	21	6	0.17570690543654152	0.34541708439935	0.29837089335752814	0.18050511680658068	
1990000	-9988.002087136927	-9269.114044113805	-718.8880430231222	-9269.114044113805	991.7429454853363	3.4879411738624815	6.284492706451155E-5	0.3812746229089115	6.333418024876628E-5	8.761597018890555E-10	0.44727889256071435	-675.2503542487676	29066.295874158794	3996.0731753594127	871.1895367725945	774.4156947763589	252.1645109078833	8	32	12	18	7	0.18811090377815518	0.322298156989255	0.3119079779830184	0.17768296124957178	
2000000	-9992.570767849767	-9275.302686672527	-717.2680811772407	-9275.302686672527	686.6520762078532	3.42644558676775	6.476760643319928E-5	0.41514305011129027	6.233487325839644E-5	8.472425319362217E-10	0.4541856948545893	-673.4609565247985	7245.2704315591045	4378.457742899962	628.2469076927254	1870.5400748629797	73.04874313187041	35	8	22	5	7	0.19161766855034254	0.32697498742607733	0.3037243827740087	0.17768296124957178	
2010000	-9994.593413627188	-9268.563981372894	-726.0294322542948	-9268.563981372894	785.8155646307465	3.9997693063359296	6.0506463761282706E-5	0.31640841719015594	5.638712739331491E-5	3.348145471751204E-10	0.3112999401746556	-680.5407489998634	12574.433350452498	5588.935497966705	872.261398724375	2613.4695103000413	99.36300773933047	22	20	23	4	8	0.1789554513362352	0.33963720464018465	0.3037243827740087	0.17768296124957178	
2020000	-10006.929225836018	-9256.66686449644	-750.262361339579	-9256.66686449644	1125.9418734883277	3.5473828623665646	4.054675643105106E-5	0.29938838587014427	4.1019932735336445E-5	1.663869926953688E-10	0.3157471131700097	-700.4402507834053	47368.92946731935	8928.242270965273	1181.796086157153	4550.540727984653	148.40936791277423	3	38	25	3	8	0.1789554513362352	0.33963720464018465	0.3037243827740087	0.17768296124957178	
2030000	-9973.37959740361	-9257.670835866682	-715.7087615369279	-9257.670835866682	632.2819201233159	3.5473828623665646	7.737144839996396E-5	0.46615296749718765	7.709756004595992E-5	1.356878326698325E-9	0.46503198572360227	-670.452066791911	15155.652146572791	5623.124288356454	5264.315855409499	1156.614959520479	102.33737558825474	3	39	3	25	7	0.1789554513362352	0.33963720464018465	0.3037243827740087	0.17768296124957178	
2040000	-10003.821560809893	-9275.491106848342	-728.3304539615515	-9275.491106848342	681.532731731822	3.863850335410432	6.047963451452163E-5	0.3721693794724954	5.865870417737394E-5	4.3341657212447424E-10	0.35202111498824856	-684.6914934769529	10648.823200037295	5515.2085210488585	2242.269945398083	1405.739625208412	108.66041264075282	17	23	1	29	7	0.1789554513362352	0.33963720464018465	0.2969007737772093	0.18450657024637115	
2050000	-10082.551613449688	-9263.81625364628	-818.7353598034076	-9263.81625364628	1899.9522834212785	3.445648625889636	2.0467693835411345E-5	0.5047668295622383	2.1611504811176388E-5	1.1601343825530488E-10	0.511416729155965	-763.320719451492	91226.75863128128	154637.62511120658	22853.197007160325	3881.3154272769166	286.08621627575627	1	2	33	35	6	0.1789554513362352	0.3574919028784601	0.30177931198382474	0.1617733338014803	
2060000	-10058.037529417828	-9267.226107981178	-790.8114214366512	-9267.226107981178	1749.5814666872313	3.6433757498128956	3.095037025768092E-5	0.5346998327549048	3.0091667653563143E-5	2.554836881577174E-10	0.5371230262513877	-741.5148192885762	48129.57450270896	3798.430346226248	6986.634290758034	2321.150214439727	539.2625931806019	13	1	25	30	8	0.1789554513362352	0.33594302256943936	0.3065450838597413	0.1785564422345845	
2070000	-9946.835748903432	-9264.460401201528	-682.3753477019036	-9264.460401201528	428.03905290671935	3.997498514918682	1.147835546657067E-4	0.39124057253275013	1.128569037886098E-4	1.8167091277117453E-9	0.38328562426536356	-638.2094103797466	17722.870663441343	1808.3144585447649	3365.2782806495406	686.8161750175419	192.38643505923048	10	1	27	31	8	0.18179755506833145	0.33594302256943936	0.3065450838597413	0.17571433850248824	
2080000	-9948.73320299277	-9267.390982310339	-681.34222068243	-9267.390982310339	518.3394122447644	3.995671132853412	1.0429576128420206E-4	0.44350231197545054	1.070564838290856E-4	1.896172944483867E-9	0.4146620418430614	-637.7634797953058	13531.711773005725	2977.1051497550807	672.2810564764188	1374.5098978129658	183.57147024359423	10	29	27	3	8	0.1876290117546715	0.3301115658830993	0.3065450838597413	0.17571433850248824	
2090000	-9901.51650167581	-9264.804282085583	-636.7122195902274	-9264.804282085583	322.7691160107248	3.995671132853412	1.7288791657819172E-4	0.4181617475058671	1.7964257670905788E-4	5.189754490446119E-9	0.42215727324741714	-598.6510198273381	8240.77514193612	1330.0562406383278	305.67072007175614	249.96778049079217	70.27689493058728	13	34	10	12	8	0.1876290117546715	0.3301115658830993	0.3065450838597413	0.17571433850248824	
2100000	-9910.023682771282	-9262.181109488774	-647.8425732825064	-9262.181109488774	300.40720824881345	3.710761012718206	1.6476537787543083E-4	0.5066888953508893	1.548511191868835E-4	5.8510445227882385E-9	0.4793609293967371	-608.4331921959648	8282.283942037597	1301.6526317009689	651.4173711344135	415.9798628696941	24.107411425901848	16	28	16	11	6	0.1876290117546715	0.3447728008187765	0.29050085944909854	0.17709732797745384	
2110000	-9909.578384409913	-9266.00260745368	-643.5757769562342	-9266.00260745368	279.2445400977258	3.710761012718206	1.7947794339562252E-4	0.40327235176516274	1.7014139657491408E-4	5.646740376390266E-9	0.43478823728210225	-602.2609417706802	6984.630599335571	1190.237202236565	177.1383999542741	758.2986893007089	127.02278303505601	11	39	15	4	8	0.17184850511091504	0.3452348314372015	0.30581933547442997	0.17709732797745384	
2120000	-9929.1032197534	-9265.027038101734	-664.0761816516657	-9265.027038101734	414.29186181518344	3.710761012718206	1.259657283300878E-4	0.4908206532973219	1.2324454867833958E-4	3.1223256407498884E-9	0.4524725987178049	-621.1148865595642	24475.573707932213	2760.6728379550023	1050.0365850007117	526.5953045356689	176.63597002498457	8	2	41	17	9	0.18163849770552215	0.3378101394523975	0.31216985829968996	0.16838150454239076	
2130000	-9906.458638582792	-9260.199230463842	-646.2594081189499	-9260.199230463842	270.1408836556235	3.710761012718206	1.4166303778995087E-4	0.46051747645061447	1.5058285412844288E-4	3.934033407615951E-9	0.42722754402110363	-603.378164625332	13811.084932313324	9536.551002345703	1134.3243183395823	449.38535261043023	62.55128338700303	12	1	26	33	5	0.1710135906302523	0.3378101394523975	0.31216985829968996	0.17900641161766062	
2140000	-9899.550655777502	-9255.164493669667	-644.386162107835	-9255.164493669667	233.53539032540468	3.710761012718206	1.8653684038742345E-4	0.5658336482934154	1.9107121572957677E-4	1.1965499211553179E-8	0.5709057673901179	-603.9066161615661	5378.890576092834	2167.003156599396	1188.7089996057914	464.76914490469835	240.46640610535266	19	5	21	14	18	0.19477511912072965	0.3378101394523975	0.28840832980921255	0.17900641161766062	
2150000	-9952.380981596285	-9283.332888549454	-669.0480930468312	-9283.332888549454	360.96012960101643	3.710761012718206	1.2068229281612503E-4	0.35840678125388503	1.2262598828271411E-4	2.069929623338922E-9	0.37437826503869587	-626.943542993619	9489.76245863703	6601.990229946667	1919.751600264522	461.8563210394525	133.28603475255068	4	10	29	29	5	0.17429892792952914	0.33257377744605265	0.32082895649393234	0.17229833813048617	
2160000	-9990.804190353942	-9284.609156081822	-706.1950342721184	-9284.609156081822	543.4453502368796	3.719121999389062	9.145578409934489E-5	0.4365210200360592	9.459867407427118E-5	1.7923098268872834E-9	0.46659498280620876	-660.441742164481	19223.12185856068	9475.461891154857	4894.388674747655	1037.5835792396153	131.25552671991417	6	4	34	28	5	0.20004014311816823	0.33257377744605265	0.29508774130529325	0.17229833813048617	
2170000	-9946.568255413762	-9259.481294181278	-687.0869612324839	-9259.481294181278	442.13196900936373	3.931560228525618	9.85863318311867E-5	0.392401986340195	1.0605572222807745E-4	1.86103448297029E-9	0.43603837454563277	-646.9363218126406	6118.103325723067	2732.922366827922	650.5432451810352	614.0335506820974	177.62649470574036	10	36	11	13	7	0.1863933707559711	0.3395475973167587	0.3087345136674904	0.16532451825978012	
2180000	-10013.661226533543	-9278.830632919557	-734.8305936139865	-9278.830632919557	857.5433912918894	3.5407449913108917	5.3166993065551556E-5	0.4367971077690607	5.201758602906612E-5	5.844644269552725E-10	0.46721167089299015	-690.3768519803186	21673.400220556876	4017.3122236240756	1520.9232167307723	1384.0029195176478	180.65839431018094	14	28	7	20	8	0.1863933707559711	0.3395475973167587	0.3087345136674904	0.16532451825978012	
2190000	-10022.641748393567	-9254.92217954276	-767.7195688508071	-9254.92217954276	1531.7717446877198	3.5407449913108917	3.754284295235503E-5	0.4777396918817667	4.0194989921104685E-5	3.514639647858346E-10	0.4857761195081174	-718.9886943349568	37652.60052861289	9196.48766867794	8413.506825125962	2300.3878996745657	343.10294996970003	10	4	29	25	9	0.1917676730782075	0.3395475973167587	0.2869177184643078	0.18176701114072633	
2200000	-10012.50715968552	-9272.067879936396	-740.4392797491238	-9272.067879936396	1031.1342729644325	4.154815518429382	5.382271977763265E-5	0.35031899468778666	5.379171021549636E-5	4.124902952361559E-10	0.37694162635559103	-695.4536383657047	12297.435230765146	6529.85528795986	5072.205818678264	1223.8728410502756	350.3550427042636	11	13	20	27	6	0.1917676730782075	0.34386351497636547	0.2869177184643078	0.17745109348111954	
2210000	-9959.79399537112	-9258.147755295078	-701.6462400760411	-9258.147755295078	565.9193851396839	3.4265248590284245	8.851051074308573E-5	0.30246899318401116	8.800057724096968E-5	8.152911489551207E-10	0.32838270712487355	-655.9476976933461	36056.630639474046	9854.154302548095	3543.423542941582	929.4244245162915	139.51216497420214	9	3	28	30	7	0.20003874396374455	0.34199602070010754	0.28641987232035154	0.17154536301579673	
2220000	-10025.253950216464	-9266.023815257791	-759.2301349586725	-9266.023815257791	1154.9726290853382	3.5393234510781237	3.873432312444716E-5	0.3463173405907527	3.9307965559949725E-5	1.923520972777189E-10	0.35919055226951063	-711.0653258273761	48025.31239345433	13082.565596911278	5439.48426963384	1838.7517428355977	557.3713233082397	9	3	22	36	7	0.1833251977313727	0.34199602070010754	0.28641987232035154	0.18825890924816857	
2230000	-10013.723797510693	-9281.28300094625	-732.4407965644424	-9281.28300094625	856.4596361973736	3.5393234510781237	5.863035327184127E-5	0.37957751861569416	5.816267241264275E-5	4.911197174829874E-10	0.3803674569155746	-685.3753962433766	12786.84997899283	4796.749446887038	10563.893149195068	377.4719023509291	776.4670343314745	15	12	13	21	16	0.1833251977313727	0.34281500670426407	0.28641987232035154	0.187439923244012	
2240000	-10045.428789221683	-9265.96371184779	-779.4650773738947	-9265.96371184779	1356.1974474945534	3.962664248410097	3.3843168107114174E-5	0.33088141227721707	3.409818085350094E-5	1.2785018819496922E-10	0.3416103087415933	-729.7919176706841	75954.11207432186	6697.7972330587845	5197.886240194515	2766.3056437760374	2091.967007588076	8	28	10	2	29	0.16389319811135597	0.34281500670426407	0.306121463306877	0.18717033187750326	
2250000	-10046.143338155089	-9280.19844758983	-765.9448905652587	-9280.19844758983	957.581124878875	4.055529421286374	4.5192664940321504E-5	0.4198040968863501	4.549121472334843E-5	3.3443076560528036E-10	0.4101518932494797	-713.5305517470155	65177.72050342186	62620.026948285944	6590.626499815166	3695.9390752203294	1623.6255644986936	2	7	8	30	30	0.16389319811135597	0.3627165436704957	0.306121463306877	0.1672687949112716	
2260000	-10062.99808921315	-9270.843969925574	-792.1541192875759	-9270.843969925574	1507.7893667193841	3.9335140295348463	2.8043433067841064E-5	0.5057395277294079	2.7135460479217145E-5	1.833273719797296E-10	0.5196409747557094	-736.2492920987042	351255.9308635214	5262.505993734812	8972.703283001762	10540.936500278016	1478.027035466037	5	10	2	28	32	0.17704809677632366	0.35020360768999814	0.2966619994621942	0.17608629607148432	
2270000	-10192.565212870975	-9272.52583037013	-920.0393825008448	-9272.52583037013	6817.67951100026	3.2678166774776822	5.946349016995267E-6	0.5545986063776172	6.203313218885125E-6	1.2253485439135666E-11	0.5917000717722406	-858.897263643547	313534.0009193468	110265.12179145344	112829.07211082379	31761.453570155212	6796.342786641247	3	12	7	19	36	0.17968511013470384	0.33444006280419386	0.3097885309896183	0.17608629607148432	
2280000	-10151.888068424967	-9273.110440220446	-878.7776282045224	-9273.110440220446	4218.136205681848	3.6984609234826937	1.061790949008722E-5	0.5820869508339791	1.1421749586554587E-5	3.935624079513381E-11	0.5889889286242664	-818.4272245462768	277667.821669874	200781.58125738677	60418.964211980376	17413.979101622044	6932.746326983255	3	3	12	34	25	0.18869793746489721	0.33269925255639715	0.3025165139072216	0.17608629607148432	
2290000	-10087.048303878864	-9270.706108949107	-816.3421949297575	-9270.706108949107	2789.306959930864	3.832273992238777	2.3764545170618313E-5	0.6153445541132434	2.416753251798757E-5	1.900737520859977E-10	0.6183857167465713	-762.9372578547203	38943.72962663258	30402.595622607114	26807.839821479694	6051.520015983331	2462.787081808733	11	11	2	26	27	0.18869793746489721	0.33269925255639715	0.3025165139072216	0.17608629607148432	
2300000	-10191.930938118077	-9271.154836693406	-920.7761014246717	-9271.154836693406	9288.628476475204	4.093224160915258	5.393037991373095E-6	0.6178745403657554	5.346278031797597E-6	1.231575250505818E-11	0.6604691547495102	-862.6952815038705	281485.8191996847	91397.96951349406	28797.9427058966	10245.022964590644	2361.7001035568824	12	4	31	17	13	0.1831398944368774	0.3373235511843497	0.3034502583072889	0.17608629607148432	
2310000	-10148.615621686058	-9273.64649121787	-874.9691304681864	-9273.64649121787	4788.085379204994	3.9366878272946315	1.0437505587308409E-5	0.5682933248553468	1.0862248890409678E-5	4.9943200482674334E-11	0.6540635134521033	-821.1814945161958	75828.6194915688	29479.593452878016	11273.336154696754	9930.575073598979	2201.0338323042715	13	3	24	22	15	0.19547613439391026	0.3353496734980976	0.297805844649176	0.17136834745881646	
2320000	-10088.289706557314	-9256.313575121912	-831.976131435401	-9256.313575121912	3127.685948914771	3.9366878272946315	1.309158240791324E-5	0.4628604156571934	1.3256803230865585E-5	3.662978785709622E-11	0.46818793844166173	-778.4480867337107	139452.1113539617	13264.21598931139	16157.05752440854	5881.581110197685	302.61374601344176	13	25	8	18	13	0.17929644390635813	0.3482427766772858	0.30216967734861605	0.17029110206774023	
2330000	-10104.106615051654	-9260.700815475797	-843.4057995758584	-9260.700815475797	4338.353870130659	3.9305209602022355	1.402478533450242E-5	0.5589479671827026	1.446867497235081E-5	4.4557925560484E-11	0.4831378098154565	-788.8102493765734	101418.64054490741	26804.128991316535	13393.661063375153	13033.012967790872	625.4250663214699	9	9	16	30	13	0.17929644390635813	0.3482427766772858	0.30216967734861605	0.17029110206774023	
2340000	-10065.434456683328	-9263.720576829277	-801.713879854051	-9263.720576829277	2349.7928247998743	3.853948267996995	2.3023675469113327E-5	0.6297230432663626	2.11928543619012E-5	1.539511194615658E-10	0.5793685632702882	-746.9187398961298	56060.340156270075	103862.45624396499	9695.396317044893	6306.421075018319	329.86907630588877	2	7	17	37	14	0.17665391592148133	0.3326777715161618	0.30216967734861605	0.18849863521374102	
2350000	-10083.089548850547	-9271.517044728605	-811.572504121941	-9271.517044728605	2429.9024087196926	3.853948267996995	1.911481392610878E-5	0.5947328388631834	1.859511482336852E-5	9.982671442564963E-11	0.5809409034209594	-758.1004608872354	108422.77396696155	4077.6622976310796	8915.43355937988	7999.99217299753	693.0299860859228	10	7	25	22	13	0.17665391592148133	0.357596496303856	0.29516836976626476	0.17058121800839812	
2360000	-10140.354290065317	-9274.724628536778	-865.6296615285393	-9274.724628536778	3968.622600957551	3.853948267996995	9.29587632287629E-6	0.5736493152264192	9.688697253728248E-6	3.276734993640412E-11	0.5827329952737528	-810.1195379908297	143776.8539042536	13530.833548465589	24026.86250072644	9945.890556496024	607.6560103621908	9	13	25	16	14	0.17665391592148133	0.3654688946406076	0.2897012522138708	0.16817593722404048	
2370000	-10178.943055470447	-9269.49340898308	-909.4496464873663	-9269.49340898308	5423.139964076117	3.5486674259586852	6.622050688991749E-6	0.579762176456902	7.095313711742211E-6	1.655326457850383E-11	0.595462107790023	-849.8966558726806	363465.2665154336	186319.06478179924	39570.84210281488	12087.437015275458	3189.981530509829	3	2	35	25	12	0.1897870414226793	0.3319624097954295	0.2900878121706303	0.18816273661126107	
2380000	-10113.104796124418	-9254.33489158893	-858.7699045354896	-9254.33489158893	4997.281326852267	3.5486674259586852	1.1430092704170716E-5	0.5633570560710218	1.1702257563104607E-5	4.766587060052893E-11	0.5977619987910072	-803.8719776365887	194619.5936820881	20248.881982271552	19102.120889995513	5840.484415534181	1557.0813536032574	6	9	36	18	8	0.19155559484557538	0.3301938563725334	0.2900878121706303	0.18816273661126107	
2390000	-10153.89957694022	-9261.547784867278	-892.3517920729427	-9261.547784867278	4690.377323621793	3.9279015124162653	7.275493312751542E-6	0.48356672537246026	7.721976690323305E-6	1.2492354817134597E-11	0.4769103649749233	-838.0956104912274	172959.46298646225	27727.407285251928	11489.77101882493	5756.784362664731	2900.3293881096924	9	45	3	6	14	0.19155559484557538	0.34849580080948717	0.2900878121706303	0.16986079217430733	
2400000	-10113.895422409727	-9255.972932515484	-857.9224898942424	-9255.972932515484	3700.301441249968	3.8246246967181174	1.0474584210882238E-5	0.5136554351972825	1.1043253645591964E-5	2.909956402674512E-11	0.5158832160996484	-803.9722914707313	258439.43380520266	16593.599903511044	10481.687856802655	4068.1744215099748	1077.5918153310097	8	35	7	16	11	0.18235938037573785	0.342080980349691	0.299118011937452	0.1764416273371193	
2410000	-10034.036339267073	-9262.81731715322	-771.2190221138533	-9262.81731715322	1054.4761018202619	3.8246246967181174	3.87471323056548E-5	0.6880535181968495	3.878414088987912E-5	7.677586505154327E-10	0.7127417909951288	-720.1482858227679	48087.98858950899	3765.4454236681336	7402.585681800346	5127.00007520419	534.4306959884917	10	2	33	18	14	0.19318626212312354	0.342080980349691	0.299118011937452	0.1656147455897336	
2420000	-10152.983453929266	-9254.570344527021	-898.4131094022443	-9254.570344527021	6479.419416061224	3.264922632048884	6.9280924702661155E-6	0.621420620739393	6.957048809114036E-6	1.5777758797471507E-11	0.5797719604252598	-841.4446994346321	286389.09103153576	25494.338032307754	30227.207232616805	7580.673759284457	2579.129523617978	9	4	40	9	15	0.19318626212312354	0.3262935477575816	0.299118011937452	0.18140217818184295	
2430000	-10134.633003769404	-9257.564673038194	-877.0683307312094	-9257.564673038194	6014.01755228721	3.454490526402976	9.163828835667868E-6	0.6504380857954701	9.11352509898101E-6	3.136679552028613E-11	0.6060590680627104	-822.7052861127534	142197.84717270342	34035.91542163341	19072.149728196346	2431.41222723487	2142.061065321195	11	6	38	18	4	0.19318626212312354	0.3262935477575816	0.3039603662946971	0.1765598238245979	
2440000	-10035.644836591473	-9264.506213358089	-771.1386232333846	-9264.506213358089	1266.0276904389925	3.9452598389631763	2.9756610247108926E-5	0.6496245081322956	3.0087863681772038E-5	3.3967013151006415E-10	0.6175544655478753	-716.4112696144354	45304.33880843627	180533.59872376994	5779.5744436422	966.0727136810272	549.0069697904426	5	2	49	11	10	0.17691020491388793	0.3235742265482539	0.3202364235039327	0.17927914503392564	
2450000	-9911.363686454417	-9261.770105077712	-649.5935813767043	-9261.770105077712	382.37959844960085	3.855255550740146	1.4424706522465957E-4	0.5654173967295321	1.4328111741075935E-4	7.984494182076774E-9	0.6320063613708176	-605.0148470987757	8652.417502469281	21773.089896764854	1410.261041130378	163.88118393746444	136.05297823580352	1	7	49	14	6	0.18933481717068334	0.3241508072591825	0.3160348862173909	0.17047948935274343	
2460000	-9933.292520729561	-9276.813879642377	-656.4786410871844	-9276.813879642377	418.85881681551854	3.4510247823343647	1.0721246297321516E-4	0.6025768021078967	1.1222727681657993E-4	3.5852765792542705E-9	0.5668289355204013	-614.1814367104054	30153.679421045777	1388.6835834487717	677.443971049595	394.6745194526557	96.3988914647298	6	52	2	3	14	0.1913993546197752	0.3455194392415103	0.29996050659962964	0.163120699539085	
2470000	-9929.153928328977	-9268.283279039435	-660.8706492895412	-9268.283279039435	457.99076252283845	3.4510247823343647	1.0103189381433712E-4	0.6229184938971924	1.071081239603722E-4	4.849022774024246E-9	0.6985957170239384	-616.4602692072204	50982.99693385422	1895.1123414541364	1570.4494802099505	197.31258389155317	178.5771428785211	5	32	18	6	16	0.1844407668301936	0.34787921455417886	0.30455931907654266	0.163120699539085	
2480000	-9894.659444574125	-9260.201376595927	-634.4580679781982	-9260.201376595927	348.861644182602	4.004023237812014	1.2138391785024598E-4	0.533209008443124	1.2419423209763134E-4	5.725350925087409E-9	0.6368287251112514	-592.1828501935105	20258.724039221855	1870.7814753102184	624.9384985791211	35.604002327692584	138.80713905848816	5	41	9	8	14	0.1844407668301936	0.34946947347179036	0.30455931907654266	0.1615304406214735	
2490000	-9948.982243509985	-9252.541548334892	-696.4406951750927	-9252.541548334892	718.653284037093	3.956132621853707	6.732597760706832E-5	0.4990536480578117	6.73557270025486E-5	1.2328153122236229E-9	0.5523475435895476	-653.7108962017387	31783.998440501287	3761.8445607946396	505.81092012935676	324.7036674641789	155.35024870986325	5	41	18	12	1	0.1844407668301936	0.34522959010864446	0.30879920243968856	0.1615304406214735	
2500000	-9998.04384307785	-9277.245189977402	-720.7986531004482	-9277.245189977402	1010.8900004588767	4.07255837119089	4.958197777215212E-5	0.6011920572141556	5.725099506215888E-5	9.44304087212114E-10	0.6088698437516389	-675.5449245356183	34341.41282934196	3452.893202137061	2057.633834352895	468.2339772925548	349.0248040858729	7	33	14	9	14	0.1844407668301936	0.34522959010864446	0.3124470020224553	0.15788264103870678	
2510000	-9937.6383499034	-9267.760178748347	-669.878171155052	-9267.760178748347	428.42643498294547	3.4400862621437858	9.812558588721117E-5	0.4548774981747185	1.0886412863545193E-4	2.8444151659206825E-9	0.5179953094881655	-627.1733461428103	13382.003014999575	3018.8768435001443	1197.1377307171601	867.0504735737267	376.0099970427131	8	29	2	15	23	0.1857203954281296	0.34522959010864446	0.31116737342451933	0.15788264103870678	
2520000	-9872.198034795636	-9260.551143789226	-611.64689100641	-9260.551143789226	248.83187447774495	3.667640528569013	1.9147216622866832E-4	0.45403646720786633	2.1263583749397033E-4	1.0456719056064784E-8	0.5143611037826844	-569.2799088560621	11293.407000927718	921.0642616524678	2196.1171444334723	335.5105063829004	208.2827092628149	4	27	6	13	27	0.20256383184859794	0.34887360539811657	0.29067992171457885	0.15788264103870678	
2530000	-9871.982286540835	-9259.50223194541	-612.4800545954263	-9259.50223194541	328.7101910435281	3.667640528569013	1.8070535913460996E-4	0.45343389759398645	2.077507053456071E-4	9.922933059530962E-9	0.5190731194499832	-574.9582888148591	10970.83687745278	822.4703939296317	254.92071285930157	161.31791171663963	70.27626096036425	6	41	1	28	1	0.17630685986121766	0.338453190218215	0.288790563586649	0.19644938633391848	
2540000	-9877.125047304224	-9290.699628112565	-586.4254191916592	-9290.699628112565	295.4678926325649	3.667640528569013	2.3740473798774728E-4	0.5514798500849537	2.717156092463458E-4	2.4629290976157808E-8	0.6026804520327013	-544.7293699761044	6087.431559453909	664.6550054087288	2165.8323321802054	147.96773334001452	174.9802670208743	7	27	8	16	19	0.17630685986121766	0.3289692148617859	0.30476694789758235	0.1899569773794143	
2550000	-9837.762813602552	-9282.038140974806	-555.7246726277455	-9282.038140974806	158.98020092195975	4.28989372180919	2.984363152639971E-4	0.6101955004848124	3.262831083174915E-4	5.017605516835113E-8	0.7183386177727878	-517.0479175389609	8743.757202237972	431.6149298069081	675.4886082033886	99.93568036082183	70.6713919272409	5	8	29	13	22	0.20230000861572817	0.3289692148617859	0.2984864508857451	0.17024432563674105	
2560000	-9808.830013238095	-9270.934023863241	-537.8959893748545	-9270.934023863241	113.82976083406011	3.7112054049328673	3.7569340380299497E-4	0.6518813644269064	4.1364449443178936E-4	9.493051467778458E-8	0.7374155752164344	-499.2221509656038	8378.109874483023	3226.2525689294307	549.8414572777183	25.97052788740121	39.78761501422344	4	5	37	19	12	0.20230000861572817	0.32257459158892804	0.30236352420678386	0.17276187558856015	
2570000	-9808.585041692895	-9265.779142609406	-542.8058990834894	-9265.779142609406	140.09964353499623	3.7112054049328673	3.6579152226538515E-4	0.5837920061429172	3.786116328366529E-4	5.489742935864856E-8	0.6497815494365491	-506.3087296925531	4965.478940651582	642.7233233276346	634.4811616663519	53.842429061651494	41.621184424226044	5	14	27	2	29	0.18833870076345396	0.32257459158892804	0.2993184571969066	0.18976825045071166	
2580000	-9891.213395746869	-9266.938349795946	-624.2750459509216	-9266.938349795946	328.4896866524324	3.4029187448421787	1.6213019520476248E-4	0.576011281078748	1.7048845737450334E-4	1.3615067034865009E-8	0.6793409234609178	-583.3949667653122	8517.985789243026	2381.655077751443	537.682876274305	598.380470719977	140.91754740772706	8	35	1	3	30	0.1858369589642929	0.3250763333880891	0.2993184571969066	0.18976825045071166	
2590000	-9867.42324505264	-9257.453074750963	-609.9701703016766	-9257.453074750963	283.8257363876612	3.868717850842693	1.9868179105712042E-4	0.7009860026497621	1.957624090735533E-4	2.449748263252047E-8	0.8033330356143569	-569.8760760709073	12902.85149563925	1870.6436404372744	507.09430196767846	161.4933005351198	87.67456099507623	9	28	9	2	29	0.18995890485191247	0.33647255094548234	0.30681269712352344	0.166755847079082	
2600000	-9847.686189134649	-9273.676186425502	-574.0100027091473	-9273.676186425502	224.45190272965434	3.4449652825702355	3.091977100807495E-4	0.612143895176958	3.097219549524239E-4	4.835508056847954E-8	0.6757345863095241	-537.7924921029866	3183.2911402475743	1243.5091604389947	621.1277410160361	39.400343449260085	51.04189128746778	6	32	3	12	24	0.18995890485191247	0.3370093755783248	0.30681269712352344	0.16621902244623957	
2610000	-9893.62690966864	-9289.485214682994	-604.1416949856448	-9289.485214682994	218.75269833466322	4.139432129398408	2.1066110102901605E-4	0.5634629572527424	2.294283843515357E-4	1.6227831706051904E-8	0.5659900201596156	-564.026646704836	5859.483630047402	2398.1340090261865	1852.7574683367648	99.01776573143744	95.3687031812427	3	38	1	29	6	0.17470501287914814	0.3522632675510891	0.30681269712352344	0.16621902244623957	
2620000	-9922.224680748654	-9252.060003699293	-670.1646770493611	-9252.060003699293	463.8544101138887	4.139432129398408	9.195389437612537E-5	0.5944945282293218	9.413057767366468E-5	3.891911733533248E-9	0.6850179873667558	-627.374039125128	25245.773249032696	5430.913712048952	202.26152319449736	329.2036956259898	53.660757146035884	3	38	14	20	2	0.17471170671879072	0.3487725028514606	0.30681269712352344	0.1697030933062255	
2630000	-9972.720032880163	-9259.105820137655	-713.6142127425082	-9259.105820137655	929.9199469989993	4.139432129398408	4.744965672375849E-5	0.6520372917370987	4.891100456341768E-5	1.2210484026864228E-9	0.703588353228143	-668.0724834226061	59005.193278638224	9499.208019514244	576.3173727076164	252.00379588386315	228.0725280467931	4	36	3	13	21	0.18543299528660045	0.33805121428365087	0.30681269712352344	0.1697030933062255	
2640000	-9955.213301293856	-9266.662605403642	-688.5506958902141	-9266.662605403642	872.1208886474726	3.2654608919401866	4.6255751619910195E-5	0.6906876734608178	5.666692811032727E-5	1.6257968818470325E-9	0.7216320040275758	-640.1784757347785	27277.499507416003	7418.09827404732	7169.275678917552	78.2726375547237	292.6738219453718	5	23	13	11	25	0.18963965623638748	0.3245493005934824	0.31610794986390484	0.1697030933062255	
2650000	-9931.096520329724	-9266.582689921785	-664.5138304079389	-9266.582689921785	455.65064428668114	3.850000633969977	7.217436134628681E-5	0.5892933764238604	8.085230708920746E-5	2.5836627751229457E-9	0.6288382972120089	-621.4201225721235	21277.612603430836	6090.9258938972225	133.57120452493885	40.99981130038503	187.13290949960302	7	32	3	5	30	0.18942190971635528	0.3245493005934824	0.31632569638393704	0.1697030933062255	
2660000	-9932.570049213393	-9265.85724917285	-666.7128000405424	-9265.85724917285	465.25833446596	3.6750463112768315	8.780871366156695E-5	0.5168958139756279	9.602436601323956E-5	2.4129924293547965E-9	0.5458123005577116	-624.3773620478256	21880.245015541983	5063.479726853243	263.3333023863051	280.39423175548933	254.16849909600126	5	34	9	11	18	0.18073849313245477	0.3070649416441752	0.3250091129678375	0.18718745225553274	
2670000	-9866.246343584553	-9277.708456183149	-588.5378874014032	-9277.708456183149	235.54329838681392	3.6562660760286296	1.7434920989955338E-4	0.4757773848596296	1.8834738284629373E-4	8.416203861213138E-9	0.5232264816398493	-551.5004725382456	7390.8226128355145	1690.9727708071725	133.58013931688305	39.68243238702589	95.44347062306278	5	34	2	13	23	0.18073849313245477	0.32182218488066544	0.3228133009711415	0.17462602101573846	
2680000	-9920.601770306082	-9289.172079008327	-631.4296912977552	-9289.172079008327	322.1312006981998	3.6618317847992374	1.3214698523188203E-4	0.58719515295103	1.3774343729977429E-4	6.9391924578637714E-9	0.6122767293479751	-591.1659731291655	18981.650839743135	2077.7589692536953	401.94148415870677	104.32897115500384	117.13463105742552	4	33	11	8	21	0.17689041915254872	0.3365054498295598	0.31543029516418064	0.17117383585371104	
2690000	-9920.443773787449	-9267.642170642213	-652.8016031452357	-9267.642170642213	484.3202388265317	3.957292267078001	1.1214541136514327E-4	0.6582301100422718	1.093484544160269E-4	6.6812262771819835E-9	0.7537166958760203	-609.3772230929692	36787.20328712481	2660.465709386378	228.6758512612499	353.8802674572328	204.9709886384044	2	34	7	14	20	0.17612883394071405	0.33963023591528696	0.31543029516418064	0.1688106349798186	
2700000	-9909.432407419155	-9279.54199684519	-629.8904105739664	-9279.54199684519	340.60625766519183	3.595197903852996	1.291978332608995E-4	0.4709012261961148	1.37092663412736E-4	5.46230633225445E-9	0.5471498272184565	-590.5136233852542	9778.137641593517	3592.159235295234	295.6123714760333	209.56194621788114	95.68088416769699	9	23	8	34	3	0.17603625015072905	0.33963023591528696	0.31552287895416564	0.1688106349798186	
2710000	-9855.853826340945	-9269.047813450268	-586.8060128906767	-9269.047813450268	281.05963743112505	3.5719013438790466	2.2565024628160154E-4	0.5487017032984476	2.2177813155993607E-4	1.6882175870370576E-8	0.5835902190664712	-548.24855239234	7952.949016547992	3181.307122362213	132.17905740511083	138.40755003257436	110.04036107892222	6	26	1	30	14	0.18953749777906154	0.3363475822593007	0.30249045209381464	0.17162446786782337	
2720000	-9846.519643565649	-9260.222669686915	-586.2969738787335	-9260.222669686915	240.1532033515282	3.6321209844266287	2.5554633000862903E-4	0.5495060199992132	2.5337134659528184E-4	2.2273941861912516E-8	0.5971474780232214	-548.8098980035454	3920.2580108419784	1335.3960793223712	102.93654422753104	226.4117340225081	139.08782703711273	16	17	12	20	12	0.18058220711178327	0.34224824830413914	0.3053847666311987	0.1717847779528792	
2730000	-9817.531316415607	-9245.616632030742	-571.9146843848648	-9245.616632030742	184.48775631405218	4.274444606652385	2.9660331481402586E-4	0.4431425744353264	3.116497507644326E-4	2.091444737660827E-8	0.47343073579483097	-534.6144617885989	2227.0521858844704	1673.0175035726922	113.42498198537871	317.37493300404304	23.616988756925764	11	22	32	3	9	0.18058220711178327	0.32912847090921127	0.3201403507199294	0.17014897125907635	
2740000	-9837.090285268041	-9249.335344933826	-587.7549403342153	-9249.335344933826	170.36834194702473	3.549826407862869	2.737433853952461E-4	0.398880886713708	2.848285913344464E-4	1.9363203572929007E-8	0.4884971972996774	-550.8459817724089	2115.8658503527336	1344.2353599759765	130.60597265904863	370.40054360624066	55.689501651498745	21	16	28	5	7	0.17478476639045412	0.34362988371804204	0.3114363786324278	0.17014897125907635	
2750000	-9862.915291257472	-9276.322430897442	-586.5928603600302	-9276.322430897442	128.29094809515115	3.571580954212796	2.9293177925000216E-4	0.39285108819210707	3.2023572858156984E-4	1.6441474150447918E-8	0.4154274520503711	-549.9987477249828	2831.0296077732705	1585.254856912826	610.3328734390794	253.30385016234717	38.13285435937439	12	24	3	30	8	0.1868797542396287	0.34484062083244243	0.30235315909684696	0.1659264658310822	
2760000	-9852.908091918322	-9270.134777183417	-582.7733147349039	-9270.134777183417	145.25949103697818	3.471667212823484	2.705893462229171E-4	0.40994256841063403	3.018521889005081E-4	1.682387392299199E-8	0.44158712375858145	-544.3980562629226	7545.627654985514	1127.6264837075757	1194.2869742620426	144.46811451539517	29.048496239207882	6	3	33	30	5	0.1868797542396287	0.34298922001072707	0.3042045599185623	0.1659264658310822	
2770000	-9856.434906362885	-9266.67923870998	-589.755667652905	-9266.67923870998	132.34381274600386	3.6535434988704805	2.6247906275047683E-4	0.42987784267015355	3.0495734135691074E-4	2.0351374023170664E-8	0.49482849205840845	-549.1631837679947	11529.899076416637	755.292644710141	1543.1603867446365	186.82729854056214	79.13400672548947	7	23	8	38	1	0.1868797542396287	0.34298922001072707	0.3060855666989159	0.16404545905072862	
2780000	-9958.079368229106	-9255.529363922667	-702.5500043064393	-9255.529363922667	583.6682207672303	3.6535434988704805	6.366640722443697E-5	0.4093138330915536	6.732833247923134E-5	8.189228608943875E-10	0.4598521032690295	-655.9755192539362	57337.98903662319	8591.942381820143	3349.3946424839264	776.9001162124872	78.05515767554252	5	3	34	28	7	0.1868797542396287	0.3327887134780274	0.31628607323161556	0.16404545905072862	
2790000	-9938.01595503075	-9257.064549000926	-680.951406029825	-9257.064549000926	371.8273490972419	3.9946889634393035	9.419088512820263E-5	0.557628405723928	9.577777286224744E-5	3.0000325357184563E-9	0.5751071609787859	-637.5263376323921	10455.38983054144	3562.992681061905	3638.1952928820233	448.0307319264163	156.75451845343775	6	5	27	31	8	0.1868797542396287	0.3327887134780274	0.31628607323161556	0.16404545905072862	
2800000	-9892.010565578143	-9273.461485819289	-618.549079758853	-9273.461485819289	170.1057189819805	3.8815110088659908	1.9572229649703334E-4	0.5886020859668483	1.9054748253761076E-4	1.1756666365018214E-8	0.5699521601912215	-577.9991671020165	8902.672054215942	2149.3515182522765	1030.5185391349817	384.7837628349271	13.705689077410504	10	18	10	32	7	0.18324046908919814	0.3327887134780274	0.32139060184145857	0.16258021559131614	
2810000	-9940.972280526483	-9272.683998076336	-668.288282450147	-9272.683998076336	403.2289510743603	3.380053706706735	9.492437131954822E-5	0.37800889537513327	9.434700721584665E-5	1.0483585508054576E-9	0.35027976323855387	-622.7518812264994	23364.623737691883	3499.0111788605805	7438.034581737693	489.2114981439771	29.570413828176672	6	22	5	37	7	0.18324046908919814	0.3373661854039345	0.3168131299155515	0.16258021559131614	
2820000	-9898.552981467821	-9275.969954893757	-622.583026574065	-9275.969954893757	275.10582680500636	3.455680574754034	1.7878321310591406E-4	0.36474356903105054	1.8522168696166573E-4	4.7737056998108105E-9	0.38742389256375864	-583.5115852342974	15332.232450701074	1545.7848809419895	509.03512454741985	240.7453137417598	26.455512941647534	9	27	1	32	8	0.18324046908919814	0.3465388607140572	0.30764045460542877	0.16258021559131614	
2830000	-9952.55619530349	-9249.790883042842	-702.7653122606487	-9249.790883042842	722.6050686384007	3.8496408238079605	6.392439144648851E-5	0.5385903588214223	6.496929924039762E-5	1.3281014087258549E-9	0.5505899712820423	-657.1810087941489	40042.71622103413	2399.937863888888	1536.7019252243972	1287.0926152059355	107.99424649783188	8	32	4	26	7	0.1838146372397603	0.33577362612925193	0.30518675544855034	0.17522498118243773	
2840000	-9927.36669933072	-9254.72147829922	-672.6452210315006	-9254.72147829922	493.48502869259073	3.8076985381721955	1.0877087399386472E-4	0.6435339162270548	1.1266807863264227E-4	3.706054340758485E-9	0.5922009241659029	-628.162541563232	22640.564088788615	4310.218684028562	2221.7027435288187	602.9820085585085	86.79592931228662	6	4	29	30	8	0.1838146372397603	0.33577362612925193	0.31280233808415836	0.16760939854682969	
2850000	-9888.565143840622	-9268.681481863787	-619.8836619768347	-9268.681481863787	242.05462388188482	3.5494286206454793	1.655958180124229E-4	0.6219021655939574	1.674605869065005E-4	9.263378433500763E-9	0.6091254305973985	-572.1189387329488	28719.555442504214	943.0112712274556	4514.754417214669	521.7200547557254	53.79001248887535	3	27	7	32	8	0.18273472254624323	0.336853540822769	0.3029673750407034	0.17744436159028462	
2860000	-9860.81793110576	-9272.203348365001	-588.6145827407586	-9272.203348365001	156.15307020365648	3.5494286206454793	2.3197383890895764E-4	0.6155521764899766	2.3818773343471384E-4	1.778195402461042E-8	0.5688854666278391	-548.8946092256358	7153.778796149818	894.9285880810845	1316.1661322787754	234.9468944730076	24.43420870327841	5	19	16	29	8	0.18273472254624323	0.32966815732784466	0.30364076139966284	0.18395635872624957	
2870000	-9846.77603378036	-9264.054670459866	-582.7213633204942	-9264.054670459866	163.5133152883386	3.6741045675239365	2.7155787333971556E-4	0.7389170241032202	2.658838035684164E-4	4.259215503946451E-8	0.7467877850482437	-541.0757120478453	5023.894542623633	1333.3398645377495	3299.064403195001	120.54687572818499	76.7163032023322	5	29	1	36	6	0.1893766345117276	0.32966815732784466	0.31222193337547816	0.16873327478494987	
2880000	-9823.274696662576	-9260.958100257303	-562.3165964052731	-9260.958100257303	115.250766231198	3.6741045675239365	3.3826208471756346E-4	0.6838094074413171	3.179095349690893E-4	5.11069128910903E-8	0.7032111164746104	-522.5092024355182	6870.50304347065	539.7158694693659	1414.4015837665502	114.29553073544385	17.47204189444433	6	19	11	34	7	0.19426920939740083	0.3247755824421714	0.31222193337547816	0.16873327478494987	
2890000	-9849.8875542043	-9266.879375577644	-583.0081786266564	-9266.879375577644	133.1040539442013	4.082676712351888	2.9584188960304707E-4	0.5587484940776819	2.8517103378581743E-4	2.7452325482030397E-8	0.5660697391929885	-544.1941436261618	4999.446637537059	2701.2137607996	1266.4749806269842	135.4446555145006	10.92192626974192	5	5	27	34	6	0.19541757834542337	0.33184434391609463	0.31222193337547816	0.16051614436300407	
2900000	-9845.186518910688	-9272.578258005835	-572.6082609048543	-9272.578258005835	138.2416435588122	3.8827598318885683	3.2945446780964223E-4	0.47699469011156215	3.4656628472955295E-4	2.3903174691915458E-8	0.4611068324986604	-535.9327105132309	4663.442126265352	1024.563058464167	534.1932384337515	168.04716442722415	18.16523034072686	11	22	4	33	7	0.19004036073109032	0.33722156153042765	0.3084016554660313	0.16433642227245093	
2910000	-9884.156124569614	-9260.176070513397	-623.9800540562165	-9260.176070513397	234.6395330939431	3.8827598318885683	2.2665329348401595E-4	0.6087411118872763	2.1145761372977289E-4	1.4151674452689103E-8	0.5611059573744765	-583.9427399098714	6211.651538248872	2013.643420830958	1269.1566688155176	229.50280168603658	116.34376716370645	7	23	18	23	6	0.18673707683494092	0.33722156153042765	0.3002709416514363	0.17577041998319537	
2920000	-9844.105244222654	-9254.02194469368	-590.0832995289724	-9254.02194469368	182.55765732423922	3.961341578787406	3.479181127072951E-4	0.586369600168058	3.147584506376729E-4	3.2374357257255964E-8	0.5588687439691473	-552.9479665959014	5785.328340738308	838.6231618952327	407.4907426326215	88.98139719115126	92.8800980208384	8	26	15	15	13	0.1922723501400653	0.3303362388656758	0.3124498414422015	0.16494156955205763	
2930000	-9832.751038390039	-9252.551776142014	-580.1992622480255	-9252.551776142014	163.4551219043506	3.7372929604780527	3.4413993925284036E-4	0.5292412545600034	3.4446695495453806E-4	3.244321858988497E-8	0.5159339046261571	-542.9283471312642	2591.747329182909	954.934997683708	138.52971304079648	377.62003085528005	62.95594725260692	23	10	24	12	8	0.18707500910736516	0.33553357989837596	0.3124498414422015	0.16494156955205763	
2940000	-9851.479977818068	-9263.936801215488	-587.5431766025789	-9263.936801215488	213.0858786637457	3.7372929604780527	2.5562353278726343E-4	0.6749001163703633	2.721868540304514E-4	3.718467730571943E-8	0.7149787499322705	-549.9557006971428	4121.3335361268655	850.4615631383837	149.9036291347466	299.26432200284023	57.52045050229784	17	14	31	8	7	0.18707500910736516	0.35335854030569763	0.30334183083549265	0.1562246197514448	
2950000	-9842.744812564359	-9247.208197023478	-595.536615540881	-9247.208197023478	235.37479902772927	3.7372929604780527	2.389087771907518E-4	0.538810112853469	2.639010462889443E-4	2.0657347833044846E-8	0.5649824977464407	-557.6860053349377	5366.307819681442	1333.6583454672225	195.36101923825993	245.506001491909	146.8129032615991	8	26	25	12	6	0.18707500910736516	0.35335854030569763	0.29064273436249377	0.16892371622444372	
2960000	-9853.603111333496	-9262.803951570024	-590.7991597634712	-9262.803951570024	219.41700893482235	3.7372929604780527	2.84823412111559E-4	0.46437703808399255	2.8910698014100386E-4	2.2088654978655527E-8	0.5261472110370831	-551.9834444352607	8201.134013823563	1072.87743397319	175.60334085196018	365.79059761173744	65.035791495693	5	39	21	4	8	0.18936607856648233	0.3290433911008708	0.31266681410820346	0.16892371622444372	
2970000	-9874.781123963645	-9262.38511384901	-612.3960101146354	-9262.38511384901	181.4347712649674	3.7003501646241865	1.9583546450283306E-4	0.48528071729927996	2.1655125541159315E-4	1.2336720015843804E-8	0.5372443939454924	-572.1410208628762	6223.377243483623	1440.6144956142202	291.40601111207326	736.2929410449159	16.358026450551108	3	39	24	4	7	0.18664811143498378	0.3213742747164737	0.32033593049260056	0.17164168335594226	
2980000	-9925.249738964447	-9261.621272500717	-663.6284664637302	-9261.621272500717	334.18733981944376	3.6618809377381205	1.1845341084772833E-4	0.4319171762238743	1.236574265529081E-4	3.005742218682612E-9	0.4694195401195358	-618.3250397483278	49016.533537867304	1982.6234557439536	832.5802990717308	1341.6983380879649	91.44307947886325	4	38	16	11	8	0.18422339419826797	0.3213742747164737	0.3089445824082991	0.18545774867695952	
2990000	-9911.375548483298	-9252.153119751887	-659.2224287314106	-9252.153119751887	312.103294198739	3.6618809377381205	1.252028146406938E-4	0.4574670424485122	1.3615939419876172E-4	3.847908282100639E-9	0.4836249221242582	-618.8952042697254	29925.173460039834	1654.2948628083823	607.2069152335933	138.56286428112364	24.100742514468013	5	44	21	2	5	0.18602875119347106	0.32905550440137266	0.29945799572819704	0.18545774867695952	
3000000	-9887.718581940348	-9266.147917700897	-621.5706642394515	-9266.147917700897	212.17940934694786	3.876343953871824	2.165878740091829E-4	0.4928423883386439	2.2557730792484895E-4	1.4097922696744136E-8	0.529845792969074	-583.9499386723335	6180.074779105409	1086.9043934028937	507.8067190406108	217.26248755057338	33.69269138489966	6	30	25	11	5	0.18807385366843316	0.3274799558653716	0.30151034588812275	0.18293584457807274	
3010000	-9907.680222731411	-9257.67048450605	-650.0097382253615	-9257.67048450605	282.2549882479043	3.6883298345937034	1.594239120829456E-4	0.531926630069077	1.6470148563139735E-4	8.77379401789261E-9	0.5679473438821913	-607.0546935322063	17993.460235995666	2675.0025159615716	1610.5872009197046	618.0417755076337	68.53838390520373	4	25	13	28	7	0.19280612824510462	0.3113698226984564	0.31762047905503793	0.17820357000140127	
3020000	-9961.152959418898	-9278.347354100017	-682.8056053188817	-9278.347354100017	506.73579309334167	3.6883298345937034	9.163563730900677E-5	0.484657205682073	9.785129994876924E-5	2.225804182082966E-9	0.4890783764429076	-639.3324429142117	15758.85853991663	5581.325384011209	1226.8312696487562	882.6435798105197	72.57858206232704	7	14	45	5	6	0.19280612824510462	0.31211208081456016	0.31970000555717343	0.17538178538316201	
3030000	-9961.518968429025	-9250.17163334741	-711.3473350816153	-9250.17163334741	517.8100433790335	3.669461997679124	6.227510318680705E-5	0.5346499421104665	6.758154045503305E-5	1.2038876229982588E-9	0.5525394710300248	-665.8953186749004	24758.632531919175	4559.962924134401	3564.207089374218	1022.3779945418701	17.355415119450463	6	18	22	26	5	0.1961488870091671	0.3242369818836911	0.32469524235098635	0.1549188887561557	
3040000	-9996.369146885918	-9252.742147759627	-743.6269991262916	-9252.742147759627	753.8578400751317	3.669461997679124	4.162436091356955E-5	0.5417849499811672	4.4628897697870934E-5	5.585692708911843E-10	0.5469323953077307	-695.312845156555	44820.97210811846	10111.358893804687	6609.840097795117	1473.244660961421	56.70805388474752	8	9	22	31	7	0.19356576925573488	0.3130399388157409	0.31529546052263485	0.17809883140588967	
3050000	-9949.785107481535	-9263.863602534391	-685.9215049471444	-9263.863602534391	392.51084735782047	3.9305288313467486	8.328511809359614E-5	0.6599603417507722	8.57632847868389E-5	2.7680666239554104E-9	0.6177076447598127	-639.7085687875646	30737.329764148606	5011.8845686975865	2745.4339149632383	1145.6961334079347	15.934362448414996	3	15	18	34	7	0.1925406518326528	0.33393189865771156	0.30489157671275685	0.16863587279687905	
3060000	-9888.425728494585	-9255.431488741697	-632.9942397528879	-9255.431488741697	255.82917780901226	3.9305288313467486	1.271771444564243E-4	0.5050433931604535	1.39110638941692E-4	4.7866588773578206E-9	0.5306476487577815	-589.7012243459825	10586.352394636087	672.5025145188412	2291.7955022268084	589.670548847036	4.403660717057082	8	8	25	29	7	0.1925406518326528	0.33393189865771156	0.30489157671275685	0.16863587279687905	
3070000	-9921.145740225327	-9269.385063359698	-651.760676865629	-9269.385063359698	322.99837016191384	3.9305288313467486	9.57560224154431E-5	0.46413123642415854	1.0352431940285613E-4	2.7115003722116036E-9	0.508068773035033	-607.275574345642	34297.14107483503	1112.2611766884684	1954.0918127794864	726.7358233581256	6.783711607085703	10	24	13	23	7	0.18660091025457098	0.32205194877233834	0.3227112681762119	0.16863587279687905	
3080000	-9917.065502127514	-9274.612324471835	-642.4531776556802	-9274.612324471835	322.0957933222874	3.9305288313467486	1.0632175836215747E-4	0.36606468018071914	1.1103320134842688E-4	1.5714097943988848E-9	0.3699102258662886	-601.0254729868429	15312.599561435833	1015.766979266111	792.8955702949269	849.7415887824923	8.264891014935914	7	54	7	2	7	0.19260899160521838	0.3300421602201074	0.3088248211357031	0.1685240270389714	
3090000	-9880.563628080025	-9268.30599400561	-612.2576340744151	-9268.30599400561	201.17157030066218	3.4128482849544985	1.895878646671169E-4	0.48080380861550553	2.0446936797351663E-4	1.0523287647879315E-8	0.5175108699394672	-572.8731221917283	13617.131415561265	771.1306467852123	304.6440268713596	406.9539752461235	17.436818831964608	9	51	2	9	6	0.19260899160521838	0.3300421602201074	0.3054091855395741	0.17193966263510044	
3100000	-9956.81937677331	-9259.175018816799	-697.6443579565113	-9259.175018816799	448.21109553656026	3.546195014248237	7.719420495062427E-5	0.47919903137104736	8.149971276067694E-5	1.5991872802269089E-9	0.511892426982917	-654.5259429241465	25326.801267061073	1903.4502330124462	1242.1923827189014	731.311111222588	53.30703436450838	14	30	6	20	7	0.18209457708160234	0.3300421602201074	0.31592360006319015	0.17193966263510044	
3110000	-9927.331281532048	-9272.625698940965	-654.7055825910837	-9272.625698940965	255.75976962770602	3.915505505697752	1.3874974060093138E-4	0.41806174663832796	1.4528642994274024E-4	3.745614723713116E-9	0.44589324874931846	-612.6009686793197	14986.01611739266	4722.816101676252	917.4223671699318	560.6350795211015	38.41478852342635	3	16	43	7	8	0.18209457708160234	0.35157298447755114	0.2943927758057464	0.17193966263510044	
3120000	-9949.635751389425	-9260.294859176742	-689.3408922126835	-9260.294859176742	451.1458754082174	3.635851031804548	8.447462707560492E-5	0.43934816180440756	8.637320693342066E-5	1.4185594726070949E-9	0.46044925772827966	-646.6183543595996	19549.642905338456	1955.8239889253596	1276.8083843236375	796.4167829848378	87.35086733052115	11	9	48	1	8	0.18209457708160234	0.35157298447755114	0.2943927758057464	0.17193966263510044	
3130000	-9889.169920722987	-9265.632702755165	-623.537217967821	-9265.632702755165	201.29112923104952	3.514092737140487	1.7578362432871998E-4	0.4149620212929851	1.8529304999121907E-4	7.019497574243159E-9	0.47232868871209355	-586.8730813273037	6486.276311857594	876.9831082086007	385.0497313872373	198.45739480429975	12.962184791728289	15	30	24	2	6	0.18209457708160234	0.35157298447755114	0.2943927758057464	0.17193966263510044	
3140000	-9861.419599041938	-9270.606725788179	-590.8128732537581	-9270.606725788179	130.32843110779433	3.514092737140487	2.585180794691842E-4	0.5058270633003353	2.742557678208911E-4	2.21601958823651E-8	0.5734741588166382	-556.5393989352888	4202.061726294387	502.29383271062324	493.76012569396124	39.383742210852276	1.851040909301673	15	22	32	3	5	0.1813902663417688	0.35227729521738466	0.2943927758057464	0.17193966263510044	
3150000	-9877.029384351117	-9266.234179385789	-610.7952049653281	-9266.234179385789	210.93152245681443	3.762834052014478	2.3136962207985598E-4	0.4135433972432452	2.3076216775030784E-4	1.0112470088379294E-8	0.43791972793680806	-576.1625648490946	5180.849347534155	1172.8821471370716	317.57626004358286	40.832699801498805	14.470321326702171	17	18	34	2	6	0.1813902663417688	0.3373278418541832	0.29938743542435386	0.18189445637969442	
3160000	-9894.872217375947	-9272.51763368367	-622.3545836922763	-9272.51763368367	217.54461146440752	3.6369967982282216	1.838657689545104E-4	0.42550953619199616	1.9161589441107736E-4	6.987365841074473E-9	0.44892926699434804	-586.2663785523695	4639.799960831482	459.480155934395	256.09944331214496	263.11139964196417	67.86465512294343	24	24	22	1	6	0.1724386307880945	0.3274326627561812	0.3182342500760302	0.18189445637969442	
3170000	-9834.240265371322	-9259.037339428096	-575.2029259432264	-9259.037339428096	120.79146308445613	3.6369967982282216	2.9138586775634477E-4	0.5084446979188229	3.1292246368423997E-4	2.8613739884742765E-8	0.582701820471613	-537.6235017040996	3202.7312901476885	2255.454156834478	285.77114088880563	322.4848393832988	3.7399054911379968	10	14	41	6	6	0.1724386307880945	0.3317311125819839	0.3182342500760302	0.17759600655389174	
3180000	-9888.171880616841	-9268.904423926084	-619.2674566907566	-9268.904423926084	178.7622172439904	4.029328229907936	2.1661247632606234E-4	0.49323325988417266	2.2620162933034273E-4	1.2072914616395475E-8	0.5026316860261756	-580.2772886143481	3528.47366161208	2369.434487568962	451.0156493531564	539.8567765944226	20.10618181490193	17	10	42	1	7	0.1830082495086249	0.3333856135382921	0.30601013039919156	0.17759600655389174	
3190000	-9890.654701882217	-9264.015585889943	-626.6391159922733	-9264.015585889943	188.71050392363097	3.706875172010649	1.8824003791521155E-4	0.499560861977816	1.9529836551336255E-4	1.0669580323472182E-8	0.5287192718079932	-587.5655827608991	6435.1502655906315	1858.9168783381167	576.4225135313113	408.79281981096153	10.081940107904744	14	12	25	20	6	0.1830082495086249	0.3333856135382921	0.3120030985556907	0.17160303839739263	
3200000	-9923.006906040662	-9261.687333720081	-661.3195723205803	-9261.687333720081	286.6527996496539	4.000427868709686	1.347379019622779E-4	0.4646660427722392	1.3645802551148003E-4	3.03143953330759E-9	0.41965170121493534	-619.0077336179396	7919.994103825221	4739.980756949377	1586.8193715471493	854.4959621476274	25.335704985373514	13	2	19	36	7	0.18310488091026103	0.323021964757061	0.3122521230791656	0.1816210312535127	
3210000	-9926.846641532346	-9269.630099592716	-657.2165419396289	-9269.630099592716	291.1741443413434	3.3753718080954584	1.1400660756737902E-4	0.4974327201815857	1.2139987530118422E-4	3.0707075841682694E-9	0.4797429733137866	-618.3479543725874	14354.429615416913	1235.5990812193775	645.2950228804295	159.08130855061268	3.947518967578051	16	41	12	2	6	0.18310488091026103	0.323021964757061	0.3122521230791656	0.1816210312535127	
3220000	-9937.551294513163	-9261.738616886112	-675.8126776270501	-9261.738616886112	405.149453112971	3.5530026923981195	9.371794519470064E-5	0.4020377346024764	1.0096111315554019E-4	1.7819487931158324E-9	0.43980101997930743	-635.0649052056885	10037.584005168854	3431.9636595140228	980.4136018821988	501.6793065644296	17.662096779737094	16	18	35	1	7	0.18970477523642476	0.3451357588550598	0.2907825536508381	0.17437691225767768	
3230000	-9928.37461071018	-9264.313415188155	-664.0611955220245	-9264.313415188155	350.147675539298	3.5530026923981195	1.0106183705365653E-4	0.35588279877313045	1.0400092363702329E-4	1.4498136077135914E-9	0.3787517896501869	-621.280188786649	22007.995059045785	4211.660247797236	342.2719332787877	699.9166596110884	8.173949208508702	4	29	12	25	7	0.18792714397177498	0.34691339011970956	0.2907825536508381	0.17437691225767768	
3240000	-9947.068087298609	-9296.164139588533	-650.9039477100764	-9296.164139588533	313.23606620032405	3.82924353455928	1.1581770168189646E-4	0.31446524003762066	1.2337162598304344E-4	1.6038630871494554E-9	0.3325526772911282	-606.6146818380465	24545.709434549535	3690.437077184609	234.2004111203165	876.4231713320621	22.6026993465525	8	24	14	24	7	0.1935500797699715	0.33490234038193567	0.3072122234594694	0.1643353563886237	
3250000	-9986.153675612548	-9263.796038841043	-722.3576367715052	-9263.796038841043	690.7863107817022	3.82924353455928	5.073523467931612E-5	0.502498742702712	5.0670614695684505E-5	8.128570642740279E-10	0.5460158823094613	-675.9833842263929	22868.52015842954	8799.499806313217	890.8142225836931	1836.536022182596	14.353494597736358	9	20	4	37	7	0.18772692332664745	0.3465464079162509	0.2833923421886668	0.18233432656843515	
3260000	-10025.381034474894	-9269.514471937799	-755.8665625370963	-9269.514471937799	1001.9228435455436	3.82924353455928	4.028215086647515E-5	0.5106008763864024	3.78419450240513E-5	4.5967725279769736E-10	0.5632194682989815	-708.4772340537206	26044.3969832682	15764.168485820237	1394.5491145589492	1981.946483245025	117.92828986227119	20	8	24	18	7	0.19843102174896052	0.33584230949393784	0.2833923421886668	0.18233432656843515	
3270000	-9956.791605985825	-9258.964005024247	-697.8276009615778	-9258.964005024247	489.5844934772612	3.6305448476092614	7.555727964315092E-5	0.4214907117564553	7.398038990085117E-5	1.0112745344298635E-9	0.42895153269554886	-651.9722869022675	31340.13419617979	11161.92310553674	818.0425835417989	1256.512432763188	31.266081370581656	4	21	19	26	7	0.18334798084134896	0.33294798998782243	0.3002766646335103	0.18342736453731864	
3280000	-9957.530706440299	-9248.389077944183	-709.1416284961166	-9248.389077944183	539.4472919640991	3.6298663721019273	6.094646923539049E-5	0.4242118865121352	6.110492069102536E-5	7.352352521014406E-10	0.4469668291367378	-663.9626313600266	16152.064109489429	4042.5121976330456	4623.4022196261185	1500.5781253968648	26.21410058361161	22	2	10	37	6	0.18496259534039058	0.33294798998782243	0.30450827657594326	0.17758113809584405	
3290000	-9974.111772193473	-9266.075175296826	-708.0365968966478	-9266.075175296826	629.3777137555253	3.6298663721019273	5.609650618535434E-5	0.5068386294131617	5.701691125298392E-5	9.301801405885066E-10	0.5153517885298445	-660.2875653443782	25458.877371722367	6859.67510514499	10852.824106390368	1166.9362160996302	9.3496049511079	11	12	4	44	6	0.18496259534039058	0.33294798998782243	0.30450827657594326	0.17758113809584405	
3300000	-9916.636640151686	-9246.786577561194	-669.8500625904925	-9246.786577561194	399.29031797681336	3.6298663721019273	8.764373934317583E-5	0.47729919506336005	9.124013291741685E-5	1.7370833833211688E-9	0.4783857221809234	-624.2152686045554	29522.198205230554	3152.9191580427387	5003.874101207999	611.8371798039357	26.175356793979493	5	22	2	42	6	0.18324064715016455	0.33466993817804847	0.30450827657594326	0.17758113809584405	
3310000	-9921.992818388133	-9272.402431142082	-649.5903872460519	-9272.402431142082	308.70514144236404	3.562176652705582	1.2557620769925137E-4	0.4376227843883063	1.3413334225985E-4	2.9788952930707745E-9	0.4257266664710386	-605.7217894723083	15888.044436474325	2003.1907006596932	3375.1621206275004	794.8326918592796	29.514612895069448	7	18	6	38	8	0.17912223873390948	0.33878834659430357	0.3079525509371325	0.1741368637346548	
3320000	-9919.237965932556	-9271.306994872904	-647.9309710596516	-9271.306994872904	240.871993138041	3.562176652705582	1.6568482003634987E-4	0.44056227283871086	1.6455276990181327E-4	5.21267020176445E-9	0.45770304691871666	-605.9728962213333	12023.165413169088	2128.779395401954	555.407419728737	986.9582543468833	31.580189920435185	7	31	28	3	8	0.19358757546706123	0.33878834659430357	0.2934872142039807	0.1741368637346548	
3330000	-9929.457649236598	-9287.238212819684	-642.2194364169144	-9287.238212819684	254.0033236619914	3.4457838160965166	1.4459921041247713E-4	0.4020720138997607	1.5061173305524944E-4	3.442196193967568E-9	0.39206521458410576	-605.0322829745846	10131.837484977066	1678.2337728852992	639.4278076602084	64.55467172016726	11.379297085295871	8	35	28	3	3	0.19175933697115904	0.3508539696251364	0.2934872142039807	0.16389947919972417	
3340000	-9991.269332688245	-9284.006212715425	-707.26311997282	-9284.006212715425	563.5815775984212	3.3923249657889443	6.721397782923462E-5	0.48588552878495633	6.541706971173836E-5	1.1931830283741166E-9	0.5331135243822175	-663.5177678227614	16548.015883669097	5017.4111350273715	1159.1868427481356	1100.348869428103	113.1015870032543	5	28	34	3	7	0.18943515326200278	0.35317815333429264	0.2934872142039807	0.16389947919972417	
3350000	-10006.448935523013	-9252.162414716046	-754.2865208069672	-9252.162414716046	1124.5476948053986	3.616874061501632	3.4447714376789776E-5	0.45890449121972926	3.5597750197678086E-5	3.141965889385479E-10	0.5191375408813168	-705.3000108809199	95388.50611509774	7825.695209912043	1389.529841628939	2270.5466663517705	233.22509793013074	5	32	25	6	9	0.18943515326200278	0.35317815333429264	0.2977501884982232	0.15963650490548167	
3360000	-10017.811484983782	-9279.371160684268	-738.4403242995144	-9279.371160684268	863.8139313356226	3.3437591261655233	4.307295078281202E-5	0.36922492346516667	4.7007915185134835E-5	3.0558259361391276E-10	0.39854297754058726	-692.912982103132	30411.816561461954	10523.316760785963	1056.7760406561404	1317.3974511627864	102.92091851689173	3	36	20	12	6	0.18943515326200278	0.35317815333429264	0.2977501884982232	0.15963650490548167	
3370000	-9998.540930687184	-9266.540243357189	-732.0006873299944	-9266.540243357189	564.7920983154345	3.7324630893135646	6.858969456182884E-5	0.3738788365607963	7.297128895244913E-5	9.027441545796128E-10	0.4234704666417884	-681.1552287582169	287585.71030402696	7153.068188163824	1360.4336078514743	2380.5507365102067	62.95966791247463	2	39	31	1	4	0.1894972298840282	0.3512031180229618	0.2977501884982232	0.1615494635947871	
3380000	-10000.697843553595	-9266.84567913077	-733.852164422824	-9266.84567913077	828.7932876984918	3.7324630893135646	4.665158510407724E-5	0.44433518816742024	4.788546703172599E-5	5.450674017338315E-10	0.49100485708427766	-687.8912287157359	73851.45188976715	7526.385611389474	1620.9931777111826	193.01659249606857	272.4679422785262	2	38	29	5	3	0.17892510233209774	0.3512031180229618	0.3002906825971419	0.16958109704779883	
3390000	-9969.958943419688	-9274.230874511144	-695.728068908544	-9274.230874511144	481.37882485577364	3.7433964324308087	8.628452044909905E-5	0.4390493697864177	8.70481389243191E-5	1.4707278967136024E-9	0.44887178181970805	-653.5244894224735	13720.728299578179	3160.6312997852124	1086.2743865568218	41.5887008761485	152.35212683647154	11	27	32	4	3	0.17892510233209774	0.3512031180229618	0.3002906825971419	0.16958109704779883	
3400000	-10009.201787417547	-9297.423192274202	-711.7785951433453	-9297.423192274202	631.6680674491435	4.0079130559812	6.75477998645173E-5	0.2811852597424965	7.347198860493494E-5	4.1078928256106086E-10	0.2846094450231473	-671.1345771710937	14401.800931662034	3703.9772601615723	1031.4253170700952	159.98160570928786	161.44305587749187	7	42	21	6	1	0.16736157706943744	0.35959712392089616	0.3004694478344006	0.1725718511752661	
3410000	-10004.81289754678	-9269.408988375097	-735.4039091716841	-9269.408988375097	860.0953320750981	3.729638228354992	5.2661841823996494E-5	0.48275630003513437	5.4181002824661934E-5	6.681115034231263E-10	0.4811335408165632	-688.1257471445817	41326.43098434572	6314.162721399757	5372.04936751895	1194.3973516928036	140.17206846037672	7	23	17	23	7	0.17715562058367673	0.35232013354918273	0.3004694478344006	0.1700547980327402	
3420000	-10061.540193066947	-9270.236254772602	-791.3039382943447	-9270.236254772602	1405.6736871949677	3.3466734660036646	2.4775408264713424E-5	0.49912703090424304	2.6560672043790517E-5	1.5912267162432107E-10	0.5141141412200833	-737.9482551731221	51091.63022988614	107736.96344346889	8944.75066452854	3512.267811755424	193.5169666328373	3	4	35	28	7	0.17715562058367673	0.35232013354918273	0.3004694478344006	0.1700547980327402	
3430000	-10116.649233592705	-9259.524655484034	-857.1245781086703	-9259.524655484034	3527.162220812476	3.3466734660036646	1.2300170687266583E-5	0.42516456727641383	1.2725525761221436E-5	3.4709358848028724E-11	0.4800025056989329	-802.882663724054	113627.59287231711	56896.90928780326	25150.532870359842	5744.740755003393	781.5677767518349	6	5	31	28	7	0.19106920745428557	0.34649897690254167	0.2958841850598929	0.16654763058328018	
3440000	-10017.123393126556	-9267.880580941679	-749.2428121848775	-9267.880580941679	1018.0283740328842	4.142461847501129	4.6896542554590644E-5	0.44175879700376686	4.863684437211538E-5	4.5577251533474857E-10	0.4463571831470713	-700.2914317002837	27400.267474180742	5723.582726155533	10686.839019353007	2860.3536740399127	143.70386319985622	6	25	9	29	8	0.19295133114161112	0.3337713380762844	0.2942203969681531	0.17905693381395166	
3450000	-9966.048245881859	-9252.31323189293	-713.7350139889288	-9252.31323189293	746.8914347685089	4.142461847501129	5.7024209296347494E-5	0.40715521388369447	6.274468842781947E-5	8.009966191388705E-10	0.4831677887712545	-667.9393215515709	17826.95489812679	2371.701723745077	5065.1560733853685	1351.861228349293	91.3549066187563	10	13	17	29	8	0.16484991655121095	0.3527374784720589	0.3083751974047255	0.17403740757200492	
3460000	-10048.17142172094	-9258.485573762357	-789.6858479585826	-9258.485573762357	1622.0537087882985	4.142461847501129	2.6328706447270595E-5	0.4085471878197351	2.708346606040349E-5	1.2653750109676075E-10	0.427459768469233	-739.5910103024529	78733.0927849201	13076.566038271005	6400.962983347088	2944.3205505876435	268.40357845900473	8	30	7	25	7	0.19192010487753514	0.31795181584076554	0.33278525130026965	0.15734282798142998	
3470000	-10060.474805521812	-9279.811936410179	-780.662869111633	-9279.811936410179	1521.273517147291	4.328189874949862	2.8923476233902195E-5	0.3398642548464675	2.935423643731811E-5	1.0957593254324349E-10	0.35443390213632486	-733.1363591829675	44946.78668227293	10665.536744224875	3157.562711861985	1913.655841238304	324.8793382908047	8	35	8	18	8	0.18547375427315022	0.32628083110937484	0.33278525130026965	0.15546016331720564	
3480000	-10072.688140472635	-9262.300387794112	-810.3877526785237	-9262.300387794112	2558.861784124657	4.065886215386324	2.3694790941588934E-5	0.6030774318405944	2.2672402515974232E-5	1.6982173234507474E-10	0.547740033178151	-760.5857932643069	43710.86758298074	12513.814434989516	3194.6021359318215	3780.5324892727554	717.132096921168	6	37	21	6	7	0.17874720059576005	0.34841778324501166	0.3106482991646328	0.1621867169945958	
3490000	-10061.861085301425	-9270.288914371982	-791.5721709294431	-9270.288914371982	1881.6261942597582	4.020088701678043	2.652122779975019E-5	0.3702800218336433	2.4760839414534084E-5	8.725582906785191E-11	0.361671972235002	-741.163013466412	47770.387058176304	14508.213840018168	2045.5992990474685	5400.659034637619	264.6852402341047	9	32	25	2	9	0.17874720059576005	0.34841778324501166	0.3106482991646328	0.1621867169945958	
3500000	-9998.210118871288	-9250.864599542674	-747.3455193286131	-9250.864599542674	1063.1647982411553	3.824253882718677	5.8172708059047854E-5	0.494237010103656	5.457704748316183E-5	6.453003325570828E-10	0.4548178140788728	-701.4081294733616	14849.679298894333	7871.053217328841	3979.664383991896	1005.5553610022856	946.961948207745	17	20	11	22	7	0.17874720059576005	0.3464208166913198	0.3126452657183247	0.1621867169945958	
3510000	-10019.330134459175	-9264.821157878765	-754.5089765804091	-9264.821157878765	1020.1325610929795	3.9129741618837617	5.033161860013014E-5	0.552684557775673	4.7902072046308755E-5	6.623376917538129E-10	0.5225725178177365	-709.9540601637294	18623.96118523251	5932.787088772484	1418.8960684995393	1068.5561034206723	111.62932926057526	24	16	15	18	4	0.183311770211467	0.34185624707561285	0.3126452657183247	0.1621867169945958	
3520000	-10044.582533177081	-9260.475548955736	-784.1069842213458	-9260.475548955736	1513.184469026755	3.764165883341851	2.96347589758142E-5	0.47449185004834105	2.983438112282602E-5	1.718864657662981E-10	0.43978773786505343	-735.4475148428509	34036.99480370307	12896.635168064327	9554.777991859299	1857.4999539309376	158.63169457203804	16	9	18	28	6	0.18613912099855162	0.33259213044301533	0.292145935572892	0.1891228129855414	
3530000	-9963.075334144576	-9270.60214243513	-692.4731917094464	-9270.60214243513	490.11506648888144	3.474030736177136	1.0968842044599E-4	0.44050088276375465	9.938699361249133E-5	2.136095039931345E-9	0.45414211513676755	-646.5918452199473	6709.402585918618	11474.566463244808	3117.137501446836	2690.4842800234705	292.96430574704044	14	9	19	1	34	0.18613912099855162	0.33259213044301533	0.292145935572892	0.1891228129855414	
3540000	-9938.042360736375	-9248.730030897494	-689.3123298388826	-9248.730030897494	655.7333504175178	3.3007925397416464	9.94834871448569E-5	0.5548641164184029	9.403650739259698E-5	3.843445451111766E-9	0.604519087265268	-643.7098405288613	8674.755339093173	774.6504586551188	1050.2379143919632	3861.9032110034204	438.535647366576	21	9	3	10	34	0.18201706556377578	0.33259213044301533	0.3002159913353831	0.18517481265782612	
3550000	-9918.483032752998	-9253.554195079543	-664.9288376734553	-9253.554195079543	468.0779212506217	4.102171459850346	1.1829233468894473E-4	0.48498352919224313	1.211673018291836E-4	3.570652244297716E-9	0.48881664185410467	-622.5887509225163	6709.715065973261	498.2519031426683	916.0762565057411	1616.2591949986245	395.0637506575355	17	12	4	18	26	0.1781975046982277	0.3458187389578217	0.30272202284860905	0.17326173349534185	
3560000	-9925.607009860738	-9257.502978442479	-668.1040314182594	-9257.502978442479	627.1218947384201	4.197877943661982	1.06246711370725E-4	0.4801222971026961	1.0442329751052185E-4	2.936989387294944E-9	0.5403188197779205	-623.2773847051453	12615.845047828516	545.5244211293289	862.4468248094897	2514.2125936581874	306.3895162305335	17	7	9	14	30	0.18281400845794557	0.3318911693852854	0.3064859675233446	0.17880885463342472	
3570000	-9936.44576210806	-9266.866297003144	-669.5794651049162	-9266.866297003144	454.4514321449525	4.019739760234598	1.1756743815410034E-4	0.5349448679174192	1.2607793328019156E-4	4.91009540389464E-9	0.5695599866986287	-627.179197104672	11051.61447205973	2208.940599463216	1907.649311778836	525.2544463623647	207.87738305572876	7	13	29	11	17	0.19027430837401293	0.3318911693852854	0.2941502176832796	0.1836843045574224	
3580000	-9898.72659278849	-9264.131193030364	-634.5953997581254	-9264.131193030364	232.41828764648687	3.9335214706518755	1.5991476485241143E-4	0.5338209432349035	1.8235187446613059E-4	7.74256423278009E-9	0.5386173502389641	-595.4282875801281	6481.918684939847	2620.107265706434	711.3252338516181	235.68275182728044	49.393909945059114	8	20	26	18	5	0.1910194088043247	0.3318911693852854	0.30069980320078177	0.17638961860960847	
3590000	-9931.742187262267	-9285.266044718328	-646.4761425439395	-9285.266044718328	387.43641963957367	3.9335214706518755	1.6478334620523204E-4	0.5230504002727748	1.6311273685428045E-4	9.093196653637219E-9	0.5816440034976368	-604.804709002579	7615.162081026389	4622.220281011048	1172.7995499228846	471.757866677267	194.20204545310594	10	14	5	41	7	0.1910194088043247	0.33190783349522346	0.30069980320078177	0.17637295449967044	
3600000	-9891.130252470879	-9275.814142320387	-615.3161101504916	-9275.814142320387	225.8934430177097	3.6580022688760816	2.3198153954588104E-4	0.4623380920623167	2.220606388986224E-4	1.2783956800687152E-8	0.5049513474266948	-574.5992980460599	4940.51871690521	836.8424759400342	376.9871051353979	1187.6943460136667	46.895116867583646	15	27	23	3	9	0.1910194088043247	0.35117097136165665	0.29787741440986176	0.15993220542415726	
3610000	-9896.471261209199	-9255.878915771547	-640.5923454376522	-9255.878915771547	362.1228386739759	3.643735137323714	1.408317778829263E-4	0.527753944071848	1.4229621769593626E-4	6.42341048818718E-9	0.5913320165955128	-599.591867658188	7419.730228098052	565.4640074736986	970.6668396101882	860.0689403556868	122.74348695443473	14	15	6	33	9	0.1910194088043247	0.3400007878209853	0.30918622695806197	0.1597935764166284	
3620000	-9905.033524150569	-9269.846524493314	-635.1869996572553	-9269.846524493314	229.5217175578189	4.196999684023231	1.5322430578481664E-4	0.5337836115088589	1.5926163882650328E-4	7.427859706952661E-9	0.5693181738569806	-591.3804759453324	19819.09292422197	15985.125433798605	702.295649098452	314.7701782692919	49.00005695320503	7	5	55	2	8	0.17359874713684337	0.3175831638475361	0.3389636085757209	0.1698544804399	
3630000	-9927.898756160012	-9262.138133122755	-665.7606230372563	-9262.138133122755	392.2088891330811	3.994460785793451	8.802937061057807E-5	0.5537763129553623	9.190788161341363E-5	2.2361429001226798E-9	0.5517368806697274	-624.0254220494592	32772.09728855316	4856.808366416458	873.6646273153721	13.621358025800506	29.14676013670383	11	1	58	1	6	0.1812871560001299	0.3198215192123052	0.3176739824606555	0.18121734232690975	
3640000	-9914.696272832365	-9254.904369919135	-659.7919029132303	-9254.904369919135	374.1903287942442	3.994460785793451	1.2086383745042774E-4	0.5646893427915224	1.1994038711599652E-4	5.862729484664649E-9	0.6156266612299549	-617.2751610261287	19444.665718181994	11922.268045814397	917.1188937761368	47.05555913150855	63.23423412425612	1	12	58	2	4	0.1812871560001299	0.3270676126181054	0.32059500793772205	0.17105022344404297	
3650000	-9899.032779536661	-9269.595887339674	-629.4368921969864	-9269.595887339674	256.10165203089576	3.994460785793451	1.9988468891933428E-4	0.7683740521045661	1.7848998366013354E-4	1.8111327095143063E-8	0.7831520592828785	-588.5872418126573	11750.11180025116	2175.8948726067115	512.569863097209	301.4744035235951	50.30771081204227	7	16	39	6	9	0.1732848216215381	0.33772557458689145	0.3237390909956829	0.16525051279588787	
3660000	-9903.844049518098	-9260.785967352916	-643.0580821651811	-9260.785967352916	346.72042230957965	4.095956101364321	1.6611661985571272E-4	0.7068749129535805	1.5561503021244556E-4	1.3309954878828547E-8	0.7453377365893887	-601.8202499622687	9614.634430820195	1392.1959125710584	907.2834875422116	413.84722919696503	181.75472839308907	9	8	25	30	5	0.17916027236223664	0.33772557458689145	0.31456426800936754	0.16854988504150467	
3670000	-9903.266424124624	-9249.536141993947	-653.7302821306774	-9249.536141993947	665.0300086245427	4.08240442101594	1.0769666394191323E-4	0.6755761705337361	9.478652180324044E-5	5.738131097797046E-9	0.7500641151576395	-612.3107242472963	14659.430196165136	1075.8115302555434	682.6690093786643	408.01638906780266	158.2063287883715	9	33	22	5	8	0.17648858993767122	0.3441522868506777	0.3025722434030542	0.17678687980859717	
3680000	-9859.155135980627	-9258.506563962395	-600.6485720182318	-9258.506563962395	320.15958702682605	3.8412154472925146	2.2051437378048274E-4	0.6869138324089226	2.0695326772887293E-4	2.6267843133064185E-8	0.781255289709118	-561.1025177139859	6350.140117488407	453.8938996637035	462.9229402854793	189.71016215929404	388.40127287134754	12	43	1	16	5	0.17648858993767122	0.3441522868506777	0.2991682877519765	0.18019083545967482	
3690000	-9841.535453877495	-9260.587195411163	-580.9482584663331	-9260.587195411163	235.43801829191935	3.9399220573549765	2.4432433192629035E-4	0.618943191860877	2.6094886498551496E-4	3.7439041428141444E-8	0.7137268444541386	-544.215820220414	5055.187037902951	522.9371665737409	470.5799799537007	113.81170646251621	56.172573120325005	12	10	28	20	7	0.17648858993767122	0.3512686649718768	0.30231352117840443	0.16992922391204787	
3700000	-9824.428878649293	-9248.106654136318	-576.322224512974	-9248.106654136318	272.53604658985984	3.9399220573549765	3.152378427068874E-4	0.8325511321378478	3.0177714262030476E-4	8.099192745320282E-8	0.9052313754278367	-538.5424833536323	5498.1826555283	632.9740212955954	381.7586555999972	135.57081619319715	93.8284190460446	12	20	13	28	4	0.17648858993767122	0.33871066493825874	0.3148715212120225	0.16992922391204787	
3710000	-9896.268712477297	-9257.647411392087	-638.6213010852097	-9257.647411392087	289.1110698333691	3.7644220672703974	1.4920129172931132E-4	0.6325945706004298	1.5901774842874762E-4	1.0237311726013607E-8	0.6433271560949401	-597.0011941995648	16387.965899093026	1724.6530175618598	998.4108798160637	357.967184471347	53.68766358945414	12	12	27	17	9	0.17648858993767122	0.35310274557602433	0.30425015033392727	0.16615851415237753	
3720000	-9935.30368843331	-9282.748368735363	-652.5553196979465	-9282.748368735363	326.04293443783405	3.5352366070033177	1.277455348089693E-4	0.5385902683766912	1.3833688334047748E-4	5.593143551544918E-9	0.522956245120531	-611.7058081642205	8977.668852843482	1670.57535185098	1457.0329842869135	324.4839144766336	159.5321645651458	14	30	8	17	8	0.1793623785277618	0.34315107176043236	0.3013763617438367	0.17611018796796954	
3730000	-9933.406117522549	-9260.644893827754	-672.7612236947953	-9260.644893827754	484.856261809189	3.7464162416063145	9.836579039769618E-5	0.5632090709644413	1.0084485198250517E-4	3.3392865609296033E-9	0.5652673198477186	-630.0771958345458	16934.352448401565	2134.888867470422	238.53525156009337	616.0432490230969	176.75615268886182	10	38	4	16	9	0.1793623785277618	0.34315107176043236	0.3013763617438367	0.17611018796796954	
3740000	-9901.960551822835	-9270.174003228358	-631.7865485944774	-9270.174003228358	331.96143432344934	3.7464162416063145	1.4329067269259704E-4	0.5085271005092189	1.6397976612189232E-4	7.485045398606255E-9	0.5445291978272754	-590.6058068281304	10652.009425889728	1226.871136972431	1322.1493879801683	534.6983409328055	57.34855176995844	9	34	6	19	9	0.19155615586172497	0.3309572944264692	0.3013763617438367	0.17611018796796954	
3750000	-9901.17829425791	-9259.145947107007	-642.0323471509043	-9259.145947107007	269.33064735802515	3.4453937827780754	1.4132346890578432E-4	0.5718222783203133	1.5824910721974817E-4	8.447753387538196E-9	0.5973593154768629	-600.4202408073588	30551.584844628265	1723.1282077021328	359.6496941088998	334.3458239249252	48.304847597618185	10	29	19	10	9	0.19155615586172497	0.3240535906349597	0.31612578701513183	0.16826446648818394	
3760000	-9828.416975975906	-9251.944721353926	-576.4722546219805	-9251.944721353926	164.8189918145514	3.4453937827780754	3.0562510721726205E-4	0.46104706173464094	3.3028140175836895E-4	2.1673234755514085E-8	0.46094879743830025	-538.5337000176737	1386.5903285981042	3368.3260329470113	1020.425778430786	192.60980015044993	30.335689315547995	1	11	27	30	8	0.18704617895998918	0.34533961939031316	0.2993497351615142	0.16826446648818394	
3770000	-9866.340443778521	-9267.560869788509	-598.7795739900115	-9267.560869788509	189.21805581269322	3.5170588689072	2.464242913702514E-4	0.5278290352879326	2.620687374748207E-4	1.7598956260117432E-8	0.5232214782487121	-559.4033622816488	3633.090676992939	3679.6820151039583	1112.550513504477	252.849685784025	85.76380529141288	3	6	34	25	9	0.19054581878138324	0.34533961939031316	0.29564693313689744	0.16846762869140663	
3780000	-9892.229109375343	-9282.494282322934	-609.7348270524081	-9282.494282322934	247.49688210404813	3.7102679806342804	1.948092474554256E-4	0.42144915213917866	2.005328437128068E-4	6.574207429526322E-9	0.4256399196473776	-570.4130920508517	12559.289878043863	937.1927965337876	733.0722363409351	257.68392985413846	57.451924855947354	5	30	12	22	8	0.19889884527362203	0.3409568177946062	0.29564693313689744	0.1644974037948748	
3790000	-9888.904726517292	-9250.480292981203	-638.424433536089	-9250.480292981203	369.05244662350884	3.7102679806342804	1.3851593544812936E-4	0.5724700636061152	1.336332965637968E-4	5.85397870158716E-9	0.580892110092875	-594.8248111699096	37460.153785284856	1553.531893174795	1419.835890177282	411.59352228436944	44.05720411520641	6	1	32	31	7	0.1973381022392118	0.3453606744770213	0.29280381948889256	0.1644974037948748	
3800000	-9975.15789406297	-9259.934893896947	-715.2230001660222	-9259.934893896947	598.9232636687843	4.2008194968592285	7.021169781163151E-5	0.5383686580641825	6.624148951994222E-5	1.205837120448678E-9	0.5230925040629666	-667.0016853876305	45388.56662639491	33992.68459431914	2565.1236169148406	807.2765981079141	51.66188646811605	3	8	31	26	9	0.17741265824307517	0.3428130340437489	0.31923789953200205	0.16053640818117432	
3810000	-9966.372126402293	-9255.45984799648	-710.912278405812	-9255.45984799648	615.7107594626218	3.9740617585629514	6.28099631490657E-5	0.47299508678436036	5.94116932513017E-5	8.155386420657558E-10	0.49374875926820366	-663.7808587047626	55750.79375727968	5777.408024280451	4934.582095622382	762.1576100892561	50.246996278638086	3	13	27	27	7	0.17494224987776774	0.3428130340437489	0.31923789953200205	0.16300681654648175	
3820000	-9959.292144524003	-9257.006022741367	-702.2861217826367	-9257.006022741367	509.5547428074711	3.9740617585629514	6.982751334638285E-5	0.5109906006428335	7.177317174724061E-5	1.3444285936286135E-9	0.5507753849610801	-652.8927693741988	49550.0219166095	40856.17473874303	3030.0317432704983	1453.5708657472985	70.28081112781948	3	1	37	28	8	0.20401665894699514	0.33791103120177035	0.29587437761743746	0.1621979322337975	
3830000	-9906.460427147276	-9258.07961962193	-648.3808075253453	-9258.07961962193	275.3156843853807	3.5852191594494234	1.3917159596103817E-4	0.5938169047461032	1.3318964793500936E-4	6.494734238010226E-9	0.6108552234420528	-604.1486708843179	25136.526034623024	5683.585928004847	2174.503255405154	454.242228697991	50.5334761162513	4	1	36	27	9	0.2004296076125736	0.3414980825361919	0.29587437761743746	0.1621979322337975	
3840000	-9927.729657323714	-9270.832691254587	-656.8969660691276	-9270.832691254587	420.6720199434659	3.5852191594494234	1.2416626754629755E-4	0.5106703054646905	1.2071892074454623E-4	3.968805778910159E-9	0.5282154059523503	-613.7282252642405	37599.45981971983	1888.7985171686698	1075.2745357282186	413.41332299702384	100.59702656835489	5	32	6	27	7	0.19323403620047877	0.3414980825361919	0.29587437761743746	0.16939350364589234	
3850000	-9944.865837746835	-9259.00027470648	-685.8655630403563	-9259.00027470648	549.4040150615008	3.8504671790040694	9.69658287239607E-5	0.6080596032273505	9.076758108118707E-5	3.0292600493181984E-9	0.6125957684849671	-641.1557171524939	29096.38301477363	2048.368770869898	2055.6348115673063	585.9192587733775	259.7606907595879	9	34	1	25	8	0.19220767628667687	0.3409942242187066	0.29740459584872464	0.16939350364589234	
3860000	-9898.854418367804	-9262.192310583923	-636.6621077838814	-9262.192310583923	233.2776480395375	3.7888356768830778	1.7184905038839952E-4	0.44046974588096865	1.7181443623447913E-4	6.272570161176861E-9	0.47230408368108345	-592.730179731097	7853.512428483334	11333.561347029796	659.8141501467238	1030.739239539177	49.408942609547815	1	9	11	47	9	0.18570054575809483	0.3409942242187066	0.30496915758868476	0.16833607243451426	
3870000	-9911.167796638307	-9260.846218500208	-650.321578138098	-9260.846218500208	368.5234495164763	3.5971677744871524	1.2313427814019155E-4	0.5173312064815256	1.2849982563417132E-4	3.3619724762487516E-9	0.4731306640364187	-605.6179202611323	3238.107194020283	12764.840294414114	537.0820807480926	871.4580514952072	78.34840380931449	2	10	13	45	7	0.18570054575809483	0.3409942242187066	0.30496915758868476	0.16833607243451426	
3880000	-9898.591209239588	-9253.833116084883	-644.758093154705	-9253.833116084883	324.3690256113124	3.5594333490238523	1.5565345104242052E-4	0.5568056968332633	1.6343985212077003E-4	8.373292520682598E-9	0.5773883314193405	-602.0564514323748	8854.211564852189	7599.548851017416	688.6642762201377	686.0961534978233	83.66967771226	7	6	7	49	8	0.18570054575809483	0.3316409862123913	0.30722959176648235	0.175428876263032	
3890000	-9870.555644680377	-9256.19022865132	-614.3654160290578	-9256.19022865132	268.0808783921947	3.5594333490238523	1.8351585343461015E-4	0.5989908028299661	1.8239962300116026E-4	1.3640860940103139E-8	0.6695772624268819	-574.5126711777984	10951.613881627181	792.4903048846577	564.7990213241308	410.91873139356017	44.35440355667524	7	1	41	19	9	0.18570054575809483	0.3316409862123913	0.30722959176648235	0.175428876263032	
3900000	-9919.731697719973	-9259.821399057708	-659.910298662266	-9259.821399057708	475.670527996069	3.497883178154961	1.3483676071726145E-4	0.6471009579744245	1.1625676520382064E-4	8.591825641911262E-9	0.7460782346243403	-613.3587429880214	30182.191254029305	16641.6741662154	1546.0623420027036	910.3627176539354	64.27037070892716	6	3	32	28	8	0.18570054575809483	0.3316409862123913	0.3060784707422341	0.1765799972872802	
3910000	-10016.660947737486	-9263.49456490501	-753.1663828324762	-9263.49456490501	1213.214746013598	3.497883178154961	4.327560366036466E-5	0.4837450218154504	4.24400549824424E-5	3.794757818869356E-10	0.4505089955560916	-704.8740973368538	39394.649254757	35417.93607710205	2938.9210525016697	1046.8340417263557	207.08540066369693	6	9	51	6	5	0.18570054575809483	0.3316409862123913	0.3060784707422341	0.1765799972872802	
3920000	-10132.950353052624	-9254.68247128098	-878.2678817716435	-9254.68247128098	5107.738004885955	3.5291310304816252	8.645655043949803E-6	0.4362166966670032	8.688690450985914E-6	1.4104472124117708E-11	0.4403298636296798	-823.2686934168516	172647.4093565081	131951.29585724595	10950.176602648688	4017.5815537235567	1043.84806756748	13	2	53	1	8	0.1879157405601265	0.3337427017717612	0.30176156038083257	0.1765799972872802	
3930000	-10125.658872556189	-9264.54576243848	-861.1131101177084	-9264.54576243848	4087.6308778118305	3.8658732159812876	9.33157916810891E-6	0.4328367137311872	9.486614915879441E-6	2.0387900033279873E-11	0.4894739528699268	-807.9536409301858	287370.34097156976	11999.972506204342	9828.687728471188	1697.041863458955	1446.7785164622164	11	3	54	6	3	0.18565227816837213	0.3295906169110931	0.30332664939763476	0.1814304555229005	
3940000	-10169.365392941494	-9270.786360525888	-898.5790324156069	-9270.786360525888	7728.876145683203	3.8658732159812876	5.782917075037377E-6	0.47874426402543935	5.5766443038329286E-6	6.932213314441601E-12	0.4720295690365796	-846.1825044691374	262620.1634862346	22084.74449975034	1752.7185057899183	1692.2028277952572	1903.1427385764562	10	59	5	2	1	0.18800175238083006	0.34343054372994003	0.3120178393969426	0.15654986449228772	
3950000	-10142.626390254685	-9256.583201927997	-886.0431883266874	-9256.583201927997	6923.2849707476735	3.8658732159812876	6.497639948846241E-6	0.6022507385026961	6.523518608792553E-6	1.3045923577707656E-11	0.563634026796918	-832.0083799926304	374348.2459635318	18828.23037008004	8586.637092502066	1791.5755447028987	989.444572975297	8	47	15	3	4	0.18887415740615202	0.32952903837090436	0.3206127375269169	0.1609840666960272	
3960000	-10042.665343379898	-9240.11226930412	-802.5530740757781	-9240.11226930412	2727.869693806507	3.8658732159812876	1.7887321921095246E-5	0.5789129340172126	1.7481232982690697E-5	8.893463985084259E-11	0.5507078229506385	-749.2022834831265	86222.03360323967	9627.248125010266	2502.2319398614704	8693.25688266671	674.966007836845	6	43	17	3	8	0.1803890857689492	0.32952903837090436	0.32909780916411974	0.1609840666960272	
3970000	-10036.533838804957	-9282.320969873655	-754.212868931302	-9282.320969873655	1332.0920785520998	3.8658732159812876	3.343349637500901E-5	0.3347597160978923	3.634266375974307E-5	1.5259200517456096E-10	0.35847688334091116	-704.4643992495659	104647.71755424044	3311.993991861298	5070.011817917938	2962.9660519201952	342.5634831368282	6	6	32	28	5	0.17526814361369972	0.35542894845978357	0.2997037565951479	0.16959915133136927	
3980000	-9999.725495439317	-9253.12749019554	-746.5980052437764	-9253.12749019554	871.740200089273	3.8658732159812876	4.1107701559671296E-5	0.49878683778895194	4.301730506333281E-5	4.784413151460088E-10	0.5460326044874644	-694.0637823810515	124310.99991369851	100099.21245914085	5018.659572957057	1284.6716264389224	535.2853834943521	5	2	32	30	8	0.17526814361369972	0.32804817820002974	0.31639205873854503	0.180291619447726	
3990000	-9993.841833920847	-9249.781619965594	-744.0602139552534	-9249.781619965594	976.1327875036183	4.112495657091338	4.4217733884457884E-5	0.4870227198280678	4.58465797036493E-5	5.159945730270766E-10	0.5186806904609406	-692.5706149582702	118026.02094651654	18173.842329732735	8125.361704437342	867.6372551461582	1267.554775033138	6	2	30	23	16	0.17526814361369972	0.32804817820002974	0.31639205873854503	0.180291619447726	
4000000	-10076.096281361788	-9284.691907115408	-791.4043742463801	-9284.691907115408	1361.1209907685939	4.112495657091338	2.456412498978343E-5	0.4823053796972656	2.6760051111917397E-5	1.3809896609580068E-10	0.4598368619661533	-737.167219456282	64872.87610385115	54825.461026264806	14616.040960925906	10211.798946800436	1663.6142572312465	5	3	5	24	40	0.17526814361369972	0.35043607139469124	0.31639205873854503	0.15790372625306454	
4010000	-10065.900555328777	-9272.582407510745	-793.3181478180317	-9272.582407510745	1372.2227448305346	3.879204516245834	2.8481320627995017E-5	0.41817629706469955	2.8584622589190674E-5	1.4533493620432352E-10	0.43618453364152937	-738.9785675929037	107601.27602750047	108846.61168784868	6697.921688975416	4932.647820887975	1888.0125430153255	1	9	21	16	30	0.18840177427771299	0.33814036536449793	0.30325842807453174	0.17019943228325785	
4020000	-9986.812634778551	-9266.635840259254	-720.1767945192973	-9266.635840259254	731.4910954210748	3.879204516245834	6.324113886780322E-5	0.3878224293884193	5.957690162498031E-5	8.937760681816371E-10	0.48144678916478123	-675.339348650778	17197.447519981433	4011.5836106939037	4449.476339373863	948.2702127997838	260.68796129080386	11	10	21	29	6	0.18840177427771299	0.333111494517799	0.30325842807453174	0.1752283031299568	
4030000	-9951.643488233733	-9268.301161138368	-683.3423270953648	-9268.301161138368	394.87138621901073	3.879204516245834	1.0828704016462864E-4	0.4277238199477423	1.1479630028182161E-4	3.0282197210463158E-9	0.49652031859861523	-642.0996743926333	6787.594188190066	3913.8542581574848	1102.2449118503682	678.1550387054641	154.13746243714778	14	12	31	13	7	0.17829656918321152	0.34321669961230045	0.30325842807453174	0.1752283031299568	
4040000	-9982.518230945147	-9262.757331821089	-719.7608991240583	-9262.757331821089	624.6076342556896	3.8363856102453093	7.551922339426876E-5	0.408209444811287	7.30183531830901E-5	8.005543391281851E-10	0.3971558423989663	-673.294040570577	21296.315676242284	3709.7340311781463	5296.849343622999	787.6179862290386	1030.0027370686119	5	1	33	6	32	0.1739742985054843	0.34321669961230045	0.30758069875225896	0.1752283031299568	
4050000	-10007.129044561541	-9282.91435385716	-724.2146907043804	-9282.91435385716	793.3011578694295	3.8363856102453093	6.0959879289177856E-5	0.46105630421155236	6.270008600698809E-5	6.722487445221834E-10	0.4434283029711066	-676.5412797814965	26507.972562517138	10091.190451369179	1644.0112576401034	2842.028839087912	700.4329608203103	6	15	12	17	27	0.1739742985054843	0.3502533405860397	0.3067536052907556	0.16901875561772092	
4060000	-9953.53651927852	-9252.37669525533	-701.1598240231891	-9252.37669525533	894.2324176087511	3.8363856102453093	7.767330270758296E-5	0.5908628913424243	8.035853079717332E-5	2.6190509776129927E-9	0.6209086589746748	-657.3719335331317	16056.205286133478	3424.078087918856	1865.3551851387876	867.7620640753336	86.33329450761103	7	34	10	21	5	0.18653290208957574	0.3502533405860397	0.3067536052907556	0.15646015203362948	
4070000	-9947.95354196647	-9254.493370375874	-693.460171590596	-9254.493370375874	563.0834878969107	3.565879355799882	9.828485868391343E-5	0.4194684608273031	9.694421777745614E-5	1.8429262840316367E-9	0.44455954333771397	-651.5139016073243	16675.95414887197	2299.9178471613313	1029.6162380292446	524.2823073773374	262.5231951378274	7	33	12	24	1	0.18711847295251532	0.32560130669288845	0.3067536052907556	0.18052661506384116	
4080000	-9967.506845890432	-9281.66435958378	-685.842486306653	-9281.66435958378	597.3622858142858	3.6580867859606676	1.0427190184184647E-4	0.40812902339152396	1.0176745529467153E-4	1.7249342420253646E-9	0.40999917858131135	-638.9207370610404	76155.84248134402	2707.876064326036	3997.25838914708	658.4261462732918	80.02476746076063	3	10	28	28	8	0.18711847295251532	0.33142700569125405	0.30092790629239	0.18052661506384116	
4090000	-9911.988820462471	-9258.276989907503	-653.711830554968	-9258.276989907503	279.65722667136515	3.6580867859606676	1.4624007332581502E-4	0.4929395764611712	1.4827986325461E-4	5.7487345931828486E-9	0.5460505899004602	-611.9099476208412	18617.51636254624	2140.9588217228684	223.74145820227915	492.8898399742341	84.46726872320309	2	48	14	5	8	0.18057560199221653	0.3379698766515528	0.30092790629239	0.18052661506384116	
4100000	-9951.627676343915	-9256.277607146058	-695.3500691978572	-9256.277607146058	473.6417310012328	3.9211881698574667	7.631152138787398E-5	0.4705447579016778	7.435911649731197E-5	1.2305945757482024E-9	0.47076950468041057	-653.6564086143601	27304.96743883084	3507.722961291099	692.3508488167778	218.72139896191553	57.50851237748404	5	45	20	1	6	0.18057560199221653	0.3379698766515528	0.30092790629239	0.18052661506384116	
4110000	-9889.116187949443	-9262.068894961101	-627.0472929883425	-9262.068894961101	236.59932128301523	3.887834732458907	1.795511574468357E-4	0.5418328879766355	1.7522745284194097E-4	8.249627541382524E-9	0.5362087234844847	-590.0558565666444	9213.957131951245	1257.3498823415814	432.73718415928226	40.63306036291488	30.01491818341248	7	40	23	3	4	0.18613578960090876	0.3379698766515528	0.2953677186836978	0.18052661506384116	
4120000	-9887.654376031214	-9275.200699873081	-612.4536761581325	-9275.200699873081	202.16599954278843	4.111317848742247	2.3081214940953902E-4	0.4006119196913096	2.2426817674109457E-4	9.081076090790912E-9	0.4124765908328774	-577.5771798573365	7210.980347652885	713.8264114488212	198.73838672553956	45.96987515221928	34.00669701354055	6	36	30	3	2	0.18800458660086194	0.3379698766515528	0.29783460825263447	0.1761909284949513	
4130000	-9883.21478879482	-9250.4072955633	-632.8074932315194	-9250.4072955633	270.85084989676005	3.5506243420342307	1.8200136791398006E-4	0.4978727715646747	1.7865391108115472E-4	7.0409433967865706E-9	0.4816654127127433	-591.8555950693739	12103.243238432553	999.2058088640198	547.125814767752	722.3808023239992	114.09660238524216	5	43	9	13	7	0.18800458660086194	0.3379698766515528	0.29783460825263447	0.1761909284949513	
4140000	-9908.657492588909	-9270.06546320933	-638.5920293795792	-9270.06546320933	232.1239212821477	3.4797533164717005	1.7088022413871664E-4	0.44888147802661593	1.7132675566961588E-4	4.386135882274565E-9	0.398764358934913	-596.0308631632728	25048.348453381925	2121.489352111914	1617.8820320683942	417.34550182879696	28.669517744050648	5	10	32	23	7	0.18800458660086194	0.3448204176397556	0.29783460825263447	0.16934038750674846	
4150000	-10013.169266173834	-9274.650454484483	-738.5188116893514	-9274.650454484483	858.6666265250523	3.7581631157587854	5.1812303206278286E-5	0.531716342393022	4.8329805438503156E-5	6.883851118836429E-10	0.550389107615287	-689.1722407836471	118029.76915469387	7026.015947818436	3533.3258889482818	1670.187821853646	121.41455886951954	3	11	49	9	5	0.18769676258036805	0.3442465509738157	0.2987162989390683	0.16934038750674846	
4160000	-9992.410529475528	-9273.144704002878	-719.2658254726496	-9273.144704002878	810.140817246806	4.099631199331898	6.128132887151854E-5	0.5068781016304726	5.997415185264922E-5	8.695271772177996E-10	0.5089013574403759	-670.4692785883717	100378.406331474	3604.0108323128416	4127.449880139943	1290.1007185514745	178.12809048087925	2	17	29	21	8	0.18769676258036805	0.3442465509738157	0.2987162989390683	0.16934038750674846	
4170000	-9940.52079648385	-9270.13943038918	-670.3813660946715	-9270.13943038918	455.80443059704953	3.6080860973313635	1.0823805570683257E-4	0.4569909092315108	1.0802536044335207E-4	2.8954901804529805E-9	0.4922967338296907	-627.7322319835395	36670.718498967675	2654.774057540753	378.6547647999791	459.9026749166404	59.356823889702525	4	43	19	5	6	0.18158135374260795	0.3451602928463837	0.3039179659042604	0.16934038750674846	
4180000	-9926.496457633528	-9269.67507333604	-656.8213842974878	-9269.67507333604	386.91922252070583	3.4717705014958358	1.459773239947481E-4	0.557128356048591	1.3810303586425817E-4	6.2937752300451564E-9	0.5412348462802288	-614.8938356437983	8769.205532561065	1908.207279287354	516.7994669782067	1037.1067977035152	104.64224065177991	6	37	18	9	7	0.17636803095591408	0.34282562334017236	0.3102726681163758	0.1705336775875383	
4190000	-9967.02887047677	-9271.377525811406	-695.6513446653645	-9271.377525811406	625.1690155779921	3.7943741846633072	9.481507629147327E-5	0.38424523117298903	8.869690168402147E-5	1.2602647075169978E-9	0.3882766018253015	-653.3030090645493	14350.948462947734	2355.6929085002357	1525.3878349289726	868.7541788716284	46.137649996328186	14	18	23	15	7	0.1884119390699665	0.32794072431835736	0.32115788236203996	0.16248945424963676	
4200000	-10005.71897322018	-9276.08525063386	-729.6337225863216	-9276.08525063386	674.7648723470468	3.4184711072953053	5.5297843743899234E-5	0.5419887326824513	5.463280205786648E-5	6.064969015571754E-10	0.46399495347645914	-683.0271764876546	16420.86151393837	10222.21084103201	5409.530740037302	1819.0627177045283	25.690188837798505	8	11	19	33	6	0.1808634422047612	0.3277894237504381	0.3195425926167782	0.17180454142802307	
4210000	-9944.432812746432	-9266.776940153482	-677.6558725929493	-9266.776940153482	366.3346433555283	3.882873215283336	1.0866242614057637E-4	0.4790204658204734	1.040283559434034E-4	1.826933572391288E-9	0.4249086229502523	-637.1906373651699	11339.708715890389	4288.361125775107	723.1697726202445	259.2308765728964	24.827318822284653	10	28	30	3	6	0.1817804176977589	0.3277894237504381	0.3195425926167782	0.17088756593502535	
4220000	-9923.565964085983	-9279.50495149944	-644.0610125865421	-9279.50495149944	276.35529910811755	3.4961355268825463	1.4904042326282398E-4	0.43094763236435785	1.436237251402697E-4	4.2266247034681225E-9	0.45480656111690143	-604.4513277885575	21995.310542427345	1560.159460112053	645.9899250115204	109.17696969286891	49.68609910672434	7	33	29	2	6	0.1717729003641051	0.32460137541164374	0.33273815828922637	0.17088756593502535	
4230000	-9944.379231946885	-9274.259918812737	-670.119313134148	-9274.259918812737	335.1720766957145	3.4961355268825463	1.1652786762367724E-4	0.3975810450643838	1.166237000137932E-4	2.595771342842394E-9	0.43602511151506995	-626.9730763088145	19495.4980663311	1588.1661728414877	1660.5958164395354	1005.7368101330507	96.79491074867353	8	22	10	29	8	0.1717729003641051	0.32453534308832177	0.33280419061254835	0.17088756593502535	
4240000	-9904.897118630455	-9265.734230985796	-639.1628876446593	-9265.734230985796	265.06777150789037	3.6900395089806857	1.4046503272441068E-4	0.46928739951784226	1.392775546910835E-4	4.605682968787856E-9	0.48432143611590295	-597.3979098608529	18089.099755851425	892.1124253005147	957.5047908003501	619.1294734140158	69.97381943961302	7	12	36	14	8	0.17387001881864997	0.3465556757399127	0.3115620445695319	0.168012260871906	
4250000	-9949.799632960494	-9258.150333159774	-691.6492998007195	-9258.150333159774	473.4210650629608	3.5229913561260173	8.614811325230118E-5	0.46028517900295957	9.019893864972066E-5	2.051949463371061E-9	0.4991972624501343	-644.757366050862	31945.63450927937	19018.855046921	2848.6100234487053	1124.6307904070536	81.27320808327575	1	11	23	35	7	0.17694872635778822	0.3511768485726344	0.3038621641976719	0.168012260871906	
4260000	-9963.200598165095	-9263.49046486043	-699.7101333046643	-9263.49046486043	592.832034063979	3.5229913561260173	7.225668913513227E-5	0.46435988444525517	7.549778676036332E-5	1.5203705132606475E-9	0.507734181262555	-653.8189947162675	24419.829308827375	3221.011799234259	3189.640520334853	1972.6104704204618	185.62933264978307	9	19	13	27	9	0.17896647159503426	0.3511768485726344	0.2972890074238075	0.1725676724085244	
4270000	-10004.874790478367	-9270.555142714733	-734.3196477636347	-9270.555142714733	866.430543545293	3.4421717261332425	4.629641296906316E-5	0.40870040465907265	4.498530397771021E-5	4.291043999920651E-10	0.4577277798841199	-688.5093895330349	24834.90054631011	3496.256608382474	2585.1734580772863	2403.9943787164	172.53172607953667	13	22	11	24	7	0.17896647159503426	0.3511768485726344	0.2972890074238075	0.1725676724085244	
4280000	-9954.150811690886	-9269.57643010383	-684.5743815870554	-9269.57643010383	483.57831510159343	3.7234705305054177	8.353284320483445E-5	0.5096992967173929	8.44194416569427E-5	1.5485670066850016E-9	0.4574766059376467	-639.121966292573	63350.81946425413	1456.3856950738525	1179.216060813385	999.6595007744579	50.346257189737074	10	34	12	14	7	0.17896647159503426	0.3511768485726344	0.2972890074238075	0.1725676724085244	
4290000	-9933.233686750134	-9251.970972293138	-681.2627144569954	-9251.970972293138	396.37357662256755	4.212631883432007	9.741003934156168E-5	0.5002055629457288	9.902649735842103E-5	1.965626649856637E-9	0.48467368979157177	-637.4923163837077	18397.034681152127	1513.0751077106759	2291.734388511062	743.915056325395	54.65687682997409	13	26	7	25	6	0.17972785107573377	0.3511768485726344	0.29180170877848827	0.17729359157314406	
4300000	-9995.366226780181	-9275.998706850922	-719.3675199292597	-9275.998706850922	594.3509688763177	3.4507404130072414	6.202924749051598E-5	0.45791111549657737	5.978873273452534E-5	7.356700735010864E-10	0.4504364775512281	-673.9525146835515	19704.05413888747	2392.045700983382	3044.2855897750073	2053.5512029633283	144.59502844543343	11	10	12	37	7	0.17754776703782527	0.3511768485726344	0.3071772218515982	0.1640981625379426	
4310000	-9992.730389475691	-9258.253374819089	-734.4770146566029	-9258.253374819089	715.1471966381621	3.7462772265276847	6.312790604806862E-5	0.38417531017570533	5.946325011262733E-5	4.529194326812744E-10	0.36210209772317076	-686.1211759631947	39144.17488461681	35170.659866264185	4482.942877603884	1124.2293689026574	151.44784903733424	6	4	33	27	7	0.17754776703782527	0.3511768485726344	0.3071772218515982	0.1640981625379426	
4320000	-9973.449074230335	-9270.20557896238	-703.2434952679561	-9270.20557896238	411.44236911808906	3.5140527238830943	9.148163231970556E-5	0.3661184304309633	8.904481324672017E-5	1.0929118858612978E-9	0.37827106643613945	-661.0052402837944	8284.250416631528	2366.78672145796	2030.9266684242687	1352.6948356114601	54.84256588504591	13	24	22	14	4	0.18277236738618316	0.31087143501864906	0.3234411577126382	0.18291503988253008	
4330000	-9947.772421024216	-9273.926229500177	-673.8461915240383	-9273.926229500177	355.3686613405818	3.5082926143270834	1.1237951186555847E-4	0.31601754359805745	1.100455708283464E-4	1.3211890527273313E-9	0.3273037928432331	-633.6344006195771	10314.333189292192	2169.51460028157	644.3111800722285	647.1121699967748	30.524763255823657	12	31	25	3	6	0.18215219753793438	0.3439242820007653	0.3070524240934049	0.16687109636789596	
4340000	-9907.629793675907	-9269.53936453725	-638.0904291386572	-9269.53936453725	302.30818287478706	3.7940512846567023	1.4367702638112421E-4	0.3887222491351959	1.422346124339586E-4	2.465665786949818E-9	0.3526732392817018	-596.3630224905451	13901.029446860572	1756.4817333044057	195.02791151598066	633.0448701003937	27.687525228719867	9	34	23	4	7	0.17945273970631634	0.3534844224915958	0.3070524240934049	0.16001041370868352	
4350000	-9978.487532205227	-9263.808936887033	-714.678595318193	-9263.808936887033	710.059662030562	4.004465609458817	5.662583810513223E-5	0.5164467095059938	5.7722571135648135E-5	7.473209287200503E-10	0.48543066054153644	-668.2963303337191	28388.580645316917	4582.331656514971	1154.681236615497	2120.291811278323	56.02851057529093	8	35	22	4	8	0.19132425765557728	0.3534844224915958	0.29518090614414394	0.16001041370868352	
4360000	-9913.866386728218	-9268.662818724124	-645.2035680040929	-9268.662818724124	290.63328620687577	4.004465609458817	1.2590884788421335E-4	0.4684691105139513	1.2939724527334076E-4	3.708325573985379E-9	0.47462099344600667	-603.3208947250129	14665.392347710744	2479.923793293735	308.7072318497871	639.5461122353269	22.02887254561622	4	37	12	19	5	0.17541398745977493	0.343100655167145	0.3214749436643971	0.16001041370868352	
4370000	-9944.9943810837	-9278.950238680789	-666.0441424029103	-9278.950238680789	318.250846982738	4.1230561639549865	1.1968243179724112E-4	0.3418028721876127	1.1670798158162962E-4	2.0144801851930343E-9	0.37754393304161543	-625.6769395584997	7035.720278691459	1312.3936246397075	1621.387569795382	610.6303837313628	11.453352667198885	11	2	31	27	6	0.17541398745977493	0.3419719737358036	0.3214749436643971	0.16113909514002492	
4380000	-10015.19544742953	-9268.337226501439	-746.8582209280913	-9268.337226501439	922.5355895047074	4.7148464936491905	3.7771268302405034E-5	0.5390889855959121	3.989899220716489E-5	3.5432063577302754E-10	0.48622884709370906	-697.1566896482128	41663.3556303778	18032.979513150207	8842.435033889129	2025.0649372165128	50.08655111365798	6	2	29	34	6	0.17541398745977493	0.34449242292848903	0.3214749436643971	0.15861864594733951	
4390000	-10034.707410220099	-9285.24785767068	-749.4595525494182	-9285.24785767068	941.3276637790037	4.337207011255766	3.528848219413718E-5	0.41131934850741114	3.5964298580623845E-5	2.101769945434762E-10	0.4095928382215589	-701.5880314485702	36905.28656621153	5638.27229814917	4877.480525433624	2791.2900220865913	16.09579205842705	8	12	17	33	7	0.17541398745977493	0.34449242292848903	0.3214749436643971	0.15861864594733951	
4400000	-9922.643483414702	-9254.809320820497	-667.8341625942053	-9254.809320820497	349.2109317291115	3.947119020454785	1.0764693435310604E-4	0.5282401592963434	1.0345147140801584E-4	3.029221719979423E-9	0.5215391520898167	-624.2735821235025	13193.255039308564	1980.5518410400252	3206.6242366183096	631.6115672911762	16.387203222042903	11	28	6	27	5	0.19820149885256164	0.32659390024706303	0.30329931934759063	0.1719052815527852	
4410000	-9952.533686136472	-9282.27998279434	-670.253703342133	-9282.27998279434	336.92953476402806	3.947119020454785	1.175700945899533E-4	0.39748019766665393	1.1423838360494997E-4	2.326840991984711E-9	0.4304171887896257	-628.2376968395755	12026.363633244237	1800.3459463146135	1672.312798617144	821.3830919339056	16.429235541264617	8	29	8	26	6	0.17897232058974308	0.3415939112299788	0.30752848662749344	0.1719052815527852	
4420000	-9958.837162463311	-9256.96633048153	-701.8708319817824	-9256.96633048153	448.0975129036226	3.5005047534799827	8.19800774237294E-5	0.4348532641929922	8.150907920466599E-5	1.2417667633940438E-9	0.43345699102786267	-659.484194699093	19961.996117546318	5037.306098218635	1118.7869657186122	404.5138595155385	79.76334686988356	11	28	30	2	6	0.18148564270725098	0.3415939112299788	0.2931173548244655	0.18380309123830527	
4430000	-9988.347594922765	-9247.065596432303	-741.2819984904622	-9247.065596432303	909.0726672151415	3.5771760485451223	4.4238903272203215E-5	0.4812401559755154	4.1994904191940896E-5	4.0213205211852806E-10	0.4922586090259714	-698.4026103235354	27661.83023075239	7661.22319666691	2004.5289256039614	18.89571814520427	41.44395730298408	11	17	44	3	2	0.18148564270725098	0.3415939112299788	0.2931173548244655	0.18380309123830527	
4440000	-10047.085695100324	-9262.392369146786	-784.6933259535376	-9262.392369146786	1408.3473485701122	3.5771760485451223	2.498471316289311E-5	0.45457575532167627	2.6010323737295496E-5	1.7261230918451253E-10	0.49175158005495395	-740.7486683265766	32816.35150563165	6065.562015391258	2698.643436445792	295.27701113023704	2.651947819519292	15	31	25	4	2	0.19382545666615453	0.3307596897922338	0.2931173548244655	0.1822974987171467	
4450000	-9956.34368925816	-9266.003276873455	-690.3404123847046	-9266.003276873455	479.48843953285234	3.5744598584024505	8.05361145569877E-5	0.5042990980480258	8.021473406691289E-5	1.3999828759998606E-9	0.47122720415411146	-650.9049185159158	16912.348623862992	2080.180996078031	2068.456411103967	18.406768417034456	6.860225434438549	13	29	29	4	2	0.18520189080505203	0.3307596897922338	0.3060699916917833	0.17796842771093138	
4460000	-9972.117676879328	-9265.415944921868	-706.7017319574604	-9265.415944921868	689.3190823420257	3.5744598584024505	5.790008749164712E-5	0.5379547824451183	5.6075718692865157E-5	7.735547607497289E-10	0.4939060952883513	-665.8069855802262	30368.05537895649	2301.1251179414517	2583.638669584471	19.679869165978097	1.4418994719057365	10	54	7	4	2	0.18346195546145816	0.3343261773391647	0.3060699916917833	0.1761418755075944	
4470000	-9974.890688278801	-9261.09736639517	-713.7933218836309	-9261.09736639517	608.5724034777147	3.7084029405047234	6.579135817856245E-5	0.43437447547253255	6.45614306606706E-5	7.340945816757813E-10	0.4220936763244193	-669.1134576708254	15415.62866059206	2982.480545373589	1228.4259769416672	2266.9302228098472	75.63714590789365	13	38	15	5	6	0.19508884300859256	0.3343261773391647	0.30472577057310446	0.16585920907913881	
4480000	-9986.139785215502	-9267.091692917345	-719.0480922981569	-9267.091692917345	770.4210192933513	4.096314599818311	5.694372340290576E-5	0.5006605001478541	5.1913823871792215E-5	8.091021563229248E-10	0.508486333701076	-674.0123916527162	25468.072729318403	2833.033357154413	1827.6213340814563	1449.0118882085774	39.058381257771	12	40	8	10	7	0.19508884300859256	0.3343261773391647	0.30472577057310446	0.16585920907913881	
4490000	-10026.03440883807	-9259.32666217369	-766.7077466643799	-9259.32666217369	1300.6703891317686	3.8691294076018328	3.204077194804108E-5	0.45934980796626296	3.200249341302702E-5	2.1814318505976779E-10	0.4519638970151426	-717.157843530686	53092.14409468485	6544.762949552469	2628.4366210004896	4937.639713709494	48.52828491281531	10	48	3	9	7	0.19508884300859256	0.3343261773391647	0.30472577057310446	0.16585920907913881	
4500000	-10048.639113806563	-9262.678382265882	-785.9607315406803	-9262.678382265882	1750.353332086597	3.4678025758666124	2.348704708348661E-5	0.46894519336458196	2.21049613569345E-5	1.3389548339381483E-10	0.5087936893439893	-736.0726814702086	82904.4879551558	6000.509934564822	2890.8390229792376	4319.6570205627995	141.79105289613105	8	35	22	5	7	0.19508884300859256	0.3222876370174624	0.3167643108948068	0.16585920907913881	
4510000	-10134.070541722846	-9278.657948113352	-855.4125936094941	-9278.657948113352	3947.912794968988	3.8982817619080885	1.1058386140501344E-5	0.526453567480652	1.0626269747814405E-5	4.561255960010753E-11	0.6082618922736514	-799.9086795932327	251232.0867179384	7935.71775536228	15659.854072692893	7718.062080205037	686.7969673037701	13	16	14	27	7	0.19508884300859256	0.3222876370174624	0.31513732776820474	0.16748619220574087	
4520000	-10119.423380617447	-9270.134498517762	-849.2888820996843	-9270.134498517762	3427.5668025365985	3.736310859336026	1.1381115517377688E-5	0.7337577305697449	1.1572025264666697E-5	5.938019195343117E-11	0.6878551747354842	-795.4847024933398	105151.22763703897	12804.614723756706	11877.803916581526	7878.953526407748	390.77096511749374	13	4	25	29	6	0.19508884300859256	0.3248333281421436	0.3125916366435235	0.16748619220574087	
4530000	-9988.834968700037	-9245.378780632978	-743.4561880670584	-9245.378780632978	952.6302439432958	3.6173533587851603	4.160912442189307E-5	0.6713319286549267	4.1578767122847586E-5	5.990424051061673E-10	0.61054355749654	-694.8857740471612	75803.30736225338	3553.843031798381	3335.6711242126744	1708.7411346863382	14.585247070968203	7	8	26	31	5	0.1925575319227532	0.3273646392279829	0.3125916366435235	0.16748619220574087	
4540000	-9941.195263709318	-9258.637917642242	-682.5573460670767	-9258.637917642242	534.0348935456573	3.6498043506171203	7.516796026881192E-5	0.6853870526674196	7.3475958003931E-5	1.8017829703093268E-9	0.5679242480742742	-639.124413557262	33125.3477614773	6280.427336870931	1706.5407879634652	138.82787122607323	4.993311733949883	4	2	65	1	5	0.1925575319227532	0.3439301383572267	0.29602613751427975	0.16748619220574087	
4550000	-9921.988973582324	-9254.910605214303	-667.0783683680195	-9254.910605214303	443.0158513832724	3.6498043506171203	8.92810144058791E-5	0.5746168265213679	9.121113612142609E-5	2.8281264485446257E-9	0.5637262096818804	-624.6005793026598	26464.862406698292	2357.1012515448447	905.29058865164	414.6861442535123	13.331029480320487	6	37	27	1	6	0.1925575319227532	0.3349238582105174	0.2957093171630837	0.17680929270364618	
4560000	-9934.34892582654	-9268.594689324136	-665.7542365024043	-9268.594689324136	363.59304740389103	4.352656513909895	1.1272202549973136E-4	0.5882517874349397	1.1233754082887152E-4	3.877151515244188E-9	0.5780709443827647	-621.4335653138004	23235.941624304767	1540.7317090901952	1735.620677456489	952.1518104343131	2.3159663013465304	7	28	18	19	5	0.1925575319227532	0.3349238582105174	0.2957093171630837	0.17680929270364618	
4570000	-9944.558272624061	-9254.948298860128	-689.6099737639332	-9254.948298860128	472.74326640669614	3.862398975409903	9.059312537153209E-5	0.474255820343511	8.287429725645241E-5	1.6623182297834632E-9	0.4740598726582277	-644.2911396683628	20734.99409536387	2530.58118200902	4256.996276437586	1014.1235208306827	19.68669241219594	11	17	15	28	6	0.1925164929138916	0.32847646035751515	0.3021977540249475	0.17680929270364618	
4580000	-9957.158202819313	-9269.49789519449	-687.6603076248227	-9269.49789519449	558.5000831893997	3.862398975409903	8.577778609273262E-5	0.5441096015921366	7.654455789667146E-5	2.336489833146526E-9	0.5908453539529688	-640.0795327185141	39936.68880270372	1297.2946436503496	3647.207898470073	1418.952784734417	29.33087126411072	7	24	11	28	7	0.19407419055527003	0.32847646035751515	0.30064005638356905	0.17680929270364618	
4590000	-9957.263983855286	-9274.425664029794	-682.8383198254924	-9274.425664029794	556.9058713885574	3.862398975409903	6.583095407107334E-5	0.5040076167084644	6.410250056683023E-5	1.0233273468090592E-9	0.5062815444256191	-634.3449299690868	42950.48203164227	1837.7785831876333	5211.875416843675	1789.9358115440423	2.2620847548620726	7	20	5	38	7	0.18004928317232874	0.35146523270913693	0.29831273434292443	0.17017274977561034	
4600000	-10010.629441181401	-9271.251438643174	-739.3780025382272	-9271.251438643174	999.9512063598288	3.9044299121360253	3.6190321771087074E-5	0.5578110886305838	3.624950559489929E-5	4.015064602322069E-10	0.5471497316654672	-686.7004645700647	66010.36602809245	2438.5824751302407	11075.991728661067	2865.3647084387567	6.7559125342373765	8	16	11	35	7	0.18476083108485733	0.33263720718956163	0.3124292119499711	0.17017274977561034	
4610000	-9905.823744081936	-9263.001624212799	-642.822119869137	-9263.001624212799	308.41245411600084	3.9044299121360253	1.1918752112467367E-4	0.5087488921168374	1.1595886199730038E-4	3.505231668196206E-9	0.48622478763951427	-597.1309345004111	18141.69445717376	1343.2613880423314	3867.6119060702736	1078.6140379191509	1.0384789044471114	6	20	9	35	7	0.18476083108485733	0.33263720718956163	0.31220077329332435	0.17040118843225707	
4620000	-9932.077049347465	-9271.609841391562	-660.4672079559022	-9271.609841391562	418.1449318158922	3.7204759279748068	9.348274922487336E-5	0.5169501234888768	8.851310273873696E-5	1.9733833814074745E-9	0.5037037155160528	-615.9884094552082	35649.47784483065	3573.688436843533	799.1896616319964	911.578321052724	1.492116575118448	4	39	3	24	7	0.18476083108485733	0.33401552571532245	0.2948549578540609	0.18636868534575973	
4630000	-9882.50423463738	-9255.382320443487	-627.1219141938924	-9255.382320443487	240.0616446889548	3.7215924765505806	1.7567386167170626E-4	0.5479628752770268	1.5261675373580725E-4	6.929955838124879E-9	0.5277764069139657	-582.2501786231212	33704.00499688567	1783.6164576844978	2904.2946386024437	501.6580006596313	5.429587365402647	3	9	29	29	7	0.18749197509512663	0.34771539674881125	0.2879927743508549	0.17679985380520769	
4640000	-9854.542292780465	-9260.715123288546	-593.8271694919189	-9260.715123288546	157.15223732050757	3.7215924765505806	2.7290152135124373E-4	0.6026735261472167	2.521472745643458E-4	2.146308779412625E-8	0.5475210996457256	-550.9588037393447	10167.519475695484	540.9740158059902	2141.7047413891887	279.68638360867305	2.873223134074326	4	8	23	35	7	0.1856958752762016	0.31725485774625906	0.32024941317233213	0.17679985380520769	
4650000	-9855.378700889467	-9256.470133930756	-598.9085669587108	-9256.470133930756	179.53026403356284	3.899278873577545	2.1612356787762912E-4	0.639933202555832	2.0983938625930917E-4	1.5835984911362044E-8	0.5891169560429412	-556.3928043704336	17228.607697194897	2414.746012692475	1611.0504839965984	378.88028202936056	2.4562763747623158	3	6	22	39	7	0.1856958752762016	0.31725485774625906	0.32024941317233213	0.17679985380520769	
4660000	-9910.176631558237	-9273.18421010311	-636.9924214551271	-9273.18421010311	219.09018593628156	3.899278873577545	1.848215943165302E-4	0.531407792557273	1.8420291676327284E-4	1.3171460605276347E-8	0.6169855746428267	-590.5003318032627	104271.50439064206	5959.121107192939	1607.9258244344476	477.22212553478766	18.265454924819817	1	11	25	33	7	0.1856958752762016	0.33154289853668906	0.30596137238190213	0.17679985380520769	
4670000	-9914.155352628533	-9265.264293389697	-648.8910592388357	-9265.264293389697	237.49167389050473	3.5481427128536773	1.5845612621739696E-4	0.49210266686382387	1.6546684759288012E-4	6.2581142450256565E-9	0.5040680714760094	-604.8167785710922	18068.076995629617	9277.290434119228	2748.278296092167	472.29934487102304	24.410250363995566	3	13	21	33	7	0.1856958752762016	0.33154289853668906	0.30596137238190213	0.17679985380520769	
4680000	-9926.317008251699	-9262.105898597987	-664.2111096537116	-9262.105898597987	343.023354434487	3.5481427128536773	1.0684587102686694E-4	0.4250230937378397	1.0631175670632995E-4	2.04699641881569E-9	0.43600892246848993	-619.5914431695195	23688.343374317537	1175.3419944378422	3094.304341632419	657.8615726866511	0.7899963989816834	6	2	27	38	4	0.1856958752762016	0.32677357673515384	0.3141953486671411	0.17333519932150387	
4690000	-9969.907646176787	-9280.387316034894	-689.5203301418927	-9280.387316034894	421.4208901947553	4.058382991815808	8.396502659618213E-5	0.4326369837790077	8.766160482919622E-5	1.3768509754154001E-9	0.4227944345004511	-644.478983915331	22472.24514195467	3817.441603527683	4122.763364604204	887.6977602596628	1.9902788424006486	6	29	5	33	4	0.18734077793581053	0.3402156791425798	0.29723182675968124	0.17521171616192888	
4700000	-9945.659939231527	-9252.54439047178	-693.1155487597488	-9252.54439047178	428.9294379339058	4.058382991815808	8.304537709264444E-5	0.4524348386570401	8.598201900229188E-5	1.453680877497333E-9	0.45273905025476846	-647.0977584142962	51596.80434475746	3824.369231136454	3245.6052982658903	686.6245988877059	47.35720140155154	8	10	17	37	5	0.18734077793581053	0.3366486398931295	0.3007988660091315	0.17521171616192888	
4710000	-9968.884333613938	-9269.121077492793	-699.763256121145	-9269.121077492793	488.34739811131755	3.9449262793996533	7.242252337797872E-5	0.4928468039611567	7.149282637991696E-5	1.2486267488256075E-9	0.515155781257708	-652.2032887555775	64053.441879166	8199.190805446695	4301.952950290815	910.0389779245259	11.647337805312649	5	4	32	31	5	0.18734077793581053	0.3366486398931295	0.3007988660091315	0.17521171616192888	
4720000	-9930.501516848424	-9258.393254210006	-672.1082626384186	-9258.393254210006	396.24751853967194	3.7070270579324776	8.651000453037177E-5	0.48052088051598724	9.168113986470104E-5	2.150036520004463E-9	0.5288175841679141	-625.7584308076183	70503.61207222553	951.7496866620413	2159.3766109100998	724.1065165169448	34.99497490548661	3	3	31	35	5	0.18435460869990689	0.3366486398931295	0.3037850352450352	0.17521171616192888	
4730000	-9939.61188728948	-9258.188943722696	-681.4229435667838	-9258.188943722696	424.32137534279605	3.7070270579324776	8.619133111362872E-5	0.47089737057495296	8.522581379956414E-5	1.5978297047500025E-9	0.48928593829833117	-635.3359046115387	22908.89422267349	1821.2462890053648	5401.7344824611455	581.3946716560563	108.46171894544052	6	15	11	39	6	0.18435460869990689	0.3330657280482399	0.3037850352450352	0.17879462800681845	
4740000	-9944.649792958118	-9255.849583832118	-688.8002091260006	-9255.849583832118	482.3619350717309	3.782235411694315	7.993873911363044E-5	0.5270235377523014	7.829262277302194E-5	1.8253693136890776E-9	0.5359087441677693	-641.2857785633944	23721.203398082962	4242.0150343120295	9916.375838659402	864.81912963119	17.78163309069303	10	21	5	35	6	0.1777890006798263	0.3499540148848866	0.30992931191871886	0.16232767251656874	
4750000	-9934.10781475399	-9261.048311305629	-673.0595034483605	-9261.048311305629	384.1209655717313	3.654198737805282	9.526432549040069E-5	0.38630039196047605	9.401807262187491E-5	1.459172575821477E-9	0.39768429339268063	-630.9826550159787	12847.381951439787	3659.1380735014604	1635.6507970125206	681.0664356702042	4.479793113476034	9	25	11	26	6	0.19393530482886717	0.34289401586605384	0.30261910699752576	0.16055157230755376	
4760000	-9935.845893518243	-9273.181915872545	-662.6639776456981	-9273.181915872545	324.05873946047296	3.654198737805282	1.1242298618106631E-4	0.39710260489465127	1.1855213737072498E-4	2.9302520455001248E-9	0.4618147666118613	-620.7045336385403	21601.43432595684	2019.1569508017808	504.4738427297555	685.1936824079548	13.974028205253394	9	34	15	13	6	0.18847161588251166	0.34289401586605384	0.30808279594388127	0.16055157230755376	
4770000	-9877.07091380983	-9274.7198844727	-602.3510293371291	-9274.7198844727	184.3649514625477	3.8422081360961053	1.8962453391067964E-4	0.4394199499724596	1.957221773421918E-4	7.7723928884468E-9	0.4620418026723674	-562.0248223112578	3098.5815146312125	6183.931581806801	1154.3231891323446	347.3476719879438	1.2080208046122833	4	6	31	30	6	0.18847161588251166	0.34289401586605384	0.30690281929504765	0.16173154895638736	
4780000	-9899.613014121733	-9269.192692808063	-630.42032131367	-9269.192692808063	259.9656913172489	3.7991949328956878	1.3113521739156945E-4	0.41782115855043167	1.3861261646254774E-4	2.975020446994048E-9	0.41224137329733523	-588.9476386508354	8157.80175127714	3161.5626192512586	2707.2303361731474	427.0535069098084	0.41485075723954695	7	1	36	27	6	0.19467725538922168	0.3405750799123832	0.30301611574200826	0.16173154895638736	
4790000	-9875.412927031566	-9261.850323907358	-613.562603124209	-9261.850323907358	205.42641062655525	3.9199071299768637	1.6677719520851594E-4	0.4972035978941404	1.7332721037938584E-4	6.6733972851874515E-9	0.49429421785734423	-570.2397659992405	25031.686987269302	1972.2202154925565	2191.470540851805	420.4811390657863	0.4544738340905059	6	25	14	26	6	0.19467725538922168	0.3250273152822499	0.3185638803721416	0.16173154895638736	
4800000	-9931.580873300414	-9267.790162595045	-663.7907107053687	-9267.790162595045	392.08693864817144	3.693634433720982	8.876387374561108E-5	0.49224249284866434	9.023225407243186E-5	1.8117042717899825E-9	0.4833077797398524	-620.2127855682935	12779.983371392891	2042.0519063260076	676.9094422024558	1609.6323975973628	1.3463825025029317	9	32	16	14	6	0.18841698073245058	0.3220195459081686	0.32783192440299397	0.16173154895638736	
4810000	-9943.16554924442	-9275.998875599325	-667.166673645095	-9275.998875599325	444.88649633384944	3.8120369527601947	7.862927606081041E-5	0.45970948884035195	8.040554455970682E-5	1.4036066119066805E-9	0.4913862783426788	-624.3072099567083	16274.834975263051	2968.9269996362987	890.7284123562972	985.0416035793581	0.6789669308558554	9	39	9	14	6	0.19723149074461493	0.339800711088725	0.2992479237346375	0.16371987443202315	
4820000	-10016.791624402797	-9269.809294349116	-746.9823300536814	-9269.809294349116	1274.2593937727759	3.651822198121677	2.8681186242330428E-5	0.5890720464774936	2.7173125636785452E-5	2.6278783977968574E-10	0.6174220654263123	-697.6273327870312	63170.657941728474	6191.734733262449	2000.672584100339	3484.7295445725867	0.9243938191319703	9	40	11	11	6	0.18354095070914442	0.358815086592785	0.293924088266048	0.16371987443202315	
4830000	-9994.025129544098	-9270.568657353242	-723.4564721908549	-9270.568657353242	901.2812624520616	3.651822198121677	3.6484791649953224E-5	0.56561846876519	3.8280693820290174E-5	4.247184686255208E-10	0.5597862631811183	-676.6907579190663	50694.69734449187	3981.688090547627	1648.3261819432714	1636.0763930795447	0.46982306076052943	8	35	17	11	6	0.16592016566593853	0.33914376496922605	0.3115448733092539	0.1833911960555821	
4840000	-9905.49092320911	-9267.017026259327	-638.4738969497832	-9267.017026259327	294.08759436401516	3.9291497201610683	1.1824952143871247E-4	0.4248028936509065	1.2397099489408608E-4	2.378917244517729E-9	0.4208440644461006	-598.1506147136098	7419.30199505049	1595.6767621615181	1186.494060274862	632.4232224603628	0.13476644236774968	7	37	10	18	5	0.17703607911058344	0.3398941276716728	0.3115448733092539	0.1715249199084904	
4850000	-9890.605201045697	-9260.744659392323	-629.8605416533744	-9260.744659392323	278.965415104148	3.684943019509369	1.3616575487123528E-4	0.4785821305309942	1.3000585854485867E-4	4.16899848478466E-9	0.49530549063362755	-588.8442625691096	21688.3489210778	1287.312952989975	864.1874658129042	327.82539404640505	0.17767323755970976	6	37	16	13	5	0.1878766533584718	0.3398941276716728	0.30070429906136553	0.1715249199084904	
4860000	-9890.46863679061	-9246.438244442743	-644.0303923478679	-9246.438244442743	253.33719300372857	3.684943019509369	1.5427218968577276E-4	0.3803197782116271	1.4875963287392275E-4	4.148669135205525E-9	0.4328367700597415	-604.3911937029321	6021.87393311596	1373.8744916651053	1215.2847335465854	616.2203364765234	1.4872714442036274	16	30	2	25	4	0.1878766533584718	0.3398941276716728	0.30070429906136553	0.1715249199084904	
4870000	-9943.470420700587	-9272.023931269563	-671.4464894310239	-9272.023931269563	369.1518900570883	3.684943019509369	9.738450941029386E-5	0.41669129664296817	9.648856493859356E-5	1.3000407700803344E-9	0.38188430800090645	-628.204307329188	18661.303670534588	4311.810753120026	2482.689171236813	570.3446227148139	4.835884592451533	8	1	35	29	4	0.19257823831929577	0.33519254271084886	0.30070429906136553	0.1715249199084904	
4880000	-9991.420517687044	-9270.147609247071	-721.2729084399717	-9270.147609247071	556.7074809963723	3.684943019509369	6.909246757070765E-5	0.44197208063881044	6.562217950791961E-5	8.619800176190175E-10	0.42935797140169835	-675.6124190431908	18098.378210101495	6097.775931043167	5534.060934622044	1238.1730517296862	49.26838930154532	8	26	8	30	5	0.19257823831929577	0.34028424908213034	0.30070429906136553	0.1664332135372089	
4890000	-9910.287821217953	-9269.318744932383	-640.9690762855694	-9269.318744932383	211.41598917402362	3.736339466549204	1.9863147463998387E-4	0.45687864033065406	1.8753213853769455E-4	9.636923511216257E-9	0.5166002720442386	-602.5077011299097	3452.2435529367017	2419.3823355306254	525.2612134597036	423.3006514890405	76.30842541520563	7	23	26	14	7	0.19257823831929577	0.34028424908213034	0.30070429906136553	0.1664332135372089	
4900000	-9903.724080308995	-9262.82392999304	-640.9001503159566	-9262.82392999304	309.0740524811739	3.865103121585018	1.7138975356049244E-4	0.46942920206876576	1.7862967919082668E-4	7.571293675773819E-9	0.49555453495236423	-600.7989845989302	3736.890299238575	4721.002220228524	1094.9464547219404	400.97046209953834	35.509458115520076	2	15	23	31	6	0.19109477408380665	0.3457176638704454	0.2952708842730505	0.16791667777269803	
4910000	-9912.249562214134	-9252.532908574654	-659.7166536394798	-9252.532908574654	324.87520096092857	3.865103121585018	1.3870026962759747E-4	0.532815985058598	1.4133953277422983E-4	5.83889711822275E-9	0.5535880711052046	-617.7819439610921	6905.583980629889	1296.2298389220368	2338.603757690055	667.9079757049823	51.51173089283828	11	8	12	41	5	0.19109477408380665	0.33233521416875	0.30865333397474587	0.16791667777269803	
4920000	-10021.410683282124	-9265.043133426478	-756.3675498556468	-9265.043133426478	1019.673945774169	3.865103121585018	3.5431267521094605E-5	0.5705741489509155	3.7712512668906047E-5	6.039289530000319E-10	0.6426333956042878	-710.9049201549163	67491.21097561666	12034.01194136185	3209.5914307236635	60.43531184848999	35.45444554613516	7	22	41	2	5	0.19109477408380665	0.33233521416875	0.30865333397474587	0.16791667777269803	
4930000	-10090.894679353161	-9262.480511529877	-828.4141678232841	-9262.480511529877	2412.2282819736465	3.865103121585018	1.385394038381003E-5	0.5135630286489187	1.4529991135338382E-5	8.476525260465247E-11	0.6002559352177648	-779.5219376384641	91209.65252468603	17484.524799224637	5893.874986121112	599.7857114569385	101.13553529396381	8	26	37	1	5	0.19109477408380665	0.33233521416875	0.30865333397474587	0.16791667777269803	
4940000	-10102.694851526427	-9266.0079590185	-836.6868925079276	-9266.0079590185	2498.983378770802	3.573571936564134	1.4573717418453877E-5	0.3597050731856362	1.4967781146692155E-5	3.9298373240469276E-11	0.41713408421896225	-785.0801460214798	85623.75161081975	16880.712489042224	6182.129178338302	7383.946641640647	148.78886623451592	10	31	25	5	6	0.19109477408380665	0.32587748067329614	0.31511106747019973	0.16791667777269803	
4950000	-10065.961753605228	-9262.19638957331	-803.7653640319187	-9262.19638957331	1499.2528969508508	3.573571936564134	2.38295731436456E-5	0.40571333273651605	2.488284744540159E-5	1.165547583194186E-10	0.4345596586711009	-753.4005971686885	30383.06520148883	36735.133920686865	13163.332172570977	2907.8990562390336	123.44561893373032	11	1	28	29	8	0.17442443773549918	0.32587748067329614	0.31511106747019973	0.1845870141210055	
4960000	-10183.287175097339	-9269.890288417544	-913.396886679795	-9269.890288417544	6209.167761135404	3.4066047495695893	6.12176565197837E-6	0.4814220862953053	6.501495916421409E-6	1.0906398047351543E-11	0.5149987296026476	-855.2095539625602	290609.05370544933	61222.95086631569	53294.77429738334	13484.518093827191	1862.4860500320183	7	9	19	36	6	0.17442443773549918	0.3279078485898508	0.3130806995536451	0.1845870141210055	
4970000	-10069.581372726823	-9261.643260787001	-807.9381119398228	-9261.643260787001	1708.2874890146445	3.74692024788476	2.344460554360346E-5	0.5432646817444162	2.395245627702468E-5	2.0829193235120426E-10	0.5889962157444681	-753.5410206231714	94560.65181078197	8821.329174757639	28911.212765735945	3384.079602471873	141.30558305886325	8	16	9	39	5	0.17442443773549918	0.32783432079398983	0.31315422734950604	0.1845870141210055	
4980000	-9930.575521037801	-9254.152823083621	-676.4226979541801	-9254.152823083621	432.76542822243385	3.611994073093474	1.0655713866707488E-4	0.4731794318723577	1.1381562389688841E-4	2.9487205219806306E-9	0.4976137099780662	-631.4154540934636	20284.620982863406	5881.317394303296	3398.4440092627374	976.7434979295887	139.7145251605091	4	16	14	35	8	0.17442443773549918	0.32783432079398983	0.31315422734950604	0.1845870141210055	
4990000	-9907.045628398162	-9258.59351134667	-648.4521170514936	-9258.59351134667	322.4107351009426	3.8051561546416965	1.49228867039597E-4	0.4143137566635032	1.648416146150635E-4	4.2179436387857655E-9	0.405437777665499	-607.2211694216516	6178.429770450903	1291.6829645720252	2364.0508634294724	583.1179753071718	93.9202602553599	16	7	7	40	7	0.19059680163658926	0.33775460232715937	0.30264892308524427	0.16899967295100768	
5000000	-9946.127568597882	-9275.322631474064	-670.804937123817	-9275.322631474064	389.5786122431909	3.683745686981535	1.2052723603358857E-4	0.4156498457633205	1.2404989448199283E-4	2.358809554342142E-9	0.4000802640644763	-630.3690800572064	7994.507685385434	2270.4227733928574	1155.775006342125	532.2381884057606	85.12785437552459	20	13	12	25	7	0.1907342537041658	0.33275310879340153	0.29783982292639105	0.17867281457604217	
5010000	-9925.488643118766	-9265.39608989287	-660.0925532258943	-9265.39608989287	375.24234955373737	3.786543841160642	1.4902646799484358E-4	0.3941929786862945	1.4786876285957426E-4	3.931523672475105E-9	0.4234711464783176	-620.0701886179273	4984.225850989801	1759.1080703088617	625.0822164252016	918.3220018877656	127.99333795092559	12	29	25	1	10	0.18689558361813016	0.33275310879340153	0.30167849301242666	0.17867281457604217	
5020000	-9889.373246814053	-9264.262381051096	-625.1108657629579	-9264.262381051096	276.5166247190883	3.6221496757293337	1.8300360524417753E-4	0.37238151553116466	1.8417647194316495E-4	5.6816326570366695E-9	0.42075058895686424	-587.683509499467	4554.607502407648	1369.1944000907197	212.1157527148549	363.5685507669906	46.13790036935712	18	24	23	5	7	0.1777367931514944	0.33692530221433015	0.3066650900581338	0.17867281457604217	
5030000	-9908.967618041122	-9277.665326938402	-631.3022911027203	-9277.665326938402	247.90415972696533	3.5706543358240572	1.7836319457862387E-4	0.3571052410542907	1.8567476915031653E-4	5.690106249477899E-9	0.40690770676803845	-592.4453649623096	5882.425097088674	1642.7648903849097	265.9463540151933	534.3334474721456	25.01986889879636	7	33	26	4	7	0.17492719997166278	0.3397348953941618	0.3066650900581338	0.17867281457604217	
5040000	-9919.430421982452	-9270.72624408426	-648.7041778981909	-9270.72624408426	318.8342087013845	3.5706543358240572	1.3819976447776992E-4	0.35015496270635726	1.4502932839854138E-4	2.5885223072224832E-9	0.3600196322927207	-606.4016774096183	25905.454825004657	2776.4453006390286	905.068259829772	587.4033328447596	46.19408972873043	4	28	23	14	8	0.1856419945026137	0.335099751456462	0.3055388963808839	0.17371935766004099	
5050000	-9934.374423004283	-9265.373648971901	-669.0007740323816	-9265.373648971901	557.257169786037	3.5706543358240572	1.0090809313295136E-4	0.36610139650600404	1.0714640330883302E-4	1.706941839575081E-9	0.3954185933583294	-626.3467087040289	16153.459509832139	3466.147778015075	454.6430020950597	893.2634316967888	117.65428790546571	4	30	27	10	6	0.1910884776595092	0.3322860296524773	0.29772931640426004	0.17889617628375407	
5060000	-10030.847697395122	-9270.875028227185	-759.9726691679379	-9270.875028227185	1262.0256647291621	3.9479149550137183	3.821178774305364E-5	0.33530426883531667	4.0260005156374355E-5	1.9806600583237397E-10	0.33825197636800836	-713.1771439158202	41656.82279634635	9549.8797812731	4104.91416858217	1245.8662097472597	223.87795292471074	11	19	11	28	8	0.19502082978665772	0.32835367752532874	0.29772931640426004	0.17889617628375407	
5070000	-9996.421810562908	-9284.787269760192	-711.6345408027157	-9284.787269760192	556.1754346782756	3.4791025255976655	7.728397077938251E-5	0.3299197105436049	7.875049355139858E-5	7.354703754125895E-10	0.3492444412498429	-666.580882554764	21185.151419061644	7613.7620157729025	3186.4845913445165	1033.597676087799	506.6142147831087	7	9	17	35	9	0.19316398401767482	0.33021052329431166	0.29772931640426004	0.17889617628375407	
5080000	-9955.27747103765	-9270.286394437006	-684.9910766006443	-9270.286394437006	449.9563362384423	3.5346038536044766	1.0153854897071824E-4	0.5160397934370089	1.0228101725905583E-4	3.323694879343098E-9	0.5541301126542499	-641.948524335553	7349.460507779627	9307.314260300178	2179.4669920199467	540.0012535882132	36.09786000622406	4	11	24	32	6	0.18479180055532263	0.3458143025197671	0.29772931640426004	0.1716645805206508	
5090000	-10045.713540412398	-9276.528215182625	-769.1853252297735	-9276.528215182625	1137.3933471124171	3.6339768911055876	3.883781947913171E-5	0.5869724036865674	3.953158527147146E-5	4.4428500110093173E-10	0.5315086801324168	-719.1732359629399	73815.01507838856	26764.710098651103	3213.48495092192	1861.6441294858482	277.3784854892531	2	19	24	26	6	0.18479180055532263	0.33022410994952894	0.29772931640426004	0.18725477309088895	
5100000	-10056.542833897585	-9269.949044431614	-786.5937894659702	-9269.949044431614	1562.913096916131	3.6339768911055876	2.8842970113125146E-5	0.43098758312712493	2.898833223818012E-5	1.3311278188791786E-10	0.4148831806042471	-735.7433497914003	62810.073718122636	26399.20145194348	12495.65810282181	2572.2463613390028	400.74961864536175	7	5	20	38	7	0.18479180055532263	0.3432881426671351	0.29732000961284943	0.17460004716469343	
5110000	-10094.395957591258	-9262.832403749671	-831.563553841587	-9262.832403749671	3175.846244965956	3.930791082761299	1.8678907322997096E-5	0.5119479739592416	1.792533760466622E-5	8.096690616066353E-11	0.506245628054727	-775.97820120789	114902.81702158014	128803.38063998078	30662.469393570154	3288.7720226227166	662.0188061928505	8	1	26	36	6	0.1983729110791606	0.33851099550842073	0.3020971567715638	0.16101893664085545	
5120000	-10166.501269781658	-9272.585797472	-893.9154723096584	-9272.585797472	4865.975282110849	3.930791082761299	8.522629695220045E-6	0.3409529937478988	8.594525389518086E-6	8.668338551461733E-12	0.35320122057796055	-838.33411033272	203573.06903467895	30586.877140989676	25033.84843973362	11549.271908730334	1258.6614056904698	8	4	30	30	5	0.1983729110791606	0.33851099550842073	0.3020971567715638	0.16101893664085545	
5130000	-10101.247113248506	-9255.159203564866	-846.0879096836402	-9255.159203564866	3445.4010795948107	3.4253298181580916	1.4934769856839515E-5	0.4327938280632992	1.4836620159865249E-5	3.407613646182338E-11	0.40980445435114243	-792.9880867335119	136404.4226350667	13528.09105518642	12320.472956641897	7001.145368679965	834.6934961051433	10	7	29	23	8	0.171684909479741	0.3345283314281211	0.3187866643415636	0.17500009475057482	
5140000	-10157.724882839664	-9268.345923864485	-889.3789589751794	-9268.345923864485	5059.39020968577	4.0557963721374	8.445008167092416E-6	0.4449820190072327	8.378230245112552E-6	1.4388090971738358E-11	0.46908261628325737	-831.9974510715105	257076.9669260877	41765.42739292463	58218.85360750902	6277.896761347106	1433.4365138884875	10	10	20	29	8	0.1916013053570097	0.3362541228564636	0.3016156433978413	0.1705289283886859	
5150000	-10145.35136994683	-9254.302439394116	-891.0489305527142	-9254.302439394116	6621.908303137991	3.763708996397325	7.913305684298283E-6	0.5235858640255943	8.182247487799941E-6	1.9197607020575876E-11	0.5546248563077051	-833.8630010808323	233504.06286125147	32893.515090401044	32066.750829207023	14484.413689899502	1918.362783392631	10	11	16	33	7	0.1916013053570097	0.32478872687630045	0.31301799527353436	0.170591972493156	
5160000	-10171.856904252458	-9263.200826043365	-908.6560782090933	-9263.200826043365	6526.281394221718	3.5969860758610306	6.0979690027226494E-6	0.48271439588102055	6.135688100384304E-6	7.527263919764984E-12	0.44874489011191937	-850.2699031437268	288804.1480312841	51127.522121852504	53107.40067098736	16378.30738408092	1326.061508807692	6	12	23	28	8	0.1916013053570097	0.3225648060954661	0.31301799527353436	0.17281589327399033	
5170000	-10194.231320751125	-9281.282568154058	-912.9487525970677	-9281.282568154058	6462.837380249838	3.5969860758610306	7.2728485247806225E-6	0.5538843659959062	6.9782160284952674E-6	1.6286557154824412E-11	0.5638941858256967	-856.8788115974638	127213.37887787464	59239.7935471634	33201.55452276882	10494.04144944681	1095.271204617955	14	7	25	24	7	0.1916013053570097	0.31057802915705757	0.31301799527353436	0.18480267021239885	
5180000	-10021.40806085476	-9263.102382890293	-758.3056779644664	-9263.102382890293	1444.6723948945908	3.666880288985356	3.846863236535796E-5	0.5295883512000267	3.747255408817987E-5	3.8447229655981025E-10	0.5534858302497704	-713.3404678991255	35359.55386666098	4811.565291671331	2302.049919219464	371.12513097846835	263.3337225006261	11	32	26	7	1	0.1916013053570097	0.343664400482126	0.30404892803972283	0.16068536612114193	
5190000	-9928.823383433342	-9270.458781538047	-658.3646018952956	-9270.458781538047	379.20466568181166	3.666880288985356	1.2972958702765213E-4	0.45205253105830406	1.338591895794186E-4	3.421894610762936E-9	0.4513019902263154	-616.9932363314728	5905.011573835549	2844.1428963713824	1658.4434081456307	912.6368464809758	78.22474802809334	6	12	9	42	8	0.19922460828493888	0.343664400482126	0.3024859449548781	0.15462504627805743	
5200000	-9928.890593900547	-9275.429830496038	-653.4607634045093	-9275.429830496038	345.06439434051794	3.666880288985356	1.4030197838455855E-4	0.4854507043365708	1.3531802056425318E-4	5.05805817551359E-9	0.5187841787664786	-613.7979124381353	9759.55226158983	1121.8067904928994	788.9274133264607	77.29051392956788	161.76616975693517	5	54	9	1	8	0.18557999471202458	0.3258474281771593	0.3085926683102082	0.17997990880060832	
5210000	-9922.704205758968	-9272.32087298622	-650.3833327727476	-9272.32087298622	252.85662006172174	3.9414721742915644	1.4880916860724255E-4	0.5052000413505796	1.425427658038571E-4	4.418994417217229E-9	0.4742703397286861	-607.4307892398871	18999.355266657323	1740.900739794808	1564.5773179952034	704.7588618475216	23.60338492016715	3	28	9	31	6	0.18557999471202458	0.3258474281771593	0.3085926683102082	0.17997990880060832	
5220000	-9889.066667098976	-9257.239101469804	-631.8275656291715	-9257.239101469804	260.9839640842804	4.143117738487715	1.6489932394377993E-4	0.48027074154992805	1.756250475193683E-4	7.551954421561251E-9	0.5208338629322864	-590.0333418028529	16837.389985326063	1488.9521231047906	1251.1778429854403	472.1645750513657	27.321577441672584	4	33	3	30	7	0.18686199956936672	0.3258474281771593	0.3131549068100142	0.17413566544346018	
5230000	-9878.046615924506	-9275.364718989891	-602.681896934615	-9275.364718989891	172.6310232880151	4.143117738487715	2.302567185036049E-4	0.487447487601017	2.4356900763083372E-4	1.7787198478542628E-8	0.5524675474223399	-560.7460873862798	16961.709756711523	1940.0653531500857	129.38503939383418	420.23717452929594	66.0235665870512	2	27	7	34	7	0.1749572192556727	0.3377522084908533	0.3131549068100142	0.17413566544346018	
5240000	-9897.982806198877	-9261.057345299569	-636.9254608993093	-9261.057345299569	262.45196426363685	3.9355781427063583	1.603061958684575E-4	0.5944097813579213	1.7955602718359263E-4	1.4046287786889375E-8	0.6602731441846198	-595.1016077970719	11797.7015822071	4153.996063107286	813.0240618188811	420.9660954701272	95.40303449201093	3	22	12	35	5	0.18304006288162095	0.3308139946439861	0.3131549068100142	0.17299103566437912	
5250000	-9916.988020154136	-9253.30138051125	-663.6866396428862	-9253.30138051125	297.97588870500186	3.9355781427063583	1.245167033682724E-4	0.6395202930780731	1.4407476808372968E-4	8.364717793919382E-9	0.6686463172259361	-617.4594215552206	46388.317850017134	5774.7864123380505	2055.8004046892142	771.5431862433747	66.96588998639997	4	1	35	29	8	0.18059661691012485	0.3308139946439861	0.3131549068100142	0.17543448163587522	
5260000	-10000.531497074691	-9262.440516022254	-738.0909810524374	-9262.440516022254	779.3382980618267	3.9355781427063583	4.989038207141097E-5	0.6909156376490925	5.140545103527939E-5	1.110181859446766E-9	0.6730018007420759	-687.0894586362308	69545.96101689625	3934.500447426768	8106.08173983516	2207.111920078444	680.7782404574031	5	14	11	26	21	0.18059661691012485	0.3308139946439861	0.3131549068100142	0.17543448163587522	
5270000	-10034.636136202993	-9275.049176768369	-759.5869594346236	-9275.049176768369	1329.5078221924	3.9355781427063583	3.813774814101633E-5	0.6555268874958081	3.6663371374853414E-5	4.909417507853282E-10	0.6109018804098401	-708.4660562310562	55588.728536045666	8396.754491068086	3610.341414793027	5951.985502951285	1255.4047510130065	9	15	14	2	37	0.18059661691012485	0.3308139946439861	0.3131549068100142	0.17543448163587522	
5280000	-9996.409113197366	-9238.432317703962	-757.9767954934028	-9238.432317703962	1303.0769465172614	3.7300469222081145	3.6790766173658004E-5	0.6354321190824611	3.659496999992913E-5	6.017189282989664E-10	0.6750900509758827	-706.5445034066402	99843.51417458891	12656.519590302782	8824.260367104021	1770.3740568769515	1056.8303543186278	6	17	7	27	20	0.17275356567556466	0.3478147442834589	0.3039972084051016	0.17543448163587522	
5290000	-9929.847420421274	-9255.360273350441	-674.4871470708329	-9255.360273350441	355.13320955192324	3.5349919226736857	1.0486597365502993E-4	0.6194498801694849	1.012759445159562E-4	5.38360088114594E-9	0.7221450072568207	-630.8031990192417	29443.249462729033	5168.853403732835	622.7648184726384	489.37729415249777	89.70410411504909	2	23	32	15	5	0.17275356567556466	0.3478147442834589	0.3039972084051016	0.17543448163587522	
5300000	-10008.141393350386	-9252.951832455423	-755.1895608949638	-9252.951832455423	914.4749906997506	4.000568022695982	3.944941493652488E-5	0.7072656726803115	3.996539609385318E-5	7.043648954752049E-10	0.6965740377754034	-702.2495860017988	225871.84578958448	6804.8429177335265	1921.526162905068	3929.0872681294277	643.4670313744956	2	37	25	4	9	0.17275356567556466	0.3478147442834589	0.3039972084051016	0.17543448163587522	
5310000	-9946.803864619602	-9268.356819893988	-678.447044725613	-9268.356819893988	421.65738286452614	4.000568022695982	1.0476291451525143E-4	0.6768015961735553	1.0081013864785293E-4	3.0490868825091416E-9	0.5936483528463162	-630.9037504309758	101557.53340802828	2189.256647653879	2270.5133733580205	652.3577208105232	156.4728801717702	2	33	12	22	8	0.17275356567556466	0.33868811338284704	0.3039972084051016	0.18456111253648705	
5320000	-9894.459502394264	-9260.18106820378	-634.2784341904835	-9260.18106820378	274.20834278358546	3.381924890694449	1.9903439868024407E-4	0.7751351310812187	1.8390843113907923E-4	1.5726907614798052E-8	0.6660972892827867	-591.3752582810688	8425.946237389973	1373.9815641473626	2561.0667135606145	424.67415919475746	164.24573840909432	6	22	14	26	9	0.19407559162252944	0.34055293098256656	0.3039972084051016	0.16137426898980275	
5330000	-9974.21981515943	-9277.907000399653	-696.3128147597764	-9277.907000399653	542.7881891982723	3.9478957642585275	8.472912592607077E-5	0.6264556045279288	8.506210221686153E-5	2.491644794009551E-9	0.5941874399081777	-651.4453543310267	18910.94071576352	2204.519189668264	3049.058896356261	647.3922375225787	291.03564827369047	6	25	10	29	7	0.18750074859120436	0.34373946612293405	0.3039972084051016	0.16476257688076032	
5340000	-9960.26049394875	-9263.140706613949	-697.1197873348013	-9263.140706613949	474.5027601853466	3.5788736590362054	7.047874529354709E-5	0.6148766163256413	7.78513720570228E-5	1.6463288511705727E-9	0.5436120937259749	-650.8933664085328	47454.678522162176	1442.6477179090257	1790.4672164993553	1318.6626092517322	98.6507014171578	6	3	43	17	8	0.1825767889801712	0.34373946612293405	0.3039972084051016	0.16968653649179347	
5350000	-9908.535661155685	-9262.188680716248	-646.3469804394364	-9262.188680716248	326.6839832506631	3.934466893996692	1.1425683942056256E-4	0.6116037196402502	1.204716603625271E-4	4.492334252437016E-9	0.5943344941841147	-602.0910213568172	15789.80002520035	863.6756238341446	2677.049178040174	437.37870275494015	46.62816440564294	5	23	19	24	6	0.1825767889801712	0.34373946612293405	0.3039972084051016	0.16968653649179347	
5360000	-9938.927386765181	-9270.991089537043	-667.9362972281382	-9270.991089537043	373.70754229228834	3.934466893996692	1.0210210859026271E-4	0.44675362328194546	1.0537221440542171E-4	1.8222566701842426E-9	0.4258952169293813	-624.4077714719724	31481.429416558683	2101.7394838740333	2076.704054605592	409.28353024291846	29.515188852544266	2	25	21	23	6	0.1825767889801712	0.34373946612293405	0.3039972084051016	0.16968653649179347	
5370000	-9925.447538416707	-9260.423346271422	-665.0241921452847	-9260.423346271422	356.22045589675446	3.5137666464264408	1.280903033570092E-4	0.5343766870172814	1.2730718561240032E-4	4.68962967023641E-9	0.5336658659819163	-620.0153829163669	47053.90895866954	2395.7035128887032	1853.2076881872438	696.5679549216487	52.42079767968481	3	33	10	24	7	0.1825767889801712	0.34373946612293405	0.3039972084051016	0.16968653649179347	
5380000	-9937.361391646637	-9277.145450903183	-660.2159407434536	-9277.145450903183	353.0203852908958	3.5137666464264408	1.2545632252272394E-4	0.5015357095398062	1.3031429507773089E-4	3.839192985797957E-9	0.480481734891619	-618.4804887170768	12323.277716047829	1846.3179973511715	1386.4202216049093	640.0964841429808	44.70449588283086	6	34	12	18	7	0.1825767889801712	0.3318000066262166	0.3039972084051016	0.18162599598851092	
5390000	-9938.09743523276	-9277.360531809993	-660.7369034227661	-9277.360531809993	367.3514617022024	3.699932703987178	1.4931474078613372E-4	0.4208462610567663	1.4984301022524286E-4	4.28309134218918E-9	0.43166085796021814	-619.7692003855655	5800.820197863848	4185.878039398208	1513.5042427535998	594.1154720560778	56.54809101773293	7	17	17	28	8	0.1825767889801712	0.3318000066262166	0.3039972084051016	0.18162599598851092	
5400000	-9956.34114393299	-9282.15194844475	-674.1891954882392	-9282.15194844475	377.90251836754123	3.928794258449619	1.1934074899104439E-4	0.46325627190930596	1.159074346968639E-4	2.7560584996772896E-9	0.45766680322590014	-629.4261187221466	34505.02234907131	5314.409125387914	2566.3953463305843	521.8778285959738	49.25046157186815	4	8	30	28	7	0.1825767889801712	0.3318000066262166	0.3039972084051016	0.18162599598851092	
5410000	-9905.844777639293	-9260.536135755916	-645.3086418833774	-9260.536135755916	243.1103508973007	3.835247141404497	1.8054965338045234E-4	0.5438085144986782	1.6867841933347345E-4	5.713724497183511E-9	0.4468914491165561	-604.3888978745155	7974.232453358458	1825.9091568233218	1083.0372740228897	654.8528170920791	28.346989806856023	15	3	25	26	8	0.1774754388549197	0.3450323129699087	0.295866252186661	0.18162599598851092	
5420000	-9888.426867072898	-9252.281631615977	-636.1452354569216	-9252.281631615977	230.7085765558147	3.835247141404497	2.1062876976398964E-4	0.5300098173588018	1.9103777585933063E-4	9.240220326089023E-9	0.5127040196851985	-596.0625443893101	3290.931210979679	1178.2150078892782	2463.2610045851875	340.8771425310819	45.41627594589212	22	6	13	26	10	0.1774754388549197	0.34372336906522344	0.2971751960913463	0.18162599598851092	
5430000	-9945.593704237406	-9268.827204145355	-676.7665000920516	-9268.827204145355	388.10695612789283	3.835247141404497	1.1719754493285646E-4	0.5992179747936808	1.1427920834422627E-4	3.46796724353136E-9	0.5205876956378109	-631.8788862646227	24271.039643042343	6205.4154134760465	2335.193064264808	672.0800675491147	56.859257481785626	8	9	28	22	10	0.1774754388549197	0.35607553773918976	0.2971751960913463	0.1692738273145446	
5440000	-9893.937605131665	-9246.073532996916	-647.8640721347496	-9246.073532996916	244.29517890677985	3.7660434735705266	1.7431035837818604E-4	0.5534692158244895	1.702812825577916E-4	8.239412851419068E-9	0.5636108097650983	-607.3635834069476	12800.826906682774	1424.6310146375922	943.708769870921	306.53972819415105	42.707229633475805	11	34	9	20	3	0.189977934395039	0.3435730421990705	0.2962102395910261	0.1702387838148648	
5450000	-9873.769279085955	-9261.883954248997	-611.885324836957	-9261.883954248997	194.1289898278015	4.033439682858124	2.4119858724685193E-4	0.4785609281314932	2.5430338845511654E-4	1.5407981573633508E-8	0.5113487811087623	-572.3456782808711	8646.142468115335	754.8557658605067	907.8333290550459	263.06360804760953	128.27311859914343	10	23	11	24	9	0.189977934395039	0.3371752739660689	0.30911836611237076	0.16372842552652173	
5460000	-9921.728416697113	-9268.46947903478	-653.2589376623333	-9268.46947903478	356.6427022257468	3.77238581820642	1.3868872270937331E-4	0.43905017964537435	1.4773702911479838E-4	5.177233673713745E-9	0.4893202012582716	-610.5198643284201	11994.688370278294	3845.859147131066	2259.7461806492665	688.0403418536276	84.8156144703728	6	10	19	33	9	0.18750184608825637	0.3371752739660689	0.3115944544191534	0.16372842552652173	
5470000	-9915.196330002846	-9263.811713974033	-651.3846160288117	-9263.811713974033	372.28100470415285	3.77238581820642	1.5549263616027956E-4	0.5087078985246807	1.581564573774813E-4	5.217837802188742E-9	0.4527678456706625	-608.6576308478164	7482.359890551034	2759.335988980169	3571.0174737062703	642.0377142331951	76.00767450053321	5	16	13	36	7	0.18750184608825637	0.34061576120258524	0.30815396718263705	0.16372842552652173	
5480000	-9963.618863151694	-9279.164015425915	-684.4548477257796	-9279.164015425915	444.17537793064304	3.939091045938484	9.739364086540283E-5	0.45664176156213265	9.782381063734734E-5	1.7760226135899323E-9	0.4435308020943193	-640.6993172376481	12687.737220799521	3337.718358183467	3494.478608025361	823.4262754809881	85.21817613866682	12	5	19	32	9	0.17625331166645883	0.3404216890802276	0.3127645196320773	0.1705604796212367	
5490000	-9991.716764289475	-9270.519642649579	-721.1971216398957	-9270.519642649579	768.7227873045009	3.596193715060734	5.4392340846956417E-5	0.3615990228188169	5.5525725423806414E-5	3.7739307405826064E-10	0.3628525543156031	-677.643598554015	50119.29992097013	3564.0226894146563	1367.8362166000602	74.20874797183575	143.64986437394168	11	26	31	5	4	0.17425617605723476	0.3404216890802276	0.3009218651250342	0.18440026973750384	
5500000	-10072.216130505647	-9287.474660535809	-784.7414699698378	-9287.474660535809	1561.2368212401325	3.596193715060734	3.1264949824593113E-5	0.3360976342829777	3.087236751486041E-5	9.821160504210063E-11	0.3231415272846009	-735.9453228838571	28763.99767660653	37251.47837784627	2441.824745427399	2426.090148160888	317.5510086873585	29	1	39	3	5	0.1939777102720912	0.3429609085456204	0.2983826456596414	0.1646787355226474	
5510000	-10095.551620017051	-9258.749651686336	-836.801968330716	-9258.749651686336	2381.841962809545	3.3138074459545774	1.7599781388731438E-5	0.4229097481783687	1.679029326813029E-5	4.966420884974409E-11	0.4243362617079952	-785.405784594256	113942.11493442378	21724.06234758101	2436.2636407099444	4119.097776445485	460.56819775565	9	24	2	37	5	0.19180196690305115	0.3429609085456204	0.2992364990424044	0.16600062550892444	
5520000	-10027.964917859743	-9274.035129386833	-753.929788472909	-9274.035129386833	947.4061241125844	4.248600760566903	4.748256240022779E-5	0.3687276099124232	4.669496329119182E-5	3.1654809592531143E-10	0.3902657427990268	-703.9801663173979	62281.34230533657	20101.83291329823	9353.006134685957	2040.0131715161651	410.04254267825587	4	3	27	35	8	0.19180196690305115	0.3429609085456204	0.2992364990424044	0.16600062550892444	
5530000	-10044.932748551322	-9261.324993042099	-783.6077555092234	-9261.324993042099	1922.0420728676308	3.90209200531857	2.7604073442174483E-5	0.5738188212767931	2.916476722277508E-5	2.180768418520478E-10	0.5286833037534185	-734.515006547273	47769.77715010222	7760.56249318381	5904.567449368489	2578.907328213839	166.35079584195165	10	25	14	21	7	0.17683561323833236	0.3429609085456204	0.3142028527071232	0.16600062550892444	
5540000	-10046.060148544117	-9253.560054849073	-792.5000936950441	-9253.560054849073	1294.25860077535	3.699915348773491	2.7159416535982046E-5	0.5527790788521376	2.876362638507899E-5	2.7714634554964355E-10	0.5913635784216202	-742.5432353803791	45549.310463214206	12914.51628714182	4799.534459561969	4581.9314864363305	156.2349355522405	11	17	36	7	6	0.18280205179723316	0.3421554730552453	0.29828411139151106	0.1767583637560109	
5550000	-10114.139901572478	-9269.504374033833	-844.6355275386445	-9269.504374033833	2679.8395196557954	4.131035995345283	1.6184941418247658E-5	0.4019356503237131	1.6907828294553408E-5	4.1539801680961415E-11	0.39065353845073353	-792.7785892582168	43867.97752995674	22650.84489355103	4187.940590635466	9075.599866692988	433.3976138134929	24	13	1	31	8	0.18280205179723316	0.3421554730552453	0.30127951051585133	0.17376296463167062	
5560000	-10162.394274199265	-9266.355387198808	-896.0388870004579	-9266.355387198808	4875.463410877222	3.917968959194854	8.702361831248397E-6	0.5073681221724252	8.551728611920253E-6	1.827128504132147E-11	0.5179096264335583	-840.4871820723744	136605.32965119317	31820.253423253067	21087.249774664753	13714.73226115437	1462.9371822419873	15	17	32	6	7	0.19003846584861728	0.34613162048710955	0.298027042838031	0.16580287082624262	
5570000	-10163.51888976601	-9278.257764715361	-885.2611250506491	-9278.257764715361	5081.681066460342	3.7834346887936943	9.633115675547323E-6	0.44615435997403274	9.29849923578854E-6	1.6246920647527024E-11	0.43954018184654625	-831.0134970313038	131660.88746535487	25128.64200571557	12078.802070828853	10584.458413229604	2001.744520494781	9	30	19	12	7	0.19040625158492983	0.3361090630286378	0.30645080557972565	0.16703387980670714	
5580000	-10195.67216938281	-9263.46255353349	-932.2096158493193	-9263.46255353349	10711.72357690587	4.184484889238954	5.496843843120972E-6	0.48661119840881467	5.55462865094819E-6	6.425032896297622E-12	0.45856712711094233	-873.2846593768212	204925.9414512879	155484.4848865297	33526.60370589669	21266.347704172123	2304.7753192503187	3	5	59	3	7	0.19040625158492983	0.3361090630286378	0.305780624522502	0.16770406086393083	
5590000	-10159.372220793608	-9262.729858428856	-896.6423623647519	-9262.729858428856	8871.136505801143	4.184484889238954	9.553139900792904E-6	0.5312248648577738	8.6895778577201E-6	2.1837820451755516E-11	0.49629674744233143	-837.3409604822727	261750.42406700455	294943.1750247203	30788.5743203698	9168.834651479434	1871.1754618420375	3	4	34	29	7	0.19528427889694516	0.33307523512092746	0.305780624522502	0.16585986145962583	
5600000	-10111.168069023806	-9270.201655691417	-840.9664133323896	-9270.201655691417	3559.2908766547516	4.057583233070997	1.842912391538428E-5	0.39766288520639514	1.77378699454526E-5	5.985847613583818E-11	0.41774846648205594	-784.6555920147447	378655.93797899113	88666.11837304092	14840.279897777407	4675.775499562192	1938.510658998257	1	5	38	25	8	0.1771938319405926	0.33307523512092746	0.305780624522502	0.1839503084159784	
5610000	-10021.39582645711	-9249.308487053597	-772.0873394035141	-9249.308487053597	1662.9934461842117	3.709840828988178	2.8120693479211527E-5	0.5539940265170873	2.6479047484553072E-5	2.5017771709066127E-10	0.5557197657162779	-720.3883884498907	51233.82706930096	4808.658644092915	15580.67495878468	2545.044317419278	113.1773488095454	3	15	15	36	8	0.18707236920403555	0.34046191937216946	0.305780624522502	0.16668508690129344	
5620000	-10134.294607095515	-9270.02342469121	-864.271182404305	-9270.02342469121	4041.054091906601	3.954080144709655	1.1430027904734891E-5	0.4262224007176851	1.0752982791487961E-5	2.0367907939224614E-11	0.4027138934646817	-803.6727683180134	254206.48841633945	10456.126175885212	64634.78536930627	6848.913975113115	666.0649950391844	3	14	14	39	7	0.19126154858678043	0.3362727399894246	0.305780624522502	0.16668508690129344	
5630000	-10112.91388583496	-9277.232920821556	-835.680965013404	-9277.232920821556	3241.8172758676787	3.954080144709655	1.6831245953565533E-5	0.4067483978988502	1.704089090301874E-5	4.586556498521935E-11	0.40441258804936864	-780.0076291447269	374139.1083534366	26753.55871334638	17190.730239396664	6865.622381277541	476.3045532719653	3	29	1	37	7	0.18264917383717558	0.3362727399894246	0.305780624522502	0.1752974616508983	
5640000	-10180.112155047625	-9268.979359541263	-911.1327955063626	-9268.979359541263	6624.469341129094	3.595865260556552	7.346103712950758E-6	0.42546913826749144	7.161377700873564E-6	9.519202496069957E-12	0.41783202359603616	-854.3074639525655	327308.3738692107	65951.53119912358	13479.054945282673	11238.075087850124	2876.5400962933286	8	26	22	15	6	0.18264917383717558	0.3132239607297577	0.32882940378216885	0.1752974616508983	
5650000	-10155.901088921248	-9281.38956673256	-874.5115221886874	-9281.38956673256	4229.66881343618	3.5683698423911197	1.0255417290932266E-5	0.478818382561909	1.0432956421100564E-5	2.4069161664251543E-11	0.4710146428893528	-823.2222727533183	81867.03434601726	34468.09514497923	6140.168411080813	1867.962779882536	1629.4372925761313	27	1	42	1	6	0.18264917383717558	0.3208487094800643	0.32836188957903045	0.1681402271037302	
5660000	-10143.689664581954	-9246.404381632185	-897.2852829497699	-9246.404381632185	5041.108423415262	3.5683698423911197	9.749164783249962E-6	0.6124175483082089	9.70191260807751E-6	3.314539532600448E-11	0.5949361377363575	-841.8884524290478	117123.44343443436	57424.270938002	16934.303686983218	10124.120569909228	1071.6746301024693	8	26	35	2	6	0.18264917383717558	0.3279727281402268	0.32836188957903045	0.16101620844356765	
5670000	-10135.678156801996	-9267.691572546148	-867.986584255848	-9267.691572546148	4127.191243530478	3.678591252026981	1.1118400338866371E-5	0.40358217014994574	1.0907812774061821E-5	1.8373341224289784E-11	0.40115830600401936	-813.5846886879756	78494.85578363159	21987.451565308016	38065.387405229936	8585.434647239874	645.2610950840656	8	17	15	31	6	0.18264917383717558	0.3279727281402268	0.3135793758453554	0.17579872217724266	
5680000	-10164.023393796197	-9281.277053679662	-882.7463401165343	-9281.277053679662	6217.902545414036	3.9944311340330776	9.339188576143138E-6	0.3747164628478571	9.454892071723512E-6	1.3056923548875523E-11	0.3808952765717919	-827.019157986689	241717.62655369093	36186.980272580025	23601.602489337438	9066.646922880056	1235.5448252934218	6	25	12	26	8	0.18264917383717558	0.33711818012700207	0.3127882150496223	0.16744443098620054	
5690000	-9988.570353565188	-9275.580050780309	-712.9903027848795	-9275.580050780309	625.4568904009066	3.9944311340330776	7.249290505149394E-5	0.3916273468284524	7.327750322648656E-5	9.615340991334273E-10	0.41371064124048723	-665.8641118666309	67130.24388565875	2364.0173125501196	3636.8079072000296	1076.784354464677	84.52349382958374	6	3	32	30	6	0.18264917383717558	0.32946531866491335	0.3127882150496223	0.17509729244828925	
5700000	-10011.962784703011	-9258.830688847544	-753.1320958554685	-9258.830688847544	1268.5852645283494	3.623533884868805	4.1047626046175914E-5	0.4496076526900733	3.9656789804954844E-5	3.3688537382900216E-10	0.43760074829137463	-705.4686571490058	31159.378727319592	6961.386046400907	8045.216419663206	1534.1771523220866	192.86313996378743	9	27	3	31	7	0.17815628948395093	0.3334787596602134	0.3127882150496223	0.17557673580621386	
5710000	-10009.744149676806	-9274.75196178612	-734.9921878906854	-9274.75196178612	876.86157005086	3.7648067036009247	5.092794069342178E-5	0.4548399350899602	4.969499674442589E-5	4.571624786894841E-10	0.4267886455306141	-687.2697100877488	29968.028501663575	15184.932384178413	4416.208834334731	2018.0667110316765	118.99045762847328	7	2	34	27	7	0.18965413297004316	0.3334787596602134	0.3053314126827644	0.1715356946869795	
5720000	-9966.923085130278	-9255.36383675139	-711.5592483788886	-9255.36383675139	684.5720859089162	4.03311618065704	7.24270244060687E-5	0.4386607696019349	7.189157010591919E-5	9.025263775179502E-10	0.42553005617044154	-666.7274475103405	13542.955572993907	7388.546351602865	3539.7925236162423	1215.0998392340045	80.95246967347883	11	7	22	29	8	0.1829606905685752	0.3334787596602134	0.315916708161685	0.1676438416095269	
5730000	-9926.28158114737	-9266.567846679622	-659.7137344677491	-9266.567846679622	340.32295110083084	3.4569744960153543	1.269123325117098E-4	0.5114334246349477	1.199737410463324E-4	3.0816955172355025E-9	0.4518065637680052	-616.3103833888157	11735.703698195699	4563.563101952742	2057.451080400965	1051.1739260585287	37.35037459009553	5	1	30	33	8	0.1829606905685752	0.3334787596602134	0.30911135875651513	0.17444919101469675	
5740000	-9962.636530725606	-9259.476032442215	-703.1604982833898	-9259.476032442215	580.3033514891717	3.4569744960153543	6.864115398638745E-5	0.5206996974449399	6.845893800578072E-5	1.0853940016044185E-9	0.47963614097634044	-657.7513485429388	15921.872653840972	9594.382487828001	3307.9192884488916	1266.0331186391738	19.366604188683457	12	1	20	38	6	0.1829606905685752	0.33711772366463494	0.3054723947520936	0.17444919101469675	
5750000	-9978.098007623177	-9261.823364297026	-716.2746433261509	-9261.823364297026	666.435237255657	3.6323517769408324	7.60757754707974E-5	0.5023401397572282	7.471410335290176E-5	1.417713747113122E-9	0.4991786937355978	-669.8271759098749	18545.875210199178	4441.223491177615	5426.587480036955	2020.1635730565433	120.554913720148	11	14	9	36	7	0.180162865121133	0.3546635522678983	0.30438643556695577	0.16078714704401337	
5760000	-10056.592774989893	-9258.528243341121	-798.0645316487713	-9258.528243341121	2052.1322968426866	3.6323517769408324	2.27802863930424E-5	0.4147891169362524	2.277725514837449E-5	9.79241121061923E-11	0.4334572014480803	-748.7495974463554	58896.6237667441	17510.56454926286	1737.2725935988371	2746.604351765762	685.3484429289082	7	30	5	29	6	0.180162865121133	0.35552309745271854	0.30352689038213554	0.16078714704401337	
5770000	-9976.197189559163	-9247.361026168835	-728.8361633903285	-9247.361026168835	705.0433265341861	3.8089686843065635	6.272243389966435E-5	0.5018167117921428	6.012675921110427E-5	1.0879463711983476E-9	0.5414413413529235	-682.7844344459511	36207.18374559607	5588.216020139991	992.3306720290643	1406.5109446630786	262.2016750004446	10	31	27	2	7	0.19065991664590815	0.3410690934456545	0.29340138423071016	0.17486960567772766	
5780000	-10003.200833788165	-9271.555938852158	-731.6448949360074	-9271.555938852158	783.5813525163262	3.686314453398644	5.058942779801905E-5	0.4916837839897441	5.483658450921961E-5	7.164690984753755E-10	0.4852180306091988	-682.2265291532951	119812.31007265192	5102.30785453711	1256.3959374882434	2418.8089635501196	201.31968082454168	3	39	23	4	8	0.18803130306715257	0.347880033111792	0.29340138423071016	0.17068727959034571	
5790000	-9923.360356145284	-9250.859867363028	-672.5004887822552	-9250.859867363028	379.88990548164594	3.686314453398644	9.974090826038116E-5	0.3951060601765418	1.0564908079872152E-4	1.862897118188341E-9	0.4052392999725295	-628.9550080024482	16290.056533500787	3108.9101839064697	510.3832005732952	1251.4066923231621	21.320884529908348	9	33	22	7	6	0.18320475746560963	0.3388308097511518	0.29694170061117436	0.1810227321720646	
5800000	-9952.649134548845	-9260.008378541475	-692.6407560073702	-9260.008378541475	490.4709582074669	3.686314453398644	7.000647163602993E-5	0.4214049602946055	7.434624006394216E-5	1.2801612951157936E-9	0.4831541124878802	-650.1861729506427	19998.722080906202	3025.2607828696882	1181.243458478795	633.774345831698	9.17248071034808	7	45	17	3	5	0.18320475746560963	0.3449907797645121	0.2988380991393991	0.1729663636304796	
5810000	-9955.97783742609	-9263.280842636681	-692.6969947894077	-9263.280842636681	489.96984548474626	3.7568952135287685	7.163102588911222E-5	0.440396500700623	7.245584152655421E-5	1.023352323330703E-9	0.4492826049853168	-648.6393482327256	28456.357442078202	2590.6659943994523	478.9487545854415	1041.8247174363892	7.522407882460061	6	46	14	6	5	0.19516308049439737	0.33303245673572435	0.3024097435546316	0.16939471921524707	
5820000	-10050.925558820307	-9254.674004795268	-796.2515540250388	-9254.674004795268	1478.584488920622	3.567504718879998	2.5962644194123216E-5	0.5788066252052328	2.5935312225112814E-5	2.0623324388719198E-10	0.5567342890348038	-748.1596638776261	60885.38645976601	11618.516751790443	4756.910249131927	972.2555775687572	12.374392442737305	9	26	34	5	3	0.19516308049439737	0.33303245673572435	0.3024097435546316	0.16939471921524707	
5830000	-10041.491282417966	-9258.14112521829	-783.3501571996758	-9258.14112521829	1444.2260823949125	3.697776476817799	2.383279482754368E-5	0.4196408244159045	2.4008452783095717E-5	9.50916765319682E-11	0.416475327741831	-735.9598817702391	92748.29137321575	8771.079252867277	2382.001553608795	960.9629550405485	10.740504653746305	7	39	23	4	4	0.19516308049439737	0.33303245673572435	0.3024097435546316	0.16939471921524707	
5840000	-10007.676124209474	-9253.69239965709	-753.9837245523852	-9253.69239965709	1066.190962592906	3.9425205955643348	3.2436552595743726E-5	0.5445935554342188	3.43577654323127E-5	2.855219517303016E-10	0.5250165229006796	-705.7253754951289	53258.43998775604	6665.609140398266	3296.7941626885595	2287.8713762263155	3.2053509526991544	11	28	13	20	5	0.19791437271232304	0.34206916192576214	0.2906217461466682	0.16939471921524707	
5850000	-10125.830703999512	-9248.38789974469	-877.4428042548229	-9248.38789974469	5633.933636002831	3.601795197485604	6.832924619509071E-6	0.5686207677485862	6.758448236521188E-6	1.577873516466703E-11	0.5805696143903083	-820.5759693421105	268506.40092319803	35498.44330324316	39246.58670951497	7177.504459760654	8.724767271197946	7	31	4	30	5	0.18744770322781767	0.34787462633379246	0.2906217461466682	0.17405592429172215	
5860000	-10064.84994484106	-9256.488359038656	-808.3615858024045	-9256.488359038656	2292.229948492766	3.4246053646017973	1.5879813139356363E-5	0.5561518095602772	1.6115476479912845E-5	8.928246605990462E-11	0.5695886455210527	-754.750014696303	174802.5698688364	21399.79807300145	18102.37724194185	3386.766409723743	7.5097188340351515	3	9	30	30	5	0.18744770322781767	0.34671698970480475	0.2917793827756559	0.17405592429172215	
5870000	-10106.033422407148	-9250.515673101796	-855.5177493053519	-9250.515673101796	3231.0636532134454	3.509648229431919	1.1026934837166537E-5	0.5511941416900126	1.1628767667327638E-5	4.608486445091976E-11	0.5858709052246852	-802.3441288148216	127954.8305011699	22460.242080873224	9888.707833183205	6067.499444145959	462.55120532541196	13	24	1	34	5	0.18744770322781767	0.3405643968939541	0.2917793827756559	0.18020851710257277	
5880000	-9943.159116731827	-9241.047693413393	-702.1114233184343	-9241.047693413393	505.45562854720947	3.896564022544581	7.33561917699749E-5	0.5386144524598094	7.380390073438986E-5	1.9550976092736195E-9	0.5951420793591407	-656.7320708835832	43967.94231919529	4362.479388593773	953.6588495304413	971.8458016751387	37.25390579504952	4	35	18	15	5	0.18744770322781767	0.32998470442761874	0.30665535983243414	0.17591223251212992	
5890000	-9925.389849874178	-9261.589194319225	-663.8006555549531	-9261.589194319225	394.1987259166048	3.7978402924741554	9.296026762866605E-5	0.41813165887131826	9.493424372098297E-5	1.8966486750910367E-9	0.4533422252373508	-619.9116484708186	12256.40098886823	2167.0724055946685	259.3149660206732	1149.57789310017	8.619416114442755	6	37	12	17	5	0.17490126142467532	0.3568470783310125	0.30665535983243414	0.16159630041187853	
5900000	-9879.13395563354	-9243.033731544861	-636.1002240886799	-9243.033731544861	273.6814043444704	3.5061373260119564	1.4337277589262696E-4	0.44186512079298407	1.4093540479544761E-4	5.041176099327647E-9	0.48350623147904287	-594.1995297619304	14764.655771399504	1337.1527288796983	881.6954398230541	951.6266360021481	2.453685461020593	5	38	5	24	5	0.17682360757384302	0.3383906388821945	0.31146079171092533	0.17332496183303764	
5910000	-9874.865490037764	-9264.133611467001	-610.7318785707622	-9264.133611467001	193.50442883699444	3.5061373260119564	2.020878816292966E-4	0.390495968243615	1.9844844904414493E-4	6.3638819505099895E-9	0.4016576926684629	-568.2982162228515	37968.40509106815	1477.7941685601943	817.675802211422	525.5280738806829	0.7267824389859272	3	27	4	38	5	0.17682360757384302	0.3542210338870242	0.29563039670609564	0.17332496183303764	
5920000	-9881.140955592004	-9267.497419942738	-613.6435356492665	-9267.497419942738	210.26687645529776	3.800974703111061	1.9842941303086867E-4	0.4835204486252872	1.9295850444029795E-4	7.468395233033615E-9	0.4622400406731783	-572.3160127692395	21318.87914458462	1265.875282917762	324.7284157110765	522.426979376686	3.151279908442138	5	38	14	15	5	0.1810897103545512	0.34134741135251545	0.29667051944711886	0.1808923588458149	
5930000	-9887.979029000431	-9262.448962205257	-625.5300667951742	-9262.448962205257	217.58620586841636	3.7014077588609373	1.817228012705317E-4	0.5494175007254044	1.7772993376672782E-4	9.558475746400092E-9	0.5395840167781181	-585.266231256646	11913.095074968589	1075.8578165098	378.64243095600995	519.3380514959199	17.008285433069403	4	38	7	23	5	0.1810897103545512	0.3405890519783081	0.29667051944711886	0.18165071822002227	
5940000	-9864.750805978074	-9271.005336815457	-593.7454691626167	-9271.005336815457	144.93845100822122	3.593264167682522	3.0925992469930355E-4	0.4436071014749506	3.097314789830411E-4	2.0670638033836125E-8	0.47216793704399557	-557.1069438598441	2405.2059746653517	955.2888212287594	622.0139834053062	399.9861158380189	9.728192043357604	4	13	25	30	5	0.1810897103545512	0.3242929229700294	0.31296664845539757	0.18165071822002227	
5950000	-9860.349011077613	-9273.466459672396	-586.8825514052161	-9273.466459672396	136.86603583432057	3.841372136817274	3.010525505532155E-4	0.465442992772495	2.9336502771391934E-4	1.7672174312132836E-8	0.4557957919641026	-546.9424730359154	10577.202438797187	2043.2855398689544	814.9780205909758	341.55064837800154	4.093216177519631	3	3	32	35	4	0.17453213467732157	0.330850498647259	0.31296664845539757	0.18165071822002227	
5960000	-9856.4150989078	-9263.432538182373	-592.9825607254277	-9263.432538182373	167.26851611518816	3.841372136817274	2.484918066401905E-4	0.4672459723192153	2.2696300589806193E-4	1.2631689772775558E-8	0.4697462734120325	-550.6969983479541	18497.61725966868	691.6131722378032	1688.0029810287622	318.49221417414424	0.8003690065396959	4	26	12	30	5	0.17453213467732157	0.330850498647259	0.31296664845539757	0.18165071822002227	
5970000	-9896.545894942943	-9271.975875960881	-624.5700189820625	-9271.975875960881	255.3395950306107	3.6261320270445787	1.609697821379441E-4	0.45666349268939643	1.5197070166062695E-4	4.7806789178241045E-9	0.45673729234303867	-581.5871438893743	14825.07374142764	763.091814274868	2095.351227875404	546.9695405593628	1.7111295362074639	6	24	9	33	5	0.18164088899014474	0.3286458361992115	0.31296664845539757	0.1767466263552466	
5980000	-9874.333855387822	-9259.428559239766	-614.9052961480556	-9259.428559239766	245.41055210918384	3.6261320270445787	1.6155744990354232E-4	0.3655531497291556	1.6350650972523056E-4	3.842196416631513E-9	0.3769968273080893	-572.282543671623	14222.845563804247	512.3181123639627	1567.5569065355385	710.6837552139334	2.1550753999053547	7	24	13	28	5	0.1919213403528193	0.3286458361992115	0.30268619709272304	0.1767466263552466	
5990000	-9955.10394789531	-9260.294414009595	-694.8095338857154	-9260.294414009595	495.9362833923219	3.6261320270445787	7.119099353871673E-5	0.47364294158265424	7.692972808870168E-5	1.4477654114353683E-9	0.5210249351514585	-648.8967724838333	12326.714941022403	2709.2707961281876	6540.672755366446	1524.678810842264	2.488996427755519	6	17	18	31	5	0.18564880668221917	0.32833050673381176	0.30268619709272304	0.18333448949124645	
6000000	-9959.719394801135	-9267.927732956323	-691.791661844813	-9267.927732956323	537.2173738996289	4.181861275381904	6.628841705052118E-5	0.38148952527539226	6.805003561081631E-5	6.68929377718413E-10	0.39512260469246263	-647.2241199967751	18882.820761875304	3093.2691700024284	4061.208749697533	902.4263353912802	5.029588277200839	10	31	1	30	5	0.18564880668221917	0.35291341738792426	0.29904440293913065	0.16239337299072637	
6010000	-9952.808904470025	-9259.736385630229	-693.0725188397961	-9259.736385630229	485.55351648780567	3.831681099439141	7.592318497892203E-5	0.43478600111857146	7.682205164507917E-5	1.3943282937530952E-9	0.4986815121507571	-647.7889594665012	23930.25719397898	3620.9919499624575	4213.050587290179	998.7186230063318	8.600797387618702	9	6	25	32	5	0.18564880668221917	0.33766262533534347	0.30548155341198546	0.17120701457045234	
6020000	-9992.376818760522	-9277.49787703154	-714.8789417289826	-9277.49787703154	609.6581564803012	3.831681099439141	5.963779859829852E-5	0.4468815966695614	6.21373145455529E-5	1.176785510652651E-9	0.5660101213379644	-671.236050701112	11801.45146848001	5255.157448512631	838.6426268332535	1353.2226900976282	11.923291508722063	12	32	22	6	5	0.18564880668221917	0.34148936170214816	0.30548155341198546	0.16738027820364762	
6030000	-10097.39471448843	-9264.397202810302	-832.9975116781277	-9264.397202810302	2817.5754104452726	3.5038396808096333	1.2578927564209378E-5	0.38841722388874117	1.3302186027842657E-5	2.8074361216419658E-11	0.41435004984916946	-781.9898693020474	159992.21269607774	16883.78614935081	6095.286853867793	2599.141340784434	15.910245017709343	9	39	21	3	5	0.18904509600964065	0.3380930723747267	0.293627108131137	0.1792347234844961	
6040000	-10078.613061142963	-9263.485130215842	-815.1279309271207	-9263.485130215842	2127.3924208606622	3.640501220565788	1.6305495657205015E-5	0.42317221135764194	1.670206841844964E-5	5.0624251040288866E-11	0.4397204304608139	-765.7866414391042	111591.57505009958	11569.866533618839	5305.715680272556	1491.4794755243192	9.851350983298845	9	34	26	4	4	0.1920093911732762	0.33512877721109113	0.293627108131137	0.1792347234844961	
6050000	-9952.674387503817	-9245.632661917354	-707.0417255864625	-9245.632661917354	536.9662980837156	3.8341697702185242	6.129651378790212E-5	0.5346269106241986	6.77079299973179E-5	1.3537543581217998E-9	0.5640290605527553	-666.462271653604	18360.20992558144	3366.142827095207	776.028229763179	39.01895548594587	61.3339812020901	12	32	27	4	2	0.18624519132404144	0.33643409974402305	0.2946930987661587	0.18262761016577728	
6060000	-10015.013905194035	-9259.039311610783	-755.9745935832532	-9259.039311610783	1062.9427895858091	3.734467309637004	3.4271461041150716E-5	0.4402758708266247	3.582120640544856E-5	2.821044165427256E-10	0.48042013166225056	-712.7405133523158	26183.75038428428	7624.577905042438	1944.899147166204	83.9424943243929	105.53665137518357	10	32	28	4	3	0.18624519132404144	0.33643409974402305	0.2946930987661587	0.18262761016577728	
6070000	-10085.129842170752	-9252.872864053072	-832.2569781176812	-9252.872864053072	2181.911349132652	3.7091194821359887	1.599672575793632E-5	0.41309834869501827	1.6735858252375847E-5	5.051525661047351E-11	0.42727250296080715	-778.2508941673508	254620.66858444136	20558.92445270934	9050.817124171192	6509.296852431687	374.31813457370447	6	32	11	22	6	0.18902927046957158	0.33356575828751456	0.31920742564343163	0.15819754559948268	
6080000	-10069.612882042517	-9259.691073857626	-809.9218081848909	-9259.691073857626	1979.5786848543025	3.7978882042140087	2.0401604722144857E-5	0.4575035246393788	2.030300361597112E-5	1.0129293468315109E-10	0.5123165286896909	-759.4177426854562	156220.61419545967	12794.134129939712	4692.640798278274	952.214736542475	935.6727519369148	4	40	24	3	6	0.18653712309028575	0.3574913783010048	0.2977739530092272	0.15819754559948268	
6090000	-10016.283932710117	-9265.209038996953	-751.0748937131646	-9265.209038996953	1150.759562314497	3.8935804744787568	3.6708281736397736E-5	0.4976391182754304	3.731080410546777E-5	3.8224209719293763E-10	0.5164400524895932	-702.9091083952627	61852.35747923435	8229.194162761565	1772.6992253702913	2135.767862698962	60.84714642703759	4	38	18	9	8	0.18653712309028575	0.3574913783010048	0.28390755143063845	0.17206394717807144	
6100000	-10039.710753695685	-9254.769980975198	-784.9407727204865	-9254.769980975198	1529.871864988914	3.6228298162451704	2.669364815949813E-5	0.45704128285170476	2.620224445506409E-5	1.7648062227987677E-10	0.4997997779340733	-735.1253815888002	135960.0282101822	7888.911726029354	1120.2879861933475	2295.3247523005753	157.95534494327677	3	40	16	11	7	0.18653712309028575	0.3574913783010048	0.28390755143063845	0.17206394717807144	
6110000	-10056.69729978574	-9274.347009449748	-782.3502903359905	-9274.347009449748	1553.241211053136	3.951015679678637	2.6603014844189225E-5	0.39345061609317206	2.7121318368139367E-5	1.1693557523196817E-10	0.4012870223064235	-733.1876909188891	108848.1827361787	9393.362790439278	1311.9632682677907	2132.241928525799	277.57738970449003	3	45	7	17	5	0.18653712309028575	0.33927298989168003	0.3021259398399632	0.17206394717807144	
6120000	-10135.889620285669	-9253.541858128418	-882.3477621572515	-9253.541858128418	5520.588613466122	3.951015679678637	8.437957908602197E-6	0.4259918039386906	8.277894461107782E-6	1.1550277314739249E-11	0.4007704858903417	-825.4369469993339	312633.0269870347	23220.814429783233	6565.094316603442	16447.649844801526	1267.0183476586838	9	39	17	5	7	0.18653712309028575	0.33927298989168003	0.3021259398399632	0.17206394717807144	
6130000	-10073.145770930521	-9267.558860875859	-805.5869100546629	-9267.558860875859	1869.659842348924	4.104513512774645	2.171146651051942E-5	0.38689438902068063	2.1295751118369286E-5	7.808916972553664E-11	0.4215058549341691	-755.393763375649	87353.97051360214	10983.051360892596	1773.101847533338	3610.1288618475855	439.5339483571542	10	36	12	13	6	0.18078251464351017	0.3405136089975622	0.3066399291808566	0.17206394717807144	
6140000	-10180.588015147967	-9267.784288924817	-912.8037262231502	-9267.784288924817	8064.232330358302	4.104513512774645	5.4946925482097946E-6	0.3361247886261019	5.681061041131406E-6	4.498252808603317E-12	0.38269641684614825	-856.5440987684666	296090.9475075983	35871.82912583732	10493.646249598698	14554.397581666404	1620.1609771833057	9	38	17	7	6	0.18078251464351017	0.3405136089975622	0.3066399291808566	0.17206394717807144	
6150000	-10131.205151766038	-9269.601008423158	-861.6041433428793	-9269.601008423158	3558.1537026622696	4.269166553613772	1.0896768609963048E-5	0.33283921185542104	1.0971834717641343E-5	1.5949993670996133E-11	0.37373619458588186	-809.7622833183883	182918.86113789785	21843.05068125615	7411.336450839645	2315.6708896321024	767.0404459758277	11	28	29	2	7	0.19265045525029614	0.337834472625	0.29745112494663284	0.17206394717807144	
6160000	-10064.85610916464	-9278.908213912553	-785.9478952520867	-9278.908213912553	1890.245256335815	3.165439453741009	2.6212341958906896E-5	0.4184382052031428	2.812642439923087E-5	1.5097317177245204E-10	0.44681245556078036	-735.8552767197929	92402.7925955079	8707.939176405222	2825.584158229296	4125.835704238575	717.1328176269499	7	32	27	4	7	0.192382328359817	0.33883515617888266	0.29671856828322934	0.17206394717807144	
6170000	-9910.561855787942	-9272.530928866956	-638.0309269209862	-9272.530928866956	249.9202194790012	3.9898671106194414	1.8872717744505458E-4	0.5472159427489945	1.8834567698255462E-4	9.242114978619945E-9	0.5256551277303446	-597.4354817728421	8465.049548862724	1525.9616734838044	1304.4463221513586	350.67900761586225	98.12578989647622	10	33	4	24	6	0.192382328359817	0.328343062984021	0.29671856828322934	0.18255604037293308	
6180000	-9922.361302285923	-9255.924287090616	-666.4370151953054	-9255.924287090616	414.84673332772746	3.458147993712138	1.0746864497824487E-4	0.4811626493689277	1.1624288270283582E-4	2.9445765917797735E-9	0.490372140907842	-625.9897710122303	18324.743972424967	2112.4815582071697	538.8698753695445	258.7548036695662	79.43552124916575	9	40	21	1	6	0.18866988159905188	0.328343062984021	0.3076238347317236	0.17536322068520394	
6190000	-9952.766977785363	-9265.722324040124	-687.0446537452389	-9265.722324040124	440.45322188121264	3.9067092439854463	9.058347827272859E-5	0.403660913575613	9.79159977522746E-5	1.7125302896953516E-9	0.4523445598325173	-647.9603679762138	15167.037556366922	3504.686740648507	594.0155416971197	71.70888744808389	33.66276272070854	6	34	30	5	2	0.18866988159905188	0.3149253558452014	0.3054842145791453	0.19092054797660174	
6200000	-9961.926932113172	-9257.961937316093	-703.9649947970784	-9257.961937316093	639.4052222320312	3.9483082135659737	8.03970775438267E-5	0.402472851048443	8.002077690696318E-5	1.2616809853034856E-9	0.45104702282430964	-660.9334655876094	37883.3064416577	2948.278469939735	1131.7014902342612	143.4216866442697	192.9448985272302	5	39	24	5	4	0.18866988159905188	0.3246270279363216	0.3054842145791453	0.18121887588548158	
6210000	-10018.304612017706	-9275.75969941911	-742.5449125985965	-9275.75969941911	883.6889327145713	3.611875403342203	4.7979211036439316E-5	0.3197353495444805	4.875432579900201E-5	2.427785453916118E-10	0.3314926309126459	-697.230414928129	33580.45540041449	8185.050531913109	1099.3307460690987	1319.181257568077	130.75971149378395	6	37	17	11	6	0.18866988159905188	0.3246270279363216	0.3054842145791453	0.18121887588548158	
6220000	-9946.874615529963	-9251.760801276401	-695.1138142535618	-9251.760801276401	560.9905076539051	3.72180527056468	8.662646108198976E-5	0.47385789118604016	8.569927520479355E-5	1.804405603372577E-9	0.4953184941716805	-650.1782660802605	22241.175876073543	4165.419749665594	859.7726550717347	1503.9434069345548	224.1897568951609	6	31	28	4	8	0.18702977360988124	0.33794506080257763	0.31394516307865294	0.16108000250888854	
6230000	-9930.14299872325	-9263.559368189643	-666.5836305336074	-9263.559368189643	396.40852774612887	3.72180527056468	1.1093011226983782E-4	0.4534799295858113	1.1313197111592477E-4	2.8975051716866366E-9	0.4711448429704204	-625.8839547613592	10703.741422610026	2411.671279412329	554.3768303036175	556.3093559801238	63.19338837639069	8	30	12	19	8	0.18778608127576385	0.32700351157982144	0.32488671230140914	0.16032369484300593	
6240000	-9886.011613936349	-9256.296105672343	-629.7155082640061	-9256.296105672343	230.7048769934361	3.4830546848278043	1.689439123249435E-4	0.5340850131004241	1.846570208728551E-4	8.70853275322335E-9	0.5492919914801311	-593.1936681890295	9077.839739885409	820.8567691621845	241.27880165963495	75.64839471085341	54.67382473480217	16	25	30	4	2	0.1844915085356731	0.3156551007645646	0.32488671230140914	0.17496667839835353	
6250000	-9889.699615348713	-9249.72175290685	-639.9778624418624	-9249.72175290685	275.0445065511121	3.4830546848278043	1.6089515058513432E-4	0.49958180586856155	1.6875398725802777E-4	6.263010974981595E-9	0.4868912358873479	-600.7135191354089	6860.440164479392	1196.150053744502	405.75682565790447	543.4193812054818	67.06042151245617	20	19	27	4	7	0.19063123567975265	0.33369363011527997	0.30684818295069377	0.16882695125427397	
6260000	-9890.600118683038	-9248.604056136908	-641.9960625461307	-9248.604056136908	249.21311718622974	3.6487837604930107	1.8436989169863825E-4	0.4795812425598593	1.835238865636034E-4	8.232448526304735E-9	0.4954605310592905	-604.7508663502191	4045.476106898104	727.2795791832974	611.9524710107029	301.753139000178	57.5452070999008	26	21	23	3	4	0.19063123567975265	0.33369363011527997	0.30684818295069377	0.16882695125427397	
6270000	-9892.938088495577	-9256.19538453944	-636.7427039561371	-9256.19538453944	244.7820994786391	3.582662720664742	1.8851031727086493E-4	0.44318300090929447	1.959968414249126E-4	9.790682802200803E-9	0.5047397657537365	-599.2762081179629	3643.932709134938	1068.6785596630682	398.167789796828	455.43614781585745	51.11454682592506	31	3	25	12	6	0.1933044518747367	0.3297817979005968	0.31076001516537693	0.16615373505928993	
6280000	-9881.760986328925	-9249.501800959672	-632.2591853692543	-9249.501800959672	236.50440843294328	3.9156642412875065	1.7872733646563663E-4	0.4560509991001738	1.7724512636709363E-4	8.000603119120607E-9	0.49908256699347386	-591.8996899738668	6280.171873134268	3722.7331534218183	389.5047441867543	545.468029217612	37.10272033968345	13	17	29	11	7	0.19035342555552692	0.3297817979005968	0.3093300030257906	0.17053477351808602	
6290000	-9875.815846045745	-9265.998702950117	-609.8171430956289	-9265.998702950117	215.88541282228186	3.9156642412875065	2.460711959393294E-4	0.442926155632678	2.2448966951614042E-4	1.1137009462563867E-8	0.45531896614014655	-564.0493500139302	69112.64500381943	1871.680680631299	3075.5645858280204	321.7002155865762	64.22891196174197	4	20	4	42	7	0.19035342555552692	0.3282664316469536	0.3108453692794338	0.17053477351808602	
6300000	-9905.772650368079	-9262.71790347482	-643.0547468932577	-9262.71790347482	319.06536730803396	3.9156642412875065	1.4213486596927996E-4	0.4512928815942726	1.411985333111156E-4	3.825070879645578E-9	0.44269972813388164	-601.9884295291021	16617.63344018949	2343.3774366757734	641.8893032647987	420.2302286112814	41.33803928597373	7	22	14	28	6	0.19035342555552692	0.3282664316469536	0.3108453692794338	0.17053477351808602	
6310000	-10031.673355777111	-9266.667773356416	-765.0055824206962	-9266.667773356416	1411.1551298700088	3.9156642412875065	2.8266528228020762E-5	0.3925866199963697	2.8680826391437296E-5	1.4799422048592852E-10	0.43434950184921184	-715.1840212490947	110107.18172567722	11783.793775499322	1562.1431481987095	2491.392057585453	598.8309190374492	7	25	32	5	8	0.18776958130141957	0.3225955547712204	0.31910009040927434	0.17053477351808602	
6320000	-10025.340487760956	-9283.283667119136	-742.0568206418194	-9283.283667119136	1122.601588294172	3.762331987696162	4.240843770684219E-5	0.4123492379107775	3.966831185826217E-5	3.208445499490502E-10	0.43486616978953374	-693.2237176061196	39239.362244033066	17090.74550928096	1501.875196234124	3058.3276914632693	82.69111553106018	6	26	35	2	8	0.18776958130141957	0.3225955547712204	0.31910009040927434	0.17053477351808602	
6330000	-10035.730429827352	-9264.861093297824	-770.8693365295277	-9264.861093297824	1540.406047652567	3.8297373020265697	2.5600233978863193E-5	0.33642878887616917	2.5226405053009483E-5	8.209557657055143E-11	0.3690300588856883	-721.5626405472127	49138.264170171184	14014.570529378741	865.5494742329088	2871.9164618999234	82.85574397962455	11	22	12	24	8	0.18776958130141957	0.3225955547712204	0.3253714771738611	0.16426338675349927	
6340000	-10121.246530107222	-9252.417745390463	-868.8287847167601	-9252.417745390463	4949.566368924816	3.7612388504663894	9.280363600766828E-6	0.4639367204351608	8.501438766913304E-6	1.9997370144381732E-11	0.5155947934123439	-814.3395316391856	134580.05557732604	76296.18615041148	3564.0316216236315	6360.597690071563	624.4923393687711	8	21	23	19	6	0.1888196254810992	0.3225955547712204	0.3243214329941815	0.16426338675349927	
6350000	-10048.886170463053	-9260.803484887878	-788.082685575174	-9260.803484887878	1679.521934324466	3.6453640778679897	2.5157916847543924E-5	0.4867008169366783	2.4771026158011643E-5	1.8612926024952872E-10	0.5350156724390349	-734.2396267891173	123879.39521668483	17671.44162252743	2530.655930132403	8118.727705644134	315.29082491040367	8	22	38	3	6	0.20254270209734765	0.3225955547712204	0.31059835637793304	0.16426338675349927	
6360000	-9986.451149003871	-9259.834646836802	-726.6165021670686	-9259.834646836802	746.9790891679859	3.621524457174393	5.0193640921689784E-5	0.4864283243663594	5.5521122640973595E-5	7.494711661455791E-10	0.5264860205877644	-684.251589945521	20896.664599130614	3144.429471196961	1861.1388185909789	194.89968242602149	105.02287120453148	16	15	40	1	5	0.20254270209734765	0.32131793792836383	0.31059835637793304	0.16554100359635587	
6370000	-9994.624718639338	-9270.281816480945	-724.3429021583931	-9270.281816480945	814.8804953025649	3.597955063760173	5.005635592588854E-5	0.4690050267732036	5.486854977577271E-5	6.883114526281867E-10	0.48140920260515674	-681.0247713841844	28448.615367915474	2972.766193556826	954.3023156206871	145.34264762648763	324.39698510915343	12	26	32	6	1	0.19083013733048232	0.32131793792836383	0.31059835637793304	0.1772535683632212	
6380000	-10076.859414353512	-9283.767750337427	-793.0916640160854	-9283.767750337427	1937.0057661146645	3.597955063760173	2.242163836411235E-5	0.38721061296475895	2.2678597399187585E-5	8.998805124432109E-11	0.4212510829393517	-745.6228396726841	59998.0022412835	12503.364542693827	2713.8010381049985	208.34405166116326	505.5468095740845	8	33	29	6	1	0.1893781712831526	0.3166996786793781	0.3170022043373831	0.17691994570008662	
6390000	-9960.584660766912	-9266.232331915819	-694.3523288510928	-9266.232331915819	506.2850489781812	3.9139710747540675	8.349886975284599E-5	0.45458409090820895	8.777172662059439E-5	1.5407972638765725E-9	0.45769393335854575	-651.985561528053	18000.412453191497	3078.251623681229	771.6527520882616	140.94209043512285	328.1650593617155	10	31	28	7	1	0.1932995804205646	0.3166996786793781	0.3095610721074527	0.18043966879260498	
6400000	-9965.86176718707	-9263.197540704014	-702.6642264830562	-9263.197540704014	592.4722816719883	3.455034573069642	8.408901041681132E-5	0.44285638589626886	8.208111267669382E-5	1.5988525974846256E-9	0.47503326270886975	-661.9462223477336	16198.493343746442	4267.338311365463	574.110298172363	250.63594738127372	61.499002516430075	16	29	24	7	1	0.17302014050976433	0.3395143928726646	0.3043944264792856	0.1830710401382858	
6410000	-9951.784464731989	-9269.775352888277	-682.0091118437125	-9269.775352888277	448.7267991829306	3.9710736709869416	9.566232376757892E-5	0.4377234214798029	8.861165366773793E-5	1.8529429968452073E-9	0.46744659398162147	-641.8773054042148	11303.549915623069	3009.9060998268224	532.1984735699252	316.0371578038742	69.98745901836729	9	33	28	1	6	0.17302014050976433	0.3395143928726646	0.30256655113740455	0.18489891548016685	
6420000	-10002.239362475773	-9271.20037966883	-731.0389828069437	-9271.20037966883	786.2291292058472	3.9710736709869416	4.9627283166245136E-5	0.45004938951001117	5.1871502580800624E-5	6.786797684205041E-10	0.4980095292615766	-684.5822944002388	23010.19654246254	6907.468037922813	851.8558645887431	2100.9335840032804	65.91101915518432	10	31	23	7	6	0.18106883523643377	0.34219273334881034	0.31066284536606437	0.16607558604869188	
6430000	-9990.063392760316	-9268.75874520928	-721.3046475510356	-9268.75874520928	626.2873872632042	3.6991619443517583	6.0440509441114365E-5	0.41551119164077166	6.425603933900782E-5	7.219075847527855E-10	0.42819909196167516	-677.1421944601999	19405.14136221262	7758.086943577626	675.2191517530943	994.6103082485606	85.20303291937539	12	29	10	19	7	0.173267875336437	0.34219273334881034	0.31066284536606437	0.17387654594868865	
6440000	-10016.433376523388	-9272.1196998578	-744.3136766655873	-9272.1196998578	760.2806463668356	3.967818180157618	4.766491557752428E-5	0.34430613400941995	4.838470390322632E-5	3.1200428784323304E-10	0.361744395496841	-697.9600892249614	51893.8881321961	4592.973308700479	1239.6263900665201	1711.7129568481787	156.3760483838083	8	37	16	9	7	0.18695395474097914	0.34219273334881034	0.2969767659615222	0.17387654594868865	
6450000	-9963.0701334374	-9254.30412192917	-708.76601150823	-9254.30412192917	491.0000248686928	3.5827869402229853	7.530126497708807E-5	0.42615466619304054	7.741895433073088E-5	1.232521787621577E-9	0.46858249453534084	-666.327683553433	14597.21022009458	2646.8547346744813	1771.2601626657338	709.61648156824	61.497059539917956	11	21	19	20	6	0.18695395474097914	0.3450732763546063	0.2969767659615222	0.17099600294289272	
6460000	-10016.530712495809	-9272.37343695644	-744.157275539369	-9272.37343695644	884.5274957549234	3.5827869402229853	4.762942817524008E-5	0.3851233668776095	5.0078978965051274E-5	4.135643567357243E-10	0.41484037909393584	-696.4090503125688	32740.32920584742	16002.88294816313	3212.904272208197	2455.0708699503384	236.8067401596572	5	9	24	29	10	0.18937376885546992	0.3450732763546063	0.29455695184703146	0.17099600294289272	
6470000	-10042.782830058339	-9269.296845239678	-773.4859848186605	-9269.296845239678	1418.7933623362735	3.642693926964058	3.2407398210002655E-5	0.46696235642750133	3.2423969670622746E-5	2.6294697513502614E-10	0.5042322580145017	-724.2571117443309	51455.47838260665	14515.56592130059	4318.941633630122	2904.1672808175936	539.0589673613075	10	2	49	7	9	0.18937376885546992	0.3450732763546063	0.29455695184703146	0.17099600294289272	
6480000	-10061.18507524341	-9264.385463327106	-796.799611916303	-9264.385463327106	2371.846468965448	3.8937807435017384	2.4788822602800063E-5	0.5373078844291705	2.2964888467993162E-5	1.5389905483537698E-10	0.5557680375729922	-744.9506883003685	115248.68417085496	9365.212120079923	6960.975716267733	4673.347708062959	490.1681044115369	5	14	34	14	10	0.1885417333148393	0.32559392508143836	0.31486833866082997	0.17099600294289272	
6490000	-9925.164894629877	-9258.299436506742	-666.8654581231343	-9258.299436506742	449.2997648460319	3.5895709763712187	1.1819100714443148E-4	0.5672479321909897	1.176237905199243E-4	4.168321355141865E-9	0.5761347463716475	-625.9963412084455	16056.89286306865	1786.6799849447682	607.8949163554108	378.18541988490074	35.09558358263582	5	37	27	2	6	0.1885417333148393	0.32559392508143836	0.31486833866082997	0.17099600294289272	
6500000	-10046.027242890668	-9276.234733985162	-769.792508905506	-9276.234733985162	1475.4177984687244	3.7947688594547846	3.079606099388961E-5	0.5846577221676826	2.975949799039624E-5	2.754758067632389E-10	0.5681731939358252	-717.7207044140977	260425.23651284774	4751.740667112771	4920.306667876698	2532.0000752465185	333.73926329643683	5	36	6	23	7	0.18606563949660118	0.32998995620291033	0.31294840135759616	0.17099600294289272	
6510000	-10047.807722996962	-9263.031273020422	-784.7764499765391	-9263.031273020422	1311.1581727957646	3.4018874507315306	3.281209587949596E-5	0.5700864757633239	3.375374726184268E-5	4.47068657725386E-10	0.6395194147192532	-732.8686111921519	63815.89798123659	41958.58119201752	5186.85299597773	4453.016322695009	410.7505420316968	6	6	44	15	6	0.18606563949660118	0.32998995620291033	0.31294840135759616	0.17099600294289272	
6520000	-9987.925279241399	-9259.29667276651	-728.6286064748891	-9259.29667276651	766.102036610125	3.2660757915930088	6.0963174608790696E-5	0.4235006278658607	5.85988982278656E-5	6.652949420278357E-10	0.436391833835245	-684.1675890330308	19005.145516337136	2530.4535964757365	2953.020842915595	1369.0448094675774	84.4432397040294	11	4	45	10	7	0.18606563949660118	0.3426776144719069	0.30026074308859957	0.17099600294289272	
6530000	-9953.746737162639	-9274.978339619673	-678.7683975429659	-9274.978339619673	381.3501931884871	3.50997176362284	1.1820919372785871E-4	0.49958579552923066	1.1888779038669418E-4	3.3355582450116483E-9	0.5066017283410962	-636.4908899767438	7384.252935641052	3347.2557806604696	2195.961417649293	919.2544067689503	57.00787322037384	5	24	11	30	7	0.18606563949660118	0.3427276158245057	0.30495891802388364	0.16624782665500987	
6540000	-9956.952477956638	-9270.05493077391	-686.8975471827281	-9270.05493077391	498.33199885928616	3.67474388349411	9.941269009579742E-5	0.43422152127619784	9.718861782115756E-5	1.7552735794524808E-9	0.4415529082265378	-645.5623027827193	26355.52829292218	4222.106021850314	729.4888549434811	153.03453335934748	61.93159801020891	4	35	31	3	4	0.18606563949660118	0.3427276158245057	0.30495891802388364	0.16624782665500987	
6550000	-9876.86851005995	-9257.831902174237	-619.0366078857136	-9257.831902174237	194.32815940729236	3.67474388349411	2.209733644913847E-4	0.4330413673904547	2.1174171350169554E-4	8.504084844086123E-9	0.42516902963480724	-574.9901786251515	16484.07802565682	2005.3138068405353	313.41509319950444	1201.4197357558198	22.87020138191483	3	35	27	4	8	0.19730027199896133	0.3427276158245057	0.29492261171496786	0.1650495004615655	
6560000	-9911.205682652717	-9268.161797867126	-643.0438847855916	-9268.161797867126	288.7810445668337	4.0561494943351075	1.743980626786021E-4	0.5352993299953209	1.617707241086162E-4	6.641829894047077E-9	0.505634122571316	-599.7760746046205	24488.63288123983	3200.1329185929185	380.6277955070338	654.7198292046886	32.34629006928354	4	34	25	7	7	0.1744797940621774	0.3559103021264715	0.29143704017931465	0.17817286363203685	
6570000	-9874.341914450362	-9274.604352219501	-599.7375622308612	-9274.604352219501	184.9754134111994	3.9699562956569805	2.593874767364069E-4	0.37424621710297734	2.5227822751795254E-4	7.826094973641698E-9	0.3651354853460042	-559.096725625378	6768.905522776928	1550.6101769492875	223.4958036961254	738.1895882236098	28.103070571643784	6	29	31	4	7	0.1744797940621774	0.3559103021264715	0.29143704017931465	0.17817286363203685	
6580000	-9907.806206088348	-9289.348726654003	-618.4574794343448	-9289.348726654003	241.64846751377323	3.9699562956569805	2.4410117632378626E-4	0.4288641006291741	2.2838063038079848E-4	9.872855475058113E-9	0.4465598763727447	-576.696090048766	14509.99100987477	1455.3058617747201	290.7421036561568	685.7786499249709	218.94652652508026	5	29	40	2	1	0.1744797940621774	0.3268865724172759	0.32046076988851024	0.17817286363203685	
6590000	-9887.673330013795	-9279.813343424776	-607.85998658902	-9279.813343424776	207.48008278772056	3.9699562956569805	2.5961330727429353E-4	0.30940652015553005	2.443860603230249E-4	6.217033711222541E-9	0.32126232555788553	-572.8996741419011	3566.0734226574723	1626.5896986525815	403.57460561236036	72.419219574886	26.94330216334989	19	8	42	4	4	0.18139988149763314	0.3268865724172759	0.3176969214682334	0.17401662461685793	
6600000	-9895.94997150105	-9251.083415651256	-644.8665558497948	-9251.083415651256	309.72501436464734	4.135024928183293	1.4756370424996024E-4	0.40042993099428204	1.5165079984912413E-4	4.341370319583873E-9	0.4533158916487698	-603.4193151552284	10118.889112224055	4483.274671401869	484.0553270847567	611.4545815888841	64.36695583631796	4	24	25	17	7	0.18139988149763314	0.3400390054312301	0.3176969214682334	0.16086419160290372	
6610000	-9868.602198805298	-9271.551718228427	-597.0504805768704	-9271.551718228427	158.46119601095788	4.135024928183293	2.5939384606641524E-4	0.5048240593990115	2.9276267565574746E-4	2.0645895681795058E-8	0.5082380787176859	-559.3583456654011	4823.2736774028335	1413.859948925219	452.99930835133546	266.87495431273817	30.159009888184173	4	29	11	25	8	0.17408435475937978	0.3400390054312301	0.3186042993408835	0.16727234046850697	
6620000	-9850.464972142436	-9255.85515503848	-594.6098171039561	-9255.85515503848	162.17369566460331	3.1449119331036215	2.5620425644074755E-4	0.47005691706804764	2.707103197072131E-4	1.3308198404030495E-8	0.43905397914605093	-560.4660258392088	4057.5935041618645	982.8955002072814	362.4454119532249	17.784235551806873	21.25505937822894	13	17	39	3	5	0.18115845812776338	0.337755371453418	0.3066121363268622	0.17447403409195686	
6630000	-9852.327550605463	-9269.594054081903	-582.7334965235614	-9269.594054081903	186.41033458957057	3.5271183211448975	2.710377085451147E-4	0.5665081845435374	2.8471869251710783E-4	3.003127000477591E-8	0.5981573650308006	-543.7359339185583	11251.60607488826	1607.1281255842011	120.13249120349582	231.3270454808035	24.273344664980847	5	24	1	40	7	0.18115845812776338	0.34083513507648716	0.303532372703793	0.17447403409195686	
6640000	-9848.246004654377	-9267.268011361259	-580.9779932931185	-9267.268011361259	115.68968572792966	3.7605169277824086	3.26911806144427E-4	0.43701022138859624	3.631955454746393E-4	1.967440917132993E-8	0.4100744542683095	-538.5334685233787	3653.727828661652	1302.6200605026622	5629.045006992436	221.57881117658297	3.5296790266021922	16	10	2	43	6	0.18115845812776338	0.3418405026726365	0.310382133726159	0.16661890547344155	
6650000	-9835.689201188048	-9264.420404879362	-571.2687963086872	-9264.420404879362	128.0140064786956	4.364601055868758	3.308930718851967E-4	0.5029693565430896	3.5921817377264543E-4	3.3482472043278136E-8	0.5221516245930284	-536.4968864419529	2333.582657891127	806.7669794614706	239.89072800502726	171.76489670083112	10.810825591935963	15	19	27	9	7	0.17760493546720113	0.3418405026726365	0.3199601923242285	0.16059436953593428	
6660000	-9865.34137186568	-9261.352308929063	-603.9890629366164	-9261.352308929063	199.13215503368278	3.852508462630819	2.657112779688308E-4	0.5691453881115588	2.5579029716473785E-4	2.002608444043449E-8	0.5419696525940124	-565.7874961764055	4659.464423177905	447.37935022805306	675.7763960219412	359.33978946026775	26.470386133241554	13	15	10	33	6	0.17760493546720113	0.337813717651303	0.3199601923242285	0.16462115455726775	
6670000	-9840.722765833465	-9258.607960397409	-582.1148054360567	-9258.607960397409	141.26703857634453	3.326080879166834	3.210809560668592E-4	0.6317507074378831	3.3577826359004715E-4	3.697315494255504E-8	0.5839588123498419	-545.6850262777754	3226.1552880982917	1624.3211274222574	299.4167317261478	175.42303227309526	18.273175213715426	10	14	27	19	7	0.18701160827556315	0.3431102582270186	0.3051304323073811	0.1647477011900375	
6680000	-9875.526648882009	-9244.481752926358	-631.0448959556516	-9244.481752926358	268.30447135301563	3.6451425127657386	1.8531158474543622E-4	0.732081187797494	1.762426100062111E-4	1.2709562803089707E-8	0.6572730554773261	-588.2940066013131	5040.297907695028	5152.133811403121	3267.971041810118	404.81149023303095	84.58632729523879	16	4	6	44	7	0.18701160827556315	0.33830869114152795	0.3039572191197614	0.1707224814631479	
6690000	-9895.849520621428	-9269.858883436364	-625.9906371850642	-9269.858883436364	199.4615227042021	3.5040496190849826	2.150716603341331E-4	0.5988894390476364	2.067107766843265E-4	1.713302020915896E-8	0.5894116515355035	-586.7850333676253	8193.097531338171	1015.5092908652864	544.7838719631804	373.30472529575013	41.40390362755776	20	4	23	24	6	0.18701160827556315	0.33830869114152795	0.3039572191197614	0.1707224814631479	
6700000	-9860.119212578256	-9256.649875666799	-603.4693369114578	-9256.649875666799	144.85343592815244	3.9078630590665218	2.889404601990509E-4	0.6135187074286271	2.6707293431945897E-4	2.124232485877339E-8	0.5508492698316773	-565.9887415890141	2574.866604603513	764.2094320447918	354.22429505981904	513.2621896176078	27.510176550052787	26	15	18	8	10	0.1850152337486182	0.32954326628126307	0.31471901850697126	0.1707224814631479	
6710000	-9954.240607739739	-9270.00494239736	-684.2356653423794	-9270.00494239736	469.95647432531666	3.9078630590665218	9.624213543605517E-5	0.5832866893642946	9.362592627414435E-5	2.6806712542063127E-9	0.5731284605127399	-644.9439484932441	8361.079915283464	957.3986874768449	1189.6572981099878	61.952472822608605	67.48054087694024	28	17	22	2	8	0.18608395350388954	0.32954326628126307	0.31471901850697126	0.16965376170787655	
6720000	-9969.964035430552	-9272.162096448583	-697.8019389819684	-9272.162096448583	533.3168349355398	3.505886168507563	8.755566655816362E-5	0.532701890215479	8.281876612455673E-5	1.8066599774395043E-9	0.5084909864404955	-655.8463849559377	8038.793768497235	876.5799781084737	1460.3035241923415	991.0497310453821	200.4679358267068	31	9	3	26	8	0.18608395350388954	0.32954326628126307	0.31471901850697126	0.16965376170787655	
6730000	-9996.314396243195	-9275.577670601802	-720.7367256413934	-9275.577670601802	663.1308472104532	4.110232985632877	6.0304456077388086E-5	0.6140974694206792	6.043126733502914E-5	1.4511777000024371E-9	0.6336031786147968	-680.6755263683789	17390.328302593574	1620.522876214928	536.326422860096	100.15610830110997	81.62393970362142	25	32	12	1	7	0.1879288876514872	0.32954326628126307	0.31287408435937364	0.16965376170787655	
6740000	-9979.383145767253	-9279.743102053173	-699.6400437140807	-9279.743102053173	430.97521462883043	3.837437037124107	8.249356800834065E-5	0.6027682104711163	8.470836126186431E-5	1.7279918186022533E-9	0.5202811799122146	-658.9581879254494	9719.665738169859	3687.385012186517	981.2896831545321	93.49411537896287	115.5010514132221	28	15	26	7	1	0.1859556573197191	0.32954326628126307	0.31484731469114174	0.16965376170787655	
6750000	-10037.260931457491	-9263.583982614222	-773.6769488432689	-9263.583982614222	1731.4039507248046	3.7647366204785015	3.1032739830784116E-5	0.5291209168699689	3.029281191104981E-5	2.7378366119753473E-10	0.5459498579023991	-723.53006383514	37391.27618532347	11674.325706215213	2106.7284084640055	64.16016381267332	446.52698762336655	23	16	30	6	2	0.1859556573197191	0.32425273498202156	0.31484731469114174	0.17494429300711808	
6760000	-9977.9670443042	-9285.43158074827	-692.5354635559287	-9285.43158074827	609.672288043882	3.921591280709192	8.788577375734391E-5	0.3747798244799757	8.62343047920487E-5	1.0991824906739965E-9	0.3832352737568212	-653.0666113807624	7640.335058015507	5343.732193604053	623.5908805423153	85.30144356515274	107.0430709183569	31	9	29	6	2	0.1947155205541582	0.310509493817412	0.31484731469114174	0.17992767093728854	
6770000	-10004.25544014509	-9260.629050071175	-743.626390073916	-9260.629050071175	962.67901405065	3.397398166296538	5.139241883244359E-5	0.41496998174922	4.866825230067522E-5	3.9512234833309836E-10	0.41587322516736414	-700.27535378295	18365.088977014628	9043.545707760357	1163.8338590793942	431.90095241221087	254.8309217384742	13	26	29	4	5	0.1743895036157708	0.3450766758484188	0.3006061495985224	0.17992767093728854	
6780000	-9996.863229918872	-9286.54172597514	-710.3215039437322	-9286.54172597514	705.9924431610871	3.679307493867527	6.590634135416306E-5	0.496041169619722	6.31063087170703E-5	7.375128022486466E-10	0.45425947939406525	-669.2115841259939	14595.417979276821	7684.709327337178	914.4294912542255	95.6015140537252	54.97031095239452	12	23	37	4	1	0.18650041774269052	0.33296576172149905	0.3006061495985224	0.17992767093728854	
6790000	-9910.954140987036	-9264.282039577058	-646.6721014099776	-9264.282039577058	290.92756601169094	3.6113119331095356	1.6294289089287066E-4	0.4689227875629206	1.5709593973692573E-4	4.959239214941439E-9	0.4524787778761681	-606.9315391438515	7312.644841312413	2352.503392029228	301.55258856272417	454.7904030373328	105.6741023148607	14	23	27	8	5	0.18965998102674858	0.3281461930864811	0.30226615494948234	0.17992767093728854	
6800000	-9865.328507700358	-9263.09496155631	-602.2335461440488	-9263.09496155631	183.02786249287658	3.6113119331095356	2.3955115279776767E-4	0.5475497432009337	2.3523322554138833E-4	1.684477677043328E-8	0.5645809283449964	-562.2238748329002	3192.1150962322035	3795.2063555882964	187.45071974924377	457.14158082834604	70.88786191142034	3	30	33	4	7	0.18162462193220685	0.3361815521810228	0.30226615494948234	0.17992767093728854	
6810000	-9837.169303710338	-9264.599584214331	-572.5697194960069	-9264.599584214331	141.7355757540601	3.7942362738531084	3.2955639233727557E-4	0.4470523646157626	3.3096706315668793E-4	2.7820196432914307E-8	0.5101799701987223	-537.0077759746094	3230.352893279604	1036.1132001817027	154.58839043826913	204.02810441855618	33.848115324577655	7	28	20	17	5	0.18162462193220685	0.34005260345826294	0.30226615494948234	0.17605661966004843	
6820000	-9873.267728736266	-9275.581341355897	-597.6863873803685	-9275.581341355897	189.2713934865311	3.8181044454028803	2.3903113356301512E-4	0.5437049418087412	2.4698181705911753E-4	1.9964665649333144E-8	0.5897102199968276	-559.1155328884645	4578.545134437986	1701.627459151786	1014.9139018673754	226.75058501814198	54.68457339365509	7	29	1	33	7	0.18980474706561293	0.3357844858642435	0.30226615494948234	0.1721446121206618	
6830000	-9908.857941021572	-9263.647740429142	-645.2102005924305	-9263.647740429142	255.43993067428002	3.826269936716369	1.3291424069684132E-4	0.594416714788283	1.413625796430432E-4	8.736943446161258E-9	0.6757004413126267	-605.2331960919153	7133.485871829729	2454.8845322806897	309.7867399387538	425.5386993992775	52.01706449889884	11	21	7	31	7	0.18980474706561293	0.3357844858642435	0.30226615494948234	0.1721446121206618	
6840000	-9920.785894460952	-9256.693517527396	-664.0923769335573	-9256.693517527396	279.09198775956355	3.826269936716369	9.842303499590918E-5	0.5563926961106916	1.0431726579268221E-4	4.594006165139437E-9	0.6453518131399103	-622.6547016318367	12049.574102319875	5233.240336028223	551.9122505208354	351.0605211179969	66.88333105919466	11	18	32	11	5	0.18600780297236336	0.3395814299574931	0.30226615494948234	0.1721446121206618	
6850000	-9926.284852495237	-9261.06876005183	-665.2160924434071	-9261.06876005183	393.5622653569415	3.7507726249957125	1.0167550457980255E-4	0.44080209432269585	1.0383219119314475E-4	2.876518403340659E-9	0.5316445850195874	-624.0353629785875	9194.121204403926	6124.26496921274	944.0709483530761	369.46878362711476	47.15973855774428	3	27	19	21	7	0.17557679031102327	0.3395814299574931	0.30226615494948234	0.18257562478200187	
6860000	-9958.19042250852	-9260.82428658867	-697.3661359198512	-9260.82428658867	535.8943796130884	3.797285169505469	8.58765897346598E-5	0.5476819733941181	8.899800456370575E-5	2.8181073516663254E-9	0.6145500276224698	-655.1095201545769	11107.72090421382	5307.051970699494	1738.3211337619725	276.8152872498024	138.17382827790465	5	29	21	17	5	0.17940182359456597	0.3348726955405361	0.31735409992331354	0.16837138094158494	
6870000	-9925.85395195422	-9265.28785655291	-660.566095401309	-9265.28785655291	276.29084724573966	3.8897733937896266	1.1646121776290131E-4	0.5416148727111937	1.2630831329017063E-4	5.744501410687823E-9	0.6028964558208917	-615.9623495652867	12987.551075447007	7712.5020491367	6100.925871750837	380.0123859640914	36.642196823160354	11	2	25	31	8	0.18661456106001167	0.3348726955405361	0.31735409992331354	0.16115864347613923	
6880000	-9979.114105004654	-9276.42623178291	-702.6878732217425	-9276.42623178291	643.6236607754081	3.8897733937896266	6.104133958051723E-5	0.48842002816987934	6.598204104233027E-5	9.92287672366932E-10	0.4936673778493504	-658.0068080251416	23946.504998679335	7454.327784323234	2006.459554578325	303.1492954007886	371.2628898152601	11	15	23	12	16	0.19222464932362945	0.33305433811295293	0.3006338105860036	0.17408720197741456	
6890000	-9876.927737355823	-9300.32409136249	-576.6036459933327	-9300.32409136249	124.17169808279591	3.574850569021813	2.7140526172008826E-4	0.49494659668651625	2.939782305110837E-4	2.6591252877615066E-8	0.5592356293595719	-537.0810503028929	7351.494467982459	588.7152194199449	750.6028479262663	532.6334801498995	70.03285242430688	10	28	5	3	31	0.18161055688238156	0.3582141928049571	0.2937640265572093	0.16641122375545253	
6900000	-9833.034054315196	-9242.328709071347	-590.7053452438493	-9242.328709071347	215.39169545341696	3.670081397488756	2.232090287871136E-4	0.6442544315863122	2.55745320127015E-4	2.634798424627888E-8	0.6633284969064919	-551.8017015928884	5606.228788082707	538.1863316109102	831.0662212984817	253.88551465154328	91.13440249274768	10	2	33	4	28	0.1814109011006557	0.36101824336715754	0.2937640265572093	0.16380682897497797	
6910000	-9895.379320285241	-9279.971172797657	-615.4081474875832	-9279.971172797657	151.0526036803287	3.670081397488756	2.2639108660061562E-4	0.580394585606131	2.458248047564543E-4	2.2371836641915033E-8	0.6204226825463057	-574.3843142833724	5490.925281929953	3355.778231728823	1504.4375955306411	425.5881231991305	169.8255630270319	5	13	24	7	28	0.1995389813704014	0.33663179594589077	0.30002239370873035	0.16380682897497797	
6920000	-9876.8177129463	-9266.494100454103	-610.323612492196	-9266.494100454103	201.81823716473718	3.670081397488756	2.075705974608595E-4	0.4871985646931564	2.2751687138052658E-4	1.3560011508378325E-8	0.5239246773445825	-569.5985898973779	10214.690282570718	791.3265054625257	1714.7187038040652	149.65400843214985	82.78022706491598	9	8	26	27	7	0.18772042469042335	0.34411839136593303	0.3043543549686662	0.16380682897497797	
6930000	-9916.502426698773	-9260.63889654482	-655.8635301539517	-9260.63889654482	253.1229684341379	3.670081397488756	1.3005418457694558E-4	0.57627395792236	1.354773071908781E-4	7.871500220814657E-9	0.6436502674822477	-615.0613715423847	9820.945997827543	3193.19831229808	1543.776106995455	214.6891958051956	28.211184404791542	9	29	11	22	6	0.18772042469042335	0.32974762144217235	0.3187251248924269	0.16380682897497797	
6940000	-10035.438589041882	-9265.066358450415	-770.372230591468	-9265.066358450415	1275.2041902762558	3.670081397488756	2.9592173427127213E-5	0.5765397705819589	3.0367075516548366E-5	3.7012660601813853E-10	0.6457220578413938	-720.469556797985	148110.96803594293	10057.120289921231	3217.505384839413	1419.1189540998114	216.6559128170905	5	36	4	26	6	0.18772042469042335	0.3405775774383849	0.3078951688962143	0.16380682897497797	
6950000	-10098.860607778031	-9264.179001026305	-834.6816067517267	-9264.179001026305	2624.982584306113	3.841582078463439	1.1207362209013755E-5	0.5371568059926387	1.1784314616580385E-5	5.284658948979639E-11	0.6149567558137083	-777.2995450100241	188039.46237415043	42946.80274499069	941.7938950532878	5738.17821725	578.4081139312209	5	36	14	15	7	0.18772042469042335	0.3281695943218645	0.32030315201273474	0.16380682897497797	
6960000	-10096.8545654637	-9259.741509285243	-837.113056178458	-9259.741509285243	2515.0548367254937	3.334998394472915	1.2881247039525334E-5	0.5201006597267513	1.3000585827668218E-5	4.823832505046109E-11	0.529528548348376	-781.9682096739584	224828.23355626295	29598.79644333077	4382.167936035481	9234.082969142986	436.28066812569324	4	37	24	4	8	0.17344830797656935	0.33418134337285543	0.3253569983199295	0.1670133503306463	
6970000	-10044.415181614662	-9257.939397729533	-786.4757838851285	-9257.939397729533	1247.0953680708947	4.330495110648946	2.3794231736851174E-5	0.5513654646010936	2.4477833831445855E-5	2.257021366162373E-10	0.6289994200885798	-737.6571458435081	177342.33875534736	16989.700906834798	2210.684207633914	364.5782970336181	86.37705862187364	5	37	29	5	1	0.1978231363737751	0.33418134337285543	0.30098216992272375	0.1670133503306463	
6980000	-10031.359369599406	-9242.001826613267	-789.35754298614	-9242.001826613267	1683.6720600854896	4.291782784798945	2.3670727565096046E-5	0.5766454924985237	2.521197510577443E-5	3.0298616919504527E-10	0.6975143276492743	-739.465191319764	79514.8286232066	11348.103623026604	2132.0081007141525	2295.542869189898	971.1577209815961	6	35	22	3	11	0.17927385143043667	0.33763415329408686	0.322002540792969	0.16108945448250803	
6990000	-10023.618892044487	-9247.48856984198	-776.1303222025075	-9247.48856984198	1410.7077776142505	3.546417971716436	3.099149411251666E-5	0.5746279430763317	3.249419107185255E-5	5.02422840129035E-10	0.7109486698488138	-728.4915839535678	40263.88406320535	10014.601009187116	1354.840204318601	1727.8665312911312	661.1249137982568	7	39	10	16	5	0.18938991571194166	0.33763415329408686	0.311886476511464	0.16108945448250803	
7000000	-10060.364117873056	-9254.14247536968	-806.2216425033774	-9254.14247536968	1778.2669896839006	3.64554808170175	1.9192084720369177E-5	0.5459673972470233	2.0546324379175684E-5	1.76668278451672E-10	0.6414880906606771	-755.0899764962328	115614.26781741645	15595.66953641216	2326.8381430492154	3361.135680744952	381.8757660321108	4	39	5	16	13	0.18938991571194166	0.32329049605564647	0.311886476511464	0.1754331117209484	
7010000	-10080.735767646876	-9269.768468913531	-810.9672987333457	-9269.768468913531	1757.167034797324	3.673837509668952	2.0647687860353716E-5	0.5480625916181047	2.2236703142307456E-5	1.7662813164313717E-10	0.6064704120708907	-757.4136359694032	288067.15825329773	16521.656183858107	3806.508083150915	4436.047511916719	627.2249757423887	4	40	16	5	12	0.1860822212042584	0.33707598142375533	0.29810099114335514	0.17874080622863164	
7020000	-9994.548633820676	-9261.197728114286	-733.3509057063889	-9261.197728114286	1169.9969304202762	3.673837509668952	5.2033711402166533E-5	0.4621892323637104	5.6800118476975245E-5	8.843957851936275E-10	0.529316390640994	-686.6360130837134	34824.52109338146	10868.425804132245	3195.6267109814976	1131.5439334121718	321.95386386666195	5	22	19	22	9	0.19219839876861256	0.32250988587893836	0.29810099114335514	0.1871907242090945	
7030000	-10067.351640362913	-9268.580869836758	-798.7707705261548	-9268.580869836758	1787.6928294009197	3.673837509668952	2.384051439782543E-5	0.5854705890676171	2.5555300034387406E-5	3.325579420223197E-10	0.7063398137370791	-749.5049791779173	28547.64788119307	13870.851952416604	8948.073585535923	2078.9768868977026	1073.3034274698616	19	8	22	15	13	0.17626437379901055	0.3358095280738532	0.3297692575205933	0.15815684060654348	
7040000	-10081.206891194961	-9269.782924135421	-811.4239670595396	-9269.782924135421	1692.880507629475	3.771161078782637	1.9638104457125808E-5	0.619447037095036	2.085841501154982E-5	2.199630557589984E-10	0.7297280030130595	-760.1042752252355	66012.23849160009	51095.078742764636	9540.401737244863	1069.5819972761358	357.6358960704223	8	4	36	28	1	0.17626437379901055	0.3358095280738532	0.3297692575205933	0.15815684060654348	
7050000	-9965.381178737656	-9254.945570678723	-710.4356080589338	-9254.945570678723	524.9748202650024	3.771161078782637	6.86495806402235E-5	0.6251273016803018	7.107270937538798E-5	2.620418208882061E-9	0.691523261864165	-662.778549069753	28841.469303414993	5306.133393507721	1914.9240300993863	3034.3234542791233	243.04159180316802	9	3	26	23	16	0.18775996859703328	0.3268205047387162	0.3006536854281293	0.18476584123612175	
7060000	-9936.367374273203	-9258.032031212188	-678.3353430610146	-9258.032031212188	410.53971749309596	3.835472643464065	9.644825928258281E-5	0.585592743167086	9.639420943601424E-5	3.1602689377894083E-9	0.6021963208453914	-634.9272466882037	15384.854042959636	1678.538518586101	1723.5119422406292	878.6983429373054	158.4388914485044	10	2	43	8	14	0.18775996859703328	0.3256965785451016	0.30177761162174394	0.18476584123612175	
7070000	-9882.356357039249	-9265.531287676606	-616.8250693626429	-9265.531287676606	198.91739641585426	3.541823370805159	1.7009854006842012E-4	0.6306978816755155	1.79858159718586E-4	1.354389502437878E-8	0.6784185921099455	-578.8192636246871	8851.12985435686	1984.9332266640715	854.6556186142368	56.283303940608	1.8823436827096356	10	1	51	14	1	0.18775996859703328	0.32709790971658925	0.30177761162174394	0.18336451006463406	
7080000	-9885.724618378606	-9245.175276759024	-640.5493416195815	-9245.175276759024	236.5528588100284	3.541823370805159	1.4359441595451766E-4	0.7551726873652723	1.478690657693098E-4	1.2754850237837985E-8	0.7901612686726031	-602.7474180753554	6633.583302129041	964.7474481968653	852.9990483135082	75.38800139795056	2.3645796841402222	14	14	37	11	1	0.18775996859703328	0.33465741513554875	0.3062644875130606	0.17131812875435787	
7090000	-9879.80439698263	-9266.661442155662	-613.1429548269678	-9266.661442155662	237.08858390438238	3.8094643341032066	1.6467337734904792E-4	0.5701580974744089	1.7173456039141287E-4	1.0205619914567281E-8	0.6231836220876916	-574.2086106774383	21634.151032480913	1107.2073995727649	765.8384589610934	17.386243645822873	19.401917988316526	6	34	24	6	7	0.18775996859703328	0.33465741513554875	0.3062644875130606	0.17131812875435787	
7100000	-9878.535326941359	-9264.945602564063	-613.5897243772966	-9264.945602564063	230.65109339698682	4.128680598384445	1.527890574638347E-4	0.6144772486359725	1.6538186048030372E-4	9.395449244032746E-9	0.6287303769640852	-574.418674759882	19299.49463201751	1025.8820635837867	629.8088361565307	29.135242565151295	33.167465895601445	5	38	21	3	10	0.18775996859703328	0.32127869367062883	0.31882837716389684	0.17213296056844155	
7110000	-9848.283154715884	-9258.702930936452	-589.5802237794321	-9258.702930936452	164.9522556921474	3.789555261540829	2.3079238431702429E-4	0.5052645889331432	2.510265034106649E-4	1.3894742676396694E-8	0.5096345731544266	-552.4788862765058	8497.30153560953	1255.8561393059458	368.31033364055446	95.14063480818562	33.91439821187171	6	27	32	3	9	0.18775996859703328	0.32127869367062883	0.3222115036721495	0.16874983406018884	
7120000	-9850.330509632724	-9281.160329140852	-569.1701804918727	-9281.160329140852	121.75649163059086	3.3027122681542993	3.7522649392168273E-4	0.5568665060687925	3.7060166522868466E-4	4.809585821274285E-8	0.5897652555635754	-534.3636659521729	3434.8156575456205	777.1381912476404	317.03968827059015	89.32295436937864	29.512485993258302	4	28	33	1	11	0.18775996859703328	0.32127869367062883	0.31614487803791336	0.174816459694425	
7130000	-9860.67786005442	-9249.800780379976	-610.8770796744441	-9249.800780379976	207.33798146442328	3.4064416122355285	2.47680806838004E-4	0.6628124131628121	2.410823602899114E-4	2.3990965918075634E-8	0.6556844330160575	-571.3482779173838	13776.442655384015	2377.6229216953166	605.6677945183712	59.693851220640404	54.29535861911967	5	26	31	11	4	0.18775996859703328	0.337637924090528	0.2997856476180142	0.174816459694425	
7140000	-9869.362636087586	-9262.556565566794	-606.8060705207924	-9262.556565566794	193.4704636589881	3.9319611518270747	2.1776913083633223E-4	0.46500289517666715	2.2547284555921997E-4	1.4379541073632122E-8	0.5264105907936931	-568.497921685657	3526.8633559266723	1948.253423913767	593.8509350494477	439.18366922209196	33.67698840610633	14	13	17	18	15	0.18775996859703328	0.3417281566748803	0.31160411673398536	0.15890775799410148	
7150000	-9845.183068841265	-9248.235466139538	-596.9476027017267	-9248.235466139538	151.0652072456804	3.489945207070952	2.7241753138312387E-4	0.4578926969451305	2.721586148885624E-4	2.2017873153653403E-8	0.5473691332598499	-558.8033227942578	6245.177421071388	1505.2764501534575	548.1705474556558	295.76828495249026	36.661668383898984	6	29	9	21	12	0.1835829985178895	0.3417281566748803	0.2924252705234279	0.1822635742838027	
7160000	-9861.287357724595	-9265.145719461241	-596.1416382633546	-9265.145719461241	173.229190813464	3.5530743250449817	2.487098616806202E-4	0.5019918497307437	2.583643444413745E-4	1.5339270194769475E-8	0.4920567805372424	-557.2998387505855	2935.8619486018843	1714.8185873124798	1410.8600486399953	464.911199213319	15.252112044670826	6	5	21	31	14	0.19273226800398874	0.3325788871887811	0.3012637365540024	0.17342510825322818	
7170000	-9846.95933178289	-9252.660820231496	-594.2985115513936	-9252.660820231496	168.52532589002038	3.5530743250449817	2.659936665213841E-4	0.553202615021411	2.745610868254332E-4	2.249006316315073E-8	0.5639756323169507	-554.867565145257	5091.649182885043	1434.232182882927	1518.529006836185	283.31472762232005	42.97598955911679	7	14	14	28	14	0.19449216331624147	0.3254861031701798	0.306596625260351	0.17342510825322818	
7180000	-9903.95834312586	-9272.354326127042	-631.6040169988169	-9272.354326127042	241.5230362314379	3.956399199608409	1.580257166019738E-4	0.5152000971770172	1.755126690843787E-4	9.210739355735412E-9	0.5497906068341947	-588.4847608802205	13757.744138578173	1023.7731972631161	2234.5672700688674	533.8586012536795	108.32522500096007	5	9	18	32	13	0.17895372852355548	0.3410245379628658	0.31319506695953747	0.16682666655404169	
7190000	-9885.609436310157	-9278.67292707933	-606.9365092308279	-9278.67292707933	154.2073121377539	3.8603549117817693	2.303554622382612E-4	0.5366371933038397	2.45520454807141E-4	1.543965886546724E-8	0.5218748804883457	-569.600655853099	2939.3636587309825	693.8854212342653	326.59836853352516	488.56933662887303	76.06738677598888	30	13	8	11	15	0.1821344946670589	0.34032086793065786	0.3100143008160341	0.16753033658624966	
7200000	-9871.650822810914	-9269.340463689463	-602.3103591214519	-9269.340463689463	160.17254224784236	3.531778116485605	2.3933305759464308E-4	0.43843940639429824	2.5683531575614656E-4	1.537519761455189E-8	0.5037997346495595	-562.4117321866378	4799.983368770744	1399.7453146021317	1742.8672292490858	549.8779853794007	27.5617810751633	18	4	8	34	13	0.1865712741487405	0.34346416948666314	0.3024342197783472	0.16753033658624966	
7210000	-10003.554639712545	-9261.575185130285	-741.9794545822613	-9261.575185130285	734.7360042746576	3.8088270167194698	5.1034121561558914E-5	0.480179906837999	5.1800579781139506E-5	9.050548345305221E-10	0.5827724598997862	-693.8394707944469	21942.608115501815	20966.45160146494	7180.82556141509	1692.9567017257955	139.0127253849131	3	7	25	29	13	0.18643432399744184	0.336645019028542	0.30549327178411384	0.17142738518990286	
7220000	-9989.586687887058	-9277.149045376178	-712.4376425108807	-9277.149045376178	579.0570399349405	3.8088270167194698	7.074859416646684E-5	0.5615978870436554	7.106258963200012E-5	1.987390764948269E-9	0.6217823038277532	-664.0923046565225	17351.56357950928	7477.156417687491	13002.547071540044	1822.7714050248499	107.19174935090217	12	4	5	41	15	0.1889192823248714	0.3348376591637505	0.30084733890369947	0.17539571960767916	
7230000	-9924.778808141824	-9268.854815504197	-655.923992637627	-9268.854815504197	230.16125243897363	3.5577072368722273	1.3751664866658696E-4	0.5722597640446331	1.3863458987840147E-4	6.624944913921871E-9	0.5948727898705825	-612.8089441244947	8139.478036839596	5880.267352818448	1262.3253594578769	1043.5806105202666	66.46528092354492	18	4	3	38	14	0.1889192823248714	0.3450125326823035	0.29673940788579034	0.16932877710703534	
7240000	-9958.036759476541	-9279.358951971237	-678.6778075053047	-9279.358951971237	409.4511944200555	3.5071378005692155	9.875775448383961E-5	0.5489186199191589	1.0234736543692784E-4	2.6958258013122915E-9	0.5396761450308425	-633.7695043108056	30769.20163393641	1987.403477409264	2165.665072357874	965.0220410986296	78.71998055730784	7	8	33	16	13	0.1809039758498225	0.3447696976781109	0.29802762399889426	0.17629870247317284	
7250000	-9956.673824208456	-9260.997559814126	-695.6762643943299	-9260.997559814126	540.4172448698683	3.737200076260397	8.34764940672586E-5	0.595712617192798	8.632754762624905E-5	2.1764315138233066E-9	0.5634266573188877	-651.8262061425837	31566.752124736715	3505.4599097023156	1532.3741995399853	154.16570559792913	200.47664698046785	8	31	25	11	2	0.1809039758498225	0.3447696976781109	0.29802762399889426	0.17629870247317284	
7260000	-9959.103370769672	-9266.529046218217	-692.574324551455	-9266.529046218217	593.6071311522452	3.737200076260397	7.401058599487554E-5	0.49127207197337536	7.561687168298475E-5	1.3467341880874313E-9	0.5017633886048567	-647.2414842373297	31231.992526567294	2222.442077108044	2758.9887827161865	997.0751166675589	142.00103376175403	7	46	9	2	13	0.1809039758498225	0.3205474073938813	0.32224991428312383	0.17629870247317284	
7270000	-10006.144061434692	-9258.315242031013	-747.8288194036799	-9258.315242031013	1012.0848471384008	3.717183160989261	4.467194099657988E-5	0.5932374788334721	4.055051608088658E-5	6.436838800082018E-10	0.5882839938015333	-697.1109420815668	43055.470587569485	88596.42442206397	3743.1512229727255	414.59263896890997	368.2449831824378	3	5	55	5	9	0.19735333609735006	0.3205474073938813	0.3085443694800593	0.17355488702870983	
7280000	-10061.286906374575	-9261.463801390073	-799.8231049845022	-9261.463801390073	2033.0044870142522	3.717183160989261	2.241061352395604E-5	0.5314930083109408	2.1070998580356767E-5	1.1274630438227434E-10	0.5145359597975415	-746.851016881672	156440.63445782743	70337.8143565477	5738.836539256795	511.7819228173442	1001.8280256850118	7	1	54	10	5	0.1887034568178263	0.333669690335337	0.3064259021578106	0.1712009506890266	
7290000	-10062.403554960923	-9260.729783648929	-801.673771311994	-9260.729783648929	2221.3621173667952	3.895923284587844	2.026835649493505E-5	0.5589162024424642	1.9686421557344402E-5	1.3967025674021466E-10	0.5680870482551855	-749.719016746379	139711.45947535115	66130.03118308344	5903.04687310122	503.69919522085263	521.9295535678311	6	2	56	7	6	0.1887034568178263	0.33758629908362336	0.30557065001931766	0.1681395940792332	
7300000	-10071.166496090713	-9274.370368173628	-796.7961279170858	-9274.370368173628	1779.3359033005418	3.4710319892685977	2.2482618909854687E-5	0.41078845197152536	2.2899256107331217E-5	9.33867501403704E-11	0.4290869086283166	-746.8508804540245	103691.11802024956	24719.7914427651	9105.714909147096	217.55854037813154	369.37865772270203	9	2	52	3	11	0.1887034568178263	0.33758629908362336	0.30557065001931766	0.1681395940792332	
7310000	-10045.15084964501	-9279.970543348156	-765.1803062968542	-9279.970543348156	1256.5417912675782	3.4710319892685977	3.3752869660741923E-5	0.43418219395822605	3.704072758236963E-5	2.739274451062236E-10	0.465527516725096	-716.2281530341518	20494.815642141955	42783.66155071583	4440.442158956131	376.4266825380102	691.2576234418177	1	8	55	9	4	0.1887034568178263	0.33758629908362336	0.30557065001931766	0.1681395940792332	
7320000	-10054.275242438727	-9242.726181221833	-811.5490612168944	-9242.726181221833	2647.8539677534964	3.4710319892685977	1.7147402447101804E-5	0.5203375660659251	1.7999328979714162E-5	1.0750669576474697E-10	0.5880600733359918	-756.767920009477	151783.59995225252	5269.745552143086	15371.932719626626	6739.603139775846	1382.4937260938245	7	13	31	12	14	0.1887034568178263	0.33758629908362336	0.30557065001931766	0.1681395940792332	
7330000	-10109.97785475421	-9259.545775436414	-850.432079317795	-9259.545775436414	3618.8996621157526	3.4527121381613584	1.1826592179599085E-5	0.5137817169355264	1.1428490875493595E-5	3.302156882671171E-11	0.5014098487507869	-793.3591835477987	267459.02839573927	290364.6130731631	16401.37523030806	3143.0132270750364	434.4664934741397	4	2	51	13	7	0.1914456274994025	0.3358913658448877	0.29749120800224504	0.17517179865346527	
7340000	-10160.871794570552	-9285.619937139405	-875.2518574311479	-9285.619937139405	4549.453036026017	4.2459340112187745	9.200123906944241E-6	0.5674683594639022	8.926266753415959E-6	2.2707804756431238E-11	0.5328157432795017	-815.9904979281279	132560.8967635008	218643.34260733746	27445.298796882085	19368.68706057346	1851.4783310184803	5	2	35	21	14	0.18391090618122813	0.3331877396615881	0.3050259293204194	0.17787542483676488	
7350000	-10085.740107199099	-9259.665767531893	-826.0743396672053	-9259.665767531893	2343.628681736034	3.799324342492224	1.596704784625011E-5	0.625968467336252	1.555531451033985E-5	9.014478174785032E-11	0.6251506797178131	-768.8731445646694	166779.75409787157	161261.593047513	21536.02130617829	7498.313488326924	334.17517306639536	4	2	30	31	10	0.18370465696229069	0.3331877396615881	0.3050259293204194	0.17808167405570233	
7360000	-9981.850244437543	-9253.256719322098	-728.5935251154442	-9253.256719322098	745.4323594067287	4.015576342357833	5.3119467134576955E-5	0.692920354101262	4.816737496111697E-5	1.1572067609958192E-9	0.7096276118452338	-676.4230687847928	35270.6635976188	66018.22870344539	3383.8760455875026	3160.423372594245	95.45718000686475	5	2	31	28	11	0.18370465696229069	0.3463343259672885	0.3050259293204194	0.16493508775000193	
7370000	-10001.827152912118	-9279.217450649458	-722.6097022626598	-9279.217450649458	715.6832536226001	3.2742631486293807	5.889337164524846E-5	0.6224879685834803	5.719640221847267E-5	1.1835177961209886E-9	0.6069001542867483	-674.0617143659547	36553.36632987444	12417.471625809372	1805.7885303839755	2777.3205308848796	204.69961418486773	8	4	7	49	9	0.17504325567701992	0.34695425051735296	0.3042023259061083	0.17380016789951935	
7380000	-9989.15379058535	-9260.826799851346	-728.3269907340039	-9260.826799851346	1062.147204409507	3.3656967543778045	4.661250188617414E-5	0.6251545024158155	4.9480717828274544E-5	9.042403870142234E-10	0.6228804781025113	-680.8401429715857	51533.095862453316	2935.777304042351	1206.0267000400931	2130.768022970887	394.3012401185898	9	26	6	21	15	0.18612626885511463	0.32903923261911433	0.3042023259061083	0.18063217261966327	
7390000	-9896.965230383266	-9271.594729113334	-625.3705012699329	-9271.594729113334	307.4416504617682	3.4476020362387705	1.4604940505268514E-4	0.7143038792652235	1.655801509247841E-4	1.0843628099649239E-8	0.6823994311826921	-583.1804330310464	13927.796253522276	871.583792486532	432.73750544943096	838.30331335896	78.04751518652715	7	9	5	42	14	0.17585630270489325	0.34407998823036046	0.3144722920563297	0.16559141700841712	
7400000	-9974.098859063335	-9270.981761799232	-703.1170972641028	-9270.981761799232	765.3283863846282	3.79867702915409	7.491589235927474E-5	0.7760419731472528	7.576531366070942E-5	3.2863493045856103E-9	0.7697758848569487	-653.09333092836	63997.24083226509	27334.84847969033	1758.1875774771077	1434.6662939412158	525.6015530399595	2	5	29	27	14	0.17585630270489325	0.34478842333309473	0.3144722920563297	0.16488298190568285	
7410000	-10051.879371142137	-9271.049794313203	-780.8295768289339	-9271.049794313203	2059.5962128518413	3.761518423210103	2.305238993841648E-5	0.6258034034696245	2.386889677692701E-5	2.2398946012585987E-10	0.6328792255558651	-722.7713281404552	90155.38217051634	236791.86525037835	2051.6630491193914	6224.107527587251	482.56402982983775	3	4	9	50	11	0.18118231081960937	0.3439895309960167	0.31135376853668284	0.16347438964769156	
7420000	-9923.899270419632	-9242.006864825022	-681.8924055946095	-9242.006864825022	569.9403347670802	3.9529323718379823	7.783906733375493E-5	0.6048202715444315	7.607113242612852E-5	1.8535810757299892E-9	0.5783544637962718	-632.6607586661627	90661.9735369149	8788.396467970317	731.1435940085411	1669.0104378088315	162.46412485162006	6	1	15	45	10	0.17845468924239904	0.3372335910861034	0.302841308549939	0.18147041112155907	
7430000	-9875.644624514583	-9257.493182767028	-618.1514417475553	-9257.493182767028	316.40108978982545	3.9818036468267595	1.4078736065591252E-4	0.6224128043579843	1.421271238713335E-4	5.959832364793346E-9	0.5895482002304743	-575.7834183960376	8901.806179998744	356.07962979610386	241.80124219779822	1033.326518935839	71.82159431549721	9	4	14	37	13	0.17845468924239904	0.33651931502362314	0.31490997676621435	0.17011601896776396	
7440000	-9935.483184081266	-9265.23854325969	-670.244640821577	-9265.23854325969	492.7144340742961	3.8569200771003485	7.97861499544787E-5	0.5860137343392748	8.651580410817613E-5	2.5011266740541113E-9	0.5910128259472267	-625.1140982440397	43387.45767656072	1865.4119741866707	617.5913842082666	1025.8557066325195	202.53122618452917	9	9	10	38	11	0.17845468924239904	0.33651931502362314	0.31490997676621435	0.17011601896776396	
7450000	-9957.51352411573	-9263.72281284832	-693.7907112674094	-9263.72281284832	606.4885259919621	3.8249396278373933	6.18538029962349E-5	0.6748081863828008	6.7753672113713E-5	2.5109254091425683E-9	0.7393511721224025	-645.661589088175	52398.99643447749	5165.695342016486	2097.4930230684135	2138.201763240053	142.62745716257763	7	2	5	51	12	0.18328637439362938	0.33513785005924307	0.2985502762077664	0.18302549933936166	
7460000	-10050.155367474887	-9274.053191236293	-776.1021762385944	-9274.053191236293	1387.8676640887402	3.643223025745234	2.2707834987771398E-5	0.5663023702424949	2.494949567105113E-5	2.416517768670626E-10	0.6345653349345272	-723.9876934094366	160647.91359441951	19767.129102592207	4526.053963110685	3388.555698349496	293.4813795430375	5	14	9	36	13	0.18328637439362938	0.33513785005924307	0.2985502762077664	0.18302549933936166	
7470000	-10000.831044992456	-9272.17496313893	-728.656081853525	-9272.17496313893	858.3071557392046	3.5849915432658173	5.0779342124861674E-5	0.46998208441346107	5.5763924893181446E-5	7.087949439737266E-10	0.5033424109741613	-677.3333688117932	102016.32726382336	39048.14127678386	5102.508454152146	2624.359593378431	230.7886555379324	4	5	2	51	15	0.18975755082491463	0.33513785005924307	0.30450667037142165	0.17059792874442115	
7480000	-9955.3598905239	-9271.931119747136	-683.4287707767642	-9271.931119747136	509.3831464776306	3.5849915432658173	7.753743211892333E-5	0.522505974161658	8.088802456307312E-5	1.9914973080494595E-9	0.5674473735365284	-637.0268396327049	27995.482073186555	4563.8688460803805	1933.28780393763	2308.330073803781	137.62159747792214	5	15	10	32	15	0.18750446507966612	0.33513785005924307	0.30675975611667017	0.17059792874442115	
7490000	-10035.054006021333	-9269.10335925842	-765.9506467629124	-9269.10335925842	1575.300413848406	3.836917282275277	3.18587691312135E-5	0.5507674925319115	3.215436282711907E-5	4.0036193787110145E-10	0.6246742841936942	-712.6450418386535	217887.1551910441	3998.180581594754	7588.456869010013	4498.670066350093	219.90769906045404	5	42	14	3	13	0.18750446507966612	0.33513785005924307	0.30675975611667017	0.17059792874442115	
7500000	-9953.058320512937	-9246.932492728076	-706.1258277848618	-9246.932492728076	741.6926256078572	3.7718144685265838	6.41907053783186E-5	0.6269208384228302	6.408855457832353E-5	1.7682376758870379E-9	0.6905358462684376	-659.6329005967839	30901.271415663883	2895.0992623772445	1160.1652708265874	2085.263162430447	190.69860727309967	7	36	7	12	15	0.18750446507966612	0.33513785005924307	0.30675975611667017	0.17059792874442115	
7510000	-10035.91649878213	-9269.282117740522	-766.6343810416073	-9269.282117740522	1241.7553772769832	3.7718144685265838	3.376152322781208E-5	0.6404233592951117	3.0686601205984516E-5	4.89097067356317E-10	0.7087252480492099	-719.8445626010732	63509.390633151794	5649.7781556828695	4122.852288704653	202.29373921272622	146.21552950413232	11	5	47	6	8	0.18750446507966612	0.33513785005924307	0.30675975611667017	0.17059792874442115	
7520000	-9932.66956664942	-9268.377755350448	-664.2918112989726	-9268.377755350448	408.4547908380847	3.7718144685265838	1.2510757675636793E-4	0.6046636337058044	1.1309453922461282E-4	5.641527213822734E-9	0.6526360355000498	-622.8686165025878	11845.888087754773	2873.618770661272	2168.35888741485	108.93753252225511	64.55623920995112	9	14	39	1	14	0.18750446507966612	0.33513785005924307	0.30675975611667017	0.17059792874442115	
7530000	-9909.438525419066	-9243.819510146817	-665.6190152722489	-9243.819510146817	498.9265127978136	3.7718144685265838	1.0026655346278368E-4	0.555294514668142	8.45109699842326E-5	2.9468950491716753E-9	0.6053510582109418	-623.6744491157393	40515.703556447246	1776.6095054393284	1073.6473822079477	95.70294709637476	42.72412526833202	7	30	25	3	12	0.18750446507966612	0.336714911443402	0.30675975611667017	0.16902086736026226	
7540000	-9958.14450354994	-9279.105822681737	-679.0386808682027	-9279.105822681737	453.6984475290235	3.57957170765823	8.220028883055038E-5	0.5642508610147557	8.098166428168061E-5	2.2663503935117597E-9	0.6087594073986392	-632.8070675358745	45229.43489713969	2906.9495235779204	2248.6832269624942	1216.5993728454744	157.12682306675129	7	7	30	18	15	0.18750446507966612	0.336714911443402	0.305663670908783	0.1701169525681494	
7550000	-9958.583932432843	-9269.807534092875	-688.7763983399678	-9269.807534092875	544.9667522590306	3.859666664692541	7.115492128589363E-5	0.5793594484452494	7.410398317420831E-5	2.167548558016226E-9	0.6355914800680882	-640.9487809436337	58655.209881063165	2007.442070298262	1463.1026907610105	2482.107618286658	172.37787247216446	8	1	47	5	16	0.18750446507966612	0.336714911443402	0.305663670908783	0.1701169525681494	
7560000	-9918.05111143947	-9260.698479932882	-657.3526315065885	-9260.698479932882	327.41945475086465	3.654596237073257	1.1753414538346056E-4	0.5944603472739465	1.1771038606292959E-4	5.023496046781396E-9	0.6269972593314408	-611.3437522042034	23746.734054925713	8875.360615817724	1242.4475943857942	1443.8606531501234	110.02925385226142	9	1	2	50	15	0.18750446507966612	0.336714911443402	0.30322044744955834	0.17256017602737403	
7570000	-9892.07923815387	-9263.767547168658	-628.3116909852129	-9263.767547168658	245.32132451881156	3.6055715478446726	1.6746736860224744E-4	0.556613255140828	1.6712890262461172E-4	1.0442078816811675E-8	0.597489440630646	-582.6031951076446	8922.123251046467	17370.522817980378	3274.5805088080483	859.4421202761633	30.252302122180883	2	6	19	35	15	0.18328558509130655	0.34093379143176156	0.30322044744955834	0.17256017602737403	
7580000	-9883.145257444914	-9281.160783589941	-601.9844738549724	-9281.160783589941	182.53073123419074	3.6181674573596085	2.2031950026279984E-4	0.6129437838634321	2.1698482775136778E-4	2.0508664228543992E-8	0.6596414208755643	-559.0379606738061	20778.996827385035	3251.5192029529167	1527.896104330277	411.86794555658577	25.475223677636066	5	1	26	31	14	0.19154694545208817	0.3344075042188637	0.30322044744955834	0.17082510287949024	
7590000	-9877.7673524181	-9277.869626751282	-599.8977256668163	-9277.869626751282	161.89092241242722	3.8252165813886014	2.7229614239339476E-4	0.6558766090377773	2.637067396499288E-4	3.147519138168568E-8	0.6742511332987972	-556.7863489375285	32631.094452136105	965.6186211442109	823.5752789074264	518.7232961173803	51.20164200712862	5	13	18	26	15	0.19154694545208817	0.3344075042188637	0.30322044744955834	0.17082510287949024	
7600000	-9881.469781943015	-9258.782375727347	-622.6874062156668	-9258.782375727347	197.8128728305692	3.475329042446676	1.9385810256208593E-4	0.6063250219862165	1.9627119775526226E-4	1.4620003363672294E-8	0.6338250504752382	-582.0826675879447	4599.040563571357	2801.5625969640064	875.9861502451079	737.292661466917	45.06753367111151	10	6	22	26	13	0.18416813618072558	0.34267613980059614	0.30322044744955834	0.1699352765691204	
7610000	-9868.139363130404	-9259.576390616445	-608.5629725139596	-9259.576390616445	202.47473628485133	3.912048703971744	2.2710903880319023E-4	0.579209443226875	2.2749187179831113E-4	1.92229647723821E-8	0.6166780458359421	-567.4583358472498	10152.987072511913	1773.4283768378707	1231.2779320692664	415.96550232005336	72.24675046361378	8	17	1	36	15	0.180501702629269	0.3463577314217192	0.30322044744955834	0.1699201184994539	
7620000	-9891.620280871293	-9255.208244590518	-636.412036280775	-9255.208244590518	277.5112943496204	3.667448807392824	1.5539668940708638E-4	0.695289038587777	1.5162765554161631E-4	9.653877773099981E-9	0.6790613251856283	-593.6034388149099	10950.129495669007	2809.3472877630998	2047.1072373249065	563.1744548830377	51.67388281804157	11	18	2	31	15	0.17753003561114405	0.34468116049324105	0.3061921144676833	0.17159668942793208	
7630000	-9936.94777216311	-9259.646457570261	-677.301314592849	-9259.646457570261	438.94183869461114	3.7843517019659667	8.624538239350685E-5	0.5270611734628731	8.77880133984363E-5	1.8516904430752699E-9	0.5070573343250182	-634.0568787872676	17686.966821342172	3047.333974291341	635.249176243424	906.8477190084292	148.2503266888049	6	25	12	19	15	0.17855450250321458	0.34210241665012836	0.30948773885362146	0.16985534199303606	
7640000	-9964.65867154629	-9267.893892216332	-696.7647793299592	-9267.893892216332	473.8875180668723	3.8571378668901577	8.020523800759E-5	0.5078807649071458	8.108217579487458E-5	1.5735018547801251E-9	0.4945532665792441	-651.3715248494948	15668.075927973101	5039.960948394576	1300.5867890915422	2177.7682340627566	124.45927913209896	10	23	25	6	13	0.19243196197098564	0.34210241665012836	0.29545509466743747	0.17001052671144906	
7650000	-9986.846852623661	-9260.159631401624	-726.6872212220366	-9260.159631401624	919.8739937543469	3.8571378668901577	5.6394761201044704E-5	0.681581785376911	5.2659185197907816E-5	1.5107760904902348E-9	0.7229661888746208	-682.0984060853726	24250.56310460476	4115.715218343757	2790.7782256904666	267.50471514901255	169.95635863022554	9	35	15	4	14	0.17545580228719881	0.34210241665012836	0.31243125435122426	0.17001052671144906	
7660000	-9953.806504934244	-9256.254227391144	-697.5522775430998	-9256.254227391144	715.110545334681	3.864438447194817	7.725820970237493E-5	0.4761615328550408	7.855344798512096E-5	1.243842518716092E-9	0.46273753878218965	-651.9037562653227	18667.313695762572	21545.194004120833	1922.6021325430024	191.37924017660131	300.84110623640004	6	6	46	16	3	0.18743452032677108	0.32709711656634766	0.3102840362972529	0.17518432680962892	
7670000	-9942.350698638524	-9282.767858579513	-659.5828400590106	-9282.767858579513	399.6127814132488	3.708796265236922	1.297034021694962E-4	0.59403722220105	1.2889879972479866E-4	3.903591130744157E-9	0.5065838864167507	-618.6029522211805	5903.905381920705	3084.7036867033903	2171.6477213371927	133.34705780254123	144.44516320554186	18	3	36	8	12	0.19331312302400824	0.3222505976641545	0.3092519525022089	0.17518432680962892	
7680000	-9917.799945107889	-9269.86504333506	-647.9349017728283	-9269.86504333506	292.06682139857764	3.708796265236922	1.8547583381031926E-4	0.4974014739902738	1.7485323018508585E-4	8.435491007458383E-9	0.5338125806866093	-608.1999339248814	6461.07043209606	3339.303288489732	1692.0949550593652	117.64429293684444	56.827028868516194	12	7	40	16	2	0.19331312302400824	0.33318649076979195	0.3092519525022089	0.16424843370399145	
7690000	-9890.455583762327	-9255.979185689957	-634.4763980723692	-9255.979185689957	212.31998299560138	3.6505261749342224	1.8018878967468433E-4	0.6208678805628897	1.7665711467133342E-4	1.2918064235600883E-8	0.6401203359642651	-594.9744539466737	5643.397543599864	4431.242639300497	774.9137699621779	108.02756673221995	74.65659385350875	23	2	38	3	11	0.1931803153494886	0.3218064560758267	0.3136966779781676	0.17131655059651765	
7700000	-9942.46395498433	-9258.61129535589	-683.8526596284408	-9258.61129535589	404.93872864923674	3.6505261749342224	8.86210640874824E-5	0.5977716556824915	9.72471663108032E-5	3.052076905521591E-9	0.5927909169825488	-641.9827944638479	13853.660135642474	4198.730300765039	1487.6283496591327	168.71216475123023	105.51507292612803	9	29	24	3	12	0.19328738381897864	0.3131462837579848	0.3136966779781676	0.17986965444486952	
7710000	-9929.639651250047	-9273.369856416888	-656.2697948331581	-9273.369856416888	272.04961446105506	3.6505261749342224	1.425784543666602E-4	0.5169576108005163	1.458694429771189E-4	6.919422227531943E-9	0.5764299405563367	-614.9859234747569	9844.960786382546	1205.7002503024673	1220.2863825093089	698.3273216827862	63.106947482810725	13	11	37	3	13	0.19118849025905452	0.3131462837579848	0.3157955715380917	0.17986965444486952	
7720000	-9929.169785931263	-9271.148570679383	-658.0212152518792	-9271.148570679383	254.17803379533183	3.7388981636484555	1.435543733032988E-4	0.5434282236439312	1.5154022315681906E-4	7.73334759915412E-9	0.5989217985822912	-614.3621882183195	11002.053971923266	3571.285368174378	1232.0385522925633	1507.2679384722012	107.61185840115218	9	9	26	17	16	0.1919146233830086	0.33783395861417365	0.31355081316297806	0.1567006048398402	
7730000	-9872.299881665835	-9262.973324740567	-609.3265569252667	-9262.973324740567	161.48053986766746	3.652334317603279	2.6568293617386884E-4	0.4130836651423679	2.787580743055689E-4	1.6227926033812732E-8	0.4979639078300375	-569.5861980480423	4705.5694160287885	1402.7423919480386	877.389634913997	905.6823261395381	61.11524669743306	8	1	7	45	16	0.17959996376888765	0.33759269890456434	0.30588773035867717	0.17691960696787135	
7740000	-10001.117882551118	-9274.687173403183	-726.4307091479353	-9274.687173403183	600.7338057809833	3.7556131255046705	6.952924505679948E-5	0.45650664469979607	6.989806042250282E-5	1.1471913925895142E-9	0.4892433470680902	-679.083229771407	30112.377063264634	10912.42528961614	2166.330530069254	2457.691461503813	186.58860548757832	9	22	22	8	16	0.17959996376888765	0.33759269890456434	0.30718935861882163	0.17561797870772689	
7750000	-10001.71675891386	-9268.011330064866	-733.7054288489938	-9268.011330064866	525.5647026070344	3.597012070525906	7.048869108555858E-5	0.3854913600976642	7.243811464688991E-5	1.0697035552489232E-9	0.46502499195354224	-687.3535533187719	14581.155425010395	24189.71663698343	2727.921686182645	1000.0951413676985	275.67697140834696	26	1	27	10	13	0.17959996376888765	0.3324782790981383	0.31230377842524765	0.17561797870772689	
7760000	-9996.97853812638	-9270.101751476923	-726.8767866494566	-9270.101751476923	757.3419285637237	3.597012070525906	5.6904499259815906E-5	0.46382369506582644	6.20393505813316E-5	7.826394943718249E-10	0.4590755055920024	-685.9105527701917	13009.672873900756	2921.798195388722	1128.2436663158805	277.5964913122885	107.61639398400455	25	25	19	3	5	0.18911855884562367	0.33285636674421765	0.3072537726744633	0.17077130173569585	
7770000	-9945.410570394406	-9279.451533535312	-665.9590368590951	-9279.451533535312	327.5947549719993	3.573165909862617	1.1075502466290576E-4	0.5439584262826613	1.1926186400932616E-4	4.906239856237177E-9	0.5919694866140899	-626.429683677226	9403.99126241764	1291.4358666762437	562.8022273485351	388.7982071966886	35.92601523699523	19	28	17	7	6	0.1873483425309291	0.3488182826213598	0.28728778905399444	0.17654558579371707	
7780000	-10019.449222242876	-9265.949443715894	-753.4997785269828	-9265.949443715894	1035.6690374304787	3.533146911660377	3.411013344421785E-5	0.5030573889932412	3.756498312551993E-5	3.107226463905508E-10	0.49149890058173984	-709.7173967370938	31489.12370429352	6616.3337070125845	1295.643495212655	280.8341437600527	163.90291924012075	15	29	28	2	3	0.18531495308687915	0.33126490421433313	0.31516718162867924	0.16825296107010887	
7790000	-9965.753134995577	-9281.784986151662	-683.9681488439138	-9281.784986151662	460.3854674252899	3.707694792667651	8.142806385335916E-5	0.5022030482899402	8.748695035050579E-5	1.719542081161131E-9	0.47656216824681874	-642.6485998971309	9293.520471017433	2427.3058410995486	503.02619034387016	770.9987855721877	52.36479660162833	14	30	18	7	8	0.20443051050209682	0.32795817169112496	0.2992145171404191	0.16839680066635956	
7800000	-9869.104867536882	-9254.133733936778	-614.9711336001035	-9254.133733936778	184.289214289096	3.707694792667651	2.1529980699399337E-4	0.4949594906306285	2.327523282449833E-4	1.1626841300929848E-8	0.46915437157780243	-577.0965815682601	6882.30180421234	1132.2208450656594	333.6608805597441	255.97418533177932	76.74040990320073	9	33	20	7	8	0.20264092336610182	0.3253277914064397	0.3001275054169476	0.1719037798105113	
7810000	-9877.309811352094	-9272.492074992912	-604.8177363591819	-9272.492074992912	166.97859978944757	3.707694792667651	2.221536372761223E-4	0.5411130600982027	2.4238549040519355E-4	1.7338383201295794E-8	0.5703029768859628	-566.895215396787	5931.958667932245	1160.2816017775538	186.90104266502664	306.3347803820516	27.325748541800138	12	36	7	13	9	0.19542131441430718	0.3253277914064397	0.30734711436874224	0.1719037798105113	
7820000	-9883.1031937183	-9267.196211723744	-615.9069819945571	-9267.196211723744	185.82263271832954	3.707694792667651	1.8729637967091636E-4	0.6510694118274475	1.9982463454772117E-4	1.318321031246786E-8	0.6165428313674661	-576.57359079207	8809.706184363211	1413.1871952419408	180.05497929561898	307.1271373748544	53.953838603120616	8	34	4	22	9	0.17620306163971625	0.33472946571715284	0.30490618705397843	0.1841612855891529	
7830000	-9910.031648501807	-9269.403187649568	-640.6284608522378	-9269.403187649568	253.37384067790424	3.8249702519999405	1.6802662277346384E-4	0.624692493137301	1.710625913532847E-4	1.0261647420867948E-8	0.631651790916494	-597.6981360020056	11020.527799900865	7765.619795405342	2104.2714154393652	259.30674613752115	71.80393335995718	8	1	29	30	9	0.17620306163971625	0.3597263444729644	0.30490618705397843	0.15916440683334135	
7840000	-9916.617689192592	-9269.002551022006	-647.6151381705853	-9269.002551022006	239.16510198938366	3.313877041894607	1.458900742134745E-4	0.5346539753119106	1.4274761734931393E-4	5.982893168676911E-9	0.5564054900979215	-605.6041959986658	17565.32370156762	1537.3375963333456	620.8661961613485	750.099795738057	58.661075199721104	9	31	18	10	9	0.17620306163971625	0.3597263444729644	0.28172218208109856	0.18234841180622124	
7850000	-9945.988802569651	-9265.058203114992	-680.9305994546589	-9265.058203114992	357.61774236853034	4.165277275453012	9.831639199772936E-5	0.5623674158859222	9.520515167123896E-5	2.725911525789657E-9	0.5745239076332737	-637.229441781904	15476.856679600724	1629.503519645333	2214.6871075792296	813.2175023329137	88.25387294067146	9	14	27	20	7	0.1848056754187776	0.35112373069390307	0.28172218208109856	0.18234841180622124	
7860000	-10019.800833415495	-9278.685630812222	-741.115202603272	-9278.685630812222	699.8479344612375	4.165277275453012	5.60439706853167E-5	0.5994030922282224	5.1855842786237605E-5	1.200627518491016E-9	0.6449908592524266	-693.4857155815498	25242.66239991366	10597.943530634799	4587.40025847811	1828.4345034950404	185.8580866492665	9	2	35	23	8	0.1961842840446953	0.33734353875390577	0.28789002846577333	0.17858214873562606	
7870000	-10026.520544071916	-9263.43832573141	-763.0822183405071	-9263.43832573141	1061.4835251881843	3.3389381276792736	3.552568759408191E-5	0.4111015721621556	3.6190553016046175E-5	2.2542726259184843E-10	0.4224245096273708	-715.4214103012707	46575.222096111065	15197.860076721758	3457.047388315386	1652.3078527491207	138.30262001623555	8	4	39	21	5	0.19469863778987823	0.3430059873264032	0.29243615498235853	0.16985921990136046	
7880000	-10030.906521123043	-9261.003562897342	-769.9029582257011	-9261.003562897342	1148.7181500562342	3.811708443936073	3.160648467868587E-5	0.5042608626745632	3.44394448841537E-5	2.941911675808688E-10	0.5161935544016153	-720.0710182981258	59457.93319830513	12006.732066263354	5447.008755513212	3481.6040458795333	158.97959917082133	7	9	37	18	6	0.18933639435818742	0.3276271572360572	0.31317722850439533	0.16985921990136046	
7890000	-10118.602502962816	-9266.216633328768	-852.3858696340487	-9266.216633328768	2904.409526109253	3.755650063382809	1.2384117837451648E-5	0.4014353240872669	1.338680393386913E-5	3.289965515178669E-11	0.4395592679094594	-800.765887093017	82988.98504543756	7320.454430356164	10667.53555423893	5718.101632875772	565.2213105154294	21	3	26	20	7	0.1761826984246652	0.3407808531695794	0.3226294277602276	0.1604070206455282	
7900000	-10045.533786546186	-9267.18016688706	-778.3536196591268	-9267.18016688706	1330.4879095574263	3.5484499276033596	2.8978245698367823E-5	0.3880878985250648	2.9592096003708147E-5	1.3515863306928075E-10	0.3943641595719059	-728.3166759840373	69056.28590084655	34563.014293638036	4979.940259064948	2416.3479179668384	58.16706427417052	4	12	29	25	7	0.17384094414490972	0.34719678855895614	0.3162134923708509	0.16274877492528367	
7910000	-10102.763524930426	-9258.589585420246	-844.1739395101787	-9258.589585420246	3423.873816703455	3.9833493191728215	1.5211499579971788E-5	0.5108765140632473	1.5618695110712068E-5	5.152411561054348E-11	0.4750722635266101	-793.9371224717013	79665.6239461505	18285.70247600335	6346.253133595368	1567.1863979683299	758.3316379055719	13	27	29	1	7	0.17386698529345115	0.34719678855895614	0.3162134923708509	0.16272273377674223	
7920000	-10124.475037657685	-9271.720060316402	-852.7549773412826	-9271.720060316402	3033.1121658745164	4.061552111234768	1.2905838228396061E-5	0.5074276048389614	1.3754126983824864E-5	2.972840169907266E-11	0.4225477468826083	-801.0927310699926	77316.4711974013	18325.553923653068	6762.42829158319	4730.004098870553	1441.298606976029	18	23	24	5	7	0.17386698529345115	0.34719678855895614	0.3162134923708509	0.16272273377674223	
7930000	-10089.273574199102	-9249.076702397615	-840.1968718014876	-9249.076702397615	2777.3293663763047	3.790477279719997	1.4867087442580998E-5	0.5948424040528771	1.4095376153804512E-5	5.43907358119267E-11	0.5219490511070273	-786.410031117746	97155.08118347247	14628.790989578885	6756.374698046064	11802.768448266143	161.46177042296986	14	28	24	4	7	0.18779104748111014	0.3209222831533379	0.3162134923708509	0.17507317699470157	
7940000	-10045.99225446321	-9260.306101859142	-785.6861526040685	-9260.306101859142	1592.9731889946022	3.790477279719997	2.3115777751862657E-5	0.5246702202473681	2.448106952741993E-5	1.3065686622531488E-10	0.4891775857485316	-740.5562013013001	51265.72564612102	7999.2153684877685	4050.7103855207515	138.63018338311244	13.73965543104716	12	34	23	7	1	0.1772567626957323	0.334163479893143	0.3135065804164236	0.17507317699470157	
7950000	-10072.554561184385	-9266.38904627847	-806.165514905915	-9266.38904627847	2219.8351530327045	3.5019427547893494	1.985357253196025E-5	0.43182779668253396	1.952018300155257E-5	6.803919336952342E-11	0.42718805884156547	-758.9702133294026	69547.43787475664	14860.831301437536	2576.9859958270217	234.3340869630812	353.3391855389629	10	32	27	7	1	0.1772567626957323	0.334163479893143	0.3135065804164236	0.17507317699470157	
7960000	-10072.648756976345	-9262.965368756448	-809.6833882198968	-9262.965368756448	2195.0979467924194	3.85378836920269	2.206060622560077E-5	0.4510088327684012	2.106270347897291E-5	9.8505817897806E-11	0.46401453121288094	-763.4911049882544	71430.18445459835	9837.748909075886	3340.5212926819568	262.8022768042142	59.75567340521974	9	36	26	5	1	0.17436743098319915	0.3428092191865527	0.30486084112301387	0.1779625087072347	
7970000	-10085.434285225503	-9265.510258044686	-819.9240271808169	-9265.510258044686	2789.86279613981	3.85378836920269	2.0725260715666394E-5	0.47080007002126334	1.9788038813576032E-5	7.780199100735946E-11	0.4488148719259552	-770.7616635569642	64787.09243608769	11438.70424640971	4263.698413585169	545.4131824081995	1131.6780665479153	10	34	25	6	2	0.19497675255859553	0.3499102020868917	0.2851017136803453	0.17001133167416788	
7980000	-10094.91451711594	-9268.366065955117	-826.5484511608227	-9268.366065955117	2338.180852243756	3.502849908630379	1.8354242481853028E-5	0.37952567359323486	1.814617263533761E-5	5.302325395956352E-11	0.39988179126979506	-775.0399071034017	99005.72904124612	11764.248439691026	4279.031725025494	6717.865085219729	719.716006747203	9	37	27	1	3	0.19497675255859553	0.3168213768363699	0.32197381218622356	0.1662280584188114	
7990000	-10135.06714034954	-9261.711164718185	-873.3559756313552	-9261.711164718185	4582.2513377576915	3.2946498710438066	9.03343364058529E-6	0.41370729040145193	9.21753289142499E-6	1.1865937501902752E-11	0.38177312909675637	-817.9702337470123	219076.72941705637	34067.72797336441	17132.361785260873	11640.004441028286	595.3101088810631	7	26	19	17	8	0.19497675255859553	0.3362000359499226	0.3025951530726709	0.1662280584188114	
8000000	-10201.000361805502	-9269.290903472966	-931.709458332537	-9269.290903472966	9132.86895145645	3.3267335838981023	5.140940541922581E-6	0.37196127916216315	5.163115633459047E-6	3.0197956195144177E-12	0.34900006509053655	-872.5570628337886	368569.1856311546	155408.15338112434	45270.22343127619	20371.302436489146	1029.943646811182	4	8	33	25	7	0.18325518598363413	0.32294579331505524	0.31568808561376804	0.17811093508754297	
8010000	-10184.43224740058	-9270.304899594123	-914.1273478064585	-9270.304899594123	6146.061178772826	3.90574964569076	6.57366490772231E-6	0.3726189602973687	6.606051079135649E-6	5.223112696686752E-12	0.3589274765450678	-857.6409827180281	238782.77647888128	41990.09399914832	36498.472849048696	10063.060915362159	1329.554176044518	11	2	30	28	6	0.18221121088205194	0.3284913945553938	0.30651440994124846	0.1827829846213062	
8020000	-10130.152384150635	-9255.037710426996	-875.1146737236401	-9255.037710426996	3636.908915214621	3.90574964569076	1.0688120268295548E-5	0.4323366791188844	1.0299200218928059E-5	2.367614727275603E-11	0.4529789299517118	-819.3123214285835	69122.76196416526	127202.09444538914	20914.166824046257	9225.410330904691	1043.1280393739553	2	8	28	34	5	0.17292910015033194	0.36047246392044213	0.2977886204288901	0.16880981550033627	
8030000	-10080.73585494829	-9265.502155960228	-815.2336989880622	-9265.502155960228	2068.8563648368186	3.90574964569076	2.068287394336288E-5	0.4867162454363928	2.00801927720342E-5	9.412210932215764E-11	0.484331478863196	-762.0740826754786	58712.03746630996	84916.76222775498	7911.170981000696	4333.412073638399	391.0854956610935	1	9	44	17	6	0.19349514002228113	0.3161734268497311	0.32034294545189146	0.1699884876760968	
8040000	-9926.474156699009	-9256.334067926718	-670.1400887722909	-9256.334067926718	418.6721422996775	3.7439882594888014	9.823315429669175E-5	0.5139091303649822	1.0383088497209243E-4	2.8364545992534425E-9	0.5077321602525882	-627.4834331477963	31464.375570967466	1606.9056740579374	1261.5786959052691	173.64328928078746	160.44469173214867	5	25	39	7	1	0.19349514002228113	0.3414615722170932	0.29505480008452933	0.1699884876760968	
8050000	-9968.037515105567	-9260.403604449788	-707.6339106557785	-9260.403604449788	659.6899184887523	4.340140235492228	5.914354370575155E-5	0.5603938032258368	5.957037059484685E-5	1.0390233090354932E-9	0.5539648298547062	-661.9248754380694	223707.07558190322	3363.9624492679586	1577.9986503610264	37.05804468125307	27.97572461167118	4	47	20	4	2	0.19349514002228113	0.3414615722170932	0.29505480008452933	0.1699884876760968	
8060000	-9994.278015257898	-9274.190797585106	-720.0872176727911	-9274.190797585106	752.9995839941806	3.572663083320509	5.082448430320525E-5	0.5421164662228388	5.0198819913827035E-5	7.904293238205933E-10	0.5638770133026995	-675.5839971729803	123714.20228869443	3869.6421938029307	2318.2657281543743	24.223692773107437	19.498798669049165	5	47	19	2	4	0.19349514002228113	0.3414615722170932	0.29505480008452933	0.1699884876760968	
8070000	-9956.404487928045	-9274.554833289963	-681.8496546380813	-9274.554833289963	428.6656824680652	3.572663083320509	8.838500651619824E-5	0.4487653172870037	8.98960067629132E-5	1.8052479488448482E-9	0.5002803886984443	-636.5308863951703	48211.982815513955	2753.048281836035	1579.2405604834053	1109.1044780308089	49.69313811824508	3	30	12	27	5	0.19349514002228113	0.3414615722170932	0.29505480008452933	0.1699884876760968	
8080000	-9929.731083909386	-9253.18532475141	-676.5457591579769	-9253.18532475141	410.9776372376829	3.8355770754910954	8.844141869031629E-5	0.6254630418087972	9.03282125387139E-5	3.195013047334312E-9	0.5987039508620413	-635.6750318916122	16021.184496002372	2841.554732183501	1106.1455106557974	146.97047745593744	11.553869014788038	6	28	36	2	5	0.19349514002228113	0.33594366885319615	0.29350223543218634	0.17705895569233684	
8090000	-9879.617832660952	-9254.186190375372	-625.4316422855787	-9254.186190375372	232.628939142073	3.804627528147079	1.558755619450292E-4	0.6691543838377351	1.5935728061646678E-4	9.107180859050189E-9	0.6103482676695746	-586.6835327518205	8041.265711083468	1024.2989505044147	789.6069915439501	168.67548275937693	1.0708296793986845	7	46	17	2	5	0.18216939566856302	0.33594366885319615	0.3169477633373371	0.16493917214090414	
8100000	-9942.026288697187	-9275.042503560446	-666.9837851367414	-9275.042503560446	425.2556644224423	4.162400729236467	9.39660166577313E-5	0.4161304406003818	9.250512827010249E-5	1.5869013919719454E-9	0.4289737594785236	-623.7543228797783	31840.018821705642	1800.6997854804463	1849.58182399945	410.9458767199056	2.065395275252853	5	40	24	3	5	0.17291990151393563	0.34519316300782354	0.3169477633373371	0.16493917214090414	
8110000	-9905.204529592671	-9259.500551476918	-645.7039781157528	-9259.500551476918	288.0704670380941	3.9136005174698627	1.3373511464338998E-4	0.5359941730245064	1.3726811697447583E-4	5.925684143505866E-9	0.5744942638400636	-604.070722656626	16234.707859944707	1341.6561533955153	1157.2922052594054	458.61284478007957	9.433455760316882	4	23	28	18	4	0.1758105261680609	0.3409332382478697	0.3183170634431657	0.16493917214090414	
8120000	-9911.772419762596	-9266.904348103764	-644.8680716588316	-9266.904348103764	321.76669882815924	3.9136005174698627	1.2179123273732933E-4	0.387068169078312	1.2771555334734012E-4	2.697760179610192E-9	0.4149478728662272	-604.0171354239128	50813.45004894341	1058.2934795275894	1257.4473626112565	41.71865621409167	6.127853281218523	3	38	31	2	3	0.1758105261680609	0.3409332382478697	0.3183170634431657	0.16493917214090414	
8130000	-9896.819180207953	-9250.292131528593	-646.5270486793598	-9250.292131528593	359.85305508989285	3.774798729905494	1.0062189511393816E-4	0.5281621197440411	1.0330155522340765E-4	4.860141827366458E-9	0.6590105819242813	-608.3673684458621	39250.28611858444	2533.6106865467823	1029.0740725013975	3.497327751029167	0.27300390289613624	4	28	40	3	2	0.1758105261680609	0.32592797443128646	0.3183170634431657	0.17994443595748735	
8140000	-9913.16381052709	-9268.123942109985	-645.0398684171059	-9268.123942109985	394.60007220775935	3.3341860039774196	9.39597454393672E-5	0.4785646537377735	1.0698971880222894E-4	3.0334568550474886E-9	0.5470406994535719	-607.2457165775442	30986.91122388345	1269.3036564029298	942.9496432443013	7.359802992414678	1.6402790037538835	4	31	37	1	4	0.1847661720104386	0.3205554685126446	0.31473392351942986	0.17994443595748735	
8150000	-9953.114245840765	-9262.775039177086	-690.3392066636782	-9262.775039177086	694.7166361441687	4.144627151107954	5.375665255404795E-5	0.4635692003520829	5.454243798901515E-5	7.638438812928476E-10	0.5006903655337231	-648.608633357701	75055.11902201944	2540.6592683340173	1425.9661991619396	25.18151140827805	0.6040384500525947	3	46	22	3	3	0.1845043898970748	0.3208172506260084	0.31867999555292553	0.17599836392399168	
8160000	-9906.844570933677	-9272.312634098245	-634.5319368354324	-9272.312634098245	302.9458143212721	4.144627151107954	1.1895418673493054E-4	0.490819491436045	1.2382433657000047E-4	3.924298323901707E-9	0.5141970817982923	-595.9800167153793	19048.66885068549	2622.0329757782697	684.4400592173128	35.110720738489874	0.8075402520266849	3	35	32	4	3	0.1845043898970748	0.32273699685829427	0.31867999555292553	0.1740786176917058	
8170000	-9909.37608646285	-9275.798866358016	-633.5772201048334	-9275.798866358016	308.55857413903544	3.686012082273683	1.258446130982327E-4	0.5024378734899466	1.2534807099229126E-4	3.722041304176406E-9	0.4955313939610065	-595.8342235782416	22078.655818406336	2002.9385630001568	748.8332316865711	15.083922676729228	0.17690617664470867	5	33	34	2	3	0.1739991469511246	0.33255357887673476	0.31867999555292553	0.17476727861921548	
8180000	-9948.929616073925	-9284.655725880604	-664.2738901933214	-9284.655725880604	378.3549382123314	3.80728084445086	9.989058459534645E-5	0.5167489563132672	9.741288511637288E-5	2.2887448445063246E-9	0.49962023869967137	-621.1891731296205	29423.505487421975	2371.747612596722	916.2526379621127	599.3134552420744	0.25916534771015337	4	36	33	1	3	0.18654601455066325	0.33645800955996313	0.31477556486969716	0.16222041101967682	
8190000	-9891.950257481276	-9256.288648583508	-635.6616088977684	-9256.288648583508	285.6579768079652	3.80728084445086	1.3946930300655765E-4	0.5293992750271823	1.4071187977301783E-4	4.684296852186329E-9	0.5000679077903822	-591.6211865505794	43078.475211315876	2988.174324612089	1226.8135416498612	514.7469720935491	0.06457187366916692	3	5	32	34	3	0.1924632704582954	0.33645800955996313	0.308858308962065	0.16222041101967682	
8200000	-9887.006443129712	-9260.368325843154	-626.6381172865582	-9260.368325843154	308.96995732430685	4.401078785166749	1.3160768381769504E-4	0.4791733813875603	1.3301902330386576E-4	4.291856703254725E-9	0.5005484209314182	-579.2305754733484	33594.097029210745	553.5019439820595	2872.3556187993613	612.7935968016209	0.2703284040577046	3	24	13	34	3	0.18034512877832218	0.34857615123993635	0.3120172711171124	0.15906144886462942	
8210000	-9929.699180786827	-9268.202006478885	-661.4971743079416	-9268.202006478885	464.76528499465905	3.840445618216637	8.551569938822935E-5	0.46915752124364096	8.528739709726884E-5	1.4786631884311147E-9	0.44972294289903253	-615.2149883116737	72197.50910742978	1466.9120898695928	2167.1037177918884	888.6863620992009	0.1435420829332793	3	7	28	36	3	0.18034512877832218	0.34857615123993635	0.3120172711171124	0.15906144886462942	
8220000	-9890.41964100163	-9267.37108103183	-623.0485599698001	-9267.37108103183	260.9704707820997	3.840445618216637	1.577158276771656E-4	0.4377012477428017	1.5714021024930422E-4	5.608086864507974E-9	0.48119572651248527	-580.1782092653239	23000.008000302325	4137.164548386985	964.4428965547061	609.2375901895354	2.302399930584344	3	5	15	51	3	0.18034512877832218	0.33503317066392263	0.3120172711171124	0.17260442944064314	
8230000	-9959.9081338101	-9247.469841010106	-712.4382927999947	-9247.469841010106	754.8670641459352	3.654424443031148	5.599469017262154E-5	0.5143667380845911	5.884258046158934E-5	9.156177443411132E-10	0.5250202079175149	-662.9671440591923	49791.931133346996	2500.910673091573	7426.107051779054	1807.3955849960557	1.9560452253367422	6	1	10	56	4	0.1776308941154707	0.33503317066392263	0.3027406548293916	0.18459528039121545	
8240000	-9912.724344697706	-9258.670424432436	-654.0539202652712	-9258.670424432436	426.01768030041245	3.6167989318872595	1.099558069998267E-4	0.5309477566996716	1.0640608507219308E-4	3.5781438744581287E-9	0.5388271309419735	-609.5639061158311	27822.350125163663	3962.682546472346	1472.7317806069104	969.9208522708982	8.319145222916726	5	4	26	36	6	0.20341144126582195	0.3271575342160687	0.30123444215757117	0.16819658236053853	
8250000	-9945.14281997201	-9256.97409787684	-688.1687220951704	-9256.97409787684	607.6699474240633	3.8869164307602504	7.439762993646902E-5	0.5183971444654332	7.242563104275632E-5	1.5559796362988991E-9	0.5265313942452235	-641.6619429718867	44155.303914679454	1918.9349949125883	1866.3992595183897	1910.1478182074736	4.396053552107247	7	28	6	30	6	0.191990630506226	0.3271575342160687	0.3126552529171671	0.16819658236053853	
8260000	-9980.398808054479	-9261.543694319847	-718.8551137346318	-9261.543694319847	901.6121583911435	3.8869164307602504	5.312499583821359E-5	0.4116975531029842	5.247176044458375E-5	6.052180480262765E-10	0.44238611396154515	-672.8874688912296	40991.736579657016	1824.993276914809	1374.493243994255	2065.2041458693247	30.45297736592314	11	33	21	6	6	0.191990630506226	0.3374529110258804	0.30235987610735543	0.16819658236053853	
8270000	-9927.430882450992	-9253.212719062729	-674.2181633882631	-9253.212719062729	509.1117467949264	3.8869164307602504	9.925635823552353E-5	0.463984258733665	9.31740583916252E-5	2.2423428988580656E-9	0.48140367263585154	-628.768141174457	14898.832708175618	1888.104053081745	1182.7007169013568	3065.328059959946	18.286380776969622	8	30	27	6	6	0.191990630506226	0.339179173139405	0.3006336139938308	0.16819658236053853	
8280000	-10020.6457596939	-9269.074691657375	-751.5710680365239	-9269.074691657375	1321.5643834468221	3.448837187704291	3.5777849013645534E-5	0.4669663258061134	3.2603025174869736E-5	3.002172447272918E-10	0.481789324105634	-703.2273693903812	42573.034115720024	9878.091544415774	1214.1402611766234	2815.2883185370906	18.93449990478225	11	21	11	28	6	0.191990630506226	0.33431683187372324	0.29446476191556364	0.17922777570448742	
8290000	-10029.642592747216	-9253.991057070985	-775.6515356762308	-9253.991057070985	1764.0175135097231	3.8291263085885063	2.9276014204047056E-5	0.5144602995488968	2.6469189249471837E-5	2.1758901306884057E-10	0.5250431476482708	-723.3442035408019	107362.78491233366	9231.121260368123	2949.759058780575	6903.691584881459	263.5794453261807	7	27	33	2	8	0.191990630506226	0.346117755711199	0.29446476191556364	0.16742685186701162	
8300000	-10060.461874469747	-9273.475044686635	-786.9868297831121	-9273.475044686635	1858.00933621085	3.66831536995807	2.5971637416557507E-5	0.5907647612521025	2.3135807783968887E-5	2.7554096202908934E-10	0.6651887545400283	-735.3039147867106	110668.82461348723	5771.958259138904	4451.9365928291545	5764.928794384694	41.13759715774446	7	25	14	26	5	0.1877064343093847	0.32569852139625294	0.3177968585802861	0.16879818571407648	
8310000	-10114.649105459952	-9279.928662258664	-834.7204432012884	-9279.928662258664	3000.1173179334032	3.727012670135452	1.4987773708857864E-5	0.48353771640660353	1.353755517605663E-5	4.961736820351851E-11	0.48930055350051077	-780.5549766556771	185536.920389228	15599.859598223584	12754.639097255611	8064.935197249819	97.5023789832009	8	17	13	32	7	0.1877064343093847	0.35443437398688804	0.289061005989651	0.16879818571407648	
8320000	-10037.726424705463	-9274.505337451656	-763.2210872538078	-9274.505337451656	1382.7778991603905	4.008601836813358	3.104770628555319E-5	0.443635934824739	2.9508848855371484E-5	2.114395195814927E-10	0.4703949754424339	-711.8484622907105	167715.9347451946	10899.296438426267	4209.444474017778	3546.199256805178	18.60683020768449	6	29	13	22	7	0.19503999194672889	0.3471008163495439	0.289061005989651	0.16879818571407648	
8330000	-10049.164187865339	-9256.97241230525	-792.1917755600892	-9256.97241230525	1758.4134455279047	3.400330610189672	2.3670973346384095E-5	0.40608456230787454	2.2425828914192836E-5	1.052778215933832E-10	0.4277897473061618	-742.3275224736907	69614.68055166562	12395.60528795552	4197.629251541922	4304.430695287268	99.968805655497	8	31	31	1	6	0.19645861925652064	0.3419569806089897	0.289061005989651	0.17252339414483886	
8340000	-10132.835590073242	-9258.81093301537	-874.0246570578737	-9258.81093301537	5419.202982945116	3.5141272737077616	8.049904820797926E-6	0.33874079540036484	7.679265296672233E-6	7.1811613328201764E-12	0.34110819984092133	-819.4891760086521	126898.96390381371	25513.14822418413	6688.073855466875	15486.412807201306	168.90740253177444	10	25	29	8	5	0.19105082321917222	0.3419569806089897	0.289061005989651	0.17793119018218728	
8350000	-10047.341900111382	-9255.071285644917	-792.2706144664651	-9255.071285644917	1721.0768498660723	3.5141272737077616	2.198527641787321E-5	0.47828925421476914	2.2142313410999497E-5	1.3652777449873507E-10	0.5243246647283966	-745.2936903407914	100194.0113180549	10291.99447650689	3579.967231354061	290.4965635028631	45.49790672030735	8	30	33	2	4	0.17905164602391466	0.329374018390387	0.30099566969227987	0.1905786658934187	
8360000	-10037.952604631713	-9265.670707097455	-772.2818975342584	-9265.670707097455	1467.2019189322255	4.137032733747414	2.8024523684598925E-5	0.45627484529169043	2.9254587969495423E-5	2.1439942724703288E-10	0.49540424217671836	-728.256083666427	38525.97777236821	8192.724492384075	2629.774450327755	70.36745411967561	64.99227814757413	10	37	23	4	3	0.18006693556705833	0.329374018390387	0.2999803801491362	0.1905786658934187	
8370000	-10024.40966518467	-9255.963646128253	-768.4460190564163	-9255.963646128253	1406.2731357920363	3.6632728691045573	2.9401031449818788E-5	0.42210812992052005	3.0061454387796543E-5	2.2094065027316297E-10	0.490833745036907	-724.5787186323978	36469.460804520255	6464.6360510126115	2682.015890626102	235.31265652058008	9.47498282352474	10	33	27	1	6	0.18006693556705833	0.329374018390387	0.2999803801491362	0.1905786658934187	
8380000	-10063.874285290934	-9275.386875778711	-788.4874095122238	-9275.386875778711	1912.6457199915565	3.72512944799735	2.2043582893065774E-5	0.41389474622620037	2.158322546521005E-5	8.946064954951799E-11	0.4223489974507458	-743.5038663492007	45372.15250288954	7441.567175395335	5418.601750769271	93.01297430797759	54.40318102942838	15	39	16	4	3	0.1843364310509101	0.327111256935504	0.31001684413163416	0.17853546788195196	
8390000	-10073.165569708503	-9264.83684833446	-808.3287213740431	-9264.83684833446	2495.6076030356526	3.518546256634383	1.7743554391754742E-5	0.5510770340519742	1.702243526887187E-5	1.069136848432573E-10	0.6040147439387391	-760.3237767887175	56438.84069954421	9330.589557839163	9524.682229850974	79.43653301495164	145.26370351493748	8	34	28	2	5	0.17673956906593957	0.35131644770618714	0.28888629533301374	0.18305768789485982	
8400000	-10147.023475625048	-9257.346420380793	-889.6770552442558	-9257.346420380793	7936.048820251114	3.5693800821646358	6.029118132664237E-6	0.5343142663471196	5.588903677744623E-6	1.3361372135206962E-11	0.6048010206435126	-838.0887430133764	327583.397521814	21792.465210763574	7942.812996530112	479.4028658072453	83.9372486797437	9	61	2	3	2	0.1887248941201578	0.35131644770618714	0.28888629533301374	0.1710723628406416	
8410000	-10114.753208148659	-9251.7667620519	-862.9864460967585	-9251.7667620519	6854.83583067415	3.5693800821646358	7.156873309780449E-6	0.5782407148805908	6.438644445438142E-6	1.7771971214256918E-11	0.5834029454249083	-819.30337243219	244606.90994144217	21838.348892273272	44.31281803886684	33.21994637586588	6.944612630180175	11	60	2	3	1	0.1710002839474838	0.3554126226737743	0.30158767727815916	0.17199941610058303	
8420000	-10126.120568190456	-9264.268684158145	-861.8518840323101	-9264.268684158145	6214.248854483605	3.504026096893495	7.788855814369323E-6	0.490469573469487	7.2619105288997785E-6	1.310654265738753E-11	0.4720227949320544	-816.0120050370369	174119.4967203301	14282.806846359195	98.44355597755919	157.83855243445424	93.05918400801569	9	62	3	2	1	0.17885209673434088	0.3251093861109696	0.32403910105410677	0.17199941610058303	
8430000	-10140.660695561566	-9253.1294129158	-887.5312826457664	-9253.1294129158	7204.822790883627	3.504026096893495	6.796408612598537E-6	0.5310506045965824	6.245772818924219E-6	1.5332436542020366E-11	0.5720620428896405	-841.3687074080261	174002.86678817807	36964.92329985168	1315.6022276351823	11.685394977479927	14.792133212689084	11	60	1	2	3	0.1938607936255028	0.3251093861109696	0.30903040416294486	0.17199941610058303	
8440000	-10097.386669585043	-9256.59168697601	-840.7949826090338	-9256.59168697601	4009.256308809868	3.619868510540813	1.2090493727398212E-5	0.567384106873093	1.0840681024586931E-5	4.502170346645511E-11	0.5676636239855484	-795.2293426563283	245928.77766421545	14039.894788355221	1505.9499369703092	10.756394952815347	8.760291695672656	11	59	2	2	3	0.19160604742893775	0.3251093861109696	0.3112851503595099	0.17199941610058303	
8450000	-10032.740511721864	-9268.133218759009	-764.6072929628555	-9268.133218759009	1487.9590192046116	3.619868510540813	3.11497836154534E-5	0.43596569673623187	2.9490634782168223E-5	2.2326875531151367E-10	0.48177955988175236	-724.0533475430033	43346.798756315875	4492.107012939366	1245.0940282724398	19.326796831094537	5.000582510149184	12	56	4	3	2	0.1957571322341419	0.3251093861109696	0.3071340655543057	0.17199941610058303	
8460000	-10002.495800898992	-9255.32772913788	-747.1680717611122	-9255.32772913788	1166.6788433590332	3.604724924484667	3.925870133051768E-5	0.5202575997761685	3.6019261301111935E-5	5.719485798401827E-10	0.5650818303596181	-705.7361711955139	53455.208886927256	4871.215492503197	1616.4062347753793	6.218932086790928	7.34911220043431	8	60	5	1	3	0.1825607168373021	0.3383058015078094	0.3071340655543057	0.17199941610058303	
8470000	-9991.127946195524	-9273.338398781458	-717.7895474140666	-9273.338398781458	755.2758114756568	3.604724924484667	5.5720946781127505E-5	0.48598796857096127	5.754994721779774E-5	9.852736699154386E-10	0.5244180926668831	-673.7174384159624	32487.881510906416	3301.411473093918	1076.2383393414952	859.3722502796334	5.85812340613742	6	34	30	3	4	0.1825607168373021	0.3383058015078094	0.3071340655543057	0.17199941610058303	
8480000	-9988.627787753067	-9269.42105756635	-719.2067301867182	-9269.42105756635	771.8627460121099	3.604724924484667	5.874835885613065E-5	0.5009874767421227	5.737391383316156E-5	1.309429698452104E-9	0.6168904171683305	-674.4117788331733	73006.88903958899	4727.036123859814	2630.83609996546	58.189532715446376	62.81129232084685	5	29	37	4	2	0.1825607168373021	0.3384763819247885	0.30310922038122606	0.1758536808566836	
8490000	-9977.287433023836	-9282.739721386217	-694.5477116376184	-9282.739721386217	692.0188106573098	3.604724924484667	6.612780065928705E-5	0.5340116334826555	6.162327459042417E-5	1.7422335440507743E-9	0.6318206836141746	-651.8666704346098	90733.3140512243	4259.139503987418	1646.1538877294872	15.292660013472297	8.028968113752388	5	25	41	1	5	0.18886757678525037	0.32720352027530525	0.30522987886493946	0.17869902407450522	
8500000	-10002.498397423162	-9267.294588319124	-735.2038091040371	-9267.294588319124	1029.5981134938222	3.474258561667192	4.1070946541732037E-5	0.5795974406794304	3.84023412672356E-5	7.221494544050996E-10	0.6167242211597809	-691.5382587825804	61071.94518293545	6410.420028637729	3031.0248171602266	36.494344329278015	5.513521149505734	6	17	47	2	5	0.18232899923135495	0.3348692406327789	0.31312179709138527	0.1696799630444812	
8510000	-9939.720891907436	-9242.798851256535	-696.9220406509012	-9242.798851256535	615.8805355995137	4.1652806052327715	6.844620157501062E-5	0.4789027408700805	6.940451122002153E-5	1.5609356734995945E-9	0.5371807994514683	-651.5416013153455	13444.728530155291	2428.7354560228905	5010.277880710047	1288.8976739070579	21.402082545772405	12	23	3	33	6	0.18232899923135495	0.3348692406327789	0.307114900930531	0.1756868592053355	
8520000	-10069.195600705161	-9253.572115251982	-815.6234854531797	-9253.572115251982	2464.196219396194	3.851265519702891	1.8283474130443315E-5	0.5037729084125843	1.9723598002912177E-5	1.469309619502932E-10	0.6126461388714308	-761.9372474968804	289349.0630579297	16907.870830803877	5730.681041687541	4927.367171961713	106.21357461181645	6	19	4	43	5	0.18232899923135495	0.3348692406327789	0.307114900930531	0.1756868592053355	
8530000	-10095.286968207496	-9247.644056551879	-847.6429116556164	-9247.644056551879	3448.6544526714606	3.851265519702891	1.2740902741884722E-5	0.40678104932762654	1.2465204085303441E-5	3.399424604943571E-11	0.44599542775004325	-793.9988315555012	118463.56591736517	24427.928052273764	12188.419236672105	10063.843069550345	75.2972525486139	12	9	30	21	5	0.18232899923135495	0.3348692406327789	0.307114900930531	0.1756868592053355	
8540000	-10001.98025193017	-9270.76287757519	-731.2173743549807	-9270.76287757519	901.9595810639577	3.827349625702851	5.885559131046553E-5	0.45625592414151944	5.583570610133689E-5	8.170778903603233E-10	0.4846462745783773	-686.1464885588548	33728.223590555135	4451.171533663472	3172.129057466756	614.0562222468596	67.5158886906189	7	33	28	5	4	0.18232899923135495	0.33513015791335127	0.30685398364995864	0.1756868592053355	
8550000	-10005.352372098929	-9242.962220490395	-762.3901516085334	-9242.962220490395	1253.1372692775801	3.827349625702851	4.0655966002576456E-5	0.5037517981692466	3.808494676538792E-5	4.930405119591172E-10	0.545343334221593	-712.0356161252914	43979.51042982343	4773.14389128764	3221.8329329678795	7551.905768402264	65.75943447571228	9	37	20	5	6	0.17973263857596847	0.33513015791335127	0.3232158811099536	0.16192132240072704	
8560000	-10020.069526887732	-9255.880849294816	-764.1886775929162	-9255.880849294816	1527.7562232635225	3.827349625702851	3.5305088854009086E-5	0.5938777133781389	3.1207616774053727E-5	4.437828295134042E-10	0.6443167052063594	-710.4716246024261	180538.64011406832	58991.927201637074	3804.55296293387	3650.2616686149627	212.36361539868096	4	3	22	40	8	0.17973263857596847	0.33513015791335127	0.3194805282579668	0.16565667525271385	
8570000	-10005.633881317655	-9264.176783997818	-741.4570973198364	-9264.176783997818	1098.5590905419094	3.920775028077812	4.773317605809118E-5	0.5428982524830122	4.344745607812559E-5	6.561132748040307E-10	0.5601733668650712	-689.6556572933458	45110.401495917984	68764.55274856309	4264.914024651916	3025.830063998525	110.13091211194026	3	1	48	18	7	0.17644361593108657	0.33841918055823317	0.3194805282579668	0.16565667525271385	
8580000	-10079.973163144763	-9246.087215330454	-833.8859478143088	-9246.087215330454	2891.9756876228216	3.7347750954480308	1.5102865033933663E-5	0.5320576748179735	1.4755251442096944E-5	8.28408353614908E-11	0.5832746172132048	-776.3981266353526	67250.98409741998	234088.11839142043	13195.081712950603	7234.927546257151	38.00708046854032	3	4	34	33	3	0.18021328484628624	0.33841918055823317	0.3157108593427671	0.16565667525271385	
8590000	-10048.665229111031	-9256.815674677346	-791.8495544336862	-9256.815674677346	1708.379113152135	3.6783544466255433	2.780320381793057E-5	0.49230854763929266	2.6994240776036908E-5	2.307079233230403E-10	0.5381337917962876	-739.8939106276291	149254.9636898739	19853.86923072362	5718.657470315575	3603.3356692445664	257.62904396700185	4	13	35	21	4	0.17836977222516545	0.3405486335917846	0.30401644930731314	0.17706514487573713	
8600000	-10015.181929934111	-9264.074757560795	-751.1071723733171	-9264.074757560795	1170.7617730662844	3.5689709552040263	3.6469198452331546E-5	0.5282912878541479	3.8808541194994335E-5	3.8866981485352013E-10	0.5220208995158511	-703.3809685589433	39884.79271841619	7203.442008864491	3556.2317011357027	2361.744060090763	34.2621972248157	8	9	25	30	5	0.19223052293575918	0.3405486335917846	0.30401644930731314	0.1632043941651434	
8610000	-9974.86978806339	-9263.994617147055	-710.8751709163361	-9263.994617147055	746.6570576463861	3.5807295399380012	5.844467416114649E-5	0.44971246720116803	5.58445876673659E-5	8.766635096001185E-10	0.5064579855050751	-663.7096059750988	40490.74555538526	4057.62330462812	3428.606803473337	2377.3362613472705	8.338081524224386	7	2	14	48	6	0.19223052293575918	0.3405486335917846	0.30401644930731314	0.1632043941651434	
8620000	-9946.363822215464	-9261.705412715233	-684.6584095002316	-9261.705412715233	576.3871908702272	3.3978437161838557	7.659377539305565E-5	0.39186708284920063	6.994382843175103E-5	1.0087963599397209E-9	0.42809154519484643	-638.467927114721	34429.00855763431	2628.9899763830717	4530.081749541457	1230.5223214904838	12.095143713636496	8	21	1	41	6	0.19223052293575918	0.3405486335917846	0.30401644930731314	0.1632043941651434	
8630000	-9963.613527838734	-9260.32876191189	-703.2847659268454	-9260.32876191189	708.5219413784465	3.70186446822372	5.796482431184704E-5	0.45343586478866116	5.6920196150089834E-5	8.964150656080456E-10	0.5224968411254908	-657.3318847131787	21985.507604153267	5807.536716314268	4297.993477428136	1634.8289303132553	4.958089772188222	7	4	21	39	6	0.1803464385473839	0.3524327179801599	0.30401644930731314	0.1632043941651434	
8640000	-9917.023649294793	-9250.803612233567	-666.2200370612267	-9250.803612233567	447.6035473708343	3.9311711534862313	8.95938874116961E-5	0.43184009945670976	8.907038892819924E-5	1.799187502511474E-9	0.46553121208728865	-623.4437758721322	12943.812045769662	1476.9912004483372	1484.784838990597	1259.7781958323071	1.5186008571628775	9	18	4	40	6	0.17541619316799484	0.3401290030035476	0.3202645405106895	0.16419026331776848	
8650000	-9950.148158207183	-9273.105067392138	-677.0430908150438	-9273.105067392138	436.4802639675549	3.558664915619437	9.66507629745585E-5	0.5549297400475628	9.950708081404904E-5	3.6254097569160357E-9	0.5945562202072104	-631.9680349593175	18862.199315598573	9326.16327016482	1485.9362029827462	1149.468760911544	20.21615030495659	4	7	6	54	6	0.1957861431650819	0.3401290030035476	0.30538827472293995	0.15869657910843096	
8660000	-9984.061257498024	-9266.484832336848	-717.5764251611755	-9266.484832336848	713.6437357421618	4.16101668545843	5.3049980338564355E-5	0.4434475726193705	5.352545777725608E-5	6.932026855382618E-10	0.48875910580695336	-669.6084547031444	74106.41137621719	6207.554887309139	3032.902268817486	1666.4673970134975	9.199127180774695	6	17	22	26	6	0.17980118098926742	0.33803671821009185	0.3074805595163957	0.17468154128424543	
8670000	-9973.016028537706	-9258.498748663797	-714.5172798739095	-9258.498748663797	685.8869914570113	3.6716837313104382	6.627796421971327E-5	0.4691185835642967	6.157308396127927E-5	1.4501997294952594E-9	0.5532605122200627	-666.7769986500793	21870.977959526816	19194.065628058175	3832.044263847944	2351.5710117323406	7.9611780535306345	5	8	28	30	6	0.17980118098926742	0.33803671821009185	0.3074805595163957	0.17468154128424543	
8680000	-9967.199780090259	-9262.092354397126	-705.1074256931333	-9262.092354397126	620.1332248010779	3.42084334651169	6.911781576098778E-5	0.41611583830219556	7.065356533134944E-5	1.061717443848306E-9	0.46322696719239875	-662.0345890243111	11880.772217499247	4737.979454698038	1884.6082628419624	1106.0517876795832	3.9834898800450875	17	7	46	1	6	0.18116927634423682	0.33200238450534636	0.30129484715780985	0.1855334919926073	
8690000	-9999.294821806316	-9273.496687947849	-725.7981338584672	-9273.496687947849	773.3111527582794	3.42084334651169	4.968627033272665E-5	0.56100224305041	5.285156366968164E-5	7.521880740284817E-10	0.5224631008102157	-681.2548007577617	40246.6464270751	8086.254287156428	1640.999875963172	319.0679411764769	47.57918010475139	7	17	45	3	5	0.1986180321658903	0.33200238450534636	0.30129484715780985	0.16808473617095382	
8700000	-10014.297710593868	-9249.465105719473	-764.8326048743941	-9249.465105719473	1127.709614762644	3.42084334651169	4.072318786055529E-5	0.48738935062620603	3.8939976059441205E-5	3.5607369074602415E-10	0.4636448984378058	-715.761174367323	26110.847843102238	27899.304376759443	5807.800958663938	2656.419560796604	113.3147528380167	8	5	27	30	7	0.18501255145799098	0.33244212706124143	0.30129484715780985	0.1812504743229581	
8710000	-10033.582103812118	-9271.005957323403	-762.5761464887153	-9271.005957323403	1198.0238208836533	3.42084334651169	3.1927057967403665E-5	0.47434341132593816	3.216187533911074E-5	2.294574193819868E-10	0.47092494834977394	-712.0040698388885	35187.40375742235	36462.462062148814	7208.778178436617	4101.690919811616	25.46555515108076	2	7	28	33	7	0.18501255145799098	0.33749496610408736	0.29624200811496393	0.1812504743229581	
8720000	-9948.782588776654	-9253.080722809744	-695.7018659669105	-9253.080722809744	495.66259323805167	3.42084334651169	9.599766345807939E-5	0.48186708369337083	8.863015530624601E-5	1.9144811311753782E-9	0.4801249879476904	-649.7276332869709	13663.135447477502	2007.4118863539213	1218.2882897622674	3749.247074025987	45.60678343488316	13	34	19	4	7	0.19349242244707857	0.34268314850420284	0.29313985254574065	0.17068457650297833	
8730000	-9966.367510301794	-9256.476881192673	-709.8906291091204	-9256.476881192673	551.8380048131269	3.525299377438699	8.723336048351235E-5	0.4647709460714178	7.874288562255486E-5	1.370163026516871E-9	0.4496134262209503	-664.5015172317273	15030.707454307238	6713.983411650951	2269.116375255377	2235.584893872895	26.903655714921268	8	13	12	38	6	0.19349242244707857	0.34268314850420284	0.29313985254574065	0.17068457650297833	
8740000	-10060.070326507052	-9256.54544733473	-803.5248791723203	-9256.54544733473	1954.860457671873	3.525299377438699	2.7102370690176768E-5	0.5783185616171777	2.354517932880432E-5	2.8141598210747523E-10	0.6476010979627764	-752.0848016548589	51158.60939087147	24101.863223086104	9938.045573104659	4888.847529730208	353.6063163392548	10	6	3	52	6	0.19104421058647778	0.3466158769612682	0.29280737547722147	0.16953253697503293	
8750000	-10009.805033495146	-9237.496509869348	-772.3085236257967	-9237.496509869348	1141.2957647143994	3.5190908545161386	4.122511931488318E-5	0.4780604242200364	3.749490842186755E-5	3.7969575345829276E-10	0.487649024061718	-722.8078421442497	31677.878333983837	17080.219175986556	9848.553492561106	3516.6553008456485	102.60289101926017	13	3	23	32	6	0.19104421058647778	0.3399664438723985	0.2994568085660912	0.16953253697503293	
8760000	-10030.738607690662	-9244.97358744754	-785.7650202431238	-9244.97358744754	1576.7982281463437	3.696093486808192	3.181248412680193E-5	0.5628541526618099	2.851941266729782E-5	3.086365833907804E-10	0.5859233323487045	-736.5080920807658	30592.271372941166	19759.33192665034	5804.245480106402	3059.0905751357755	87.51219088478302	8	1	34	29	5	0.17920497069333227	0.33938331274354333	0.3164379074502058	0.16497380911291898	
8770000	-10123.696286612469	-9254.317208124643	-869.3790784878252	-9254.317208124643	4276.679741519358	3.5811602094301525	1.06332839930534E-5	0.5677584696930148	1.0066031873843207E-5	4.028017964917208E-11	0.6011996726453578	-814.3571677042704	92986.51257200804	15765.820022697884	27363.98060883239	12101.21082274689	121.3574121961938	8	12	14	37	6	0.18172117015319098	0.3368671132836846	0.3164379074502058	0.16497380911291898	
8780000	-10120.21057828403	-9280.148011755044	-840.0625665289864	-9280.148011755044	3163.089964525713	3.6780323538947255	1.5440985185246572E-5	0.5406561995370394	1.365030236648035E-5	7.135522284122085E-11	0.553469786553293	-782.8521108610735	370523.02958250494	87940.03135155777	25126.034312899243	6740.900259564257	21.73784504618634	3	5	24	39	6	0.18540521704515017	0.3370522032509968	0.31625281748289363	0.1612897622209598	
8790000	-10010.932670539907	-9260.857240870317	-750.0754296695914	-9260.857240870317	1194.1569974233744	3.45121516938516	4.166370954076741E-5	0.6437391378359469	3.86087878245412E-5	8.253132745119979E-10	0.6764089457655812	-697.4888058491631	180218.22784911838	6324.10227120044	8160.117933220919	3462.534373720895	34.71495770617894	3	2	29	37	6	0.18540521704515017	0.325742459780497	0.3094272961682116	0.17942502700614169	
8800000	-10016.182050056192	-9258.612615693786	-757.5694343624064	-9258.612615693786	1391.3030994873159	3.949721631720684	3.2161328252590907E-5	0.529151579948099	3.3429615378281753E-5	3.0672562248878496E-10	0.5238257158656995	-706.2373308386669	109191.25151029487	3811.009388151668	7767.086361723304	2905.986743444095	58.900840223945735	3	14	25	29	6	0.17918884040444577	0.325742459780497	0.31816416362692823	0.17690453618812943	
8810000	-10125.175719858424	-9265.582002667741	-859.5937171906834	-9265.582002667741	3835.780748053064	3.8218011024453107	1.3519487597864861E-5	0.565206037185166	1.1442354507170853E-5	6.723573508467521E-11	0.6299480256386928	-803.3233962224626	235309.07585654611	24110.74486359792	29794.93239545877	7481.14783557541	460.5821327903464	6	15	11	38	7	0.17918884040444577	0.3443940292355084	0.31816416362692823	0.15825296673311803	
8820000	-10127.372457980287	-9252.279038052315	-875.0934199279735	-9252.279038052315	4674.951852486838	3.871606762436684	9.340190197084721E-6	0.46911204467702067	8.777480268532066E-6	1.8528282325088986E-11	0.4609948764113306	-819.0013071959571	113451.84517071432	53747.600654023736	45360.83179889203	11714.885028492301	80.85833377013526	7	7	23	33	7	0.17918884040444577	0.32993767966849874	0.3184732051518752	0.17240027477518072	
8830000	-10039.967576182766	-9258.290670842727	-781.6769053400388	-9258.290670842727	1933.1411614284725	3.7257120333113405	2.242127479581997E-5	0.40690214257086116	2.1301878507388595E-5	1.0615244911731547E-10	0.4312070299421296	-730.3147476758978	59525.45431796332	6168.935363835154	3257.4868315743706	9195.784867146835	35.165242612349935	8	41	17	4	7	0.17918884040444577	0.32993767966849874	0.3148964280045764	0.17597705192247953	
8840000	-9982.521360347424	-9273.010434583859	-709.5109257635653	-9273.010434583859	774.4493310370365	3.7257120333113405	5.389036351646203E-5	0.5045932213127181	5.420636841256318E-5	8.304480015692483E-10	0.51085061809394	-663.4615369234575	22033.32650839986	3892.8030041003394	1099.169078623288	2414.8751279099097	15.427981929953939	8	29	28	5	7	0.18019629616121843	0.3295320924432745	0.3148964280045764	0.17537518339093108	
8850000	-9985.926898132782	-9264.052893838832	-721.8740042939494	-9264.052893838832	764.3826737127469	4.05317873150165	6.462651652528836E-5	0.5120965077232205	5.994254552249818E-5	8.684864662818643E-10	0.4755510874456725	-675.628891242818	24386.084123498378	4110.318390705582	1700.599856397892	2424.7944275718487	53.948369982381344	6	26	23	15	7	0.18019629616121843	0.3295320924432745	0.3148964280045764	0.17537518339093108	
8860000	-9951.928952717572	-9261.646903119863	-690.2820495977094	-9261.646903119863	467.04260917235047	4.05317873150165	9.811380949930586E-5	0.5597527415167903	9.401133882295037E-5	2.8194384981380812E-9	0.5401010210281694	-643.136282064137	89552.71667319787	2659.0074729943067	1132.4922752366099	1278.6186560859067	78.12358740064306	4	24	5	36	8	0.18019629616121843	0.3291559433604432	0.3045325224083277	0.18611523807001115	
8870000	-9993.040104161384	-9270.533877577573	-722.5062265838108	-9270.533877577573	620.7875413929213	3.7509846758679535	5.9956770462644225E-5	0.5735411568805849	6.0296823461933576E-5	1.2435614401753658E-9	0.5896137868952842	-675.6244562414769	78134.77033189584	4254.122917587006	1720.9796026914707	993.8243763754489	29.4999400875552	3	43	11	13	7	0.18019629616121843	0.3291559433604432	0.3045325224083277	0.18611523807001115	
8880000	-10085.914776863423	-9271.16007857941	-814.7546982840121	-9271.16007857941	1969.4338995156636	3.589524806311687	2.0367721377904612E-5	0.5400323161335099	2.2091765873878344E-5	1.1028100483697048E-10	0.49385814435462716	-762.9638762450733	53246.48063073671	13032.70932676179	3954.7548044445084	8728.954576438307	264.1302481194485	10	33	20	7	7	0.17883240131338615	0.3291559433604432	0.3045325224083277	0.18747913291784343	
8890000	-10159.061946805556	-9248.579943531911	-910.482003273644	-9248.579943531911	6480.018681139239	4.07440471026527	5.417371970704954E-6	0.4649364498309482	5.597342983376037E-6	6.643322621594362E-12	0.4769694639145779	-852.6859247664299	195152.77835731217	52380.214185467754	7693.257445833248	22184.25203444743	361.7918434072325	11	29	19	13	5	0.19043316385097553	0.3392813620900493	0.3045325224083277	0.16575295165064796	
8900000	-10045.385862421	-9283.805439014925	-761.5804234060753	-9283.805439014925	1101.1539557557564	4.07440471026527	3.7589430110808394E-5	0.46761720779109917	3.449488818291544E-5	2.889318982221286E-10	0.4721374346126694	-713.2047242356905	29386.395901899275	17781.128430491088	5970.925481733249	2196.947425755793	19.697172554619417	9	3	27	32	6	0.177697767049198	0.33155399860911744	0.32143975497772803	0.16930847936395704	
8910000	-10104.226628337867	-9260.04120623719	-844.1854221006753	-9260.04120623719	2954.495896021126	3.4692105028376856	1.3968349964563553E-5	0.5371835539534853	1.2948644846370087E-5	5.472345475918756E-11	0.5385799252911291	-793.1029854268114	59914.94543196915	10703.310687282092	11404.17396185608	4548.497034069407	171.5309440232472	18	24	14	14	7	0.19125312395679558	0.3299635585441644	0.3094748381350835	0.16930847936395704	
8920000	-10051.604025073188	-9258.19750433626	-793.406520736928	-9258.19750433626	1725.2677933530035	3.808792994178653	2.121366293655752E-5	0.5539645670776332	2.2150696825294294E-5	1.4880805985957554E-10	0.5606174057509782	-742.1508865800914	44937.137772253656	17858.35752147883	3228.0684252503065	6617.517690217124	49.20217078620957	20	3	12	35	7	0.1820014964549326	0.3350087743006148	0.3140359954113794	0.16895373383307374	
8930000	-10088.27923798007	-9256.60203792895	-831.6772000511219	-9256.60203792895	2640.121142688726	3.808792994178653	1.3757974583337813E-5	0.5248367424433449	1.4379561258823799E-5	5.371297876250241E-11	0.5076520344293717	-780.3475071540331	45251.15549759261	6057.418433757292	12393.948031839773	5720.093594329746	211.65008600404838	20	15	5	30	7	0.1820014964549326	0.3253229106462432	0.323721859065751	0.16895373383307374	
8940000	-10127.155566279305	-9256.729136610373	-870.4264296689329	-9256.729136610373	4560.882225765959	3.6616851370398913	7.505609921036702E-6	0.46617584102933046	7.575714322647155E-6	1.4426606479333207E-11	0.4994548337570777	-817.7024543336031	112907.26284129011	14862.760901645233	6203.75402457204	8408.013347548915	38.3817422179689	18	41	8	5	5	0.1820014964549326	0.3253229106462432	0.323721859065751	0.16895373383307374	
8950000	-10112.792330470931	-9273.926098663615	-838.8662318073165	-9273.926098663615	2989.52034076945	3.6729411409675583	1.147985097833067E-5	0.45038169720834037	1.1586680069122434E-5	2.866907594763286E-11	0.45769841164893754	-785.3219761386555	146905.60961180745	19741.09197614362	11863.597576546568	7802.11681330072	46.438458204889145	18	2	21	30	6	0.1719473484357956	0.33537705866538026	0.323721859065751	0.16895373383307374	
8960000	-10133.199511120694	-9258.237614850863	-874.9618962698312	-9258.237614850863	4688.781747213701	3.6729411409675583	8.804064876225393E-6	0.5597010270226452	8.52156787858245E-6	2.159674892156964E-11	0.5240702204810884	-823.9421972027972	86484.66479000551	15655.208309332429	11944.473460145813	1886.506483811075	170.87609552895515	16	22	32	1	6	0.1719473484357956	0.33823031325348807	0.323721859065751	0.16610047924496593	
8970000	-10111.927775877111	-9274.539692972285	-837.3880829048271	-9274.539692972285	2887.1285468500064	4.138545318232257	1.386907372362098E-5	0.46570047132061637	1.3494339857286199E-5	3.597212624333672E-11	0.45405319990610654	-783.6354865957614	171979.1877401449	15743.969776437318	10879.760484373948	7279.846212083815	146.3130886378726	10	1	30	29	7	0.1719473484357956	0.33823031325348807	0.323721859065751	0.16610047924496593	
8980000	-10121.217711055624	-9265.890342312436	-855.3273687431877	-9265.890342312436	3868.038939898537	3.56787448416248	1.1734319614763642E-5	0.5498236527587018	1.0896272144943557E-5	4.49333880004275E-11	0.5764725880867463	-799.3822845875684	272524.90682975645	26944.455618502147	26268.928426128172	6191.696622203657	381.98698427642563	7	4	35	24	7	0.1871069008344509	0.33886565550853753	0.31699024046449664	0.15703720319251557	
8990000	-10138.464181537662	-9277.66459149869	-860.7995900389732	-9277.66459149869	4675.258108959276	3.113879402654021	8.174937061768576E-6	0.5550772897767123	7.977337668015172E-6	2.101701537322114E-11	0.5702854704242978	-806.5446164414324	225828.59526813225	18792.283291922337	5364.239303293854	7966.755384303014	285.1489718204121	8	35	12	16	6	0.1871069008344509	0.3371925952715651	0.299099977421173	0.17660052647281174	
9000000	-10065.769851205368	-9278.15002629232	-787.6198249130491	-9278.15002629232	1828.1778767929916	3.5917482104073666	2.2801104789039507E-5	0.6210743172726657	2.0888085412109887E-5	1.6350940212427884E-10	0.5920299432758575	-737.0830511914876	63748.140067608634	11422.706118561182	6714.8885380595	3781.572450524357	11.545587601952066	11	1	32	27	6	0.1871069008344509	0.3371925952715651	0.299099977421173	0.17660052647281174	
9010000	-9956.593182201153	-9275.78864250107	-680.8045397000849	-9275.78864250107	497.7146623001793	3.402959097378115	7.225420295335362E-5	0.4864298838942801	7.413332186504985E-5	8.537516638859909E-10	0.41871777369922003	-636.9512340090441	14047.301395765939	4189.0416847891765	3237.7951227589874	913.6180559323609	2.108822130444742	7	10	21	33	6	0.1871069008344509	0.33720541734977744	0.299099977421173	0.17658770439459937	
9020000	-9996.574080142467	-9259.165876148532	-737.4082039939349	-9259.165876148532	849.8692614084164	3.402959097378115	4.9501007005146774E-5	0.6538797685321255	4.33060158761066E-5	5.705467093076675E-10	0.5578944005753339	-688.8592735558792	55355.18191110256	7945.573217510436	3936.5555722830513	1946.2894169426668	16.881820878640234	7	10	24	31	5	0.18125466598069828	0.33578986265593286	0.30636776696877016	0.17658770439459937	
9030000	-9924.958068005506	-9268.635204264594	-656.3228637409122	-9268.635204264594	358.68096358408445	3.402959097378115	1.2512817148870435E-4	0.540914754020399	1.1252327592591564E-4	3.172442882423878E-9	0.49671525083938234	-614.1651992846066	14033.85306209087	2437.1971234089297	835.7745497495789	808.8578001140596	2.9562725812416173	6	27	38	1	5	0.18125466598069828	0.33578986265593286	0.31664460371133113	0.16631086765203837	
9040000	-9953.815346870826	-9274.833774782674	-678.9815720881531	-9274.833774782674	417.14930870777215	3.781215255223233	9.17130304074717E-5	0.47684510394347823	9.179449912321405E-5	1.5771842904508236E-9	0.4510667707857676	-636.6820829252449	14611.477531859022	2363.407567713068	1561.3543517474843	657.2145220410373	13.793277161693405	9	13	49	1	5	0.18125466598069828	0.33133622407832086	0.31664460371133113	0.17076450622965036	
9050000	-9939.145313118204	-9257.91336616037	-681.2319469578346	-9257.91336616037	451.07194443568983	3.9359368554991443	8.293710208278978E-5	0.5906461918313021	8.394338854533224E-5	2.169611523860327E-9	0.5447790024971332	-637.6144361540856	16046.815619743635	1156.893588983436	1586.605804560863	1074.3738896495602	38.09624446059038	11	6	29	25	6	0.18125466598069828	0.33133622407832086	0.31664460371133113	0.17076450622965036	
9060000	-9958.653619508304	-9255.130912254883	-703.5227072534225	-9255.130912254883	488.86326932991653	3.3735266845889034	7.54331249811957E-5	0.5196184300388192	7.297736750735257E-5	1.4127236137142258E-9	0.5050202565514289	-657.1140546692479	35962.973234774625	12392.045683637936	2580.5472620792143	917.0383938746808	141.08153027082733	9	2	36	24	6	0.17701480898995497	0.33133622407832086	0.31664460371133113	0.17500436322039367	
9070000	-9958.853505215044	-9276.91698231092	-681.9365229041231	-9276.91698231092	429.7515771637543	3.3735266845889034	8.490656338610161E-5	0.3707669935225983	8.22920054089604E-5	1.1525065848542234E-9	0.39906203441211835	-636.1708245107509	48633.85593393079	4872.807411191055	2802.557316078359	1063.8139963034548	8.554105048737162	6	5	26	34	6	0.17668819334383773	0.33133622407832086	0.32120395396748336	0.17077162861035872	
9080000	-9999.321846375004	-9266.15219110169	-733.1696552733133	-9266.15219110169	828.7809356824529	3.9562019994590196	4.787703602487271E-5	0.4630271183664783	4.817160802585279E-5	5.640397294154693E-10	0.4924393789637627	-686.0652069820765	45810.48983918279	3799.9641810099156	998.7877989916793	2160.9676904885227	108.73154756541851	9	33	22	7	6	0.17988954193128692	0.33133622407832086	0.31552393060297235	0.17325030338742053	
9090000	-9917.80319775484	-9264.464793316043	-653.3384044387966	-9264.464793316043	275.5655756487973	3.9562019994590196	1.331152205701522E-4	0.5400354135539581	1.4057917746903946E-4	5.798343612084513E-9	0.5465692108840222	-611.1181894817626	7501.817400992833	3865.6143040097395	2553.2190819551265	554.2018246271089	18.822174445584523	12	7	23	28	7	0.17270672153315753	0.33133622407832086	0.3137802549700486	0.18217679941847373	
9100000	-9916.254028841522	-9264.52024816105	-651.7337806804718	-9264.52024816105	313.4554857611906	3.9241982773017514	1.1231826004175559E-4	0.5231209980506158	1.1732219845576788E-4	4.570279260092022E-9	0.5862117495606508	-607.6167056664901	26736.303060509497	3319.0029044651897	2277.48652948549	561.4812779596576	26.797586565453045	3	3	34	30	7	0.1820106226471078	0.32203232296437057	0.3137802549700486	0.18217679941847373	
9110000	-9959.117264274606	-9267.905519165537	-691.2117451090694	-9267.905519165537	479.08700215326775	3.6097497578921227	8.023340490283357E-5	0.4215500818341738	8.144977777261126E-5	1.331753352334983E-9	0.4367150448166087	-647.8386250779176	14734.493170697011	4231.664073153207	1997.2918375251688	1019.9374666702591	40.96215604861963	3	26	23	18	7	0.1917039111852301	0.32203232296437057	0.3143334623064082	0.17193030354399183	
9120000	-9908.172518231093	-9249.039868107446	-659.1326501236474	-9249.039868107446	421.467614363883	3.6097497578921227	1.422487754523137E-4	0.4383330011208037	1.422903677618102E-4	3.4054054429928777E-9	0.410366669281374	-617.8270024057373	12184.893881239519	1633.57188167915	537.5791901033573	777.664305184462	144.9156979797312	5	36	5	23	8	0.1917039111852301	0.334080947185794	0.30228483808498474	0.17193030354399183	
9130000	-9935.43020374869	-9250.251914569359	-685.1782891793317	-9250.251914569359	447.71302294463413	3.6097497578921227	1.1756262516611641E-4	0.49717595008613047	1.1309370369781867E-4	2.996586450537682E-9	0.4644692906437712	-641.3338560950709	26761.492404657536	2610.7998316237454	644.9267250730474	983.242199927521	93.02177456245396	9	37	5	18	8	0.1917039111852301	0.334080947185794	0.30228483808498474	0.17193030354399183	
9140000	-9896.116278569365	-9244.16430337832	-651.9519751910442	-9244.16430337832	282.95171411125324	3.9031341424257566	1.7216115791440442E-4	0.6463866601474874	1.5021637801592686E-4	8.050420649611609E-9	0.5854599543742145	-610.609727032411	6068.54821408748	2858.582251147587	1705.8912615070226	469.80043031512696	73.01394494427156	11	7	18	33	8	0.17393970632060635	0.33537950349303847	0.3176272077761327	0.1730535824102232	
9150000	-9977.241426871256	-9277.91059060919	-699.3308362620655	-9277.91059060919	534.0333174374864	3.9031341424257566	7.315718491054601E-5	0.38437946714828297	7.020940007578902E-5	8.475857634701888E-10	0.40312847170286	-653.8156238486721	18121.317427679995	16262.827057501103	2033.575714269049	1130.236035967058	43.62759826254009	3	15	22	30	7	0.18419203842811352	0.33537950349303847	0.3176272077761327	0.16280125030271603	
9160000	-10018.33452943601	-9261.713444200514	-756.6210852354955	-9261.713444200514	987.0340669998182	3.9031341424257566	3.8865434946422535E-5	0.49513982350248076	3.835390819617398E-5	3.486083376460204E-10	0.48332634605477726	-708.191061419066	50149.00700973843	8796.712480569213	5208.986085101415	2036.7258214298188	31.96797838431372	8	9	35	19	6	0.18419203842811352	0.33537950349303847	0.3176272077761327	0.16280125030271603	
9170000	-10073.467265449632	-9282.050703775087	-791.4165616745453	-9282.050703775087	1733.2771766657695	3.901809437812227	2.4617067359198282E-5	0.3989626509074616	2.400975255847427E-5	9.82500912460403E-11	0.4076330872156579	-741.0806651763716	123291.25959715701	9541.982609685048	6073.615627347896	2509.137633468595	156.08093193958248	4	29	9	31	4	0.17926685698480302	0.33537950349303847	0.3225523892194432	0.16280125030271603	
9180000	-10080.65600685489	-9266.405508551741	-814.250498303149	-9266.405508551741	2063.439917311028	3.9040308046495755	1.8135713876700017E-5	0.48021065585002765	1.738645280590088E-5	6.633430109089406E-11	0.45186243324824343	-761.3901408320813	112273.77460090703	18680.936841080897	19092.33385588416	3736.368183204472	10.119899365987635	7	27	2	37	4	0.17832462324098425	0.33537950349303847	0.3225523892194432	0.1637434840465348
[truncated: 11,149,672 more chars]
