# Supplementary material for: Dissemination of Mycobacterium abscessus via global transmission networks
Source: Nat Microbiol. 2021 Sep 20;6(10):1279–88. doi: 10.1038/s41564-021-00963-3 (PMC8478660; doi:10.1038/s41564-021-00963-3)
Supplement: Source Data Extended Data Fig. 8 — Ancestor data and substitution rate distributions for Extended Data Fig. 8. [file 41564_2021_963_MOESM14_ESM.zip › figureS8/DCC2_date_randomisation7.log]

#
#model:
#
#<?xml version="1.0" encoding="UTF-8" standalone="no"?><input id="posterior" spec="beast.core.util.CompoundDistribution">
#    <distribution id="prior" spec="beast.core.util.CompoundDistribution">
#        <distribution id="BayesianSkyline.t:dcc2" spec="beast.evolution.tree.coalescent.BayesianSkyline">
#            <parameter dimension="5" id="bPopSizes.t:dcc2" lower="0.0" name="popSizes" upper="380000.0">380.0</parameter>
#            <groupSizes dimension="5" id="bGroupSizes.t:dcc2" spec="beast.core.parameter.IntegerParameter">1</groupSizes>
#            <treeIntervals id="BSPTreeIntervals.t:dcc2" spec="beast.evolution.tree.coalescent.TreeIntervals">
#                <tree id="Tree.t:dcc2">
#                    <trait id="dateTrait.t:dcc2" spec="beast.evolution.tree.TraitSet" traitname="date">
#                10208_3#75_Europe_UK_2012.412568=2008.229508,
#ERR3198505_Europe_UK_2009.819178=2009.882192,
#12082_5#89_Europe_UK_2013.616438=2011.591781,
#12045_8#39_Europe_UK_2013.843836=2004.092896,
#SRR7800669_NorthAmerica_USA_2015.983562=2012.377049,
#10625_5#78_Europe_UK_2001.331507=2016.374317,
#ERR3198407_Europe_UK_2009.010959=2015.124658,
#10665_4#8_Europe_UK_2005.063014=2008.423497,
#7396_6#51_Europe_UK_2007.835616=2001.334247,
#SRR6871401_Oceania_Australia_2015.043836=2012.808743,
#10625_5#77_Europe_UK_2001.331507=2011.093151,
#10665_4#75_Europe_UK_2007.594521=2015.043836,
#10625_4#22_Europe_UK_2011.591781=2010.169863,
#ERR3198507_Europe_UK_2009.876712=2015.416438,
#ERR3198408_Europe_UK_2009.824658=2012.5,
#SRR7800622_NorthAmerica_USA_2016.054645=2001.306849,
#10625_4#21_Europe_UK_2011.668493=2016.60929,
#12082_5#90_Europe_UK_2013.621918=2010.958904,
#10625_5#74_Europe_UK_2001.334247=2011.128767,
#12163_2#46_Europe_UK_2012.724044=2013.616438,
#10625_4#23_Europe_UK_2011.69589=2015.230137,
#11861_7#68_Oceania_Australia_2009.5=2006.035616,
#10665_3#51_Europe_UK_2004.092896=2011.69589,
#10625_5#75_Europe_UK_2001.326027=2013.621918,
#10208_3#38_Europe_UK_2011.876712=2012.243169,
#7396_8#58_Europe_UK_2010.969863=2009.824658,
#10250_1#27_Europe_UK_2009.169863=2001.331507,
#SRR7800515_NorthAmerica_USA_2015.950685=2012.724044,
#10665_3#35_Europe_UK_2003.591781=2011.016438,
#10625_5#59_Europe_UK_2012.5=2001.331507,
#10250_1#5_Europe_UK_2008.229508=2012.778689,
#12163_1#55_Europe_UK_2011.016438=2008.344262,
#10665_2#59_Europe_UK_2011.457534=2007.835616,
#SRR6871402_Oceania_Australia_2016.043716=2011.876712,
#12163_1#61_Europe_UK_2011.254795=2007.594521,
#12163_2#27_Europe_UK_2012.472678=2013.786301,
#10702_1#7_NorthAmerica_USA_2013.043836=2005.063014,
#10702_1#30_NorthAmerica_USA_2006.035616=2007.772603,
#7396_8#82_Europe_UK_2007.920548=2016.054645,
#12163_1#57_Europe_UK_2011.128767=2009.5,
#10665_4#56_Europe_UK_2006.830137=2015.156164,
#12163_1#59_Europe_UK_2011.164384=2012.849727,
#10625_4#38_Europe_UK_2011.509589=2013.682192,
#SRR7800629_NorthAmerica_USA_2015.156164=2007.920548,
#10071_6#76_Europe_UK_2001.331507=2005.769863,
#ERR3198474_Europe_UK_2015.416438=2014.958904,
#10625_5#17_Europe_UK_2011.093151=2016.300546,
#10702_1#56_NorthAmerica_USA_2008.423497=2011.254795,
#11893_6#62_Europe_UK_2008.005464=2001.846575,
#12163_1#32_Europe_UK_2010.169863=2009.010959,
#10208_3#73_Europe_UK_2012.377049=2010.123288,
#10208_3#78_Europe_UK_2012.808743=2013.843836,
#7396_6#60_Europe_UK_2008.035519=2016.043716,
#10702_1#73_NorthAmerica_USA_2010.764384=2011.928767,
#ERR3198462_Europe_UK_2015.230137=2006.830137,
#12045_8#36_Europe_UK_2013.786301=2009.819178,
#10625_5#32_Europe_UK_2012.243169=2014.205479,
#12163_1#87_Europe_UK_2011.928767=2009.169863,
#10660_1#46_NorthAmerica_USA_2005.769863=2011.457534,
#10071_6#72_Europe_UK_2001.306849=2010.969863,
#10208_3#29_Europe_UK_2011.821918=2001.331507,
#SRR7800600_NorthAmerica_USA_2014.953425=2015.950685,
#10665_3#3_Europe_UK_2001.846575=2014.953425,
#10660_1#14_NorthAmerica_USA_2007.772603=2008.035519,
#7396_7#19_Europe_UK_2009.882192=2012.472678,
#12082_5#88_Europe_UK_2013.682192=2013.043836,
#10625_5#11_Europe_UK_2011.756164=2008.005464,
#SRR6871403_Oceania_Australia_2016.374317=2011.509589,
#10208_3#81_Europe_UK_2012.849727=2009.876712,
#SRR6871395_Oceania_Australia_2014.205479=2001.326027,
#SRR7800549_NorthAmerica_USA_2016.300546=2011.164384,
#12163_1#53_Europe_UK_2010.958904=2011.821918,
#SRR7800407_NorthAmerica_USA_2016.60929=2010.764384,
#12163_2#50_Europe_UK_2012.778689=2015.983562,
#10250_1#8_Europe_UK_2008.344262=2012.412568,
#SRR6871397_Oceania_Australia_2014.958904=2003.591781,
#7396_7#27_Europe_UK_2010.123288=2011.756164,
#SRR6871400_Oceania_Australia_2015.124658=2011.668493                
#                                    <taxa id="TaxonSet.dcc2" spec="beast.evolution.alignment.TaxonSet">
#                        </taxa>
#                    </trait>
#                    <taxonset idref="TaxonSet.dcc2"/>
#                </tree>
#            </treeIntervals>
#        </distribution>
#        <distribution id="MarkovChainedPopSizes.t:dcc2" jeffreys="true" parameter="@bPopSizes.t:dcc2" spec="beast.math.distributions.MarkovChainDistribution"/>
#        <prior id="KappaPrior.s:dcc2" name="distribution">
#            <parameter id="kappa.s:dcc2" lower="0.0" name="x">2.0</parameter>
#            <LogNormal id="LogNormalDistributionModel.0" name="distr">
#                <parameter estimate="false" id="RealParameter.1" name="M">1.0</parameter>
#                <parameter estimate="false" id="RealParameter.2" name="S">1.25</parameter>
#            </LogNormal>
#        </prior>
#        <prior id="MeanRatePrior.c:dcc2" name="distribution">
#            <parameter id="ucldMean.c:dcc2" name="x">4.3E-4</parameter>
#            <Uniform id="Uniform.4" lower="4.3E-6" name="distr" upper="0.043"/>
#        </prior>
#        <prior id="ucldStdevPrior.c:dcc2" name="distribution">
#            <parameter id="ucldStdev.c:dcc2" lower="0.0" name="x">0.1</parameter>
#            <Gamma id="Gamma.0" name="distr">
#                <parameter estimate="false" id="RealParameter.4" name="alpha">0.5396</parameter>
#                <parameter estimate="false" id="RealParameter.5" name="beta">0.3819</parameter>
#            </Gamma>
#        </prior>
#    </distribution>
#    <distribution id="likelihood" spec="beast.core.util.CompoundDistribution" useThreads="true">
#        <distribution data="@dcc2" id="treeLikelihood.dcc2" spec="beast.evolution.likelihood.ThreadedTreeLikelihood" tree="@Tree.t:dcc2">
#            <siteModel id="SiteModel.s:dcc2" spec="beast.evolution.sitemodel.SiteModel">
#                <parameter estimate="false" id="mutationRate.s:dcc2" name="mutationRate">1.0</parameter>
#                <parameter estimate="false" id="gammaShape.s:dcc2" name="shape">1.0</parameter>
#                <parameter estimate="false" id="proportionInvariant.s:dcc2" lower="0.0" name="proportionInvariant" upper="1.0">0.0</parameter>
#                <substModel id="hky.s:dcc2" kappa="@kappa.s:dcc2" spec="beast.evolution.substitutionmodel.HKY">
#                    <frequencies id="estimatedFreqs.s:dcc2" spec="beast.evolution.substitutionmodel.Frequencies">
#                        <parameter dimension="4" id="freqParameter.s:dcc2" lower="0.0" name="frequencies" upper="1.0">0.25</parameter>
#                    </frequencies>
#                </substModel>
#            </siteModel>
#            <branchRateModel clock.rate="@ucldMean.c:dcc2" id="RelaxedClock.c:dcc2" spec="beast.evolution.branchratemodel.UCRelaxedClockModel" tree="@Tree.t:dcc2">
#                <LogNormal S="@ucldStdev.c:dcc2" id="LogNormalDistributionModel.c:dcc2" meanInRealSpace="true" name="distr">
#                    <parameter estimate="false" id="RealParameter.3" lower="0.0" name="M" upper="1.0">1.0</parameter>
#                </LogNormal>
#                <rateCategories dimension="154" id="rateCategories.c:dcc2" spec="beast.core.parameter.IntegerParameter">1</rateCategories>
#            </branchRateModel>
#        </distribution>
#    </distribution>
#</input>
#
Sample	posterior	likelihood	prior	treeLikelihood	TreeHeight	kappa	ucldMean	ucldStdev	rate.mean	rate.variance	rate.coefficientOfVariation	BayesianSkyline	bPopSizes.1	bPopSizes.2	bPopSizes.3	bPopSizes.4	bPopSizes.5	bGroupSizes.1	bGroupSizes.2	bGroupSizes.3	bGroupSizes.4	bGroupSizes.5	freqParameter.1	freqParameter.2	freqParameter.3	freqParameter.4	
0	-9869.633844654893	-9260.263253735997	-609.3705909188964	-9260.263253735997	170.21547892240724	3.6556761144270973	2.2628976923512475E-4	0.4391586960426669	2.292004409438337E-4	1.1988929735385714E-8	0.477840844800486	-568.5570370323808	15243.965958271607	1676.6058077986743	661.301359502364	429.55186713838344	147.9642136939396	5	4	45	16	7	0.18114072933798242	0.35880391624187324	0.2958687696766584	0.16418658474348682	
10000	-9864.665005400493	-9275.177204304055	-589.487801096439	-9275.177204304055	176.55453947040692	3.9862578290041117	2.4795117610871745E-4	0.38893372038047563	2.5377012612641075E-4	1.3122539799709926E-8	0.4483639492631501	-549.0639082587853	24092.01316172947	351.7495286635402	533.1094981529446	331.2224883056014	53.31538670251761	6	15	25	24	7	0.1969282110406889	0.32829607595201793	0.31058912826380725	0.16418658474348682	
20000	-9894.772771588841	-9261.866894627341	-632.9058769615001	-9261.866894627341	259.42385482647074	3.6252415401106823	1.3631111407191968E-4	0.43993896805048954	1.400222193676855E-4	4.455253248566397E-9	0.49057912211527305	-591.6282436709131	16365.14909711488	833.6297720852745	566.5755157767803	765.3274430486823	16.85572179409164	7	13	10	42	5	0.19284706665263582	0.32829607595201793	0.31467027265186037	0.16418658474348682	
30000	-9912.403144363994	-9274.43505845519	-637.9680859088048	-9274.43505845519	280.2135402523057	3.873269816955787	1.300770014440015E-4	0.35357733563095634	1.3519736656227135E-4	2.937203222548609E-9	0.4087395810010361	-595.7198048459603	19163.98553949769	1157.742196790422	1381.3549178378464	753.3581389916491	1.8493611695768926	10	20	18	24	5	0.1741863673849927	0.34545512543818524	0.31454347383785436	0.16581503333896866	
40000	-9885.484305568578	-9269.29025307308	-616.1940524954974	-9269.29025307308	221.30693369421024	4.080874549791957	1.6068035722360558E-4	0.4163441085680417	1.7627684093849064E-4	5.8525238608347475E-9	0.4436129990873588	-574.7613658905849	16074.317502399432	558.596657303485	1127.0488769825977	454.33542553710305	6.979564570523482	8	11	18	35	5	0.18608071414569954	0.3297242533133016	0.31884236283512185	0.16535266970587797	
50000	-9966.961183619092	-9268.385868892663	-698.5753147264293	-9268.385868892663	600.535645891233	3.656035595826678	5.7783578881099576E-5	0.4382485520613424	5.999122188432919E-5	7.988305522267157E-10	0.4657802623933943	-652.6387997583015	38812.83673650492	2783.142739713855	2344.565623023349	1652.738044491821	27.321551032930742	6	4	34	27	6	0.18608071414569954	0.3364727224337526	0.3123318154835511	0.1651147479369977	
60000	-9923.131447438696	-9275.137752805189	-647.993694633507	-9275.137752805189	304.3403842864174	3.6478449634509142	1.3634183013152458E-4	0.48176620235348666	1.405983079585657E-4	5.422633995086583E-9	0.5226282658845497	-606.459462784261	10595.548625934238	1030.3985856936235	1509.280300587642	629.7817704841904	59.640230950879406	6	27	23	16	5	0.18608071414569954	0.3364727224337526	0.3079012868437978	0.16954527657675103	
70000	-9856.636751380955	-9251.47788874423	-605.1588626367246	-9251.47788874423	166.36684613868835	3.617192045633155	2.2947342295921805E-4	0.5934770274050644	2.3696445541646272E-4	2.494208938670049E-8	0.651943487618429	-565.241033253279	3798.05918404371	477.0443023222101	1340.6526916200567	469.5268712347283	12.67662970661285	9	21	18	24	5	0.18608071414569954	0.3364727224337526	0.3122877999885386	0.16515876343201025	
80000	-9886.17668769368	-9255.822109781813	-630.3545779118666	-9255.822109781813	273.70714675522595	3.617192045633155	1.5239476268869763E-4	0.4741952950143368	1.607914088458937E-4	5.830087512872362E-9	0.4933910822040186	-587.8351697389097	22006.246357857617	682.3317173553949	927.0054597570329	797.6729759153783	38.05017266220088	5	4	42	19	7	0.18608071414569954	0.33522117131451484	0.302461790265054	0.17623632427473265	
90000	-9845.621219694505	-9268.082081150842	-577.5391385436627	-9268.082081150842	130.45103659699348	4.14577841425852	2.9742469234576944E-4	0.5642358049159036	2.9876010655591537E-4	2.271077449458831E-8	0.5218474885675173	-538.7352543099422	5400.681586438298	1049.5234595521101	813.534943951427	352.63781453069055	7.782091126348832	3	1	31	35	7	0.19114764285230634	0.33522117131451484	0.293176010997101	0.18045517483607884	
100000	-9877.13426845871	-9258.331911041942	-618.8023574167688	-9258.331911041942	194.58598282356496	3.580398344479189	1.8150724164962291E-4	0.5237572298211584	1.8136942176373122E-4	7.630011592989444E-9	0.491984555904443	-578.0201494708858	11439.703292681836	2544.226831051795	907.522569038009	415.49561665063777	10.814395245544764	5	1	45	20	6	0.17992785471311057	0.33522117131451484	0.30630224218264146	0.17854873178973416	
110000	-9858.797523934732	-9268.137694173854	-590.659829760878	-9268.137694173854	162.1717343469804	3.6330677594793266	2.78807263181482E-4	0.4253024691161695	2.9553347542427737E-4	1.4989683618241267E-8	0.43853140926128825	-553.3581572874814	4941.629891521758	464.0439878250207	572.8339976738605	319.2023604264609	43.87038228158667	4	3	48	15	7	0.18670360049072995	0.3353747194870782	0.3065337883679951	0.17138789165419777	
120000	-9895.566668879601	-9265.767077171293	-629.7995917083077	-9265.767077171293	205.85915781525404	3.6330677594793266	1.929399751596755E-4	0.41382623213780106	1.9484794470156456E-4	6.999106213662659E-9	0.4299090491872147	-588.297916111161	22941.572850510565	1181.2073193086849	676.0380758638073	554.7286955231677	54.45072201933174	4	20	31	14	8	0.19105563381873417	0.3353747194870782	0.3065337883679951	0.16703585832619355	
130000	-9886.25940711032	-9262.655983777584	-623.6034233327346	-9262.655983777584	209.6804631009515	3.6330677594793266	2.1650668138541534E-4	0.501418707020357	2.0755211447376126E-4	1.0347481192547089E-8	0.4973385050351759	-583.3114004993065	9519.57110789292	1217.7108191468124	1392.39458370371	310.00329894397476	33.86668213163346	6	10	40	13	8	0.19105563381873417	0.3353747194870782	0.3065337883679951	0.16703585832619355	
140000	-9998.231274700605	-9264.178465381943	-734.0528093186615	-9264.178465381943	836.2186518481427	3.6330677594793266	5.7388388041287714E-5	0.40197285805556654	5.621026409850629E-5	6.207059349042984E-10	0.43931944644417287	-687.9415120332648	23423.947667459932	8437.99418580296	4076.6031381096973	1489.2519888118936	291.5299593609042	8	9	33	21	6	0.19105563381873417	0.33343636462884085	0.30847214322623245	0.16703585832619355	
150000	-9992.140727241409	-9253.290210088302	-738.8505171531062	-9253.290210088302	1071.1287961369824	3.6330677594793266	4.232464317565887E-5	0.42515638599618	4.400122342573092E-5	4.04060975653457E-10	0.43788986051454937	-694.0676119592584	21124.523632546257	3742.517267483163	2425.928002512114	1511.9423243676474	97.4625143184799	9	9	31	21	7	0.17846570708962303	0.3275290696058913	0.3269388630983319	0.16706636020615476	
160000	-10024.923272938544	-9275.066046707028	-749.857226231515	-9275.066046707028	1048.0858121403717	3.889564605810712	3.829549859819351E-5	0.4448648579020526	3.771319034451338E-5	2.640526780221665E-10	0.4332759038122069	-703.956395193336	41354.14995742525	4085.832268154371	953.2895678008342	1507.2485489868527	103.78484176393357	9	41	2	19	6	0.17846570708962303	0.3339933299757352	0.3269388630983319	0.16060209983631085	
170000	-9926.73038320044	-9273.03022736537	-653.700155835069	-9273.03022736537	347.97190288561876	3.6750702003543383	1.2587264006238297E-4	0.32174776260246163	1.2906150480629947E-4	1.4339826107572496E-9	0.3055019971759885	-613.1408027870557	11486.160795302658	1510.177164862924	378.1392558516461	734.3168973395209	42.7180208657019	10	40	15	5	7	0.17846570708962303	0.33766390790203976	0.3217814609264902	0.16208892408184808	
180000	-9959.536643861904	-9267.838236306952	-691.6984075549516	-9267.838236306952	566.328954052344	3.8859458811397896	9.536670459506034E-5	0.3972330001537227	9.424314832466649E-5	1.3356065861847213E-9	0.39632122496856026	-648.1648753493366	10206.65607667645	2632.7518991526476	373.07930461098726	1325.7190010205043	190.77302867567357	9	39	18	5	6	0.17846570708962303	0.33766390790203976	0.3018174081597045	0.1820529768486338	
190000	-9893.769178004912	-9261.751798927531	-632.0173790773814	-9261.751798927531	298.8797736590948	3.8859458811397896	1.8165388286062043E-4	0.5478890640755765	1.9129174616608108E-4	1.2329348399298795E-8	0.5702695726086195	-589.8495452527432	12806.969431309994	1892.0723666545573	281.6743164028056	694.7445413799968	159.33734246276848	4	38	25	2	8	0.17846570708962303	0.3429405199351595	0.29654079612658474	0.1820529768486338	
200000	-9892.545944118647	-9262.031311904175	-630.5146322144727	-9262.031311904175	228.65002227694038	3.6048714358011944	2.0527084920030487E-4	0.5390070650043968	2.0891564012466522E-4	1.1881284421559063E-8	0.5182669990009434	-592.7538795541682	3787.782827501964	1189.111815813863	224.8243052415861	397.54775070473175	47.65362193498479	13	35	17	5	7	0.17846570708962303	0.3429405199351595	0.29654079612658474	0.1820529768486338	
210000	-9929.25833094045	-9259.06425057236	-670.1940803680899	-9259.06425057236	403.95593771305505	3.8949550380192033	1.1068738141527173E-4	0.3775286555965822	1.1567019162808523E-4	2.5205376946875266E-9	0.44026986596473505	-627.7578525558142	11650.34825083622	2735.702945174388	580.4822923359792	1097.5430066380625	195.34659275981235	10	27	28	3	9	0.17846570708962303	0.3429405199351595	0.29654079612658474	0.1820529768486338	
220000	-9872.793276782193	-9251.5635491861	-621.2297275960931	-9251.5635491861	204.90448754777927	3.8949550380192033	1.7642693467688665E-4	0.4183123579305377	1.8810669411165905E-4	7.652324137167272E-9	0.4785228485630871	-578.7987350978563	11178.1651341913	2865.020905555059	349.74956899202533	931.1866241391269	21.63204806275793	4	27	35	5	6	0.17846570708962303	0.33471724309366285	0.3091191740317292	0.17769787578498594	
230000	-9964.726355136556	-9280.203109680113	-684.5232454564438	-9280.203109680113	429.65826657726757	4.067496989328188	7.731183689964788E-5	0.4082835533529643	8.055551878091848E-5	1.081567441971759E-9	0.41141483257039824	-646.3572529109198	10047.87691354615	3984.01013821011	1320.474079691347	26.741521624588742	3.7321015998340807	12	19	38	7	1	0.1892412931576095	0.33471724309366285	0.3091191740317292	0.16692228971699946	
240000	-9994.349842277277	-9257.494552069222	-736.8552902080552	-9257.494552069222	846.541634700451	3.629586852269089	4.323915873114372E-5	0.38471700450728047	4.459653192952344E-5	3.247817065632553E-10	0.40606520588071876	-694.3442880605689	28997.539292049096	6617.691696996424	1824.1206825896115	103.22914057942364	61.89011231519525	9	28	32	3	5	0.1892412931576095	0.33471724309366285	0.3091191740317292	0.16692228971699946	
250000	-9946.319011682313	-9260.069971322866	-686.2490403594478	-9260.069971322866	417.55043235111094	3.9366290928473013	7.824020528127474E-5	0.4697648921054339	8.129009028614694E-5	1.402298951077466E-9	0.47367966197890743	-642.3717381854362	13708.6206859932	4996.107054797314	835.7904666983605	1304.6569263549661	57.099472321859544	8	24	34	3	8	0.18647113389032852	0.33471724309366285	0.3091191740317292	0.16969244898428046	
260000	-9902.006489415908	-9266.354603284684	-635.6518861312238	-9266.354603284684	223.18680844604705	3.9366290928473013	1.7351897090848916E-4	0.4957964394070405	1.731332847262301E-4	7.4217368076243965E-9	0.5065976931197032	-595.7694142569916	6840.6083032927645	1473.926107171631	419.7486029489705	638.8689565547953	25.6390840725375	10	26	31	4	6	0.18647113389032852	0.33471724309366285	0.3091191740317292	0.16969244898428046	
270000	-9908.592651847002	-9255.160402325093	-653.4322495219091	-9255.160402325093	374.5821750519972	3.896619830164191	1.5491823508940311E-4	0.5141926670478172	1.5253907598438503E-4	4.968001135929607E-9	0.475607715201065	-613.1662518790326	5072.816670376649	2744.0769965033223	565.4154562334801	660.4679536043592	81.75814016102576	6	35	28	2	6	0.1945223546557867	0.3266660223282047	0.3091191740317292	0.16969244898428046	
280000	-9921.442205731044	-9278.83991672553	-642.6022890055143	-9278.83991672553	250.07691796177724	3.331091356957562	1.6334656704562666E-4	0.4048967477475676	1.668904787380105E-4	5.495296817878259E-9	0.44417779928563955	-606.3635295443701	5793.675295850498	2055.3295305169668	655.7691786015259	51.30885627735144	13.904124076919308	5	37	27	4	4	0.18337527957922267	0.3301055192836171	0.3091191740317292	0.1774000271054321	
290000	-9957.423581939758	-9263.572121035872	-693.8514609038859	-9263.572121035872	389.5676541550755	3.9646380374928225	9.592894794826515E-5	0.3696557945981389	1.0090602402267407E-4	1.234768500303132E-9	0.3595923936379142	-652.7934340252501	26829.773822678308	6299.7684172932295	888.5631644187546	106.65326372745024	5.660861546326393	5	24	40	3	5	0.1853553553009941	0.3301055192836171	0.30713909830995784	0.1774000271054321	
300000	-9994.598100359868	-9273.53802674877	-721.0600736110979	-9273.53802674877	752.6825328560698	3.9646380374928225	5.1415897786436246E-5	0.31282141459435986	5.1912649149691094E-5	3.058379321438387E-10	0.33748346184054495	-678.9359155074972	27556.123804749655	9038.973034150875	1593.78864733002	101.09022159130991	33.14189754317627	3	33	34	1	6	0.1853553553009941	0.34404156664487673	0.30713909830995784	0.16346397974417246	
310000	-10031.660084004392	-9263.670983453465	-767.9891005509268	-9263.670983453465	1249.4385107637427	3.623358263987692	3.1015058597511575E-5	0.41263231779619447	3.085282117418237E-5	1.8945649386359134E-10	0.44128740753540086	-722.0438471976915	121262.93075367775	12332.641110460245	1811.0410094716995	55.42146537715947	75.20439430360362	4	35	31	5	2	0.18336220961087887	0.3392707187596127	0.30913224400007305	0.1682348276294365	
320000	-10073.465840748036	-9269.690446820447	-803.7753939275894	-9269.690446820447	2199.74129124709	3.623358263987692	1.742548199833312E-5	0.4076398681203093	1.6823553489797026E-5	4.742103506056839E-11	0.3868420660843962	-757.4360477815541	99347.13130761115	19024.409776133503	6777.84455709202	16.583189187500498	22.398816929598194	10	29	31	2	5	0.18202516839237567	0.3392707187596127	0.30835223463741496	0.17035187821059777	
330000	-10083.040600212147	-9256.785327279153	-826.2552729329952	-9256.785327279153	2748.0285160160497	3.765723511882652	1.3399853447451488E-5	0.3957966221769738	1.3417111634127317E-5	3.589096575906207E-11	0.44310201669517396	-778.1829539962657	90731.57509981678	20032.08422526098	10003.42197124963	27.54782236656136	59.02035200353544	7	32	30	1	7	0.18511957015988545	0.3406274564240843	0.30835223463741496	0.16590073877861639	
340000	-10102.449576430776	-9281.464631863997	-820.9849445667785	-9281.464631863997	2137.7056091668937	3.968306706378632	1.746988777492802E-5	0.44074561700400133	1.7197807648637532E-5	7.204761919789377E-11	0.4938375454542507	-771.5216134966172	107207.34595853779	23009.11806099671	8688.846114592277	481.38574329923114	89.14007380724995	10	22	38	1	6	0.18352624667359183	0.34247814512848296	0.30809486941930997	0.16590073877861639	
350000	-10000.84342318028	-9262.843550428746	-737.9998727515335	-9262.843550428746	735.900246698123	3.968306706378632	5.09042010686013E-5	0.4548005376506489	4.9183900152303844E-5	5.339932600746571E-10	0.47269443239303444	-692.0315134036401	21582.984897289254	10197.166415144913	1713.9857463221106	1698.889240810446	62.03675674942947	7	27	35	2	6	0.18568040539596017	0.3403239864061146	0.30809486941930997	0.16590073877861639	
360000	-10020.542493392846	-9275.499362328741	-745.043131064106	-9275.499362328741	922.2393075804326	3.59941652895579	4.095249351689013E-5	0.407014586436995	3.950616646582249E-5	3.8685739357278523E-10	0.4774823784048673	-699.6193227184198	35441.424193426545	8178.35154403158	2101.5560862276925	973.734288816316	47.154949484243886	10	25	34	4	4	0.18123600811462087	0.3236242535608497	0.30809486941930997	0.1870448689052206	
370000	-9876.201022542426	-9265.493379577849	-610.7076429645771	-9265.493379577849	194.05450090481486	3.59941652895579	1.8704084640306333E-4	0.4133387460200426	1.8045324265819558E-4	7.15760226534051E-9	0.4692467279765423	-575.042188970382	5769.18057906897	1302.3377604178777	467.24810234024136	74.47242172667461	1.183295580427409	11	20	38	4	4	0.18123600811462087	0.34961796568747305	0.30809486941930997	0.16105115677859724	
380000	-9877.178300883712	-9268.500980629522	-608.6773202541891	-9268.500980629522	191.179397275766	3.5397474099543036	1.9705105952773865E-4	0.5660350987138549	2.0103150155380742E-4	1.2843712079133704E-8	0.5825759295033651	-573.1522495102315	8843.368935187953	874.7359756865277	376.84237928261535	9.776512685205951	12.983151153477497	8	34	29	5	1	0.18123600811462087	0.34961796568747305	0.30809486941930997	0.16105115677859724	
390000	-9893.09146488258	-9265.265200705764	-627.8262641768155	-9265.265200705764	237.0587218227559	3.5397474099543036	1.4886943869213328E-4	0.5092398014458148	1.5094658996919129E-4	7.0126218446148366E-9	0.5482671343949913	-585.705477335465	16221.851783940718	1059.4245614406173	367.87421741405626	872.560381916068	17.47059571112481	4	45	7	14	7	0.18123600811462087	0.34961796568747305	0.30809486941930997	0.16105115677859724	
400000	-9867.989208279207	-9271.540052729652	-596.4491555495557	-9271.540052729652	165.02956926014042	3.5397474099543036	1.858342968296098E-4	0.5781444444836266	2.197381558827134E-4	1.3785013044609951E-8	0.5681145519271489	-556.5755095109895	7501.817201239851	1054.8055725394286	277.7463689023327	591.3736689606772	1.2900093844327059	6	43	13	8	7	0.20277817284362207	0.32807580095847183	0.30809486941930997	0.16105115677859724	
410000	-9860.996316053934	-9261.382411893836	-599.6139041600991	-9261.382411893836	161.1915309337819	4.161219229243503	2.0741995030159195E-4	0.4665554247799429	2.218343858588219E-4	1.0024872184495035E-8	0.4642217946455275	-561.170319740373	6451.26742213382	994.7791404380374	478.92898176377764	406.0650212762406	2.6839418346473236	7	35	14	14	7	0.19844804978072617	0.33240592402136776	0.30809486941930997	0.16105115677859724	
420000	-9860.804970040013	-9267.16027462711	-593.6446954129036	-9267.16027462711	147.35975517937447	3.699224609194435	2.577941658826168E-4	0.4185168966390327	2.551386648825864E-4	1.0413228290326186E-8	0.3979913910081719	-557.7161277779609	8883.086816037248	1027.3681416961263	281.69926295780067	76.72742873610842	12.199482117978645	7	34	28	1	7	0.18602376814312438	0.34111593021027414	0.30983466298011214	0.16302563866649047	
430000	-9875.431415697385	-9260.196133602889	-615.2352820944967	-9260.196133602889	180.88864344816596	3.6428508267508732	2.3696120576849263E-4	0.6026681265829174	2.1349499324060524E-4	1.6561017021095773E-8	0.5751941997812435	-575.295306708373	6629.090311913362	1258.418892913014	403.1525476246133	632.5598186562031	22.862013669048466	6	32	28	3	8	0.18602376814312438	0.34111593021027414	0.30983466298011214	0.16302563866649047	
440000	-9877.232091908196	-9288.251221395252	-588.9808705129429	-9288.251221395252	142.73460963688902	3.615304093242556	3.101124789557684E-4	0.4806312495304075	3.042332597114214E-4	1.7470603271335213E-8	0.439891599884677	-550.4380503678188	6928.328549275733	848.5150646706059	242.7752228178806	446.79289754264204	28.00163374062833	5	32	27	5	8	0.18602376814312438	0.34111593021027414	0.2989232673359193	0.1739370343106833	
450000	-9876.473071113605	-9267.546237541468	-608.9268335721375	-9267.546237541468	193.39508816305334	4.026561482985917	2.0929226703614393E-4	0.35519832332810036	2.0671334719951008E-4	5.557659090069511E-9	0.35356235075562514	-568.6183961154597	13347.73427556195	1492.819917349215	335.0221114138627	552.4972441743387	9.721901266344338	4	33	27	7	6	0.18602376814312438	0.32428220954451936	0.31575698800167407	0.1739370343106833	
460000	-9812.642446960814	-9257.63138719311	-555.0110597677033	-9257.63138719311	104.14801400212482	4.235479753694652	4.046999289906092E-4	0.5369674246106556	3.8274998688101906E-4	3.925262192753378E-8	0.5071877996971352	-518.5951530134787	3022.9197939228875	784.1883602734549	158.4599545189421	298.63224587065054	3.5815283219620055	5	36	16	14	6	0.18602376814312438	0.33267908107218225	0.31575698800167407	0.16554016278302042	
470000	-9846.288565483277	-9251.490368200792	-594.798197282485	-9251.490368200792	139.19206996695914	3.6169927908597006	3.1010086301797203E-4	0.5630049149636014	2.931162243210291E-4	2.0845469366678187E-8	0.49270515734960735	-557.5359218078296	4068.714655542357	803.9884047359618	513.8380249231648	311.22775305200906	9.297534775780504	8	37	1	25	6	0.18217232214207463	0.34321970645561056	0.3090678086192955	0.16554016278302042	
480000	-9852.24701303817	-9245.746310087867	-606.5007029503031	-9245.746310087867	168.56322077002704	3.5932593950776255	2.264358590682047E-4	0.4445759188323679	2.2897115372601706E-4	8.556893394225741E-9	0.4047276292073659	-569.3849792066679	3362.612181719468	1060.5982546537946	193.0894040660013	392.19410989598805	29.593234664951076	15	30	19	7	6	0.19337172951909395	0.3292117123937731	0.30365658887245334	0.17375996921468073	
490000	-9853.609547995495	-9249.238420103426	-604.371127892069	-9249.238420103426	186.5088148789879	3.7448028308633394	2.468224324844599E-4	0.4827005671290594	2.4093380599110307E-4	1.3807959679266705E-8	0.47796024687192307	-566.5508654152281	5003.263388697131	1673.7742272252208	283.15486576300697	326.27303573622396	5.179634150126384	5	37	22	7	6	0.1905152238915769	0.33206821802129016	0.30365658887245334	0.17375996921468073	
500000	-9862.964513067835	-9256.682533223971	-606.2819798438635	-9256.682533223971	172.43708597993447	3.8367020178215765	2.4485977032280863E-4	0.3863366877337555	2.3486551130485258E-4	7.39108695774824E-9	0.36563417894025013	-570.9646063275667	3278.760072844418	1854.7773915734142	247.03641174525438	132.57966945318273	5.0953396701500715	6	35	28	3	5	0.18466568044281362	0.3379177614700534	0.30365658887245334	0.17375996921468073	
510000	-9910.126032163755	-9263.364464258853	-646.7615679049018	-9263.364464258853	277.81498359534106	3.8217646402176677	1.4901143060157054E-4	0.4175294318340341	1.456999908073033E-4	3.9740454792988E-9	0.42086935583126156	-610.8818607763787	4297.669486077471	2817.915330585297	861.8908653217652	23.580312956505566	5.953731635587565	8	24	36	7	2	0.18466568044281362	0.3309173396412399	0.30365658887245334	0.1807603910434942	
520000	-9918.840554666425	-9250.942225900917	-667.8983287655083	-9250.942225900917	335.4088117777996	3.689986581895744	1.2857864853591214E-4	0.48386092478849374	1.2203729126197129E-4	3.218771739270494E-9	0.46575869554071825	-627.0515492836649	4270.101260245692	5952.830130497207	1098.1488757833197	454.2741721854255	37.01444082094144	2	28	38	2	7	0.18466568044281362	0.3330706826021896	0.31761303889965997	0.16465059805533788	
530000	-9986.608231251506	-9257.480191993838	-729.1280392576685	-9257.480191993838	775.3960157652999	3.273095052067402	5.120975435290396E-5	0.44727344938080255	4.960346289557192E-5	5.63071278348605E-10	0.4864279804907799	-682.3085502464762	22447.946276159448	8935.347560943173	1425.28935524595	2780.866268756245	29.66101675140972	5	25	34	6	7	0.19579374124586016	0.33596259107197396	0.2909113515142771	0.17733231616788986	
540000	-9958.352577063306	-9271.44304345955	-686.9095336037554	-9271.44304345955	491.94253895439493	3.4468186716945484	8.370314475797761E-5	0.38315279410470465	7.665495668679263E-5	1.0491337485334167E-9	0.40496929050059577	-642.8735209239929	15654.05554391053	4077.15355183816	1127.9498662198723	1765.5220943387853	13.67923580130475	6	27	32	5	7	0.17029079656045557	0.3381491452306143	0.31422774204104137	0.17733231616788986	
550000	-9992.400120414006	-9281.985404049377	-710.4147163646293	-9281.985404049377	707.9572181446492	3.7927055083415295	5.51505450864417E-5	0.31831162246592665	5.418390493693059E-5	4.861396205439374E-10	0.3863473119127144	-664.6436183888666	20107.02165477888	7035.434438120016	1503.959717664544	2570.5493645637152	12.281191458710802	9	23	35	3	7	0.19949044861536258	0.3406436621020193	0.30629155570981037	0.15357433357280886	
560000	-9951.806234509231	-9279.155084219698	-672.6511502895339	-9279.155084219698	419.1391995411709	3.4244279769909554	1.0338932360201854E-4	0.3949551218083695	1.0236544628150006E-4	2.1338738040846656E-9	0.44043143078493907	-627.817986675201	13795.565936641988	3915.350062745055	777.7481806090581	2200.5794083505343	6.023801353691774	7	33	24	6	7	0.20184902262949822	0.34313914612999213	0.2890934070017772	0.16591842423873357	
570000	-9919.678944126219	-9259.945293599949	-659.7336505262705	-9259.945293599949	389.6137198890493	3.4244279769909554	1.1022397463278483E-4	0.39645977118565706	1.0110601232510896E-4	1.6291588885519351E-9	0.3879092269502469	-615.4818288059638	11951.084385121325	3409.5221168728076	599.7396503725669	1867.426638295449	3.9430947893407176	12	25	29	4	7	0.19794914119058213	0.32521968429807196	0.31370667469363833	0.16312449981770874	
580000	-9943.246571831834	-9257.916135607044	-685.3304362247904	-9257.916135607044	457.95768507878415	3.565995168090264	9.613429306852073E-5	0.4393961095830255	8.984449133482573E-5	1.5123671341168515E-9	0.4251337195959455	-641.9253688930419	10140.213166919239	5477.456016050291	938.0207523145508	1406.6520365403635	4.357334287210531	9	22	36	3	7	0.19794914119058213	0.33752807672595025	0.30139828226576004	0.16312449981770874	
590000	-9926.570737527445	-9272.210385283086	-654.3603522443591	-9272.210385283086	306.9107343173053	3.7818834110388018	1.3136130826133213E-4	0.5084508229363033	1.2494960761389056E-4	4.094899428729645E-9	0.5077516071434095	-613.7099818823524	6128.002132786872	2479.7106462527377	752.6654570077407	777.7921013027347	9.469595038113436	13	18	32	7	7	0.19315618191094416	0.3423210360055883	0.2890520392138255	0.1754707428696433	
600000	-9887.894539662944	-9282.066989388686	-605.8275502742578	-9282.066989388686	182.88471573309835	3.8579038969508406	2.1901311560405655E-4	0.4190387137641898	2.2213988304044287E-4	9.487180614131503E-9	0.4440981760606254	-567.3886850091986	4930.988142839012	1735.5893483527148	340.04723634374983	466.36493650448483	8.989841431425651	7	22	7	34	7	0.19366378884601115	0.3418134290705213	0.2890520392138255	0.1754707428696433	
610000	-9984.33826913322	-9280.110232531231	-704.2280366019895	-9280.110232531231	486.61401157598266	3.5933045343307075	7.974226724716064E-5	0.39897090409287905	8.261563068208035E-5	1.217463134519824E-9	0.4187068631625789	-658.5326207091887	15664.230281440523	5784.427212072499	6443.690607867803	1418.3072171514598	117.45941158387795	8	8	1	53	7	0.18034275533661218	0.34069138495044293	0.3034951168433029	0.1754707428696433	
620000	-9958.698376499113	-9269.348434141977	-689.3499423571363	-9269.348434141977	488.6858530691257	3.6257210951692564	8.230113324426391E-5	0.4535334294228339	8.074375683482164E-5	1.4237367766785454E-9	0.4594107546273302	-643.4055847556818	24428.08796233664	562.9328851560227	1973.7799335733698	1581.1984993461556	12.201653046587692	9	6	2	54	6	0.18034275533661218	0.34069138495044293	0.29784799132528805	0.1811178683876581	
630000	-9965.56610939487	-9261.24084568759	-704.3252637072792	-9261.24084568759	689.5677274265164	3.466205770937741	5.974896096713432E-5	0.5031982156094904	5.834276446786334E-5	8.185533256320539E-10	0.4903592183002494	-658.1429586529198	28652.72624304714	4556.5831289044645	3793.8271358262973	1534.426150304475	32.41260807837056	7	4	6	53	7	0.18034275533661218	0.34069138495044293	0.32170401576866503	0.15726184394428108	
640000	-10031.32015401158	-9255.767931706423	-775.5522223051568	-9255.767931706423	1498.1145032745978	3.466205770937741	2.9934878961044124E-5	0.5362499349550914	2.7462649901902662E-5	2.1686594352323557E-10	0.5052385754969488	-723.6889163699414	36424.73309584499	32385.291330765867	965.2692387426923	3905.45038819595	42.46833278387802	9	3	4	55	6	0.18028197873178717	0.34350172185245154	0.3054214319245112	0.1707948674912513	
650000	-9910.433453795355	-9265.044417227708	-645.3890365676477	-9265.044417227708	308.51234409276026	3.516558492444511	1.4098972977323262E-4	0.6163979148589864	1.373964899980956E-4	5.431967655931061E-9	0.5312449290157012	-598.9756580385975	15517.246926819022	12492.82692289411	7421.180421035031	708.3261671137416	47.59901405241003	7	1	3	59	7	0.1846897112277688	0.34350172185245154	0.3054214319245112	0.16638713499526966	
660000	-9932.013245799097	-9266.63290601701	-665.3803397820859	-9266.63290601701	429.8661915594533	3.6952972162367743	9.322981932093728E-5	0.5046112024418089	9.088900297881146E-5	2.8363613705365925E-9	0.5368846315588401	-617.9685860055529	32773.22445447591	22585.902742073522	791.9988494539527	1323.1651273911973	22.13856512431802	5	5	11	49	7	0.1856364729239397	0.3296552724875597	0.3054214319245112	0.1792868226639906	
670000	-9891.085520997176	-9240.007757396961	-651.0777636002144	-9240.007757396961	267.4766715074001	3.7005531078421314	1.5144911121222978E-4	0.5630948162005125	1.5726049331506195E-4	8.578539877623824E-9	0.5747002378455338	-605.9638835934483	19070.33171245211	11026.671449128955	1797.2309736515554	899.0342664758948	30.53964416497816	4	8	4	56	5	0.19323364967851778	0.34565104996238183	0.3054214319245112	0.15569386843459043	
680000	-9993.709816269258	-9252.316550593378	-741.3932656758809	-9252.316550593378	935.2262271438875	3.7026791966453705	4.73983279277154E-5	0.5494958207669491	4.6594721590181137E-5	8.616697836912595E-10	0.6126363300988839	-690.0987982488311	53335.93689232329	52013.12597086733	4663.456834905706	3001.284206492307	79.8856818612846	5	5	4	57	6	0.17481239891602512	0.34565104996238183	0.3054214319245112	0.17411511919708308	
690000	-10030.407118354284	-9265.6728998459	-764.7342185083843	-9265.6728998459	1206.383098338006	3.5296381665046455	3.6130059562398905E-5	0.3713392804008055	3.613225089039084E-5	1.987480522517627E-10	0.38629143616427153	-714.121483468402	41211.57015846427	26482.299805555598	17720.39413964935	3293.722841176081	72.77445296447871	6	3	1	60	7	0.19356394961709844	0.3277608978867166	0.3056318625472871	0.17304328994889914	
700000	-9998.83713097157	-9260.52933886401	-738.307792107561	-9260.52933886401	960.446818369717	3.927812245857422	4.540656363685232E-5	0.5120092851915212	4.439672736603788E-5	5.607286550735022E-10	0.5251534266208935	-686.8240093787599	13387.047368880789	33080.91289097891	29307.267381017034	2694.804974581338	56.77695021240334	1	6	4	59	7	0.19356394961709844	0.3277608978867166	0.3056318625472871	0.17304328994889914	
710000	-9922.834745729899	-9264.628748132085	-658.2059975978142	-9264.628748132085	339.8699353588841	3.8716651243928135	1.109844032547922E-4	0.4730750270186895	1.1825025390350974E-4	4.085724966382264E-9	0.5476047898296412	-613.9428109869108	10786.77588403408	9411.758362772558	2395.2371075203955	1013.4945876114477	26.96097430461451	6	3	8	53	7	0.19356394961709844	0.3277608978867166	0.3056318625472871	0.17304328994889914	
720000	-9944.345498721206	-9253.52143511971	-690.8240636014966	-9253.52143511971	539.5482712390334	3.8716651243928135	1.0257985959670445E-4	0.5389121279929359	9.96904803762466E-5	3.245239819008553E-9	0.5721158689758714	-648.814278355279	16992.89138920216	2225.524359971109	1179.2230005146878	398.37900788620584	106.6487563418047	8	26	36	6	1	0.19356394961709844	0.3277608978867166	0.3056318625472871	0.17304328994889914	
730000	-9912.849427014859	-9262.155801382401	-650.6936256324578	-9262.155801382401	385.5556058444934	3.8716651243928135	1.415042095898462E-4	0.4809462091019324	1.4441508095303982E-4	5.011630557963537E-9	0.49551317023481434	-608.9542743767961	31199.035377749053	1411.4622365713556	993.2000164202283	54.56251705307104	98.00434301622093	5	25	40	6	1	0.19356394961709844	0.3277608978867166	0.3056318625472871	0.17304328994889914	
740000	-9881.698038551634	-9261.126132580252	-620.5719059713823	-9261.126132580252	221.72243962552795	3.9583287257259165	2.00479839026358E-4	0.5087091490533034	2.02476212874873E-4	1.0882717079637495E-8	0.520524863951376	-584.8958460997048	6091.834028505517	956.9749610916965	443.3487483158418	9.150023744925138	18.46046675169056	7	32	31	5	2	0.19356394961709844	0.3277608978867166	0.3056318625472871	0.17304328994889914	
750000	-9969.189915651286	-9250.49656223234	-718.6933534189461	-9250.49656223234	916.6083471167767	3.7037324808064107	6.654309078648054E-5	0.5978341935559289	5.9506191918090594E-5	1.4960326285735E-9	0.6058601682384211	-672.0792154001953	63359.41036661565	2509.205777871727	1412.5112513052234	1122.978280685167	399.7572945295594	6	41	23	1	6	0.19356394961709844	0.3277608978867166	0.30276866419525655	0.17590648830092967	
760000	-10015.469590641664	-9276.373790909518	-739.0957997321457	-9276.373790909518	942.5648048396079	3.7037324808064107	4.402862757253806E-5	0.3313271997301792	4.636680535853946E-5	2.1267910154814025E-10	0.323402157630132	-691.027295991587	81796.16947761462	4016.406633405678	1877.0500609196436	2527.6681115645492	600.4032049654096	4	53	5	7	8	0.19356394961709844	0.3328877033682392	0.30167065357418765	0.17187769344047593	
770000	-9957.328745587803	-9256.426110733002	-700.902634854802	-9256.426110733002	597.4652465330347	4.069199702188259	8.091382462866268E-5	0.5147910250513231	7.793467718957296E-5	2.1070972154273203E-9	0.5846841604489227	-655.725529886059	22706.802473268344	2284.184320131287	1364.2915062969062	1829.4506732544355	258.66130623191907	5	39	22	4	7	0.18258730380960145	0.3373391257924717	0.30167065357418765	0.1784029168237404	
780000	-10074.702938534785	-9250.745282185253	-823.9576563495322	-9250.745282185253	2477.370326811284	3.818922543433446	1.919624501846434E-5	0.5960761633719213	1.7529449514608127E-5	1.1743403153500021E-10	0.6045949329085286	-769.9832502792893	211513.91737035572	9334.090967789516	11298.157298529659	5123.207611536862	271.8395503426336	6	36	5	23	7	0.1806205207155944	0.34917796712659277	0.3005546629034627	0.16964684925435128	
790000	-10131.795954868358	-9275.938263070671	-855.8576917976854	-9275.938263070671	3810.3604142791587	3.818922543433446	1.1274449233683613E-5	0.5003568817884066	1.0742035884404758E-5	4.015087484146208E-11	0.5696984477408976	-803.0474290871034	91702.7885890151	19278.920876295288	7212.660713795832	8547.52571505191	357.311406333735	8	43	7	12	7	0.1782684685026548	0.34917796712659277	0.3029067151164023	0.16964684925435128	
800000	-10021.664129589599	-9265.599594253696	-756.0645353359035	-9265.599594253696	1218.1550424780278	3.514992043550514	3.5255825708293854E-5	0.4478028532844299	3.369724853713084E-5	2.5350646250562813E-10	0.47202886398364646	-709.6613135228889	137720.04242377478	4821.91558611907	965.2355968768153	415.96581247718393	262.9087429320787	3	66	1	2	5	0.1782684685026548	0.3365736162758189	0.30462122136651615	0.18053669385501134	
810000	-10006.619473252667	-9264.06430306545	-742.5551701872176	-9264.06430306545	923.7362793170274	3.514992043550514	4.386892683041375E-5	0.5355734576678962	4.575094884085716E-5	4.517112489911352E-10	0.4840418315034639	-696.9437844943325	59866.335017494595	4419.947216231527	2206.38670368279	462.13954664564886	107.6311034838035	3	66	1	1	6	0.1782684685026548	0.3365736162758189	0.30462122136651615	0.18053669385501134	
820000	-9966.197467688657	-9281.919718734029	-684.2777489546278	-9281.919718734029	517.7258705779409	3.5651367773842533	1.0404574770800552E-4	0.42063108779930747	1.0262442547454821E-4	1.8373546473505772E-9	0.4090035215452849	-641.2765781347289	44543.010627987045	1719.6223799315899	851.0034633117305	487.0589823527371	63.55907267723254	3	65	2	2	5	0.1875522939410733	0.32857314973984747	0.31186437794398225	0.1720101783750982	
830000	-10098.03245945701	-9264.818583288903	-833.2138761681077	-9264.818583288903	2872.330824215843	3.7107104361493697	1.6349882250878296E-5	0.35636458862122466	1.6692337688288392E-5	3.3092542551670654E-11	0.34889202021461846	-779.8258295528439	178064.5506336101	10577.601879705973	11002.744059404344	774.9025914331633	2354.5034997748367	4	63	2	7	1	0.1875522939410733	0.32857314973984747	0.31186437794398225	0.1720101783750982	
840000	-9937.95305900919	-9265.892624968272	-672.0604340409186	-9265.892624968272	411.292530302379	3.5665431347289207	1.1536734672270532E-4	0.4535280632013556	1.1250348306549088E-4	2.265743980554307E-9	0.44794833458874816	-631.1774628787841	11144.430717346759	1796.251243536297	463.03201613320607	680.4678766081664	74.82000994129308	7	48	10	5	7	0.1875522939410733	0.32857314973984747	0.31186437794398225	0.1720101783750982	
850000	-9928.769228006755	-9265.278949980111	-663.4902780266431	-9265.278949980111	337.5034455319124	3.599561547538521	1.4293306679622554E-4	0.5804627969529088	1.3769176636563098E-4	6.9515546317335255E-9	0.6065267066914087	-622.0686052684877	20342.1447387808	1810.399034265044	429.1626508853362	427.9133230684453	36.66955524695113	5	45	20	3	4	0.18432283891770487	0.3318026047632159	0.31186437794398225	0.1720101783750982	
860000	-10009.11692189143	-9255.235678356004	-753.8812435354254	-9255.235678356004	1341.6403323183138	3.599561547538521	3.6778829835750116E-5	0.5821711758427957	3.554744156085606E-5	5.328498211286292E-10	0.6253479160989951	-708.4819067483498	69464.92152796728	4888.891320983021	3253.330985145464	84.34618530551099	64.74690929150701	6	47	17	1	6	0.18432283891770487	0.3158947955321504	0.32777218717504775	0.1720101783750982	
870000	-10103.112553873427	-9267.601557573284	-835.5109963001432	-9267.601557573284	2975.4885924034893	3.9745971087637826	1.411016965712987E-5	0.5126766298288581	1.4031437916177875E-5	5.292604343950434E-11	0.5077885371189252	-781.8179051770323	132310.0911508024	12846.170601159158	5177.0949365944625	9886.35925261058	499.88805663636964	7	50	12	1	7	0.18432283891770487	0.3508929227060899	0.2927740600011082	0.1720101783750982	
880000	-9982.017828471795	-9285.980903165477	-696.0369253063191	-9285.980903165477	512.343996531667	3.3990329532972705	8.070322857574583E-5	0.4439900036719917	7.65119411674353E-5	1.2276101966127189E-9	0.4480338318620116	-653.8944653755641	19874.729264792924	2269.5433264535545	1213.8724246597158	554.9527764874051	50.76991507420413	8	35	26	1	7	0.17705279153571257	0.3481583432763324	0.3000441073831005	0.1747447578048557	
890000	-10011.957916526804	-9278.208600192054	-733.7493163347491	-9278.208600192054	742.2684665892115	3.4941702594668094	5.1300223350083715E-5	0.38549061880229796	5.137181110401853E-5	4.523453644893065E-10	0.4076348484979467	-684.5599285548587	42775.82168206408	43811.497356249405	5071.461090487998	1549.1612716153063	55.56045883829953	6	3	30	31	7	0.17877857326951677	0.3398351172180339	0.3054872106827654	0.17589909882968513	
900000	-10009.937757966345	-9260.340583896277	-749.5971740700686	-9260.340583896277	920.5530007302497	3.7999161480080024	3.916118701655333E-5	0.3582648016748852	4.357927591377372E-5	3.159429316456256E-10	0.4221413580458179	-699.1651824679298	41491.34622912979	73442.93895690775	3825.007456888805	1754.7067941840428	263.62550251490694	5	4	37	25	6	0.1910933832847944	0.3331955557095595	0.2931724006674878	0.18253866033815952	
910000	-9966.929537802034	-9269.419899859638	-697.5096379423959	-9269.419899859638	512.6357219211917	3.7149692134396775	8.6357360507614E-5	0.3210808216616017	8.872489762588317E-5	8.743094389813457E-10	0.32661381460395633	-653.2078367396999	11754.537676364193	8206.706842653412	4831.446274518579	955.2895752570765	76.3770913274529	1	9	23	36	8	0.18162868257868944	0.3331955557095595	0.30555876849569164	0.17961699321606064	
920000	-9958.916799184628	-9278.461867770973	-680.4549314136553	-9278.461867770973	445.05603094504255	3.8343849256932296	1.0656487277773243E-4	0.41635097841090946	1.07718567740875E-4	1.8881378524164942E-9	0.41082271910569873	-634.4181889447175	40294.40787167965	9500.795905391766	3055.3960961646385	798.8473042033805	79.89357022353593	5	1	25	39	7	0.179111766094689	0.33571247219355993	0.30555876849569164	0.17961699321606064	
930000	-9927.094623246952	-9278.921410954397	-648.1732122925558	-9278.921410954397	288.49771842949514	3.7514242883492144	1.666750216685144E-4	0.3373672219187323	1.665184413788218E-4	3.923263217765682E-9	0.37834339760328206	-605.9930693907259	11141.736704622446	7875.179890555826	1425.7376425542016	534.8733696276929	27.53498367929174	9	3	31	28	6	0.179111766094689	0.33571247219355993	0.30555876849569164	0.17961699321606064	
940000	-9995.438838984363	-9257.160063697773	-738.2787752865893	-9257.160063697773	810.8295059459309	3.7514242883492144	4.511036863700266E-5	0.43448224632635435	4.669863077083073E-5	4.472668729710977E-10	0.45579852266030074	-687.9452314005894	86473.15107543381	36857.12385022493	5388.515519605703	1741.9966491571604	86.19369840463233	4	5	25	37	6	0.18503706072853898	0.33922059581710723	0.3148650531265003	0.16087729032785472	
950000	-10003.490009879299	-9260.01304291217	-743.47696696713	-9260.01304291217	814.3982553853747	3.691217697278692	5.1263361355661214E-5	0.4575290212041203	4.9487710935882825E-5	4.5646765111954724E-10	0.4272296874891443	-696.9532381292958	31095.636817071056	5782.554994693743	3996.670548134001	1595.6617572051025	125.38378700364011	11	4	38	17	7	0.18503706072853898	0.35634257982549755	0.29774306911811	0.16087729032785472	
960000	-9881.03461904182	-9234.414645500958	-646.6199735408634	-9234.414645500958	288.4734644017129	3.4638039495363024	1.3591850390867134E-4	0.5166407266451564	1.2980050656865273E-4	5.488046830169928E-9	0.5604029988681307	-602.2672359923789	14431.85646821215	14607.797313277559	2012.9765168317858	530.0565272616145	16.49543026736936	6	3	27	33	8	0.18503706072853898	0.32667636695300467	0.30994313732471007	0.17834343499374752	
970000	-9900.876991635336	-9271.468198613498	-629.4087930218367	-9271.468198613498	273.55387482792514	3.8457020681557217	1.877561216723714E-4	0.4504280770393524	1.7687337615720318E-4	6.712761915969849E-9	0.45874396518557065	-586.2896368317952	29177.136002997657	3286.394879044006	1015.9433090694369	564.6651121023962	28.17713465978776	2	19	22	26	8	0.20054023127882087	0.32667636695300467	0.30092619585930364	0.17185720590887205	
980000	-9949.7367747678	-9288.550173192198	-661.1866015756027	-9288.550173192198	344.13088845977614	3.66658232682871	1.2705721684667972E-4	0.41187290540301963	1.233850747108424E-4	2.3020137339430135E-9	0.3898972136816492	-616.7069801447336	16924.540197191647	10788.74850260987	1553.364630878359	1028.0565093356827	21.71090560436953	4	7	24	34	8	0.18570151389003386	0.3493816407499621	0.29364412976393567	0.17127271559606957	
990000	-9939.230261549832	-9272.108911979707	-667.1213495701244	-9272.108911979707	407.59602530001763	3.952972636443303	1.0132876885155727E-4	0.49791865335692065	9.587943831375703E-5	2.2882454064389584E-9	0.49965553312638217	-622.4684773096059	30291.59696036338	1837.507006475964	1657.5465333708357	1129.4216710015617	41.09280946060562	4	19	21	26	7	0.178051544203815	0.3493816407499621	0.3076454017526802	0.1649214132935439	
1000000	-9872.018809569612	-9268.736273420587	-603.2825361490252	-9268.736273420587	160.58578825414938	3.5308953682825432	2.5126445310411576E-4	0.46979802774939383	2.605666272307309E-4	1.8489748352258197E-8	0.5266111318533837	-562.968050023414	16705.943337396653	1103.6947028687237	744.1241988372213	347.54352991060637	17.545841511157246	4	6	19	42	6	0.18913134070596715	0.33830184424780996	0.3076454017526802	0.1649214132935439	
1010000	-9928.648771025517	-9263.783235017194	-664.8655360083221	-9263.783235017194	478.8103089747901	3.5308953682825432	1.1736777713096376E-4	0.47393085285743725	1.1611794434740263E-4	4.387344847184927E-9	0.5578351419726216	-619.2288655012582	27384.389973531343	1822.1379368478622	3594.730304815412	992.0181758159792	135.11171794478767	5	9	14	41	8	0.19472579002927143	0.3372055382151222	0.30314725846206364	0.1649214132935439	
1020000	-9965.287694653265	-9276.004068511837	-689.2836261414284	-9276.004068511837	497.9762241580042	3.7216473222481916	7.680735124312826E-5	0.48610999783140835	8.170140904439918E-5	1.94600010169534E-9	0.539249153185271	-644.8108282788993	37189.87664129955	4884.640351507655	419.88961834082244	697.8806602546446	141.74642370692825	5	32	8	26	6	0.19472579002927143	0.3356716589685496	0.30468113770863625	0.1649214132935439	
1030000	-9943.31215546114	-9270.270649236436	-673.0415062247043	-9270.270649236436	403.3040493761497	3.7216473222481916	1.1279956007341264E-4	0.4362274300396821	1.0609626203543222E-4	2.829194517759911E-9	0.45909501531433144	-628.8171555073992	12232.982154522086	2113.301079223404	4430.387568322365	788.5749377433631	118.70356842804479	7	11	17	35	7	0.1786152689875939	0.32375934358042147	0.30731837578486654	0.19030701164711933	
1040000	-9958.593977019173	-9262.915123308105	-695.678853711067	-9262.915123308105	502.8954900467701	4.05524029120069	9.231926779493886E-5	0.402456202759769	8.901235960895562E-5	1.819656122451001E-9	0.46315519735433375	-651.0803177257051	18925.15026917759	3861.393493266484	3242.0413674520014	1083.1599484390038	144.71439301367747	4	17	19	29	8	0.1786152689875939	0.33978403659376005	0.30731837578486654	0.17428231863378074	
1050000	-9987.488284314337	-9271.406000556008	-716.0822837583287	-9271.406000556008	595.8854913984059	3.808039760612716	8.658970764795298E-5	0.3557910018909684	8.04491314813102E-5	8.649449455033831E-10	0.35879117722556186	-670.068482694809	36456.61609026981	6529.911132822088	4191.1312086549815	1055.0060694374206	45.9323551715643	5	15	22	27	8	0.1786152689875939	0.34244961946657104	0.30731837578486654	0.17161673576096975	
1060000	-9965.086350370722	-9258.836424491717	-706.2499258790051	-9258.836424491717	558.3110207828156	3.808039760612716	8.174262596384135E-5	0.5516218620828143	7.596592994252501E-5	1.7007937101775194E-9	0.5439122836474934	-660.2136848561199	23517.52116777095	6676.219746641291	2777.108121797053	1538.8325415528666	90.31297665723572	4	5	44	16	8	0.1786152689875939	0.3483143920453833	0.3024966970207844	0.17057364194623964	
1070000	-10002.849219292211	-9264.0290562336	-738.8201630586126	-9264.0290562336	860.8590880620703	3.9569588719799724	4.925912066189829E-5	0.5187221972207416	4.869938046103534E-5	6.677889512479751E-10	0.5277644972664092	-691.8667641084928	29337.728577464506	7395.7259832329355	5529.392705182207	1250.4256636665862	56.95784718143201	4	8	38	19	8	0.19147318477421404	0.34170422000700645	0.3024966970207844	0.1643258981979963	
1080000	-10056.510918645956	-9273.793505563233	-782.7174130827221	-9273.793505563233	1275.494283189007	3.747244345377589	3.309209902135066E-5	0.3874520538962524	3.2535431378389755E-5	1.6326646544542147E-10	0.3966994535329838	-732.4976184446044	59728.12141442413	10972.858492212012	9402.277674774328	4226.103698220605	115.67798496765585	4	7	33	25	8	0.18267117705947122	0.34578845447236556	0.3024966970207844	0.16904367144738006	
1090000	-9959.942703058732	-9263.7611157528	-696.1815873059318	-9263.7611157528	436.88367065799594	3.747244345377589	8.797936721941982E-5	0.4218779186829148	9.037002052078839E-5	1.5538538214471074E-9	0.42521948735322046	-652.2270502804163	8273.010214014848	4934.06273563919	4569.12260211096	1255.9751480817797	16.807741226532848	7	11	32	20	7	0.18267117705947122	0.3381448994512707	0.3101402520418793	0.16904367144738006	
1100000	-9929.966236243547	-9267.46895023625	-662.4972860072957	-9267.46895023625	303.5999904248983	3.7260818501657758	1.4172181536183508E-4	0.31500843186882005	1.3913600234489545E-4	2.1325327593231638E-9	0.32339435304735586	-619.9349568193866	11244.288789556713	2024.927666435433	2636.365210096543	991.6856196246603	44.16206731051178	7	13	13	38	6	0.1757953140452571	0.3450207624654848	0.3101402520418793	0.16904367144738006	
1110000	-9889.769817878198	-9261.323797320762	-628.4460205574353	-9261.323797320762	228.50656794797675	3.504917935574785	1.766766242989456E-4	0.43316891441783467	1.7591512270257609E-4	6.247232835088646E-9	0.44679352349587675	-588.2987546405168	8412.667719317267	1628.1442942306355	1339.6610297995683	449.49182183112686	8.400535319332176	5	31	2	32	7	0.1757953140452571	0.3450207624654848	0.3101402520418793	0.16904367144738006	
1120000	-9899.322473391705	-9250.190908611119	-649.1315647805853	-9250.190908611119	261.24560162162254	3.4421009367784268	1.6077397035153145E-4	0.4897905502876254	1.565428498612858E-4	6.16494678398175E-9	0.5079035512892125	-608.6412076678719	9208.97694936736	1831.7948213481654	325.51264901945405	618.5248709080425	30.80180302000863	8	29	9	25	6	0.1965686614057955	0.3242474151049464	0.3101402520418793	0.16904367144738006	
1130000	-9992.883979723012	-9274.135221077535	-718.7487586454769	-9274.135221077535	620.2596426086537	3.4421009367784268	6.547212150350703E-5	0.34742089707749624	6.61477684133975E-5	4.2024227831314817E-10	0.3177089632735399	-673.7507942704685	13412.562460987123	3524.640703765655	6204.438525050904	1249.1501597185854	104.50445984793232	10	27	3	28	9	0.19387439406567278	0.3443432613511201	0.29733705603113	0.1644452885520784	
1140000	-9971.40193172371	-9267.084931057554	-704.3170006661564	-9267.084931057554	579.6329001247863	3.4421009367784268	8.521766430334516E-5	0.39448050274392926	8.431712052201085E-5	1.2516679072373295E-9	0.42486213756602964	-658.3781920204248	11058.770410807332	6168.586893446887	9233.539752085118	1568.2713291638827	68.78807592471621	5	21	7	36	8	0.1874948100450678	0.3443432613511201	0.30371664005173493	0.1644452885520784	
1150000	-10037.631348673218	-9260.912623765123	-776.7187249080944	-9260.912623765123	1620.323234858088	3.6776506139812186	2.921378327454585E-5	0.30407437848196567	2.921102916024966E-5	9.087757966935514E-11	0.32483679505062685	-728.1240401810963	48808.29645905544	9679.803963625494	1351.9757867490757	3411.5259440909695	225.2645020521626	8	37	8	17	7	0.1945194472638398	0.32338458450637964	0.30371664005173493	0.17837932817804686	
1160000	-9968.032517886024	-9269.534762124678	-698.4977557613453	-9269.534762124678	539.8320135512704	3.6776506139812186	9.063538212936196E-5	0.46932375388328024	8.49732545213043E-5	1.7553418226721498E-9	0.48300651817432155	-654.429192817131	18758.681399991252	3757.874795873934	912.7376960839173	1320.3081928685494	105.40244311169707	10	32	10	18	7	0.1698146726829246	0.3295450769125605	0.32226092222646924	0.17837932817804686	
1170000	-10008.228797692998	-9264.97184683699	-743.256950856008	-9264.97184683699	1017.6773134416843	3.327933430871862	4.6611398994824964E-5	0.37862236675191435	4.507767899737554E-5	2.7738876077069805E-10	0.36375385630236856	-697.1179136449014	29504.437769782682	4402.933765644444	808.8193368735109	2167.7841776392756	87.19081231848116	9	34	4	24	6	0.19178299523588185	0.31888088993908825	0.32226092222646924	0.1670751925985619	
1180000	-10017.038355500896	-9267.335548855443	-749.7028066454534	-9267.335548855443	1081.6035855217556	3.732487162333556	4.9005844731958044E-5	0.4852208561703669	4.896273528352474E-5	5.942669342780367E-10	0.5176295973275967	-702.393858165047	29908.78381698378	2989.7314315478106	1729.3850557412704	3579.180814789169	166.71263675053976	15	41	8	5	8	0.19896622373443507	0.31998263813371075	0.3008925483917072	0.18015858974014823	
1190000	-9954.3401268353	-9271.230123736847	-683.1100030984543	-9271.230123736847	409.0578273613217	3.601453887460962	9.565856461485541E-5	0.3514843809637634	1.0213217008851267E-4	1.3559531687833655E-9	0.36235471724211216	-641.2485477547519	11942.31330160741	2523.6202923954665	471.7192464491965	971.9338732169	36.975508555862305	11	38	8	13	7	0.1898454593774251	0.32771203766508417	0.3008925483917072	0.18154995456578477	
1200000	-10038.035013452085	-9272.985380633387	-765.0496328186978	-9272.985380633387	1114.0192342482217	3.601453887460962	3.8318450358989354E-5	0.3886173437073149	3.8572424103128324E-5	2.2689866773488703E-10	0.39109979825699676	-718.2314965432379	47930.29132913819	8478.176723667226	1696.2691795899887	1674.6432072071375	218.8738084763248	6	36	16	12	7	0.1898454593774251	0.33181618382263806	0.3008925483917072	0.17744580840823088	
1210000	-10001.29210094749	-9249.013836750044	-752.2782641974459	-9249.013836750044	1017.0427282203168	4.109440661252895	4.43275670206299E-5	0.519499181633746	4.1425024314220095E-5	4.851253844088285E-10	0.5182181518786287	-704.6595583277519	67547.94791607818	7389.779896019432	1973.946329670891	1325.0607731664866	190.55669416143687	4	40	15	11	7	0.1898454593774251	0.33181618382263806	0.3008925483917072	0.17744580840823088	
1220000	-9982.408465995259	-9255.196307866434	-727.2121581288243	-9255.196307866434	712.4092000827994	4.109440661252895	5.2955364670593815E-5	0.48377065828015314	5.238257289410888E-5	7.695081330287336E-10	0.5286352711522493	-681.061242022447	110054.82322080617	5174.541789587193	1446.1405708695352	233.20877339109848	184.44536346730186	4	35	31	4	3	0.18523445789006268	0.3380717223815317	0.30550354987906964	0.1711902698493372	
1230000	-9944.175695038317	-9251.475390049727	-692.7003049885906	-9251.475390049727	461.7145179676894	3.4936705077223857	8.582703629389845E-5	0.46687275870627676	9.178230653832831E-5	1.8842794495939638E-9	0.48571562406326807	-651.6409209363829	17755.08423617805	3029.1407278643665	931.1133085918625	134.96329163389876	134.00870691965252	5	36	31	1	4	0.18737417256981065	0.3380717223815317	0.3033638351993217	0.1711902698493372	
1240000	-10004.014849417901	-9259.786758617762	-744.2280908001391	-9259.786758617762	912.2652684738911	3.570408576798562	4.703191825037863E-5	0.4408262276332757	4.609824621156599E-5	3.9334941097637235E-10	0.4430428579725107	-696.5060898121625	39437.03393604678	5208.844855364069	1121.9867537014306	2881.2481508168685	134.507284287192	6	37	23	3	8	0.17952614123399838	0.3501185748692112	0.3033638351993217	0.16699144869746999	
1250000	-9963.676572253444	-9259.214407088792	-704.4621651646521	-9259.214407088792	570.497965438565	3.8159897097809634	7.129381616106994E-5	0.46364236549396887	7.380436031765526E-5	1.1267641464135926E-9	0.4741720833729924	-657.1961262829651	47162.54851100866	3966.899499004861	748.6437919306276	1994.8913607269144	185.46757163914518	5	36	20	8	8	0.1952315647009448	0.3140833181504965	0.32369366845108993	0.16699144869746999	
1260000	-9929.828741766894	-9267.954368097082	-661.8743736698128	-9267.954368097082	331.64622736157094	3.8159897097809634	1.1941095409950377E-4	0.42604170469136354	1.2334554182134332E-4	2.9606876661486216E-9	0.45316108837561764	-616.798252070787	83631.4464082263	2520.661284063239	785.3066105846207	676.9555407353012	77.84654817954323	4	32	23	11	7	0.18394491527477805	0.32536996757666325	0.32369366845108993	0.16699144869746999	
1270000	-9934.777504692942	-9250.042259808277	-684.7352448846651	-9250.042259808277	466.21474213150685	3.8159897097809634	8.315228197880813E-5	0.4201513370131235	9.03521592969415E-5	1.6671544236708777E-9	0.4809236362765258	-642.5450089443411	29532.06368293479	3753.927021791526	929.2294185572905	278.5223359340868	51.16600066115531	6	29	33	2	7	0.18394491527477805	0.35149847260941525	0.2986272886853409	0.16592932343046704	
1280000	-9909.73816323007	-9273.663249191024	-636.074914039045	-9273.663249191024	203.71140536499462	4.007643705181774	1.7329555981474273E-4	0.4448927307363094	1.7804366281282607E-4	7.667100719034937E-9	0.4910928415639805	-598.1663533253214	6552.555366589803	2915.8767015926405	350.82401626745445	176.98258620871846	8.225772410229377	13	30	27	1	6	0.16825891801270446	0.36718446987148884	0.2986272886853409	0.16592932343046704	
1290000	-9916.043179736744	-9269.577721019805	-646.4654587169385	-9269.577721019805	234.18797044081526	4.007643705181774	1.511631104103527E-4	0.46847512385336687	1.5446486626783615E-4	5.2650521256393676E-9	0.4932183079580139	-607.6526155886928	5483.00375320681	1873.9343646881075	631.6406076857543	387.3916443162923	27.1121165574406	10	20	19	24	4	0.17878136305609582	0.36718446987148884	0.29860216446122345	0.1554320026111931	
1300000	-9931.912058329694	-9267.040989730562	-664.8710685991317	-9267.040989730562	275.67021191785363	3.8156312612941456	1.1440995111890341E-4	0.5082287345461018	1.2677407803893137E-4	3.95653853219863E-9	0.5161856234068591	-623.779713534089	10064.210655760868	2740.862206495132	963.475779500289	535.4203623295983	21.02026007762686	14	19	26	10	8	0.18845992854278393	0.33124908404618836	0.3248589847998358	0.1554320026111931	
1310000	-9884.23319117252	-9271.800915455695	-612.4322757168246	-9271.800915455695	182.79331017418508	3.2166118632098826	2.0773689264186432E-4	0.4877258976389703	2.239264860411465E-4	1.1216949327914643E-8	0.48810869322426775	-573.0366980393277	7475.559193263127	1257.4647642747752	933.863307364345	430.1793846259088	20.062577977825477	6	33	1	28	9	0.17088633635264422	0.31641974353601854	0.32200697577733745	0.19068694433400096	
1320000	-9889.483900635845	-9270.282116676186	-619.20178395966	-9270.282116676186	200.6728677440122	3.684991232215473	1.6769991229777297E-4	0.4459306444706751	1.6972588325383798E-4	5.962510105187046E-9	0.4663812999235219	-579.2761716453349	13475.255423202678	1453.5667947311367	372.91660735830055	427.61169009301557	13.63620870870962	5	34	26	3	9	0.1739657190566217	0.33111392808082446	0.32200697577733745	0.17291337708521753	
1330000	-9857.728884202117	-9269.353429599489	-588.3754546026279	-9269.353429599489	144.81645387610362	3.6938483944429326	2.72793332001125E-4	0.42905430307167486	2.7872878119665197E-4	1.633514055844028E-8	0.4631125508903731	-554.4155981682217	5682.316531735182	814.110282667323	255.46155740556	25.06371085564233	15.110441498994243	4	39	27	1	6	0.18432678093764196	0.33247939320875625	0.31812778055364804	0.1650660452999549	
1340000	-9883.844575320441	-9257.316010629289	-626.528564691153	-9257.316010629289	188.92083669160206	3.6938483944429326	1.8088715593877545E-4	0.41647898045929843	1.8243439092248675E-4	7.008360828980199E-9	0.45944811345262127	-590.2864407735876	9009.277503618903	1902.977014125424	406.29221311546456	44.59332509203227	6.306764160348127	10	33	29	1	4	0.18432678093764196	0.32848033899427237	0.3067728249625268	0.18042005510556006	
1350000	-9878.896076460871	-9264.21419126321	-614.6818851976597	-9264.21419126321	179.18239182685426	3.6938483944429326	2.0473199257719355E-4	0.36205809176575693	2.0752013404217064E-4	7.259685744091694E-9	0.39969776077522046	-578.5901860485866	7189.254214187551	1487.331194725626	305.2447057045925	13.339360390442051	32.911416043494725	11	28	31	4	3	0.18432678093764196	0.32848033899427237	0.3130400281626002	0.17415285190548666	
1360000	-9891.852256837547	-9258.976189154617	-632.8760676829302	-9258.976189154617	233.05675289777972	3.8189757293186064	1.8160270187279648E-4	0.3739196669172684	1.8649088283408574E-4	4.666246729648955E-9	0.36573399160057357	-597.9476478214067	3383.4386907430603	1982.4257611794305	318.9584193296461	39.99437887499663	35.176968756991755	17	14	39	4	3	0.18432678093764196	0.32848033899427237	0.3130400281626002	0.17415285190548666	
1370000	-9885.656414676447	-9265.727570937239	-619.9288437392074	-9265.727570937239	195.05638180489734	4.165353178291872	2.433801717066387E-4	0.4713732349931698	2.3854748049465874E-4	1.3378802742257311E-8	0.5153968302680759	-582.9395974633018	4205.722047180725	2082.008763243282	440.1554366345898	108.17585510165371	63.739294114362494	8	20	40	2	7	0.18432678093764196	0.32848033899427237	0.3130400281626002	0.17415285190548666	
1380000	-9861.657603897602	-9261.39373304859	-600.2638708490124	-9261.39373304859	165.7997898365947	4.233479504837626	2.764254461599894E-4	0.5412689627259022	2.8662560470375353E-4	2.4116646804629022E-8	0.5545870769323722	-560.1417741142621	12554.477904332745	2120.9263934342257	711.4944234936122	226.25310193841085	36.32568172019281	3	18	15	34	7	0.18432678093764196	0.32848033899427237	0.3227349769020583	0.1644579031660285	
1390000	-9859.447773664435	-9242.93418605119	-616.5135876132451	-9242.93418605119	212.64742662427903	3.674821936538058	2.242077635494795E-4	0.5551859882382503	2.380262719251361E-4	1.5240703772178838E-8	0.5336144423922103	-573.7482364597172	13132.054494614431	1194.122278568716	2066.5492960818046	385.0120917498456	243.35436151797336	3	9	21	29	15	0.18638425164505176	0.3389022370559234	0.3102556081329975	0.1644579031660285	
1400000	-9889.949805213912	-9251.78843394341	-638.1613712705022	-9251.78843394341	239.88442100040584	3.950802650865479	1.6736341587181064E-4	0.4279705025348847	1.7016294697581657E-4	4.814936748592068E-9	0.4223796960889096	-595.7594129017895	16607.8826707291	2270.776995926618	2370.118571526966	365.55332726790925	39.889279330096116	4	22	11	34	6	0.18638425164505176	0.36026006499872765	0.2895889627927554	0.16376672056346642	
1410000	-9922.086709566822	-9289.23823465032	-632.8484749165019	-9289.23823465032	295.337910769102	3.8245097162489867	1.808551303806488E-4	0.36306774760789395	1.796664639149674E-4	4.514952824873096E-9	0.37021786156983155	-589.1376941716173	30060.57388228314	2541.2965943371337	2519.4097984346686	490.7649858600748	55.29004288565573	4	31	1	32	9	0.18708637666613592	0.3279739223628879	0.3197515328186753	0.1651881681523021	
1420000	-10041.41492296812	-9270.425337656186	-770.9895853119341	-9270.425337656186	1354.659704109711	4.13575341416316	3.016332868536986E-5	0.4622306878366484	2.7731275418632632E-5	1.5180359708624853E-10	0.4475468906011938	-718.733935058672	147586.39756564394	10172.864327575651	13582.258183256534	2188.1303517676456	319.29912841067335	2	27	6	34	8	0.18708637666613592	0.35078116064425646	0.29694429453730675	0.1651881681523021	
1430000	-9906.252581939121	-9265.295373379591	-640.9572085595297	-9265.295373379591	284.4717574759374	3.6063619222726304	1.6626709599774212E-4	0.42734564994356433	1.619509196475089E-4	4.376312676189372E-9	0.414559043806112	-600.1551473229059	15169.188273114187	2190.4812423200106	1050.0634980763052	309.0726344609832	73.45456257534416	7	28	3	32	7	0.18708637666613592	0.3350339379412709	0.31835980424153576	0.1595198811510587	
1440000	-9965.581722753597	-9276.286706286137	-689.2950164674605	-9276.286706286137	461.2323136328466	3.6063619222726304	8.484230043654989E-5	0.40462435309660444	8.71234348102566E-5	1.2649186173240032E-9	0.40753393660374254	-642.9435519339953	53052.71009832299	3662.364044485107	2664.603932672253	1357.2933313268702	74.58439646405309	4	21	12	30	10	0.18708637666613592	0.3350339379412709	0.31835980424153576	0.1595198811510587	
1450000	-9965.889220403333	-9274.97296258234	-690.9162578209928	-9274.97296258234	535.3411817175297	3.393553682895912	8.914192642650633E-5	0.41353698758039303	9.499020664168499E-5	1.7149962951125436E-9	0.4538527477150177	-646.0302202156035	31494.486153632595	5364.832856185081	1645.8158501303935	1117.3888853755286	127.64283276306368	4	21	15	28	9	0.1944877214535873	0.33305059350279737	0.29340783744201243	0.17905384760160414	
1460000	-9921.369271596268	-9262.566547079781	-658.8027245164875	-9262.566547079781	316.0281032607949	3.393553682895912	1.382047056172117E-4	0.4546725904983303	1.4307783341003594E-4	4.159390195375842E-9	0.4701967094217788	-614.7672245536239	18137.48122972385	3001.5744879025256	3724.449584776364	614.5397928595454	99.94372683903674	2	2	23	42	8	0.18503259835181604	0.3341739632523514	0.3028629605437837	0.17793047785205013	
1470000	-10013.158442239384	-9277.151266946103	-736.007175293281	-9277.151266946103	1246.172680086186	3.215319645108974	4.6404444819437914E-5	0.46368784597125584	4.8921417517128816E-5	6.679829750213409E-10	0.5205434464486837	-688.5068859099524	41065.161474639484	7529.247870929228	6295.632636243607	1221.5382348971466	302.0835219923568	3	11	22	35	6	0.1838559220866149	0.3353506395175525	0.3028629605437837	0.17793047785205013	
1480000	-9996.960794273476	-9269.448670444152	-727.5121238293254	-9269.448670444152	840.3517953258844	3.6304429977707873	5.923623878568995E-5	0.5066001459673709	6.053318650194906E-5	9.405270894492953E-10	0.5244050949475161	-679.036649178728	100937.09204304985	17137.62301732423	3084.554309634632	695.1722136911615	156.10885980613386	6	6	35	23	7	0.17734267933630143	0.35375348447566396	0.3028629605437837	0.16604087564425216	
1490000	-9926.464657814791	-9255.985504801438	-670.4791530133542	-9255.985504801438	486.94936606635616	3.5857224395057115	9.554143103703783E-5	0.5197919312061501	1.0577933724486595E-4	2.5606162523280165E-9	0.5171227422172209	-627.13846135379	14432.387877639274	9088.208063044614	1202.9772056881197	504.4222022162542	120.30257837907355	6	3	53	7	8	0.1829265771031339	0.35375348447566396	0.2972790627769512	0.16604087564425216	
1500000	-10023.84350503527	-9277.16522820567	-746.678276829599	-9277.16522820567	1514.946993659297	3.3935841600858825	3.6307897396181464E-5	0.4479471422088454	3.9211713604036784E-5	3.0953394039295814E-10	0.46249908606571755	-699.853437975076	50402.668788643496	7608.839184597027	3108.911730488213	1189.1055065623452	180.72293015712245	8	1	60	2	6	0.18247576392002518	0.34109230230970655	0.30628349057852156	0.17014844319174796	
1510000	-9964.84537542562	-9270.735429758137	-694.1099456674832	-9270.735429758137	643.5256017027108	3.4593074877738745	8.224305115860595E-5	0.3826751074715062	8.369918221758875E-5	1.2926148038465154E-9	0.43669362899762915	-652.3857887005469	16629.264232036818	2213.0640601711366	1883.5503730593832	257.72251609272604	148.60258038651213	11	4	54	2	6	0.18247576392002518	0.34109230230970655	0.30628349057852156	0.17014844319174796	
1520000	-9950.127444390977	-9267.752023737823	-682.3754206531536	-9267.752023737823	422.58938803587665	4.163085642132571	8.851533195499389E-5	0.4395111947497013	9.326966113218821E-5	2.0733032996647095E-9	0.49422345584652105	-637.6578607097088	23207.617480267596	4790.444136397082	1913.7431078244174	1187.9688856500916	52.439017034692704	8	2	41	19	7	0.18247576392002518	0.34109230230970655	0.30339559272509703	0.17303634104517246	
1530000	-9908.16209341091	-9268.812148920952	-639.3499444899584	-9268.812148920952	212.11727743008126	4.1108924557645965	1.746070654906489E-4	0.4450367728126615	1.778997988024506E-4	8.511981561186081E-9	0.505765315936615	-595.4696011609053	16330.222869721492	12822.17830767511	960.4603939608044	604.1687902360359	14.604126988892888	9	3	36	24	5	0.18741340952030733	0.3361546567094244	0.30339559272509703	0.17303634104517246	
1540000	-9907.871369587647	-9258.789871086332	-649.0814985013143	-9258.789871086332	269.5571073240845	3.5855262406973587	1.448137128358338E-4	0.4312182381944374	1.4977417165921555E-4	5.150102911165473E-9	0.4830836186344115	-607.2765532993985	9208.81457910732	6441.719406012629	1268.9287498272743	500.72229672316934	53.99422482785504	5	6	34	26	6	0.1790225775207755	0.34454548870895624	0.30339559272509703	0.17303634104517246	
1550000	-9958.929849242602	-9257.16735423084	-701.7624950117627	-9257.16735423084	625.2790644932189	4.081408091925215	6.50664278758944E-5	0.4632275932240676	6.503280386714204E-5	1.146837429487936E-9	0.5345382576961363	-656.747850316348	28047.489280151414	1199.9520590871425	2281.354492178892	899.6458353451684	248.43644251064794	10	6	26	28	7	0.18279246880100755	0.3454993092981171	0.30339559272509703	0.16831262917577955	
1560000	-9938.701884632463	-9257.516516369777	-681.1853682626868	-9257.516516369777	519.6280554362961	3.8346859489648835	1.011246956967155E-4	0.4554981147775918	9.849842735207866E-5	2.865678795477061E-9	0.5398763921490889	-638.3076642875543	10506.835647565036	3840.7346753395	2761.8558969011824	685.6344686728672	89.71782866651974	6	11	25	28	7	0.1912276069059528	0.33027095609329166	0.3101888078249772	0.16831262917577955	
1570000	-9854.97172229304	-9252.851984720126	-602.1197375729132	-9252.851984720126	160.53944699077073	4.248574910788149	2.261745813828982E-4	0.5250141997113518	2.4050995960673164E-4	1.7311680055950517E-8	0.5585908469983951	-562.9223856505728	883.8861246316064	3317.944443207239	1030.4042331895375	277.5805484766184	16.987087539303904	2	10	27	31	7	0.1912276069059528	0.33027095609329166	0.3101888078249772	0.16831262917577955	
1580000	-9880.368724052256	-9263.240186688176	-617.1285373640808	-9263.240186688176	198.5527164214365	3.73999049054098	2.4488063000481237E-4	0.34558023402607924	2.5420556949207505E-4	9.290737276838442E-9	0.39417766146734506	-578.5168699582908	933.0847290227451	2882.355332903642	1394.4517039991088	399.89256662822856	54.20148766793155	2	12	28	29	6	0.1912276069059528	0.348606023956403	0.29150003589651546	0.16866633324112992	
1590000	-9924.771162631412	-9257.973553235286	-666.797609396126	-9257.973553235286	364.18788159902255	3.73999049054098	1.1632616514097344E-4	0.35025122153174926	1.2448557538266046E-4	2.081561443861625E-9	0.38794533484211224	-623.9665431291936	11909.564673391633	2158.366283802125	3028.2226744686723	777.3450118779673	86.35969787844238	10	17	3	39	8	0.1912276069059528	0.348606023956403	0.29150003589651546	0.16866633324112992	
1600000	-9965.588607935999	-9279.096466707204	-686.4921412287947	-9279.096466707204	462.25369590560007	3.5936753576783613	9.183334444361426E-5	0.47209984549697526	1.055479696060866E-4	2.295271039337915E-9	0.48317588096541814	-643.845855430381	8757.473548128424	2603.7003609758417	2219.8756556954672	931.5524756663625	321.95075906792727	9	21	3	39	5	0.1912276069059528	0.3447945602490424	0.29150003589651546	0.17247779694849052	
1610000	-9930.356749843833	-9251.268684100936	-679.0880657428968	-9251.268684100936	683.1765172740886	3.5936753576783613	8.569695792327266E-5	0.5136544894047224	9.394771388822005E-5	2.2392985637914383E-9	0.5186068046228706	-634.2547199657204	29271.808245392873	4459.821683706532	463.1720051806282	958.9510752532428	205.64996114282667	4	21	18	28	6	0.18758434254981443	0.33057563535635154	0.3093622251453447	0.17247779694849052	
1620000	-9920.61005809279	-9260.282543901872	-660.3275141909173	-9260.282543901872	436.2666894989832	3.92993642978491	1.2299646821332098E-4	0.43994222817447415	1.2058005314288456E-4	3.740238511832003E-9	0.5077444101543775	-616.5713188308548	21788.007964084718	3374.1776699944326	674.9760387784971	1075.4234863671288	54.15428814850096	6	24	30	9	8	0.19303592582668436	0.33328250150800315	0.3096234807196983	0.1640580919456154	
1630000	-9923.46621025943	-9256.269519707488	-667.1966905519414	-9256.269519707488	420.35151539462595	4.200527577578771	1.2376051479879655E-4	0.5340521879591508	1.2037953403781417E-4	4.693866197443522E-9	0.5596396121747775	-623.4052380435119	16715.82241780056	4258.394419509147	434.79155548888997	896.2929026324466	103.43322786418985	6	26	15	24	6	0.1919746931298618	0.33069174527908457	0.3096234807196983	0.1677100808713565	
1640000	-9904.916835784445	-9246.806246392023	-658.1105893924218	-9246.806246392023	339.1360489891569	3.8937422511803805	1.2823860661867015E-4	0.5638540201980504	1.3515623438450697E-4	7.853559194443782E-9	0.640669755055345	-617.7048384198099	4673.173253251496	3046.3879662906475	644.4703700724904	659.7027521331516	32.90713413173306	8	22	2	38	7	0.192362363668628	0.33069174527908457	0.3096234807196983	0.1673224103325903	
1650000	-9878.968264654393	-9251.919143506751	-627.0491211476418	-9251.919143506751	250.53155461453215	3.8937422511803805	1.848590740926712E-4	0.5076476925153807	2.1108433174791145E-4	1.3342983180687039E-8	0.5745067671051781	-587.5857469195299	9532.437240345615	954.9406076910759	334.855478130361	465.38998467359727	40.687720905327716	14	20	25	12	6	0.192362363668628	0.3366815852319719	0.303633640766811	0.1673224103325903	
1660000	-9903.760967713793	-9253.833010764989	-649.9279569488037	-9253.833010764989	287.9844195923544	4.092431683099404	1.3809857545697522E-4	0.48653486825829695	1.4705075847171547E-4	6.168233845809789E-9	0.5520467731337024	-607.4183760792672	10454.963236094456	1422.6363144532872	2062.0548376151855	821.3686200135536	27.959114078506957	10	2	17	41	7	0.1704351552994663	0.33504168223546515	0.3178459899045549	0.17667717256051482	
1670000	-9896.029856111792	-9267.060154831286	-628.9697012805054	-9267.060154831286	309.63383031091666	3.4218204608620444	1.60507802453877E-4	0.425253227093243	1.74392215561727E-4	8.14837789620232E-9	0.5232899241900384	-589.1487376625664	12705.720800633748	1249.7079213743157	725.8344511956507	328.4106684960167	110.40507521123827	5	30	7	27	8	0.1704351552994663	0.33504168223546515	0.3178459899045549	0.17667717256051482	
1680000	-9934.817470331587	-9281.553465590308	-653.2640047412785	-9281.553465590308	297.0615168436755	3.3835342241275486	1.3235963591079963E-4	0.36980364720685616	1.4783418574650225E-4	3.208282139453775E-9	0.40725428108631817	-612.2619919064658	9650.069739441971	3345.249282552889	1335.106016764305	559.1459276983753	73.03933682701953	7	10	25	29	6	0.1771089884489418	0.35101122290875647	0.3018764492312636	0.17000333941103932	
1690000	-9949.485745398366	-9266.796712230387	-682.6890331679795	-9266.796712230387	409.67070915482384	3.926678352391469	8.811846385740789E-5	0.43796908980779875	1.0003407674826155E-4	1.901316206586766E-9	0.4620162145055342	-634.7719383579177	32926.63522983159	29149.450638661718	5404.428881708697	900.9509013461364	40.45020030294032	2	4	27	36	8	0.1756112826998217	0.3545258439225559	0.3086467890152321	0.16121608436239138	
1700000	-9890.463015621395	-9279.486055425285	-610.9769601961106	-9279.486055425285	145.55297596313937	3.926678352391469	2.6651242909145524E-4	0.41061501461032796	2.6801695440372884E-4	1.4456946202981471E-8	0.4612460693773824	-571.0500336235195	8862.326553416699	1834.1168909949895	1463.276966912182	257.99950667497365	41.33440363341736	2	17	20	31	7	0.18645928476354348	0.3545258439225559	0.29217671891876806	0.16683815239513367	
1710000	-9928.134361873921	-9266.37304670204	-661.7613151718818	-9266.37304670204	324.5498367171482	3.926678352391469	1.3043862736046946E-4	0.35634264045815334	1.4107296251662986E-4	2.9237394556766443E-9	0.394691030138075	-620.750602326391	6675.157180859545	5117.086180672786	914.7050640373579	608.75875844373	105.785273454085	7	19	18	27	6	0.18310827770873178	0.3545258439225559	0.2955277259735798	0.16683815239513367	
1720000	-9920.855721625254	-9260.352673128542	-660.5030484967112	-9260.352673128542	335.71377941367865	3.776903749091811	1.3593582465787276E-4	0.3850740651465767	1.380165038055383E-4	2.8315021320765217E-9	0.3878721028905365	-619.6634723480519	7081.569107462936	3882.3642055030236	762.620880867668	698.1586475818533	64.74677045184212	6	22	7	34	8	0.18384305771207207	0.3392500118859226	0.3108144781471026	0.16609245225490385	
1730000	-9947.195908933572	-9260.658947277441	-686.5369616561303	-9260.658947277441	477.1492166767447	3.643022276205569	1.0199811016953869E-4	0.4725641754792222	1.013831001430229E-4	2.3321192736062906E-9	0.4812773189325667	-642.3311057462122	32144.479183643092	3948.4376533090585	1785.8084866574798	582.3673588803211	131.5950013807807	4	21	22	24	6	0.18802584743583695	0.3487150203697265	0.3013494696632987	0.16190966253113898	
1740000	-9915.583148030692	-9264.64590942922	-650.9372386014712	-9264.64590942922	322.3767004184917	3.643022276205569	1.6291046911311624E-4	0.3930255652505785	1.672127905924233E-4	4.381294566035258E-9	0.4025212676468734	-609.5416888907099	8610.470800425155	1876.613754562906	712.7828777828772	1139.5642327647727	44.45155407239761	8	31	29	2	7	0.18802584743583695	0.3346870449250308	0.3013494696632987	0.17593763797583467	
1750000	-9889.184749385622	-9265.53691877343	-623.647830612192	-9265.53691877343	189.95797550565604	3.6090738893161167	2.2708165581533605E-4	0.4043266751899318	2.2222195080763994E-4	8.549823824430363E-9	0.44508517472617654	-584.5555552395356	11956.11625530435	1542.808102173372	444.4950193532093	224.69197068729366	137.80380128984413	7	34	12	12	12	0.18802584743583695	0.32782889565002377	0.3082076189383057	0.17593763797583467	
1760000	-9908.105561834513	-9257.729852763163	-650.3757090713492	-9257.729852763163	272.3965514184107	4.0895342438443505	1.4326537447224768E-4	0.5522001124095959	1.4672887281269063E-4	6.164595069943364E-9	0.5607786489038948	-607.202161039529	37623.75050707172	2958.2460722170867	726.5831316964398	399.6199423973777	19.441523639252797	3	33	20	17	4	0.17946792221807545	0.3304200174155899	0.3082076189383057	0.18190444142803006	
1770000	-9977.977766911717	-9258.628416099284	-719.3493508124329	-9258.628416099284	803.7037256997635	3.572220844046433	5.78678861000663E-5	0.3957423022352654	6.335491007151826E-5	6.805410122627573E-10	0.4317916844364964	-674.1210785940112	54463.35377644257	6497.224269930401	1497.48703853388	543.4313646545432	236.7206592036715	3	28	27	10	9	0.17946792221807545	0.3304200174155899	0.3082076189383057	0.18190444142803006	
1780000	-10047.365299803176	-9255.783305442075	-791.5819943611001	-9255.783305442075	2277.2611999121623	3.7164093710560864	1.9700174969920606E-5	0.4924717416746739	2.145993075904383E-5	1.1806160933099154E-10	0.5209176015355174	-743.424077490414	119084.16689933582	14259.227981618877	3915.170683077188	232.51757570587873	176.82966999498376	3	30	37	1	6	0.17946792221807545	0.3304200174155899	0.3082076189383057	0.18190444142803006	
1790000	-9936.74213720163	-9256.294609761986	-680.4475274396441	-9256.294609761986	477.101265550461	3.6595972583286493	9.901304614643704E-5	0.6227370540959529	9.900719978444617E-5	4.424993809483769E-9	0.6914172888025295	-637.043522854753	50341.28699564012	3144.2282982090965	843.7971496769403	152.7551962198421	107.90243946656031	5	37	27	3	5	0.17994118520198285	0.3304200174155899	0.3077343559543983	0.18190444142803006	
1800000	-9954.03544882311	-9260.010183204493	-694.025265618616	-9260.010183204493	536.466179114956	3.754274137794413	8.415752594015845E-5	0.5009811037052807	8.48706243467993E-5	1.8333334527134684E-9	0.5248397219565518	-650.5078331062417	26591.895477430553	3215.201291326289	602.2907059601818	764.2904716693405	94.7683430875739	7	37	23	5	5	0.19594652674601923	0.3304200174155899	0.3077343559543983	0.16589909988399368	
1810000	-10008.286770389446	-9260.43253436655	-747.8542360228973	-9260.43253436655	991.9805090848463	3.7503571562042306	3.961779383555844E-5	0.46288842475412534	4.0199533293671544E-5	3.4826741048549864E-10	0.4769115765568174	-702.5226871453167	70728.23423815776	5449.218378741754	1374.3166247723711	132.15508838799428	221.1304873441718	5	35	32	1	4	0.18994716930045671	0.3317051796906764	0.3079347015360094	0.17041294947285857	
1820000	-9943.522789432474	-9256.479830906095	-687.0429585263792	-9256.479830906095	434.91768919235574	3.545458931365374	8.253890345798596E-5	0.5608120679207809	8.411027289139266E-5	2.3606379826844616E-9	0.5732547019330436	-644.3075449362366	27427.80536570587	5634.12502051313	1083.9700112632831	243.58451716610918	21.689151451971878	6	24	39	1	7	0.18994716930045671	0.3317051796906764	0.3079347015360094	0.17041294947285857	
1830000	-9990.251551248442	-9264.295986732968	-725.955564515474	-9264.295986732968	759.5454798471894	3.545458931365374	6.171683571594313E-5	0.4222760950126122	6.093014613276511E-5	8.341166539289657E-10	0.4665893860209998	-681.252795884063	20114.27202394592	7757.3165087350435	2013.0499256181786	1171.7905438217024	65.21865332186685	5	25	26	13	8	0.18150413380594213	0.3317051796906764	0.3015996235973568	0.18519106290602572	
1840000	-9984.062856541763	-9273.028533085331	-711.0343234564316	-9273.028533085331	696.067717263066	3.6372333063487687	7.16382198130886E-5	0.43903325821590866	7.495177967293871E-5	1.1012511989905202E-9	0.4396661914715703	-668.1526911748936	8504.565308460637	8048.266330607863	1047.365878454577	800.5430859336673	198.7430069345572	6	30	13	21	7	0.18243750061108063	0.3460664252670121	0.3079846705829532	0.16351140353895516	
1850000	-9989.372692048652	-9260.716220328912	-728.6564717197402	-9260.716220328912	894.1454396853695	3.935585499747096	5.615927523485314E-5	0.4055264260513964	5.635476636336502E-5	5.070896769693293E-10	0.4045216527633648	-681.4653647161814	38749.31423631222	6589.678626120027	5430.294076881345	1281.3358306107866	317.89217290200554	6	22	11	35	3	0.19264830743824451	0.3268623156254522	0.3079846705829532	0.17250470635335113	
1860000	-10046.07408879018	-9264.152988742408	-781.9211000477718	-9264.152988742408	2155.5102850128596	3.7264514992805906	2.9238826003072984E-5	0.36761576044128746	2.771680958466007E-5	1.2715322908602026E-10	0.3901742811267915	-732.2537098472731	68908.23583538896	5740.08011935439	7895.075246078404	2493.8677996389642	841.474417845563	7	11	18	34	7	0.19264830743824451	0.3268623156254522	0.3079846705829532	0.17250470635335113	
1870000	-10022.912218571577	-9245.018760337176	-777.8934582344008	-9245.018760337176	1683.6158578404138	3.5371732936356954	3.171361083225637E-5	0.48067918429290074	2.960104077150845E-5	3.079065012183952E-10	0.5554277449788376	-726.4691049612408	121416.9376576855	11349.604880124463	10385.771060014598	2442.7580335938483	487.0547916706342	5	9	21	35	7	0.18157030411150693	0.329935609285033	0.3120834634804963	0.1764106231229648	
1880000	-10078.023345212261	-9252.30806224421	-825.7152829680504	-9252.30806224421	2678.887727828931	3.5371732936356954	1.5174472655599881E-5	0.43767324598661583	1.5933796373838207E-5	4.4729781809805903E-11	0.4302381632866728	-771.6475242615732	262985.45773393195	28064.321759787515	11866.84534219418	4472.38245623496	656.1622526053989	4	8	28	29	8	0.19702197415033523	0.329935609285033	0.3012880123721748	0.17175440419245802	
1890000	-10117.146903653207	-9267.40800965903	-849.7388939941782	-9267.40800965903	3965.4365822436903	3.5371732936356954	1.21567595045955E-5	0.45944467362115055	1.269684511166443E-5	3.511272084889973E-11	0.4933842319708566	-794.6490792673571	252227.1614639474	8826.051153923549	16088.584049665882	7674.314114197464	437.5300236373543	7	10	17	35	8	0.19702197415033523	0.3314376251972695	0.29225791854337696	0.17928248210901937	
1900000	-10095.673892873612	-9270.923618881616	-824.7502739919955	-9270.923618881616	2708.969425038195	3.5371732936356954	1.5788225355052258E-5	0.3615149529536301	1.6494230459394506E-5	3.4177267384634394E-11	0.36592505409621984	-770.97417816905	237811.25872569985	8396.03866823349	14165.6816096751	4657.669664485559	875.3961032728465	5	9	26	29	8	0.19702197415033523	0.3314376251972695	0.2910308182977437	0.18050958235465267	
1910000	-10034.786055472548	-9245.23685267621	-789.5492027963401	-9245.23685267621	1672.525486527023	3.6649690706996023	2.927135179945256E-5	0.46302224653338014	2.7861908733490986E-5	1.727800641716904E-10	0.46130634571542434	-740.1778630918241	61644.12548244604	6849.796191659229	6878.359134985999	2227.885745063736	751.5383505847926	10	12	28	20	7	0.19702197415033523	0.32116357990554534	0.3120461961198212	0.16976824982429933	
1920000	-10131.815549275487	-9259.130759646392	-872.6847896290946	-9259.130759646392	3938.727285465214	4.262332813400126	1.0121739227234605E-5	0.5263794301515152	1.1521832230435311E-5	4.10958198673582E-11	0.5843807007715097	-817.1583721352928	125333.2805163603	92669.92046512474	12335.73047317019	967.8141209946335	2704.216868424691	10	6	37	7	17	0.19702197415033523	0.32116357990554534	0.3120461961198212	0.16976824982429933	
1930000	-10072.126739353018	-9273.683516712563	-798.4432226404559	-9273.683516712563	1796.336076259417	3.484692899957283	2.398342592685803E-5	0.43351590066120976	2.553371643284557E-5	1.5217801161192144E-10	0.490584288307993	-746.6872019040188	70666.94262218797	29160.05954634689	17068.113669004164	1492.3707701586393	1511.3565568825054	10	2	26	13	26	0.19702197415033523	0.32116357990554534	0.30941785461279825	0.17239659133132232	
1940000	-10104.809033365087	-9288.587034657126	-816.2219987079599	-9288.587034657126	1730.0698186521956	3.8908612949592136	2.3558292193686558E-5	0.3859594210613512	2.4020521452715335E-5	9.38277115861155E-11	0.41172362535777673	-761.084666866184	91173.21309877007	164007.10060317846	8720.472470677825	5535.642653543278	902.3217473849734	1	8	29	21	18	0.19702197415033523	0.34624535619380786	0.28542432107520455	0.17130834858065352	
1950000	-10064.52027241325	-9263.125378738163	-801.3948936750883	-9263.125378738163	1839.8912559495943	3.52606685254926	2.4218947920299577E-5	0.41392461966273525	2.646022182195754E-5	1.216787755414935E-10	0.438997621841179	-748.590794088988	46081.03432311665	43117.13462207159	6162.239749142706	9504.651006414093	2047.8412654929862	7	4	30	12	24	0.1857289019704611	0.357538428373682	0.28542432107520455	0.17130834858065352	
1960000	-9930.509915415927	-9242.413086759525	-688.096828656402	-9242.413086759525	509.66493616429534	4.024967103691107	1.0320858564725658E-4	0.45271906125512995	1.0973568611695868E-4	2.4811379223102966E-9	0.4625529254839289	-644.6611922367509	6280.687877535229	7235.517441487142	1339.202215579286	1226.4137498471746	315.3297409797153	4	6	24	18	25	0.20006140412918322	0.345010420824952	0.2949801622782517	0.15994801276761428	
1970000	-9951.413063554446	-9268.242037852888	-683.1710257015575	-9268.242037852888	463.6052981335031	3.743366734931002	1.0181952425958921E-4	0.40410529676084533	1.050098734208725E-4	1.5945524009190576E-9	0.3876502036705207	-638.1194171940541	4887.917315493413	19645.79586629768	1956.691542750894	386.90553804049495	137.39243901400243	1	12	32	25	7	0.18228245059840392	0.345010420824952	0.312759115809031	0.15994801276761428	
1980000	-9924.098426261338	-9269.6016704671	-654.4967557942375	-9269.6016704671	335.3982247963533	3.997002112968598	1.4821339581750243E-4	0.49974551544136014	1.5557532685472574E-4	5.8212236262254956E-9	0.5137592334542936	-612.7803357740736	7398.895705069558	5283.726095052562	1428.6152041020816	500.8071921612528	56.8256808364862	11	8	28	23	7	0.18575072313678415	0.34032018315838425	0.312759115809031	0.16116997789580179	
1990000	-9904.745511923677	-9275.257543835993	-629.4879680876832	-9275.257543835993	215.11033841671508	3.7300157474258655	2.0644968493731578E-4	0.5312565553057584	2.057866344988985E-4	8.316495059219909E-9	0.48137081172508844	-588.4896369850588	8608.535509141973	2879.262572006839	1250.993638989158	423.2134117523698	85.7202706453875	3	17	21	27	9	0.18575072313678415	0.34032018315838425	0.31027271112941546	0.16365638257541734	
2000000	-9882.725872317458	-9270.458124436354	-612.2677478811034	-9270.458124436354	190.506934549657	3.7020368592217285	2.30241781281003E-4	0.4686457571459476	2.347148380970377E-4	1.1403930395420052E-8	0.4731479647495476	-570.4605033031809	15762.796993985614	5613.392017742831	658.2606950141261	404.24815392574476	29.287905131596492	4	9	29	28	7	0.18575072313678415	0.33078452659816393	0.31027271112941546	0.17319203913563766	
2010000	-9845.858738715511	-9244.629667840169	-601.2290708753427	-9244.629667840169	165.58305001283793	4.096712533426976	2.7043166940353316E-4	0.5153581219507972	2.76047095519626E-4	2.165487118707024E-8	0.5495084437234022	-559.8889829904467	18194.32516318313	2095.06126293346	875.0817755444127	328.85663547438566	37.433927778562406	4	15	22	29	7	0.17442335387156033	0.32611204146739453	0.337211290320225	0.16225331434082133	
2020000	-9873.92671657654	-9253.36163682875	-620.5650797477904	-9253.36163682875	250.9184482634077	3.6922075240116077	1.888311585085667E-4	0.4886027844504868	1.8479066411744452E-4	7.980209310228057E-9	0.49004055350063314	-579.9011921583138	17808.19338820364	1270.0583607001852	536.960669823876	427.4556757977692	20.553275537323916	6	15	33	15	8	0.1864853832533964	0.35394111613944684	0.29732018626633666	0.16225331434082133	
2030000	-9868.073561352181	-9274.826929754736	-593.246631597445	-9274.826929754736	166.52912502716094	3.9662282331277816	2.772820242852086E-4	0.44843137106739817	2.792787509430655E-4	1.4708461133560458E-8	0.4510194039864967	-556.3345678255413	3535.198972187182	604.7735142757341	371.9054570534833	424.8604443464591	27.429121571845595	12	22	28	7	8	0.18263802243539834	0.35394111613944684	0.30001110003901593	0.16340976138614008	
2040000	-9870.726130177974	-9262.651210474378	-608.0749197035973	-9262.651210474378	162.97408291839616	3.257380302037985	2.468142274261816E-4	0.515480804249904	2.5837255374071754E-4	1.7777295791924536E-8	0.5324179384939	-569.3442766892114	6612.186034058226	896.3526998125768	592.2958532676909	440.91981034270054	50.66840529173633	9	28	16	16	8	0.19065376085815183	0.32561293387137286	0.31391025632714004	0.1698230489433364	
2050000	-9936.56477095141	-9265.524135895565	-671.0406350558466	-9265.524135895565	333.7048180209055	3.86915963380036	1.0447001887293567E-4	0.5495496158110962	1.1399234959036195E-4	3.6143289447448144E-9	0.5496605060554594	-629.7424663323642	11989.800388547506	2155.319662886183	960.7898568501674	473.3034679092035	76.95389090666583	6	32	29	2	8	0.1850216512793186	0.33124504345020606	0.31391025632714004	0.1698230489433364	
2060000	-9915.541566600124	-9259.880709640298	-655.6608569598271	-9259.880709640298	334.3866118884954	3.4926964041737367	1.3638381729254404E-4	0.5180979913055607	1.4593214212929047E-4	5.98564698859533E-9	0.5477153694642859	-615.3861829961168	9815.645396488151	1266.531370676068	599.8354840230987	523.2721783461033	165.58080890805488	14	28	26	2	7	0.19574557335529644	0.32679163124623817	0.30274782849543924	0.1747149669030273	
2070000	-9910.856321709154	-9267.545387703878	-643.3109340052769	-9267.545387703878	362.7519285748507	3.4926964041737367	1.421316508020114E-4	0.6108174450123453	1.5955935934178705E-4	7.568699359416443E-9	0.58050328925537	-605.3176548971613	5118.4118585309625	939.9062620141262	647.5160276925997	87.63871530591597	130.97373931498404	10	32	27	3	5	0.20075482170174608	0.3284492706765339	0.3010901890651435	0.16970571855657765	
2080000	-9896.386508230271	-9272.809587822143	-623.5769204081274	-9272.809587822143	249.139893291408	3.49336848856856	1.4034657961772503E-4	0.5844785730161374	1.601054535367718E-4	8.173596690276475E-9	0.5998585891220399	-584.8435461839645	10610.538596857175	808.1325522723914	798.0926954549445	126.77535177033259	28.357780406265938	5	38	26	7	1	0.20075482170174608	0.33810951846411413	0.3001569154795187	0.1609787443546222	
2090000	-9863.693363793163	-9265.01662455634	-598.6767392368246	-9265.01662455634	198.5881591404396	3.49336848856856	2.3700617882661175E-4	0.6199180828881965	2.2933308769954153E-4	2.8168421488394932E-8	0.7205663188991659	-556.9245423653914	17789.447701459812	607.2805887391944	638.9956017601926	656.0697280895196	41.207440007394226	3	21	28	16	9	0.1915157307373375	0.33755153723098685	0.29838045545064834	0.17255227658102845	
2100000	-9888.79919357945	-9260.264239464585	-628.5349541148659	-9260.264239464585	298.9947764623948	3.6866422364335047	1.777520004239185E-4	0.6160931003362551	1.6963245875252958E-4	9.412375985438148E-9	0.5910063237755581	-585.1166182826545	30843.12680725954	967.5958804390787	729.3990288657263	787.4702409838128	35.70168251606791	4	32	10	22	9	0.1915157307373375	0.33260060027677496	0.29838045545064834	0.17750321353524035	
2110000	-9832.046393654937	-9249.675094314187	-582.371299340749	-9249.675094314187	175.49985088435474	3.5180365729753498	2.910478167492829E-4	0.5798403857020659	2.895161306747195E-4	2.269051544017708E-8	0.5533677096200041	-543.0772265516451	13891.651634376434	699.3700512613729	202.93124742045728	310.20897785942776	69.99786278897638	5	40	14	10	8	0.19147009352360136	0.33284246553349084	0.29813859019393246	0.17754885074897647	
2120000	-9873.033424520876	-9251.487425542051	-621.5459989788249	-9251.487425542051	260.60525831929544	4.1059710672505485	2.2239564251735276E-4	0.6076704215657883	2.1354576596759116E-4	1.2263676369336583E-8	0.5139307688686938	-582.7552902444553	5308.386944864362	671.7510387157785	211.16612443676487	358.37404432964473	340.9762282022322	8	32	16	17	4	0.1913719178509873	0.33284246553349084	0.2982367658665465	0.17754885074897647	
2130000	-9859.025045984952	-9261.045722188663	-597.9793237962899	-9261.045722188663	175.42938376938275	4.120590905873811	2.6577289134794543E-4	0.5404756886735377	2.560817998408827E-4	1.7974381300727423E-8	0.5360369926414797	-559.6579331949171	9424.318778837554	1002.3056871345516	218.14795330832052	230.24183864598814	75.48557970803868	5	33	21	11	7	0.19224399543550458	0.3319703879489736	0.2982367658665465	0.17754885074897647	
2140000	-9866.881432174067	-9253.345599125569	-613.5358330484983	-9253.345599125569	224.3185688531076	3.6111204280812244	2.127017958432997E-4	0.44965045090854927	2.1394086575990086E-4	7.891925111820556E-9	0.42651447790699976	-573.2550263856199	14913.766598102604	1468.167511243603	832.63141271241	330.5316880121288	28.939754330445744	5	26	5	35	6	0.19224399543550458	0.3424335176479249	0.2982367658665465	0.16708572105002514	
2150000	-9877.94358454995	-9256.430309574313	-621.5132749756384	-9256.430309574313	221.24371089960934	3.6111204280812244	1.7524516274721247E-4	0.4331447298561971	1.868893495925202E-4	5.9543845898688954E-9	0.4296314359717899	-578.4383677066127	13031.753077292698	1277.2158534453058	3169.6003846095027	437.57224528609936	34.45408408479095	5	26	2	40	4	0.17898527314752485	0.3424335176479249	0.31149548815452627	0.16708572105002514	
2160000	-9926.277711258082	-9271.731243760398	-654.5464674976845	-9271.731243760398	314.73113059916926	3.569086446815987	1.3179646254556538E-4	0.46773631184945585	1.3531737073197027E-4	4.664577071349648E-9	0.504153332827972	-613.8806260805005	10185.364677283851	3597.2191957034706	708.4116393814656	417.4674664210478	57.853018396846494	6	28	4	32	7	0.19200723384571364	0.3424335176479249	0.2984735274563375	0.16708572105002514	
2170000	-9994.246064257786	-9267.207293995367	-727.0387702624184	-9267.207293995367	716.2072471328248	3.808432594573617	5.003069378630277E-5	0.44179319099650954	5.1186992326770825E-5	5.233669931725644E-10	0.4723871906792573	-682.0215056112797	25734.23034330192	6924.0819766269315	973.4505619218619	1252.0496133204408	31.881831711266063	12	22	7	31	5	0.19200723384571364	0.3232975450854044	0.30129678927146986	0.18339843179741327	
2180000	-9986.678091161697	-9257.476866012174	-729.2012251495236	-9257.476866012174	689.6713979388746	3.561994210769801	5.3422643217793E-5	0.4905244856064937	5.276146071560291E-5	5.415187513437997E-10	0.45421284044621635	-683.1720382014802	26331.73546733869	5063.124184719315	2777.762192478297	1838.0440549686725	127.55152987186533	7	28	9	25	8	0.17277264803961923	0.3296625484823126	0.31416637168065614	0.18339843179741327	
2190000	-9907.839581706274	-9273.591379771826	-634.2482019344487	-9273.591379771826	220.01429550501018	3.8996432729340036	1.7770829569605038E-4	0.3744526217646119	1.7487785185672778E-4	3.3390475417899727E-9	0.33384013842870963	-594.9276645509093	7710.274286805147	1558.8352933934818	1377.085358906008	237.0906521289886	49.5918369847423	8	4	23	33	9	0.172728680299856	0.3320155364416917	0.31421033942041937	0.1810454438380342	
2200000	-9908.04709890252	-9257.751596381615	-650.2955025209039	-9257.751596381615	265.580020586747	3.887415400609518	1.593240052368863E-4	0.49118832596251727	1.5237475662906484E-4	5.269769372381028E-9	0.48353146279231923	-608.5932200891094	9075.396998381351	1082.2065786734981	2053.7752403675363	465.7076783967487	66.24041252208856	13	15	12	31	6	0.1756671009868385	0.33651357255680636	0.3263888670127376	0.1614304594436188	
2210000	-9860.836401905868	-9270.87496606146	-589.9614358444084	-9270.87496606146	188.0505832776428	3.417395789751711	2.4666522185493386E-4	0.44441943568513004	2.343571375753669E-4	1.0301508221275986E-8	0.42799780105471696	-547.1826418155978	10925.758487680949	474.9176080744409	2026.568899537168	334.56893483332686	35.09588325639802	4	13	15	36	9	0.1967193774745834	0.3524113240004153	0.2894388390813838	0.1614304594436188	
2220000	-9822.92886688966	-9264.652457598728	-558.2764092909322	-9264.652457598728	111.61790497955378	3.417395789751711	4.7397383195489694E-4	0.4911486564949529	4.037060141563216E-4	4.9068950961982404E-8	0.5060823571992711	-519.4308482250041	8760.265372259772	563.9779036145877	803.5127273805447	272.9920143458563	13.270712119442486	3	20	13	34	7	0.1897066407385286	0.3181329688191162	0.33036597258167955	0.16179441786067694	
2230000	-9883.01401961535	-9262.32087539355	-620.693144221799	-9262.32087539355	204.23364744487253	3.775414586346091	2.2170371885326927E-4	0.4442139035986163	2.0567313555598643E-4	8.570117160599896E-9	0.44052837434067643	-581.4423129332281	7561.20526750471	2518.6665573612927	258.4726193848743	362.96306935260833	51.450158666408655	4	30	11	25	7	0.1897066407385286	0.3181329688191162	0.33036597258167955	0.16179441786067694	
2240000	-9905.139696715507	-9264.42393704001	-640.7157596754969	-9264.42393704001	266.0526620112906	3.9568218304749063	1.8415152043855666E-4	0.4711673710094059	1.7654338149204177E-4	6.726998075696294E-9	0.4681563103670827	-599.651062092732	16857.25091640431	2054.5927352419217	541.2546872702042	436.3634179392108	54.87486970776495	4	25	20	21	7	0.18281234189366952	0.34424906607614614	0.3012232980345164	0.1717152939956692	
2250000	-9942.823912403428	-9257.542711460614	-685.281200942815	-9257.542711460614	524.051129152837	3.6349591417598073	8.695906869469791E-5	0.5010593600632689	8.73294509138465E-5	1.7939430406842477E-9	0.5017567878899745	-639.9901431891534	32824.24698792921	3708.093448057995	961.203810710856	1391.7103022591086	87.09810445700546	3	35	23	8	8	0.18281234189366952	0.34424906607614614	0.3012232980345164	0.1717152939956692	
2260000	-9934.133298331286	-9280.15595829114	-653.9773400401455	-9280.15595829114	294.15293647665595	3.9551048594869442	1.2916413944487156E-4	0.5532663625880696	1.307150292989484E-4	5.042671999386903E-9	0.5535645001568269	-612.0208686111384	15704.551946794829	2682.344156298765	445.21223425433135	573.4937911507787	53.2572117892913	3	29	29	12	4	0.18281234189366952	0.32314510560297244	0.32221376160120224	0.17182879090215714	
2270000	-9855.811713657962	-9252.873840584385	-602.937873073577	-9252.873840584385	218.6726920973479	3.6469446560391	2.3644218459615554E-4	0.5472751122437811	2.423675081014344E-4	1.4362472708026122E-8	0.5107396942305469	-563.1597588473614	10698.205289953274	960.9774733362067	295.4837790598441	466.6699196858701	43.05476416895997	9	28	23	9	8	0.17941140792851995	0.32314510560297244	0.32221376160120224	0.1752297248673067	
2280000	-9882.223926636048	-9260.0439554232	-622.1799712128492	-9260.0439554232	223.5244317954734	3.5433102608490312	2.028984456315482E-4	0.5154911008435897	1.9948831459756254E-4	9.961914516919937E-9	0.5018911604426863	-581.5521154367677	18487.93321765784	1360.9846780339878	275.27274157727834	394.41090946471957	59.838739231592584	5	38	19	10	5	0.18508089246595058	0.35136476177737147	0.28832462088937255	0.1752297248673067	
2290000	-9925.845273793137	-9265.544240291458	-660.3010335016781	-9265.544240291458	372.26213086681116	3.3971945614114616	1.1591054271631031E-4	0.4620843967662007	1.0549251304636413E-4	2.2426780315733046E-9	0.445152979929527	-619.3888659264911	26511.75107963685	1926.2324500034836	662.3845146091555	93.41691727100022	123.30737640440002	4	39	26	2	6	0.1893851816727558	0.3601298922223455	0.28866810085930755	0.1618168252455924	
2300000	-10006.061559009182	-9254.763244295746	-751.2983147134364	-9254.763244295746	1043.0147154240146	3.4795258238479305	4.0016586576082E-5	0.5060157635980969	4.189414729026461E-5	4.868829913782828E-10	0.5464753286680584	-701.7681134152078	80218.65038359773	5444.715115200755	1046.4627998441504	2521.3120897419108	1602.372510607399	6	36	23	9	3	0.1893851816727558	0.337435733712383	0.31136225936927003	0.1618168252455924	
2310000	-9961.854161149731	-9265.197122775618	-696.6570383741123	-9265.197122775618	573.8675094049163	3.2451797841939825	7.578554540209147E-5	0.41642013216882523	7.579968574469884E-5	9.113130479700246E-10	0.4061032056151821	-656.7235683181839	13393.53815587631	2205.02696563838	818.5137643192732	304.6442050510306	14.21592611759144	10	31	27	8	1	0.1757459701030076	0.34053534422011844	0.312463704992268	0.1712549806846072	
2320000	-9881.290024407199	-9267.571277598254	-613.7187468089444	-9267.571277598254	219.28937361296718	4.295677290965811	2.4939591947429945E-4	0.4611075772411193	2.3695139261877652E-4	1.544680825779285E-8	0.5131295700134426	-574.5543228750909	7482.814880305096	1271.6588590163674	292.3921480202251	449.5183253383815	45.91791694014641	6	30	28	7	6	0.1837733373351263	0.3325079769879997	0.312463704992268	0.1712549806846072	
2330000	-9905.87155519546	-9258.283275235184	-647.5882799602746	-9258.283275235184	281.58027290563217	3.820618946218057	1.6674113331401194E-4	0.47200417035547515	1.7165368620433174E-4	5.280113017563665E-9	0.44665479209697473	-608.0839257490074	8517.687502753632	2778.8897476942057	446.7528372350254	264.7553036021237	125.0165132992878	9	27	34	1	6	0.1837733373351263	0.3398312758308805	0.30866670685824804	0.16772867997574634	
2340000	-9888.968018692463	-9260.617618465529	-628.3504002269352	-9260.617618465529	199.93025981518784	3.5946123348444705	2.0628544346236937E-4	0.5331374023881268	2.2281469264364735E-4	1.5289132472708893E-8	0.553629426974866	-586.9736425326638	25192.357096053944	1409.8874349357286	307.4400154101303	420.13597473115533	26.163953538066743	4	23	43	2	5	0.18850910184613004	0.3239403666190904	0.30866670685824804	0.1788838246765327	
2350000	-9841.412709900493	-9244.38885886017	-597.0238510403226	-9244.38885886017	165.2944430786026	4.022055227093727	2.821651146102958E-4	0.6160697301041035	2.958922922981332E-4	2.998261807873956E-8	0.6221142432514657	-560.5791458714058	4424.054750405168	1650.557105827478	419.11400715588854	58.738588383465256	33.035846387301085	11	12	46	5	3	0.18850910184613004	0.33565138921333343	0.3114054876381843	0.16443402130235346	
2360000	-10017.021233291403	-9255.412592043835	-761.6086412475687	-9255.412592043835	1392.6902895036721	3.3459752170440855	3.686951718033158E-5	0.5025582434808611	3.682659766928409E-5	3.4341922909601657E-10	0.5004080351912713	-714.5888710012173	68355.47127426429	20971.476547577357	2172.609094904189	137.73073545451288	210.18524444818976	5	17	49	3	3	0.1804121484821213	0.3371386075772584	0.31466349465982746	0.16778574928079415	
2370000	-9968.956900366757	-9255.075292009049	-713.8816083577074	-9255.075292009049	623.173539784686	3.592200900496741	7.577050131603972E-5	0.6220029853042282	7.261356936299946E-5	1.9737585199998784E-9	0.5954427506380805	-669.0437673682445	18413.40913719123	3589.342586089143	1307.6323245580209	1440.4164520681118	306.72294812619253	12	18	29	9	9	0.19841968104690574	0.3371386075772584	0.29161998257804617	0.17282172879779098	
2380000	-10036.45482969543	-9254.943142385288	-781.5116873101424	-9254.943142385288	1469.1896835041582	3.7218821534961783	3.0524158044003626E-5	0.506640042296533	3.1289235353963496E-5	1.7211775253798417E-10	0.4424631538685155	-733.8341523031377	61649.83156479847	8013.050588891452	2333.6758472344272	816.7180516810421	869.6831926822448	7	33	30	2	5	0.1919169686924205	0.3371386075772584	0.2991402387881161	0.17180418494220626	
2390000	-10002.84551461695	-9257.929245685551	-744.9162689313989	-9257.929245685551	884.4066725816797	3.804611617158488	5.010840145353208E-5	0.5643837376350765	4.853838480544993E-5	7.342487637336438E-10	0.5619109528736232	-700.5425465737427	23186.911519371934	5901.286414735973	1663.3291275614783	233.14994763285773	345.5584262087254	13	31	24	3	6	0.1824592538394075	0.3565070603353061	0.2991402387881161	0.16189344703717154	
2400000	-10029.763079851438	-9261.284555404625	-768.4785244468129	-9261.284555404625	1334.7406275927744	3.900610154136623	2.7287186969626486E-5	0.4055211186252997	2.824180218538267E-5	1.4696551607942486E-10	0.43857382674224027	-722.3083670567964	121349.24423190624	10871.05512871067	2211.5752593068955	19.397589852343074	47.94205452585635	6	30	36	1	4	0.19219263795733862	0.333024390591456	0.30240356082378234	0.17237941062742426	
2410000	-10016.257079538345	-9298.563743641365	-717.6933358969804	-9298.563743641365	685.57284298341	3.181027798334112	5.765462411962292E-5	0.30448861790141507	6.0048142930520675E-5	3.6108061870913464E-10	0.32406714704562734	-675.8418546630201	52474.482883038945	5282.592705652268	1173.7291530398186	65.84266761575591	34.21945871077497	8	37	25	4	3	0.18049126165381982	0.31528303755319054	0.316461616920623	0.18776408387236782	
2420000	-9990.877990054702	-9283.727858932956	-707.1501311217462	-9283.727858932956	562.7758046602594	3.544992364435666	6.844715773330673E-5	0.4957316345555625	7.042801016860192E-5	1.2700417201095443E-9	0.5045077814634592	-662.3869147508092	19646.11582685485	4101.373007550202	857.147122204948	1557.115163596253	150.84370285945056	8	36	21	5	7	0.18049126165381982	0.33229861919162196	0.31675189980737556	0.17045821934718386	
2430000	-9979.965445885533	-9257.758118624843	-722.2073272606909	-9257.758118624843	637.2247873567245	4.018155736124888	5.220500204340916E-5	0.4933633224974022	5.616380843547005E-5	6.116461098619572E-10	0.4625993643231302	-675.8016419766637	30548.650492177923	2236.832562712684	4121.7379211786865	1143.2610965849797	113.37881649889238	13	16	13	28	7	0.1866519877641295	0.33228080971470536	0.3105911736970659	0.17047602882410046	
2440000	-10021.920024565796	-9267.052068146459	-754.8679564193372	-9267.052068146459	1032.4828373790212	3.7434376890790695	3.348059324812016E-5	0.4527066544088429	3.64155739568209E-5	2.2832346628129832E-10	0.4311283407754719	-706.1669893894423	48711.99049074067	5833.95889776335	5963.594845948647	2863.848242549048	54.315255258651554	8	29	7	26	7	0.1866519877641295	0.3293162383316254	0.30151715374385596	0.1825146201603904	
2450000	-9945.69727170498	-9245.905003241201	-699.7922684637771	-9245.905003241201	497.9793789334892	3.7180610265157172	6.409452344953435E-5	0.5569883762628627	6.662742405375874E-5	1.1210912842833735E-9	0.5040842193495724	-655.2971480027799	24519.719502177024	3477.381251746514	1295.5736779367535	1123.1651554401983	52.492072810872735	8	32	12	19	6	0.1866519877641295	0.3412179369194032	0.30151715374385596	0.17061292157261257	
2460000	-9976.81194435633	-9267.177925808843	-709.6340185474864	-9267.177925808843	643.2312657252673	3.8582433096084787	5.705749337273956E-5	0.36629802138762874	5.9497948064696264E-5	5.037723586435812E-10	0.37126925791792764	-660.9839378503709	26946.80893381748	9851.176134307154	702.6007166848005	2948.1501353784515	42.07602307005485	9	27	30	4	7	0.1866519877641295	0.3405024465910303	0.31010197833190545	0.16274358731293603	
2470000	-9979.848399024626	-9271.37047024367	-708.4779287809554	-9271.37047024367	524.1835317187988	3.8582433096084787	7.295026027964759E-5	0.3910646320649013	7.420911116178097E-5	8.397055248890847E-10	0.37919064202285585	-663.332222430816	9010.937654166135	11939.299003484897	1153.1871689489117	1813.4357845646996	77.67886262518904	28	8	26	8	7	0.20022710889842826	0.337240014067864	0.3030259445954522	0.15950693243825687	
2480000	-10009.653067677425	-9247.286127116648	-762.3669405607784	-9247.286127116648	1299.1061696953593	3.977391584983163	2.9419403563410314E-5	0.42488412235963074	2.823188125361574E-5	1.5422821578633084E-10	0.4440718636523628	-710.5875273817519	20652.63374015782	21608.120663361682	1169.7636940784923	5812.18989133428	36.299528289728656	26	10	30	4	7	0.17627472368906896	0.337240014067864	0.31918026316328585	0.16730499907978244	
2490000	-9950.506338022627	-9262.429764302391	-688.076573720236	-9262.429764302391	464.7130998154074	4.165641563270782	7.886789530906597E-5	0.34814213637857105	7.617760420386469E-5	7.636371633805499E-10	0.3495897813986743	-647.2882294316668	10797.803119229035	1134.0514620572526	639.5600183983634	880.7049854490529	6.8141953412666645	36	2	18	14	7	0.17627472368906896	0.3459597856704613	0.3004174794892829	0.17734801115118815	
2500000	-9923.297663094047	-9254.740465200555	-668.5571978934915	-9254.740465200555	412.5569264434712	4.165641563270782	1.2475472348198749E-4	0.41013526841517334	1.083549272321472E-4	2.6562546729990874E-9	0.4512128772175654	-627.4266653288402	4995.975110491531	607.996929020655	376.3587152107221	1359.164078710836	91.41278929873995	34	19	13	4	7	0.17950065657687098	0.3408573252912737	0.30979462319846823	0.1698473949333884	
2510000	-9904.801433733015	-9248.913303220488	-655.8881305125276	-9248.913303220488	387.2087125543099	4.165641563270782	1.6822617245520224E-4	0.466450051797939	1.358999683665171E-4	5.710316288151501E-9	0.48836542197719657	-617.4349116137527	3767.351870526016	1418.1213709465421	375.90139508774826	544.6210936923031	42.65985682448616	29	11	17	12	8	0.17950065657687098	0.3408573252912737	0.30979462319846823	0.1698473949333884	
2520000	-9928.584489108493	-9256.937152806478	-671.6473363020142	-9256.937152806478	426.9678442192383	3.969265806990243	1.336887646195032E-4	0.5063169673159559	1.225437392147432E-4	2.7720681332321426E-9	0.40661952725188544	-632.3728387625176	3939.564740963588	1495.656753993708	285.1666238891028	627.0419222214383	82.80425388977419	37	7	9	17	7	0.17950065657687098	0.3408573252912737	0.30979462319846823	0.1698473949333884	
2530000	-9937.18424295634	-9264.17013059635	-673.014112359989	-9264.17013059635	396.28820077284195	3.969265806990243	1.4040550155187834E-4	0.3936814504953417	1.3149206454755324E-4	2.06896839746561E-9	0.33759313139133984	-633.0483100706334	5457.062874215793	1382.924589272931	291.62434092152296	747.0252569785704	154.3547871411475	27	22	12	9	7	0.17950065657687098	0.329037438404653	0.3202884076148848	0.17117349740359253	
2540000	-9929.19931001305	-9270.209033467116	-658.990276545933	-9270.209033467116	404.8500229305307	3.3997557827015714	1.2762067572002301E-4	0.371705411639792	1.2577876246049787E-4	2.2995054839259243E-9	0.3766851836215445	-618.461132472313	4903.990349416652	1379.1920100162815	185.0927435720418	776.2568274013064	68.23903675192066	20	25	12	15	5	0.17950065657687098	0.329037438404653	0.3202884076148848	0.17117349740359253	
2550000	-9913.224838224538	-9275.013427854254	-638.2114103702837	-9275.013427854254	241.54832572477838	3.4554020259545295	2.0095184507561357E-4	0.39808329530728087	1.892791099013062E-4	5.170472547109263E-9	0.3797828976780163	-599.7733465218142	5001.990606278566	1756.984234201244	774.8941319894938	376.87817313857573	81.8710400260902	18	19	5	28	7	0.17950065657687098	0.3309306588068818	0.3202884076148848	0.1692802770013638	
2560000	-9884.09132895923	-9267.450367258076	-616.6409617011549	-9267.450367258076	230.81151028964126	3.527309317155774	2.291884748970055E-4	0.2727694688041409	2.184020979139241E-4	3.3510091972256306E-9	0.26688259657154956	-580.5517207008088	3647.870859236336	1359.1442377376554	302.324694528078	287.1575035675288	52.1880524341511	12	27	2	29	7	0.17742735227791787	0.3327707643321858	0.3173723822100639	0.1724295011798338	
2570000	-9942.139580323956	-9284.394312825176	-657.7452674987799	-9284.394312825176	349.29613090519	3.9077317596637147	1.331103851247373E-4	0.324264129466283	1.301693693244951E-4	1.9344316614672698E-9	0.3314222763737781	-614.4793691161184	11489.36940831283	2957.2650332869507	4666.657318149351	370.1478814352007	217.8927977764753	6	22	9	36	4	0.1887915193951563	0.3327707643321858	0.3173723822100639	0.16106533406259538	
2580000	-9916.940272051435	-9271.439352731306	-645.5009193201289	-9271.439352731306	233.24980148856187	3.9458038770807318	1.6777736489080044E-4	0.4274639255788304	1.775408946691538E-4	5.551099775500493E-9	0.424484682652251	-603.9510462778271	12545.023216800466	2000.5730505481831	1482.68817322086	556.8745254324664	30.599810957102598	4	16	18	33	6	0.1764266880079667	0.3401730806776241	0.3099700658646256	0.17343016544978496	
2590000	-9859.0936850528	-9256.276992277519	-602.8166927752808	-9256.276992277519	206.08813862317098	3.8263526058626045	2.2734200283767937E-4	0.48760801334276593	2.3596570238261413E-4	1.2197769682142777E-8	0.47138633198664154	-562.9066216862091	10295.084859575918	1484.3672155090944	982.8230955484611	305.17676372111754	30.698821710659246	2	29	4	35	7	0.1764266880079667	0.33763818563970815	0.3099700658646256	0.1759650604877009	
2600000	-9930.487657663843	-9264.964723005276	-665.5229346585674	-9264.964723005276	393.74938279695834	3.8263526058626045	1.1694287066786965E-4	0.4507158749418435	1.2419432692474967E-4	2.8428340196165095E-9	0.44674779080491206	-618.9366794431704	36114.832877224384	3573.905212844794	360.28872218316803	1395.8499193888106	65.32110592617516	3	38	19	9	8	0.197270089856342	0.33763818563970815	0.2891266640162503	0.1759650604877009	
2610000	-9894.237032238809	-9252.222531034819	-642.0145012039899	-9252.222531034819	304.32959489873724	3.270500042625943	1.5713475057388488E-4	0.5741905773911788	1.596235709207708E-4	8.361595092162903E-9	0.5768320942922428	-601.6686091513246	13538.520650067503	1617.5504324804415	710.3758983162518	332.0605866269793	38.233179399671236	4	30	34	1	8	0.197270089856342	0.3347721555956879	0.29199269406027056	0.1759650604877009	
2620000	-9855.725216396484	-9264.26483057174	-591.4603858247447	-9264.26483057174	193.41845008176372	3.597323837112843	3.0291205606908304E-4	0.5191666379196198	3.1506860455031763E-4	3.61552363338521E-8	0.5853034500071466	-553.3986147792627	4756.8584696033895	1061.2276696100641	922.0941895310499	224.84833406027312	55.028430529509826	7	19	15	29	7	0.197270089856342	0.3347721555956879	0.29199269406027056	0.1759650604877009	
2630000	-9868.644776180574	-9270.058800322202	-598.5859758583723	-9270.058800322202	192.78136814303363	3.564337727874018	2.4280679838993788E-4	0.4535340645608041	2.6603799318625107E-4	1.4194739053260309E-8	0.4447398134992875	-560.6242261980472	7481.049914140864	897.4118895240787	303.19286025599223	341.2899781526663	33.81202329262287	4	43	10	13	7	0.19335091372119229	0.3370925652095253	0.29359146058158286	0.1759650604877009	
2640000	-9936.027036389143	-9273.11785461563	-662.9091817735142	-9273.11785461563	340.1331682319066	3.6912919882190414	1.2545912818855194E-4	0.48247188792505336	1.2959426225531216E-4	3.886874415031302E-9	0.4886245708753615	-619.8492981937486	24555.16637571165	1910.0064954394866	1134.0745627994058	760.0049412404755	31.179311427627038	6	37	4	25	5	0.19335091372119229	0.3370925652095253	0.29359146058158286	0.1759650604877009	
2650000	-10001.791145535772	-9271.05995275991	-730.7311927758616	-9271.05995275991	1021.3246175655048	3.8360018844601327	4.986465766448159E-5	0.4520781167330264	5.3306803533449855E-5	5.99392341572802E-10	0.4568606998352947	-685.1925275790492	32802.84619419194	5283.995618821556	1559.4987054450464	1330.680592808692	185.84329429619183	9	28	4	28	8	0.19335091372119229	0.3370925652095253	0.29359146058158286	0.1759650604877009	
2660000	-9961.568140056499	-9259.88539006484	-701.6827499916603	-9259.88539006484	558.3262792463117	3.288963532760341	7.576546605693744E-5	0.5457673601830251	7.594667840411876E-5	1.5606020385630983E-9	0.5376124999845159	-655.2544555773536	47572.29521163402	2887.4126180241933	2822.0475097769777	1196.5300214846743	118.35452246153402	5	26	10	29	7	0.19335091372119229	0.3370925652095253	0.29359146058158286	0.1759650604877009	
2670000	-9900.75081366103	-9263.092867647998	-637.6579460130324	-9263.092867647998	216.9516460705625	3.9605842163402727	1.7235777939966332E-4	0.39623968558710426	1.8207347937050243E-4	5.977827138711935E-9	0.44477275305540526	-594.5881393068322	12655.451174896763	1503.4896011773092	3248.689447612176	518.4247070751532	41.07832721358519	7	27	5	34	4	0.19304450725253725	0.3370925652095253	0.30239996664279445	0.1674629608951443	
2680000	-9976.212577597109	-9267.48255473455	-708.7300228625593	-9267.48255473455	539.740412474096	4.04569599667839	7.5510921969576E-5	0.40063268359384496	7.949113139180015E-5	1.0246776552534415E-9	0.4097211884736385	-666.47291076348	16804.29376509416	2595.934798369683	1070.6144758770067	720.4123293229408	65.2153931739442	12	34	7	18	6	0.1881183361403705	0.32491018857891596	0.3195085143855705	0.1674629608951443	
2690000	-9961.503813683405	-9283.002468655295	-678.5013450281103	-9283.002468655295	367.8907517757654	4.04569599667839	9.072009179676261E-5	0.45962360955154774	9.566318978730246E-5	1.741383714416217E-9	0.45220434830157114	-634.9322298325407	18169.38895529413	2590.0310927431046	697.7417636647837	1201.8938632085055	63.100710008236696	10	25	25	10	7	0.18312194975848883	0.3611108629249361	0.2921115463997657	0.1636556409168106	
2700000	-9948.06087748018	-9263.079982529352	-684.980894950827	-9263.079982529352	572.2349095157808	4.04569599667839	9.401793156954948E-5	0.4377660810427915	9.886819348817282E-5	1.7986847170704784E-9	0.43542828903318004	-642.1350420790885	17125.23175333485	3950.0221812828813	628.8082154860933	791.9975216257212	88.28160016986298	6	33	27	3	8	0.18800924555145834	0.33737555354292426	0.3085506555941808	0.1660645453114378	
2710000	-9936.258081677948	-9246.458678505276	-689.7994031726727	-9246.458678505276	542.9953833505784	3.793188343126836	8.706165299150241E-5	0.36794261932502786	9.33644025745282E-5	1.268407204931858E-9	0.3948024342871542	-645.9439948593425	12503.242235133319	5917.514825995244	807.6059617135184	1422.915423690127	184.79692446012135	7	27	31	4	8	0.18800924555145834	0.33737555354292426	0.31344430305242577	0.16117089785319286	
2720000	-9921.84365353933	-9260.528175570113	-661.3154779692179	-9260.528175570113	405.3214516084637	3.793188343126836	1.1810770156623985E-4	0.43711240959020353	1.2761838582351246E-4	4.380499978213378E-9	0.5150183000363671	-621.5744231308913	8109.825034684696	4134.410723169556	513.1749434145986	67.13902341266692	140.5576415558924	6	33	31	4	3	0.19289751964062293	0.34595581734139963	0.2999757651647858	0.16117089785319286	
2730000	-9897.944954105818	-9264.376425413993	-633.5685286918247	-9264.376425413993	251.8586914581986	3.793188343126836	1.7342758925085032E-4	0.4055753550105863	1.7543032953765052E-4	4.9798050587074256E-9	0.40521429668481884	-593.9484564715616	6738.249456889035	3807.8423889190713	406.27257097763584	403.19492326132394	33.83046064148218	7	29	25	9	7	0.19289751964062293	0.34595581734139963	0.2999757651647858	0.16117089785319286	
2740000	-9876.286215776532	-9269.721567387947	-606.5646483885849	-9269.721567387947	227.91289949323755	4.1008082291985115	2.119274308181879E-4	0.484817499395036	2.2564026214009746E-4	9.95685503850331E-9	0.46372796479894396	-569.9570732793755	2331.570870042025	1841.6946409327643	137.22299366748405	246.79349231266684	27.570059209227907	4	36	12	17	8	0.17567483127224442	0.34595581734139963	0.2999757651647858	0.17839358622157137	
2750000	-9919.799979046542	-9254.366794177788	-665.4331848687536	-9254.366794177788	456.1424349103465	3.643587582587398	1.0770562101376598E-4	0.46848286212799056	1.1196853992467239E-4	2.1474986720048537E-9	0.43233344393685225	-622.6830786759084	10679.875318412087	2592.575980734822	518.6099083121303	1191.4405958489879	108.25229390719237	7	35	25	1	9	0.17854386033444505	0.34595581734139963	0.3136083491610531	0.16189197316310341	
2760000	-9908.95118072899	-9258.503153745349	-650.4480269836395	-9258.503153745349	362.45220174718895	4.136903989381579	1.3723016152486712E-4	0.424776021853033	1.327700490226091E-4	4.417707154443414E-9	0.4850375427295152	-607.8947311429565	4934.823169718466	5010.467780420925	424.44455475356614	1119.0212830627636	55.51902686173465	22	15	29	2	9	0.17854386033444505	0.34778137263342285	0.3136083491610531	0.16006641787108017	
2770000	-9938.739950119905	-9288.595264886677	-650.1446852332281	-9288.595264886677	319.76849629450766	4.136903989381579	1.4393896285070683E-4	0.3686732671142137	1.3788625551505382E-4	3.1555118055191068E-9	0.3936477901732253	-612.3726635321843	6442.826102755933	1652.5510981752177	319.2349872247885	254.47701387015405	79.36644627492603	23	21	2	23	8	0.17854386033444505	0.35264819977607137	0.3087415220184046	0.16006641787108017	
2780000	-9980.247546565155	-9269.553260802122	-710.6942857630328	-9269.553260802122	482.7476379271477	3.690479520766514	7.130160832925017E-5	0.5539676900367003	7.414488975404095E-5	1.856074059296932E-9	0.5652714489369512	-667.4854211122355	10114.329867287672	7515.043893408637	1755.3881950397538	610.6173146719811	87.19928553719582	16	26	11	17	7	0.17488077856984355	0.35126661416031646	0.3101231076341595	0.16372949963568167	
2790000	-10118.560838388816	-9272.881272053848	-845.679566334967	-9272.881272053848	2770.124476460435	3.5005216505810473	1.4411411041960644E-5	0.4227261356238246	1.4630652227470584E-5	3.1684514538693776E-11	0.40466004932919075	-793.378239881599	97692.45251269346	16240.6461067229	448.80900570597464	2279.42417029853	1271.289143681921	24	26	8	10	9	0.19768943901432573	0.32999615043888114	0.3085849109111127	0.16372949963568167	
2800000	-9973.659999158439	-9258.056272611391	-715.6037265470474	-9258.056272611391	601.1358392371513	3.5552984993848376	6.5644050810198E-5	0.43303041746324306	6.779077068857738E-5	7.510941448526852E-10	0.4346595720333757	-672.594005625514	12634.870031305816	5163.18685145575	1242.4821189293316	975.3987856446771	112.71949369760954	17	26	16	10	8	0.1971586875380274	0.3223827985373352	0.309115662387411	0.1713428515372276	
2810000	-9974.586383370322	-9267.357481670377	-707.2289016999464	-9267.357481670377	555.0098614104646	3.506163635210749	8.40884923803155E-5	0.3942121916399088	8.378703152096392E-5	1.0121606509867592E-9	0.3950885483357658	-665.3127080928266	12539.157878586717	3191.98000561105	638.261168219424	830.7418969433129	152.99954612369936	12	35	21	3	6	0.17751340999617354	0.3243166118949816	0.3071818490297646	0.19098812907908144	
2820000	-9994.28178674487	-9283.983618576049	-710.298168168822	-9283.983618576049	650.8830987471957	3.9253503921131765	7.752430927526604E-5	0.37177642516289494	7.390330276374218E-5	7.226026726923347E-10	0.3555985101760184	-668.6220471604179	23573.690661255172	3662.5637141562506	723.5657530974205	201.66870146579626	183.32536737491878	7	38	25	6	1	0.17751340999617354	0.3243166118949816	0.31520845060093694	0.18296152750790912	
2830000	-10011.983657468894	-9255.948235055315	-756.0354224135792	-9255.948235055315	1383.8225989129967	3.7337779119753276	4.27113699948735E-5	0.4969600073958398	3.986372581407916E-5	3.743673380248397E-10	0.49010358627498113	-709.3570025549967	33338.45276971211	8116.115124698655	1824.4557551196451	1714.228459099097	310.21239591339474	6	32	20	10	9	0.16986621507651187	0.3478005664499712	0.3092081439286968	0.1731250745448214	
2840000	-9931.062666526514	-9243.020668888836	-688.0419976376777	-9243.020668888836	438.3964748577666	3.9474980803367825	1.0670789391955922E-4	0.4343718189845095	1.0165845415307865E-4	2.006586968079224E-9	0.45603853387635	-646.1351816522252	9569.648033145599	4561.182232820107	497.50504861211283	700.1973581060452	174.52334476281422	6	36	6	20	9	0.19813234923530018	0.32551664458495716	0.3032259316349225	0.1731250745448214	
2850000	-9926.014243737034	-9254.982842361873	-671.0314013751621	-9254.982842361873	377.7121925966051	3.377658777700452	1.1253749494109874E-4	0.44958155490834395	1.2691686282163825E-4	3.099934215844674E-9	0.47104305045948436	-631.7224424808774	7031.187856402974	2659.3183694945574	736.7581683919425	274.9482926984835	122.0369812209809	9	29	32	1	6	0.17810642834312568	0.3271997967361263	0.30904591747599336	0.1856478574447559	
2860000	-9905.904962610683	-9282.615587542532	-623.28937506815	-9282.615587542532	211.25204243975244	3.377658777700452	2.1302158755372172E-4	0.34844659627154545	2.3088501393168952E-4	8.05612208654643E-9	0.3947286994867884	-583.50324399929	5411.196504952679	2126.168216089244	324.7399870878657	747.8135029548946	36.90108422630999	5	34	30	1	7	0.17810642834312568	0.3271997967361263	0.30904591747599336	0.1856478574447559	
2870000	-9948.859967320597	-9270.402963567154	-678.457003753444	-9270.402963567154	386.27447563345424	3.83380475012792	1.0601284017466769E-4	0.4097629798835183	1.1103982836093252E-4	2.1033538908586924E-9	0.42096029597520274	-637.7683685983305	7731.954981291101	3009.571447033674	695.1285386307352	682.3091742403467	56.82302082080111	4	35	26	5	7	0.17810642834312568	0.34154752706994135	0.30904591747599336	0.17130012711094084	
2880000	-9900.692017629592	-9265.670683452823	-635.021334176768	-9265.670683452823	249.0881339558097	4.08206631047089	1.6595376650664756E-4	0.4141649121527249	1.8257875107210718E-4	4.798903954367652E-9	0.4077580430720592	-591.0023995494425	14456.229341309107	2014.3301947207779	538.4634508378967	1626.3345811122824	50.200967508366716	4	36	26	3	8	0.17810642834312568	0.34154752706994135	0.30904591747599336	0.17130012711094084	
2890000	-9861.006446485908	-9252.092346634387	-608.9140998515218	-9252.092346634387	205.3425850447865	3.6328962971731182	2.0688482263321841E-4	0.39405614516051646	2.1448534080747064E-4	8.63135606189806E-9	0.4530966629666383	-571.5232735352972	10570.224726883649	1657.9024426311248	268.06720298290696	115.65552211075365	53.17171730945512	4	36	28	4	5	0.19599446967080086	0.3225024408665011	0.3102029623517584	0.17130012711094084	
2900000	-9941.740127826204	-9264.782417609153	-676.9577102170516	-9264.782417609153	390.9523722262166	3.927911805475939	1.0086446382198222E-4	0.4616470954034495	1.0588596147041824E-4	2.9181910688872984E-9	0.5191426186462968	-633.4955911147181	40241.8397981834	3029.0020326140516	635.9823555744169	319.76218390538315	316.9791265148266	4	34	32	5	2	0.18032999793822235	0.33410142938642795	0.3102029623517584	0.1753656103235925	
2910000	-9876.16976193861	-9264.207131738262	-611.9626302003486	-9264.207131738262	194.29744342740497	3.8069051305191253	2.0449941264676587E-4	0.3872212899979007	2.2135180824701343E-4	8.044165533896285E-9	0.41695226022089527	-574.6130018555868	10102.34363797035	1363.4621586218625	233.41993541875658	109.26391931802428	92.36789050888572	4	35	34	1	3	0.19361838469261466	0.3309034251818126	0.30011257980198147	0.1753656103235925	
2920000	-9874.91392209833	-9257.940242970428	-616.9736791279032	-9257.940242970428	245.092625553288	3.8069051305191253	1.9174759537919685E-4	0.4991268042059718	1.9052055465538172E-4	1.0884668045970918E-8	0.5468775489984717	-575.8611696081352	17820.834800024866	2085.235400897294	125.30500675039595	309.4209850684534	107.44833950057615	3	39	24	3	8	0.19361838469261466	0.331953971053262	0.30011257980198147	0.17431506445214306	
2930000	-9868.840772643522	-9243.867675129628	-624.9730975138943	-9243.867675129628	295.18787145966917	3.8069051305191253	1.764148489092635E-4	0.5539663930925071	1.612518395491792E-4	1.0803788148754871E-8	0.619305369644925	-584.4182967085378	10557.731096344352	2303.465455423783	130.21150489961187	333.05840757145154	82.3758569676887	7	35	25	5	5	0.19389390503328768	0.331953971053262	0.30011257980198147	0.17403954411147005	
2940000	-9890.131095108767	-9270.098344989441	-620.0327501193262	-9270.098344989441	275.29859304138523	3.9863032664034894	1.8496568854754894E-4	0.5483223883902061	1.760647361281961E-4	8.995811321143523E-9	0.5235628500468446	-578.0717211420297	13278.742441798657	2858.881318442763	130.4091936336881	416.50876175235084	39.32914801402677	4	37	24	4	8	0.19389390503328768	0.331953971053262	0.29516565869834205	0.1789864652151095	
2950000	-9898.145758497232	-9278.833742091663	-619.3120164055689	-9278.833742091663	266.2671357827017	3.980976021331829	1.9128025468042998E-4	0.41196936807602325	1.8532585921387541E-4	6.876020328883369E-9	0.42828310676785114	-580.1230592055027	11113.946497773824	1527.7730783088984	218.9866043849319	338.4070007870491	38.30873547943476	3	39	16	13	6	0.1726977645852502	0.3460854516958425	0.30762021632818926	0.17359656739071927	
2960000	-9866.298796501907	-9275.789871920862	-590.5089245810451	-9275.789871920862	189.37466160919266	3.576956565875871	3.192906133740511E-4	0.477353274123019	3.08481578154577E-4	2.4179340305040334E-8	0.48807713725908086	-554.7202746692718	3725.2649460333855	804.7265717249755	174.93867038944506	221.38221713075467	45.762692481655066	10	32	19	7	9	0.1726977645852502	0.3460854516958425	0.3116452619222108	0.1695715217966977	
2970000	-9852.44828820712	-9268.80070545962	-583.6475827474998	-9268.80070545962	127.21724825461216	4.06416993775732	3.4466520011143835E-4	0.5178814980747394	3.372097868195331E-4	3.2258375533394203E-8	0.5240827500913928	-548.0478110069243	3443.5318379776486	744.1810015059995	340.14397468018024	139.79904831608738	50.859750547875485	13	27	8	21	8	0.1805396163584663	0.3460854516958425	0.3116452619222108	0.16172967002348163	
2980000	-9856.846352761246	-9268.121177807086	-588.7251749541599	-9268.121177807086	148.6734105726181	3.5831521179598393	2.669387002998468E-4	0.40177218004405096	2.804529341593279E-4	1.0740095098376327E-8	0.3792767046499411	-549.3552815465907	6712.91531565306	1233.3594747680984	1875.5339426061466	188.52693102609567	26.54719129953796	8	30	1	30	8	0.1805396163584663	0.3460854516958425	0.3116452619222108	0.16172967002348163	
2990000	-9891.290876346035	-9251.29740437497	-639.9934719710647	-9251.29740437497	291.31666505609223	3.7674598097417027	1.833942282149466E-4	0.4138407493926978	1.7132559181381364E-4	5.030806441283523E-9	0.4015389112394719	-597.9864574295013	19274.42758245424	3529.5181703177436	1388.754577553325	343.64249624278665	66.3145076469252	4	21	15	29	8	0.1805396163584663	0.33630510878456377	0.3116452619222108	0.17151001293476034	
3000000	-9927.307258978453	-9270.304444509482	-657.0028144689722	-9270.304444509482	311.5908655521248	3.282219968041548	1.588298565590634E-4	0.45979960711053586	1.526790296681596E-4	4.493036459475688E-9	0.433919261599954	-616.427980576695	7760.213670557192	2219.5316392149116	1847.921976759402	404.26528024763104	30.12886259542287	9	9	27	26	6	0.1805396163584663	0.3264722454162903	0.3116452619222108	0.1813428763030338	
3010000	-9837.184926369428	-9277.581626738338	-559.6032996310898	-9277.581626738338	99.00441311547145	4.0261364360377945	4.4667196039437665E-4	0.422575140685122	4.281684120999497E-4	2.920870753286405E-8	0.40082378279585784	-520.0676667600294	12751.724332727634	2320.6783034302475	691.9906047326199	206.58043375145934	21.43821588637671	3	3	31	32	8	0.19080356346554767	0.3264722454162903	0.3013813148151295	0.1813428763030338	
3020000	-9844.69581683251	-9270.444741151514	-574.2510756809977	-9270.444741151514	131.95652773359464	3.078243306804481	2.915903884783096E-4	0.5470304944818947	2.879487166638711E-4	2.7018510874011825E-8	0.5619158492604741	-537.1801193763362	3995.4622192207257	928.9386828729404	614.2295831089725	273.2777384859169	6.370971554093307	7	4	41	17	8	0.19080356346554767	0.3264722454162903	0.3013813148151295	0.1813428763030338	
3030000	-9852.114749473167	-9277.200863215212	-574.9138862579546	-9277.200863215212	119.3445680326443	3.078243306804481	3.0888726146880005E-4	0.40134622545857823	2.9585243835683096E-4	1.4889264603835147E-8	0.4063240223347763	-535.1195787970141	11742.347732193792	4648.9513798225	657.7626104624111	237.01934222821865	4.510647021044666	5	2	35	28	7	0.19080356346554767	0.3265837597362197	0.3012698004952	0.1813428763030338	
3040000	-9842.314663894313	-9266.687259820817	-575.6274040734944	-9266.687259820817	107.60126185900639	4.18328099600619	3.116037740445677E-4	0.5314807339381497	3.184909983212374E-4	3.036151170231156E-8	0.5461788982597603	-534.5654872788025	11101.082597757622	5783.527875160135	665.1216435744933	281.21149507234117	1.725365200967593	5	2	35	28	7	0.19080356346554767	0.3265837597362197	0.3012698004952	0.1813428763030338	
3050000	-9916.039045251711	-9252.449822888371	-663.5892223633406	-9252.449822888371	303.3899438276489	3.59104649572227	1.1572006440234356E-4	0.4842217966717323	1.1813023316861679E-4	3.4156170098366632E-9	0.5060838807403247	-621.8083484645082	14183.10126185448	2094.5566107527325	739.5807857745564	738.9117667362736	67.54512373622042	10	23	7	30	7	0.18084342493426772	0.3514422098484668	0.29538354542984463	0.17233081978742207	
3060000	-9930.032221168427	-9278.725210313007	-651.3070108554206	-9278.725210313007	233.038690401426	4.160116765796663	1.4643329526772166E-4	0.4947235813915719	1.4285413020677907E-4	7.0097875526499414E-9	0.572533747837634	-609.2836797778776	9032.619220322493	1985.7526114050477	1619.4668691026757	862.3321608735827	56.7346739641943	9	6	1	55	6	0.1884092045818215	0.343876430200913	0.29538354542984463	0.17233081978742207	
3070000	-9906.389265037682	-9271.376487392741	-635.012777644941	-9271.376487392741	216.4385506714522	3.6774683393947516	1.549639266755505E-4	0.5005732896639802	1.692965070988893E-4	8.022284370324313E-9	0.5653158303831395	-592.9622062427313	6366.85953071744	6815.381797899477	690.0294986947599	730.2910081313898	34.885236694661856	5	6	17	41	8	0.1884092045818215	0.3415597356829951	0.30325304433827416	0.1667780153969105	
3080000	-10009.011145109987	-9275.63601902021	-733.3751260897778	-9275.63601902021	723.9773335394618	4.174067086949439	4.389852452112422E-5	0.49039732992248625	5.195615124757266E-5	7.623479910864117E-10	0.5739407696685204	-682.5747892282149	107051.4056171002	27601.157217985907	3373.703676997906	2070.9257215488933	499.1941536383941	4	9	4	52	8	0.1884092045818215	0.3415597356829951	0.30325304433827416	0.1667780153969105	
3090000	-10095.65721392769	-9280.385620785313	-815.2715931423763	-9280.385620785313	2130.049613683821	3.771364063884531	1.3142994839586021E-5	0.6150079694678522	1.4885882611117585E-5	8.254233483580152E-11	0.6199550246162217	-760.2710956181551	154999.27347939392	94456.00170009656	5867.018734833655	5412.087986036046	282.2106954419417	9	4	7	48	9	0.18782018550219018	0.3415597356829951	0.30882850235997816	0.1617915764548378	
3100000	-10047.40369301674	-9264.735061416699	-782.6686316000412	-9264.735061416699	1629.30963723579	3.771364063884531	2.1179332058643265E-5	0.52647942767192	2.168041753479115E-5	1.4530990299653625E-10	0.5737791754473368	-727.9408547244165	299595.6929204565	81634.95390834035	3497.584190262711	3622.90718778409	261.15363776508826	5	6	19	40	7	0.19366645945296473	0.32632185920970086	0.32239269196425574	0.15761898937307986	
3110000	-10034.567439081853	-9277.828837555177	-756.7386015266767	-9277.828837555177	994.697818121917	3.864430635424448	3.223043786811564E-5	0.48734241992494876	3.565872051315782E-5	4.1118909556719434E-10	0.5790529488304097	-708.9035684173248	41749.72932825792	7856.220065547167	3015.0956542614645	2452.0534052386515	183.59676474931322	9	13	34	16	5	0.189754514851252	0.31207060362522876	0.3297309050327773	0.1684439764907431	
3120000	-10131.9375975187	-9256.981225471725	-874.9563720469744	-9256.981225471725	4915.543097850248	3.9804447854654135	7.17095073169201E-6	0.5552930731485328	8.109305638351597E-6	2.0073140905943227E-11	0.590203032437386	-817.4330234787585	307101.22987526126	90666.99064667389	9777.859547240638	11838.022763247543	856.5188331642413	5	16	18	32	6	0.17237908063130059	0.3389377439258079	0.3202391989521496	0.1684439764907431	
3130000	-10142.118870129103	-9266.98281890772	-875.1360512213839	-9266.98281890772	3908.559500294598	3.9804447854654135	8.838747224471037E-6	0.4253173998723381	9.930030210763112E-6	2.0848728976981846E-11	0.48121569735197817	-815.7391939191858	238581.372256241	26100.625522531078	89799.57335268488	10149.554354507738	470.98410247886886	12	18	2	39	6	0.17255195297874187	0.3328590487154673	0.3261450218150489	0.1684439764907431	
3140000	-10092.361906451144	-9267.815445557068	-824.5464608940764	-9267.815445557068	1870.5063938272428	3.9859257111585027	1.7598415037052228E-5	0.4747496946077857	1.8438695941427535E-5	1.046301764972557E-10	0.5763566543893583	-772.1555332126505	46316.97353401221	30732.8565898543	31658.6735140255	3086.585201715213	242.14327144903947	12	8	11	40	6	0.18683088278877963	0.31858011890542953	0.3261450218150489	0.1684439764907431	
3150000	-10028.537746497854	-9261.23887602639	-767.2988704714644	-9261.23887602639	1283.0193858852094	3.8094990152005788	3.445415527456724E-5	0.4367396496325146	3.6610132107746695E-5	3.830304541564812E-10	0.5263235501260026	-716.6881602805191	40829.81554423452	21665.76209411898	19963.32841402154	2213.4299828846165	255.73277041527248	8	18	2	43	6	0.1840093163633022	0.3398380780645155	0.30770862908144037	0.1684439764907431	
3160000	-10153.997011594673	-9260.721302043516	-893.2757095511562	-9260.721302043516	7276.155497659513	3.9343382370585678	6.755557553545236E-6	0.3878170201410528	7.037264361842243E-6	1.032749264904476E-11	0.45057326084867666	-835.1778808622779	141089.53235334344	72047.18041813235	107557.13613302409	6098.46663002884	5302.348504302999	9	9	9	48	2	0.18499192312742518	0.3398380780645155	0.30770862908144037	0.16746136972662012	
3170000	-10134.3438699514	-9253.841258311135	-880.5026116402668	-9253.841258311135	6006.166699576408	3.730134786945096	7.641144181035246E-6	0.41741537939654266	8.86110036067167E-6	1.4011675756649632E-11	0.44995253854547296	-822.742897474069	194111.1389309766	128979.04470889081	48691.56966266726	9709.86903510576	3988.975510734128	1	7	18	42	9	0.18179974013519692	0.3398380780645155	0.31090081207366865	0.16746136972662012	
3180000	-10153.798261804255	-9258.130691857632	-895.6675699466226	-9258.130691857632	6335.047858063802	4.163320530487905	7.239967468162649E-6	0.3845150541856923	7.730165418112939E-6	1.0317797973399834E-11	0.4270923322016925	-838.4032808989343	146094.5145961091	67940.12167083364	61251.9222283161	14532.190392087432	1708.3981577626953	11	5	12	40	9	0.18320681951503515	0.3383831781020681	0.30949373269383046	0.16891626968906753	
3190000	-10111.485915295634	-9273.638277712758	-837.8476375828761	-9273.638277712758	2461.3706088522986	4.163320530487905	1.586776147043638E-5	0.3908326861597434	1.6599775647397132E-5	4.481189274013376E-11	0.41403180679492324	-782.7855064004253	70963.7473877335	63979.319072630846	53954.48290891418	4803.805501545151	1918.3216558494933	4	4	22	39	8	0.19530523986834883	0.3383831781020681	0.28761305243088525	0.17869852959869906	
3200000	-10193.700769256744	-9258.649767544997	-935.0510017117471	-9258.649767544997	9083.745917843271	4.147708091201826	5.477058596278119E-6	0.4666034636976328	5.580812020068948E-6	5.729002036111429E-12	0.4375058708942821	-876.609472893702	181358.67378516006	93108.51914656178	67501.98140367429	16823.538699851382	2029.429629415932	12	4	26	26	9	0.19896371121198655	0.3396591721382713	0.28633705839468204	0.17504005825506133	
3210000	-10114.497255148524	-9261.611586370485	-852.8856687780386	-9261.611586370485	3268.428370808666	3.402426696166746	1.4776194430693939E-5	0.5322381730126474	1.5094022321817619E-5	5.3631456163899835E-11	0.4961159540562802	-798.8252120596132	79234.44096384611	28621.64034885957	22487.412442870787	9749.666856614196	1304.4945805645718	5	6	20	37	9	0.20272456575154169	0.3274179673655416	0.3019699267859429	0.16788754009697504	
3220000	-10172.717068968304	-9263.2108595691	-909.5062093992035	-9263.2108595691	6040.470531675423	3.8778788921877183	7.733716859693294E-6	0.4797342490760941	7.459981089896284E-6	1.6148232985299668E-11	0.5322770789111977	-852.2027412654841	102288.34590983951	182832.28690807256	19174.42205828569	12010.992969282379	653.6394264025863	11	10	28	21	7	0.18340349374402065	0.3274179673655416	0.303447314139935	0.18573122475050402	
3230000	-10132.125438425375	-9261.181156208486	-870.9442822168899	-9261.181156208486	4394.096024641343	3.8778788921877183	1.010395530673297E-5	0.3909632220795995	1.0210141371951022E-5	1.5180019341734856E-11	0.39133325072208935	-816.1277525294616	189963.2513136654	61247.71842388642	17703.407897568344	5745.914117319634	859.1971232311391	6	13	27	23	8	0.18340349374402065	0.3274179673655416	0.3149118223313676	0.17426671655907136	
3240000	-10082.789105015085	-9262.776772594258	-820.0123324208278	-9262.776772594258	1951.4778951232138	3.7697363477317904	2.0885539132884018E-5	0.41854430927166764	2.049913288909102E-5	6.185309859432219E-11	0.3915291044020657	-769.2730920667938	53059.499874227025	16054.202521163044	14380.112278441924	2872.1603222145413	954.2074745172615	13	14	20	23	7	0.18340349374402065	0.3274179673655416	0.3190572474460011	0.17012129144443783	
3250000	-10183.322601110858	-9267.099508067946	-916.2230930429122	-9267.099508067946	7698.4139168499805	3.589228736323192	7.234828054878594E-6	0.6270709344472263	6.845374010870358E-6	1.3436327852190107E-11	0.5563688129429334	-858.4214746456053	184158.1236166363	83245.94327265136	56496.28179876844	9768.09025121827	864.1402750402035	9	1	29	33	5	0.18340349374402065	0.33708465420877054	0.30638443547667116	0.1731274165705388	
3260000	-10080.798016815095	-9261.426350757332	-819.3716660577637	-9261.426350757332	2221.6040977701955	3.732072171110538	2.00437610453499E-5	0.4834622128910196	1.9759757217874722E-5	7.726730654316985E-11	0.4573808109155428	-767.0906373460016	49511.77162958025	16815.472848352834	24044.766580423813	4922.775994968276	554.7844710188426	9	14	15	30	9	0.18340349374402065	0.335736192751903	0.3077328969335387	0.1731274165705388	
3270000	-9976.515385993669	-9275.186731274625	-701.3286547190429	-9275.186731274625	527.8057430398952	3.1028607333306164	7.979305158016555E-5	0.3867258094392177	8.018359711015833E-5	8.039896290344281E-10	0.3681396495937217	-657.4181367168359	21408.6415017887	2447.3438873713853	2395.0642886708	1173.1977843327654	53.64083791025959	8	1	25	37	6	0.1813039764507764	0.34101850651357823	0.3045501004651077	0.1731274165705388	
3280000	-9915.640564024412	-9265.644825777043	-649.9957382473691	-9265.644825777043	483.89143823816846	4.078163756206242	1.3870621212929218E-4	0.5231025441360031	1.4334277096652643E-4	5.2056059112383915E-9	0.5151896393601436	-607.8208378339205	14109.401358839204	1849.2985792141303	2060.1741923338227	278.39531466635447	111.1610595455768	8	8	30	25	6	0.1813039764507764	0.33387711875803927	0.3116914882206467	0.1731274165705388	
3290000	-9873.97160637481	-9259.703578142444	-614.2680282323661	-9259.703578142444	227.09858182077792	3.9596924156338784	2.3199529221171737E-4	0.5313023096978733	2.415389030888284E-4	1.7288685644548946E-8	0.5581322451223865	-575.3010871972282	6093.630569194918	1192.3654619279148	794.6002418801042	305.2962109664965	95.2588808893774	8	21	18	23	7	0.1813039764507764	0.33387711875803927	0.3116914882206467	0.1731274165705388	
3300000	-9879.045625800029	-9248.38742425024	-630.6582015497876	-9248.38742425024	217.4438038776316	3.7669839557239757	2.0624879501862433E-4	0.49275844089136106	1.9694953965460817E-4	1.280259561663708E-8	0.5541892468665705	-590.3305975037907	8599.00173022984	1937.3742621032138	1347.6695222722108	319.3784441454633	67.13171170240562	8	23	16	24	6	0.1813039764507764	0.338482950125959	0.3116914882206467	0.168521585202619	
3310000	-9904.068394396538	-9263.700098036974	-640.3682963595637	-9263.700098036974	265.0355768993701	3.7669839557239757	1.6755278985206527E-4	0.5431204971641312	1.730087190735414E-4	9.581433038827723E-9	0.5840327780571135	-598.7735216947578	7994.758127520715	2926.786022071281	2320.1856362328435	329.7963465650298	104.01865985060934	5	2	35	27	8	0.1813039764507764	0.3404187896065918	0.3116914882206467	0.16658574572198626	
3320000	-9852.057859810719	-9256.43075288371	-595.6271069270083	-9256.43075288371	153.53340640809128	3.712526953551156	2.9927803800578205E-4	0.4201356137015768	3.0020118962113866E-4	1.8184984418545818E-8	0.43979321916093894	-558.329206355452	2951.8105731686096	2177.5082438849367	1091.2272823170329	158.71511373746847	26.533745124566035	5	5	35	26	6	0.1813039764507764	0.3404187896065918	0.3116914882206467	0.16658574572198626	
3330000	-9902.091211772671	-9276.767273162186	-625.3239386104852	-9276.767273162186	220.06573989203358	3.8010724719850595	1.9334655320292154E-4	0.4264267215072696	2.1039556574245375E-4	7.620845105104766E-9	0.4297871975518043	-580.2375575320216	26106.87977441756	22438.632147067296	1498.8272844156743	388.83523858445227	76.54532006021488	5	2	33	30	7	0.20646832291761097	0.3161967522455537	0.29868759386944455	0.17864733096739185	
3340000	-9878.592802311643	-9268.53526803125	-610.0575342803937	-9268.53526803125	230.84847174840294	3.276372563481891	2.3543212679539782E-4	0.46622479427969443	2.4091588435164508E-4	1.2445714338082443E-8	0.4717937209401785	-570.388960950744	9414.951118240673	1288.6278679183276	928.5139412171122	339.64714983599555	95.34902261972576	7	12	19	32	7	0.20646832291761097	0.3155615851542135	0.29932276096078475	0.17864733096739185	
3350000	-9911.366300417589	-9280.570191848787	-630.7961085688022	-9280.570191848787	295.4917585114663	3.276372563481891	1.7595385856958458E-4	0.45928567017902505	1.876585313103902E-4	6.9980029570459056E-9	0.47283902345344564	-591.6207502302587	6671.17352217847	1016.2459323043722	876.0354446044679	498.90082950652754	25.98504481318412	11	22	8	29	7	0.1970232174326059	0.32256463921824946	0.30176481238175384	0.17864733096739185	
3360000	-9856.343523246755	-9271.09035505014	-585.253168196614	-9271.09035505014	178.1681345137023	4.064623327719726	2.8290129793226095E-4	0.4399234131994546	2.8602457601659083E-4	1.5667593861115986E-8	0.4377456739270973	-548.6119477663837	2919.291143983143	1025.246192041076	151.29524044363637	319.1003734303554	49.586846745374494	8	24	20	15	10	0.19374001029968543	0.32256463921824946	0.3049157623848547	0.17877958809721145	
3370000	-9840.561538292564	-9276.467230701308	-564.0943075912555	-9276.467230701308	133.58382659829454	3.4359519280762805	3.300371112757514E-4	0.3705640799457541	3.571445002582672E-4	2.3441379735474913E-8	0.4312179413538855	-526.6542183605984	4066.8865063475155	1232.490265916508	143.1728310420995	371.28663999094925	25.64071700753957	3	28	25	12	9	0.19374001029968543	0.32256463921824946	0.3049157623848547	0.17877958809721145	
3380000	-9870.508150453048	-9282.274818493484	-588.233331959563	-9282.274818493484	143.30470260607353	3.958955881901447	3.4019139131115394E-4	0.4353202975234945	3.521654594703986E-4	2.6972711075378977E-8	0.4764592560969668	-552.3143578195288	3754.2611828491217	683.4567802063742	222.92665241427775	260.43661243364147	34.458816821912826	17	22	25	4	9	0.1858706812831631	0.33043396823477184	0.3049157623848547	0.17877958809721145	
3390000	-9879.911805160722	-9269.46590931396	-610.4458958467624	-9269.46590931396	254.9906196085774	3.448442966588352	2.2867621917774817E-4	0.3989361915266078	2.420355619737635E-4	9.716096232779925E-9	0.41823338649164454	-571.4502970805981	5950.6707835745265	1199.298139329645	1196.5760887886179	326.3653757408618	105.88849050038189	9	20	4	36	8	0.1858706812831631	0.34119126975386405	0.29415846086576247	0.17877958809721145	
3400000	-9940.872631782564	-9277.178759770934	-663.6938720116298	-9277.178759770934	413.8388263196664	3.6283633470752465	1.1472679406411348E-4	0.35860584124624595	1.2144887106878774E-4	2.173472453505185E-9	0.38214847360659826	-623.6073061673362	9242.400789872354	1697.159940235894	201.5975775978695	505.7283045991178	145.04751008611518	10	31	2	27	7	0.1858706812831631	0.34710007124497266	0.2967361704589825	0.17029307701288282	
3410000	-9880.359035749027	-9268.260315367617	-612.098720381409	-9268.260315367617	265.40040422277866	3.6566258331746138	2.2206851223353563E-4	0.3370844987014312	2.3813432982336486E-4	6.898190149909337E-9	0.36099799879138567	-573.8513870372468	12335.388517023235	961.3927253969616	438.5953202280816	192.91534574019752	103.72390296925508	7	32	28	2	8	0.19279625822676583	0.34115940746507584	0.2967361704589825	0.16930816384917693	
3420000	-9888.811901422074	-9253.99937912532	-634.8125222967531	-9253.99937912532	284.0904167570638	3.7807011533602095	1.515422355491962E-4	0.46854943688464534	1.6636651798753816E-4	6.15255224214186E-9	0.4922420568667933	-595.836292762858	8460.993280115716	1704.940358802484	533.2161642908737	272.04447880955047	87.66396807151844	6	34	19	17	1	0.18754633614882668	0.3479062184334357	0.29975025684710244	0.16479718857063624	
3430000	-9891.457093275623	-9275.615032301757	-615.842060973866	-9275.615032301757	230.4273099663634	3.89769401866477	2.1927102622358021E-4	0.47826245765874886	2.334379935266252E-4	1.1813630494849E-8	0.496333977477857	-578.2846399374877	7368.7796679515895	1054.7947011661552	324.996934450638	191.72618415808543	79.80141304255406	9	39	6	22	1	0.18754633614882668	0.3479062184334357	0.3119515104068049	0.15259593501093377	
3440000	-9896.06690910655	-9255.389134038418	-640.6777750681313	-9255.389134038418	442.67155750475604	3.89769401866477	1.4762487251313814E-4	0.4788765773584754	1.5499545694752718E-4	5.849397616829631E-9	0.4951283839744064	-600.5546746618426	13456.765912877197	1206.149293150438	249.62769256297557	384.8324423481849	158.25682730819372	9	27	9	23	9	0.1883206802990064	0.3479062184334357	0.2975389754259658	0.16623412584159317	
3450000	-9866.563846286406	-9259.215592387985	-607.3482538984215	-9259.215592387985	194.11257568975742	3.89769401866477	2.0562165132419278E-4	0.5024507341389981	2.298573600415713E-4	1.1497614574178938E-8	0.49399195829941467	-569.4017028712427	8830.734093566298	1247.0033260970547	319.09621657865716	200.02531873438926	36.62871854840596	8	31	1	32	5	0.1883206802990064	0.3479062184334357	0.2975389754259658	0.16623412584159317	
3460000	-9872.662524460391	-9269.875515831274	-602.787008629117	-9269.875515831274	237.12468326396163	4.038028550561016	2.4472084908091997E-4	0.5727775139323529	2.4957103437127744E-4	2.4984991171437098E-8	0.6293808687890519	-564.5786077523769	5128.500137841045	843.7109134651295	221.4433617641538	388.4874071818801	69.25080379634248	11	35	19	6	6	0.19569805313209368	0.33578221768929	0.29639343150818254	0.1721262976704349	
3470000	-9865.02713194681	-9269.846233670238	-595.1808982765729	-9269.846233670238	169.30650901129104	3.859416863973545	2.4433705971771413E-4	0.4254057920605764	2.5928655689192446E-4	1.2773263528066115E-8	0.45650487054239464	-558.465735774024	5173.006190172798	998.8126469456006	181.57707034605173	245.36058667187154	46.876572545721054	12	25	17	16	7	0.19569805313209368	0.3328287972299007	0.2993468519675718	0.1721262976704349	
3480000	-9893.317562754735	-9266.967077935851	-626.3504848188833	-9266.967077935851	272.9785759485947	3.9711412270008504	1.9379188237734482E-4	0.47167344415261037	1.8741339585481067E-4	7.171197302289948E-9	0.462280945951333	-587.8475195668929	5873.275687531472	981.7876376285665	488.16880621576973	393.81550766315456	130.41365119258845	9	29	20	15	4	0.19569805313209368	0.3328287972299007	0.2993468519675718	0.1721262976704349	
3490000	-9896.68101464408	-9272.770215946242	-623.9107986978383	-9272.770215946242	236.35830216968415	3.6797049045914636	1.8861572481274254E-4	0.6144756975949833	1.8043707799141655E-4	1.3475349988700872E-8	0.6555525728642421	-581.0630158131257	67238.48140383449	2260.2951626317017	481.21146028263513	32.72684323489227	72.72603191469703	2	33	33	7	2	0.19569805313209368	0.3328287972299007	0.2993468519675718	0.1721262976704349	
3500000	-9884.386727750249	-9266.138785480876	-618.2479422693715	-9266.138785480876	190.82687900827634	3.6797049045914636	2.2353160893123992E-4	0.593678081297402	2.1352238224231233E-4	1.6783331537117626E-8	0.6128047113625322	-578.7862791741693	13646.4428592365	1808.8447627633213	585.4068722334275	138.1112944973307	42.16450377115019	2	36	30	1	8	0.19569805313209368	0.3333294556329693	0.3083301527502275	0.16264233848471069	
3510000	-9879.921854788294	-9268.65852069492	-611.2633340933731	-9268.65852069492	184.27774226450697	3.8615072386300935	2.3399635166319657E-4	0.5949829560233713	2.2031879474086288E-4	1.5377958586200897E-8	0.5608294389491569	-573.3712432088029	10849.937964878909	972.0333354371314	535.5072962313329	44.80230868278831	41.91286003192977	4	41	26	3	3	0.19132484623410767	0.33572534969460655	0.30773371846595615	0.16521608560533074	
3520000	-9849.455635834167	-9267.207499150069	-582.2481366840991	-9267.207499150069	137.95358216615688	4.159825235963602	3.158032482455246E-4	0.5985331037247889	2.975650007634191E-4	3.6020707004237585E-8	0.6385642372457043	-546.413894309922	7436.979870067355	638.3483962110764	142.52093354252113	99.54931635790076	18.966279603730122	5	46	19	3	4	0.19065354637544651	0.33572534969460655	0.3000104869847721	0.17361061694517593	
3530000	-9843.543343751711	-9267.983501664732	-575.5598420869798	-9267.983501664732	167.78123702072327	3.1915714427989736	3.505345694886252E-4	0.5853889172860532	3.2688742909838225E-4	3.5014392493721626E-8	0.5423077858619649	-538.5746816734835	5664.915215305919	762.8327976060756	294.8118593241591	237.3078368933037	36.278423231961156	5	41	16	8	7	0.19647865265645917	0.33572534969460655	0.29418538070375944	0.17361061694517593	
3540000	-9857.759706871037	-9254.189599364683	-603.5701075063541	-9254.189599364683	167.5273146602816	4.068214132074491	2.8924305865038203E-4	0.5971908193223727	2.6544781423411176E-4	2.2197280370181347E-8	0.5737129648148412	-566.9946258872717	5634.518628745531	931.5003999085988	120.72201940197286	152.61972925239957	50.18494698237241	9	38	13	14	3	0.17722422555768888	0.33572534969460655	0.3134398078025297	0.17361061694517593	
3550000	-9853.526067919505	-9268.722435998385	-584.80363192112	-9268.722435998385	128.60980392583545	4.301814860570991	3.436646724170862E-4	0.43755112148824693	3.45747383499106E-4	2.5004818297797937E-8	0.45945873876758736	-549.5047440522648	3069.1909968625596	839.6481030113194	185.24723390541828	197.55182602130918	34.2339265942626	13	34	17	5	8	0.18480523623125886	0.33572534969460655	0.30585879712895975	0.17361061694517593	
3560000	-9945.037152325345	-9285.493050984263	-659.5441013410822	-9285.493050984263	267.8880183642649	3.817408152529494	1.302489380216281E-4	0.5263469229868903	1.3668221246339646E-4	4.928294726673999E-9	0.5302476254275392	-619.052303853874	7682.616395390716	2297.6959498142724	1161.923068571559	442.20093868853786	39.89487576646005	11	24	17	20	5	0.18480523623125886	0.33572534969460655	0.30585879712895975	0.17361061694517593	
3570000	-9865.986657218229	-9255.166481008333	-610.8201762098969	-9255.166481008333	173.5623177078706	3.817408152529494	2.261736469296523E-4	0.4856766490080224	2.336258753084454E-4	1.2142810663928984E-8	0.5038822727651672	-571.7056036131827	8000.339626656161	763.7814497989448	766.4960576850494	378.643769974097	15.276364061896125	12	24	3	31	7	0.18480523623125886	0.33572534969460655	0.31782455225480677	0.16164486181932888	
3580000	-9879.718626336524	-9263.328205767291	-616.3904205692321	-9263.328205767291	201.47710031994762	3.5508191822733473	2.568221016584359E-4	0.4792761221409005	2.6267943374195005E-4	1.6022307702685515E-8	0.49510147618775335	-577.143366904	2739.1604795859025	2220.190958229761	1936.3501818577483	335.12538555051776	97.64043090630906	3	9	23	39	3	0.1902453272766637	0.33525947567784214	0.31184260947788783	0.16265258756760745	
3590000	-9870.110175411144	-9260.656611701008	-609.4535637101353	-9260.656611701008	182.1585680961515	3.792501958035945	3.011560959260112E-4	0.44901287977088045	2.8409686949134217E-4	1.708901465046853E-8	0.4539884137348165	-569.4837729460913	7557.515329970214	1497.5359402170134	1442.8645636935798	336.07505538147404	54.24312959550009	9	14	6	42	6	0.18893487116199575	0.33372326744981096	0.31184260947788783	0.16549925191030662	
3600000	-9904.969623272826	-9270.501276340308	-634.4683469325166	-9270.501276340308	246.31252307514313	3.7967133846532892	1.8046047510213785E-4	0.4485717822494015	1.7742075537567438E-4	7.92152243496442E-9	0.48125528674018686	-593.3903743902164	5872.19857696874	5140.7893573285255	1770.6434372008448	416.66590505331374	25.331008341919315	8	10	18	36	5	0.1851422459372351	0.32734576192490084	0.31184260947788783	0.17566938265997736	
3610000	-9864.472519460896	-9252.138368978134	-612.3341504827629	-9252.138368978134	190.31624951495925	3.946761570394772	2.2914757039499544E-4	0.38011766242832934	2.2996479275291733E-4	8.551035461173252E-9	0.39767953173055887	-575.4212649692641	3986.2283205017848	1143.8256727981652	561.2882568926626	280.5051156848879	29.060261591652484	25	5	21	19	7	0.18163130180492035	0.3293658340642193	0.31184260947788783	0.17716025465297364	
3620000	-9958.222111622279	-9264.001830741841	-694.2202808804385	-9264.001830741841	538.4897919970126	3.995864949266019	8.815418748771852E-5	0.4404770517152862	8.498938811431144E-5	1.4911680003572158E-9	0.4418403301671523	-649.7440690998747	10137.761226403063	10561.803816220301	1849.921302260689	1250.2163402051642	41.773066419460925	12	13	2	42	8	0.1930943191386058	0.3285839221351544	0.3011615040732673	0.17716025465297364	
3630000	-10074.189646460707	-9264.346130154996	-809.8435163057117	-9264.346130154996	1973.377344358653	4.370680988635931	2.1411325754904966E-5	0.5240977726830348	2.2180195283594113E-5	1.446795252623961E-10	0.5535515963755068	-759.2798768741187	17218.896945209486	26129.36490778046	3967.970529556244	6153.378072759621	357.6480777773677	1	29	26	14	7	0.17932234713446926	0.3411511347267668	0.31357013895475505	0.1659563791840101	
3640000	-10122.963723026745	-9268.678018405699	-854.2857046210469	-9268.678018405699	3484.538585523888	3.5729354491501657	1.3264718823695136E-5	0.4005850926238903	1.2653469029337678E-5	2.2572946464085783E-11	0.3695041047652968	-803.3088424858249	88330.64223955356	32883.106299572646	11209.246443642698	523.1180917096007	813.4331493394247	8	21	41	4	3	0.18759267933547685	0.3287930822831052	0.31357013895475505	0.17004409942666407	
3650000	-10071.95911344841	-9257.367730413756	-814.5913830346547	-9257.367730413756	2204.2980941323153	3.6288046486634755	2.007784570923061E-5	0.524932063106893	2.0239358886866657E-5	1.0977002251769687E-10	0.5159713704443473	-764.0395622562878	72089.7163015227	26174.103477072964	6502.064857041637	2277.8107425596777	381.6704249124839	8	18	30	13	8	0.18759267933547685	0.3287930822831052	0.31357013895475505	0.17004409942666407	
3660000	-10165.434650911966	-9287.878851267044	-877.5557996449227	-9287.878851267044	4653.19320918125	3.4956694797510983	8.869418570060717E-6	0.34140600617116923	9.269747044214971E-6	1.0286487676160838E-11	0.36114241535170516	-823.1834367323535	155222.32739474854	43467.28087478447	24060.144504205473	6983.072303761395	549.9094355416873	11	15	18	26	7	0.18759267933547685	0.3206107588130192	0.31357013895475505	0.1782264228967501	
3670000	-10175.57519390365	-9267.649853189045	-907.9253407146068	-9267.649853189045	8432.097647675377	3.7085176581447863	6.036471707251265E-6	0.36445575072528363	6.398550497529086E-6	5.56025792718204E-12	0.37022461647158444	-847.2648882162274	286124.7250649142	19970.17161745637	97171.87186821483	9162.928544725886	1718.4135878999737	12	16	8	34	7	0.18759267933547685	0.3338843685201985	0.30029652924757577	0.1782264228967501	
3680000	-10131.60873222351	-9259.034047870859	-872.5746843526524	-9259.034047870859	4850.425763964765	3.7085176581447863	9.50074786642383E-6	0.35234256316212625	1.0020912784783915E-5	1.4163460662257486E-11	0.3869943994023535	-817.3368889311582	120514.16714782715	12054.999045219029	33333.65159739271	5607.101526461322	3385.9041496604586	8	17	17	28	7	0.1842461419439398	0.3564862387034635	0.27983693517547054	0.17943068417712735	
3690000	-10157.474436152173	-9264.013402311708	-893.4610338404664	-9264.013402311708	6048.721330303296	4.120261694121431	6.793427746285147E-6	0.5097241041124121	6.965434563484853E-6	9.520289482069935E-12	0.4717838281835298	-835.3194747108711	205341.8681623511	20847.063909362114	56882.029782051664	8168.11717830742	2706.04388856823	12	16	8	33	8	0.1842461419439398	0.3564862387034635	0.27983693517547054	0.17943068417712735	
3700000	-10177.415989847203	-9265.96421426547	-911.4517755817322	-9265.96421426547	6477.107273161467	4.120261694121431	7.237622837719865E-6	0.4354253964188333	7.349122165615604E-6	1.0352725563886138E-11	0.42751189328572137	-851.9861551810332	199280.11764413473	28832.803676479005	98331.76054688323	11123.650107532087	1193.6180811140657	13	15	8	36	5	0.1842461419439398	0.3633063519069853	0.27983693517547054	0.17261057097360558	
3710000	-10153.791925957474	-9246.182197257922	-907.6097286995525	-9246.182197257922	7262.982684544906	3.910004549449107	5.69425989049111E-6	0.45248010258618837	6.2167035218738175E-6	8.872370460096184E-12	0.47598690993913834	-848.911950008639	337036.34361512377	37613.560200615815	55150.67106824861	15473.387802638817	1296.5137199747448	9	21	2	38	7	0.1842461419439398	0.3366395148859985	0.3065037721964573	0.17261057097360558	
3720000	-10108.38754005142	-9262.238309257926	-846.1492307934943	-9262.238309257926	2998.9536645522303	3.897390533915116	1.368365374463354E-5	0.42613529062880096	1.4087388611070053E-5	3.560264935392549E-11	0.4342168985447237	-792.7907983744179	140444.06639798518	30244.14576380053	11140.564048085665	5895.186502587566	730.1618525410602	12	23	2	32	8	0.19084489735457652	0.33004075947536177	0.3065037721964573	0.17261057097360558	
3730000	-10102.202528652559	-9268.84868778891	-833.3538408636489	-9268.84868778891	2494.92381070231	3.4377537025685165	1.9023122376219002E-5	0.3996328304188657	1.8954927342026965E-5	5.946319239342698E-11	0.4179981202471464	-782.1418423479436	26908.959721948428	15734.609340815168	23175.04295441218	6861.5614870646	403.5384944430719	12	12	14	32	7	0.19084489735457652	0.33004075947536177	0.3065037721964573	0.17261057097360558	
3740000	-10045.59259316212	-9269.943011917116	-775.6495812450041	-9269.943011917116	1193.5816449955362	3.548195122152003	3.4886915864093133E-5	0.3641814405829374	3.786594155203975E-5	1.5075134486858084E-10	0.33748359744649975	-725.657762073272	90509.33878213145	27769.90813886204	6312.137876423259	1813.1691646114282	194.42526303984985	6	5	31	28	7	0.19084489735457652	0.33004075947536177	0.3065037721964573	0.17261057097360558	
3750000	-10043.243474706407	-9260.448525471478	-782.7949492349283	-9260.448525471478	1858.8455451903328	3.548195122152003	3.524283973276236E-5	0.48096604421658745	3.367222170330366E-5	2.3826439999761154E-10	0.4604133462194736	-732.0149334239344	60709.91558077255	18168.932555225005	11201.670526737988	2333.4556345148058	1297.1517027122	2	8	29	29	9	0.19084489735457652	0.3192856023753548	0.31725892929646426	0.17261057097360558	
3760000	-10083.28879860863	-9280.49363220982	-802.7951663988098	-9280.49363220982	2107.6745017528006	3.6541424428287144	2.7601919140935182E-5	0.46345575055218363	2.572506554046473E-5	1.1954954709612624E-10	0.42617391953279765	-752.7689741336096	52254.24681365239	13693.551662609185	7370.89667463924	3839.143428633525	524.4107418802765	5	23	8	34	7	0.19084489735457652	0.3192856023753548	0.31725892929646426	0.17261057097360558	
3770000	-9967.771395074136	-9243.275489763486	-724.4959053106505	-9243.275489763486	993.077657170224	3.6541424428287144	6.379543124008617E-5	0.3977455132158529	6.472674347525723E-5	6.057638366463325E-10	0.38297990463462617	-679.3522346529977	46782.572388425455	3465.813441754603	1342.5359819324813	977.3629469442847	287.9218804421051	9	36	25	2	5	0.19084489735457652	0.3288111566321883	0.3015513281633292	0.17879261784990713	
3780000	-9982.459296763653	-9263.67309923438	-718.7861975292733	-9263.67309923438	753.7059494751675	3.912255604601787	6.346893646298883E-5	0.33913203420050464	6.490605154023237E-5	4.371751523297472E-10	0.3341336267088543	-676.7529252660481	19529.201202228338	4374.007688762355	1440.3957077476368	63.45668219838694	133.20338997883874	8	34	29	3	3	0.17829989580871408	0.3288111566321883	0.3140963297091916	0.17879261784990713	
3790000	-9923.02706971723	-9268.580844957707	-654.4462247595224	-9268.580844957707	295.2150462870256	3.8760822255054728	1.4988344565287855E-4	0.45632270705581335	1.4653470779541936E-4	4.944625953662493E-9	0.47325912042580265	-614.0290448937227	12863.651358344548	1638.1230022503025	641.6410779583464	384.65500474210023	135.99418081511718	8	39	23	4	3	0.17829989580871408	0.3288111566321883	0.3140963297091916	0.17879261784990713	
3800000	-9927.042403716392	-9271.100605214935	-655.9417985014572	-9271.100605214935	340.42887327295483	3.5197779806894083	1.192957766736492E-4	0.5442211916027159	1.2383776365841877E-4	5.168290639274056E-9	0.5913948656798814	-615.2377855120593	16157.269954416253	1154.9159379851317	1174.8502824290767	15.099491351647597	45.114453991880595	12	51	6	6	2	0.17873809680640704	0.3288111566321883	0.32429553764145075	0.16815520891995506	
3810000	-9934.52965945167	-9274.32619824011	-660.2034612115586	-9274.32619824011	369.06848133499284	3.6674163714095247	1.2006026171071655E-4	0.4134238758044434	1.2440628587860464E-4	2.707171491306296E-9	0.4272280512576579	-622.3771287364889	8245.513877656198	1343.661114686861	682.2315725206289	70.8934295822926	74.35135529313433	8	36	25	3	5	0.17873809680640704	0.3288111566321883	0.32429553764145075	0.16815520891995506	
3820000	-9967.780689935458	-9290.509723968682	-677.2709659667763	-9290.509723968682	440.7086014542795	3.78093151344973	1.0165836139438487E-4	0.31721331800904956	9.896159106077362E-5	1.2273663624062467E-9	0.3545639207254428	-636.0551353074648	14541.175216508278	2432.0137995006	484.2647281245666	679.7250383301101	91.37531360820275	10	28	17	14	8	0.20452181738244318	0.3288111566321883	0.30171955932620387	0.1649474666591658	
3830000	-10035.474996837873	-9291.71088971033	-743.7641071275428	-9291.71088971033	883.930616973395	3.7244704417923273	5.052606054440297E-5	0.43143718767399714	5.2231484110120835E-5	6.00979083333251E-10	0.47293232110788314	-694.729245293991	52509.38287903339	11182.523870863428	2062.354970170379	3163.595152111081	914.7853281526911	8	19	34	6	10	0.186559060725823	0.3288111566321883	0.3199359116068952	0.16469387103509459	
3840000	-9934.613546958459	-9273.29705109595	-661.3164958625099	-9273.29705109595	345.84171397249264	3.3912362879216325	1.2996590048750635E-4	0.3591302823153062	1.409766045683604E-4	2.0388982206174237E-9	0.3282826512727476	-620.0902052853522	11877.487377068694	3711.7018414391046	948.2859289506463	595.6109015706329	72.57701668836883	7	19	27	17	7	0.186559060725823	0.3288111566321883	0.3090106690890067	0.17561911355298312	
3850000	-9978.027464570197	-9277.790120558586	-700.2373440116118	-9277.790120558586	736.1323637902369	3.7958836925461723	7.907949312355962E-5	0.31249761233163287	8.084395822587725E-5	8.108447734337748E-10	0.35244703199137356	-654.9608198417619	49238.55008961163	4351.284058359189	858.4810954206307	1034.2967435391504	491.9672145744762	3	34	24	7	9	0.18046614097833924	0.3358994105375715	0.30417615892943617	0.17945828955465423	
3860000	-9958.096255750574	-9272.929291217008	-685.1669645335655	-9272.929291217008	622.1424062148847	3.420245659640155	9.336378090445782E-5	0.44290415029903296	9.499092889865007E-5	2.2779079689585907E-9	0.4935198767156834	-639.736567665902	67606.84613858038	6622.442505827374	747.4298114290086	614.5068771973295	192.4015626428793	3	28	20	22	4	0.1877676434522666	0.3321523016684373	0.3079232677985704	0.17215678708072688	
3870000	-9977.217893454272	-9262.913031248834	-714.3048622054374	-9262.913031248834	784.7598758768324	3.756572102262354	5.980192922521885E-5	0.42224768654656974	6.388348151759762E-5	9.953154895204073E-10	0.492894537142996	-667.5490092309002	29801.083007056586	8498.631521967827	885.3512086248046	1959.3784160151952	185.61445700754228	6	26	34	5	6	0.19211765887186985	0.3321523016684373	0.3035732523789671	0.17215678708072688	
3880000	-9960.47055798845	-9268.806300360442	-691.6642576280085	-9268.806300360442	557.5068923021427	3.756572102262354	8.67593092063812E-5	0.4533754047172865	8.526581921686742E-5	1.9608052714485986E-9	0.5135351341767076	-647.3803326548365	5092.149980914097	6963.912498574872	649.6778491154737	1770.011885358928	123.3651717086789	1	32	29	6	9	0.17562210973382997	0.3321523016684373	0.32006880151700695	0.17215678708072688	
3890000	-9964.482826112871	-9255.20780705834	-709.2750190545314	-9255.20780705834	570.4118421971053	3.6678226902380615	6.911528248851615E-5	0.39422474791434786	7.422846963513359E-5	8.322323868069723E-10	0.41438139081890185	-664.2341488012889	39486.79489206351	7036.421069112587	1440.1651357594606	840.2767014323932	113.97335373884668	4	29	18	20	6	0.19286519478830533	0.33000252904147775	0.3049754890894911	0.17215678708072688	
3900000	-9935.322815657142	-9267.363882331176	-667.9589333259664	-9267.363882331176	357.8355834485678	3.6899288891220277	1.2494618903116322E-4	0.3517406495005462	1.3042891018246437E-4	2.7656736562771394E-9	0.41898422382116274	-626.6960959586695	16660.309831488717	2048.6886237159006	811.8104076490879	607.1897831620348	43.25660639249596	6	34	16	14	7	0.18544645667265425	0.32586389065930715	0.31653286558731275	0.17215678708072688	
3910000	-9918.576320257578	-9266.990625247616	-651.585695009962	-9266.990625247616	326.4258067302042	3.6899288891220277	1.3858086026931015E-4	0.3866392188144907	1.360901893085634E-4	3.5720870101397657E-9	0.44087304026194396	-609.5964268559875	10737.695309638942	2844.0862476469783	354.7998379763229	868.5838264357502	97.61183523654954	5	33	31	1	7	0.18544645667265425	0.3424469078002183	0.29166850986556053	0.18043812566156792	
3920000	-9939.685998924651	-9262.833536270324	-676.8524626543274	-9262.833536270324	394.60370543940684	3.7397014544258353	1.0807882292964048E-4	0.4652368311937695	1.0585050477912911E-4	2.412503520203203E-9	0.48630770982374544	-636.0308406856751	16687.75663975478	4541.316755800054	501.7604611103232	216.9828424671162	76.15505296727162	3	38	29	2	5	0.18544645667265425	0.34924748222294477	0.29166850986556053	0.17363755123884145	
3930000	-9953.0197865795	-9263.267670265064	-689.7521163144359	-9263.267670265064	418.3583205018339	3.7803878898864505	9.118841611804002E-5	0.47708244431595703	8.351880108339041E-5	1.3746357602915676E-9	0.42644943030840693	-647.8301790621141	7520.3214740740395	3404.0899524427823	797.7390003751284	1043.1998099286898	67.26719034099209	8	32	21	8	8	0.18544645667265425	0.34924748222294477	0.29166850986556053	0.17363755123884145	
3940000	-9890.780553861112	-9261.40848923165	-629.3720646294621	-9261.40848923165	226.44770523812815	3.7692240956575156	1.7466205382771717E-4	0.4867629079774689	1.8039114542974682E-4	7.372380712100693E-9	0.49916877223099754	-589.3276346341974	10859.340836600772	2547.200893947641	314.2654513783731	384.88737036566584	19.929867898485583	3	40	7	19	8	0.18544645667265425	0.34312580201056	0.30457487675802375	0.16685286455876297	
3950000	-9990.169188989445	-9270.94955467794	-719.2196343115047	-9270.94955467794	725.5320052306151	3.9080925123943144	5.611435143949647E-5	0.4277510742534359	6.104249305182532E-5	5.66502063262848E-10	0.41169449050464907	-671.4871388607617	35914.0424608255	3661.240019121726	654.359628178406	2489.978502214477	126.90429245099395	6	37	19	7	8	0.18248068017518124	0.3233396749271058	0.32732678033895096	0.16685286455876297	
3960000	-9948.175378217822	-9260.648882847418	-687.526495370405	-9260.648882847418	417.5637379954781	3.8662218972889684	7.728168658685643E-5	0.47379377792193944	7.902935533870684E-5	1.4680513079253108E-9	0.48979697132781125	-643.1137101929763	36339.95034256015	4522.389865559667	680.7327560970981	803.8991108146449	50.70226259459128	3	35	15	16	8	0.18294359517203024	0.3296593939050074	0.31536259874587746	0.17203441217708587	
3970000	-9929.026465863339	-9271.769945179358	-657.2565206839812	-9271.769945179358	320.7192925913613	4.030175760884756	1.1012841009653074E-4	0.38496369789011253	1.1718350597483968E-4	1.8555980741277243E-9	0.3738498265525462	-616.1188815263398	11518.671967453258	3651.7327830702434	449.5120808735769	577.8988152050364	29.849339836025322	5	32	28	6	6	0.1802163389999286	0.3405146074238055	0.3080081184820697	0.17126093509419715	
3980000	-9896.903848456885	-9271.357544717934	-625.5463037389511	-9271.357544717934	175.64131051309212	4.030175760884756	1.8552397650061848E-4	0.5181297469604059	2.1332206355986386E-4	1.1795089360764351E-8	0.5343137012248094	-588.0749691727285	11324.34586462771	1401.882457858913	310.1422667366586	88.11996291913135	21.12303901417635	7	39	24	5	2	0.18527763026152685	0.32685438854620724	0.3166070460980697	0.17126093509419715	
3990000	-9889.193633794674	-9260.138767314585	-629.0548664800875	-9260.138767314585	243.862381688418	3.8550292920404234	1.434544731127145E-4	0.5590710796875962	1.5634233352790873E-4	6.415057589522077E-9	0.536284355852755	-588.6060595502386	8197.856798253553	2429.242753290433	425.3591259163002	529.0156721227635	17.021138725287624	7	27	29	6	8	0.18337627755592098	0.33887323388588164	0.3166070460980697	0.16114344246012863	
4000000	-9879.517547975296	-9252.720050269074	-626.7974977062229	-9252.720050269074	258.19324207648845	3.4739151420323604	1.7437084112860188E-4	0.5261094150994361	1.8916402080019872E-4	8.005923282491498E-9	0.4937348906421213	-582.6937123237044	16199.862711632642	1776.4658438097038	473.869667543601	1427.1064726603086	146.65422290942928	5	27	33	4	8	0.18337627755592098	0.33887323388588164	0.3166070460980697	0.16114344246012863	
4010000	-9878.13988802553	-9276.39816903816	-601.7417189873677	-9276.39816903816	151.62235750266652	3.4739151420323604	2.338880346894169E-4	0.49744667496701295	2.6434864055303696E-4	1.2809426208200157E-8	0.4688989269347671	-564.5856656189835	6393.541246100284	1072.5004082945215	146.8835298385291	48.693580880189316	142.2282813804359	10	28	31	3	5	0.20772509342511067	0.33887323388588164	0.28412677289953003	0.16927489978947863	
4020000	-10015.281463544952	-9266.894234265515	-748.3872292794366	-9266.894234265515	1020.1151470915439	3.5609634499339493	3.7350022908781365E-5	0.5521279376372106	3.9982685985295434E-5	3.907684082422267E-10	0.529367636526582	-702.1114900222929	92085.2526831859	11506.483843038131	1285.7795961333225	192.0413628944771	157.72035424702682	4	31	34	2	6	0.19170938075698987	0.33887323388588164	0.3093256550716345	0.16009173028549492	
4030000	-9893.140311244117	-9264.188298458934	-628.9520127851824	-9264.188298458934	194.05979538658337	3.6848832613827858	1.7734864820798983E-4	0.5576243285777577	1.7217131673320866E-4	9.073903829872868E-9	0.5596007358210795	-588.8128747065554	9123.681862532445	2731.8668599301723	396.6025163680603	400.6906605822698	23.51929268485598	4	32	12	21	8	0.1962647511516142	0.32811381320022115	0.3155297053626707	0.16009173028549492	
4040000	-9867.33854507912	-9260.199387609166	-607.1391574699538	-9260.199387609166	162.50627512031627	3.6848832613827858	2.322093193552846E-4	0.4859982672065298	2.2986000821446394E-4	1.0210177298769387E-8	0.4539222673454536	-568.3805691016698	5965.598460359897	2252.102474033355	194.13337624526477	344.32539449921114	19.067507644229565	7	29	6	28	7	0.1962647511516142	0.32811381320022115	0.3155297053626707	0.16009173028549492	
4050000	-9869.350674718567	-9278.18449141698	-591.1661833015878	-9278.18449141698	146.06655678918892	3.436668839647919	2.9589362865017405E-4	0.5040807611645	2.8805215491578746E-4	1.8719594747501472E-8	0.4692291966641589	-551.0665705293593	8279.538666585007	912.4173924358263	1461.549614493093	276.89811362017906	54.56496451499214	4	28	4	33	8	0.1896982657918448	0.32349622272420975	0.3155297053626707	0.17127580612127571	
4060000	-9854.805084458349	-9272.10770271549	-582.6973817428579	-9272.10770271549	133.0214604622336	3.436668839647919	3.069661471542702E-4	0.5079123375179598	3.012946005991668E-4	2.6934933887889308E-8	0.5518532551523709	-542.9009439426012	13959.52259127572	1312.6943987791321	597.3808574150269	318.423842114957	14.707920175565883	3	32	3	31	8	0.18759739910185025	0.32349622272420975	0.3155297053626707	0.17337667281127025	
4070000	-9851.96904963268	-9277.08369877702	-574.8853508556599	-9277.08369877702	132.32826372699753	3.5075914479517767	3.594461915622937E-4	0.3865122785603895	3.549104507871996E-4	2.101013517965984E-8	0.4102570869255609	-537.4629029960115	4209.424273134695	1401.2969379571523	1099.4257040610032	198.74713688393982	13.879359601934558	4	26	6	34	7	0.1872850737326252	0.32087007016276814	0.3155297053626707	0.1763151507419369	
4080000	-9863.846847875633	-9275.296570800076	-588.5502770755571	-9275.296570800076	118.11307431865593	3.9198623894028977	2.953082816717243E-4	0.45962623285767207	3.203844325436825E-4	2.026501530936416E-8	0.45490387463060616	-548.7637060128324	18762.83209976994	1779.935005421284	283.52815804530445	250.90740263429868	20.719155964463155	2	30	20	19	6	0.19779704841708382	0.32072180301183173	0.30516599782914855	0.1763151507419369	
4090000	-9883.84926701679	-9277.888778554496	-605.960488462295	-9277.888778554496	193.57606008307314	3.637470642422886	2.2210507282428775E-4	0.4918721058033826	2.1564780835987667E-4	1.0182381500447944E-8	0.47344884096899015	-567.1373221513259	7679.825362570757	1514.68224715215	827.1267154587612	245.401609331137	22.72409478193848	7	33	1	28	8	0.19779704841708382	0.32072180301183173	0.30873527177365356	0.17274587679743186	
4100000	-9838.080704384258	-9273.21469298619	-564.8660113980669	-9273.21469298619	107.12746624605185	3.637470642422886	4.5591806004665247E-4	0.4329594815086667	4.4602421129599567E-4	3.620789195162443E-8	0.439022010022606	-526.1417696790533	7404.330362536708	2255.8406660140367	840.5297008199291	219.77980507556464	16.89298651411466	4	11	17	38	7	0.17596035584312264	0.3338385519434104	0.31605089905280165	0.1741501931606663	
4110000	-9828.924737846664	-9254.436314745766	-574.488423100898	-9254.436314745766	106.5375101906542	3.637470642422886	3.7526006368906746E-4	0.4451531477804005	3.8862110017445165E-4	3.263142433749723E-8	0.4755756389198408	-536.514979856244	2503.097523851188	3259.49161213313	965.8167964777232	225.18489743106392	5.9069920303491275	5	2	28	36	6	0.1843851684868152	0.3338385519434104	0.3092886707742846	0.17248760879549074	
4120000	-9921.82372345669	-9258.323726203955	-663.4999972527355	-9258.323726203955	335.51818118728517	3.5858967637694183	1.4379324719724967E-4	0.4453314393156451	1.4438439994814343E-4	3.944792766897268E-9	0.45887371666462196	-623.3711825504489	5956.18936901213	2038.0106089256392	1293.6229865009439	554.2539053505725	92.54631149014179	17	24	6	22	8	0.18599314491032476	0.3338385519434104	0.3092886707742846	0.17087963237198117	
4130000	-9911.647276665197	-9259.969646890422	-651.6776297747738	-9259.969646890422	300.19071915605195	3.9598037041622103	1.350209158011029E-4	0.4290791691958223	1.368252937103609E-4	3.758690949018213E-9	0.46809562988679204	-614.9333181411758	5855.224687267443	759.8375765463138	325.83811181567717	229.47744394465923	33.541341043066964	18	51	1	1	6	0.18599314491032476	0.3398206946902332	0.30330652802746183	0.17087963237198117	
4140000	-9993.223466871845	-9276.130985732716	-717.0924811391288	-9276.130985732716	599.1581861375611	3.66287318736399	6.470483910880933E-5	0.40396341617357434	6.491959342094783E-5	9.45886514653099E-10	0.4768542446058945	-676.6507727926949	15905.729701343715	2205.353343005077	1575.223170666811	94.19860631399517	59.57360320536269	14	54	2	1	6	0.18599314491032476	0.3398206946902332	0.30330652802746183	0.17087963237198117	
4150000	-9905.295620738727	-9267.566321059387	-637.7292996793407	-9267.566321059387	251.59110393831236	3.66287318736399	1.3862075868972682E-4	0.41018190210701777	1.4715573733353697E-4	4.04917389659956E-9	0.4509220295835488	-599.6418148134226	14452.952405938348	783.048823119694	570.401976746247	110.06306389866201	30.730548606187156	10	49	11	1	6	0.17984710719396893	0.3457207996474511	0.30668391625015984	0.1677481769084211	
4160000	-9848.820846991886	-9257.94044237359	-590.8804046182955	-9257.94044237359	172.34440848082798	3.66287318736399	3.0001765529004176E-4	0.5146525062218555	3.107509091929543E-4	2.3211956227891378E-8	0.5123891692049642	-555.7484072981584	4900.65599412001	661.4147940499685	395.49015108268065	42.0865241920183	31.201562287338405	11	30	28	2	6	0.17984710719396893	0.34071406569606194	0.3028984943537435	0.1765403327562266	
4170000	-9899.263575524652	-9278.203776390148	-621.0597991345035	-9278.203776390148	268.7670639650139	3.76094415074125	1.9472371526147253E-4	0.404268324154742	1.9799521213068164E-4	7.413628994045464E-9	0.42968476640447056	-580.1342279404341	11145.237359284147	1006.3666494058426	344.9711505486474	816.7328914307442	41.01136681416528	5	37	24	3	8	0.17984710719396893	0.34071406569606194	0.3028984943537435	0.1765403327562266	
4180000	-9841.613644370202	-9262.571800939171	-579.0418434310309	-9262.571800939171	139.41813428875656	3.952878894721403	3.8420504613733325E-4	0.5399441972280798	3.705797751562109E-4	3.6578684232682635E-8	0.5262945932533551	-543.2100930009229	4372.758407822029	878.3844765153328	228.70696506858036	151.10172735119798	28.90778872470029	8	35	22	6	6	0.18846778054940583	0.3373625266718223	0.29762936002254625	0.1765403327562266	
4190000	-9955.474459850791	-9288.817438627411	-666.6570212233801	-9288.817438627411	327.8124589084889	3.952878894721403	1.1703807058815136E-4	0.41624121514057877	1.134042509864334E-4	2.1163944118239365E-9	0.4110394766366793	-628.6386419042512	14966.383935709473	2703.2840774988017	580.8935335682401	40.50797920683574	11.249203883507127	6	39	24	7	1	0.18846778054940583	0.3373625266718223	0.29762936002254625	0.1765403327562266	
4200000	-9914.040793555374	-9285.585646614785	-628.4551469405886	-9285.585646614785	224.81658146393042	3.952878894721403	1.8224641015444595E-4	0.3123654602683756	1.7677374951705974E-4	3.1163128745784754E-9	0.3258969883034254	-591.0641405163842	10446.458633148228	1768.3359681974146	559.9608745000887	86.71886607304451	25.841211099273238	4	31	36	1	5	0.19113464083507786	0.3373625266718223	0.2949624997368742	0.1765403327562266	
4210000	-9902.669401133207	-9272.224510367596	-630.4448907656124	-9272.224510367596	255.4014024457928	3.952878894721403	1.8602948254243165E-4	0.4373199632499357	1.94097367741459E-4	7.283812207295013E-9	0.44437711134312385	-590.3457911726196	10340.277202551746	1010.7372256061183	533.6434188116854	611.3547830937757	41.785900805024724	7	34	24	4	8	0.19113464083507786	0.3373625266718223	0.2922601020649433	0.1792427304281575	
4220000	-9886.637748785462	-9271.795765182569	-614.8419836028929	-9271.795765182569	210.51810391190523	4.288757598889784	2.3493550664107688E-4	0.4878296392735231	2.312944559796405E-4	1.489647003566051E-8	0.5372288468445614	-577.9883730337542	4153.72880127177	925.3031877752211	359.90129830084106	11.817567370489831	46.28029198431531	16	29	25	5	2	0.18617697281295417	0.3328465618957202	0.3006623823732419	0.1803140829180847	
4230000	-9942.271895101341	-9260.879190671878	-681.3927044294632	-9260.879190671878	380.0740494063665	4.238683714832297	1.1374064733988999E-4	0.3249420774404613	1.1115912648532368E-4	1.686461755186278E-9	0.3622632971744986	-640.7381120361463	6870.053974916943	2530.1417984044024	835.7947716688367	890.1371673485208	44.73798165325341	14	26	28	2	7	0.18617697281295417	0.3328465618957202	0.3060441552208662	0.17493231007046037	
4240000	-9941.184745309327	-9257.119495373268	-684.0652499360582	-9257.119495373268	496.4672518922086	3.6467198411659787	1.0523080009884358E-4	0.5960860769480596	9.820727661034021E-5	4.7619132616187554E-9	0.6613591630066714	-643.2449886697996	19651.24320765728	2942.6195183615305	872.7379282555688	109.75228235631798	44.01542567755058	10	32	29	1	5	0.18617697281295417	0.32990204596234335	0.3060441552208662	0.1778768260038372	
4250000	-10005.444635042957	-9252.368560918641	-753.0760741243158	-9252.368560918641	1290.6951787204728	3.6467198411659787	3.942736111763098E-5	0.5669878551601903	3.797781327768297E-5	5.08734791723302E-10	0.5639329785130464	-708.6158738408528	32378.753851770205	9576.056520749218	2260.1191375116687	94.8982101412409	109.48769320226823	7	32	32	2	4	0.18238208903226263	0.3311278356526264	0.3147359740009061	0.17175410131420576	
4260000	-9941.689316344819	-9269.565514383687	-672.1238019611328	-9269.565514383687	440.4733135782214	3.8779034923547395	9.51577158623998E-5	0.43302773491228364	9.279720929762993E-5	1.4870312406820736E-9	0.42183810800633914	-633.0635166103103	12662.5298088697	2238.371581073389	950.4743060376613	98.45488165296834	18.10341342455941	8	32	30	2	5	0.178233800779881	0.3311278356526264	0.3147359740009061	0.1759023895665874	
4270000	-10003.262423480408	-9274.052790369593	-729.209633110815	-9274.052790369593	882.9036352640678	4.166398328147656	4.103495668078328E-5	0.39107794960241454	4.026744132977388E-5	2.933557566663675E-10	0.42450448300835875	-685.6193149835012	46467.32381189542	6160.738200830695	1360.1544300228668	23.46076949384203	60.494601546576966	8	25	36	6	2	0.178233800779881	0.3311278356526264	0.3147359740009061	0.1759023895665874	
4280000	-9983.256515427354	-9275.52569688036	-707.7308185469933	-9275.52569688036	637.3215914415035	3.969067319731619	6.258348158212937E-5	0.3558673820555311	6.121222812358507E-5	5.126041161770511E-10	0.3716524648602202	-664.2335912008774	81372.50503037969	5965.55974459627	1694.1132590645898	20.415531059079754	30.91873617638173	7	24	38	7	1	0.16448926738126665	0.3448723690512407	0.3178396281602098	0.17279873540728372	
4290000	-9880.592294031829	-9259.998231543197	-620.5940624886313	-9259.998231543197	205.24124395913728	3.9120461981279213	2.007510370883624E-4	0.49450767525156075	1.8187005676700854E-4	8.218335962362055E-9	0.48436761041346865	-586.0033966864044	3985.8145975680927	1025.2993299253228	559.9666582465675	23.286543972663427	9.425410711141355	12	28	30	1	6	0.18760127516155314	0.3383266317795906	0.3178396281602098	0.1562324648986473	
4300000	-9864.567540165443	-9288.088536181805	-576.4790039836367	-9288.088536181805	122.34153341909095	3.9120461981279213	3.364156260073152E-4	0.4732980558430114	3.0370038658707074E-4	2.2889918140587725E-8	0.4811499935642774	-543.293946672864	6186.654680358297	1596.7703979426874	225.59965204892669	7.632738970140816	1.4415506135429534	9	28	33	6	1	0.17253819372532414	0.32921901049307706	0.3133692384833131	0.1848735572982866	
4310000	-9858.883349007867	-9253.655057609569	-605.2282913982983	-9253.655057609569	186.09932043703822	3.778345328987838	2.475473910186772E-4	0.44919811092024	2.2313626855747351E-4	1.0136309690417556E-8	0.4249595078568349	-571.9897325982605	3798.7143802643454	1383.3596276291335	317.0262017214696	9.924544423357103	6.914853565595434	10	27	33	5	2	0.1997354253650014	0.3253323208892114	0.3133692384833131	0.16156301526247502	
4320000	-9857.415983736082	-9255.786720898072	-601.6292628380098	-9255.786720898072	159.14808876683978	3.6238119280797343	2.494259476562156E-4	0.4682453212434711	2.4913056077935857E-4	1.4597007678017787E-8	0.4815242063126176	-567.8588494946254	3551.1337021642844	981.7481525709471	323.7201301475373	38.25573398962146	8.317630760379217	12	31	28	1	5	0.1935342390597689	0.34203410964580766	0.3028686360319493	0.16156301526247502	
4330000	-9861.35622962052	-9255.957278876518	-605.3989507440011	-9255.957278876518	198.76971725127316	3.8172800649085907	2.2487568055316594E-4	0.5643888535050982	2.191632873358925E-4	1.921833762423003E-8	0.6072652336757216	-570.2170370259682	6541.727337941472	1245.6508318765214	237.7681088076154	10.221626773940018	17.34872281919549	15	23	33	3	3	0.18514675147496717	0.34203410964580766	0.3028686360319493	0.16995050284727675	
4340000	-9875.590209247359	-9272.82415281073	-602.7660564366297	-9272.82415281073	192.67450374825276	3.8172800649085907	2.20571999870675E-4	0.4341038771979614	2.2614568193141658E-4	1.0902081340472377E-8	0.44426721852745954	-566.3225576200339	13519.551260720576	1970.469953349462	259.5339304350467	20.268491554793584	16.354981765521064	7	30	33	5	2	0.18948883000568337	0.34203410964580766	0.3028686360319493	0.16560842431656056	
4350000	-9883.095912181967	-9268.340430317032	-614.7554818649347	-9268.340430317032	197.70463730699538	3.8213957557677456	2.3227758774902607E-4	0.34098170408923084	2.371924962266478E-4	7.586053459629203E-9	0.37396872040951107	-578.3359612544691	7861.729552209359	1021.8844182971811	256.7306434345327	143.54021101471787	49.67380572785565	13	27	30	2	5	0.18948883000568337	0.34101462436442315	0.2960084749504976	0.1734880706793968	
4360000	-9849.328702444755	-9286.21050419003	-563.1181982547248	-9286.21050419003	109.72831018580032	3.8213957557677456	3.2619604092935995E-4	0.3546155715780378	3.1628672977104696E-4	1.3082318406361952E-8	0.3639059628701796	-523.3846512813625	2995.563599864666	1864.588571922228	154.0360102532353	643.1244713357131	3.8056453622430855	11	24	30	4	8	0.19143185879979815	0.33907159557030836	0.2960084749504976	0.1734880706793968	
4370000	-9815.560731864782	-9244.502520390806	-571.0582114739746	-9244.502520390806	124.45443713312932	3.8213957557677456	3.397298477776836E-4	0.6530296629204851	3.107868743455097E-4	3.0270295830317285E-8	0.5745338367949365	-533.0029267652591	4206.2440190104	1136.3358878649365	260.41031972735396	377.847841919114	6.87808871790139	4	32	29	4	8	0.19143185879979815	0.3244985502157265	0.31058152030507946	0.1734880706793968	
4380000	-9868.071966779591	-9268.340086644677	-599.7318801349131	-9268.340086644677	167.31336603020995	3.2213704142330672	2.2528678888253796E-4	0.4800925956618249	2.3704541272945648E-4	1.13521439649158E-8	0.4722045077590334	-559.1163178857664	19433.174798791093	2201.1226517629307	179.06060789393035	331.07094106827054	20.89614546697217	3	34	19	13	8	0.1960689724909535	0.31819829961839713	0.3122446572112535	0.1734880706793968	
4390000	-9854.036162337174	-9260.974621247082	-593.0615410900916	-9260.974621247082	149.5491649749605	3.6308317282545874	2.527146764529677E-4	0.47514078031308105	2.5930849734413927E-4	2.106941554342158E-8	0.5577316875077977	-552.4272583837404	11587.318657062413	1519.107933369236	298.03506227958866	587.4908405031653	17.242650123017366	3	30	32	5	7	0.19644312926234453	0.3295851376956709	0.30477780892258055	0.16919392411940495	
4400000	-9945.824834039971	-9253.370349442459	-692.4544845975116	-9253.370349442459	493.7835023558194	3.6308317282545874	6.865144046775605E-5	0.5162765256647782	6.840372089922968E-5	1.2598038005354368E-9	0.5390568577637724	-647.5271435075992	49838.41145802711	3613.7182579820196	1468.7943083043772	670.6369904716936	18.581617009431312	3	30	35	3	6	0.1895710504213096	0.33366992939379214	0.3006930172244593	0.1760660029604399	
4410000	-9894.503039625446	-9260.739018761982	-633.7640208634633	-9260.739018761982	212.44484052293646	3.8178510338082843	1.8101348069160213E-4	0.553843309106802	1.6912083019179306E-4	9.128302741168914E-9	0.5626413730477869	-593.9783215330574	4027.7299402583817	3646.469581195562	611.5083515385802	473.15834982337594	14.66046091905884	9	22	30	9	7	0.18216651101057904	0.3410744688045227	0.2990524651039284	0.17770655508097077	
4420000	-9934.99033992044	-9277.343567459357	-657.6467724610828	-9277.343567459357	362.9135299414557	3.819883204975041	1.2498898473579448E-4	0.32071768251197685	1.2772516734170538E-4	1.791215683221575E-9	0.3450517131119966	-615.4613210931237	12530.413057002255	3336.558531041786	518.7084322863599	978.9852206769751	84.3535794170094	6	27	26	10	8	0.18216651101057904	0.3410744688045227	0.304699613697993	0.17205940648690618	
4430000	-9972.636720204486	-9277.46238453844	-695.1743356660472	-9277.46238453844	511.4793803460802	3.819883204975041	9.325912255626795E-5	0.469155116773296	8.862675619024951E-5	1.8717193009713694E-9	0.48643354031769365	-649.1924011396246	58883.91628283168	3862.3845939925677	675.3741100431702	1137.741524889752	54.04187573906451	9	29	22	9	8	0.18216651101057904	0.3410744688045227	0.304699613697993	0.17205940648690618	
4440000	-9932.070904323673	-9267.53239554987	-664.5385087738025	-9267.53239554987	347.3842237029011	3.819883204975041	1.0590652953210053E-4	0.43525643941750763	9.96814952041377E-5	1.8688152318470693E-9	0.43908188553719985	-621.8693641551661	31688.967626713387	2407.705416246048	414.3978747839145	562.7871118209172	45.6058610235012	5	30	20	16	6	0.18411857667641032	0.32933906051204165	0.31158526655804625	0.1749570962535027	
4450000	-9895.515584983164	-9264.754846885548	-630.7607380976169	-9264.754846885548	213.58023265685657	3.728663530234164	1.7756205810359217E-4	0.48246988559689874	1.70452791779702E-4	6.758480193165607E-9	0.4786735430282065	-590.4789884003019	11159.223945804359	2566.3855461566827	766.9720115245375	358.6470805709594	7.206873293527223	9	29	4	29	6	0.18411857667641032	0.34237267346767236	0.3022074420029132	0.17130130785300504	
4460000	-9898.26304095427	-9258.137224592372	-640.1258163618982	-9258.137224592372	251.54392522662533	3.5849474886363497	1.3757983416535501E-4	0.40192829876046693	1.377670955433069E-4	2.655048666368156E-9	0.3762079449881421	-598.2487677144586	30246.014634864598	3016.836905231241	538.992283198605	391.87965081218823	22.08271664118734	6	28	8	28	7	0.1863097160418553	0.3401815341022274	0.3022074420029132	0.17130130785300504	
4470000	-9907.44491183853	-9264.265249075153	-643.1796627633755	-9264.265249075153	235.73973415319085	3.584482562268855	1.7194500013242755E-4	0.48957409609440633	1.6679851047898334E-4	6.1586410049266535E-9	0.4645158859954233	-600.6894159014121	12261.042907045343	1656.316477152011	2619.460360424748	459.3403481115069	59.04079983849232	6	22	8	34	7	0.1863097160418553	0.3401815341022274	0.3022074420029132	0.17130130785300504	
4480000	-9898.342460865342	-9274.534149732066	-623.808311133276	-9274.534149732066	206.40069326628273	3.9726616633814635	2.1852039831314802E-4	0.5595727378967297	2.0486552111819952E-4	1.1738816113500373E-8	0.5265931065844854	-582.3310964577167	10007.28180530693	3560.858121514856	326.8636017695667	548.0859475235359	32.423279073360355	3	22	10	36	6	0.19002785296737748	0.33373832577717466	0.2984893050773911	0.17774451617805778	
4490000	-9964.2563584672	-9256.509160146217	-707.7471983209833	-9256.509160146217	534.0598402630109	3.636311211050133	8.190658817753445E-5	0.5815094225526821	8.004086849776009E-5	2.2755304978907466E-9	0.6061484383995385	-663.484468068378	10361.95378738227	5404.6835686022	2998.824605000527	1206.112865428939	36.999928611495136	13	16	10	32	6	0.19002785296737748	0.32353611368739144	0.3086915171671743	0.17774451617805778	
4500000	-9921.784475328897	-9249.842504589617	-671.9419707392811	-9249.842504589617	489.25449717023974	3.851355747750455	1.1972099295197379E-4	0.43463165954162203	1.1407378341676331E-4	2.7638788339356908E-9	0.46479661048926546	-631.0889469964633	7364.736638363498	3880.578647164666	801.3967623258402	564.972187274756	114.56412912385893	18	11	27	13	8	0.18589905720704442	0.3104781038625745	0.3217495269919912	0.18187331193839085	
4510000	-9916.523521933907	-9271.160368145516	-645.3631537883899	-9271.160368145516	288.65632875125823	3.9383437327119952	1.5920618259535562E-4	0.410034930211568	1.6404154316094745E-4	5.089521355143764E-9	0.4361205814935319	-609.0147290577302	3726.229277093266	1097.5942540820743	778.8299774187686	62.114036578729014	60.766007408934954	23	23	23	1	7	0.16541674032653852	0.32920984850744467	0.32260946193882456	0.18276394922719325	
4520000	-9942.960772418455	-9264.377806093848	-678.5829663246084	-9264.377806093848	430.2126513211411	3.9383437327119952	9.60714991130248E-5	0.40467495629426725	9.819341983441288E-5	1.3540041840020395E-9	0.38316152232863326	-640.3699222933192	6742.202816086451	2046.586304217089	520.6193096387667	161.307579725359	115.90444996849172	26	16	27	6	2	0.17858986121116904	0.3462197597304981	0.2904804923736094	0.1847098866847245	
4530000	-9918.905263277666	-9271.699999356848	-647.2052639208183	-9271.699999356848	292.45694540941764	3.496517365009964	1.5653657630350972E-4	0.3443120695035882	1.5370350473173076E-4	3.0421203026539444E-9	0.349877684884655	-609.6439469923487	3981.99581753178	1886.950131430056	361.75049520493684	403.6327627124771	44.25167052662126	30	11	13	14	9	0.19911193499271307	0.34677381764446136	0.2980391675717722	0.15607507979105442	
4540000	-9923.15666200901	-9260.441266700274	-662.7153953087363	-9260.441266700274	340.8004102975086	4.042681727826814	1.2954129431569776E-4	0.45604733422751315	1.3392512229066028E-4	3.4735347290609948E-9	0.444606736615216	-621.6672969589679	5048.492550009358	3778.3415085991583	331.8703666724147	657.3045454907124	258.527154422976	2	36	13	19	7	0.1694022289323993	0.3310505829705176	0.32958311791788386	0.16996407017920023	
4550000	-9936.548406746073	-9275.00709037001	-661.5413163760629	-9275.00709037001	441.99106595008965	4.042681727826814	1.2600039665326316E-4	0.4267349735670743	1.2258441257563958E-4	2.5257830652175103E-9	0.41075954706423734	-616.9561961511691	9967.437137200477	3699.54106774679	322.2710144859481	1353.6510397309264	221.25485224959516	4	33	28	5	7	0.18003075587341025	0.3373887237388127	0.3212791512897987	0.1613013690979793	
4560000	-9897.01795472283	-9267.946502993545	-629.0714517292855	-9267.946502993545	330.0617260061235	3.7308874196218955	1.827267312966981E-4	0.546951735981323	1.8181870594413162E-4	8.772688433023183E-9	0.510112479803507	-591.3571348876909	10710.834078706146	1770.5094547823019	294.2464096312614	80.16993619683201	42.274864912638776	7	34	31	2	3	0.18003075587341025	0.3373887237388127	0.3034931584884534	0.17908736189932464	
4570000	-9920.128492933854	-9261.628265302614	-658.5002276312405	-9261.628265302614	271.2552940265729	3.411329541129162	1.3766888656644962E-4	0.47126119210239653	1.4087754444368458E-4	3.5748131664556877E-9	0.43322892122750073	-620.8462032275116	4965.938620415946	1893.16647461356	407.9694274176388	232.95938241998138	81.9914429764507	18	29	21	1	8	0.18093975878917504	0.3391647007332016	0.3025841555726886	0.17731138490493573	
4580000	-9892.343763443912	-9265.092904038314	-627.2508594055979	-9265.092904038314	220.7819992142451	4.492983659573332	2.0706844104580624E-4	0.41514844378117477	2.1806064039764944E-4	7.545473086974222E-9	0.41006807204690354	-589.9525988009563	4095.3101757193494	1375.2209445223655	454.45547198034745	284.3829099591811	38.471572232355946	11	41	4	14	7	0.17659740259306564	0.343507056929311	0.3025841555726886	0.17731138490493573	
4590000	-9906.600191818665	-9270.297549967398	-636.3026418512678	-9270.297549967398	265.7477288014698	4.0742086070392105	1.5000169487522884E-4	0.42172634037363615	1.6387025540073036E-4	3.911082054993015E-9	0.3945744939696261	-599.0743365679114	8435.695025069655	1351.16540382697	381.3653635354896	22.68356036379064	50.66706571172036	13	35	22	5	2	0.1796310770887357	0.3360493316776794	0.3070082063286501	0.17731138490493573	
4600000	-9895.449413628321	-9250.310023864256	-645.1393897640652	-9250.310023864256	356.99103197373455	3.7893419721673913	1.5864604564216474E-4	0.49209653457893054	1.6336290859119437E-4	4.623979380065292E-9	0.4317261467077704	-600.9868841511804	16703.525872330243	1790.4626937892397	361.7470166228181	1263.4355823160956	97.59797342937334	6	40	20	3	8	0.1788931865972999	0.3270152415811915	0.31678018691657384	0.17731138490493573	
4610000	-9925.480739891282	-9274.124373441753	-651.356366449528	-9274.124373441753	270.73760042998964	3.7893419721673913	1.3794550985688644E-4	0.47726050025938654	1.469067790925283E-4	3.865395734655859E-9	0.4493961381059104	-608.3237509501887	6655.660603795498	1739.281183832981	244.05410302944978	1135.0478089139342	147.21671302931588	12	32	22	3	8	0.19407703936883422	0.3270152415811915	0.30159633414503956	0.17731138490493573	
4620000	-9935.680446862723	-9281.501787297382	-654.1786595653404	-9281.501787297382	333.9912641397418	3.7893419721673913	1.3325662004266811E-4	0.3534659150118154	1.3928929375553123E-4	2.2763866762810703E-9	0.3490676722533046	-611.418411126848	18212.289982455823	2693.8728130029153	253.34961715865737	731.6923047288764	141.26795713609474	4	40	21	5	7	0.18957733863561052	0.32429566068562515	0.31456335870645624	0.17156364197230914	
4630000	-9974.150840554754	-9250.076204164066	-724.0746363906868	-9250.076204164066	815.7397279029638	3.388993644196733	6.333647830825012E-5	0.5488077054467287	6.584147949511909E-5	1.246796908135597E-9	0.5617944225631062	-674.6193261918388	14390.469054599364	5332.122164896503	700.4887310471307	4153.765181591731	160.66021232851332	7	39	21	3	7	0.18957733863561052	0.32991260777061776	0.3136589747458339	0.1668510788479389	
4640000	-10071.868448154182	-9270.243753462746	-801.6246946914366	-9270.243753462746	2310.7169012906284	3.7044323296283195	2.1076293292396696E-5	0.48011717978353036	2.1974894634422035E-5	8.587934428135226E-11	0.44534556521311686	-752.5982108645883	63054.65251694096	11970.300944136483	2024.1422141307003	2219.8474503317448	1165.8227340461035	7	38	20	4	8	0.18957733863561052	0.32991260777061776	0.3136589747458339	0.1668510788479389	
4650000	-10097.554372683137	-9292.346945520629	-805.2074271625081	-9292.346945520629	2369.1518195739436	3.7044323296283195	1.8648884700893865E-5	0.47365363013283723	1.7720124966217583E-5	6.318396013700874E-11	0.44873284708664885	-753.1203299391868	127688.83223219913	9248.259050489183	1518.9698966816336	4673.621594559586	656.6272929895933	7	39	21	4	6	0.19328579691511147	0.3319703837223442	0.3116011987941074	0.16314262056843795	
4660000	-10015.435174822554	-9279.154014978196	-736.2811598443592	-9279.154014978196	898.5916811557172	4.035283273430433	5.313782003674522E-5	0.3529343958167682	5.214446023976923E-5	3.3219136605389893E-10	0.35605269834972386	-686.6339552269726	41455.275478634045	4092.818150711819	381.44232781256557	2367.3840624047402	212.20940589489197	8	43	10	9	7	0.19328579691511147	0.33296838066803486	0.2885396335844889	0.1852061888323658	
4670000	-9900.75000311473	-9265.567175963442	-635.1828271512874	-9265.567175963442	269.8768996852061	3.369296671354297	1.7256326464720712E-4	0.39811034742023593	1.6181615718115745E-4	3.78558948525155E-9	0.3706654930913723	-596.0103519097499	7535.288278611122	1242.0396740169813	464.6785350485274	591.7217784731679	20.317780952527134	6	46	11	7	7	0.1939124572234976	0.3500710571528867	0.2885396335844889	0.16747685203912785	
4680000	-9946.81279296838	-9256.809957891423	-690.0028350769579	-9256.809957891423	476.8438209652375	3.6316510563392397	9.107724202721019E-5	0.4566437856975952	9.190269716069665E-5	1.4962822446695832E-9	0.44126866746031546	-645.7091707334432	39075.538074746415	2914.909434352175	1450.0972150960918	685.9526597802047	129.34612366406319	6	40	6	18	7	0.1939124572234976	0.35544894270537003	0.2831617480320056	0.16747685203912785	
4690000	-9942.815885924554	-9265.482601109446	-677.3332848151075	-9265.482601109446	455.8797922058098	3.7834464220084265	1.3143218691393177E-4	0.5387006801511199	1.2266932834101483E-4	4.064051428131663E-9	0.5223714471232096	-635.2020137295191	8510.9924433002	1588.096712329355	1650.0739391408817	872.5908238808479	229.0983907752805	8	19	20	25	5	0.1908939999440733	0.32863156439762936	0.31299758361917057	0.16747685203912785	
4700000	-9953.946066470537	-9268.904750503609	-685.0413159669288	-9268.904750503609	526.9296455193492	3.5331629291827795	1.130054431933032E-4	0.45220702805563134	1.0994045766521574E-4	2.474494953714197E-9	0.4617882371399022	-642.4129577972517	8565.018554062935	2847.0799895887835	2173.9145727304403	1195.1943672527657	83.76730851475112	9	13	23	25	7	0.1908939999440733	0.3442795970939411	0.31209441420180534	0.15273198876018132	
4710000	-9983.598261183672	-9269.73666151312	-713.8615996705519	-9269.73666151312	621.5621116032371	3.778650087631239	7.207475823433581E-5	0.44354651824989344	7.443134480325139E-5	1.209242276167161E-9	0.47899228389646287	-670.8634586652903	17024.151173697253	4013.6691494796482	842.0965674309552	368.16984583640664	575.5028328170365	11	29	11	6	20	0.19179228399274983	0.3305944712813919	0.31209441420180534	0.16551883052405406	
4720000	-9906.423049360841	-9245.32105484294	-661.1019945179011	-9245.32105484294	397.0076139171849	3.778650087631239	1.2842835451307253E-4	0.5849030888320531	1.3287439386676698E-4	5.317669289489834E-9	0.5541056384229133	-621.0066787748643	9497.773486224814	2299.2123749868074	562.9709740174482	292.44972026873376	115.92397003757242	11	32	1	29	4	0.18932109932274754	0.33289297394608536	0.3122670962071142	0.16551883052405406	
4730000	-9950.69482553884	-9266.773196790184	-683.9216287486563	-9266.773196790184	492.5398388403061	3.612911425457473	8.913904779054783E-5	0.6281475297967914	8.930364956026976E-5	3.354448808005997E-9	0.6711573676052355	-639.9916361473381	37330.594350862164	3043.786930444722	1076.1360799300405	401.9623881803386	141.66566383717156	9	35	1	27	5	0.18619695246706522	0.32387987550446756	0.3144230716174167	0.1755001004110516	
4740000	-9938.356634019694	-9266.123395865872	-672.2332381538223	-9266.123395865872	521.0261360814038	3.612911425457473	1.1052468282011664E-4	0.5392417966111538	1.0285060429165292E-4	2.9454368978116606E-9	0.5302589904596937	-626.7159444056057	28022.87680897922	2622.627309418019	3101.297830358626	429.07902145849806	530.2269761043333	4	30	8	19	16	0.18619695246706522	0.320810463616505	0.31249920092003797	0.18049338299639292	
4750000	-9976.851189272063	-9254.752547169623	-722.0986421024411	-9254.752547169623	800.981606063896	3.811144715503567	6.378690919945021E-5	0.647126019731019	5.897000795234877E-5	1.2215637515036642E-9	0.5772806686883855	-677.1229419382843	27791.481362261755	3379.9947343639215	804.0752606212056	914.4106552767815	491.4784173999102	8	40	19	2	8	0.18914064296681227	0.320810463616505	0.3273381796290496	0.16271071378763427	
4760000	-10079.73815444213	-9285.074849967099	-794.6633044750299	-9285.074849967099	1804.9368159729981	3.249992662030426	2.51616174969391E-5	0.586733660847687	2.4217939231970022E-5	2.1235665374823414E-10	0.6383437600122902	-743.5245587969177	224875.46132875627	9238.020353978112	3317.727917442014	2041.8617604390902	332.17136211860026	6	40	9	13	9	0.1994470892650953	0.320810463616505	0.31703173333076656	0.16271071378763427	
4770000	-10082.0615034817	-9254.70726116704	-827.3542423146606	-9254.70726116704	2866.271523816056	4.163680257731073	1.7349033049082713E-5	0.5851157545772284	1.7610529661447682E-5	1.1470896172576393E-10	0.6323274373352014	-774.8037313411546	100949.47529941064	9243.226785620449	14599.059548078163	2701.034131254469	766.3583431969437	9	24	19	19	6	0.1994470892650953	0.34613607871074586	0.2917061182365257	0.16271071378763427	
4780000	-10040.447543666618	-9253.406979751133	-787.0405639154843	-9253.406979751133	1804.8255036774287	3.7559848564896314	2.4311137055919217E-5	0.5374344210865174	2.4344828464891686E-5	1.8107576938443314E-10	0.5714145172984669	-736.2172004719633	61338.57281407115	2584.281903359471	7341.932640703497	3451.111023699629	222.0066528238742	9	17	28	17	6	0.1994470892650953	0.34613607871074586	0.2947815496621006	0.15963528236205937	
4790000	-9983.6242359442	-9245.779892127473	-737.8443438167271	-9245.779892127473	1013.2243105244612	3.7559848564896314	4.934979079624451E-5	0.4520305463786839	5.125471455645816E-5	6.589203295941505E-10	0.4990018735124877	-690.0674940530504	34340.90004481412	1482.9783323979618	2954.47913046247	3486.8647536229564	258.6293707172422	6	1	46	16	8	0.18802279729427007	0.33649935753917276	0.29989962936543696	0.17557821580112132	
4800000	-10011.650248823538	-9274.43730556988	-737.2129432536589	-9274.43730556988	850.2357419876278	3.734246287202437	4.310139212528117E-5	0.4858644980807109	4.64073223487388E-5	5.322061265430215E-10	0.5203603493282631	-689.8183504821759	29005.406472611096	2014.7662691088703	5276.455874238438	1560.897019306321	99.30039611712951	8	11	37	14	7	0.18604049914469664	0.3312544020780729	0.29989962936543696	0.18280546941179462	
4810000	-10021.354582205153	-9267.439274433556	-753.9153077715963	-9267.439274433556	1032.5179748138783	3.6288927994559077	3.714082778898139E-5	0.4647932665805455	4.133822780205412E-5	4.0053987599142715E-10	0.5064363857667044	-705.3225619067929	51338.796736126234	3647.9283173560184	4228.384209370337	3188.312026722575	456.32632491797006	8	13	31	16	9	0.18604049914469664	0.33954607324718994	0.29989962936543696	0.1745137982426776	
4820000	-9992.68449473723	-9270.169678184462	-722.5148165527675	-9270.169678184462	1065.5803745534356	3.6288927994559077	5.2661187035104414E-5	0.508690922697576	5.635830728834215E-5	8.028992195512225E-10	0.5018173365814336	-676.1942762905772	32483.768303713576	1993.0523387961653	2579.349741185265	1972.230654015505	143.95196525435765	9	15	20	24	9	0.19961380057172912	0.32579305733381464	0.30007934385177976	0.1745137982426776	
4830000	-9967.187140866485	-9261.947277497182	-705.2398633693027	-9261.947277497182	597.5022751254536	3.6288927994559077	8.032145452996642E-5	0.40268196819011337	8.46311592566718E-5	1.266266293441265E-9	0.43005458596569873	-659.0256433818167	25602.58878649392	4503.836479622151	4661.1367582937655	1738.945984132455	144.4665852154177	6	8	19	36	8	0.19961380057172912	0.32579305733381464	0.30007934385177976	0.1745137982426776	
4840000	-9960.948639441387	-9259.078623486725	-701.8700159546624	-9259.078623486725	529.2406966312034	3.6288927994559077	7.727155585193604E-5	0.3669964386509728	8.139292939747518E-5	7.568581129745558E-10	0.35445075307451246	-655.4336656235824	37876.8273585459	5701.943094311372	4165.26283432897	1473.1199902035946	73.34076726970629	9	6	25	29	8	0.17569047758173117	0.33950876770045013	0.3102869564751422	0.1745137982426776	
4850000	-9980.732802007715	-9274.96604083845	-705.7667611692649	-9274.96604083845	539.315470048592	3.6288927994559077	8.52453282159976E-5	0.35133086512616324	9.037013491384721E-5	1.0640969191390758E-9	0.3815364193970891	-659.0124880280229	17864.820315813035	23535.81271851587	2151.4272700592246	1533.5908922381186	379.6540484593059	8	1	31	30	7	0.18289881141013042	0.3462345248354953	0.2963528655116978	0.1745137982426776	
4860000	-9990.619239903652	-9268.822956311064	-721.7962835925875	-9268.822956311064	623.0967743725305	3.6288927994559077	7.127607025942112E-5	0.3865890358090738	7.458414175306868E-5	8.133713076498294E-10	0.399624942553105	-677.8589479975288	22263.73709457688	5169.8751064185735	2068.7798539339096	828.1306783910065	94.46070778015536	13	11	24	23	6	0.19003016571705833	0.3391031705285674	0.2963528655116978	0.1745137982426776	
4870000	-10029.727512331809	-9262.794518575074	-766.9329937567351	-9262.794518575074	1124.0768247302867	3.516681189417369	3.630187580791066E-5	0.4375177292728711	3.8549785470962516E-5	3.1341798537490277E-10	0.4598534225153121	-718.8298711923273	38490.32069059261	11586.87422961857	4934.044200142361	2249.6915505095208	462.9364199640089	8	10	25	26	8	0.18553411599451466	0.3391031705285674	0.3008489152342415	0.1745137982426776	
4880000	-9920.787541422267	-9260.543400913759	-660.2441405085075	-9260.543400913759	324.43495416406455	3.6913963708784605	1.4454588569647E-4	0.41018929474915017	1.439712381391746E-4	4.267781614474561E-9	0.44510074600948113	-617.8901658129032	9719.855846508397	2356.473670773974	3313.18009693157	483.75537910470086	81.96227109272377	7	7	25	31	7	0.18271295235743198	0.3419243341656501	0.2968189883259614	0.17854372515095776	
4890000	-9916.502028678678	-9273.244611553899	-643.2574171247794	-9273.244611553899	288.4637054776847	3.858457518811723	1.745851424581934E-4	0.36673764593126806	1.7713226907506278E-4	5.813191626402937E-9	0.426388524309107	-601.8448081490867	9849.413148422429	1221.3411326801672	1326.6648903754092	957.2121707034282	63.221876417550305	7	27	8	26	9	0.17232031734892309	0.352316969174159	0.2968189883259614	0.17854372515095776	
4900000	-9872.41970032521	-9265.232518504328	-607.1871818208828	-9265.232518504328	195.6969608698862	4.025096875109723	2.7185456413368137E-4	0.47353334962127064	2.5222345806419046E-4	1.6900148258763258E-8	0.5007473229246642	-571.8023323706759	3472.6574570826747	612.3100171090526	289.98779786906204	170.6582631449979	51.603094469685196	14	26	24	4	9	0.18603995444350402	0.35324545626913945	0.29417198655850296	0.1665426027288548	
4910000	-9869.975950510652	-9280.746415061423	-589.2295354492295	-9280.746415061423	117.88487278625965	4.025096875109723	3.4231290246246635E-4	0.3120345460749598	3.485977100066667E-4	1.3800686612807527E-8	0.34082200942133256	-554.5340896737894	3291.659640324629	859.7544423428911	165.21034345421748	177.36375721643515	40.993462740505926	18	31	18	3	7	0.18603995444350402	0.34933660851643233	0.29417198655850296	0.1704514504815619	
4920000	-9869.668084117493	-9279.04600432373	-590.6220797937631	-9279.04600432373	161.31799475021194	4.252690099390323	3.5282722236877216E-4	0.3694241382541855	3.526791181454629E-4	1.721927799936877E-8	0.3709997130890423	-556.6186990038599	3097.474738497726	765.0863302782941	168.45815168909482	97.92124530779621	52.14871155952843	19	28	21	4	5	0.18559229478370845	0.3438949087551686	0.303736696481456	0.16677609997966816	
4930000	-9864.93588583025	-9259.44363733976	-605.4922484904896	-9259.44363733976	168.94865009074567	3.726235878020044	2.380589726096635E-4	0.5050237399953141	2.5051770891239034E-4	1.27052756121493E-8	0.4631794339319288	-570.8229008115716	5086.777703528985	1021.9364164627766	175.63279402695764	59.01413867492823	22.82183440908108	6	39	27	4	1	0.1878302074406472	0.33207788420493156	0.3133158083747543	0.16677609997966816	
4940000	-9877.841537393315	-9260.690484760724	-617.1510526325917	-9260.690484760724	200.9450730964731	3.726235878020044	1.9375017089905757E-4	0.5868394496490346	2.012606063605896E-4	1.4668437724543693E-8	0.6073824984811617	-579.3837771834403	5739.142308014658	1318.7974039246346	206.57007476961758	248.77856855992715	55.20897712684404	11	34	15	9	8	0.1878302074406472	0.33207788420493156	0.3006968828964608	0.17939502545796168	
4950000	-9910.421986723204	-9267.350269199336	-643.0717175238676	-9267.350269199336	297.7819261676524	3.726235878020044	1.5753509725719648E-4	0.5182635454140756	1.654509850482901E-4	7.322216575504588E-9	0.5037692488614074	-604.0476949557686	6816.341599410107	1362.0116660775668	405.55957974188794	319.5750528290761	229.87299973887676	9	35	24	1	8	0.1924193518914577	0.3221451722230637	0.31062959487832864	0.1748058810071512	
4960000	-10020.858176195386	-9256.490198788839	-764.3679774065478	-9256.490198788839	1523.7946298565705	3.726235878020044	3.3266034665779405E-5	0.49307950174958093	3.419011186916553E-5	2.754637606865861E-10	0.4993013289757296	-716.7482974256449	44324.31807814399	5707.1604822819445	1191.0352484316977	2377.767406085466	223.88373421269304	9	39	16	7	6	0.1924193518914577	0.3221451722230637	0.31062959487832864	0.1748058810071512	
4970000	-9908.208911519574	-9261.049839337617	-647.1590721819571	-9261.049839337617	409.6661628220035	3.7597616621813734	1.1648061800517452E-4	0.5129068026894247	1.2514693181446397E-4	3.483073753122764E-9	0.5027408575885087	-604.9210724388405	24826.879140725807	1575.5308093922868	726.3493247127649	545.8236799850313	55.687837859587	4	36	12	18	7	0.18856972584925416	0.347411336593232	0.2892130565503639	0.1748058810071512	
4980000	-10030.531723766857	-9250.997634466934	-779.5340892999233	-9250.997634466934	2063.3021387179433	3.8597531633780147	2.679701536714541E-5	0.6139706325510573	2.7985376450974896E-5	2.92859577281758E-10	0.6006655425618926	-727.3623605430012	123009.2275852138	5194.191473671977	851.2825460358546	3601.022404199511	205.63569833182007	5	46	10	10	6	0.18856972584925416	0.3439047717321854	0.29271962141141045	0.1748058810071512	
4990000	-9978.03099052786	-9272.697622957128	-705.3333675707312	-9272.697622957128	693.6437194337149	3.817596278927999	5.697849783070002E-5	0.5432599490845287	6.189891010420352E-5	1.3073340781379623E-9	0.5924107343604578	-660.064817350316	48814.83492674622	2994.3117249869397	1068.1363926337026	899.3360861726276	130.1265420646298	4	46	1	19	7	0.18856972584925416	0.3439047717321854	0.29271962141141045	0.1748058810071512	
5000000	-10014.946695253866	-9273.028741565387	-741.9179536884792	-9273.028741565387	855.1559779595736	3.5696817610979004	4.8473065015253145E-5	0.44588152745349824	4.9073664973001165E-5	5.33671997947346E-10	0.45985037367901577	-699.0384527119272	18616.75162524455	3104.2050257290643	1250.678633339624	675.8759608121774	237.65634944017782	17	34	17	2	7	0.1966080314026847	0.3439047717321854	0.2846813158579799	0.1748058810071512	
5010000	-9962.894269244498	-9250.105280433785	-712.7889888107122	-9250.105280433785	550.7045456873633	3.8493063928923297	7.668417798610362E-5	0.48350912610023766	7.549012876219551E-5	1.297387790838387E-9	0.4837145801898548	-669.7385078996299	12205.13125975921	3583.3860345617336	870.9598122784416	1073.74351697796	254.2293610024531	15	32	18	3	9	0.16575036864151385	0.3439047717321854	0.31553897861915076	0.1748058810071512	
5020000	-9949.439969424056	-9274.613711917686	-674.8262575063706	-9274.613711917686	424.559869276909	3.693050832727705	1.0912661480589108E-4	0.48530411663474055	1.0879194084513311E-4	2.635598491028528E-9	0.4620747161068531	-635.3352403850567	8155.032615555966	2100.017996167031	501.5846583623685	338.37027773022527	124.15735901593811	19	23	28	2	5	0.19055038670571323	0.319104753667986	0.3057016027804176	0.1846432568458844	
5030000	-10093.796598261453	-9267.001916215202	-826.794682046252	-9267.001916215202	2288.9783420162044	3.693050832727705	1.758873650458748E-5	0.4700112942875883	1.6691753286932204E-5	5.838806692673075E-11	0.4691077822450315	-777.2910394560729	59908.51401932288	27709.112982702496	3699.531229172135	1705.4272511148795	621.5903403835306	10	29	31	1	6	0.19055038670571323	0.326871054368556	0.3057016027804176	0.17687695614531437	
5040000	-10055.460976197533	-9254.193692113135	-801.2672840843994	-9254.193692113135	2000.212174206082	3.669158321910925	1.6972516081419993E-5	0.5099902180667089	1.7842610744473536E-5	8.347321467075106E-11	0.549514405839672	-753.9016825281873	70768.80315283967	13892.93523176271	2915.9019129036205	216.10616906172496	287.3429942561758	9	30	29	2	7	0.19055038670571323	0.326871054368556	0.3057016027804176	0.17687695614531437	
5050000	-10043.7284182277	-9251.809768409432	-791.9186498182678	-9251.809768409432	1334.6889402570107	3.4965917229723185	2.6167037162148605E-5	0.5452603407247028	2.7699317062327904E-5	2.92230312664811E-10	0.6328993012184667	-743.6473817965573	132619.1243913604	9602.623068720468	2599.1124223813	574.8993794091274	192.41289209631728	8	32	31	2	4	0.17033535696676091	0.3222524920018114	0.3221281463482638	0.18528400468316505	
5060000	-9976.6920256397	-9251.04072859518	-725.6512970445207	-9251.04072859518	645.3043176909171	3.4965917229723185	5.3583529206798167E-5	0.4480403025609261	5.5500939398323595E-5	6.133176184254775E-10	0.4589794837341054	-681.6332183993582	29519.684562905764	4961.05274622574	1520.3474620696559	629.8694855165705	133.60736973787874	12	25	33	3	4	0.188231632834214	0.33100169004753227	0.2954826724350898	0.18528400468316505	
5070000	-9907.050658623757	-9261.194545984446	-645.8561126393109	-9261.194545984446	320.4058843224889	3.549602985812272	1.3293471857757E-4	0.4508019034084249	1.4051740379139623E-4	3.919886710970061E-9	0.4652272862781353	-607.3442510167564	10128.004384333866	1144.5012318476845	527.7362475455137	199.21341453624746	85.84081777275973	11	43	14	2	7	0.18096982588720906	0.3382634969945372	0.3148532355273311	0.16591344159092375	
5080000	-9898.492065658807	-9263.650851548815	-634.841214109992	-9263.650851548815	216.43506925598908	3.845640093114002	1.77207444673492E-4	0.4415420174605919	1.750204306778353E-4	7.788398414277862E-9	0.49704583129033586	-598.4012511894385	6189.633195304606	1272.3145639752227	415.1131567458899	24.99139101067171	46.26942315472088	12	38	21	4	2	0.1952948537978216	0.33869368613624706	0.30052820761671856	0.1654832524492139	
5090000	-9884.301526713898	-9274.81237633272	-609.4891503811768	-9274.81237633272	178.69742215948128	3.5609188052403207	2.2748248556580763E-4	0.45653502682667874	2.207782462262242E-4	1.1384505641376976E-8	0.4676402751473768	-571.9957754925067	5679.100476026483	844.2752968552883	393.1838586209513	335.3886341777079	35.801499150279206	6	38	23	4	6	0.19017578794153286	0.33869368613624706	0.31404737432669116	0.15708315159553002	
5100000	-9872.982202653078	-9268.522271371035	-604.4599312820435	-9268.522271371035	165.9639593377515	3.9821156444898675	2.4812251027815055E-4	0.4653319684860894	2.3869639577032132E-4	1.1814849188394519E-8	0.46437819411820475	-565.0897372549721	6069.9970545926935	878.1477559138219	186.0903222808854	547.6332291576163	38.25281906005686	5	40	20	4	8	0.19017578794153286	0.32458765155555314	0.31404737432669116	0.17118918617622392	
5110000	-9921.848063128862	-9272.412014394875	-649.4360487339874	-9272.412014394875	291.1255788350406	3.6609619350398557	1.3262419957895893E-4	0.4195204989786018	1.3215495213416786E-4	2.589626887122397E-9	0.4094154456496926	-607.8308799223134	23205.90159995995	1992.6022084909998	904.2301977132165	428.1571610890158	10.664849373991059	5	31	12	23	6	0.19017578794153286	0.3409908058696249	0.2976442200126194	0.17118918617622392	
5120000	-9884.394520783108	-9264.61525094336	-619.7792698397475	-9264.61525094336	171.1550742697412	3.6609619350398557	2.207619117505646E-4	0.35289877130884	2.2645722665979516E-4	6.8451773551524275E-9	0.36164150133142775	-580.3822822772617	7656.857276526934	1403.6067102558166	1045.9398294945308	477.2902424987002	6.167397804997259	5	8	29	30	5	0.19017578794153286	0.3264473651499521	0.3121876607322922	0.17118918617622392	
5130000	-9898.015152255552	-9274.549788692068	-623.4653635634845	-9274.549788692068	211.0363930673762	3.7828251893467653	1.7956041217634933E-4	0.47019111794606117	1.923366207016446E-4	9.568580523032242E-9	0.5083647312963685	-583.9086329066866	5962.8702609445745	1391.2549145205367	1484.6505364667191	336.3523991614542	20.366257670175422	9	18	19	25	6	0.19017578794153286	0.3264473651499521	0.3121876607322922	0.17118918617622392	
5140000	-9880.816940321109	-9257.222557344177	-623.594382976932	-9257.222557344177	198.11672345145212	4.005997167454595	2.0052653765126357E-4	0.553226734655956	2.1477330948344337E-4	1.316734111201055E-8	0.5454102384006806	-583.076707601448	4160.313764630419	665.0817294241727	1919.7407659676187	363.506027032229	26.659154026379518	14	16	12	30	5	0.1828472854509973	0.3411574831319472	0.30080918314740024	0.17518604826965634	
5150000	-9917.209906291911	-9272.648525579054	-644.5613807128576	-9272.648525579054	252.69942465252336	3.4747228998054966	1.422227849910032E-4	0.49632844305051776	1.519044854580165E-4	6.079106797560867E-9	0.5431598454289779	-601.9727830552789	14969.236898637904	3102.107097411591	1727.7211937167253	654.5783839614329	15.32750137489059	4	2	34	30	7	0.18310337368278573	0.3411574831319472	0.30055309491561183	0.17518604826965634	
5160000	-9916.587890533325	-9256.289589147193	-660.2983013861319	-9256.289589147193	307.3041719037238	3.5420369080667027	1.2400125951924807E-4	0.4481296677896547	1.1491609182492148E-4	3.1150835481256892E-9	0.4641687884968432	-614.9769916918231	13581.117704019673	16351.596745250845	2871.283633336377	930.0963253722143	18.336056688345277	2	2	31	35	7	0.188036764864063	0.3355130502626647	0.30055309491561183	0.17589708995766157	
5170000	-9920.519573326927	-9284.770246086138	-635.7493272407879	-9284.770246086138	221.16503261502052	3.6491445620053136	1.7422703035898285E-4	0.4157829873547702	1.7447152538677647E-4	4.3764793139469785E-9	0.39909955455613455	-591.2010175605761	60863.17606019744	3265.630321686965	1606.070380296795	488.7543874353517	9.72518938603766	4	7	27	31	8	0.188036764864063	0.3466585522178802	0.30151842668979306	0.16378625622826481	
5180000	-9885.73830361438	-9263.861540765083	-621.8767628492976	-9263.861540765083	251.96053847078042	3.573037277643504	2.636801217076332E-4	0.509502680480095	2.448833966974817E-4	1.8101265881135132E-8	0.5296989917206588	-578.841446509609	22238.703376281745	1931.085030860093	2286.8877737374814	364.37133656534354	33.31557593425037	3	17	16	33	8	0.188036764864063	0.33464858839458306	0.3135283905130902	0.16378625622826481	
5190000	-9962.766243223195	-9278.68066056715	-684.0855826560452	-9278.68066056715	408.5361846162322	3.573037277643504	1.2871883949999222E-4	0.4347277158714497	1.133229993039573E-4	2.7464468818140744E-9	0.4375729030619272	-639.1334315527355	16429.471629865857	9779.69175310908	2921.3275983582757	882.0063272280942	322.8877416951748	3	3	38	27	6	0.188036764864063	0.3661271075353898	0.28050339352176923	0.16533273407877908	
5200000	-9990.52298012488	-9267.267551471803	-723.2554286530778	-9267.267551471803	594.2094865965817	3.5328835733986264	7.06566389623215E-5	0.4802533558583112	6.733819669764752E-5	1.0138575031519813E-9	0.477335356027441	-677.3569583759956	25830.565795702605	6181.676972083815	3634.958563467138	1372.5068519532822	61.13576783640562	2	17	31	19	8	0.19844620390579765	0.33409483832251013	0.2946330943583222	0.17282586341337114	
5210000	-10026.936579016787	-9271.449387356668	-755.4871916601185	-9271.449387356668	880.5615624693596	3.745295736151267	3.862854623321128E-5	0.5088193566474064	3.917353933998433E-5	3.9453760118534524E-10	0.5215457688822935	-703.2501724134312	234495.6007734826	7569.49953837209	9207.182147927679	1919.3762288809087	155.85924795847006	1	25	17	28	6	0.19844620390579765	0.33409483832251013	0.2946330943583222	0.17282586341337114	
5220000	-10012.868854543507	-9265.996511999923	-746.8723425435845	-9265.996511999923	804.4117827874885	3.745295736151267	4.483865101508424E-5	0.563345844405382	4.51743028016019E-5	5.501235704259537E-10	0.5538025893457801	-698.1923925104245	52359.8965920055	7823.378536963099	5294.754509343346	2041.1205232115724	76.04454565720515	2	8	36	24	7	0.20050091470107764	0.3419379824700429	0.2867899502107894	0.17077115261809114	
5230000	-9932.976042954038	-9266.26014261129	-666.7159003427481	-9266.26014261129	408.1671662238375	3.3849093623480737	9.389931151437075E-5	0.47827535036443447	1.0865529671077003E-4	3.12880730513473E-9	0.5481542320535928	-618.4725008073991	26422.486088369074	1848.5136658976553	7489.689981873754	1091.8843594777286	55.76375708212481	2	26	5	36	8	0.20050091470107764	0.3419379824700429	0.28255337098379385	0.1750077318450867	
5240000	-9987.743729396549	-9269.696851724253	-718.0468776722954	-9269.696851724253	779.9172250231345	4.161923092267937	5.728966124427706E-5	0.4127197431144532	6.120651859008076E-5	6.361463913420575E-10	0.42789377733425005	-668.932974008222	62626.72842884184	3569.7010054015172	7524.845134526703	1463.9650797775312	201.6678607084531	3	19	17	30	8	0.18794477870470255	0.34134695676559723	0.31531510604180873	0.1553931584878926	
5250000	-9962.98885802852	-9272.292811374213	-690.6960466543076	-9272.292811374213	530.0146939781953	4.161923092267937	8.794538894618304E-5	0.4093617786281067	9.481691547398474E-5	1.7862065924763849E-9	0.4649149596822313	-641.6683271906079	175168.75759671378	2264.4791092355485	2943.626915208749	1367.6182285181426	69.57689749556965	2	18	27	22	8	0.18794477870470255	0.34134695676559723	0.30281337144615006	0.16789489308355127	
5260000	-9917.978104216407	-9264.548088723022	-653.4300154933842	-9264.548088723022	329.90986567756795	4.161923092267937	1.5488998699988583E-4	0.365981083383832	1.5812687759600037E-4	4.344821286608013E-9	0.4160298170979866	-613.6015592290075	4919.7019289437485	2667.729425705129	1152.4920014204563	530.0593409804095	120.16585085784479	7	23	15	24	8	0.18330723441084615	0.3342115134892797	0.32056675144593605	0.16191450065393928	
5270000	-9961.141686673005	-9252.90026577516	-708.2414208978436	-9252.90026577516	528.0467321817594	3.992528714100423	8.580001660106316E-5	0.4366384413270969	8.716595778283524E-5	1.6222151358544575E-9	0.4698452548779903	-664.1786863802105	13497.261787915844	2611.0963802583856	2306.9408940307367	1659.2035245526356	87.77652860631198	10	34	5	21	7	0.18330723441084615	0.3342115134892797	0.32056675144593605	0.16191450065393928	
5280000	-9938.718536559456	-9265.649658214492	-673.0688783449641	-9265.649658214492	411.047834785466	3.3784170495863677	1.161705549962062E-4	0.4335369233505317	1.1919487326979881E-4	2.5644504768875516E-9	0.4359476349001278	-629.5263532566578	29001.90230251359	2839.9930004974663	1994.409742444901	527.4533202248501	80.51426455807349	6	37	3	23	8	0.18330723441084615	0.3342115134892797	0.3068538074483289	0.17562744465154642	
5290000	-9998.815556841499	-9262.178903854996	-736.6366529865027	-9262.178903854996	798.1632926583156	3.3874329485126626	5.719625091097317E-5	0.45199354626440186	5.73709346600457E-5	6.507522831867511E-10	0.4576644926337924	-689.4497594738008	30714.20503960846	5839.213141473613	4999.6848168735105	2130.965152996136	357.4151384277516	3	34	3	29	8	0.18670006746980022	0.33414422480462025	0.30691120346148176	0.1722445042640989	
5300000	-9888.83745308864	-9261.13267414624	-627.7047789423988	-9261.13267414624	213.5206365213251	3.7565139901762628	2.0201273913250854E-4	0.4947905990184169	2.0398265091177523E-4	1.0171269368795326E-8	0.5058329902656642	-587.3429056173918	13345.422310457257	1345.007903092999	1062.1477592161561	235.43571737700157	74.2271722876621	3	40	2	26	6	0.19685943058407734	0.30687953870756146	0.31939657117573195	0.17686445953263036	
5310000	-9905.841350075909	-9257.714602583968	-648.1267474919406	-9257.714602583968	409.56066748418266	3.7565139901762628	1.8013169929675515E-4	0.6302281590797831	1.6119539650271558E-4	1.1382297482462761E-8	0.6284442552215891	-605.6383111138947	9796.025190939195	1394.846039787785	2496.7004602196344	382.8642513793116	93.1704203604502	6	14	19	34	4	0.1950138642391264	0.3087251050525124	0.31939657117573195	0.17686445953263036	
5320000	-9903.437276573452	-9236.68100931183	-666.7562672616228	-9236.68100931183	338.5360600947911	3.7565139901762628	1.3224726471191569E-4	0.5633328041286433	1.297705206091864E-4	4.2849501977955924E-9	0.5157305261478583	-622.1548768276958	27282.045848772912	3087.728344717041	3380.9442203532435	380.8932095914421	78.78316251096176	3	18	22	28	6	0.19845869910061126	0.3361239701114089	0.30157742813482974	0.1638399026531512	
5330000	-9919.644782218438	-9274.829359233943	-644.8154229844946	-9274.829359233943	286.17853003127675	3.656233615388912	1.52128563136067E-4	0.4031250993977775	1.6114511553216095E-4	2.708475638662923E-9	0.3519429853068087	-603.0168388109302	12343.463109170241	2103.524939555325	266.2616851671156	740.3958904374417	73.96992813999339	4	42	9	15	7	0.19845869910061126	0.3361239701114089	0.30157742813482974	0.1638399026531512	
5340000	-9903.032806089232	-9271.127602603188	-631.905203486044	-9271.127602603188	276.8229008354153	3.631463054263706	1.5534240719780848E-4	0.4908937251079126	1.6027468184894183E-4	6.4829366376335395E-9	0.5117718844459184	-593.0481372069092	26570.384215681435	1829.8620794288386	333.12353036988674	67.35289813852567	16.823919572877003	3	40	27	6	1	0.17605387968471917	0.3330294744146627	0.3239822475507218	0.1669343983498974	
5350000	-9892.847597024806	-9266.344834290274	-626.5027627345319	-9266.344834290274	265.8796374959312	4.033410865184757	1.8037319470243088E-4	0.4245146677770257	1.8400240495034336E-4	6.437477225036594E-9	0.4418075198607912	-589.0211303788901	9561.125692660906	1533.8104801517916	442.3385452834253	96.2597263145257	34.05360883535332	2	36	32	1	6	0.18054442998768874	0.3330294744146627	0.3194916972477522	0.1669343983498974	
5360000	-9914.957564359063	-9259.059424953028	-655.8981394060354	-9259.059424953028	327.0732349694491	3.930434277298275	1.31502634747978E-4	0.4041245358032749	1.2976208779744044E-4	2.9786480702130045E-9	0.4229213863853104	-616.059874719778	12852.908951786989	2522.3021262939524	672.8989031469846	255.83946647205542	39.826237467089186	4	31	34	2	6	0.1780722701037841	0.3382176631312772	0.31836077537600604	0.16534929138893373	
5370000	-9907.064798354379	-9251.854813936372	-655.209984418006	-9251.854813936372	364.61016484122484	3.5730067538865007	1.2890320243992654E-4	0.403782734666437	1.333954755857241E-4	3.6944500004820935E-9	0.45879311239710563	-613.9772755931608	13038.196699037246	2169.8945408916356	733.5474507166718	696.4130794807567	62.59205827448531	5	33	7	26	6	0.18699297372246557	0.33749598663178326	0.3101617482568185	0.16534929138893373	
5380000	-9889.774296828831	-9244.933036313067	-644.8412605157654	-9244.933036313067	360.71796424596687	3.4648794899206017	1.787822697436371E-4	0.5029817210048024	1.6625964108830973E-4	9.175543568230347E-9	0.5675227492986179	-603.9934499261655	17816.277190112967	1375.6759188751603	300.88779349011895	444.8408802534677	102.33436727987898	6	34	16	13	8	0.18699297372246557	0.33749598663178326	0.30823660874111647	0.1672744309046358	
5390000	-9963.182031725815	-9255.967225221366	-707.2148065044489	-9255.967225221366	552.5562454044816	3.406783356820106	9.103863514200757E-5	0.5397706719532263	8.954379474758459E-5	2.3443349010440577E-9	0.5491901817863047	-661.831324754969	17559.712375666382	6350.609859014416	4814.509308974685	829.163311176065	201.27812332527782	6	27	6	31	7	0.18393832379130684	0.33749598663178326	0.3112912586722752	0.1672744309046358	
5400000	-9902.83871238347	-9270.480877777578	-632.357834605891	-9270.480877777578	350.5278064066883	3.400675598076884	1.7257602624947476E-4	0.39153729212481503	1.8222713365176186E-4	4.981310235916019E-9	0.3943937902832335	-591.815672826963	11402.525657626786	1332.9242281636136	1644.7451780430874	329.08028090661475	34.03122572718196	6	17	18	31	5	0.18393832379130684	0.33749598663178326	0.3112912586722752	0.1672744309046358	
5410000	-9927.791195389807	-9263.303026333386	-664.4881690564223	-9263.303026333386	492.7513943942316	3.5288189068921736	1.176206680789248E-4	0.6168333028192223	1.2131629872175586E-4	4.757802387668862E-9	0.5746269189860574	-618.6525054316553	61241.247205100495	1545.3785546523472	2057.6726234264174	603.3291830927876	69.95251629859277	3	20	22	26	6	0.18437106592189215	0.3193958149011166	0.3112912586722752	0.18494186050471714	
5420000	-9879.067702974233	-9258.76220393863	-620.3054990356022	-9258.76220393863	236.40001744104882	3.5288189068921736	2.1541906591360452E-4	0.4980715202684255	2.288385009519536E-4	1.2516710943426399E-8	0.4995482693969899	-581.0862434744594	7057.976191873875	1554.5407382560006	1075.9140144516057	260.7388121533067	53.96591333877338	7	34	2	27	7	0.18437106592189215	0.33311407386925473	0.3112912586722752	0.17122360153657903	
5430000	-9919.014133787814	-9262.555694880668	-656.4584389071464	-9262.555694880668	313.099906736965	3.663073503200082	1.248201277662711E-4	0.4497195266434304	1.3742934108659948E-4	4.098050133189057E-9	0.49437800922976455	-614.8296034688454	18006.475340534544	1594.3900792163033	925.3241373711185	493.8810799479612	153.97431084357936	6	40	3	22	6	0.18437106592189215	0.3414987518968982	0.3029065806446317	0.17122360153657903	
5440000	-9958.837475968341	-9261.363543691621	-697.4739322767198	-9261.363543691621	521.5830375409137	3.663073503200082	6.835303293994175E-5	0.427479247355815	6.993021310876828E-5	1.0936362663992144E-9	0.48030482441754396	-649.6245777219892	47154.416454405575	2728.6105121167416	6296.216298818198	1063.0419245655364	144.02379582167575	3	26	13	27	8	0.18811084574616954	0.321438973640164	0.3192265790770885	0.17122360153657903	
5450000	-9893.189072459974	-9249.957742322786	-643.2313301371884	-9249.957742322786	323.05438311594094	3.5859403532229495	1.5495562249549295E-4	0.5593256901829301	1.5887069245533095E-4	1.0467562815408723E-8	0.6390188257511777	-599.9018263836767	58767.069078278626	1342.3302627255832	235.6592510950785	437.241229824812	41.54341718942714	4	50	11	6	6	0.19175318276009226	0.32904232746811146	0.308921833791677	0.17028265598012035	
5460000	-9946.564646291055	-9255.7214352963	-690.8432109947554	-9255.7214352963	416.7726048899484	3.5859403532229495	8.949510978353516E-5	0.490512237538467	9.262713030721572E-5	2.178780205122817E-9	0.521525530375591	-648.2533912045112	18599.887524286445	2421.395798976098	2614.9905139897046	197.82687615160518	91.26705853208863	9	30	20	13	5	0.19175318276009226	0.32904232746811146	0.308921833791677	0.17028265598012035	
5470000	-9959.677473039394	-9269.02590467325	-690.6515683661429	-9269.02590467325	449.6273453428788	3.607805744784103	7.625107662705556E-5	0.5154570154953435	8.07254598164825E-5	1.9345888802815057E-9	0.5710026973440484	-645.113526943035	74917.69590388217	1828.0748263940209	1037.010514004932	902.6018625351261	35.75590182700464	4	50	13	4	6	0.19175318276009226	0.32904232746811146	0.308921833791677	0.17028265598012035	
5480000	-9877.636621082276	-9259.998060543407	-617.6385605388698	-9259.998060543407	189.71118948359427	3.42125018878315	1.952861864383752E-4	0.44612898016112673	2.122331289061046E-4	9.666501406119636E-9	0.48615786122100535	-578.1515384450283	10403.626515712327	990.7798828091522	645.5587753716399	444.9654236323877	29.67647898620415	7	47	5	12	6	0.18572612391195664	0.3310088894226402	0.3149488926398126	0.16831609402559167	
5490000	-9939.380120407895	-9274.642992138288	-664.7371282696082	-9274.642992138288	328.69887775634413	3.4368089507392727	1.4816343862907646E-4	0.49530389146708415	1.4829592124210674E-4	6.7932328005062045E-9	0.5597094857886425	-625.2489557560734	6654.747647743052	1291.9041497561354	606.8568559693083	425.5295231650839	294.2449722831988	12	36	5	22	2	0.18572612391195664	0.34183492490948386	0.2940871066034315	0.17835184457512906	
5500000	-9856.120507828366	-9256.82400729768	-599.2965005306847	-9256.82400729768	180.58479582402106	3.9587228939267285	3.0649345093430126E-4	0.46477758596447705	2.948258150598955E-4	1.9345021180286363E-8	0.4698415188551639	-558.265171678351	10445.707551871772	1156.8322729390475	2130.4172917689584	191.52081795191458	47.68107803626322	3	31	6	31	6	0.18572612391195664	0.33594202075021967	0.2999800107626957	0.17835184457512906	
5510000	-9879.738458511063	-9271.212771095066	-608.5256874159968	-9271.212771095066	256.4622714663401	3.552866104514457	2.389865355056517E-4	0.4931215572553248	2.4574037438633486E-4	1.4954726697582758E-8	0.5267899293467316	-571.156384567907	4565.080399657326	837.0590313726739	400.5369479865659	330.2370249697672	91.5768990789217	7	31	4	27	8	0.18631471969224417	0.33651234951975667	0.29847474029080723	0.178698190497193	
5520000	-9871.007700093813	-9264.74823157776	-606.2594685160531	-9264.74823157776	246.5705815402927	3.472846956182866	2.5497065062712036E-4	0.498942813113439	2.3320402389423898E-4	1.5316043175156123E-8	0.5197606196327986	-565.3047048481366	24818.701767013106	1128.2740257647395	267.19425123242013	404.59142451778524	30.498941381574603	2	36	3	27	9	0.18631471969224417	0.3398898308453463	0.3029172132965351	0.17087823616587552	
5530000	-9949.926877030592	-9268.550198350425	-681.3766786801667	-9268.550198350425	462.72523674684794	4.061589329099577	9.759659776065547E-5	0.5165392159396275	9.756391273906468E-5	1.92126809209631E-9	0.4520947473771598	-636.5234148991656	32713.201368618447	1383.7173654212859	877.4993214638653	1410.939282320754	56.860797686502075	4	39	11	14	9	0.1751974538767942	0.3331087511323381	0.3176340013648174	0.17405979362605134	
5540000	-9941.549755136532	-9253.121903991052	-688.4278511454792	-9253.121903991052	448.37248634984286	3.822613963784464	7.968054132330477E-5	0.5384488091185912	8.565578702783816E-5	1.8710866035199577E-9	0.5420913062775018	-645.6140011366571	12361.168629901309	2833.21082937612	1152.2714143367284	1010.7387363935353	62.3552318820836	6	35	16	12	8	0.19511186106822873	0.3331087511323381	0.2977195941733829	0.17405979362605134	
5550000	-9944.242110584693	-9268.828251027846	-675.4138595568473	-9268.828251027846	369.0407690850232	3.702932953662857	9.305741103128855E-5	0.4172951399731115	9.5639992319873E-5	1.6824388196316287E-9	0.4358878417899706	-632.5442940238183	13822.859065260016	2826.9032670642064	1067.642540077894	1239.1760637308685	14.715413485624182	5	43	3	18	8	0.19511186106822873	0.3331087511323381	0.2977195941733829	0.17405979362605134	
5560000	-9900.9905001175	-9262.38191372171	-638.6085863957878	-9262.38191372171	219.11622412915258	3.702932953662857	1.430363341982428E-4	0.3602163108864172	1.4877010170662958E-4	3.1657402464709447E-9	0.3926398862163009	-597.5057630574431	11629.103863733122	2877.4017308513735	1405.6423054194436	515.8668816545551	16.225161083116525	5	29	9	26	8	0.1915749060869134	0.3366457061136534	0.2977195941733829	0.17405979362605134	
5570000	-9972.963904961696	-9264.755660059314	-708.2082449023828	-9264.755660059314	580.5591755985394	3.330213190303937	6.647742640114709E-5	0.38232714953323804	6.895387662706312E-5	9.972486361517676E-10	0.47286155779907296	-662.3448032831647	19307.24172069074	3042.146349062391	6708.068583426848	1029.1066263455755	96.84962065240909	5	16	18	32	6	0.18723806073011534	0.3366457061136534	0.30498240123077475	0.17113383192545756	
5580000	-9885.669876675938	-9252.660380285946	-633.0094963899919	-9252.660380285946	291.85939357325236	3.9724382048775246	1.4296582720546718E-4	0.316634067074983	1.4538186889876718E-4	2.7483888280674292E-9	0.3780814575516564	-589.7207803379775	18890.670853689982	656.4805503282329	2192.261937165418	440.7012688160087	23.500834022403694	4	13	17	37	6	0.1817917457703145	0.32645204548831663	0.31675166419904516	0.17500454454232478	
5590000	-9897.372725096355	-9278.427831297438	-618.9448937989159	-9278.427831297438	213.20232624843916	3.3496914404913847	2.157456684004628E-4	0.32324528052819057	2.2496793177847232E-4	6.197117042765647E-9	0.35341228627321336	-578.5097787225037	7335.643996092598	4193.864892045318	1571.7473781255549	436.23679558570365	46.65938925572157	4	2	31	34	6	0.18023592235505104	0.32645204548831663	0.30701782547819256	0.18629420667844088	
5600000	-9935.279992811806	-9265.190018863132	-670.0899739486739	-9265.190018863132	405.59515374321546	4.0828441311006145	1.140525902882975E-4	0.34680932989374047	1.1624269406001578E-4	1.8562565717926021E-9	0.37967497479266965	-626.9154771834853	16998.714362433835	7365.999941439952	2363.0057893712387	429.2269584372126	72.11077218818018	5	7	29	28	8	0.18981437490002	0.33146564992997823	0.30200422103653096	0.1767157541334719	
5610000	-9964.465963163499	-9263.358977766713	-701.106985396786	-9263.358977766713	649.4811951053024	3.786011782444555	8.262592759974967E-5	0.4004752338262685	8.387571244651908E-5	1.2976543873419662E-9	0.4188839782777673	-655.7076298573018	16969.853475327665	12777.539664045747	4701.928656062429	658.15098472518	191.7581627340667	10	2	26	32	7	0.1872324519703175	0.3512218828256663	0.2994245264329258	0.16212113877109155	
5620000	-9991.247204842917	-9271.818048640907	-719.4291562020096	-9271.818048640907	711.6273422442888	3.5514908924840256	7.274044733706772E-5	0.3308596486003165	7.56242628510038E-5	7.769370777399022E-10	0.3565198172169419	-675.8844229726744	14920.700882137611	4987.411443360639	2658.902499069767	971.3803757480553	184.8157633647625	5	16	20	29	7	0.1872324519703175	0.33938088094067526	0.3112655283179168	0.16212113877109155	
5630000	-10007.77857770548	-9282.757703218567	-725.0208744869119	-9282.757703218567	727.4058553613046	3.844160369255668	7.094397513400555E-5	0.4222702035812869	6.581747186870749E-5	7.905606558863615E-10	0.4243947586279413	-679.1357859780151	21402.083765089395	7288.9045027682905	4664.489256794187	1277.8550471403767	160.04920648606742	8	22	11	29	7	0.177804158595437	0.35157660538358104	0.3084980972498915	0.16212113877109155	
5640000	-9993.164508288362	-9273.894153012037	-719.2703552763255	-9273.894153012037	604.9942742004631	3.809313375046766	7.379588885371828E-5	0.3765100186072142	7.155916144975764E-5	8.452985934836838E-10	0.40106047808708584	-671.9711660238921	39943.89432852015	4379.8656073128195	5024.400396261537	2054.7558469991586	48.986471110244246	3	8	27	31	8	0.177804158595437	0.35157660538358104	0.3084980972498915	0.16212113877109155	
5650000	-10046.265726297832	-9258.535697438001	-787.73002885983	-9258.535697438001	1470.0770973010294	3.728137879756182	2.8371895783562158E-5	0.34578484764580086	2.788363787762075E-5	1.14147778005466E-10	0.3836835083997387	-738.2707738212953	47706.06552244439	16199.691499272267	10818.542834653355	2561.632660742253	257.6980317748234	8	25	7	29	8	0.177804158595437	0.35786232188867867	0.30185474439540944	0.16247877512047598	
5660000	-10032.62965445433	-9264.665781958605	-767.9638724957232	-9264.665781958605	1407.9600793464301	3.728137879756182	3.7473793806639573E-5	0.38477136659186	3.844282485485005E-5	2.421375076249588E-10	0.4031404322185143	-720.7751595392948	27874.27458445942	6545.152732903805	5388.3854620016255	2367.3278508084118	431.8644326595634	10	32	1	27	7	0.17832423829367006	0.33160307534441497	0.32811399093967314	0.16195869542224292	
5670000	-10007.302276480099	-9271.475716315725	-735.8265601643748	-9271.475716315725	828.7789077422083	3.937899632471302	5.931039177915218E-5	0.34571956667863535	6.016215098664835E-5	4.938662096112543E-10	0.3661391729275045	-688.4056907805227	27803.39736233954	6610.3976552625845	6660.917569570518	2408.4529512776344	375.04849642071184	7	21	1	40	8	0.17076031982749612	0.3364102090945324	0.30925503588774444	0.1835744351902281	
5680000	-9994.748943461047	-9271.573880721506	-723.1750627395411	-9271.573880721506	741.2191983109918	3.4801862892425293	5.6853632773783843E-5	0.3395018796369395	6.0085957631040836E-5	4.499138480896449E-10	0.3678828923634725	-672.9766372196299	43876.240772455894	5537.527185134806	17612.477914081486	1531.199865166861	98.63018370504996	5	19	5	41	7	0.1738199816524289	0.3333505472695996	0.30925503588774444	0.1835744351902281	
5690000	-9987.860024906819	-9264.73874374486	-723.1212811619584	-9264.73874374486	839.2499483263312	3.5299672756848803	5.835968011435517E-5	0.44565840545092783	6.0538714738894076E-5	9.59028614960643E-10	0.5176145456870511	-677.1254922909445	23522.218090450515	3811.380295267127	4719.168837452602	1376.3601294308369	258.5856778355217	4	7	25	33	8	0.1868268381656575	0.3333505472695996	0.30925503588774444	0.17056757867699948	
5700000	-9984.542330005612	-9268.145559354467	-716.3967706511443	-9268.145559354467	697.0758308136665	3.5299672756848803	7.391339024364886E-5	0.546332407978511	7.415966490510644E-5	1.47996785503777E-9	0.5340862627775433	-667.9604681317719	92151.2854280123	4201.091281990318	3809.524177144877	1163.8866286452567	300.80267487294225	2	30	14	25	6	0.1868268381656575	0.3333505472695996	0.31423989208323355	0.16558272248151037	
5710000	-10067.956106572525	-9250.192972408002	-817.7631341645224	-9250.192972408002	1856.6170504914292	3.5299672756848803	2.0420591391166426E-5	0.413390305000359	2.2155312142336237E-5	7.42623451980874E-11	0.39852014507305195	-767.9259590272429	74967.70923231998	14416.078541338753	6752.18130732726	2545.1610798962965	460.79859969755313	10	27	16	17	7	0.17761348963901474	0.33947301589108	0.317330771988396	0.16558272248151037	
5720000	-10124.045727266779	-9257.674059465064	-866.371667801715	-9257.674059465064	4250.405986803251	3.4733271150178995	1.067849256011114E-5	0.3282492142385544	1.1158042996560789E-5	1.1699629491269566E-11	0.32226290157149584	-812.554771507961	72907.13972738743	16616.988932296998	5161.879145815334	16439.619297902937	2295.842710320968	10	43	14	2	8	0.18724623123660286	0.3298402742934919	0.3087840194958742	0.17412947497403217	
5730000	-10085.29826851004	-9252.470129638528	-832.8281388715111	-9252.470129638528	2680.3367273800586	3.5892294941656426	1.5169791155935252E-5	0.44922299999183496	1.711651658409496E-5	6.087094424133179E-11	0.4834196214822937	-781.3405020815566	62325.75287170978	12248.423967029761	15460.603741041894	4590.923232279251	347.9072926989687	8	31	3	28	7	0.18724623123660286	0.33448334780659517	0.3087840194958742	0.16948640146092886	
5740000	-9973.226721214252	-9263.484565609404	-709.7421556048477	-9263.484565609404	576.5590903789096	3.5892294941656426	6.357520476625502E-5	0.38246978797793657	6.466814111292114E-5	6.802282246461794E-10	0.41523557911772213	-664.5036993177505	13913.8755647009	5538.9432975774835	6427.9500534876815	1264.374556460919	45.01269400150268	10	11	20	29	7	0.19143926357681873	0.3313039359622828	0.30731975676815154	0.16993704369274804	
5750000	-10057.041102152541	-9262.091713396698	-794.9493887558444	-9262.091713396698	1530.3761051477925	3.4918980518166918	2.7981416031897502E-5	0.44906837502528685	2.8757987018525538E-5	1.8899009702559828E-10	0.46720107670963007	-744.1982669999363	76582.12994166107	32379.469293510552	7250.787141706769	2579.5305616947326	192.80680446234535	8	8	28	27	6	0.1812975285862073	0.3452644149676581	0.30350101275338776	0.16993704369274804	
5760000	-10018.288320937832	-9262.03852416019	-756.2497967776414	-9262.03852416019	1121.8117245248106	3.3371233630511083	3.682823359111232E-5	0.4233824160255237	3.863620352699083E-5	2.9744520367155143E-10	0.45702691614024393	-708.041440045819	29908.935799955256	17604.09919823795	7448.220480400436	2102.6760834680463	113.84682983731004	5	2	29	34	7	0.1790175166722176	0.34345555606533146	0.30350101275338776	0.17402591450906432	
5770000	-9987.829878359882	-9268.062240071446	-719.7676382884358	-9268.062240071446	773.6370963536853	3.8806762510297275	5.178837146316765E-5	0.44779580995163043	5.769441470240472E-5	6.799689778412235E-10	0.4684317264207243	-671.8354307664133	43928.23427453668	5539.2200082278405	6657.2483263267295	1447.02039015053	191.5989708865532	3	5	23	37	9	0.1790175166722176	0.34134971761440486	0.30858339789619693	0.17104936781718175	
5780000	-9984.393678472778	-9246.936365017003	-737.4573134557735	-9246.936365017003	1336.5807503366816	3.6739800654125068	3.997310536869693E-5	0.61430705693261	4.697763471140661E-5	8.253424159740412E-10	0.6421307604905846	-688.1753812703993	58286.19344317612	5889.094676252377	7303.033796931748	1539.528734818795	275.19489921540287	5	16	14	33	9	0.1790175166722176	0.34134971761440486	0.30858339789619693	0.17104936781718175	
5790000	-10046.896767109858	-9234.107857111087	-812.7889099987718	-9234.107857111087	1754.362642159416	3.6739800654125068	1.9568875336879043E-5	0.5228601517634855	2.3065166566589775E-5	1.1510519574131684E-10	0.4952112405272695	-761.6525016611904	64651.010130670824	20222.939400735657	7576.940853407769	3362.715176481901	1709.8134229581094	13	20	1	37	6	0.17974560071287393	0.3350361685643169	0.31416886290562857	0.17104936781718175	
5800000	-9965.170872118137	-9258.376126598407	-706.7947455197294	-9258.376126598407	654.7057579339822	3.604369636223831	5.36655714919843E-5	0.4801710547513615	6.234775918424447E-5	8.092324405676324E-10	0.4992618135098624	-660.275058732234	29248.399152074668	7129.196078056412	362.0125667423783	1202.707246776387	334.6488175842664	4	30	11	25	7	0.17974560071287393	0.3350361685643169	0.30466041680653333	0.18055781391627698	
5810000	-9981.398344971301	-9272.04145786428	-709.3568871070225	-9272.04145786428	799.0058979023153	3.4660967046897952	6.929126840354169E-5	0.43669849041617326	7.322861247154756E-5	1.0679979020265017E-9	0.4517066986834186	-664.1884688697688	29239.57306114116	4846.5000345815215	1055.8445046309837	1451.828395336809	168.74629974913506	7	30	19	14	7	0.17949990759340473	0.31536855988795887	0.32125599565255303	0.18387553686608452	
5820000	-9939.410172447468	-9256.696426680834	-682.7137457666348	-9256.696426680834	552.5421827449348	3.757346729567546	1.003115398057528E-4	0.5356193977802426	1.0455134395124484E-4	3.209276096437848E-9	0.555661994110017	-637.8440680583408	43194.93268300709	3453.7603068973644	901.048136033124	801.8990054444863	166.40318019345702	2	33	23	12	7	0.18157753362123233	0.3261152205637476	0.31843735868542494	0.1738698871295963	
5830000	-9953.44608260269	-9271.997970891065	-681.4481117116239	-9271.997970891065	829.0606658609117	3.48449227441063	7.995555239493047E-5	0.4254783128614833	8.222288911165329E-5	1.2438989930503324E-9	0.43447861878255867	-634.2821916720873	36909.21101220794	984.1718718586304	3903.1903470601574	677.7615412706969	219.6030788290094	2	13	28	26	8	0.183739774532683	0.3155109213800591	0.3236274894142109	0.1771218146730482	
5840000	-9952.953098097605	-9280.056384798976	-672.8967132986293	-9280.056384798976	575.372240395861	3.4823141396299846	1.0379085221576457E-4	0.3954566023677772	1.0512638229717995E-4	1.843026478157085E-9	0.4166511645470329	-627.6120640006492	45413.856732472	944.9962067134505	2376.8656250185354	450.95114218591743	237.04162290952488	3	17	24	26	7	0.183739774532683	0.3155109213800591	0.3236274894142109	0.1771218146730482	
5850000	-9987.892776549963	-9278.201263387442	-709.6915131625209	-9278.201263387442	634.3989717215876	3.6516813469496174	6.329858153985681E-5	0.46594742701999825	6.678838130674589E-5	8.695168810514746E-10	0.4545450182122025	-662.9845952792277	35049.76535666566	3346.7788299225517	5283.657511380411	683.7645794329222	405.2182597930336	4	25	16	22	10	0.18936620084138917	0.3365403296734266	0.3028042183792463	0.17128925110593907	
5860000	-9988.559209109122	-9248.986568809549	-739.5726402995734	-9248.986568809549	876.349934407687	3.832114168009935	5.2520687953880954E-5	0.5488201350512975	5.244370801032258E-5	7.58447006771724E-10	0.5392554737645687	-691.8726683028269	41388.697402189006	2932.532379245755	6279.124009819431	774.2148525065705	159.7322690329262	7	19	20	30	1	0.17605722353870507	0.345117114634734	0.3028042183792463	0.1760214434473158	
5870000	-9943.872284030904	-9264.44470926641	-679.4275747644926	-9264.44470926641	515.0370796281193	3.527516847491508	9.140469607781128E-5	0.5226697416954865	8.9384134459968E-5	2.548306361695371E-9	0.565568096886069	-635.5116966113336	19916.265428150917	3004.6728298519374	3240.912861796342	357.8802259584528	171.46153083877522	10	9	21	32	5	0.17605722353870507	0.3466161041109709	0.3028042183792463	0.1745224539710789	
5880000	-9927.407155147153	-9274.6780933626	-652.7290617845545	-9274.6780933626	318.1923241648046	3.69955481044611	1.3601806540342338E-4	0.4277247349071283	1.3690243610208673E-4	2.7919308599515748E-9	0.4037277138678377	-609.6300146837417	15351.734560938121	5193.182090080572	2407.281112564728	514.7174008313232	91.8992272828274	2	8	30	30	7	0.17605722353870507	0.3466161041109709	0.3028042183792463	0.1745224539710789	
5890000	-9915.204123764097	-9253.038192506654	-662.1659312574427	-9253.038192506654	372.1946207331613	4.094648305120637	1.3633489407206467E-4	0.4612529502168636	1.3126907210102206E-4	3.62732519537695E-9	0.46336959646151427	-619.3602415169468	8581.039914910509	7063.656902717329	1950.9390776579678	578.995132070748	119.04849151145218	11	9	20	29	8	0.17784721245800436	0.32759424878357446	0.3200360847873434	0.1745224539710789	
5900000	-9929.690952519742	-9258.478290269242	-671.2126622505	-9258.478290269242	367.9835333070352	3.7020463967222716	1.1612087657390991E-4	0.36249343376801274	1.2407808553407216E-4	2.536371651466021E-9	0.3973415936495592	-625.8199121109255	38211.14290057486	12785.608830820518	2534.125054909175	518.8061100042987	110.25002855433817	3	3	36	27	8	0.17784721245800436	0.32759424878357446	0.3200360847873434	0.1745224539710789	
5910000	-9894.762633223101	-9262.526254932516	-632.2363782905855	-9262.526254932516	217.9771971001479	3.5797704661830676	1.841285660731346E-4	0.425066662289238	1.8671730632507366E-4	7.767727396662505E-9	0.4873597040463793	-588.3671838948787	6801.538476406332	17669.63701509926	1945.1396778273174	321.83761070600195	72.79555270303538	2	4	36	27	8	0.19240556580258	0.3130358954389988	0.3200360847873434	0.1745224539710789	
5920000	-9936.327874308847	-9266.531669054903	-669.7962052539447	-9266.531669054903	343.97674966874314	3.099628781186946	1.1898196735742568E-4	0.4073746137693386	1.178113666089687E-4	2.3314858178979097E-9	0.41867698541268217	-628.7961730720912	8472.86309195273	1795.920496369485	1836.890512175919	406.8928754022191	273.62274750618855	8	5	33	25	6	0.19240556580258	0.34635489302625566	0.28671708720008654	0.1745224539710789	
5930000	-10020.391161131569	-9273.298343835151	-747.092817296417	-9273.298343835151	928.0126425845262	3.77533199445671	4.963433159851405E-5	0.3743662218146656	5.0064274718058097E-5	3.5919753391967993E-10	0.3898226967185842	-699.524294006175	38269.18474527754	3833.9645692931	7382.5692916965945	1073.1629004663298	311.69370381705903	4	9	30	29	5	0.19340817625767162	0.324881100204717	0.30718826956653356	0.1745224539710789	
5940000	-9923.882039125365	-9269.779036166965	-654.1030029584005	-9269.779036166965	495.1736659937118	3.77533199445671	1.5276063161930752E-4	0.4140694692837559	1.450377838665856E-4	4.390924423453369E-9	0.44003195791563743	-611.880395243159	3754.8452482889606	8125.4514881616915	1684.9299779987375	500.8998943386135	214.4303483181993	1	8	30	31	7	0.1828777450537503	0.3354115314086383	0.30718826956653356	0.1745224539710789	
5950000	-9950.199605955539	-9265.916001061047	-684.2836048944912	-9265.916001061047	413.64129208507444	3.624566412460736	1.0302569593185293E-4	0.41442860109807045	1.0014081566351684E-4	1.94228502488469E-9	0.44132493083358576	-641.3012018991888	7318.116501944814	6686.264301427075	3091.684647268287	776.0149788814659	71.77899280944229	4	4	31	32	6	0.1828777450537503	0.32683324210906584	0.30718826956653356	0.18310074327065134	
5960000	-9981.88170084213	-9264.775113350512	-717.1065874916184	-9264.775113350512	578.8699595903092	4.005272283854036	6.808640342471356E-5	0.4739629421443786	6.940036019295313E-5	1.3883800989442964E-9	0.5333958184934207	-669.8064339709648	32090.31760770265	12960.85802720347	5493.541555645233	1164.4557556816662	69.2429837055511	3	11	21	35	7	0.17877559582724148	0.3261668922681844	0.31988553951260945	0.17517197239196575	
5970000	-9885.562612903112	-9248.101950340608	-637.4606625625032	-9248.101950340608	273.5896212475639	3.98034217899463	1.7259685311871178E-4	0.48402153401180836	1.7877637349244082E-4	9.428217779818985E-9	0.5564707421092887	-597.3666796595804	4977.265245537008	1284.384166344166	1673.851194197456	507.5094112517396	29.55661557187007	11	9	15	35	7	0.18096003164406338	0.3251196969143468	0.3177011036957875	0.17621916774580337	
5980000	-10026.729594193537	-9257.95753187629	-768.772062317247	-9257.95753187629	1469.1283921625777	3.98034217899463	3.6679221764334434E-5	0.4892806435135441	3.669412020621262E-5	3.8421368744038245E-10	0.5320747462732017	-718.4904902693133	63870.176002366534	5816.339121086513	7801.080878313068	3536.125085105223	393.3344611174943	8	12	11	39	7	0.19683524180541526	0.3251196969143468	0.29629802207872874	0.1817470392015103	
5990000	-9937.756436769785	-9252.32979766592	-685.4266391038661	-9252.32979766592	494.38549477542995	4.311192099797011	1.049272349874883E-4	0.4174952393852489	1.0999660453264466E-4	2.6338662868863966E-9	0.47181892506580886	-639.2064121200898	32814.02035340167	3155.5349755257084	4275.445857180755	1045.07962467774	170.7980236082323	6	1	17	47	6	0.19505806297908165	0.3308979084851407	0.3039916965192133	0.17005233201656542	
6000000	-9975.095779648404	-9256.900054711945	-718.195724936459	-9256.900054711945	618.547945152676	3.1847578087392856	7.01117594569522E-5	0.5345347352382649	7.039474875223813E-5	1.6844006604506709E-9	0.5638494148108	-671.3986780173188	34244.59821908642	3707.4664575244724	5369.495821438236	1097.0338763735388	103.8135193416996	7	29	1	34	6	0.19585845758356957	0.3342228607196361	0.3020336246778481	0.1678850570189474	
6010000	-9977.169186089428	-9244.135811490645	-733.0333745987833	-9244.135811490645	864.8343007262713	3.969402101944046	5.10922340840619E-5	0.529422580723203	5.2620879631820976E-5	6.928438081010924E-10	0.5180861405078064	-684.4819285966533	58592.234397389795	8773.613574807456	4727.467584221841	1534.797830407337	326.0017417002325	4	13	16	36	8	0.19585845758356957	0.3342228607196361	0.3020336246778481	0.1678850570189474	
6020000	-10002.230292902586	-9266.591069851242	-735.6392230513438	-9266.591069851242	774.3087968142711	3.663026196948571	5.700523900885928E-5	0.49701994435473645	5.4048127325896776E-5	6.072932073530531E-10	0.44129656531891787	-688.2811471716382	16844.676949102566	19700.75886420274	6358.424496508288	1324.711078131356	103.73138113069975	1	7	32	30	7	0.19268957659585553	0.3522604481653015	0.2864623037670665	0.16858767147177767	
6030000	-9987.46353794482	-9259.44684885655	-728.0166890882691	-9259.44684885655	701.2300582181914	3.35447659956621	6.481874645587579E-5	0.5034846909660848	6.419168383318568E-5	1.1192553062629563E-9	0.5102858952689155	-681.0913682604981	25253.20556365888	10572.112791887208	5984.372486345044	1396.0289717761318	39.71266892543433	4	9	21	38	5	0.17907645838821445	0.3522604481653015	0.3000754219747076	0.16858767147177767	
6040000	-9983.375888936904	-9275.647531588897	-707.7283573480075	-9275.647531588897	651.1272502929417	3.5464070475263916	7.42601860163014E-5	0.35114175527762514	7.656749174379811E-5	7.140700579010481E-10	0.3598807113034622	-661.4063999125538	36483.23544780598	4976.354001563787	4735.405678809453	1284.1136939206613	154.06139061845676	10	2	20	39	6	0.18609959563203723	0.34659487982858095	0.30574099031142815	0.1615645342279549	
6050000	-9944.986359037483	-9273.304281822902	-671.6820772145795	-9273.304281822902	394.6100612145267	3.8140130150162763	1.1655509681517333E-4	0.43409516919161695	1.1455626031826155E-4	2.622182617649548E-9	0.4449977341355555	-625.2749303234197	45553.69981572498	10391.228225948176	3388.7591660520116	536.9703483405121	255.65475210525807	2	6	25	36	8	0.19092972053971166	0.3322083983529338	0.31286524670242605	0.16399663440492968	
6060000	-9860.16110506083	-9266.630975115122	-593.5301299457084	-9266.630975115122	145.91995445786486	3.747152633717366	2.80019493026963E-4	0.5107750609695787	2.9432327402746677E-4	2.7703619368612104E-8	0.565757726371438	-554.0995057746982	3952.1957260243116	2515.9715576729386	906.40117069374	527.2953765278825	12.584425038601411	3	6	28	33	7	0.18573197591050128	0.3322083983529338	0.29247728561555164	0.18958234012101446	
6070000	-9891.640497719072	-9276.063395491981	-615.577102227091	-9276.063395491981	205.83492883792798	3.664028702164339	2.0690112213692246E-4	0.43833394924980323	2.0927429913045496E-4	9.390487212249843E-9	0.4593065012324146	-575.8799790170376	5449.558849356708	2453.0195828476785	1167.7858507890246	477.12552429763963	24.142985373333342	5	2	34	27	9	0.2055972246319635	0.3322083983529338	0.29247728561555164	0.16971709139955224	
6080000	-9945.560176490671	-9265.625900037492	-679.9342764531795	-9265.625900037492	372.1291689351631	3.781387614547988	9.547178560374374E-5	0.5368511089837268	9.611479013816889E-5	3.332106434709779E-9	0.6017755277293548	-634.3632654265193	27551.348047654126	1712.1260303592917	2489.4898993572365	1415.433084007312	84.2271968791519	8	11	36	14	8	0.17886070308064383	0.3569227363338853	0.29247728561555164	0.1717392749699204	
6090000	-10024.005630263939	-9271.799763922218	-752.2058663417217	-9271.799763922218	864.9650767744051	3.6388970999087658	4.104134912325839E-5	0.37543879448904105	4.2442619493333216E-5	3.105631218108349E-10	0.4158495938715667	-703.7674172104997	74245.63134989073	8046.588751075706	3983.0633118905466	2186.717284719681	125.85885239541133	8	16	23	22	8	0.19232878324416927	0.3307944354165724	0.3051375063693391	0.1717392749699204	
6100000	-10013.675613048548	-9256.431965088355	-757.2436479601924	-9256.431965088355	1135.749707413599	3.7893854747111106	3.0451313755675006E-5	0.4579598821911438	3.1670143794821E-5	1.9902577849676724E-10	0.4644979256063254	-708.2054829879474	69457.65433024638	8264.497569000674	1165.3144514210915	2682.182390031539	62.357699854473985	8	21	14	28	6	0.19232878324416927	0.33225527175710945	0.29635543501155587	0.17906050998716655	
6110000	-9959.300788205452	-9253.04540366011	-706.2553845453431	-9253.04540366011	588.1477153265366	3.7893854747111106	6.310109313931725E-5	0.49676199041948893	6.729835471917935E-5	1.2098296817464293E-9	0.5350137811496722	-660.8472196514738	26309.18586725641	3425.350194663242	3424.106705909021	1074.0295344686347	34.47507563149601	8	29	3	30	7	0.19085839969681695	0.3337256553044618	0.29635543501155587	0.17906050998716655	
6120000	-9875.330475480027	-9274.921808704605	-600.4086667754218	-9274.921808704605	203.89049210914715	3.946241739879755	1.9317397166549973E-4	0.4667843557982732	1.833842941967576E-4	7.063578158135885E-9	0.45651500687745056	-559.7893562198572	18216.6455726094	749.0989779272571	315.28526684223414	512.848486161185	18.01422810474222	8	34	9	18	8	0.19085839969681695	0.33787164351080656	0.29635543501155587	0.17491452178082179	
6130000	-9883.321868517924	-9278.924683490599	-604.3971850273246	-9278.924683490599	185.48799761114495	3.9212557050615917	1.9203027164204638E-4	0.41928714469816214	2.0434516281984467E-4	7.352184227121269E-9	0.4447078318575862	-566.3449767974829	6377.575479637688	899.0168656934983	445.7890024717724	402.0255775639188	5.380690012725222	11	30	1	28	7	0.18688177994830116	0.33906985714428367	0.2991338411265946	0.17491452178082179	
6140000	-9885.261118906788	-9256.702696719965	-628.5584221868236	-9256.702696719965	223.11350537064698	3.5467170574284763	1.7357206132111218E-4	0.47554593739708906	1.6736331761602844E-4	7.3541932475247534E-9	0.5104912175640872	-588.012975215718	11973.593493128563	1545.7357148116503	861.1468317029384	495.5821072721215	14.662624970130802	7	24	7	31	8	0.18688177994830116	0.3370025870648998	0.2991338411265946	0.17698179186020568	
6150000	-9881.504531852624	-9258.426817855741	-623.0777139968836	-9258.426817855741	223.1773939167318	3.9858395519193306	1.7680114251780109E-4	0.43317439441076744	1.6878265476852954E-4	6.946993838063496E-9	0.47649303126957043	-581.4129751164692	9907.21539966096	3631.360293504848	1055.7765149768807	729.1762647440622	7.60347444821302	6	7	20	37	7	0.18593907840651097	0.3370025870648998	0.317577470320744	0.15948086420784643	
6160000	-9958.112021930618	-9278.757255794235	-679.3547661363835	-9278.757255794235	343.65856031812444	3.9858395519193306	1.0929546540054998E-4	0.5121334264397809	1.1219969555512352E-4	4.623429514682327E-9	0.5913957835552396	-634.6866330893527	15665.124122938354	9878.782154035327	1294.900868627675	671.2262852818012	509.7065527933567	2	11	43	14	7	0.17921917260612974	0.3500969374847935	0.29476606677807615	0.17591782313100182	
6170000	-9909.906675831646	-9265.945151420328	-643.9615244113166	-9265.945151420328	273.7333128789396	3.8321887394593026	1.4542944132129717E-4	0.38364440611074846	1.5103239966457346E-4	3.72675008093601E-9	0.4116061870814064	-601.4293032765835	21617.91367825663	4133.7714737059005	787.1380930146174	620.7469650149689	33.61606101716207	7	9	30	24	7	0.17921917260612974	0.3500969374847935	0.29476606677807615	0.17591782313100182	
6180000	-9984.83042763697	-9280.78106531875	-704.049362318221	-9280.78106531875	563.2420562906736	3.8321887394593026	8.36942992397842E-5	0.4104286592017329	8.313833570370487E-5	1.2384324430308813E-9	0.4006616015258601	-660.473252448943	9595.718527549181	5093.194383973125	1757.5674081685643	1589.4450780681586	93.90501886376573	14	10	17	28	8	0.18456538393097077	0.3500969374847935	0.29476606677807615	0.1705716118061608	
6190000	-9935.299104747683	-9262.699658475443	-672.5994462722397	-9262.699658475443	402.2593767356595	3.8321887394593026	1.277447494462377E-4	0.4526911791448763	1.2239930599836207E-4	3.2571965756826164E-9	0.47342417241696927	-631.511721254968	9089.218378051153	2128.410858820385	857.5799802398376	680.5706718584771	211.78969638640453	7	24	15	24	7	0.1802049984152541	0.3387127058877996	0.29912645229379287	0.18195584340315468	
6200000	-9933.238950010758	-9263.310267259982	-669.9286827507765	-9263.310267259982	403.93496036208785	4.058418529284111	1.1289712854345065E-4	0.5029100174947122	1.0875052659121103E-4	3.5623093625302838E-9	0.5281310722712134	-625.8439306350285	9250.807676080625	14026.538799484319	1501.9274312834727	614.4315237982297	47.03928954888232	1	16	9	44	7	0.17694938016320813	0.3387127058877996	0.31125440812240257	0.17308350582659093	
6210000	-10020.485924452532	-9262.392954557045	-758.0929698954884	-9262.392954557045	926.1009605495477	3.8490442901252893	3.9383007225619976E-5	0.4266303835027176	3.899087717748565E-5	3.481053106774865E-10	0.4605979057991634	-706.0695500413552	11400.159612031512	58728.54413195844	7053.026248787227	2425.0270777648193	9.41418097652415	5	8	10	49	5	0.1779409017436872	0.3387127058877996	0.31125440812240257	0.17209198424611186	
6220000	-9988.903588694562	-9248.714035348155	-740.1895533464074	-9248.714035348155	817.2343811178167	3.8490442901252893	5.131415803837787E-5	0.4426474557537795	4.891620812258637E-5	5.054748406868399E-10	0.4501597656548602	-692.9886700174904	12388.041357916276	20858.694907734065	2003.7911135993565	2246.8811698008612	90.81832629389976	2	17	5	46	7	0.1779409017436872	0.33109348349886386	0.3188736305113383	0.17209198424611186	
6230000	-10002.298647664122	-9256.549561554555	-745.7490861095663	-9256.549561554555	1043.4893834970549	3.5053647616991896	5.078854065871721E-5	0.5387112873829084	5.337535662768247E-5	6.924588463336759E-10	0.5121879896651123	-692.4699785104169	348208.0132739481	20076.47519446658	6202.590015363298	2592.1349606866	254.26036885713725	1	12	1	55	8	0.1839551663484421	0.33109348349886386	0.3128593659065834	0.17209198424611186	
6240000	-9958.528697717826	-9273.143013388008	-685.3856843298186	-9273.143013388008	569.0263693353306	3.77637858659063	8.932436396482197E-5	0.35516368982419544	9.182216491230292E-5	1.3574176020381177E-9	0.41044663157285255	-642.3924547808153	18139.901545121138	2864.8698882095773	925.7655151316934	1115.2253387324427	108.15272431390198	9	18	10	32	8	0.1839551663484421	0.33109348349886386	0.3128593659065834	0.17209198424611186	
6250000	-9890.804997130821	-9274.655480837466	-616.1495162933553	-9274.655480837466	252.41783818499312	3.77637858659063	2.291211724467298E-4	0.3972924533525695	2.266112305380854E-4	8.808728301793679E-9	0.4163272602093874	-578.6526760208876	3965.9920488191874	808.0608522324347	689.9134818822969	391.70235862533553	57.11972790140306	16	17	13	24	7	0.1839551663484421	0.33109348349886386	0.30334500130760667	0.18160634884508858	
6260000	-9945.874115644716	-9272.967364842809	-672.9067508019065	-9272.967364842809	442.52447631580293	3.6333134460254017	1.0957411926126635E-4	0.3633227525169042	1.1190551050580806E-4	1.5051266519036554E-9	0.349645445277438	-633.0040715606096	6471.934729515777	967.7845200194346	1436.0831167383483	563.9134726953299	39.42340997240882	17	6	36	10	8	0.17999372735943228	0.3429885479390259	0.2954113758564545	0.18160634884508858	
6270000	-9937.531383411246	-9263.721575352864	-673.8098080583821	-9263.721575352864	346.7743152248488	3.6333134460254017	1.1192594176153034E-4	0.3603200510538255	1.1328979833442607E-4	1.967629906356836E-9	0.396032228362706	-630.130489274252	13538.555015820357	1197.0631754272777	2796.329808184677	1076.133804420238	79.32674745162687	16	14	11	27	9	0.19182323388128633	0.31831803915914675	0.3082523781144796	0.18160634884508858	
6280000	-9876.109651644445	-9267.958418248714	-608.1512333957313	-9267.958418248714	175.96954773103923	3.762534451012012	2.8317816446937885E-4	0.4218684469168545	2.940539564790362E-4	1.7800887586501404E-8	0.451383909678477	-571.4609610043708	3328.2870568170647	785.6106405313033	490.17189551230166	340.58813523264877	62.19250746052887	16	26	15	12	8	0.19598229224239802	0.31831803915914675	0.3125840384849164	0.1731156301135401	
6290000	-9881.054688517082	-9245.72278468382	-635.3319038332625	-9245.72278468382	219.06120751654615	3.762534451012012	2.0327040125134562E-4	0.4703658548749463	2.0116347162224896E-4	8.843376770058741E-9	0.47388774300959585	-594.7627957956989	5043.362723334998	802.2711899821944	1814.3901376860804	537.4881344386712	56.48268967497287	17	23	5	26	6	0.1769192829525746	0.34059499040787633	0.3086413613878408	0.1738443652517095	
6300000	-9962.168997850797	-9273.281375225357	-688.8876226254405	-9273.281375225357	449.93691947333974	3.762534451012012	8.802668296522927E-5	0.4460103975882375	8.983596818730394E-5	1.333421081644503E-9	0.41782526629180905	-646.8112188535334	13783.535400830488	1235.7565093589453	1485.2539389510105	676.3675218344263	133.99529008999613	20	20	16	15	6	0.1769192829525746	0.34059499040787633	0.3086413613878408	0.1738443652517095	
6310000	-9874.431580295231	-9260.656691164862	-613.7748891303687	-9260.656691164862	185.02505199680948	3.599943746706456	1.9308437561358895E-4	0.4477843044265144	2.000662691957089E-4	6.7607812406444515E-9	0.4177487170382934	-574.1049176429092	8113.044952760507	958.7358807812262	802.7302706040008	559.9892055113199	27.886211048051464	9	11	25	24	8	0.1875795806947597	0.34059499040787633	0.29798106364565574	0.1738443652517095	
6320000	-9867.218328683493	-9255.090165884318	-612.1281627991756	-9255.090165884318	196.06114879946986	3.9119899782446077	2.1226321577294286E-4	0.5591831772018188	2.1552621154932253E-4	1.280738408749852E-8	0.5307327006304701	-572.4558714943561	7544.118071025877	642.7712263487784	572.1440901382343	580.0194531347282	40.91613836457293	10	3	24	34	6	0.18369296710146668	0.3333512645275906	0.31682688668153725	0.16612888168940673	
6330000	-9883.211674994585	-9259.325619011619	-623.8860559829669	-9259.325619011619	188.49774442581713	3.611424728487351	1.7275392944911792E-4	0.4188570783776105	1.8339913492062746E-4	4.8979068260752594E-9	0.4021145385729274	-584.5895378110066	5064.089235415506	1971.9413571603857	1441.5354723107835	391.55078387663013	13.269545328065245	9	17	10	35	6	0.17151619736423418	0.3333512645275906	0.31682688668153725	0.17830565142663923	
6340000	-9934.49463967097	-9270.351348412747	-664.1432912582228	-9270.351348412747	370.26432485856964	3.819027234619604	9.946217320360866E-5	0.5229080227308974	9.462394628976717E-5	2.237844311091826E-9	0.4878617090755933	-619.9496987164734	11496.627347606995	1073.0340607605947	3504.4036598452126	591.621681543808	12.428503755148883	7	14	19	31	6	0.18608874867225425	0.3183528124153388	0.317252787485769	0.17830565142663923	
6350000	-9875.653649553526	-9271.385583978014	-604.2680655755123	-9271.385583978014	181.1117785588728	3.5962126323001526	2.308490158915595E-4	0.4964324804161468	2.189143027006583E-4	1.2525409451120382E-8	0.5090323919717648	-563.9140295921017	11563.118452901195	1533.3470847038593	1233.4069548228993	306.56368819322677	6.8722368401446685	6	7	31	27	6	0.18608874867225425	0.3183528124153388	0.3198414085214248	0.1757170303909835	
6360000	-9898.651641312932	-9271.949767386468	-626.7018739264647	-9271.949767386468	215.1136446246119	3.5962126323001526	1.7464216219612998E-4	0.6336616919086302	1.7232362729195031E-4	1.6083499572712837E-8	0.7071710172805727	-583.1648925960492	10844.64666652529	14367.774730597655	868.6869187266273	403.60497332203795	14.353352058505886	2	6	40	23	6	0.18565482138750472	0.315431644437475	0.32319650378403814	0.1757170303909835	
6370000	-9911.951121142174	-9253.492626483838	-658.4584946583366	-9253.492626483838	371.3285242350062	3.952569966458381	1.2075806948302552E-4	0.5088080273940864	1.2425241803320236E-4	4.37885597426619E-9	0.5518270958438591	-613.4133275667756	7822.696527901423	18535.3427171623	1691.4967701710434	598.4654166369295	138.34598996022362	1	4	38	28	6	0.17961478125593955	0.3547403479917878	0.29585541278069516	0.16978945797157888	
6380000	-10027.003096873616	-9276.130122586168	-750.8729742874482	-9276.130122586168	1383.7055701945808	3.6263343610263346	3.496534091600079E-5	0.39929775535336814	3.513493407830088E-5	2.3721229282481033E-10	0.4501557370060426	-700.2053887879478	117095.11140066586	2901.412305640839	7261.316365556003	2025.9143780083507	264.53846723666317	5	15	26	23	8	0.18223629873207398	0.3276548204150505	0.3229409403574324	0.16716794049544445	
6390000	-9962.78466060938	-9249.305161161861	-713.4794994475194	-9249.305161161861	795.394825978767	3.4962540705357577	5.808226355380172E-5	0.4672978870760326	6.19495912263057E-5	9.113311650980314E-10	0.4952014828325573	-667.4013548225232	29225.461736681453	2840.4612041893038	3905.5529806425725	1400.7175589872606	133.75785028834062	7	11	27	24	8	0.1859255343493231	0.3276548204150505	0.31546721857837906	0.17095242665724866	
6400000	-9959.67237822362	-9287.492342260202	-672.180035963418	-9287.492342260202	385.26630551874797	3.7249171996467654	1.0884922398252913E-4	0.3267011688275382	1.1127162990249647E-4	1.3018067379598223E-9	0.3361855392663079	-628.7802754199843	8249.330254953575	12185.040993037783	1745.3750667875017	740.3853467436387	131.82946219382157	5	2	36	26	8	0.1859255343493231	0.319015139401314	0.32361976226368105	0.17143956398568314	
6410000	-10031.688360464512	-9260.104032532527	-771.5843279319857	-9260.104032532527	1346.1500032498323	3.7249171996467654	3.699176864115767E-5	0.45228281618349914	3.740712801496457E-5	3.708774434718057E-10	0.49976499007378	-724.0171114317725	27218.237470490014	7248.375763373063	6010.35866953738	2168.0170707169405	598.909718508801	16	17	8	30	6	0.1859255343493231	0.3306829543932153	0.3119519472717797	0.17143956398568314	
6420000	-10012.747354766037	-9255.783272197963	-756.9640825680748	-9255.783272197963	1197.1338817943617	3.7249171996467654	3.925490180343399E-5	0.5833789758982572	3.787097195235929E-5	3.0803298866605437E-10	0.4948172944036604	-707.7963550366741	75377.38411876543	5197.899154715453	5415.823282239369	1654.495036721827	208.3055247250378	6	1	38	25	7	0.1810305737772131	0.3306829543932153	0.3119519472717797	0.17633452455779314	
6430000	-9984.266549355163	-9259.26697529591	-724.9995740592536	-9259.26697529591	687.6038669416624	3.9078061457849347	5.9885014606688567E-5	0.4017270887350256	6.006871652022344E-5	5.221986966940135E-10	0.3831225285677021	-677.9041843194763	16386.65250691483	27057.8061970681	2861.4098144375475	1347.5448100726776	103.36253008149858	1	7	34	28	7	0.18434589604650323	0.3323326101285575	0.3140881105832015	0.169233383241739	
6440000	-9977.640207924827	-9273.830635277085	-703.809572647742	-9273.830635277085	581.793796810156	3.866316229342925	7.121988249404598E-5	0.420945211761478	7.227024036379814E-5	1.014824287241029E-9	0.43886619499682966	-658.5512275539833	24013.345675514298	6757.903523201066	2983.317145792849	1152.6436212021094	42.73971233602071	6	9	20	36	6	0.1914375310252629	0.3411659022009846	0.30525481851077446	0.16214174826297933	
6450000	-9991.974367816176	-9272.330168233191	-719.6441995829849	-9272.330168233191	616.4114662845486	3.892037129920316	6.236326792359019E-5	0.3989644129874585	6.361192335729297E-5	6.992369923458458E-10	0.41137413945998813	-673.4749957818108	16067.994134565211	7536.490532912301	8198.624822256803	1237.9324491050047	44.07431846528672	6	7	23	34	7	0.1914375310252629	0.3411659022009846	0.30525481851077446	0.16214174826297933	
6460000	-9991.315772764048	-9271.13531099858	-720.1804617654694	-9271.13531099858	683.1674016944448	4.117022447854794	6.211685922903438E-5	0.42059819531489406	6.215751720533517E-5	7.541920490931387E-10	0.4501139479345397	-672.4393288737809	41409.503236967495	3312.317352897983	6290.701526968932	1393.201070924939	54.58227142403628	7	13	18	31	8	0.17960310896354317	0.3358945773911944	0.3223605653822844	0.16214174826297933	
6470000	-9943.621142634762	-9265.206167018167	-678.4149756165949	-9265.206167018167	360.1736586848361	3.8895435920564645	9.813967450704618E-5	0.4636393583793491	1.0247605137932835E-4	1.8462994634723849E-9	0.44871060831134046	-633.9386924865954	14825.454091225716	4432.70876747111	5128.940833599526	645.0351223940924	28.18091077446917	8	13	18	32	6	0.17960310896354317	0.3358945773911944	0.3223605653822844	0.16214174826297933	
6480000	-9868.084376127426	-9261.816207481172	-606.2681686462543	-9261.816207481172	175.84480970078369	3.8895435920564645	2.422772256178966E-4	0.40226228643409645	2.362675385552345E-4	8.714028850337208E-9	0.40776825453405774	-560.5204132739552	7634.665158765716	749.4356770704784	5080.536275142493	293.0389557477556	26.756850335426716	5	17	10	38	7	0.17960310896354317	0.3358945773911944	0.3223605653822844	0.16214174826297933	
6490000	-9865.993072908712	-9280.901282538482	-585.0917903702306	-9280.901282538482	121.38896837830197	3.457246474381732	3.382894313498605E-4	0.41026224448887905	3.2647590877005677E-4	1.9201179401321665E-8	0.4166245760391885	-545.1024857890217	9978.055178572431	1312.0130508534592	1525.2154232906519	287.7421096470635	6.251839211692465	4	24	2	41	6	0.19752524484054948	0.3285915149642623	0.3117414919322102	0.16214174826297933	
6500000	-9888.844491127442	-9269.949701243935	-618.894789883506	-9269.949701243935	162.44494069306384	3.600885706713942	2.3025592879782918E-4	0.5283690047341622	2.2575744633276633E-4	1.4658755651088153E-8	0.5523929466890012	-580.5813140849539	6632.376690259155	1455.6210503114542	710.1877761669463	224.55175059563987	12.81052719910974	8	27	15	21	6	0.19752524484054948	0.3285915149642623	0.3117414919322102	0.16214174826297933	
6510000	-9915.817099548853	-9263.906669265833	-651.9104302830195	-9263.906669265833	261.576251032796	3.5865158778907453	1.653222753034031E-4	0.40396412247566815	1.5936373850525067E-4	4.069956835525691E-9	0.4142625555902029	-610.2985203493296	16004.145816303038	2203.208034251614	1359.1871824581792	473.8616420141062	74.73617181111405	5	29	8	28	7	0.19443027049758482	0.32373636835154695	0.30652986976110536	0.1753034913897642	
6520000	-9916.88263160212	-9276.196730712481	-640.6859008896382	-9276.196730712481	257.5706397702948	3.5865158778907453	1.391029144272735E-4	0.39179493332772125	1.4364881745047614E-4	2.939635011802768E-9	0.388882406486609	-598.7598247617615	18824.870722603828	2342.9175293847693	1722.3900413995332	424.00808859196155	1.465461264877535	4	18	20	30	5	0.19842299075190786	0.31959078309911515	0.30668273475921415	0.1753034913897642	
6530000	-9997.134894904648	-9263.332270933266	-733.802623971381	-9263.332270933266	792.4934805149963	3.765659562082801	5.0636919835193326E-5	0.48985439786666873	5.076486946948243E-5	6.053785877246862E-10	0.5138874361918527	-687.7466420879762	34111.69112061132	3230.3156982741657	3551.5919355752485	1187.2284854912257	35.069159579142756	8	20	10	34	5	0.1886616827977086	0.3364055306187296	0.3126743962783735	0.1622583903051897	
6540000	-9933.805192617952	-9256.455080164476	-677.3501124534764	-9256.455080164476	539.5903910270697	4.0901182505323375	1.0457722596192078E-4	0.44419738405033216	1.1261056506562208E-4	2.1721724674072412E-9	0.44173910500549923	-633.3411657717012	11912.257263362608	2055.801332348061	4482.815045673448	560.0743500536739	95.14831595603015	7	37	2	23	8	0.17191607017918398	0.3459365901813294	0.30413845899487985	0.17800888064460815	
6550000	-9957.520035035821	-9256.703947054588	-700.8160879812322	-9256.703947054588	587.1693835348165	3.674877687306981	7.255715063799623E-5	0.391019548698343	7.213672985197876E-5	9.079599781089777E-10	0.41223136577603253	-656.6523339420075	23631.424974139114	3218.9492016994463	2159.8279892051137	1108.3331547957728	45.480099655143036	8	27	6	29	7	0.17191607017918398	0.33612935171216013	0.31101953963430046	0.18093503847435677	
6560000	-9975.071947877519	-9270.406168907582	-704.6657789699358	-9270.406168907582	622.1230838147021	3.674877687306981	6.44099006977827E-5	0.31475837428694514	6.479282844610913E-5	4.1127987964150554E-10	0.3154832644823657	-658.7416181530017	36239.04828543216	2506.0348405085488	4156.048543976798	1200.4329515166319	79.01770984907452	7	26	8	28	8	0.1745848637405473	0.3432532310959359	0.31101953963430046	0.1711423655292177	
6570000	-9954.993251574366	-9261.721090385967	-693.2721611883982	-9261.721090385967	580.5675788220158	3.6506606328352036	1.0146283477410451E-4	0.4223584588503581	9.310662489004921E-5	1.3052143240061704E-9	0.38023015950173206	-651.479254219485	17241.121398131374	1510.1739302294754	842.7757381343295	617.4223798446164	256.92244345142666	13	25	14	18	7	0.19293530466243708	0.3237989915673001	0.31212333824104654	0.1711423655292177	
6580000	-10001.543096794596	-9272.885061111883	-728.658035682712	-9272.885061111883	923.1426844697401	3.264323523260538	5.713496698689741E-5	0.3703551298433186	5.594612183182529E-5	4.716822244539867E-10	0.3817469599138912	-683.5481316964924	15387.160410145238	2533.330366352123	4385.527172650223	1670.000587471358	377.86477857272484	9	12	24	26	6	0.19029964733348562	0.3237989915673001	0.3174980506739182	0.16840331042529746	
6590000	-9931.006348019177	-9255.140617403447	-675.865730615729	-9255.140617403447	480.5101539428449	3.4412518807130863	9.79929899556854E-5	0.3999415001126724	9.904295178482557E-5	2.032540303412649E-9	0.45962140072364976	-632.7279612160626	20327.313774249462	2347.5439791333065	1943.5890474428197	812.643963535417	40.48610416073464	9	23	7	32	6	0.19029964733348562	0.3237989915673001	0.3174980506739182	0.16840331042529746	
6600000	-9987.382197414547	-9260.823383441817	-726.5588139727292	-9260.823383441817	1011.0688252091084	3.907072659316931	5.9124607404560986E-5	0.4286575432493805	5.559734981320528E-5	6.0775551014044E-10	0.42203513401509285	-679.6221485789786	36205.287552333866	10988.058537928831	2784.894394171222	1510.767945760565	264.01292741493535	7	4	40	20	6	0.18475433023125382	0.3269693674722775	0.31432767476894075	0.17394862752752926	
6610000	-10003.887218659505	-9258.955414753544	-744.9318039059619	-9258.955414753544	1632.8369261505413	3.989895877835014	4.442201295288566E-5	0.5379729328459856	4.403538948209657E-5	5.719323912156902E-10	0.5237975234625264	-698.9156777383081	18914.4104691434	5784.321485202445	3274.594593148023	1775.279797498618	247.9374411029432	8	6	28	28	7	0.17948468777876536	0.33717720426294684	0.30938948043075987	0.17394862752752926	
6620000	-10066.831675280291	-9261.632102585658	-805.1995726946328	-9261.632102585658	2079.4866780403518	3.8735375501619447	1.9335809797732835E-5	0.45040265564041354	2.034665301703146E-5	7.488871872160803E-11	0.43615880653740335	-754.023485116	61695.30715781638	10653.291860664662	14498.409657204793	3471.025459666875	537.0997754686343	8	21	12	29	7	0.17221149102021632	0.33717720426294684	0.3166626771893089	0.17394862752752926	
6630000	-10165.706163406547	-9271.147168740144	-894.5589946664027	-9271.147168740144	7291.305632257913	3.4457095928133428	6.656062132504424E-6	0.41447229565109306	6.72855545395834E-6	6.279807587447439E-12	0.38323713811766325	-837.7315173018742	235399.8198409921	17348.257430952606	32965.34463343725	12341.837844597403	3044.1038287690103	9	18	23	19	8	0.19004717667335616	0.3350770948857075	0.2945841265352476	0.18029160190569002	
6640000	-10161.71593617891	-9291.92822280509	-869.7877133738207	-9291.92822280509	3922.7045901344095	3.4457095928133428	1.0010900717696887E-5	0.4821212803799716	1.0326385826943657E-5	2.4220185377579666E-11	0.49549451575235537	-814.8656015122502	264850.45721307624	30092.316282942407	14837.03875988201	6395.109148403248	475.75701957652825	10	12	18	30	7	0.18476558167068008	0.31531850266206407	0.32364334958052154	0.17627256608673572	
6650000	-10188.562983341777	-9260.104270637727	-928.4587127040511	-9260.104270637727	7598.346538896278	3.4457095928133428	4.631579185318105E-6	0.46419773337619785	4.8220902766973655E-6	4.96990593613713E-12	0.46636966269728103	-869.9684282986528	214866.57721330808	203869.13302193276	10305.921327851553	16825.7646668864	248.2396894445215	10	13	11	37	6	0.18611690046218363	0.31531850266206407	0.32229203078901797	0.17627256608673572	
6660000	-10059.125842212312	-9259.212802183156	-799.9130400291556	-9259.212802183156	1858.5162569791728	3.6467842638495047	1.9680374934320923E-5	0.500133175218419	2.112790200885272E-5	9.823118963502621E-11	0.48311731155576154	-745.0499138913837	74394.28430840516	103884.8163556197	33210.34950090209	4154.918540459621	31.42004474567041	4	5	9	52	7	0.18611690046218363	0.3139666042891249	0.32229203078901797	0.17762446445967492	
6670000	-10114.95253952895	-9255.691262179214	-859.2612773497351	-9255.691262179214	3698.345383419784	3.553758234528828	1.1401366172080816E-5	0.4821754035672553	1.1724180361587314E-5	3.7923254375733165E-11	0.523755402562925	-801.1953103700976	132308.20946801506	185873.55687193305	73890.25282134561	7222.689547418269	1154.6852294358819	11	1	10	49	6	0.19511855840026865	0.3139371742863531	0.32232146079178975	0.1686228065215899	
6680000	-10077.266797488255	-9276.775385902112	-800.4914115861433	-9276.775385902112	2024.367392955267	3.7213405241848307	2.632583824531519E-5	0.3911114915801784	2.6560690907906275E-5	1.2006421090223044E-10	0.4113472351988876	-747.9770515122063	66079.81956440449	38809.104259696396	20794.183574896233	4706.030673952066	425.2658052081013	4	6	16	44	7	0.1695547945776815	0.32957809908136243	0.312088964389429	0.18877814195152842	
6690000	-9969.888246175662	-9257.876870809625	-712.011375366038	-9257.876870809625	854.6541741357029	3.7213405241848307	7.460018465452321E-5	0.50880006434572	7.306211550878437E-5	1.4404941002175426E-9	0.5254946622085956	-665.1681623136893	14758.433211271544	17439.96385397694	1866.8588514846529	1976.4797414866885	134.08367922413902	9	2	13	48	5	0.1812283067799736	0.342760359565568	0.2872331917029314	0.18877814195152842	
6700000	-10026.729152060047	-9255.119361923063	-771.6097901369834	-9255.119361923063	1386.2969798887113	3.872670634707305	3.5144357327203065E-5	0.5411118457619757	3.441249605256262E-5	3.5762790129866874E-10	0.5366043249712898	-722.0159883915928	72592.64874401671	5166.884881334166	4286.500406497313	3186.0601773695307	261.9001289475236	6	12	13	40	6	0.1949068836403439	0.31765124701960523	0.31234230424889414	0.17509956509115812	
6710000	-9950.830244989975	-9262.871418891868	-687.9588260981076	-9262.871418891868	584.0199840411283	3.842788491107406	9.547305742141783E-5	0.47245301301767895	8.954787314816923E-5	2.0889235755079598E-9	0.4808500405337983	-644.8702105700849	11662.175844533269	1933.5339362899424	831.2764333259452	1480.1911009387393	212.10031407323686	10	2	7	50	8	0.18031811678121815	0.31765124701960523	0.3269310711080199	0.17509956509115812	
6720000	-9971.689865198012	-9260.576745589238	-711.1131196087729	-9260.576745589238	703.4144453317767	4.098698452292814	8.517716995022345E-5	0.4140157916856186	7.878125344938732E-5	1.3569833791237127E-9	0.4237979728557781	-664.2190767520849	10635.978325027725	18640.617423185842	1112.7162777477988	1724.6490770001326	983.6028118561351	1	10	7	51	8	0.17656232468752858	0.3454038700604036	0.30293424016091114	0.17509956509115812	
6730000	-9934.615258140817	-9254.0515560794	-680.5637020614174	-9254.0515560794	426.4724136920782	3.7313121519438406	1.2827118934046744E-4	0.3941048494049646	1.1708397377390446E-4	2.822434946366437E-9	0.4253035465623061	-634.929802180156	5795.766178194482	8405.700089620588	9409.605904300448	1584.0008250351104	135.798589188903	8	3	4	53	9	0.17656232468752858	0.3454038700604036	0.30293424016091114	0.17509956509115812	
6740000	-10114.07396442556	-9286.507026792518	-827.5669376330399	-9286.507026792518	2400.2225733301116	3.8543526308130103	2.0771126389845324E-5	0.2907724705911642	2.0067883974990096E-5	3.6213925905126004E-11	0.286729720804512	-777.2649235675462	31191.73963697344	33907.20620531036	11047.935307843716	4355.718424450842	536.572480377005	9	4	12	44	8	0.17136004868138294	0.3454038700604036	0.3081365161670568	0.17509956509115812	
6750000	-10075.924060106623	-9258.236246293154	-817.687813813468	-9258.236246293154	2386.1709963906114	3.8543526308130103	2.1706427535540606E-5	0.4484295525900695	2.0635270896138852E-5	8.862758132380059E-11	0.44575312237065673	-765.2401119245629	121640.13845632729	25853.00180580419	6181.560922812106	5017.766258558003	947.9743954569136	7	10	30	22	8	0.1866951911718277	0.3454038700604036	0.292801373676612	0.17509956509115812	
6760000	-10073.332019468842	-9272.833587480183	-800.4984319886589	-9272.833587480183	1803.1486787280387	3.485083123302985	2.5456947763889208E-5	0.42887422796048075	2.4037773784479562E-5	9.924595242986967E-11	0.404675839596564	-747.8964797095462	75510.08760951937	63200.73217210023	5939.250729393317	5177.7629472999315	330.44257843494677	8	1	25	35	8	0.1866951911718277	0.33953185817268267	0.292801373676612	0.18097157697887903	
6770000	-9980.97334921231	-9261.187870162958	-719.7854790493533	-9261.187870162958	778.9452564859672	3.755118280910797	6.700016712705199E-5	0.46130585247070593	6.785588654526178E-5	9.245101717889912E-10	0.44866526738886575	-670.7825203444569	99916.73911181829	14323.719515996829	3010.9277806219498	1455.2870029351411	140.68793268428135	1	8	26	35	7	0.1866951911718277	0.33956902342980405	0.29276420841949063	0.18097157697887903	
6780000	-10024.64613882474	-9265.807021854635	-758.8391169701066	-9265.807021854635	1075.8140866099325	3.5694498451987875	5.1092183254713336E-5	0.44537685540560773	4.519491739798566E-5	5.055908586271543E-10	0.46140832465368575	-709.2749264157964	28833.70898330222	24658.8405921209	5243.991005887477	4154.910384689039	379.4164405619593	1	9	8	51	8	0.1866951911718277	0.33956902342980405	0.30035328189338356	0.1733825035049861	
6790000	-10039.967303044625	-9272.472783370798	-767.4945196738257	-9272.472783370798	1272.8688789850466	3.5694498451987875	4.115846227387895E-5	0.4464420032988223	3.9018045714678745E-5	2.908315403704122E-10	0.4319953622459902	-718.6208896239822	54974.25536060222	16530.853568830313	3309.9282728735907	2318.951786032163	482.6257886504868	9	4	10	47	7	0.1998379935074353	0.31925887538671033	0.3011203455875639	0.1797827855182919	
6800000	-10032.452164017	-9277.318819064663	-755.1333449523371	-9277.318819064663	1212.8895699509808	3.5694498451987875	3.810888469303368E-5	0.5066541896732226	3.76379547555715E-5	4.3431126247530397E-10	0.5424127579133717	-703.7932039350961	24020.39367105338	69718.52219930672	4092.4981098311127	2065.9525554536326	649.2193449505385	4	3	36	27	7	0.1998379935074353	0.32733433233114795	0.294795127298908	0.17803254686251024	
6810000	-10019.62451512557	-9274.188178429486	-745.436336696084	-9274.188178429486	1264.8337296159402	3.379766526786802	3.945118314092732E-5	0.4734514837672718	3.758624442926929E-5	3.21028774577519E-10	0.4875529988885429	-694.1296933027887	48566.14747243366	77248.79495348736	3405.667062872325	2467.6058425037645	158.57761817486661	3	4	33	30	7	0.19682431478327245	0.3303480110553108	0.294795127298908	0.17803254686251024	
6820000	-10118.55098220471	-9274.602964503994	-843.948017700715	-9274.602964503994	2863.0118260284876	3.379766526786802	1.44184292934083E-5	0.4472704527850735	1.4789661629095519E-5	3.919186173219134E-11	0.4249375580800005	-789.1159140588021	62383.82782821251	136936.06589714225	14084.00773089011	4236.809090800823	1743.7400000948505	5	4	35	25	8	0.18243208256087845	0.3303480110553108	0.309187359521302	0.17803254686251024	
6830000	-10058.347015420255	-9255.858141440103	-802.4888739801518	-9255.858141440103	2408.2279669356785	3.4173775449229757	1.8614144451996414E-5	0.46587862194504975	2.092297666386293E-5	9.534216465499037E-11	0.502570167098907	-751.0452652017769	123488.14349123061	7478.2792284847355	8422.73292004388	3795.622071965903	265.9785313157111	7	12	27	26	5	0.1872354961446712	0.3233042468334532	0.3163975949505614	0.1730626620713157	
6840000	-10112.761669124735	-9265.874210175809	-846.8874589489268	-9265.874210175809	3771.4519195275243	3.940692875066782	1.1313700128741588E-5	0.4118329560916732	1.2155735605427492E-5	2.7846404690914667E-11	0.44897430131868155	-793.3622996532332	138447.53032921025	16516.1659962016	15171.511139278673	4941.562021425574	2869.138292244427	8	5	34	21	9	0.19221027567402363	0.3233042468334532	0.3163975949505614	0.16808788254196327	
6850000	-10065.881907090265	-9253.898279647145	-811.9836274431209	-9253.898279647145	3364.831792900135	3.394476474937797	1.6887900251666897E-5	0.4834904113428908	1.7302409710714738E-5	7.241369090480205E-11	0.4967582045002699	-759.9719931446133	147414.0514110242	6111.475760038232	9899.720783808712	1901.1193100664414	1414.8148300303114	8	30	9	21	9	0.19221027567402363	0.3367432135400676	0.3091436072180061	0.1619029035679042	
6860000	-10043.905268168182	-9277.717287452231	-766.1879807159509	-9277.717287452231	1392.2341487220033	4.181574796092856	3.056042288299835E-5	0.4707486391347069	3.074862601900331E-5	1.69405635662411E-10	0.4301679955307193	-715.642869513319	134388.14062699783	2784.525683626083	5959.646944837811	1698.3555670539374	118.90632485225086	6	5	29	31	6	0.19221027567402363	0.3367432135400676	0.3091436072180061	0.1619029035679042	
6870000	-9987.70555439098	-9277.686196408167	-710.0193579828115	-9277.686196408167	670.105776684734	3.914945252425711	5.6566452898028833E-5	0.4288001969095288	6.016509313977669E-5	7.260476808162124E-10	0.47267398185712145	-664.6033384191719	36012.31655489801	2860.2090568337885	3312.318615687973	782.7614168008633	91.91711747314328	7	27	20	18	5	0.20128284104434324	0.32102700753473834	0.29647466080735285	0.18121549061356712	
6880000	-9901.102245329836	-9255.852478410538	-645.2497669192971	-9255.852478410538	396.83801202835326	3.5404668093596277	1.3130348103874216E-4	0.5414804466542773	1.3438078647403452E-4	7.446337669685153E-9	0.643604597190155	-603.0577654576871	16789.906172684605	1539.0314927108118	327.5567262235776	723.718551287977	79.36565932540525	7	41	9	12	8	0.190904716953609	0.32409950258989145	0.3055767219133935	0.17941905854310758	
6890000	-9961.262155181792	-9249.424455043374	-711.8377001384187	-9249.424455043374	687.7087832263827	3.4379608825408794	5.1441502332387523E-5	0.4903546264935789	5.440253853268807E-5	8.498940120665811E-10	0.5557550415031124	-665.4853139158042	54443.044818184695	2425.35910821958	339.88808638257035	1132.2899090764972	214.47573242391306	6	43	7	14	7	0.18955666913376562	0.32409950258989145	0.31635791059625873	0.16998591768008578	
6900000	-9982.330546814163	-9249.152511855891	-733.1780349582715	-9249.152511855891	703.3534214070986	3.9563152678155453	4.929574098892015E-5	0.5450968356586876	4.925650654225178E-5	8.750854567864863E-10	0.6018348055804428	-687.6631838222675	38947.25099865433	3638.2013299258297	2282.745269676032	796.1714746226947	119.76570752583102	9	38	12	10	8	0.19090294721795362	0.32724787825794777	0.31186325684401445	0.16998591768008578	
6910000	-10162.832441832266	-9264.34161064481	-898.4908311874566	-9264.34161064481	4828.232785284225	3.605287712714108	6.467564756073156E-6	0.6383412813218721	6.183511062966147E-6	1.7308135102175313E-11	0.6868681966204767	-841.7168810418126	286195.99202228634	45053.64107842433	15605.190367068997	9110.869906425409	2935.507441571849	8	26	16	17	10	0.19090294721795362	0.32724787825794777	0.31186325684401445	0.16998591768008578	
6920000	-10128.240690379784	-9268.746978878213	-859.4937115015704	-9268.746978878213	3510.1826380108873	3.599205959264024	1.1354561994595812E-5	0.6883718577353338	1.0626185440807192E-5	5.2383905709742895E-11	0.6942457594734138	-804.376368424402	263790.4052015903	35489.058977155255	18021.985639661827	2461.006991717257	928.1439486813923	6	15	31	21	4	0.19090294721795362	0.32315668199654835	0.30245193082220667	0.18348843996329303	
6930000	-10089.03959162899	-9263.988387919204	-825.0512037097864	-9263.988387919204	2295.5920343610037	3.599205959264024	1.686211350284127E-5	0.6165306028045705	1.700155178381051E-5	9.549571286965353E-11	0.5740684247765159	-769.7286350226614	233470.53624852325	85832.92900993749	8427.69944150432	3951.8544326929614	1236.4189283776968	8	2	32	29	6	0.17687980090832794	0.34123620125232634	0.30256528569517105	0.17931871214417633	
6940000	-9918.016746892297	-9273.153473839007	-644.8632730532906	-9273.153473839007	283.81645991333124	3.9983537263817115	1.6849001940297132E-4	0.6618681029517969	1.528054291819094E-4	8.683612157772394E-9	0.6266995580015264	-604.5165436100107	9038.942572612661	707.7245657359314	817.4211506999221	355.03311456382306	131.05590551279337	8	16	29	17	7	0.18944184977004572	0.3194062380517113	0.31040913303949835	0.1807427791387463	
6950000	-9893.113288510747	-9272.331212937383	-620.7820755733642	-9272.331212937383	184.40803067249396	3.619202523111145	2.4578688632344287E-4	0.5275683811440142	2.3957208429027717E-4	1.5093421847041553E-8	0.5082392624117635	-582.1506561561898	9176.644303979261	1088.1460877723787	448.7901612542413	194.964436488615	130.96385306100063	5	29	19	16	8	0.18944184977004572	0.3325038850729663	0.31040913303949835	0.16764513211749132	
6960000	-9913.253634465329	-9279.860978668758	-633.3926557965713	-9279.860978668758	253.3988476710847	3.619202523111145	2.047951438386107E-4	0.5027488304614103	1.945409552544396E-4	7.837460243967269E-9	0.45205950441088905	-593.6639199465641	5703.423547706992	1870.8689511392408	575.0289002189837	616.3643671203753	76.90176038551009	7	25	19	15	11	0.18944184977004572	0.3325038850729663	0.31040913303949835	0.16764513211749132	
6970000	-9893.086234633958	-9272.266604383045	-620.8196302509126	-9272.266604383045	220.92752184721365	3.619202523111145	2.3600965259843996E-4	0.4998720175254271	2.4645160728702754E-4	1.7232901963128366E-8	0.5581327874605805	-582.8231996869291	3211.5617423478857	3086.0058550436365	587.4684808759981	242.28708538608004	25.843781244071117	5	27	29	10	6	0.18412379023096462	0.34094269303727964	0.31040913303949835	0.16452438369225905	
6980000	-9886.223735109576	-9254.431647573329	-631.7920875362474	-9254.431647573329	298.0558499641207	3.619202523111145	1.6356674300096162E-4	0.48343075591836004	1.7636008066598897E-4	5.683532792056828E-9	0.4527265713923131	-592.9390298189893	4353.508352381416	1641.7615160115106	177.5210826008249	441.62262525109134	102.25209444712856	17	22	16	13	9	0.17577053922971866	0.34627334618679956	0.31040913303949835	0.1675469815439851	
6990000	-9894.627354303115	-9253.51191237665	-641.1154419264633	-9253.51191237665	221.1159254519297	3.619202523111145	1.6911061819641508E-4	0.5988965441754817	1.6884590073795307E-4	9.883860790338734E-9	0.5998548675830043	-602.8922677777259	4542.527067841165	1597.0780684645479	541.8954706160141	258.6709700336863	94.91487005468873	14	23	25	5	10	0.18238814385779403	0.3361354502148832	0.3155034885499415	0.16597291737738293	
7000000	-9871.517146235152	-9265.16065483102	-606.3564914041325	-9265.16065483102	130.8231633551146	3.4773954023534	2.953819432992124E-4	0.49699840493923153	3.0254934332374025E-4	2.1483652603809055E-8	0.4905525661476153	-566.6894851831153	1722.637982180439	4885.1678894712395	856.4219016946003	300.6934497192452	68.91444362626862	23	1	16	28	9	0.18977159970295332	0.3361354502148832	0.2967853616802632	0.17730758840190192	
7010000	-9836.123621608629	-9270.895316111488	-565.2283054971407	-9270.895316111488	118.47533027674851	3.6277828578887616	3.678864074878877E-4	0.4495914222349354	3.944312712741037E-4	3.143210613350629E-8	0.4532372159377815	-528.5954771502687	2173.7353604993054	496.3590848062971	1137.4658024049934	176.76695275720627	12.650548198539289	17	16	4	32	8	0.18977159970295332	0.348151141030137	0.2908638076656583	0.17121345160125306	
7020000	-9918.20873923292	-9272.75238145204	-645.4563577808796	-9272.75238145204	270.90806762019577	3.6848441061200026	1.576986897072148E-4	0.5024795289872545	1.6881970194246125E-4	6.433801950136785E-9	0.4928178924752852	-605.624164338091	4027.5281756502573	2792.9464321212213	872.2918036119818	598.3203775762756	78.6878604273562	18	15	14	22	8	0.19773037535128277	0.3401923653818076	0.2908638076656583	0.17121345160125306	
7030000	-9980.331193499114	-9272.733863947595	-707.5973295515203	-9272.733863947595	598.8313240188805	3.6848441061200026	7.932537408107116E-5	0.5457615246375677	8.12267098486144E-5	2.1550000066606354E-9	0.5798783757398838	-665.3480873495396	16173.208822979925	3845.59707137719	992.3116759250643	264.9321487332526	241.51001879351614	11	32	23	7	4	0.18537870511008853	0.3308683862041395	0.3125394570845206	0.17121345160125306	
7040000	-10003.560959570766	-9265.204268558879	-738.3566910118872	-9265.204268558879	1005.5382173853938	4.122339509113097	5.2389997626802894E-5	0.5828858320546054	5.228982237639458E-5	1.3070169505870947E-9	0.6768238375358087	-692.1645123428208	23878.80621301245	5323.3569091027	1155.9373968430427	1835.499781910844	240.6621359446718	12	27	20	9	9	0.18537870511008853	0.3308683862041395	0.3125394570845206	0.17121345160125306	
7050000	-10176.626513869618	-9263.670900978635	-912.9556128909829	-9263.670900978635	8143.662148246151	3.9047828299215572	5.750254820067019E-6	0.6353913459003574	5.879312866783776E-6	1.4341964074068622E-11	0.6392418024330097	-856.9229160305919	197402.49552274033	46307.39429097011	13775.238751126006	8732.669672850723	2608.5813227520503	9	26	30	3	9	0.18537870511008853	0.3308683862041395	0.3190838258873636	0.16466908279841008	
7060000	-10003.014417776994	-9268.044640917575	-734.9697768594191	-9268.044640917575	1090.9012668634161	4.234922666677319	5.3871151697793995E-5	0.4526786723583826	5.680611104544809E-5	8.01228405266607E-10	0.501350531062739	-689.5562682715989	18817.136252304983	5056.319299258611	1895.2296528702093	1609.3218256458724	765.5605954462164	13	22	18	4	20	0.18537870511008853	0.3308683862041395	0.3190838258873636	0.16466908279841008	
7070000	-10046.127966176924	-9265.636120158253	-780.4918460186708	-9265.636120158253	1482.9877541757646	3.8791572896569497	3.266838184364459E-5	0.3371612612248916	3.225483005288872E-5	1.3747133259112675E-10	0.3665940109730166	-731.4984476514946	31437.96203935966	3602.760336045263	10668.34635531878	2086.813194713067	312.78259462823326	15	19	14	24	5	0.18124338772017962	0.3308683862041395	0.3190838258873636	0.168804400188319	
7080000	-10064.162795153965	-9259.946057886118	-804.2167372678473	-9259.946057886118	2522.627150439993	3.8791572896569497	2.0887076982065296E-5	0.48082815075490737	2.0921563142196048E-5	1.0065420805510984E-10	0.4766524829928702	-754.1963105811595	132641.00667388403	14349.263691786453	1576.4310427704686	1907.0269634368594	423.10990683480287	11	31	10	20	5	0.19354999867586736	0.3308683862041395	0.29607323798177565	0.17950837713821918	
7090000	-10063.384881162923	-9264.919435185147	-798.4654459777761	-9264.919435185147	1965.4379292154879	3.453587096521628	2.4880380844251134E-5	0.5285378813422689	2.4300717187181165E-5	1.4619465598756653E-10	0.5213357477041302	-750.2149175677314	34407.24839819982	17585.90518362422	2834.0678677202527	2148.0170768757994	449.3415936951723	16	26	18	9	8	0.18770571961330965	0.3389153264530079	0.3019175170443334	0.17146143688935075	
7100000	-10070.648348400922	-9272.050419492918	-798.5979289080036	-9272.050419492918	1799.082437549632	3.2818606101097116	2.368029285811442E-5	0.4586921876993343	2.337449206197519E-5	1.1123453823702249E-10	0.46504861528834585	-749.9736267385977	88398.24060884709	11423.782732804077	2532.7270846041083	1563.5092787151655	508.58763069700103	7	33	27	5	5	0.18770571961330965	0.3389153264530079	0.3019175170443334	0.17146143688935075	
7110000	-10100.541677015453	-9262.669294983658	-837.8723820317963	-9262.669294983658	4001.3480629098954	3.3108739883018994	1.3500156015131916E-5	0.43090122996420993	1.3728706342571231E-5	3.096991308643449E-11	0.43412505673961677	-787.4122799076512	93720.21084225785	20377.086832675424	2836.311161823511	3101.298516430995	859.7660115622315	7	36	15	12	7	0.1886642733359569	0.3389153264530079	0.30095896332168615	0.17146143688935075	
7120000	-10107.47076682747	-9256.689224854294	-850.7815419731755	-9256.689224854294	3832.4765531601806	3.500128095563961	1.1444967132179736E-5	0.4672138853083348	1.1572627797854276E-5	2.831348783563911E-11	0.4552477747974429	-794.7419428077418	218836.8719713283	25503.675786191576	3975.710887535362	12325.858874525045	1233.8920067060772	8	35	24	1	9	0.19235443720266657	0.3495416147331759	0.2866425111748085	0.17146143688935075	
7130000	-10112.404430840625	-9257.333088838814	-855.0713420018114	-9257.333088838814	4666.785782099774	3.4110890795565365	1.0522380748701314E-5	0.5403338682714864	1.020236924446666E-5	3.282725988346076E-11	0.5576312626280938	-798.8589647726919	254202.14670251284	14638.397531780785	8400.373014802684	265.61579606945867	1619.9265389414384	8	36	25	5	3	0.20105426487853212	0.3360940898798771	0.2913902083522417	0.17146143688935075	
7140000	-9962.300488970566	-9281.750505937005	-680.5499830335609	-9281.750505937005	385.72503025976056	3.8719396682832463	9.70589040482376E-5	0.4516241676584411	9.352553698536733E-5	2.207232761670367E-9	0.4916574910625212	-638.0980473965125	25516.35804867731	2371.3240243689183	555.7593388962821	581.4012339027076	82.93312749449767	7	34	25	3	8	0.17637633148733792	0.3360940898798771	0.32270085761253164	0.16482872102025506	
7150000	-9873.28414388788	-9258.512766285914	-614.7713776019665	-9258.512766285914	185.088116672322	3.8719396682832463	2.1605392125578784E-4	0.5161972681957729	2.2157698890506704E-4	1.5262578015852086E-8	0.5659137824183027	-578.6665532783913	4769.700198990251	824.8950756379606	236.12314398278218	120.26884785809746	97.60228510777863	14	32	20	3	8	0.17637633148733792	0.3360940898798771	0.32491481163731384	0.16261476699547286	
7160000	-9906.97656228678	-9255.297058924743	-651.6795033620358	-9255.297058924743	324.6022299815399	3.8719396682832463	1.2808716355686687E-4	0.45208765951305746	1.3191570909250666E-4	3.793846998680377E-9	0.4786845948049302	-614.746878163637	7202.511645657844	1144.9377082329524	398.31877350719117	52.4096965453607	70.96061343959947	14	29	27	5	2	0.17637633148733792	0.3360940898798771	0.30948647531529244	0.17804310331749426	
7170000	-9887.490116757263	-9272.556180688996	-614.9339360682665	-9272.556180688996	231.37880598040655	3.8719396682832463	2.142351247747255E-4	0.4533523943360028	2.1584346574577933E-4	7.708534099356444E-9	0.40442517280602974	-577.0579584446897	8110.958607190502	937.4440827627269	344.63647476250196	215.90877586489148	110.72458082408116	14	32	22	1	8	0.186475827753337	0.3360940898798771	0.3092707786812919	0.1681593036854957	
7180000	-9991.272454575534	-9249.624221583035	-741.6482329924983	-9249.624221583035	935.8393760981131	3.8719396682832463	4.1309078605127636E-5	0.48538837179382205	4.4200036808693114E-5	3.921603950015893E-10	0.47471250007194454	-693.8772386185678	40845.48873453174	3835.308406975972	1672.8918449497985	3171.8989086652014	212.5974583003134	17	24	25	2	9	0.1988471929289419	0.3360940898798771	0.2949514940584149	0.17010722313276772	
7190000	-10010.068400212269	-9263.342538314308	-746.7258618979617	-9263.342538314308	1059.2599640392991	4.091777718867444	4.044900316873895E-5	0.5895281509911328	4.107254486940057E-5	6.619458987419407E-10	0.6349924022491191	-700.0037237591537	47239.992539169274	5941.405457386936	2276.7696358611042	969.6820112428663	219.99883120135306	12	25	16	18	6	0.19500555318171683	0.3360940898798771	0.302455639429232	0.16644471750917572	
7200000	-10057.024953050872	-9283.257602439757	-773.7673506111154	-9283.257602439757	1593.1595750686124	4.158849523600123	2.4275492208511336E-5	0.343693404527909	2.6373456021230905E-5	6.939211335152319E-11	0.32923986505490227	-726.3866606935604	108723.97596664159	8153.507610341803	2079.600721624711	450.27001215023745	458.97452809748137	9	28	32	3	5	0.19648655056756498	0.3393772602560218	0.3016190864176251	0.1625171027587898	
7210000	-10061.389634561387	-9262.311341231463	-799.078293329924	-9262.311341231463	1713.9159495070296	3.7499869824205745	2.0055844411923007E-5	0.39423580459757845	2.1820311942823577E-5	6.277896973123067E-11	0.37779108088893104	-752.0754399346886	112195.55243066492	15795.34230501587	3176.713782735557	158.8436998172908	98.95903278969877	10	30	30	5	2	0.19449426057047342	0.3273437516093121	0.3154723137215807	0.16268967409863538	
7220000	-10057.33319291964	-9252.84445621497	-804.4887367046687	-9252.84445621497	1787.1315873274546	3.7499869824205745	1.9185243927906872E-5	0.5301416580089651	2.0020779377836972E-5	1.0344422958102293E-10	0.5293737217186263	-756.4419120325133	107545.42546277639	11945.363970230523	2646.0943774716143	526.1941656960264	202.18178256127163	11	35	22	5	4	0.1953279700604372	0.3273437516093121	0.3100205638787131	0.1673077144515392	
7230000	-10067.353537161229	-9251.826059556437	-815.5274776047924	-9251.826059556437	1820.286800680639	3.7499869824205745	1.9473681749958493E-5	0.4587629142838486	1.961281529823583E-5	7.995517322013058E-11	0.47896602743291883	-767.2725757498491	58045.79974837445	9973.55061461976	4134.943325491344	1717.9466244852788	274.05023632690535	13	27	28	8	1	0.1953279700604372	0.3253266259136164	0.3100205638787131	0.16932484014723495	
7240000	-10037.67166875243	-9264.423323636282	-773.2483451161473	-9264.423323636282	1121.842065881521	3.6358323753392745	3.6051227837678836E-5	0.4881099204931644	3.473479787046728E-5	2.1960622754206017E-10	0.44495168777106003	-725.6479208184526	40391.512370940975	7477.664394628158	2109.627371746628	1636.2773391383732	1522.62465986219	8	27	17	9	16	0.1794891938605506	0.3355643915870646	0.3067565839425575	0.17818983060982896	
7250000	-10052.290330070073	-9263.104069265239	-789.1862608048343	-9263.104069265239	1842.3994610410157	3.903493226054335	2.847319379373076E-5	0.5833398535785053	2.6844455345811772E-5	2.3287912215463027E-10	0.57906893037457	-738.8247645741892	81219.23358383004	9728.684389473898	8445.708318482883	1642.079279022194	466.28641594874637	7	11	30	24	5	0.18486979254253486	0.3355643915870646	0.3067565839425575	0.1728092319278447	
7260000	-9955.592363699237	-9275.047431864232	-680.5449318350056	-9275.047431864232	499.3172919421383	4.192136869982968	1.0502593644452928E-4	0.42299275099199857	1.0444108212477647E-4	2.1957896005480595E-9	0.45092899198658193	-636.9327327022907	41282.15403182171	3671.491044655363	1173.0550761387524	333.4980283964036	132.9556075728535	5	27	27	11	7	0.18486979254253486	0.3355643915870646	0.31834897948737784	0.16121683638302434	
7270000	-9943.714769461754	-9265.268820053387	-678.4459494083682	-9265.268820053387	495.8314556143468	3.7408561867876333	8.930021682454671E-5	0.4567279145637116	9.059801335347515E-5	2.0357364864389318E-9	0.5083444196886322	-636.5623558684827	21095.475137700247	6210.695657340713	1029.285771860544	72.90750834997378	96.07413872691951	8	20	40	2	7	0.18486979254253486	0.3355643915870646	0.31834897948737784	0.16121683638302434	
7280000	-9996.456475727564	-9270.906651883406	-725.5498238441579	-9270.906651883406	803.0440294086642	3.974688826708664	5.4670051950306724E-5	0.47525797198259484	5.6562435151745615E-5	7.295709106200519E-10	0.48882318642951755	-678.3600937871101	116535.60382843201	6644.011671121403	1504.7720245148348	671.4332700855467	133.21943108141375	5	28	35	2	7	0.19215203217728485	0.3355643915870646	0.3005981360875831	0.17168544014806905	
7290000	-10028.053598136115	-9275.858973637536	-752.1946244985792	-9275.858973637536	1078.2307926923384	3.8695295016320976	3.4852377595606344E-5	0.5947782980220485	3.674648088387077E-5	5.258341424162397E-10	0.6351308088189861	-704.2435269805158	47133.95858735322	6915.2546339656465	2731.744961609884	2026.0572953577018	187.57410738513772	5	35	16	13	8	0.19215203217728485	0.34075900031142564	0.31169633881766995	0.1553926286936212	
7300000	-10060.759159011945	-9261.999917900785	-798.75924111116	-9261.999917900785	2090.5863189348324	3.4579962698199034	2.1950053830217226E-5	0.45184161502493736	2.274131195051289E-5	9.508710476422605E-11	0.4461471775740197	-747.6464822581269	140190.57840641643	9356.896540246156	2858.7331728356157	2041.8568316630176	3165.218877644638	7	33	1	22	14	0.17912509297828322	0.32970948051820487	0.3119895560868921	0.17917587041662153	
7310000	-10067.403095868667	-9276.448859101778	-790.954236766889	-9276.448859101778	2416.2926078231235	3.723747390595351	2.3802440810548847E-5	0.49802989781414114	2.4432095737225126E-5	1.2170186193563892E-10	0.46161621589870644	-737.6834858979184	143305.78284397867	8864.474491437753	13784.21297048583	1733.410731790745	2426.5092792861115	6	20	18	20	13	0.18000668640522663	0.32829506108120676	0.3134039755238902	0.17829427698967812	
7320000	-9993.13936719692	-9268.048708617587	-725.0906585793321	-9268.048708617587	1156.500862601971	3.6780202626746665	5.4269117715622865E-5	0.6133158034524823	5.259809259579895E-5	8.864604037325094E-10	0.601226841509258	-677.025815636137	28289.14424611407	2751.478263682859	3932.286556632683	3024.585396047654	1120.7761516901103	6	28	7	2	34	0.18916242794860244	0.3368823557533255	0.29566093930839565	0.17829427698967812	
7330000	-10004.207291776975	-9266.165567643666	-738.0417241333095	-9266.165567643666	927.4558767297386	3.770171019351656	5.116969645362288E-5	0.48276696662291807	5.612904335766435E-5	7.500615629847629E-10	0.5037992992265496	-688.6818303186833	36767.28765875229	20523.640729909202	3087.2021358442103	3206.6315318649636	917.0738805530498	5	6	30	9	27	0.18916242794860244	0.3368823557533255	0.29566093930839565	0.17829427698967812	
7340000	-9979.519682610538	-9265.434457956808	-714.0852246537306	-9265.434457956808	632.6460715877531	3.7040293836525864	8.191280710569524E-5	0.6355541078418576	8.056056683952728E-5	3.762147724662061E-9	0.7557993989617774	-667.222596241998	26866.451049052925	8725.853929476547	3676.8740941177593	1096.5358520310729	402.76322877564377	6	2	41	10	18	0.18916242794860244	0.34688475023503645	0.29566093930839565	0.16829188250796714	
7350000	-10034.799139073824	-9261.026369077394	-773.7727699964306	-9261.026369077394	1243.9927475031527	3.471982179308732	3.535325893146083E-5	0.5396011478289993	3.641406800993858E-5	3.970800775460308E-10	0.5758962127732951	-723.8035386837506	49479.70429118078	16666.24080333504	4968.363968964699	3944.7408138826418	167.40951039918704	6	10	41	14	6	0.1843136297237949	0.3488443046552481	0.3042498348401959	0.16259223078076274	
7360000	-9967.306294489881	-9266.559966454286	-700.746328035595	-9266.559966454286	497.9060619404961	3.471982179308732	6.603009176633753E-5	0.5130099043121958	7.065627122641892E-5	1.4285193270695467E-9	0.5661184109677101	-656.0253744601971	30895.50797253857	4006.6531655944573	2303.6773820617605	746.2569623082946	65.94181315913609	4	24	30	13	6	0.1843136297237949	0.32545737511046496	0.3226300705771098	0.167598924588632	
7370000	-9937.638707474554	-9248.25397928176	-689.3847281927947	-9248.25397928176	372.4296569175868	3.5455335577279645	8.635379685869087E-5	0.5565995913873101	9.408148703245231E-5	2.7214184364331802E-9	0.5848245295964339	-644.9926260056355	14765.467809518244	1732.7771416349397	3274.75044411116	909.0418332731166	84.55232787010803	9	8	25	29	6	0.1878040763646849	0.3241664301419729	0.30953142371757913	0.1784980697757647	
7380000	-9951.442970178237	-9264.604982475881	-686.837987702357	-9264.604982475881	423.220008110393	3.450528024221429	9.729779947525484E-5	0.40855388033638734	9.780891239916269E-5	2.061393945827916E-9	0.46661694870902254	-643.0435689061572	14148.880242381372	2463.3891323253947	4099.788292460196	569.7589997342125	193.91295942562974	9	24	13	24	7	0.1878040763646849	0.3241664301419729	0.30953142371757913	0.1784980697757647	
7390000	-9971.30091887227	-9259.717307952089	-711.5836109201812	-9259.717307952089	730.1642861764768	3.338956700356569	6.231887264983002E-5	0.36582244063783265	6.341402257118235E-5	6.033518734299882E-10	0.3930846939571941	-666.6195183773663	23237.879190600423	3306.468909715435	3856.338950877177	990.2308395420562	340.79873566841684	10	19	11	30	7	0.1818948564154646	0.33145664818465814	0.30953142371757913	0.17711707168229976	
7400000	-10104.037881829709	-9266.607736778542	-837.4301450511667	-9266.607736778542	3591.1137264818117	4.150246139707327	1.3210913543565316E-5	0.3618681196726165	1.3610397936742799E-5	2.6889009619782306E-11	0.3861602815198645	-784.1901522969747	63513.596999064874	16146.52274432104	36486.214492815794	3493.211902041095	786.7915233551105	11	15	16	27	8	0.1818948564154646	0.3207972161125816	0.30953142371757913	0.1877765037543763	
7410000	-10019.392062817733	-9268.656413898596	-750.7356489191376	-9268.656413898596	976.6659573700388	3.986237464153614	4.745754257839135E-5	0.26222798085267807	4.903608052173394E-5	1.8522633996266308E-10	0.28506234752756243	-704.0074878926418	38729.395570789835	10573.422377917703	4132.954916141014	1637.4723182301584	116.51828618973455	10	26	3	31	7	0.19442759260569265	0.3418589705581867	0.2827086969801455	0.18100473985597682	
7420000	-10064.550785701795	-9269.986749195614	-794.5640365061814	-9269.986749195614	1681.6738555701907	3.9204543171162647	2.405007359706043E-5	0.3881485840120318	2.4767862639613413E-5	1.0121507485786167E-10	0.4117642752067347	-743.8845640948853	132877.52331471464	14539.7657522991	5882.170807510276	2503.682579467447	229.1986718044297	5	31	8	25	8	0.18717262595855566	0.3491139372053237	0.2827086969801455	0.18100473985597682	
7430000	-9951.782667771835	-9262.632232438726	-689.1504353331098	-9262.632232438726	521.1847808428023	3.450587717316062	8.655289137950707E-5	0.37375791525605356	9.123706045831172E-5	1.2878784035467805E-9	0.4036724081676343	-646.6701322137978	16331.713280594087	4295.519691652525	929.3364438694117	788.3791902840126	98.11237178905286	8	30	12	20	7	0.18717262595855566	0.34332722372528646	0.30332327044911245	0.1661768798670471	
7440000	-9904.7255916994	-9279.082571286348	-625.6430204130515	-9279.082571286348	198.05643861195122	3.6503926768036887	2.0035951002888742E-4	0.35976397929425746	2.0211642132439807E-4	4.998889208015913E-9	0.3631107481394079	-586.7496245455357	8117.015733992125	1807.004121438939	512.4133809318884	385.0048196256255	66.32032077916581	5	34	20	11	7	0.19770897334975765	0.3373446899240903	0.30332327044911245	0.16162306627704132	
7450000	-9882.844782916727	-9258.205318803177	-624.6394641135499	-9258.205318803177	270.3152283064267	3.4814677794267235	1.826420330378257E-4	0.4282092585608196	1.8795570971824922E-4	7.0724477393586755E-9	0.46004673050617567	-584.3438956249925	14800.262449267871	1540.5134370718079	272.8364564325881	422.90638591231806	123.2751323040518	4	40	7	18	8	0.1818374380323734	0.3484903520214822	0.3080491436691048	0.16162306627704132	
7460000	-9943.056635974768	-9255.819437485543	-687.2371984892251	-9255.819437485543	531.5016295950059	3.4814677794267235	9.457277239847296E-5	0.5286225440880515	8.963896863414994E-5	2.1212040541028954E-9	0.5142633074484068	-642.7590826566479	34474.213983528956	2453.6488936058777	1773.538330095117	671.6656537224478	189.1308641769604	6	36	1	27	7	0.1818374380323734	0.3427498822381505	0.29835025266449205	0.17706242706498576	
7470000	-9892.46025616248	-9262.749660295525	-629.7105958669541	-9262.749660295525	263.5152929705312	3.474181960891878	1.764121939892515E-4	0.5046670962510087	1.8207229346296167E-4	8.900697656268267E-9	0.5246988883870126	-590.1386100020509	7811.906865640668	1630.2176993006033	435.8234302878585	474.1917610975295	94.94946093572496	4	35	2	29	7	0.20253572794167898	0.32205159232884495	0.3091332161968976	0.16627946353258022	
7480000	-9868.25381798329	-9255.092855568655	-613.1609624146345	-9255.092855568655	168.3986860556122	3.5424386930060647	2.457399111561344E-4	0.4532238196682686	2.4797781474680916E-4	1.6231242230520195E-8	0.5148105760965979	-574.5807213454742	5034.024565011823	1311.7203613689328	1011.9364189264792	367.68152045723053	17.277613698513207	8	31	1	31	6	0.1983739763307002	0.32205159232884495	0.3132949678078764	0.16627946353258022	
7490000	-9830.469472085482	-9261.372534931164	-569.0969371543188	-9261.372534931164	125.34008398508665	3.5424386930060647	3.701309343698049E-4	0.3962368373294644	3.7815239768814536E-4	2.8566935444404266E-8	0.4497929856711079	-534.6386815391123	2964.741870959242	854.7566286179303	146.0915051256901	167.91354605078982	21.687929965709074	8	34	11	16	8	0.19761582503386746	0.31179494731645735	0.3132949678078764	0.17729425984180056	
7500000	-9867.933476668637	-9269.526491363595	-598.4069853050416	-9269.526491363595	204.3833019262549	3.363842193729517	2.53580045775102E-4	0.43391917812546377	2.5904867044167175E-4	1.6202411261249697E-8	0.4976575983250098	-559.1359802800639	16418.945946679793	1071.4519660090039	116.46778991431793	265.8620474669606	34.78300848505403	2	39	3	25	8	0.18199457923379525	0.3366051810893178	0.3006705622674736	0.18072967740941515	
7510000	-9859.35793771858	-9279.210501052838	-580.1474366657425	-9279.210501052838	131.8158347428378	3.6327442817864117	3.461170467404713E-4	0.3669243392055854	3.5687558657608007E-4	1.8861983359193713E-8	0.3922957208515419	-543.4147303548638	9469.427292313143	937.9540087789768	240.84237787939145	166.10808219539152	24.026430363259824	3	38	8	22	6	0.18199457923379525	0.33850061926879604	0.31280098509826615	0.16670381639914436	
7520000	-9869.33347809907	-9280.931108841783	-588.4023692572868	-9280.931108841783	140.49297330233108	3.929261910622833	2.8408616180174883E-4	0.3261324478979613	2.9496927829140664E-4	9.905492416070847E-9	0.36010393752313014	-551.3418075071172	8032.319315328773	1163.423079594336	156.20971501075564	224.29067759675343	25.92000113001172	5	35	11	17	9	0.19478516414198396	0.33088015417841776	0.3076308652804557	0.16670381639914436	
7530000	-9862.28041147286	-9258.286499390246	-603.9939120826149	-9258.286499390246	211.94501373324616	3.574068845873524	2.473981239370862E-4	0.3869875352331895	2.656865183834411E-4	1.1037172919681483E-8	0.41194915328449133	-563.5406977707997	1236.633406806442	2711.761039849966	82.64588497371575	463.6693184522878	33.358089624429326	1	37	16	15	8	0.174876758900488	0.34247547723150296	0.3076308652804557	0.17501689858755512	
7540000	-9816.648816281539	-9257.248392073438	-559.4004242081014	-9257.248392073438	103.83072280997314	3.574068845873524	3.832933037280868E-4	0.4095408197954992	3.8198617164357014E-4	2.8213608898057733E-8	0.4279628574129149	-524.7656905888529	1726.9595055516197	963.7996163130782	71.47510595753677	192.48044629116404	13.026731537047409	12	27	6	25	7	0.18523485312263047	0.34673687243628765	0.29301137585352854	0.17501689858755512	
7550000	-9857.24852747436	-9269.217842467679	-588.030685006681	-9269.217842467679	118.6044633899606	3.574068845873524	3.675388011217823E-4	0.3391022361483481	3.670785133745983E-4	1.8337714064242807E-8	0.36426187050259456	-551.6005230448908	691.2645335751433	2631.7235093310846	500.57545843794685	155.28206486822464	38.378867017013725	1	24	18	29	5	0.18523485312263047	0.34170431739728374	0.29804393089253245	0.17501689858755512	
7560000	-9866.523956677796	-9271.360675254546	-595.1632814232509	-9271.360675254546	157.69368286963874	3.658923729661418	2.689079741107676E-4	0.3262085915884305	2.574823802788579E-4	7.357693415213146E-9	0.3375754397942251	-559.3410985619406	2684.717198031171	1986.33414890901	288.36455754247174	217.75901212741365	24.27817688122999	23	14	1	32	7	0.18523485312263047	0.34890293527293903	0.29804393089253245	0.16781828071189983	
7570000	-9850.952226034386	-9260.098973085347	-590.8532529490383	-9260.098973085347	143.01158660094924	3.6120010724124163	3.467016929510696E-4	0.3703506931305976	3.149043728942628E-4	1.710362936565667E-8	0.4021677148957203	-555.1112798771404	1948.6739984693695	296.5168561074291	652.7072717036257	293.129859663819	40.721847877877735	23	5	13	30	6	0.18905237483146423	0.33764919735571286	0.29804393089253245	0.1752544969202922	
7580000	-9880.836329000298	-9273.632731456906	-607.2035975433922	-9273.632731456906	179.7572999594029	3.6120010724124163	2.764006754055477E-4	0.4467238482323415	2.619747183427888E-4	1.380526802131598E-8	0.42664990642118644	-569.5997778148133	3225.316531160366	790.3151635221741	1494.7094507650977	151.7314571579459	18.359311865209797	10	6	25	29	7	0.1766008373793116	0.3462529733205264	0.30189169237987157	0.1752544969202922	
7590000	-9874.013203649629	-9278.228890661254	-595.7843129883757	-9278.228890661254	135.25989422986416	3.6120010724124163	3.065898113176383E-4	0.528848503915824	3.058540956039663E-4	2.737269076743302E-8	0.5564611203571356	-557.3358997278858	4378.294095339119	1242.034737856867	989.1123655362819	316.7970268241753	39.20460194881952	4	2	38	27	6	0.18930180814812708	0.31625079139097484	0.3191929035406077	0.1752544969202922	
7600000	-9955.457208608199	-9267.663227084036	-687.7939815241617	-9267.663227084036	502.19064903831503	3.2720406725775986	1.0128448041950404E-4	0.45904602686520907	9.892223878420732E-5	2.127269819309269E-9	0.4667667227626913	-644.0105763294453	41116.38407998926	3925.9567872190078	1170.6939600013304	502.7027050985265	68.87357129456902	4	31	14	24	4	0.18930180814812708	0.31625079139097484	0.3191929035406077	0.1752544969202922	
7610000	-9868.700577406902	-9275.335309011258	-593.3652683956446	-9275.335309011258	144.51959345978776	4.201408272383888	2.78825947449932E-4	0.357122187411739	2.912717237204156E-4	1.435698376037727E-8	0.3984170733658512	-552.242837531327	26997.72162572348	1678.8628728597832	658.3287231972605	347.73226142441433	11.968686991880743	2	27	16	25	7	0.18930180814812708	0.31625079139097484	0.3191929035406077	0.1752544969202922	
7620000	-9894.735338367725	-9262.30087687694	-632.434461490785	-9262.30087687694	228.41284454691814	4.042493635874337	1.6173139356181E-4	0.4246483615555482	1.7139968529232875E-4	5.627332973461624E-9	0.45667059993205317	-591.9996855315312	5891.441743231195	4393.034155145272	886.6831974581866	489.5147632457117	31.72932713003011	5	15	23	27	7	0.18605076297870027	0.31625079139097484	0.3215759371347912	0.1761225084955355	
7630000	-9904.84883720696	-9252.503151794232	-652.3456854127294	-9252.503151794232	291.89719988863783	3.7035508663066294	1.4466552948407595E-4	0.37064915327404935	1.457820754544029E-4	3.1795709899399703E-9	0.394751759657341	-609.7869933214414	9499.234473788149	5926.552227212106	2502.0811535546864	685.0436158690608	35.286880775324086	5	7	24	32	9	0.18598738835625278	0.31625079139097484	0.3216393117572387	0.1761225084955355	
7640000	-9954.031508339036	-9272.246905091688	-681.7846032473486	-9272.246905091688	450.84049479679663	3.5059561457839505	8.977647705148949E-5	0.4007198334488212	9.294347556162904E-5	1.6428247974336655E-9	0.4557854254790959	-637.5023714197077	8868.395020679936	15974.754292060237	2124.0037978845494	700.470971596516	47.87130326631364	1	10	38	21	7	0.1862325903135831	0.3104780338391393	0.32716686735174394	0.1761225084955355	
7650000	-9961.92675521882	-9258.692103643829	-703.2346515749912	-9258.692103643829	539.833527115638	3.6246283108691797	7.302259377874352E-5	0.46379221687659844	7.492558469617249E-5	1.3320218053140784E-9	0.5042478987883643	-657.944132034832	11412.765352497521	14660.827573648963	2629.7509046650844	1109.751741837763	100.7997727148066	1	8	38	21	9	0.18534238200649866	0.3460469800163781	0.2999808249432053	0.16862981303391977	
7660000	-10008.553518102119	-9254.32836350972	-754.2251545923993	-9254.32836350972	1121.7712518074313	3.741710271132719	3.8703632236617326E-5	0.4578391980259194	3.969659375832601E-5	2.9436587610791156E-10	0.4423924536364112	-706.2721239347323	29542.17080653456	18194.247678221433	6096.075016327682	1392.7517983812138	358.61014547606896	6	3	29	31	8	0.19908508087299495	0.33431960002886374	0.2999808249432053	0.16661449415493784	
7670000	-10020.99645426164	-9247.177606931042	-773.8188473305984	-9247.177606931042	1155.7083439213818	3.5314948710881837	3.2557263366131116E-5	0.4708201170228734	3.260469915136797E-5	2.3654151216702616E-10	0.48449554676873524	-723.201838243964	89174.77587404966	16274.328553932819	8816.382455317258	1998.959982901195	686.1432079276165	7	8	28	26	8	0.17769194040019604	0.35272797814357937	0.2999808249432053	0.16959925651302116	
7680000	-9998.812721492872	-9257.8298544272	-740.9828670656725	-9257.8298544272	724.171407264932	3.7417536878096582	5.303791634857901E-5	0.5663572650185409	5.409215564160885E-5	1.0794833748506099E-9	0.6018393960650407	-695.0846576512293	21981.61811631578	3968.867699019389	4054.144169539642	1112.679134165617	300.1236086277089	15	4	15	35	8	0.16888763654409827	0.3482734401568237	0.3109449093235475	0.1718940139755324	
7690000	-9950.586933405162	-9297.68571371295	-652.9012196922114	-9297.68571371295	300.52861758876094	3.770750999654843	1.257537166231838E-4	0.36361877617832344	1.2095917319527696E-4	2.354939397747009E-9	0.38906656159096187	-609.8245746422068	12186.497684359989	2317.79362160983	3602.9337126879072	687.12153579918	22.316647522755403	10	15	6	39	7	0.169584094089412	0.34757698261151	0.3109449093235475	0.1718940139755324	
7700000	-9863.34548762915	-9256.045774145763	-607.2997134833881	-9256.045774145763	138.20214973690614	3.821607223835123	2.5446134479955934E-4	0.5658258809229909	2.6141240720035865E-4	2.251838198522003E-8	0.5791566156075184	-567.4959056719119	2798.1494785859813	1566.526071724698	2393.115309068943	380.93716671377643	12.395744737172809	8	12	9	42	6	0.18423690771229925	0.32719051086716416	0.30436996688698026	0.18420261453355818	
7710000	-9865.304256519987	-9263.12191401792	-602.1823425020657	-9263.12191401792	159.6776746779429	3.839115843340334	2.734532536533117E-4	0.43932636655559953	2.848148907174899E-4	1.710547987628412E-8	0.4726591188229279	-562.553281982976	4799.321752519662	2652.5486140163684	1574.0689632071496	353.25658772749915	22.885706148298322	5	2	24	38	8	0.2003629704401827	0.319344119569845	0.305542280912535	0.1747506290774392	
7720000	-9919.94778408121	-9263.403213944684	-656.5445701365264	-9263.403213944684	330.63879637151575	3.839115843340334	1.302437002328382E-4	0.5278671015804868	1.3310567396856364E-4	5.101536053394645E-9	0.5432849157158569	-612.8863448440237	8951.637935593037	9624.24155375186	1863.523433169724	730.2660074648702	41.59781588713555	6	2	33	28	8	0.2003629704401827	0.319344119569845	0.305542280912535	0.1747506290774392	
7730000	-9988.11597383383	-9274.711063012004	-713.4049108218261	-9274.711063012004	617.2540284679155	3.87284545533451	6.543600412174521E-5	0.3851012660905205	6.561669958065067E-5	6.621061159400472E-10	0.39190103365743206	-669.4568288608995	19159.072492727944	3594.5353215520427	2673.010028644275	819.6871183069526	216.89461590524047	10	16	25	19	7	0.2003629704401827	0.319344119569845	0.305542280912535	0.1747506290774392	
7740000	-9895.530202140877	-9260.290430633793	-635.2397715070839	-9260.290430633793	255.8132421856481	3.87284545533451	1.7327788095793334E-4	0.45936384902356053	1.7894440934047718E-4	6.371693264247365E-9	0.45390970949258	-593.406354199242	5811.607274278271	6864.109649866239	1611.8967691733162	527.4916547134334	28.77417837777962	10	1	26	32	8	0.16729918842716968	0.352407901582858	0.30330467778285874	0.17698823220711546	
7750000	-9925.766598194308	-9257.454714894113	-668.3118833001962	-9257.454714894113	464.6671516607516	3.87284545533451	1.033906769201493E-4	0.42112048615970865	1.1438223082718537E-4	2.0534007284853373E-9	0.40900226759971664	-624.0460530048531	13528.673698900408	10164.560843702324	3589.0681878722785	593.5676364016097	59.04939305995701	5	4	27	35	6	0.19063374871861596	0.352407901582858	0.2972941926086655	0.15966415708986234	
7760000	-10015.298563883824	-9276.04693628359	-739.2516276002339	-9276.04693628359	798.230383867174	3.87284545533451	5.2996651431035266E-5	0.39744865070880103	5.622213752878605E-5	4.223485652749449E-10	0.37710893326053313	-692.4303002895205	32457.076624178808	14083.770943125333	4346.497268109609	1143.4082556253688	96.48669539029785	9	7	26	29	6	0.19063374871861596	0.352407901582858	0.2924627701017596	0.16449557959676828	
7770000	-9983.01725894683	-9268.420224584715	-714.597034362114	-9268.420224584715	633.2876790422788	3.87284545533451	6.855645304648363E-5	0.41909563149703666	7.006155391911897E-5	9.288827788263731E-10	0.44059506811894045	-667.1547605038884	45635.21733151382	7547.795979492986	6756.848155343554	958.3807425603549	100.60724005856822	6	2	31	30	8	0.19063374871861596	0.3446341099395626	0.2924627701017596	0.17226937124006372	
7780000	-10052.92518029908	-9253.367363858159	-799.5578164409212	-9253.367363858159	1943.2178665878225	3.682569640457347	2.06911153301144E-5	0.46508638929766966	2.22057526317504E-5	1.0416437626181207E-10	0.4847602113888187	-746.204432224207	82394.79898431	6281.228448620681	21984.974567067045	2860.031593579823	382.016319810156	9	11	17	31	9	0.180310687508967	0.3380023397579559	0.3132059658570835	0.1684810068759955	
7790000	-9999.261852738167	-9258.06951981558	-741.1923329225874	-9258.06951981558	849.1353351259881	3.682569640457347	4.8014629123010596E-5	0.4534783497691392	5.2041408202522374E-5	5.712756104583101E-10	0.4899238307603617	-691.0157624774736	58889.66809140604	5332.226261255032	12596.80955991043	1496.9514711358197	259.38289997853263	4	30	10	27	6	0.1883821238621668	0.3478118447546248	0.30117360519029496	0.16263242619291532	
7800000	-10056.529210572699	-9269.768980368428	-786.7602302042712	-9269.768980368428	1875.2869946155029	3.430839900531349	2.8237501904407505E-5	0.4675535795389782	2.8979339204024866E-5	1.5271879507292543E-10	0.4444652507473238	-735.6301212523962	42852.489845852404	9673.881187582305	22255.946467998518	2234.048445642822	389.75180877707527	6	18	9	41	3	0.18112724402212377	0.3478118447546248	0.308428485030338	0.16263242619291532	
7810000	-10080.450433447631	-9275.555952125342	-804.8944813222894	-9275.555952125342	1775.126381640185	3.430839900531349	2.3087723508158388E-5	0.47661707034829776	2.4942528292137696E-5	1.0132950476814154E-10	0.43189641460034073	-750.7283341188781	147106.36150420416	8362.662205424362	21752.932958751837	3530.311864323748	806.6718778720956	5	11	17	36	8	0.18083929654722447	0.33050473698805233	0.32602354027180974	0.16263242619291532	
7820000	-10086.491764262748	-9268.563542576696	-817.9282216860511	-9268.563542576696	2825.8357869959627	3.7252034008901096	1.876670620196008E-5	0.41728864869651355	1.9100166507091633E-5	5.7566546137797554E-11	0.412257830623405	-763.1816780555648	123069.63378223433	7549.604090386371	22097.896882162742	6564.632034579078	1881.7046627410784	6	16	10	35	10	0.18083929654722447	0.3442518219352209	0.3057059803242707	0.16920290119328574	
7830000	-10021.240611271955	-9271.411082036188	-749.8295292357676	-9271.411082036188	1193.382269471763	3.8466313801822807	3.906099927747965E-5	0.47868687353141864	4.059328775706495E-5	3.742922434700134E-10	0.48751146962002184	-696.8536837825485	135256.3657402051	8428.706372152088	18775.461345895248	1896.6354876279263	480.23458064370146	4	26	1	38	8	0.17568900055626166	0.33929040617906614	0.3161187187629055	0.16890187450176858	
7840000	-10097.347656168959	-9270.389143534978	-826.9585126339799	-9270.389143534978	2654.1547467920045	3.757409768349666	1.6945694836137725E-5	0.5034276794063306	1.675602477983152E-5	8.193631978091743E-11	0.5212556592870761	-772.5738246542037	94290.9565096338	14822.20444896329	32948.70783247909	4883.981574227113	556.3687487414799	6	22	7	33	9	0.17568900055626166	0.33929040617906614	0.30920175471051214	0.1758188385541619	
7850000	-9991.43858030601	-9264.317032812873	-727.1215474931379	-9264.317032812873	787.2007653622173	3.525463144666549	5.808386407897733E-5	0.48290876979058217	5.7588984486448904E-5	8.912419512226814E-10	0.4961496068571168	-677.7991836740302	102856.98223972948	7400.518877638525	6180.286040109545	1277.8566580817887	191.24278546338692	2	30	10	29	6	0.17436055707441983	0.3456483902380008	0.3006833773029181	0.17930767538466313	
7860000	-10034.843238421965	-9256.754283573491	-778.0889548484736	-9256.754283573491	1284.4360323338085	3.465399545556463	3.470696468625741E-5	0.668843073092846	3.4451284339719575E-5	3.847128758786897E-10	0.5757618315270608	-729.9344943315633	41811.972401021216	12577.155723838961	1845.5938751701158	1879.0574228272274	199.15549774690163	3	31	2	34	7	0.1906436157314258	0.3435872726979013	0.2872980910584127	0.1784710205122621	
7870000	-9980.461351249727	-9260.894905828814	-719.5664454209136	-9260.894905828814	605.7739273448722	3.5108352017670583	5.668317341111323E-5	0.6388938498192029	6.104208997426095E-5	1.2029793484517968E-9	0.6066831233159862	-672.7211664133517	46446.02232660516	6319.062404329555	1658.6102022066832	1280.2427717280193	185.78979947705702	3	31	10	25	8	0.1906436157314258	0.3435872726979013	0.2845296075385133	0.18123950403216152	
7880000	-9922.9160273403	-9265.054185251742	-657.861842088558	-9265.054185251742	358.288484360547	3.564693795191341	1.5382778129943432E-4	0.49010724070861256	1.5290413124912776E-4	5.607009256020529E-9	0.5028241023753052	-616.591894537357	9426.122876272873	2001.8772548577817	1052.5988389635459	627.7048499273305	254.90389255706816	6	23	14	20	14	0.1906436157314258	0.3515364953496753	0.2845296075385133	0.17329028138038752	
7890000	-9914.62910481728	-9280.837491300857	-633.7916135164232	-9280.837491300857	263.8706790748613	3.564693795191341	1.713026941599767E-4	0.4412595172666119	1.801796637668033E-4	4.718409526318532E-9	0.40532027725713954	-592.5778828963771	11828.599866818908	1682.4328237868958	1266.5727354453188	581.1731120624363	68.85013793909428	4	22	8	36	7	0.1702250792851029	0.3515364953496753	0.3049481439848362	0.17329028138038752	
7900000	-9908.629240122835	-9280.779635586308	-627.8496045365273	-9280.779635586308	233.9870945346585	3.4665931485812784	2.05639505563899E-4	0.4515006572616902	1.9145818605763185E-4	7.709584633272022E-9	0.45522950758441555	-589.318084265575	6889.787681795054	1290.2819415061608	287.4625177614202	372.70165711262	131.29811468813705	10	29	5	26	7	0.18592557906853716	0.3515364953496753	0.289247644201402	0.17329028138038752	
7910000	-9869.638827473258	-9271.267469854589	-598.3713576186695	-9271.267469854589	137.91034592963206	3.6188993178271285	3.198524206234818E-4	0.5152460313609835	3.1001374070712914E-4	2.3861765906605926E-8	0.48775037224764095	-560.1787213695272	4919.608686780405	1147.5393579276138	209.02264463319193	415.23163068686966	17.231664536012346	9	31	11	20	6	0.18592557906853716	0.3522324302481091	0.289247644201402	0.17259434648195376	
7920000	-9885.284268582247	-9260.641295348618	-624.6429732336284	-9260.641295348618	255.9255412627433	4.301226727379781	2.0638995291451595E-4	0.5376531494963357	1.9011389760902652E-4	9.692057544783027E-9	0.5050836133339544	-585.1840053393272	7052.415523083004	1050.5004046069037	990.7922081037253	312.69870195479956	32.98151792622888	6	30	11	21	9	0.18452543265656443	0.33580018881471835	0.2966958312129894	0.1829785473157298	
7930000	-9907.50917027537	-9257.80116374379	-649.708006531581	-9257.80116374379	339.9507718748008	4.301226727379781	1.1534189280059831E-4	0.4801114064745939	1.1632382131465531E-4	2.493676425846964E-9	0.4518418217455584	-604.9980540060251	16237.242539347899	1886.016408162969	213.48644609814812	1024.7197044055292	33.42062003502108	6	42	12	9	8	0.18452543265656443	0.33891597461660095	0.2966958312129894	0.17986276151384717	
7940000	-9893.923878800302	-9270.21055799539	-623.7133208049122	-9270.21055799539	269.14129746280895	4.301226727379781	1.803167290121314E-4	0.46735712895993947	1.878582939118237E-4	6.513540574884328E-9	0.44933147620848085	-583.1978377974558	7024.8349683555025	1388.7926358123548	349.37204453088407	767.6133077387078	34.46339835902927	6	35	16	12	8	0.18495861235511804	0.3319233580263764	0.30368844780321397	0.17942958181529356	
7950000	-9859.696967733478	-9266.718444357824	-592.9785233756544	-9266.718444357824	207.55162788016517	3.172749445935435	2.5985863182740844E-4	0.39271728581195137	2.68083925467974E-4	1.442231787546491E-8	0.45230144228920666	-552.8362702173342	6637.307921612619	867.8283580319521	262.1580211992342	848.8581970253797	48.48767495188852	7	36	24	2	8	0.18455284258604424	0.3323291277954502	0.30368844780321397	0.17942958181529356	
7960000	-9898.034992478275	-9259.591357730644	-638.4436347476303	-9259.591357730644	256.1693055926642	3.8190155973297393	1.6270899981877255E-4	0.41574644958392665	1.5808615860394052E-4	4.238065782099716E-9	0.4010316811665112	-599.4613804652109	10154.327814435457	1071.7853962908755	329.6791295572286	405.92093663636035	28.140821775674436	8	35	11	18	5	0.18177554067749996	0.3323291277954502	0.3064657497117582	0.17942958181529356	
7970000	-9853.343771979606	-9253.841823574534	-599.5019484050727	-9253.841823574534	135.46353843371548	3.8190155973297393	3.2508556095770034E-4	0.5038175540618215	3.0719182701730724E-4	2.4236274075880805E-8	0.500117447626249	-563.3999913810251	2082.7229572156675	1169.3768955125147	496.7676494373646	241.9486003579637	55.592814003122776	18	22	3	30	4	0.18177554067749996	0.3323291277954502	0.3064657497117582	0.17942958181529356	
7980000	-9892.318966617233	-9255.057720604987	-637.2612460122458	-9255.057720604987	255.2086493479984	4.023515826591887	1.8948176650233225E-4	0.48468166205214885	1.8397567769175415E-4	6.360435823246165E-9	0.4437504317803736	-595.9938445752692	9715.034040603743	2319.8652751673167	1516.6173472968212	493.0168925788322	30.321592449401706	7	3	32	28	7	0.18177554067749996	0.3318255691807418	0.32158146704798996	0.16481742309377023	
7990000	-9953.027077467521	-9255.564619754792	-697.4624577127292	-9255.564619754792	667.5003338372645	4.023515826591887	9.2317694100688E-5	0.4450059208984522	8.647677475197177E-5	1.5253842362657455E-9	0.44068620506542633	-649.53765740551	55751.777524707024	32947.78775221882	2733.0756406519945	585.4671881658677	165.62610161067718	1	5	42	22	7	0.18177554067749996	0.3318255691807418	0.32158146704798996	0.16481742309377023	
8000000	-9992.229898615744	-9277.264821491863	-714.9650771238804	-9277.264821491863	794.4253995888163	3.884712223218844	7.336649378022714E-5	0.4116325176088045	6.594676366615108E-5	6.887156096091178E-10	0.3964636925869625	-666.9840334250931	17829.068794569455	38947.3508549372	3421.907964844401	995.3587519934407	187.39197064607367	2	4	44	21	6	0.18177554067749996	0.3318255691807418	0.32158146704798996	0.16481742309377023	
8010000	-9938.481961358828	-9273.610392333081	-664.8715690257471	-9273.610392333081	405.5500687151838	3.6527146954687426	1.4258573203031877E-4	0.4360213442799235	1.22493898461633E-4	4.221708904866914E-9	0.48760616437743054	-620.4479413797283	7012.779507227269	16986.42134911639	1214.005093856316	764.0774784391441	39.56326501189928	1	7	50	14	5	0.17160611794520733	0.3406700610783142	0.32276531770757644	0.164958503268904	
8020000	-9986.486707914071	-9273.940107221584	-712.5466006924865	-9273.940107221584	644.8935612913991	4.090281318924881	7.88943062497459E-5	0.43153025783139703	7.087317762350322E-5	1.3143324616182032E-9	0.4837108070040883	-668.3498847975774	20460.883459869336	1766.1823284291577	2220.087559843541	1075.9117534868592	187.24705912973633	9	2	46	14	6	0.1821805110024013	0.34967860699433323	0.30004070514184894	0.16810017686141848	
8030000	-9950.330207842893	-9279.596851622386	-670.7333562205082	-9279.596851622386	345.8844322808755	3.643782929688293	1.338541383375013E-4	0.39601832701355777	1.2017108806684841E-4	2.8050922434595774E-9	0.41093345121104835	-627.1683277581517	21994.39251546763	4448.4534323299	1574.7048591529397	856.238579185567	41.052401839855975	3	12	28	27	7	0.18582769518124664	0.3376845294856649	0.2978796530016163	0.1786081223314741	
8040000	-9931.19099001427	-9260.158103357466	-671.0328866568033	-9260.158103357466	387.27977970550523	4.048572450086779	1.1950184551747059E-4	0.586717525974304	1.0783719995298718E-4	3.170819116954041E-9	0.5424773878102305	-628.4733575285243	15599.851146407573	2983.8015688227642	1054.5895503511988	602.848364763719	33.353026019826565	4	28	1	37	7	0.176013836899532	0.3376845294856649	0.3076935112833309	0.1786081223314741	
8050000	-9922.525718032237	-9273.911474672439	-648.6142433597972	-9273.911474672439	311.6306606856268	3.861588430556688	1.3609837346492418E-4	0.39358496864300896	1.327395305624352E-4	2.51526240895446E-9	0.37144760032158647	-604.2099942979755	28597.926565609076	4911.06381215746	2407.8149015503463	764.2725083621125	9.065639415926999	6	1	17	46	7	0.18350550381956474	0.337441000751724	0.30044537309723907	0.1786081223314741	
8060000	-9953.743955596448	-9258.855211414197	-694.8887441822515	-9258.855211414197	546.323049162059	3.7150287987197657	9.697737334450884E-5	0.5101427005779089	8.966388159517978E-5	2.930256691109045E-9	0.5636650590885212	-649.231433929405	17921.698129355616	6517.675039983665	4420.423914480441	1244.4744624970135	124.1459705856352	4	4	18	43	8	0.18350550381956474	0.337441000751724	0.31239205073769566	0.16666144469101749	
8070000	-9903.469575342777	-9278.901229514393	-624.5683458283837	-9278.901229514393	282.1467662521722	3.6404951654335354	2.021479435092358E-4	0.5343155220800089	1.7587234940137704E-4	1.3023691268062797E-8	0.577789523475013	-584.2490636432263	6721.902304904745	1964.2998091436784	1155.185673110851	506.6966357487465	54.20781324351666	9	6	13	40	9	0.18085615418469225	0.3503843516709316	0.3020980494533605	0.16666144469101749	
8080000	-9938.133155023625	-9268.640465353092	-669.492689670533	-9268.640465353092	498.244559403037	3.6404951654335354	1.188979122529764E-4	0.5259219322687815	1.134386452851379E-4	4.452812753376236E-9	0.5671108750993699	-622.6801499396528	45169.896649233124	764.6506155315615	2429.249401341445	987.0221937773397	70.59773926049961	9	11	8	43	6	0.1748726557794776	0.3563678500761463	0.3020980494533605	0.16666144469101749	
8090000	-9968.903482469595	-9256.691026311222	-712.2124561583726	-9256.691026311222	709.0138356228476	3.7972049930386764	7.000545961629036E-5	0.5711790980831464	6.414059890938402E-5	2.240613036362612E-9	0.6664717090682051	-663.6791051669295	27793.485630112813	23979.520847088934	6763.984856573089	1351.377223276146	38.210847016835416	4	3	17	47	6	0.1748726557794776	0.35322509296576715	0.3020980494533605	0.16980420180139666	
8100000	-10011.393268502014	-9257.230243725198	-754.1630247768159	-9257.230243725198	1147.0806212255636	3.7972049930386764	4.5693433059827735E-5	0.4217380724641803	4.339918553303856E-5	3.3247957467477165E-10	0.40406011288306243	-705.375041059467	28228.430350352966	12125.80073908817	10559.694724450124	2726.6497407132397	281.6980114288896	9	12	5	45	6	0.19768870968376323	0.3304090390614815	0.3011697199945002	0.17073253126025692	
8110000	-9986.324091589755	-9260.799185637365	-725.524905952391	-9260.799185637365	794.9658254690314	3.7972049930386764	6.449136603568358E-5	0.5200837736933521	5.678108066197458E-5	8.874828851222609E-10	0.5110431181765943	-680.2465675856189	17034.228325475033	7677.4988793094	1236.9568794079712	1571.7747770986523	123.02695040943982	10	19	8	34	6	0.19768870968376323	0.33472709112419374	0.2959304627217754	0.17165373647026946	
8120000	-9947.79259099303	-9279.837543871326	-667.9550471217045	-9279.837543871326	399.9425983259535	3.7959267852540686	1.2108943456260212E-4	0.48688621960445577	1.110820452439268E-4	3.311252925288234E-9	0.5069148886544467	-623.916013507362	11510.397145899931	8806.435294081562	437.09661033446946	943.5998316125293	59.389036994631596	5	23	20	23	6	0.1752164714564283	0.3366631419240621	0.31646665014924197	0.17165373647026946	
8130000	-10004.435460554781	-9264.883693376312	-739.5517671784689	-9264.883693376312	932.3206717755961	3.462984499558811	5.960023748011994E-5	0.47252245555007455	5.486056050045281E-5	7.820686541759896E-10	0.5038989645208823	-693.9309644034731	29874.934961818035	6330.933491022221	2184.820153418737	1247.4829866146179	230.18781664576815	10	27	7	26	7	0.1752164714564283	0.3366631419240621	0.31646665014924197	0.17165373647026946	
8140000	-10012.996128333172	-9269.685856942166	-743.3102713910057	-9269.685856942166	1166.4865385464768	3.539362775313774	5.1403799318681416E-5	0.5401487484412151	4.625184469070311E-5	8.244199816804211E-10	0.5898567617677289	-693.488067243204	21130.509564129265	45659.71806182821	3917.9997613352884	1839.1808266275889	512.0868678419797	1	4	33	31	8	0.1752164714564283	0.3366631419240621	0.31646665014924197	0.17165373647026946	
8150000	-10070.553930533933	-9280.099309866842	-790.454620667092	-9280.099309866842	1657.2020710459597	3.1974481756078825	3.110757731281872E-5	0.4887097414561973	2.8191968387693176E-5	2.487526461214668E-10	0.5618568617061235	-739.1734435844058	35068.07019474386	56584.29701339884	10956.326977146571	2186.032048086118	686.9024885806809	3	4	34	30	6	0.18568113903779068	0.3261984743426997	0.32138535944630514	0.16673502717320632	
8160000	-10025.945265063414	-9261.436266438222	-764.5089986251913	-9261.436266438222	1166.8177322711801	3.343656210655237	3.7751762340547024E-5	0.45409733500291605	3.6643258799332335E-5	2.9621902465216015E-10	0.4643970443470579	-714.1078118741519	37406.980533046866	4804.535573963999	14800.329467943495	2426.8631663030073	180.2787629695017	8	3	20	40	6	0.18917679908702964	0.3314075231080575	0.3144139918231768	0.16500168598173792	
8170000	-10020.715232501698	-9263.323888933843	-757.3913435678542	-9263.323888933843	1329.1129310999463	4.076444811216345	3.9364756325945115E-5	0.523608540221354	3.70278734028827E-5	4.323574049623302E-10	0.536047360038857	-709.31415156191	31615.01655951417	5018.512776949619	5896.163894489068	2546.5835144712496	97.18480489044647	7	8	23	32	7	0.19072530721934633	0.3282057475973769	0.31606725920154066	0.16500168598173792	
8180000	-9987.532921262722	-9272.579176186193	-714.9537450765298	-9272.579176186193	728.4871343291902	3.816990636287832	7.444056396974895E-5	0.470601746640141	7.17897275985577E-5	1.4007253697699892E-9	0.48484347162442865	-666.7951635157467	58818.113627931096	2073.0434054619013	4182.539642958288	1729.8195652316263	104.89429882740737	4	6	31	30	6	0.19072530721934633	0.3286759488243717	0.3038789098810617	0.17671983407522215	
8190000	-9975.62022053747	-9276.419584553898	-699.2006359835719	-9276.419584553898	629.3412002081965	3.816990636287832	9.420457897390957E-5	0.5276302565565496	9.499632038057046E-5	3.3777086057108122E-9	0.5793432822704789	-651.7578651303041	24303.679347055215	22794.04656024248	3703.1765539211906	1038.3134271361303	239.66975170836798	3	1	36	30	7	0.1949901545988751	0.3422418428016263	0.30531570536160085	0.15745229723789958	
8200000	-9952.963381924073	-9268.998360804106	-683.9650211199684	-9268.998360804106	427.7770233481002	3.816990636287832	9.312392197281863E-5	0.4126639237114553	9.013639663785568E-5	2.009553717324874E-9	0.4489380120264339	-638.1365450934732	30977.154765306088	9046.695422680625	3534.3855759476423	950.142292107467	32.44056324647505	2	7	29	31	8	0.1949901545988751	0.3312632119114458	0.3162943362517813	0.15745229723789958	
8210000	-9978.44533868047	-9265.270618318746	-713.174720361725	-9265.270618318746	622.5904171810328	3.676195473390374	6.215167656481849E-5	0.4191153934276912	6.171673265448542E-5	8.847567858796832E-10	0.4659668444232999	-666.9508536416964	30008.73912795948	4820.959014204995	3426.7755805056872	1904.720649018735	6.564072479832498	6	8	25	31	7	0.1949901545988751	0.34250664408459075	0.3059581101197053	0.1565450911968307	
8220000	-9978.43124055203	-9268.343820557711	-710.0874199943186	-9268.343820557711	585.8894419731666	3.8405622392229617	6.061968265981955E-5	0.4050485972292121	6.19791412648443E-5	7.306080059636727E-10	0.4261255811395029	-664.0164832190474	15878.175430284855	14395.619703539436	4796.95483923435	1288.336839531271	3.722003108734041	5	13	22	30	7	0.1949901545988751	0.33504788827707543	0.3134168659272206	0.1565450911968307	
8230000	-10032.522176555729	-9261.470807362357	-771.0513691933729	-9261.470807362357	1270.702170327965	3.8405622392229617	2.811604718503989E-5	0.4632739614945867	2.873709100023814E-5	1.8762529132212812E-10	0.4908542722558654	-722.6920548349844	26195.88288606483	16532.986571977515	8110.0207194500945	2172.0671044688115	18.91944589234347	5	26	6	33	7	0.19661454478760515	0.3460279282772977	0.2973099552556866	0.1600475716794123	
8240000	-10081.537428902406	-9270.13247770271	-811.4049511996959	-9270.13247770271	2005.106214251612	3.9033001812864883	2.126154514168078E-5	0.369920248431723	2.0834402256760203E-5	6.421123813696159E-11	0.3975251424076341	-759.8238907693207	94152.7260308241	8083.563421887653	11227.451853398727	4921.700284208814	239.3845778927637	9	27	4	30	7	0.18974184916362477	0.34089893540282656	0.2973424194411356	0.17201679599241482	
8250000	-10065.622772976774	-9269.556519555428	-796.066253421346	-9269.556519555428	1836.9301980109367	4.087823383029754	2.3705660783254707E-5	0.40632850578487767	2.3125530675878152E-5	1.1137692008654682E-10	0.4452993109549496	-747.0944012729735	37778.79814484874	8072.223423434983	7861.15442685244	3410.508172536621	293.4684497912719	14	15	11	30	7	0.17577017664502842	0.34089893540282656	0.311314091959732	0.17201679599241482	
8260000	-10079.682335099744	-9268.32201370156	-811.360321398185	-9268.32201370156	2813.200564315124	4.126812442375056	2.4606278183722976E-5	0.4667930871825093	2.2231292312972135E-5	1.2065362470614604E-10	0.47788239190857523	-758.8916004771323	109431.46000159005	15584.787671587783	13232.769284769633	4358.998526070995	427.4876650433009	9	21	5	36	6	0.18550633035997802	0.34325055220150186	0.29922632144610706	0.17201679599241482	
8270000	-10182.307508337452	-9273.513617564102	-908.7938907733497	-9273.513617564102	8910.396193556331	4.242866590870156	6.044406589097017E-6	0.36579885472007756	5.6678100390437305E-6	4.418501778563643E-12	0.3690981153121975	-852.5194340713133	248630.4091989205	23774.056171317363	22027.10141858781	14150.490069361398	2133.1677450232078	10	19	17	25	6	0.18550633035997802	0.34325055220150186	0.3073631282964222	0.16387998914209967	
8280000	-10190.677491311835	-9267.952943061257	-922.7245482505784	-9267.952943061257	11379.4153253668	3.9483522493622805	5.253191615653966E-6	0.4571436456449836	5.088278947638295E-6	5.432127811851341E-12	0.45483903407872156	-865.195247118415	247594.69694664225	33156.78974737503	24778.140111224315	22077.980874783538	3533.4939957473093	11	24	3	30	9	0.18550633035997802	0.3402163204072869	0.3103973600906372	0.16387998914209967	
8290000	-10166.325030332095	-9266.659826190651	-899.6652041414428	-9266.659826190651	8342.358650953542	3.936006450547295	7.434925844777904E-6	0.537560505569597	7.318972835477783E-6	1.2213120789042145E-11	0.4836924995188503	-841.5688107134931	272426.37890022405	41296.88646900925	5471.591104833288	17458.37366756677	1357.1050212989471	8	26	5	30	8	0.1806201781877094	0.32928311998403237	0.3103973600906372	0.1796993417376228	
8300000	-10010.319475206523	-9265.167044426118	-745.1524307804041	-9265.167044426118	1199.1853977567437	3.936006450547295	4.3508050199186886E-5	0.46563738479347944	4.3544639913034374E-5	3.8852059054510123E-10	0.45970948901743075	-698.8979902690181	36343.58646670783	5356.150479532738	1050.866778801559	1622.1620334880586	284.03198724196784	9	35	10	17	6	0.1806201781877094	0.3331220029484363	0.30655847712623324	0.1796993417376228	
8310000	-10001.718147378579	-9258.70341110576	-743.0147362728176	-9258.70341110576	883.5139633585665	4.21180370616479	4.136477472434269E-5	0.4373592980553414	4.242961220653242E-5	2.987532808319811E-10	0.4243271955499202	-696.4155808610302	49655.24214658505	4622.432266893022	524.6866881112643	1336.3344255273284	110.53110997316129	11	30	7	21	8	0.1806201781877094	0.3331220029484363	0.30655847712623324	0.1796993417376228	
8320000	-9967.697072889006	-9265.963618544003	-701.7334543450027	-9265.963618544003	555.3537947308597	3.7653157323566684	7.735895583345876E-5	0.46472025196439676	8.023401777376607E-5	1.4069474063978222E-9	0.4628551416245484	-659.0742070550405	29671.441353110815	4230.442059822778	944.0169377126388	325.060543099327	55.555326415246455	5	38	27	1	6	0.1806201781877094	0.33338314381767536	0.3062973362569942	0.1796993417376228	
8330000	-9922.84652820334	-9266.524344217672	-656.322183985667	-9266.524344217672	342.37722825048553	3.868913810907455	1.5791046330444883E-4	0.555847702153209	1.3920923727972652E-4	5.0028420365562945E-9	0.4959284404209467	-615.2495455701222	9524.215332915031	3725.769657505637	289.97116483759294	469.3359378455229	30.729086642394485	5	37	12	18	5	0.1813557009539395	0.3326476210514453	0.3062973362569942	0.1796993417376228	
8340000	-9930.143113847867	-9268.686829549333	-661.4562842985338	-9268.686829549333	345.9573350818727	3.868913810907455	1.3638565559508987E-4	0.37162346194335383	1.3474063985886584E-4	2.586425311732863E-9	0.3803255037327056	-619.7103967569336	15908.3799542732	2741.5671133271007	715.3110712851055	672.0083282478466	94.2025749831069	9	33	7	20	8	0.18865479746259523	0.3326476210514453	0.3062973362569942	0.17240024522896708	
8350000	-9900.417527868512	-9265.393263704083	-635.024264164429	-9265.393263704083	258.4250195227041	3.639309799208681	1.863384615478133E-4	0.4355074751168988	1.766368581444935E-4	5.9979414608852276E-9	0.4287632719719518	-593.8715212607802	7233.264194553888	430.1229737363106	1440.0186679684437	443.87681159317543	80.41273659222364	10	7	30	22	8	0.18865479746259523	0.32774454320758445	0.3062973362569942	0.17730332307282792	
8360000	-9969.366365021771	-9263.219203201525	-706.1471618202469	-9263.219203201525	490.9425300657049	3.6028853857111844	7.899322718417387E-5	0.387526164590107	7.868107038418058E-5	9.116729901109629E-10	0.39625016887824727	-659.7595468845583	31908.707716819878	9795.114567750996	4799.1967686710495	1124.373865398964	72.59183529715013	4	8	28	30	7	0.18865479746259523	0.32774454320758445	0.3062973362569942	0.17730332307282792	
8370000	-9978.013479308214	-9255.50597223509	-722.5075070731243	-9255.50597223509	583.9695301541279	3.6028853857111844	6.070628795704787E-5	0.4259780035112119	6.12640394955646E-5	8.59550476476016E-10	0.48192756024133104	-675.4125684093007	39360.85044784209	4721.721544250557	6019.476836096223	1242.4178354028502	51.177586107358366	8	5	25	33	6	0.18832893784528423	0.3367571452431091	0.30649881014349006	0.16841510676811833	
8380000	-9886.008092906231	-9248.249508297735	-637.758584608497	-9248.249508297735	219.33169978236407	3.5441421740882126	1.6808750293701214E-4	0.3978668707103529	1.7377303677445E-4	6.245145760208896E-9	0.44573363864704657	-597.01720782304	11789.538947300016	1663.2999028322938	1176.0295327134213	529.3457252274247	29.36292652436329	3	18	23	27	6	0.18832893784528423	0.3367571452431091	0.30649881014349006	0.16841510676811833	
8390000	-10063.411101785741	-9276.150133592748	-787.2609681929932	-9276.150133592748	1567.3997543769424	3.5788636285678943	2.8659347010853562E-5	0.3941023058155441	3.0693457494324304E-5	1.2961543364457303E-10	0.3699868141006292	-738.1171710269326	31541.809046575378	12066.082833666445	15657.203669853516	1944.7819859968565	223.0852984396904	14	7	18	31	7	0.18832893784528423	0.34123290959489994	0.3012843228089908	0.16915382975082674	
8400000	-10017.62886259643	-9260.771041034299	-756.8578215621314	-9260.771041034299	1106.8904058606602	3.673206549993625	3.56486216998433E-5	0.48375717014150044	3.8563736871799435E-5	3.1583151027843157E-10	0.4836519272444034	-705.5785404946342	95562.36456236154	5985.427406989704	12565.978529873284	1912.9635575397783	193.01795921623446	8	24	4	34	7	0.18485277843660428	0.340927965736459	0.30506542607611165	0.16915382975082674	
8410000	-9976.18799048069	-9271.158509666382	-705.0294808143076	-9271.158509666382	568.7571449025453	3.673206549993625	7.711123711540236E-5	0.5256136370355842	7.869545476880012E-5	1.6457354014474847E-9	0.5117360138409831	-660.7020824022161	31272.347641636126	2776.727065294143	1259.966216578608	933.3029156643233	48.486253836282316	6	32	8	24	7	0.17674139775269698	0.3379023607631916	0.31896381777807326	0.16639242370603985	
8420000	-9990.650071563874	-9264.2416311648	-726.4084403990738	-9264.2416311648	703.466894003537	3.899869512625711	5.9753753937348386E-5	0.35629855085024476	5.8011611374776154E-5	5.469959008476315E-10	0.39522343484985567	-676.995803974055	53635.71209091592	3165.8652367489694	8984.748375037167	1735.9900403679735	147.30887351973936	7	21	13	27	9	0.17674139775269698	0.33832520079389417	0.31502663996380476	0.16990676148960573	
8430000	-9885.58580856371	-9267.825650369386	-617.7601581943239	-9267.825650369386	231.0298212529599	3.52323003818053	1.798415691897445E-4	0.47797757551760367	1.7672776065080344E-4	7.842359370298123E-9	0.49224220578789146	-575.0476080848395	14439.7851197388	962.3194586204222	2415.3314762651994	378.082907838647	23.8129200210203	5	25	8	31	8	0.1776583705925997	0.33832520079389417	0.31502663996380476	0.16898978864970302	
8440000	-9951.477217594342	-9249.795182691934	-701.6820349024067	-9249.795182691934	609.2015635615119	3.600444577178396	7.36148057390489E-5	0.5482255413031851	6.991070877419644E-5	1.3704329541131032E-9	0.5435603049686127	-653.2361194010587	55622.56503964901	2965.1083709664067	5924.124814620853	1002.4344845732272	342.5008204271079	6	26	6	31	8	0.1776583705925997	0.3470847901092402	0.30422160356847094	0.17103523572969082	
8450000	-9956.991635445796	-9252.420489626418	-704.5711458193789	-9252.420489626418	696.243785327826	3.6731284220588445	6.92606911944659E-5	0.4677436949749036	6.638845265930231E-5	6.824735785995485E-10	0.4038503871674951	-654.3426222348882	77937.80240187443	2997.3779832499595	9238.287794506883	1146.9140220340826	109.76506664462238	5	24	9	30	9	0.1776583705925997	0.3470847901092402	0.30422160356847094	0.17103523572969082	
8460000	-9979.44627429164	-9275.47762408969	-703.9686502019499	-9275.47762408969	796.0297646615059	3.7489426375793116	8.425668222031052E-5	0.48343184876283946	7.800152486221569E-5	1.3915607525124508E-9	0.4805560268091413	-656.8349708654384	19146.25330966182	22067.30208881415	6362.1007026986945	729.3555108829291	179.58781055472556	1	3	34	33	6	0.1776583705925997	0.3198443678999144	0.3164926678212977	0.18600459368618985	
8470000	-9910.902869961492	-9252.539482551127	-658.3633874103649	-9252.539482551127	325.10884181290703	3.4326760094945663	1.2327334439661978E-4	0.3949053479120883	1.2285081516281188E-4	2.501144594546536E-9	0.41035903893744086	-615.5506716300895	13280.948398139011	2905.39294477961	3194.845724757604	578.039763028066	52.36141750520292	6	18	9	37	7	0.18682890490433232	0.32825416540769065	0.30808287031352144	0.17683405937445723	
8480000	-9941.722703679734	-9268.170545231842	-673.552158447892	-9268.170545231842	521.2178050460158	3.2475557332409153	1.101907690549731E-4	0.41911082813026035	1.0648317780734233E-4	1.878333348190181E-9	0.41469842491856446	-628.1057742153356	23548.228058849472	2291.453749652922	4679.34887896622	910.623253745493	106.87842748085183	6	29	1	33	8	0.18650677766170207	0.32825416540769065	0.3126728671998517	0.1725661897307572	
8490000	-9905.494738630261	-9269.789600367245	-635.7051382630169	-9269.789600367245	251.0745607105476	3.2475557332409153	2.0695991476748135E-4	0.5473722880147505	2.0433592570442757E-4	1.1893991730307869E-8	0.5253519675343447	-594.0734910868949	15149.55120491171	1958.5385034539106	888.6891247807594	562.6920898167817	80.67089479419323	7	24	7	30	9	0.18301233630445	0.35339722904891124	0.2910242449158832	0.1725661897307572	
8500000	-9939.664066778174	-9283.578213333494	-656.0858534446805	-9283.578213333494	318.91129981770763	3.2047034998001362	1.2935183282353392E-4	0.47897040175702404	1.2739280496483742E-4	3.1469201304516523E-9	0.4450669179218596	-613.4818676453712	19264.52655611102	1920.5341495660155	391.17598408606955	850.5053674643381	47.72332399352488	6	37	12	15	7	0.18301233630445	0.32466084181152194	0.3197606321532725	0.1725661897307572	
8510000	-9902.78518439138	-9272.336308192616	-630.4488761987625	-9272.336308192616	302.79934469994345	3.265568138797684	2.0009334166848385E-4	0.45975839754126013	2.0434646046588322E-4	7.340949900057305E-9	0.4436332198453292	-590.4656780280744	8612.126929958571	1269.704182386882	616.3160841442874	673.0633187946596	26.691823881470164	6	29	32	3	7	0.18321656419316595	0.32466084181152194	0.3195564042645565	0.1725661897307572	
8520000	-9963.672316993448	-9280.269796997027	-683.4025199964219	-9280.269796997027	514.8777715597131	3.423704283132577	1.1719248318391841E-4	0.4812345926635888	1.1275877752033431E-4	3.5685148243665807E-9	0.5093400401705998	-641.5844956923582	13816.937421114986	3086.754597912412	754.180828135597	614.3877492949081	148.5366267085571	7	39	12	13	6	0.18321656419316595	0.32985130367909626	0.31317608698278854	0.17375604514495088	
8530000	-10020.816719342864	-9265.73548914605	-755.0812301968133	-9265.73548914605	1111.0702598145801	3.830550632808557	3.901469699182445E-5	0.3973543640640232	4.131218294278758E-5	3.130110656099683E-10	0.4498050769475423	-707.8186489880313	72543.04574359818	6687.6453137346025	2242.409081818674	1158.2165930296953	447.32205477705145	6	39	12	14	6	0.1907999610776377	0.3209319229236647	0.3143312647828301	0.17393685121586916	
8540000	-10043.454807600125	-9267.165671432178	-776.2891361679469	-9267.165671432178	1719.1494202732265	3.5009062185473265	2.7726661294732954E-5	0.4071832036183183	2.8852316412554612E-5	1.7088967587058877E-10	0.4717119524050684	-728.4586874895136	69736.0634417703	5390.632986080034	2915.4850404495446	2006.4598841751897	289.82187202169524	6	47	2	16	6	0.1907999610776377	0.34484556989205367	0.2904176178144411	0.17393685121586916	
8550000	-9963.457387901672	-9264.994493218348	-698.4628946833233	-9264.994493218348	695.1890591879283	3.8628667401676187	7.237769393387856E-5	0.42047273476214625	7.589737180011112E-5	1.0014768489485932E-9	0.42672746844997334	-654.7780055914149	20807.403640637913	3730.5756682678284	736.1086793211575	1041.8868456680616	171.803845093591	6	35	5	24	7	0.1907999610776377	0.32465908719467723	0.3106041005118175	0.17393685121586916	
8560000	-9951.352953830845	-9264.348024955523	-687.0049288753222	-9264.348024955523	504.90471620822416	3.4109385345816867	8.875558611382341E-5	0.4530287922368622	9.453795532005609E-5	2.077718629308512E-9	0.49033358250066456	-644.4147947310313	14726.113265445569	2771.259425079312	2443.477285215498	484.6948083788743	85.2336160442734	8	39	1	21	8	0.1907999610776377	0.32465908719467723	0.3106041005118175	0.17393685121586916	
8570000	-9924.790748806014	-9265.408864544464	-659.3818842615492	-9265.408864544464	478.26380209801016	3.4109385345816867	1.0707520931366219E-4	0.5333653601105016	1.1356432231136984E-4	3.5520558250680614E-9	0.5258281859256438	-616.2319742200058	20336.76967130023	2200.902225494939	620.2350408057742	871.4802383072051	254.8954813999469	5	34	26	3	9	0.18318243373243576	0.33123717807390696	0.3085121477803597	0.17706824041329924	
8580000	-9986.74330792802	-9276.184908489957	-710.5583994380623	-9276.184908489957	672.3517876490843	3.669587188899608	5.756140023077116E-5	0.40179097812031983	5.8223495344322764E-5	5.809275647343835E-10	0.4189298343224587	-667.461248953379	53273.95035669643	3207.4072435362154	1197.016728514254	205.23217192109985	62.685071704931005	6	39	25	6	1	0.19154465923831648	0.33123717807390696	0.307421022097142	0.16979714059063622	
8590000	-9900.502142241694	-9272.871645563031	-627.6304966786624	-9272.871645563031	260.44045660809724	4.073461297472164	1.6887049483746796E-4	0.4834295401764947	1.7064227421288255E-4	5.5818640847946606E-9	0.4739615450927973	-588.1692097801221	10846.918525478999	1717.5476112420145	497.63226017020645	301.6976839562145	28.16157521931816	6	31	22	10	8	0.18936901409422213	0.33123717807390696	0.29905122254572253	0.18034258528615005	
8600000	-9887.08200567476	-9263.896961498633	-623.1850441761277	-9263.896961498633	364.88683976997265	3.9630086688463675	1.8127272669311774E-4	0.530331865628029	1.735365566140886E-4	8.347925868563359E-9	0.5133514850468909	-581.3645633196074	21588.146705231145	2234.2760998448966	162.1502630313411	379.6245813424485	41.97742663612215	5	29	13	22	8	0.18936901409422213	0.33123717807390696	0.28685462408655676	0.19253918374531584	
8610000	-9964.763197508271	-9264.41844929781	-700.3447482104622	-9264.41844929781	743.2187966200192	3.494492753214138	6.89637193011501E-5	0.41874076458732923	6.92350543497208E-5	8.452380528811556E-10	0.43402660742634236	-655.3076331605147	18618.91708818802	6282.002301623378	348.0977697658064	1121.702980248319	220.00760823688938	13	19	15	24	6	0.18529102940564013	0.34960574311859427	0.29093260877513877	0.17417061870062858	
8620000	-9903.639892284831	-9266.208379466956	-637.4315128178757	-9266.208379466956	327.2833348230956	3.8953549977361384	1.5135737717652568E-4	0.4809277706844543	1.556542116276193E-4	4.2209371357958225E-9	0.43042589992428065	-595.3145606071189	13734.606632930341	2966.284278699867	178.06273671926257	524.7764096436084	52.731040277001384	10	24	20	19	4	0.18529102940564013	0.334750108844303	0.30578824304943003	0.17417061870062858	
8630000	-9981.426144133176	-9272.548897869894	-708.8772462632821	-9272.548897869894	600.2853356596705	3.9581517750654136	6.417327515350747E-5	0.3872411537785102	6.806298310901134E-5	6.196764150969896E-10	0.3842726192039542	-664.7499825009786	17566.745583709228	5276.778081753466	3130.405787403335	741.7302323473954	183.7297281719771	12	23	5	29	8	0.18529102940564013	0.334750108844303	0.30578824304943003	0.17417061870062858	
8640000	-9923.926550529899	-9255.586972201278	-668.3395783286219	-9255.586972201278	455.32491166095997	3.6390090306516445	1.0174457039076542E-4	0.3894821442492289	1.0673649319233998E-4	1.7143822045582269E-9	0.40621782321499134	-626.5116831420793	14066.68944751373	3850.565855455874	1490.3220226108265	389.16508207260676	154.55415464634063	7	26	2	36	6	0.18529102940564013	0.334750108844303	0.30578824304943003	0.17417061870062858	
8650000	-9928.920721348166	-9274.443868026561	-654.4768533216055	-9274.443868026561	311.0563824798575	3.6907191987719736	1.218542931706683E-4	0.3459038851378021	1.2767651991656988E-4	2.7549965279437044E-9	0.4163485475588898	-610.4633996464801	41230.20564182922	1769.3237267931854	2282.9987770176913	484.315957778856	44.95826655597644	8	16	13	34	6	0.18529102940564013	0.3410906432346213	0.29944770865911174	0.17417061870062858	
8660000	-9886.707534661951	-9271.587678516276	-615.1198561456757	-9271.587678516276	211.69478931089583	3.8531393234048044	2.3094749138732434E-4	0.42050953471534264	2.525359382097065E-4	1.2253115017050174E-8	0.4359074744313411	-576.6801004234092	3151.08437802578	921.1855727379343	1164.2115904857314	536.5769662348158	41.10535823190488	12	5	1	51	8	0.19205438143805895	0.33432729120220245	0.29944770865911174	0.17417061870062858	
8670000	-9859.780760864276	-9249.504258651921	-610.2765022123542	-9249.504258651921	208.41643134210793	3.753797670386391	1.9206685129681E-4	0.4435772920954757	2.0228765577856532E-4	9.60987554302914E-9	0.49864585030972647	-568.5098198231542	21044.999080954924	2891.1834887977616	641.2024779381019	475.02171072601726	20.924911489424215	4	5	5	56	7	0.1863131106756147	0.33559956257721535	0.3096519581049722	0.1684353686421995	
8680000	-9848.078465664214	-9262.19803474535	-585.8804309188637	-9262.19803474535	137.189208781218	3.753797670386391	2.7848731502563845E-4	0.5825219478269343	2.7576566042071256E-4	3.9077344712017315E-8	0.6924414841269166	-545.678233859644	11227.356991600895	1635.759908457498	639.5948286233321	380.0611160358767	4.205647410155682	5	7	8	51	6	0.1891409480561444	0.32225022455666913	0.3096519581049722	0.17895686928221605	
8690000	-9907.715843180498	-9263.087434581814	-644.6284085986847	-9263.087434581814	271.17430835570724	3.753797670386391	1.3736903002615052E-4	0.4954903778088131	1.4116159586703835E-4	6.30775900669801E-9	0.5615427826158315	-602.0662706446657	14440.400059569487	4770.012522689055	1076.8827294599143	640.9452710393665	22.98076156268859	14	5	2	51	5	0.18954138282415076	0.32225022455666913	0.3096519581049722	0.1785564345142097	
8700000	-9863.148908978945	-9244.200673683386	-618.9482352955581	-9244.200673683386	206.85403973062827	3.9054192585482266	1.8752774774723858E-4	0.444509985908959	1.95824278994753E-4	8.065220435134914E-9	0.47106512081268764	-578.3126943098613	6404.818388676331	3099.637542830828	1559.83385692045	493.3963287370773	19.921283211994393	12	1	10	47	7	0.18954138282415076	0.33891739384523406	0.29298478881640727	0.1785564345142097	
8710000	-9858.580959488192	-9263.139189120528	-595.441770367664	-9263.139189120528	163.01170868713905	3.440635146146518	2.2333929030855418E-4	0.6215988073574414	2.3178244527177053E-4	2.414163475932935E-8	0.674970191840435	-554.1351599746974	6463.6726252632025	5630.312127006691	933.8522935680969	448.5185155172159	10.674104254109636	8	4	4	54	7	0.18385864529230767	0.322252790906613	0.3017697308394077	0.19211883296167337	
8720000	-9842.190626591813	-9260.78136216565	-581.4092644261635	-9260.78136216565	149.9225200155813	3.8017424946225553	2.886392168377454E-4	0.5641706907173926	2.8026785627163796E-4	2.46729046590744E-8	0.5747898139908707	-542.0705891587806	5238.325143182099	2592.6795482840153	726.623255784839	369.12279662364114	3.1151883399835594	13	1	3	53	7	0.18385864529230767	0.322252790906613	0.3017697308394077	0.19211883296167337	
8730000	-9873.955368032015	-9283.885734509528	-590.0696335224872	-9283.885734509528	165.43768780424892	3.3648587436223907	2.494732265192405E-4	0.38801567476740667	2.420262031539424E-4	7.738104520643888E-9	0.3513041398570713	-550.5445638231926	5106.708821760004	6040.096683305229	528.2326156214385	312.2418623179325	26.600232103702876	16	3	3	48	7	0.19299585325290955	0.3250521630993075	0.3219372661806811	0.16001471746710372	
8740000	-9853.589570973445	-9258.217345888197	-595.3722250852486	-9258.217345888197	194.74445899350127	3.3648587436223907	2.382118854171779E-4	0.4076147632698182	2.346885823442469E-4	1.1343289804985084E-8	0.4542942653403378	-558.4397096018881	4820.897532457072	1119.730222962389	324.71738442108966	314.89802981591123	20.965428806438634	19	2	2	46	8	0.18596292557533503	0.3327039170730658	0.3219372661806811	0.15939589117091993	
8750000	-9901.683696147034	-9286.924562750179	-614.7591333968553	-9286.924562750179	208.3423427083602	3.3648587436223907	2.0179514547532203E-4	0.3663806536683936	1.911869159327652E-4	5.27601236896532E-9	0.37646192103648485	-578.5966976433015	4350.252308376601	335.42334602360603	335.91917634536725	361.801234821456	10.167764800458038	24	1	9	37	6	0.1877160377028198	0.33212512324804494	0.3219372661806811	0.15822157286845598	
8760000	-9882.206354133159	-9250.25016383708	-631.9561902960804	-9250.25016383708	215.26483431185423	3.583868675806108	1.8311508374479853E-4	0.4552470372454185	1.8225769726160825E-4	6.4489880177640435E-9	0.4472522327927672	-592.096903368667	4972.080206726367	286.2926383321692	1036.7038761060585	378.2593557460734	57.16950213922334	27	8	12	22	8	0.1877160377028198	0.3254773085910205	0.3152578485294963	0.17154880517666524	
8770000	-9933.126334772982	-9262.757615553406	-670.368719219576	-9262.757615553406	338.76181042201597	4.095008465412767	1.3132120113592744E-4	0.32944888323134275	1.2771688141113174E-4	1.7079548457242564E-9	0.32213547579435325	-629.0605405237973	10911.614982630943	1124.1211914028206	1216.4310729590552	920.5019827306115	26.247598578103734	22	22	2	25	6	0.1924671959944429	0.3254773085910205	0.3096146696295698	0.17244082578496867	
8780000	-9949.745250367674	-9257.48694131068	-692.2583090569938	-9257.48694131068	426.8747127972914	4.095008465412767	1.1096718334929433E-4	0.5511841873070895	1.0641820669920163E-4	3.784413632481828E-9	0.5805516992551648	-649.54129955063	7857.520422591088	2954.597204978191	596.6527778113648	774.2738743057851	976.8869147446719	19	21	25	10	2	0.19154605409526954	0.3254773085910205	0.31053581152874316	0.17244082578496867	
8790000	-9896.275216333228	-9262.704007066412	-633.5712092668157	-9262.704007066412	200.50206406183366	3.418136550835015	1.8831439958125147E-4	0.41876191034831567	2.0020441831926445E-4	6.624579474895031E-9	0.4180992092611686	-596.6961168624288	2975.145293194146	1760.6086508761057	285.42986204279913	330.29804045103214	41.12909490755877	27	8	29	7	6	0.19154605409526954	0.3254773085910205	0.31053581152874316	0.17244082578496867	
8800000	-9879.568088367289	-9258.062402617225	-621.5056857500646	-9258.062402617225	217.1711282197303	3.747382322921409	2.0315324087718527E-4	0.41624571080968703	2.0874446462464263E-4	7.522784142101173E-9	0.4289039628203674	-583.9931450670415	5226.85521434561	1199.3376407347534	339.55764256942496	312.3970867588217	87.66107677623634	13	30	22	4	8	0.18310355570306414	0.33607645496545113	0.3152969697717825	0.16552301955970405	
8810000	-9892.55652649109	-9266.125266981384	-626.431259509706	-9266.125266981384	334.4225685277677	3.523914014278572	1.8412960728533644E-4	0.4057557881263275	1.7308686229304055E-4	5.058550994666209E-9	0.41263974957570676	-589.0856225761834	7816.136001350885	1296.2135312721769	450.2428815185377	19.845058513535907	53.440619556512594	12	25	32	1	7	0.1853901892836107	0.3268256381115045	0.3152969697717825	0.17248720283310412	
8820000	-9899.320296108986	-9259.27051917284	-640.0497769361465	-9259.27051917284	285.26647142711516	3.5936254676161536	1.5366534467809606E-4	0.44000746734868035	1.5336666717066173E-4	5.179262122406223E-9	0.48887102358449386	-599.8576496989455	16995.634805995374	921.148137506604	524.3385251001623	424.1105526692554	37.353364188251646	8	39	13	10	7	0.1853901892836107	0.3268256381115045	0.3152969697717825	0.17248720283310412	
8830000	-9858.855541911493	-9271.79081078613	-587.064731125364	-9271.79081078613	165.86735563854572	3.5721442082000494	3.226624300913418E-4	0.40910631041767664	3.3504328691309044E-4	2.0895137163991118E-8	0.4296742528011383	-549.4767706171986	7379.308583132797	727.5770176128244	156.820038832752	313.33751015114893	43.765080177733275	9	38	14	9	7	0.18785447831452373	0.3268256381115045	0.3128326807408695	0.17248720283310412	
8840000	-9923.49146793939	-9281.686536393008	-641.8049315463815	-9281.686536393008	298.78506568173987	3.7684699177980487	1.717644538241809E-4	0.4382262702600821	1.7027317755043158E-4	4.129552157995773E-9	0.3853287108069125	-604.2497135429842	6970.762513029902	2074.9309369614302	612.4966987282257	52.110912590099296	55.598949489163296	4	34	32	6	1	0.19303204496634954	0.3425315015177437	0.3128326807408695	0.1516037727750391	
8850000	-9865.797260281388	-9275.860023767014	-589.9372365143737	-9275.860023767014	136.11108066160338	3.7684699177980487	3.0986384650937904E-4	0.47199490491228	3.1650144037101045E-4	2.0867356143387493E-8	0.4599415182375093	-553.4878098734903	4807.177635378686	900.7838644061733	186.22479749445256	236.1252982599597	26.361997335305038	9	31	5	25	7	0.18016582586825616	0.33170492410137387	0.32309691070817914	0.16503233932219266	
8860000	-9907.571816917196	-9272.456837022952	-635.114979894245	-9272.456837022952	309.4978229482407	3.591444022003775	1.693476055703263E-4	0.37340545909917255	1.7452497438088203E-4	4.2748706048400186E-9	0.3874309228730525	-597.0941434437134	9328.477573288133	2056.882357422719	418.5925507300726	112.10782641228167	96.42646244576356	11	24	35	1	6	0.18973800340142638	0.33170492410137387	0.31773327038137866	0.16082380211582292	
8870000	-10031.554227561519	-9285.94116100562	-745.6130665558989	-9285.94116100562	924.3708891189742	3.663155632444608	5.481336763491306E-5	0.40497937488259156	5.571573814520442E-5	5.898093417719015E-10	0.44666638005950476	-701.5947568304343	24625.562768508673	2459.613333066424	889.599361564502	1202.5050999625412	415.8720388854374	8	55	2	4	8	0.17493333930371566	0.3378366801866516	0.31773327038137866	0.16949671012825596	
8880000	-9949.84210847101	-9267.425940945332	-682.4161675256787	-9267.425940945332	449.1273006035053	3.5747335987106474	9.78463377399707E-5	0.36956296845950265	9.59150973310569E-5	1.1437774220252209E-9	0.3564737967510462	-642.9937438413691	17658.590341231935	2448.979691130157	966.143711042524	41.29201410202579	45.81388120891688	6	55	8	6	2	0.17564206219211673	0.3394147758216898	0.31746240318663765	0.16748075879955765	
8890000	-9907.979745221537	-9262.948432509587	-645.0313127119506	-9262.948432509587	245.53991741061435	3.5747335987106474	1.6670174065376816E-4	0.4844993240886821	1.615802467738914E-4	4.84143578660976E-9	0.43860159557436434	-607.1076493822327	8882.379333902554	2308.540571979216	711.5242883204418	64.0831786321709	25.801216986955207	6	36	27	2	6	0.18166514958562324	0.3394147758216898	0.3143429822868635	0.16457709230582526	
8900000	-9932.552816930456	-9257.819409585376	-674.7334073450796	-9257.819409585376	444.20920536247553	3.5862384179214475	1.2451151892426765E-4	0.550778836383135	1.1433321727319118E-4	4.280786619544623E-9	0.5448064872812303	-633.6095740802461	16349.439585282676	2352.218968560981	642.8996367479921	312.82796953732884	124.4392042794998	6	38	27	2	4	0.18166514958562324	0.3394147758216898	0.3143429822868635	0.16457709230582526	
8910000	-9980.427546735295	-9250.684855413892	-729.7426913214016	-9250.684855413892	775.6120454143569	3.925237742937183	5.7195977729137795E-5	0.4262023868106958	5.8985780663785296E-5	7.421571131905906E-10	0.47018219862162447	-686.5310367230218	19002.81542992208	6723.010097270995	1100.009979947699	593.0449904874266	83.31607507403979	6	37	22	6	6	0.19086616989838678	0.33021375550892623	0.3143429822868635	0.16457709230582526	
8920000	-9917.798033858573	-9269.051107752928	-648.7469261056445	-9269.051107752928	379.1214377951691	3.8293135153403313	1.6713454385148733E-4	0.39640136846935103	1.6288455964222725E-4	4.379559607417642E-9	0.41175903823624793	-610.6544919699802	4689.859755990586	1542.6487870370343	188.89985742278608	360.75036246602497	139.895827811944	7	40	11	10	9	0.193971877167993	0.329317208872808	0.31213382165337555	0.16457709230582526	
8930000	-9889.003659730733	-9270.79381875648	-618.2098409742534	-9270.79381875648	240.70103187647766	3.8293135153403313	2.1147626915544513E-4	0.3829848158377963	2.1087074230312562E-4	8.974105255140859E-9	0.44602916157766886	-579.8656173770966	4747.817493679847	2712.225307170959	329.61569722855535	357.78070547664345	48.722587919284244	5	33	22	9	8	0.20259834873089103	0.3259018960570531	0.31213382165337555	0.1593659335586821	
8940000	-9925.00582524358	-9258.99294885586	-666.0128763877193	-9258.99294885586	391.5470584437783	4.18431123185875	1.2432528703555768E-4	0.4876943058496641	1.243717731192694E-4	4.208592160261001E-9	0.5233648116832327	-624.8269244294553	5437.31112774122	4748.879013005726	1429.504529895392	458.1164187088443	100.55438895086034	17	16	9	28	7	0.17554347745553026	0.3446223413160257	0.31213382165337555	0.16770035957507026	
8950000	-9966.953212227536	-9270.616766558447	-696.3364456690882	-9270.616766558447	683.925202888569	4.18431123185875	9.431954474147887E-5	0.48309905779411483	8.706951793735445E-5	1.9776172336913753E-9	0.495323095029249	-651.7634933399586	8319.06783997899	5650.67835918367	6924.5432854306255	649.2639437883081	109.37817270972178	31	5	3	31	7	0.1900871265681519	0.35331913560564054	0.3103671108967647	0.14622662692944463	
8960000	-10046.326042796167	-9264.146170036793	-782.1798727593743	-9264.146170036793	1508.5834642802438	3.9245528979526063	3.561239712615302E-5	0.5494478083975446	3.174915748044531E-5	3.4348080117791066E-10	0.5558106959788238	-730.5325242005559	22747.303467135083	61629.35774563848	10220.543156627542	1617.3125262767487	569.6811108978235	21	2	14	32	8	0.186722396739844	0.3430121023268951	0.29113098533166665	0.17913451560159607	
8970000	-9904.798403893401	-9255.95526683282	-648.843137060581	-9255.95526683282	361.8836825354963	3.9245528979526063	1.6813517134826877E-4	0.47127032630484983	1.605394662424282E-4	7.725191946908522E-9	0.531431104817054	-610.4448886010416	3812.37084273197	2270.366248272407	262.6841199653755	378.08873014908573	94.34078263408304	28	10	11	19	9	0.186722396739844	0.3430121023268951	0.30087507706858385	0.16939042386467887	
8980000	-9889.576131925362	-9252.638060716368	-636.9380712089927	-9252.638060716368	270.48534987498965	4.067276802701538	2.0082617098995918E-4	0.4319373483512702	1.913091521921907E-4	9.256394773731032E-9	0.4846071545873398	-596.2620108328401	3047.8577924748565	7711.527946879455	213.3255273012115	275.80472027074916	185.94913977648073	29	4	7	21	16	0.20064307858967534	0.3290914204770638	0.30087507706858385	0.16939042386467887	
8990000	-9855.772670413835	-9264.325376569635	-591.4472938441991	-9264.325376569635	155.77548176825766	4.05649756702206	3.1726429047667287E-4	0.48310171669419766	3.132220524231947E-4	2.9393909872799182E-8	0.5516745078509465	-555.3866853858897	1942.1328121584993	1727.607030110954	188.99409107847566	235.71362068075686	36.910949102498094	27	10	15	17	8	0.20064307858967534	0.3290914204770638	0.30087507706858385	0.16939042386467887	
9000000	-9848.301463255595	-9259.748491714223	-588.5529715413725	-9259.748491714223	139.47839462708473	3.602731650255498	3.5075961993511254E-4	0.4312127513256418	3.6901699853912785E-4	2.651348949284118E-8	0.4422338629672787	-552.7325381634075	1383.351717902929	1786.4630204122948	152.98738608617924	31.13368856558913	118.16651166143978	32	6	31	7	1	0.18490220036375743	0.3327330836033971	0.3131812025160433	0.16918351351680402	
9010000	-9894.290105809963	-9252.597644227231	-641.6924615827326	-9252.597644227231	261.87915437205083	3.988051686908233	1.6274368300131254E-4	0.32766408848489625	1.7408527518846556E-4	3.5423452608794674E-9	0.3542129730157499	-605.0743320699979	3490.888268041162	2651.5775304461977	416.96123567033726	97.14838794544967	88.54336539218326	14	22	32	8	1	0.18117895851709676	0.3327330836033971	0.3131812025160433	0.1729067553634647	
9020000	-9937.60849026563	-9267.256471802455	-670.3520184631737	-9267.256471802455	393.14473542448985	3.9974692646974566	1.1814863532631888E-4	0.3092750066287008	1.1729741434017966E-4	1.643740554149189E-9	0.3430869747059125	-630.650001955711	13074.69360954427	3425.5608194599745	571.5130568189495	221.7645921342351	80.33069148845351	8	31	30	1	7	0.18117895851709676	0.3327330836033971	0.3131812025160433	0.1729067553634647	
9030000	-9971.185595080848	-9265.007956410047	-706.1776386708012	-9265.007956410047	603.6105940183666	3.787452708573844	7.657130732382279E-5	0.5198336584498514	7.593179175031521E-5	1.3362493993475766E-9	0.5109583051561362	-663.3757141154691	37083.208964205915	4409.907210789243	913.7020199268219	170.02765865767236	85.29013828963235	7	36	25	1	8	0.18117895851709676	0.3325533104048159	0.3142798412441493	0.1719878898339399	
9040000	-9916.459144444749	-9268.973797944418	-647.4853465003308	-9268.973797944418	316.70687068783053	3.787452708573844	1.514257738449756E-4	0.4584371730957512	1.3990106351198902E-4	3.349910514595037E-9	0.4072695894111668	-606.9959055278141	11440.822854555934	2436.5020591496727	384.1998886509629	477.3643416818619	41.099759798427876	6	37	20	6	8	0.18117895851709676	0.3325533104048159	0.3142798412441493	0.1719878898339399	
9050000	-9905.323419400813	-9274.939961017448	-630.383458383365	-9274.939961017448	225.41449227969812	3.7583483653038297	1.90759191319649E-4	0.476043697948931	1.8188187923417147E-4	7.494241912302259E-9	0.47638226491222063	-592.0057682987511	12023.302552654808	2465.415535507844	284.604568050322	135.01585521447674	25.695081415422422	5	31	34	6	1	0.17954911960584452	0.3325533104048159	0.31590968015540155	0.1719878898339399	
9060000	-9825.883974794886	-9264.408907710931	-561.4750670839546	-9264.408907710931	113.39227042895293	3.7583483653038297	3.8595223939748096E-4	0.4527958252052824	3.701048276891927E-4	3.804602442058781E-8	0.5196537836370174	-528.3038124571132	3024.492822717281	810.7184042358899	173.43392090897453	62.8059631765342	9.52328034585274	8	29	32	1	7	0.17954911960584452	0.3325533104048159	0.3046162321259906	0.18328133786335085	
9070000	-9914.758464819013	-9273.772755717682	-640.9857091013309	-9273.772755717682	304.16408200446165	3.4295337426877617	1.7777098590162664E-4	0.33423098536363455	1.6992300394626412E-4	3.3845678770479985E-9	0.3278801373409242	-599.3633759916002	10498.363053249303	2043.7864793900167	602.7077783156428	1134.6252012706798	90.27311269110459	8	26	31	2	10	0.18356834535929054	0.34162972429863975	0.30013523337983455	0.17466669696223705	
9080000	-9905.052505387262	-9268.814915342811	-636.2375900444521	-9268.814915342811	248.54560548956965	3.50325824131416	1.8905235694954627E-4	0.42244367467818833	1.8600530028568233E-4	5.991416756430199E-9	0.4176702216433469	-600.187917193364	4761.649764271779	1036.7611431372698	379.34188075076065	139.25884360161484	53.69343739945685	14	24	33	5	1	0.1778888659813606	0.34162972429863975	0.30013523337983455	0.18034617634016697	
9090000	-9942.388031388917	-9261.171319194133	-681.2167121947836	-9261.171319194133	473.5291388609232	3.481452056647378	9.032291249967977E-5	0.39197995867252927	8.317490703489598E-5	1.05408359583577E-9	0.3930537227268962	-638.2197416126501	21137.14653097173	2907.8480437147327	385.96869518321836	860.0548235339556	48.41438108117164	10	28	18	14	7	0.1778888659813606	0.34162972429863975	0.2974347282998814	0.18304668142012012	
9100000	-9953.23238560757	-9251.472984141568	-701.7594014660021	-9251.472984141568	456.41505450489285	3.7356726860592393	8.37918796359776E-5	0.4871828953763882	7.882032952070924E-5	1.9154137696862386E-9	0.5424330663326516	-656.999007800457	10407.567360499948	6999.732181099328	5314.5225840411285	1005.9110966396389	24.201915574458564	7	8	24	33	5	0.17979542153380168	0.34162972429863975	0.30903759504541667	0.1695372591221438	
9110000	-9889.669511180171	-9246.550791607924	-643.1187195722463	-9246.550791607924	228.59242238344677	3.987822330576231	1.599880081132009E-4	0.5127612324181693	1.4503512177826497E-4	5.628989944471348E-9	0.5188211404238938	-600.2285441724606	10793.982703591462	2864.7092268900947	3327.7815409209834	492.0772555300959	16.310411913279346	12	2	15	43	5	0.17979542153380168	0.3411775157832557	0.30903759504541667	0.1699894676375278	
9120000	-9924.187089440837	-9284.615181435456	-639.571908005381	-9284.615181435456	202.17851400500913	3.6654176508359746	1.740598401959174E-4	0.4808491549881256	1.739869041743656E-4	5.440808120278444E-9	0.43881267793089945	-599.0824160347422	6328.969799969766	2541.6932627980277	1530.2129024592543	491.41262470315223	31.46895708513657	21	7	14	29	6	0.21010260185044927	0.3122768436167199	0.30763108689530483	0.1699894676375278	
9130000	-9874.648812995176	-9274.604019859416	-600.0447931357589	-9274.604019859416	147.52062549619566	3.98978373658553	2.9802357107625645E-4	0.5055735443811379	2.9812025651371335E-4	1.7150630590584604E-8	0.4593606113388474	-561.1297077666926	4747.3561282204955	1362.0058511599746	1289.2087148654396	282.658584192714	26.559669294050902	11	20	2	40	4	0.18615299877998379	0.31917828703131773	0.3315806899657703	0.16308802422292998	
9140000	-9907.827703543817	-9270.188823455546	-637.6388800882705	-9270.188823455546	230.0341490478783	3.646152493591849	1.8964586270218484E-4	0.44437336784895937	1.9362503515640145E-4	7.570708176601795E-9	0.4722861240093546	-600.9107687605467	4404.472748630876	1231.890089204128	276.53621276943477	267.2519449721484	17.14905083791542	16	27	6	24	4	0.18615299877998379	0.3139870863906423	0.30833747296279157	0.19152244186658407	
9150000	-9919.602580705692	-9278.435340721424	-641.167239984268	-9278.435340721424	214.30268634131372	3.8943633106494477	1.6237615870187783E-4	0.42676727226453215	1.721280072454511E-4	5.3721442687793265E-9	0.42439191729249787	-600.2227077692286	11067.308101427248	2265.6516361468757	1073.2973620316652	423.84187308027225	166.80667555661864	10	3	27	32	5	0.18692338626418997	0.31907891957344875	0.302475252295779	0.19152244186658407	
9160000	-9946.106781666611	-9284.747620287559	-661.3591613790521	-9284.747620287559	306.0184324875261	3.8943633106494477	1.4239455232974423E-4	0.34634282289140317	1.4287231649205782E-4	2.8340484508245705E-9	0.36975376581607805	-620.6975895768819	7749.417168932196	763.6480424832374	1639.7447335682934	495.1815783691325	81.10027189865532	13	3	25	30	6	0.18692338626418997	0.34068845302604633	0.31226058731868495	0.16012757339108052	
9170000	-9909.194986893443	-9261.809824794529	-647.3851620989138	-9261.809824794529	259.7226752523586	3.839865377405388	1.664188238342509E-4	0.42224225658214004	1.660236531189974E-4	4.884090100799209E-9	0.41194935977507907	-606.02416452478	5838.5770330757605	7317.825291537614	1401.686923937546	317.88384057422275	118.57132706587238	4	5	40	21	7	0.18869409721067096	0.3240156330730694	0.3235923151900461	0.1636979545262153	
9180000	-9911.417315632218	-9263.01629123717	-648.4010243950469	-9263.01629123717	327.3844721194383	3.6175479594227005	1.6473032914018776E-4	0.5175810645253622	1.5227859983640656E-4	5.4744765256367165E-9	0.4878067495646468	-606.8716935308756	9033.00612893976	1488.6046313788863	2304.2405388624175	378.058297597909	43.01969497716176	6	2	37	25	7	0.1855889696936818	0.33536466554458194	0.30575566209326227	0.17329070266847577	
9190000	-9879.197055311208	-9244.301659575207	-634.895395736001	-9244.301659575207	320.4816150654609	3.6279416462550875	1.97841432488807E-4	0.48257939044927767	1.9269339042398206E-4	9.232201696883459E-9	0.4835713497378258	-590.807383976255	18588.030629520406	15745.19724067135	1425.3258422518131	276.036927575897	146.68678554034065	2	4	37	26	8	0.1855889696936818	0.3439538712456565	0.2959216397996317	0.17453551926103175
[truncated: 11,147,405 more chars]
