# Supplementary material for: Dissemination of Mycobacterium abscessus via global transmission networks
Source: Nat Microbiol. 2021 Sep 20;6(10):1279–88. doi: 10.1038/s41564-021-00963-3 (PMC8478660; doi:10.1038/s41564-021-00963-3)
Supplement: Source Data Extended Data Fig. 8 — Ancestor data and substitution rate distributions for Extended Data Fig. 8. [file 41564_2021_963_MOESM14_ESM.zip › figureS8/DCC4.log]

#
#model:
#
#<?xml version="1.0" encoding="UTF-8" standalone="no"?><input id="posterior" spec="beast.core.util.CompoundDistribution">
#    <distribution id="prior" spec="beast.core.util.CompoundDistribution">
#        <distribution id="BayesianSkyline.t:cluster11" spec="beast.evolution.tree.coalescent.BayesianSkyline">
#            <parameter dimension="5" id="bPopSizes.t:cluster11" lower="0.0" name="popSizes" upper="380000.0">380.0</parameter>
#            <groupSizes dimension="5" id="bGroupSizes.t:cluster11" spec="beast.core.parameter.IntegerParameter">1</groupSizes>
#            <treeIntervals id="BSPTreeIntervals.t:cluster11" spec="beast.evolution.tree.coalescent.TreeIntervals">
#                <tree id="Tree.t:cluster11">
#                    <trait id="dateTrait.t:cluster11" spec="beast.evolution.tree.TraitSet" traitname="date">
#                ERR3198398_Europe_UK_2012.33606557377=2012.33606557377,
#NQSH01_Asia_China_2015.38904109589=2015.38904109589,
#NQSG01_Asia_China_2015.25205479452=2015.25205479452,
#NQSD01_Asia_China_2013.57260273973=2013.57260273973,
#12078_1#62_Europe_UK_2012.94808743169=2012.94808743169,
#SRR7800410_NorthAmerica_USA_2016.79781420765=2016.79781420765,
#12163_2#87_Europe_UK_2012.92349726776=2012.92349726776,
#NQSF01_Asia_China_2015.24931506849=2015.24931506849,
#10665_4#49_Europe_UK_2006.50136986301=2006.50136986301,
#NQSU01_Asia_China_2012.43715846995=2012.43715846995,
#10625_4#79_Europe_UK_2010.87671232877=2010.87671232877,
#12163_2#84_Europe_UK_2011.64657534247=2011.64657534247,
#12163_1#82_Europe_UK_2011.83561643836=2011.83561643836,
#SRR7800482_NorthAmerica_USA_2015.80273972603=2015.80273972603,
#NQSE01_Asia_China_2012.49726775956=2012.49726775956,
#12082_5#69_Europe_UK_2012.75956284153=2012.75956284153                
#                                    <taxa id="TaxonSet.cluster11" spec="beast.evolution.alignment.TaxonSet">
#                        </taxa>
#                    </trait>
#                    <taxonset idref="TaxonSet.cluster11"/>
#                </tree>
#            </treeIntervals>
#        </distribution>
#        <distribution id="MarkovChainedPopSizes.t:cluster11" jeffreys="true" parameter="@bPopSizes.t:cluster11" spec="beast.math.distributions.MarkovChainDistribution"/>
#        <prior id="KappaPrior.s:cluster11" name="distribution">
#            <parameter id="kappa.s:cluster11" lower="0.0" name="x">2.0</parameter>
#            <LogNormal id="LogNormalDistributionModel.0" name="distr">
#                <parameter estimate="false" id="RealParameter.1" name="M">1.0</parameter>
#                <parameter estimate="false" id="RealParameter.2" name="S">1.25</parameter>
#            </LogNormal>
#        </prior>
#        <prior id="MeanRatePrior.c:cluster11" name="distribution">
#            <parameter id="ucldMean.c:cluster11" name="x">0.015</parameter>
#            <LogNormal id="LogNormalDistributionModel.1" meanInRealSpace="true" name="distr">
#                <parameter estimate="false" id="RealParameter.6" name="M">0.015</parameter>
#                <parameter estimate="false" id="RealParameter.7" lower="0.0" name="S" upper="5.0">0.5</parameter>
#            </LogNormal>
#        </prior>
#        <prior id="ucldStdevPrior.c:cluster11" name="distribution">
#            <parameter id="ucldStdev.c:cluster11" lower="0.0" name="x">0.1</parameter>
#            <Gamma id="Gamma.0" name="distr">
#                <parameter estimate="false" id="RealParameter.4" name="alpha">0.5396</parameter>
#                <parameter estimate="false" id="RealParameter.5" name="beta">0.3819</parameter>
#            </Gamma>
#        </prior>
#    </distribution>
#    <distribution id="likelihood" spec="beast.core.util.CompoundDistribution" useThreads="true">
#        <distribution data="@cluster11" id="treeLikelihood.cluster11" spec="beast.evolution.likelihood.ThreadedTreeLikelihood" tree="@Tree.t:cluster11">
#            <siteModel id="SiteModel.s:cluster11" spec="beast.evolution.sitemodel.SiteModel">
#                <parameter estimate="false" id="mutationRate.s:cluster11" name="mutationRate">1.0</parameter>
#                <parameter estimate="false" id="gammaShape.s:cluster11" name="shape">1.0</parameter>
#                <parameter estimate="false" id="proportionInvariant.s:cluster11" lower="0.0" name="proportionInvariant" upper="1.0">0.0</parameter>
#                <substModel id="hky.s:cluster11" kappa="@kappa.s:cluster11" spec="beast.evolution.substitutionmodel.HKY">
#                    <frequencies id="estimatedFreqs.s:cluster11" spec="beast.evolution.substitutionmodel.Frequencies">
#                        <parameter dimension="4" id="freqParameter.s:cluster11" lower="0.0" name="frequencies" upper="1.0">0.25</parameter>
#                    </frequencies>
#                </substModel>
#            </siteModel>
#            <branchRateModel clock.rate="@ucldMean.c:cluster11" id="RelaxedClock.c:cluster11" spec="beast.evolution.branchratemodel.UCRelaxedClockModel" tree="@Tree.t:cluster11">
#                <LogNormal S="@ucldStdev.c:cluster11" id="LogNormalDistributionModel.c:cluster11" meanInRealSpace="true" name="distr">
#                    <parameter estimate="false" id="RealParameter.3" lower="0.0" name="M" upper="1.0">1.0</parameter>
#                </LogNormal>
#                <rateCategories dimension="30" id="rateCategories.c:cluster11" spec="beast.core.parameter.IntegerParameter">1</rateCategories>
#            </branchRateModel>
#        </distribution>
#    </distribution>
#</input>
#
Sample	posterior	likelihood	prior	treeLikelihood	TreeHeight	kappa	ucldMean	ucldStdev	rate.mean	rate.variance	rate.coefficientOfVariation	BayesianSkyline	bPopSizes.1	bPopSizes.2	bPopSizes.3	bPopSizes.4	bPopSizes.5	bGroupSizes.1	bGroupSizes.2	bGroupSizes.3	bGroupSizes.4	bGroupSizes.5	freqParameter.1	freqParameter.2	freqParameter.3	freqParameter.4	
0	-1172.8268483549448	-1084.794497660179	-88.0323506947656	-1084.794497660179	23.480362707088027	4.232440337224985	0.007905546727480882	0.37746024405768464	0.007314915747164501	4.053291468674682E-6	0.2803499114287706	-63.25732264187101	199.172053099173	137.20686114504775	88.21740012274925	41.101729831608075	7.736815156930548	2	1	1	5	6	0.18801304468082927	0.3447936967927971	0.2718336706468691	0.19535958787950364	
100000	-1158.0946539260678	-1089.933361485057	-68.16129244101077	-1089.933361485057	13.633488489283168	3.4196941262874665	0.012297120779179478	0.2391490384667581	0.012523822627664723	1.0213594345912054E-5	0.2514757234451535	-49.16392579354907	33.73545836538457	120.45523972376765	19.228271408751407	5.17748575460591	2.04836793539207	1	2	6	3	3	0.2113467554092216	0.3447234918947131	0.2297413655428446	0.21418838715321978	
200000	-1159.5754318730033	-1083.9023220309407	-75.67310984206263	-1083.9023220309407	17.81031046619679	4.304840492657638	0.012427087273878335	0.5926699497339115	0.014004641942792807	7.297881309926868E-5	0.6500015201673589	-54.45042941125625	27.656261721134207	78.11014878031604	40.097001640583855	13.003816626115448	6.515393360653605	1	1	6	2	5	0.18726790988232897	0.3483574481313194	0.29580577710301403	0.1685688648833366	
300000	-1142.148736332677	-1079.4614711028971	-62.68726522977977	-1079.4614711028971	10.584746648412965	4.0688038900565315	0.023966878734728723	0.7101332663979312	0.023367245933519822	2.8621452379690854E-4	0.7899864113716817	-41.07868923866156	498.7556056484188	6.906372383701022	2.4189192933117853	6.423138490373876	0.07355789287357209	3	2	7	2	1	0.19608772628421467	0.33254634837353203	0.2776178420395346	0.1937480833027178	
400000	-1151.8707667295118	-1077.1963970781858	-74.67436965132607	-1077.1963970781858	14.262810714077673	4.659586568039643	0.012257940259083817	0.751524262762339	0.01298655821768708	1.270323928264685E-4	0.7791735311098325	-57.83078260203156	92.59227912479749	5.875052837188094	2.9773925961985164	2.762790197122354	5.486328439952989	6	1	2	5	1	0.20352409714894407	0.351853751477588	0.25859881979559884	0.18602333157786827	
500000	-1153.8429584110718	-1085.7080309026417	-68.13492750843022	-1085.7080309026417	16.036398525171524	3.4079445880633314	0.013147978359769268	0.14747792920683275	0.01235473072917	2.6790003249119894E-6	0.12942799783716913	-49.79305912507426	51.97438515673233	99.28334420438021	25.127730773552294	1.9908198638763783	3.8314159200945896	1	3	1	3	7	0.18982775789798906	0.32486870907340826	0.2976703007065575	0.1876332323220444	
600000	-1161.2762419121943	-1081.7423805523317	-79.53386135986266	-1081.7423805523317	22.707053538370616	3.597921795669634	0.009306553164263607	0.34497654577596726	0.009157377259991918	1.257806782952308E-5	0.4030517174691799	-60.3527988241706	186.31639928824904	19.812248555117492	5.809159743318158	10.945410356665494	7.300175635199285	5	3	1	4	2	0.1765854309409451	0.322278598522947	0.3081385906173172	0.19299737991879	
700000	-1154.571399570334	-1088.366617274751	-66.20478229558304	-1088.366617274751	12.835271450542066	4.207525066263939	0.016815745362027183	0.2804700424094493	0.016973596832745002	2.7051627355650826E-5	0.3035601464600839	-48.780884360332415	45.86926207926443	32.86860797239258	20.16182456232298	5.139554008843744	5.300196978716287	3	1	2	4	5	0.17951874096628798	0.3379376455516948	0.3109776970422619	0.17156591643975466	
800000	-1150.3345037754339	-1081.4486050616836	-68.88589871375024	-1081.4486050616836	13.855653408826427	4.502697993925595	0.01553933912228759	0.5516410026200067	0.012892477267539533	3.5958548110743686E-5	0.4759223155441124	-46.603062689890855	174.08648233762227	332.2394910929719	6.671759928702428	4.162421274483934	1.2107765487477373	1	2	8	3	1	0.20088378617088387	0.3325780556984961	0.279125813001455	0.18741234512916433	
900000	-1147.3430762116834	-1091.1490135681279	-56.194062643555554	-1091.1490135681279	13.387290939558943	4.172800486959938	0.015361079787297706	0.1746274374220513	0.015046044491191731	7.568191179582608E-6	0.17374260399810276	-34.91010049564932	111.96545017986085	3.139497512393913	0.36200320137278796	3.7406556083206137	5.863449465584507	3	2	5	4	1	0.1709305777692191	0.382780964497601	0.28800427071307794	0.15828418702010122	
1000000	-1153.6694941237113	-1084.5569541792895	-69.11253994442174	-1084.5569541792895	16.562645484487778	3.1148518790180173	0.009343578108945169	0.38828203982436876	0.008703576903572059	1.3904455719997166E-5	0.43890712817905403	-49.954850813938016	121.87588561762287	50.639313763548934	22.163907436565875	5.085428094306505	5.99973265238913	3	1	1	6	4	0.16650903168456255	0.3279594459543186	0.2859323633580785	0.2195991590030396	
1100000	-1172.3287660360727	-1083.5589453553155	-88.76982068075719	-1083.5589453553155	19.09352097033936	4.225234647816138	0.008389086351789235	0.3045650328032156	0.008900843837141726	9.104101016387161E-6	0.3542746358414817	-63.9532222901082	101.81426011558696	57.64474513815405	165.79563780155817	47.00903847673911	4.396314521396093	1	2	1	4	7	0.15917684626991402	0.3461809452094706	0.2931680337460077	0.2014741747746069	
1200000	-1159.8756488592287	-1085.7250716528667	-74.15057720636203	-1085.7250716528667	16.381258254306417	4.052503058095576	0.009518716145964081	0.09443873668182269	0.009706972064042672	6.876987882592426E-7	0.08671242503411916	-56.25535065854261	89.86646840981754	4.790379491336545	17.648056704606905	9.59855716448752	3.8152079950255446	5	1	2	5	2	0.17957123798471147	0.32270887902630224	0.3192463639827339	0.17847351900625155	
1300000	-1182.6293064405352	-1088.5957942637658	-94.03351217676934	-1088.5957942637658	29.735281505920774	4.492883453579544	0.005239360187669033	0.30882394557195963	0.006037782041547145	2.4671925279657103E-6	0.2794762664096229	-67.2112602944416	237.1396835354237	232.54301580612616	27.23592154277249	54.5674820355362	19.99078553283811	1	2	8	1	3	0.16441846413078626	0.32824666545710035	0.33888304263625674	0.16845182777585574	
1400000	-1166.7825114580285	-1091.9809230684905	-74.80158838953794	-1091.9809230684905	14.395645161870966	4.308022861370902	0.013684170066329087	0.06504566627907975	0.013828987751331052	6.426197882494781E-7	0.05804677641571342	-56.88348187587709	110.63413436334095	77.3438796280452	33.189737096699815	4.910505049290404	1.4221323331889493	3	2	1	6	3	0.19996430055030195	0.3504069284774619	0.26474985964039316	0.1848789113318421	
1500000	-1156.764876591728	-1086.4290124086679	-70.33586418306012	-1086.4290124086679	18.02125726801883	3.244037270209975	0.011020470623233556	0.4833672706767487	0.011174756357964867	2.6480787465120384E-5	0.4842173886525609	-47.90434044151389	531.9923926312237	269.7065266054431	5.328020482736786	3.2576950356240193	4.1209753005108025	1	2	4	4	4	0.1960248980593847	0.3559969288941465	0.2452249272447671	0.20275324580170082	
1600000	-1162.8208052218454	-1088.7495215124916	-74.07128370935376	-1088.7495215124916	15.529760146215182	5.258132252041764	0.01033811661767182	0.371271029372439	0.011557277025274147	1.593420030818051E-5	0.3351459343434397	-55.265270407202195	49.30103140764765	41.65457721964725	28.984615797830017	12.613748289686805	2.410342917410172	3	1	1	6	4	0.16792499423124455	0.31293168436471636	0.30435687771946557	0.21478644368457256	
1700000	-1167.5922611615804	-1092.2314378154724	-75.36082334610786	-1092.2314378154724	18.19687306790002	4.061298162420156	0.015676456396473068	0.7940641668962519	0.009758102319096516	5.437682965673799E-5	0.695296365121974	-56.536560690190136	124.70456328238889	1.53702518240471	4.811051610256241	4.940732525429916	3.6075327563535597	6	1	3	4	1	0.1548068524771883	0.3970321536613018	0.26292380541927257	0.1852371884422363	
1800000	-1148.245496600791	-1076.5434514042445	-71.70204519654648	-1076.5434514042445	14.544561147087633	4.005716921069491	0.011107344315256352	0.4283853936256254	0.011586371556434287	3.375858023962838E-5	0.520621439387313	-50.931422883509605	296.34719572385666	65.24413893197638	4.290546963413221	4.228280472101593	8.305892819963312	2	2	6	2	3	0.20779078153544364	0.35200300446060584	0.27559077829211914	0.16461543571183043	
1900000	-1163.3359569389736	-1080.9449782875445	-82.39097865142905	-1080.9449782875445	23.92068117416614	3.437343995677602	0.008363502460227218	0.428294377000376	0.00921928285667915	2.082605825758225E-5	0.5124404251685698	-61.3370868790213	241.42620119865157	12.12732241745891	18.122063447584644	17.86329996677118	5.487016364439053	2	2	8	1	2	0.16961503411263776	0.34810325789405233	0.27044934993032127	0.21183235806298767	
2000000	-1154.112530755811	-1080.2700567165575	-73.84247403925339	-1080.2700567165575	19.124596032199197	4.268373065411197	0.013515336276212828	0.4544312293523808	0.010625204364448667	3.262033440502848E-5	0.48981030511495316	-54.46346238446646	167.26666046386345	23.254491294634487	10.222103357824832	11.095617325851228	2.344328904714238	4	1	2	3	5	0.16707355249477757	0.3098042055867784	0.2777050891662842	0.24541715275215892	
2100000	-1145.3455333471613	-1085.3235953366345	-60.02193801052692	-1085.3235953366345	13.542993893630033	4.327660707227706	0.013571305171633831	0.4043011519128232	0.013954048900281202	4.094174988236737E-5	0.4481763769197247	-44.788363933013315	61.89982339007864	5.116347845476591	3.941765687715896	5.473109263870916	4.449024516398475	3	3	6	1	2	0.19729496571851154	0.34160002548594404	0.30647195362338897	0.15463305517215473	
2200000	-1150.606581321368	-1083.2069204046963	-67.39966091667162	-1083.2069204046963	16.40639448389614	3.5362650088158043	0.011122224238852955	0.3016173844130456	0.009843315360379763	7.976636358036867E-6	0.27350629566556034	-50.1372665712677	150.76243237621446	66.9251452992869	4.421904204106843	3.7017875798462416	1.677430802548418	3	2	7	1	2	0.19125746937948981	0.3869049703719439	0.2546345254076103	0.16720303484095533	
2300000	-1163.0686899326113	-1084.018834988735	-79.0498549438762	-1084.018834988735	13.538481151612308	3.650696628612464	0.011460848468834281	0.3401650263769353	0.01226368910493625	2.073172922090961E-5	0.3743826180687843	-55.952291819479264	279.27406171335906	202.5251315609535	28.383891956773617	15.377901591432655	6.150308752404825	1	1	5	5	3	0.17048053126236634	0.3793713872411093	0.27115316453162885	0.17899491696489475	
2400000	-1161.3395909387123	-1084.921781371871	-76.41780956684114	-1084.921781371871	12.991382201673195	3.762086225096302	0.021618600317856	0.8980248794472642	0.012905149712379696	3.0408745685945053E-4	1.1169877512682784	-54.24915417710717	43.947277055112586	19.13609162229487	4.304322512681344	19.448833816127102	7.593038507305996	7	1	2	1	4	0.16876070285981348	0.34817381367895434	0.26607780169863277	0.21698768176259872	
2500000	-1166.512686432834	-1088.0694057910425	-78.44328064179157	-1088.0694057910425	19.706856965532392	4.098159336847843	0.009551829948134711	0.006153457547514296	0.009557651145499195	2.52293571316741E-9	0.005256505766905467	-60.368009873746026	90.81072509970417	67.32230763333605	48.90488639332489	15.698445263905635	5.816085286723413	2	2	1	6	4	0.16780840358175927	0.3620362774150795	0.27479549921726776	0.19535981978589287	
2600000	-1159.169086448812	-1083.1181629391442	-76.05092350966778	-1083.1181629391442	18.542268412191056	4.508500361010864	0.010880079885731036	0.4913508531133409	0.01048107144227016	3.467678444561539E-5	0.5283077011587034	-54.68992845814805	65.38618544040743	104.02144381467254	24.589237883958134	5.745500442695206	10.881591138502285	1	1	3	7	3	0.17654354213338785	0.33277489095405255	0.2888826544371665	0.2017989124753924	
2700000	-1155.572485929514	-1080.5302427827667	-75.04224314674731	-1080.5302427827667	22.700611560965825	3.2578134386199786	0.009012900275555655	0.5841907735564706	0.008301354631612377	1.535614853325051E-5	0.5017273299749873	-55.064959281041936	371.99793801471316	6.234796134654984	7.38899112104176	9.865883193523178	0.7521628793682794	3	1	5	5	1	0.18198108962466944	0.3210239402604208	0.2994926727373447	0.19750229737756422	
2800000	-1153.4323937784463	-1083.2923168117236	-70.14007696672273	-1083.2923168117236	15.85905037227732	4.170155255371291	0.011624695371668	0.42960383922032963	0.010256963868413804	3.077035442111975E-5	0.49560983998259256	-54.886174662969616	135.8688631654959	18.728986397159403	5.564678963202065	0.9492491851759681	1.0272391587265022	4	7	2	1	1	0.18277397816990193	0.3505980960742634	0.28322730342275765	0.18340062233307636	
2900000	-1148.4655165616157	-1076.782890777376	-71.68262578423978	-1076.782890777376	19.19727589867987	4.740253219397773	0.009458289844199903	0.3953278671652548	0.009267794699665814	1.4789474115136282E-5	0.414582149593607	-55.38829871496964	79.67477907923748	8.921842222678466	8.093068114260168	3.6102037123857915	4.820073470147974	4	6	2	2	1	0.1834529518097943	0.38183033723078985	0.2293968728797821	0.2053198380796331	
3000000	-1145.419416382834	-1083.0006192214457	-62.41879716138821	-1083.0006192214457	11.497961592253176	3.687661174698982	0.014883613908875236	0.5465144345918427	0.015214149489334043	4.877179860417904E-5	0.47058712436007827	-46.57268156061697	86.86760166763258	12.906701751902396	5.522241858475151	3.6491703765538643	1.6957060721158792	3	1	3	7	1	0.19412938385284823	0.3526963907466448	0.28190289696133214	0.17127132843917425	
3100000	-1146.803848225417	-1080.9729112600855	-65.83093696533138	-1080.9729112600855	12.44969742866022	3.3007530669127862	0.014299337479800205	0.3283626297464386	0.014396472740974305	1.834688054223956E-5	0.3000808250798911	-47.98159097960029	63.07111240965767	8.987789850849882	5.566406140933136	3.8643505855801434	16.137164311220555	3	3	6	2	1	0.17696527088652814	0.3455802817243673	0.2809283819620161	0.1965260654270879	
3200000	-1152.5011105340593	-1085.631815259559	-66.86929527450029	-1085.631815259559	13.093831374517137	4.4555551844805645	0.014953071207098044	0.43112305085865754	0.013426534104896063	2.6840880744025533E-5	0.3829233045130927	-46.00319857700636	84.47984686264277	63.02345478597331	62.566716607896765	4.344311463214497	4.12190169541895	2	1	1	5	6	0.20460405075342872	0.33880877693643957	0.2968557526968695	0.15973141961326168	
3300000	-1146.2887784174368	-1083.8035681417423	-62.48521027569452	-1083.8035681417423	13.42170988270965	3.6302617773522283	0.014776256708894242	0.5979860411137013	0.013784143171862284	3.809725168267795E-5	0.45486000385639097	-45.94664126012333	103.40644569443268	17.93310107993745	8.019595809239007	2.3830756847901817	1.6803836315437906	4	1	1	4	5	0.18784437309940683	0.37295321447957963	0.2529430449896516	0.1862593674313614	
3400000	-1178.8008104669777	-1086.4288374940306	-92.37197297294713	-1086.4288374940306	31.800701822861978	5.340747880372535	0.006875804206120968	0.7356998494571108	0.005023857342897458	1.5570255065714435E-5	0.6662624933196587	-68.00065923894459	223.28382372692653	136.8764894766148	14.166919401076733	15.624676658302011	9.133488253462373	6	1	1	1	6	0.17662188174687127	0.32873256499479664	0.30335787428183686	0.19128767897649473	
3500000	-1155.9165903517237	-1083.551444089089	-72.36514626263457	-1083.551444089089	17.01732410490163	4.1919869241033165	0.01576064682754881	0.7374781468897681	0.013078378639600458	9.197714624354947E-5	0.6667124343956212	-55.17374387221314	68.71773539340937	38.54391654144223	2.741930919097427	3.580610483386709	1.1313932878560957	3	5	3	3	1	0.18886159837442038	0.35904235011295105	0.31079252814941305	0.14130352336321497	
3600000	-1171.132717821551	-1095.8185616847738	-75.3141561367772	-1095.8185616847738	16.615937765953216	3.5246365324839113	0.010643501577418451	0.1491056833028733	0.010591438903132695	3.7667606128860155E-6	0.1861289783579813	-55.28232643177313	111.46801033269513	126.21969911065311	47.905758337454806	4.845466475826913	4.900246525070696	1	2	4	6	2	0.16180739343197081	0.3923614077546219	0.2643828167762898	0.1814483820371169	
3700000	-1159.1019546305026	-1089.5691963536253	-69.53275827687726	-1089.5691963536253	14.012931571451375	4.190096103281461	0.013984778148415634	0.3894681525718023	0.013148761818045241	3.067240784003628E-5	0.40512441588257253	-51.462177179697804	78.78254141717333	21.504280196266222	29.20879828097795	4.639693130607748	1.8949130352936199	2	2	3	6	2	0.15592038413906464	0.337393647036002	0.3255658751182504	0.1811200937066823	
3800000	-1161.7699347703413	-1086.600332685611	-75.16960208473039	-1086.600332685611	16.6174122070665	4.466353676653544	0.011154097890693172	0.6390934040543231	0.0091795756680206	2.524900932999848E-5	0.46793527908720545	-55.85838594137594	79.39346540261651	54.93053918794659	24.24494717336603	3.1083104875233327	3.171365890983519	1	5	2	3	4	0.20907382432182173	0.3301098465281943	0.29910938771865025	0.16170694143133313	
3900000	-1154.5732340290022	-1089.1468590442028	-65.42637498479931	-1089.1468590442028	14.81078170106478	4.257105391785623	0.012214874433499053	0.4013908573471334	0.011546777157909215	3.25996224620557E-5	0.4946586652732485	-49.96751817732162	64.73927502957378	4.395912416983806	3.4208655307379026	6.26951314788612	4.982236745072493	4	3	1	3	4	0.22118944055605982	0.3247849340296484	0.2719749602537115	0.18205066516057977	
4000000	-1157.5719670268886	-1086.4193663447354	-71.15260068215328	-1086.4193663447354	22.030802827433956	4.023813170211239	0.008051951955813909	0.22273351392011903	0.007834013210975198	4.406715097043126E-6	0.27320211135402866	-51.36825497830924	381.346335425564	3.857212840461632	5.492498803772223	7.290165403098058	12.708412223605043	3	2	4	3	3	0.18877099959883167	0.3257592830804058	0.2926450371142499	0.19282468020651222	
4100000	-1146.2431861597004	-1078.02570521225	-68.21748094745038	-1078.02570521225	17.03467988522064	3.576432399613822	0.010755928990391848	0.38505650714837575	0.012104628018590899	2.956980989359615E-5	0.46508883141298235	-53.395232790946274	57.831979309007856	15.862864706357808	3.8487000381161116	4.518029254393905	2.8398251713939073	5	2	3	2	3	0.1779098494158245	0.3982607210051056	0.25757614952456825	0.16625328005450124	
4200000	-1159.5830860209865	-1088.1991344762616	-71.3839515447248	-1088.1991344762616	17.907893447366135	3.946869071581369	0.012359127624967532	0.0014905342392548464	0.012359102556223193	2.1583439770269227E-10	0.0011886453969327802	-57.29274947716734	68.6743353945865	10.384766337051582	7.093420956623189	9.934429145672642	14.05273666820897	5	5	1	3	1	0.20279122756044696	0.3161801542470578	0.29933789230206176	0.18169072589043322	
4300000	-1154.6852609947873	-1086.570548651519	-68.11471234326845	-1086.570548651519	14.322579309269432	5.29204318146363	0.011770299473413338	0.33877170074737806	0.010754116709645193	1.4969142537786667E-5	0.3473836592266531	-49.71528295285545	80.38035832726794	94.20512134346612	4.526804830114174	2.5460296523949877	4.389973789759642	3	1	2	1	8	0.17336163950158498	0.34799574410937445	0.29311769960420103	0.18552491678483926	
4400000	-1149.877353547413	-1085.6408643744796	-64.23648917293333	-1085.6408643744796	13.26875211656071	3.6645776746657566	0.014061750765046142	0.3810492070741641	0.012998472189395987	2.585112806515806E-5	0.3658209461299603	-48.60079759570221	65.24441615950303	4.413015992631881	6.301082831172671	3.1622041204554883	5.802414225724449	4	2	2	6	1	0.16066890016980773	0.347838046249619	0.2981282190484073	0.19336483453216569	
4500000	-1159.2049183233064	-1091.6778013034357	-67.52711701987067	-1091.6778013034357	21.662504667106617	3.808140614454004	0.009967449272932744	0.3836949892354801	0.009113414658504461	1.9103971138210213E-5	0.44775088332412605	-50.594690788956804	179.87319702551775	11.833547790912808	2.430344401644786	4.309229652040573	3.651630680238958	4	1	1	8	1	0.1915508435916365	0.38825187900012614	0.27586622279716533	0.14433105461107187	
4600000	-1156.215100491956	-1089.3844373869658	-66.83066310499017	-1089.3844373869658	16.40567972182277	4.311911881223531	0.011857480212511252	0.48842542204062867	0.013579424468370892	4.702429587331027E-5	0.5302097336568886	-48.314210919469765	63.964966701141364	55.94255318870803	5.413470509153887	1.7973824834918248	5.71948944236687	1	2	4	3	5	0.18254402820271035	0.39320471354224296	0.22343333424756695	0.20081792400747958	
4700000	-1166.79190027742	-1088.0578464983014	-78.73405377911864	-1088.0578464983014	22.69143874506503	4.566238814109166	0.007609947612584323	0.11784618587328574	0.0074751970008593936	7.356783597842594E-7	0.11766428594508263	-57.135315333682655	170.4334823362006	57.67920236125513	4.5215385779548125	18.48129279017479	6.04476754763571	4	2	4	2	3	0.20098005841567665	0.30518948307333843	0.2955548523302143	0.19827560618077056	
4800000	-1179.3418120882857	-1090.5825115268835	-88.7593005614022	-1090.5825115268835	32.14203781791255	4.672799675780597	0.0052326982819169724	0.1637282225499291	0.005501931295369028	1.359402903599605E-6	0.22081904362845156	-66.68119082600445	79.04105882232716	121.64626425541066	13.336589138923436	24.305023735284774	5.75347497910791	1	4	3	3	4	0.1699677583504779	0.3171804070534105	0.31395406119336045	0.1988977734027512	
4900000	-1184.0282115556327	-1086.0290116769506	-97.99919987868203	-1086.0290116769506	38.809719808348596	3.679800152378421	0.005267753102465767	0.919463378232691	0.004336642937352868	2.0074193286266944E-5	0.9184068831555698	-70.36735000371706	267.4975507237658	53.30571667102558	82.22540822223773	58.61199377531095	2.500349745592691	3	5	3	1	3	0.17110679063539136	0.4420575092104476	0.24762586941131554	0.13920983074284557	
5000000	-1164.587573882	-1082.6939997697289	-81.89357411227125	-1082.6939997697289	20.342109166000355	2.9942174597524835	0.00737543610601564	0.4574613728010846	0.008245873780852524	1.3452093014506063E-5	0.480268829207361	-60.37699874077737	131.922401239469	81.24977993281296	36.62780182243327	15.09913654269843	7.570752705513126	3	2	2	2	6	0.1921035963364744	0.3472771888048176	0.28114351784477626	0.17947569701393185	
5100000	-1152.5974896478251	-1079.4352453309782	-73.16224431684697	-1079.4352453309782	17.04202788091768	3.961187113623715	0.01186024417090779	0.4648280029549731	0.012297534061924766	3.874103804817793E-5	0.513981809083702	-55.64547998536889	49.783244073137794	24.129385255846284	2.903254211219744	9.428119274665603	1.2568456407455189	7	1	2	4	1	0.19268664175622516	0.3143760913473349	0.3042646984361766	0.18867256846026348	
5200000	-1163.0924228725758	-1091.310920121432	-71.78150275114378	-1091.310920121432	14.98299198366277	3.973802237334661	0.010252600521994969	0.0020762144516152914	0.010260366797263712	5.585775114755797E-10	0.0023046723155218923	-54.96757152887227	96.26998761992967	33.557821797368305	51.51924382105058	2.963470344406178	5.0742061956692766	6	1	1	6	1	0.21351742601966442	0.3456962174546619	0.2715675589167076	0.1692187976089663	
5300000	-1151.6817063607937	-1077.2836771886582	-74.39802917213535	-1077.2836771886582	16.066533345704748	4.307277445427654	0.009194082373568538	0.39662731214246677	0.00916439604712417	1.4364008429532293E-5	0.4104127250045777	-54.33956838071822	256.72473211007167	31.104699535898725	16.03718483919805	5.340988256859831	5.558863582766485	2	2	6	2	3	0.1652320305911106	0.3837038156471332	0.25811567691347165	0.19294847684828478	
5400000	-1157.4251386459543	-1084.0577754054184	-73.36736324053594	-1084.0577754054184	18.864841127975076	4.772497969074711	0.013392941571639862	0.5783953874491472	0.010978083054805991	2.6138653344436047E-5	0.4525590754689464	-56.12773097527214	125.10468768613889	13.583411454576634	4.748422083635713	4.763091872521521	2.056746895346228	3	4	1	6	1	0.16314368204644514	0.3118399311392434	0.2861254768869316	0.23889090992738013	
5500000	-1156.122874395072	-1080.9111222846848	-75.21175211038708	-1080.9111222846848	15.994111357899236	3.6685702250686023	0.012812762855817268	0.4831329909795904	0.011825784004581223	3.421400766556607E-5	0.48913929444625187	-49.14332874315712	142.25038711117588	386.66765697057843	144.6747044724895	5.620594901314008	6.2570011713366505	1	1	2	4	7	0.17346688298341228	0.3412088922052399	0.25646263015122067	0.22886159466012737	
5600000	-1167.022480697353	-1078.1813320233011	-88.84114867405192	-1078.1813320233011	27.571903251530465	3.5773177978625523	0.007682434628018828	0.42578201101204366	0.0073354307830187405	8.824363544190237E-6	0.4059348609169546	-67.0860238042574	107.59946787989729	3.529540913703095	22.10062394065972	4.108018645795629	4.344908431332482	6	2	5	1	1	0.17968844696780292	0.3200100467288485	0.2967994913284705	0.2035020149748783	
5700000	-1167.8194181517854	-1095.2281938671958	-72.59122428458957	-1095.2281938671958	12.990126598125332	3.7968478405276533	0.014767543234964186	0.00625842363813548	0.014778685383112276	1.0058335775456877E-8	0.006794822366179783	-55.2146800501672	45.531698895021364	88.70932900058469	31.601522611044285	13.098931637208972	3.980872290026033	3	2	2	3	5	0.16978793981274937	0.35166727724735797	0.27187064976561387	0.20667413317427888	
5800000	-1152.1993570285836	-1081.4676389971614	-70.73171803142208	-1081.4676389971614	13.2750386972402	4.094513206712973	0.01110141813274924	0.28018531032716737	0.012072332598245602	1.2378191522901782E-5	0.29653174666843984	-49.22657538526039	427.45600347762235	75.23366485073645	61.62687734581509	2.495594175448996	1.1936762092879245	2	2	2	8	1	0.18141764674190547	0.3669694363764619	0.2595300971382206	0.19208281974341218	
5900000	-1151.322839151987	-1084.5622791096343	-66.76056004235264	-1084.5622791096343	13.894725039927227	4.266830697142522	0.013658395438080576	0.3547136784817076	0.014007524223280039	2.4575519074585714E-5	0.3598256564083238	-48.62211057598191	43.24181988887619	44.109294424153596	1.5863290913780448	2.6584977859896246	9.63489483644267	2	2	1	9	1	0.16775448932893094	0.37003774690549474	0.26152233613039294	0.2006854276351816	
6000000	-1153.0000531749263	-1087.9554256705892	-65.04462750433706	-1087.9554256705892	14.927614847687078	2.893979450814698	0.01439606577109298	0.2579775986405591	0.01211974335480685	9.704005249960088E-6	0.23138405583833802	-49.410750943056094	22.22371976331519	68.3149253788105	3.1889746215542	3.5125413825583696	1.1718477670688954	1	4	1	4	5	0.2171726075261691	0.3037881254587403	0.27191281239478166	0.20712645462030926	
6100000	-1153.9844202220197	-1079.473116091327	-74.51130413069275	-1079.473116091327	18.45250767732278	3.540455261742373	0.010346998005902889	0.5839957983081019	0.009496136004421037	2.4350163907338093E-5	0.5005209115305337	-54.72310645014329	270.0825451435069	8.4589803878889	9.264585649758434	7.034476891063613	6.523778658264057	3	4	1	2	5	0.22200005639759673	0.3169140103092515	0.28419225859618746	0.17689367469696465	
6200000	-1169.2357013305095	-1080.414763865738	-88.82093746477159	-1080.414763865738	25.6123020558239	3.3443644911956545	0.010257707461954013	0.6896372457769718	0.007621127144957616	2.490630957085485E-5	0.6013114920324487	-65.63173801365247	157.51354472386313	90.15175588682521	50.752733144802875	23.821528867470047	2.7057057641828743	2	1	4	5	3	0.1695942775693046	0.35862328634262125	0.2669190078343199	0.20486342825375464	
6300000	-1155.6410378420044	-1086.538057868407	-69.10297997359746	-1086.538057868407	15.954555347136505	3.892163052174114	0.011387072181921254	0.377606340104617	0.011303333455486321	1.7394446107798414E-5	0.38435460597377796	-52.51207575754711	135.6281962243764	14.60277352470462	6.232134941519864	3.599306850396811	3.6353140280977874	5	2	1	6	1	0.2278099781447736	0.3211610232373531	0.28575156654847467	0.16527743206939907	
6400000	-1147.7308964648362	-1079.525793667299	-68.20510279753711	-1079.525793667299	18.05012730704635	4.015006783400986	0.01232146316735137	0.7145343950692425	0.010221058509287876	3.1358839768506585E-5	0.5318695370634158	-50.63723233446139	151.81058411796087	11.183285478442741	10.81185677971109	0.1854543022861686	0.6007366019614069	3	6	3	2	1	0.19622732525773656	0.353652998690863	0.26932132620749827	0.18079834984390283	
6500000	-1150.4852697788913	-1086.461410869464	-64.02385890942715	-1086.461410869464	12.962194287349954	5.300557857424004	0.014517132314236163	0.580628113534373	0.016905490430006376	7.20448939563739E-5	0.5436017897889804	-47.90185492755573	35.817615665950875	3.9511808099485712	5.313781140130631	7.9202859888214485	5.494427865983339	2	2	2	6	3	0.15876504275078138	0.35072954797788203	0.2618616492724974	0.2286437599988398	
6600000	-1157.3504370784265	-1087.693722496833	-69.65671458159332	-1087.693722496833	14.515045906626584	5.215641060092068	0.013118789571271286	0.3029616475806397	0.01174795904681289	1.1477674837972879E-5	0.2756005109818381	-52.98076781678405	67.66310153257712	33.152252207201535	7.056622154738782	5.323121125829195	3.291157469182377	2	4	3	2	4	0.2180856155640858	0.31784554628204437	0.3012327742941828	0.1628360638596876	
6700000	-1162.3694412641996	-1086.7075175005948	-75.66192376360488	-1086.7075175005948	13.112605053149657	4.535964695902073	0.01511512040289972	0.3881289381503854	0.015198706938122327	4.014647537568391E-5	0.39678202393309564	-56.237620770128906	137.84532522351859	12.34275039159452	9.595558738573466	7.81652185168141	13.236887490568975	2	3	4	4	2	0.20764472598833206	0.3352863031592988	0.30219036768977114	0.15487860316259855	
6800000	-1160.4435634463944	-1079.8261246146349	-80.61743883175942	-1079.8261246146349	15.82286464020771	3.8674169771013185	0.012208703378778605	0.2741276562551825	0.012234981708803197	1.2807965806419087E-5	0.30210930200287284	-52.66036846940172	913.3405092728435	807.5688770736696	58.40660441384027	30.41137459897284	6.106230553793665	1	1	1	3	9	0.20303350145508992	0.31401041442473165	0.28542950342434514	0.19752658069583384	
6900000	-1160.8724456107511	-1084.585612342073	-76.28683326867811	-1084.585612342073	18.582342205977337	3.764594145744295	0.01008336435857877	0.2884736266219458	0.010187711566931264	6.7767448737237646E-6	0.2570366504298425	-57.03764834373913	105.17124801441646	58.13905705591947	5.869407813434168	1.7204372584876515	7.1833736510318635	2	3	5	2	3	0.19473702693924083	0.3245987834106762	0.31740060565101513	0.16326358399906846	
7000000	-1157.285349706719	-1080.019962086911	-77.26538761980817	-1080.019962086911	21.395405881092035	3.8414134266564677	0.009654812603311925	0.6548047370128645	0.008885070711681039	2.4743534195025945E-5	0.5889740921760522	-56.87773354099306	129.26820223021986	46.649417442757816	40.85983889670291	3.5337861569636475	2.5302137469974055	3	2	1	8	1	0.18869716559867428	0.3824108939699712	0.2503440481965685	0.1785478922347866	
7100000	-1161.8247323303026	-1085.5798941516882	-76.24483817861429	-1085.5798941516882	20.366916535333374	3.8284117513481117	0.009124589468731096	0.24818660554480823	0.0089354394711099	6.488964890105258E-6	0.2780698793895608	-59.50337018050517	73.92257217951537	28.145914636114174	3.0746271280742525	7.718021954092543	2.438507135899894	7	1	4	2	1	0.2009866175973292	0.29795421742728956	0.3009691590911696	0.20009000588421208	
7200000	-1156.7258370624186	-1087.0521231253897	-69.67371393702884	-1087.0521231253897	16.00593576024951	5.483398456123628	0.010646468608493246	0.494591551583213	0.012394969353713675	2.810559338543632E-5	0.43379559666218154	-51.233405218508985	101.36469146043318	91.67758395604143	2.11359451793768	2.030478651601087	3.2698252657011126	5	2	3	2	3	0.17554051553555552	0.3494958974425712	0.26171757207732677	0.21324601494454698	
7300000	-1159.4149659289315	-1080.5323154498346	-78.88265047909684	-1080.5323154498346	24.619206890619296	3.3955142977188753	0.007508952878654364	0.5371109574921835	0.006844551594823124	1.2412604750675057E-5	0.496491426460138	-56.40153752538089	169.67505061899524	64.95559371536041	21.49910606718909	24.700976123981768	11.004700328188108	2	1	1	1	10	0.1693457262741209	0.3467182001890516	0.29662559943618205	0.18731047410064597	
7400000	-1146.3370959581835	-1078.3817870601285	-67.9553088980549	-1078.3817870601285	13.994664154308245	4.8852398173205875	0.016640055285946625	0.7128681102516801	0.014163741622265831	6.395681181570217E-5	0.5768424655292501	-47.71262215379801	108.77148244225343	51.38251513073417	6.721938085304207	2.297274872202722	5.698005335026098	3	1	7	1	3	0.17401633574621467	0.3224283318898429	0.27718074658911385	0.22637458577482894	
7500000	-1161.6701636517723	-1077.0776322499457	-84.59253140182666	-1077.0776322499457	30.248533063515328	3.8384778401916884	0.00503117112271566	0.6032203180312093	0.005621390897585693	1.2764655235803268E-5	0.6600451610710554	-60.37656401470294	253.20137344812508	90.5661791070972	10.218894967355878	15.537313678783129	14.398381286863092	2	1	6	2	4	0.16932237272918488	0.3336255683667044	0.264848679030916	0.23220337987319511	
7600000	-1150.1201200756852	-1077.1199462665838	-73.00017380910136	-1077.1199462665838	15.084752768780307	3.9192260227049975	0.011984157077615234	0.3729243907551019	0.011962811548729682	2.3615834234073477E-5	0.3921601141948318	-51.78274687835171	89.20637505959655	57.47200268187394	37.719842150243565	31.631123899703418	2.7597760856014504	3	1	1	3	7	0.19519001555101606	0.3850551346165225	0.2560952723211957	0.16365957751126609	
7700000	-1173.0348901659038	-1082.4342121108964	-90.60067805500734	-1082.4342121108964	21.54351279210041	3.9257623248743845	0.007161097315621151	0.4109600252317778	0.007440421420914745	9.550865645050587E-6	0.4135863915311092	-63.01776732258972	742.7837927845217	99.6651549330697	169.30090289014353	27.434480418074184	2.2439534973207382	2	2	1	6	4	0.16850486939535614	0.31634548766617004	0.3553377468789473	0.1598118960595269	
7800000	-1150.7664733197537	-1080.4398839321514	-70.32658938760234	-1080.4398839321514	13.592880878838647	4.348081605255648	0.012005525359996702	0.4106687621279789	0.013402468903077013	2.8333907832020863E-5	0.38584981449023564	-50.08007037674767	251.9134971029196	57.96213706904756	16.470817542121637	1.1887625466288247	2.874700378144529	1	3	3	2	6	0.17365905985173638	0.3354964594376814	0.2984515588077193	0.19239292190286325	
7900000	-1150.4610565682965	-1080.6471319574068	-69.81392461088961	-1080.6471319574068	14.87688721323547	3.806379572083906	0.0144280503238988	0.41869737663481676	0.013088139147587129	5.886861844413237E-5	0.5594727468873297	-51.765199143016964	58.30841953585718	66.72106942401005	21.324571307769453	3.434674202627076	2.0830443404763375	1	4	2	1	7	0.17711688908898723	0.3503069697488936	0.2612057821072749	0.21137035905484464	
8000000	-1151.536509511637	-1080.8536547377946	-70.68285477384237	-1080.8536547377946	20.309382672064235	4.134998287860583	0.00874188284964543	0.42296893753886544	0.00995111929346964	1.7702595671888704E-5	0.4374911905861465	-53.59408630245781	61.56648329186712	49.08540745628561	5.7555334228118475	2.651746897383309	4.549558209449343	5	1	4	2	3	0.14707612593609082	0.32512905766019456	0.2889992764702481	0.2387955399334669	
8100000	-1177.1806087413686	-1088.5231177730004	-88.65749096836826	-1088.5231177730004	29.60162907036547	3.6029376516512164	0.007676165109193141	0.1926420418217774	0.00724564391912648	1.8505328817317336E-6	0.1795163913859622	-66.38029180624929	94.76745671231707	60.733888527799394	95.45025918707704	27.420245001779907	15.734426408575494	1	1	3	2	8	0.1954650547768066	0.31661021609281986	0.29533370739568976	0.19259102173468415	
8200000	-1166.5661764445213	-1091.2809315926029	-75.28524485191826	-1091.2809315926029	21.685486703207108	4.690018887031424	0.008225550147372213	0.3562178794313879	0.008234366075192122	7.58665499440146E-6	0.3354689994700588	-55.60094099458914	76.31915413618316	102.11984721483418	6.10055559720722	9.383260326031813	2.8891116892636024	4	1	5	4	1	0.16870765349344405	0.3737807349397965	0.2659719599511789	0.19153965161558095	
8300000	-1164.9261219505916	-1078.5047920445834	-86.4213299060081	-1078.5047920445834	20.47165457906419	5.195596931568726	0.009032947840850293	0.49564110923285126	0.009035301817014944	2.4785515814518123E-5	0.6062233469091575	-63.707950253054314	65.58291597760608	49.30561134757038	113.46323811481307	7.583876904703537	6.693213211642547	3	1	3	4	4	0.18930800705115908	0.3486169213838401	0.2665050566670469	0.19557001489795428	
8400000	-1145.0167553643778	-1080.4735972164528	-64.54315814792494	-1080.4735972164528	14.770466791442892	3.2597179269986696	0.012992654718856375	0.47398226500890644	0.013959362643805448	3.991943049546764E-5	0.4428150031855869	-46.66686750458545	121.06238840988634	12.15981843515731	12.420189907180557	2.2254748471408483	4.610132520124979	3	2	2	2	6	0.20679224862871357	0.30157264739339434	0.2710372157855204	0.22059788819237197	
8500000	-1148.5602184865845	-1086.0221631587176	-62.53805532786687	-1086.0221631587176	14.927635124743558	3.4218639802696384	0.012863024818749494	0.1981376449776989	0.012142615959337192	7.293506790655518E-6	0.2089370830774582	-45.12492663912211	128.03708836908717	22.095718843225228	14.69448896621984	1.3937419642375182	3.6871352929440295	3	1	3	3	5	0.1887074265561179	0.34648851714048073	0.2876619136650036	0.1771421426383982	
8600000	-1167.1526158077527	-1093.5236552783383	-73.62896052941443	-1093.5236552783383	14.31216808206721	4.932778325554433	0.011036746409923413	0.2484398421506099	0.010423424252079627	6.414245605453255E-6	0.24458460681764382	-51.125607712060514	107.17403823625943	106.94912273525853	111.79304188751642	17.11726123794216	1.775824236218013	4	1	1	2	7	0.220821978564762	0.3687590010338001	0.22756109174867503	0.1828579286527632	
8700000	-1151.2044898084896	-1081.7672542667112	-69.43723554177834	-1081.7672542667112	15.142037457917498	4.133415317206399	0.013616920626257176	0.4091775141891698	0.012686265896589943	1.8725664638407646E-5	0.34656505535624066	-53.82457546128956	77.67232327683494	28.423158576755633	2.9697709667727756	2.207486773889794	2.8236653312488054	5	2	3	2	3	0.16191278254528915	0.33729820457593707	0.317423761693104	0.18336525118567013	
8800000	-1173.4117062600192	-1087.774224027409	-85.63748223261017	-1087.774224027409	15.274601570287889	3.7171316877987546	0.010565159304415959	0.461845270379545	0.010689140646846612	2.861463251850957E-5	0.49106605473737697	-58.71947731779267	425.6861026012364	469.2486363530891	36.250286250863205	14.60683467177168	24.959795212101202	1	1	3	5	5	0.17356905260959388	0.3591432414386413	0.2825439511017959	0.1847437548499693	
8900000	-1160.6742882768071	-1073.2605246460175	-87.41376363078959	-1073.2605246460175	23.940763916186942	3.5494262752846777	0.012142354774509402	0.8355334545120338	0.008290418973604323	7.64370584077805E-5	0.9191338374653419	-65.21201580596461	65.56346429996135	59.53696376295553	31.271660233174376	30.157513786792	4.733810559947244	4	2	6	2	1	0.19341099621103713	0.3235222966979811	0.2697260653857894	0.2133406417051927	
9000000	-1156.5679134713037	-1080.9701653304944	-75.59774814080932	-1080.9701653304944	18.016873090635453	3.678721421744208	0.013746898802019803	0.38927036231443923	0.011992952400667762	2.7602225089330117E-5	0.41242501894804745	-55.08241816270127	68.7268936584262	195.02977763701995	9.313796469020913	2.8142043721995575	3.7952311531507577	2	3	2	5	3	0.17395931884722776	0.30663584684066153	0.32082353140535436	0.19858130290675674	
9100000	-1156.1305460097922	-1080.9107493261567	-75.2197966836354	-1080.9107493261567	19.316272057095958	3.669634546863668	0.009110457421329998	0.3583143988756861	0.008667307124772983	7.906238036548575E-6	0.32005151529060705	-57.10645240242088	67.68845998300779	13.640152929056041	18.92633113976014	15.46645047941383	4.063980492570261	4	1	5	1	4	0.17718150638865807	0.31181529514453293	0.3317064699809147	0.17929672848589473	
9200000	-1163.9073164965482	-1084.3807371497153	-79.52657934683283	-1084.3807371497153	21.795305011188614	3.0514658713242384	0.008193177100248184	0.5116693788148311	0.008269855821858772	2.3959307101883934E-5	0.615467719827793	-61.19214269268411	51.85720751929001	13.414209730852631	3.3078343208970207	12.459957291982981	8.677364435084653	4	3	2	5	1	0.2321340282300148	0.2904345253784483	0.2939934285303641	0.1834380178611732	
9300000	-1159.9174853356608	-1084.117738300801	-75.79974703485989	-1084.117738300801	16.456172921536044	4.605203884806743	0.01309480595360762	0.4866240022072614	0.010569133713013053	3.1617422609949056E-5	0.4935471316309374	-53.178784032676546	79.90069592199873	121.40950958178831	71.211749733395	9.060446188108157	7.132119388784312	1	1	1	6	6	0.20792066901163042	0.3666910181196175	0.25924143289867935	0.1661468799700731	
9400000	-1164.9585515893782	-1088.6185782598407	-76.33997332953746	-1088.6185782598407	24.671359171860054	4.118604624205311	0.007018084493294852	0.1809274300293322	0.007432296812167395	1.58067413948526E-6	0.1773086390655371	-55.906960480961395	99.46976633868674	142.50984617471153	11.639372605231088	11.715151970656454	5.711223588211091	1	3	6	3	2	0.2083310069528777	0.29119922726480546	0.28676683321831226	0.2137029325640049	
9500000	-1171.6247160149971	-1092.4526292321978	-79.17208678279934	-1092.4526292321978	20.86428371348746	4.809839672626472	0.007826528311198799	0.43539893507955724	0.006996339951514322	1.2577845963100296E-5	0.4786661244048448	-57.58414622750408	391.58900500442365	41.824429824701056	23.30618855780895	3.716664949815725	4.2664717781722326	3	2	3	1	6	0.18122925592983946	0.32816149462528255	0.3048411788865071	0.1857680705583712	
9600000	-1178.4915581724583	-1086.222306768989	-92.26925140346923	-1086.222306768989	26.17669861713724	3.11672656491141	0.005896334298669494	0.5594719317431543	0.00599244463902489	6.242058211894214E-6	0.4345341283377617	-59.03128327617073	1804.4070768021975	446.1482054876349	773.5285432973898	9.370429950129347	13.098939630935734	1	1	1	7	5	0.1507971862764527	0.3357998712574827	0.30846927824751996	0.20493366421854506	
9700000	-1158.4477384763723	-1090.2996544436578	-68.1480840327145	-1090.2996544436578	12.656182198228395	4.866439183457947	0.014609993026833013	0.45811585178484393	0.0132704315924407	4.316527092061164E-5	0.44862815549427976	-50.295487952658206	15.455787965756983	30.470513874924524	44.74497883667651	1.9724831270170993	2.6122385363958527	1	1	5	6	2	0.1792765170680038	0.3661828537198	0.26737219498061665	0.18716843423157994	
9800000	-1168.6772417059726	-1084.0695656789512	-84.60767602702134	-1084.0695656789512	25.385124320631355	3.132111105623756	0.008008716581016807	0.39994125871266384	0.00884139188018847	1.4306594954813429E-5	0.41202305400752715	-63.99600448534155	326.2933498171781	37.829918738498215	21.98417128342463	3.2643361177348127	4.850797957569939	3	1	9	1	1	0.21794414143088506	0.35543462005323334	0.24585740354060812	0.1807638349752739	
9900000	-1155.7035338120083	-1085.9778350172444	-69.725698794764	-1085.9778350172444	15.416065180724015	4.687165975502765	0.009932062323228488	0.48758239853172164	0.01046362530039036	3.127856718469586E-5	0.5097534411041452	-53.44018186932907	96.26218934746525	19.298975029415686	11.25489594924637	2.3563008680050137	1.0242927852223733	2	3	6	3	1	0.14524034702976604	0.37766654786822657	0.2859673944686645	0.1911257106333433	
10000000	-1160.4360567544854	-1082.5105582952972	-77.92549845918818	-1082.5105582952972	18.457886138587682	3.982342432113392	0.0085362470005773	0.3079080801093252	0.00857726732700138	5.668583217111852E-6	0.28856685537510873	-54.00160039103144	130.0056457174657	114.07389049698185	115.39126978790469	6.702840234966578	14.700575245189164	1	2	1	8	3	0.19263497426009063	0.30666308081498267	0.33294052511857736	0.16776141980634968	
10100000	-1159.565857285059	-1083.0392706484126	-76.52658663664643	-1083.0392706484126	19.509597844798083	4.340911608003237	0.009836515002040467	0.4216408660306163	0.008822893613535046	1.413589023852282E-5	0.40422690767317376	-59.153783312045675	53.71600385400605	22.8866736048861	14.365132623316015	8.576849269198384	5.695317868226928	4	4	2	4	1	0.18807418515434093	0.40618110686487224	0.20856214399746736	0.1971825639833198	
10200000	-1154.0952643645667	-1085.5243945736788	-68.57086979088788	-1085.5243945736788	16.392950659658645	4.473792370724473	0.009607204367186475	0.39412104906673384	0.01040527876312371	1.845437242854381E-5	0.4186195556254038	-50.896422159238746	127.09522973721343	78.53972813443262	5.180492807842496	1.0784854102515387	2.071119901721696	4	1	3	3	4	0.21919025813635684	0.29959309901215425	0.29989325815530077	0.18132338469618842	
10300000	-1177.924949046076	-1085.719725065869	-92.20522398020718	-1085.719725065869	20.295271934142097	4.350259249668624	0.007859046527140876	0.3870329035740834	0.008279752539608746	1.0885274988685656E-5	0.402372510128153	-67.32952387301393	327.03856948488345	43.93583338000838	53.059880750977285	52.88250233868756	3.854267867730928	4	2	6	1	2	0.1657078660922919	0.34571676784379063	0.26953592572246254	0.2190394403414552	
10400000	-1170.395645405726	-1094.2532407662486	-76.14240463947758	-1094.2532407662486	19.511431858700313	3.887181272566376	0.011517301736988624	0.004500608491270395	0.01152328557012216	1.7801650920381324E-9	0.003665044671326016	-58.951073096503556	89.69277404615005	49.33268971270089	36.449148357864786	11.607220817809884	9.295868017519926	3	3	1	2	6	0.1738782054008034	0.3058446437066504	0.3144931083029325	0.2057840425896139	
10500000	-1158.5378893666307	-1081.8882668288968	-76.6496225377339	-1081.8882668288968	19.85299798253565	4.295136442936185	0.008937695531455483	0.6270909208409191	0.008708301945393437	3.9499136181704506E-5	0.6776209109412586	-55.18138721258316	179.11367360392325	37.13257470212891	7.025145063541079	13.726542937001067	9.182853710180536	2	2	1	1	9	0.18510324807220907	0.34411552496504644	0.2653433899051394	0.20543783705760532	
10600000	-1170.238836936411	-1089.6702832987733	-80.5685536376376	-1089.6702832987733	20.557962426827356	3.216675127703891	0.007383707843877714	0.2539046919353744	0.007440794416090915	2.936186233303234E-6	0.22549620944486584	-62.27259800500842	64.50552952376628	33.740589872985346	15.504303646569392	8.909587909495633	14.498117334475413	4	4	3	3	1	0.2023090253385983	0.34471759607005314	0.27998323316378615	0.1729901454275627	
10700000	-1184.0740598149052	-1081.2244436418446	-102.84961617306072	-1081.2244436418446	32.601684624417224	3.5005645880163647	0.005701380980701315	0.38736920267939307	0.005081317026026992	3.0126318277659983E-6	0.3332975925873768	-72.50588007919971	151.27356250753547	659.1636844855203	214.53984951014277	32.936902063985066	21.90911360350286	6	1	1	1	6	0.16186871821746407	0.3233264177330099	0.279050851791718	0.23575401225780834	
10800000	-1166.248049265991	-1086.8561187109915	-79.39193055499953	-1086.8561187109915	15.909875936915995	3.4151949919268567	0.010773344065034166	0.6592253133969883	0.010141742707279015	5.889425758010045E-5	0.6789446057618819	-56.77727699435815	181.61499609676846	12.674817237341491	8.761775530888341	30.901571117593896	3.1505021158211073	5	5	1	1	3	0.23449717573112028	0.33192818104960503	0.2501404355205367	0.18343420769873828	
10900000	-1171.9705620977172	-1085.2088924666855	-86.76166963103182	-1085.2088924666855	23.749172067194383	4.290439809169391	0.006926684928116084	0.4748938027596412	0.0061230247984156785	4.989379038551659E-6	0.35616236519686695	-64.58532624648919	403.07722811350004	6.578238488440171	12.356192326586847	12.415558640741885	8.997494937390323	4	4	5	1	1	0.17540702743156986	0.3553341235548533	0.3029040842892314	0.1663547647243458	
11000000	-1165.0900913970816	-1092.7770336341675	-72.31305776291401	-1092.7770336341675	18.655878019887222	3.4331889039506613	0.00916746319418222	0.01398146747856642	0.009132638463380518	2.1893384370944966E-8	0.016203655538631925	-55.63060801567906	190.0327517189845	48.404702543002	7.345366133799623	5.976551752983848	6.33620362672518	3	3	1	7	1	0.20723449597079405	0.3441804826370606	0.24600276357428305	0.20258225781786268	
11100000	-1175.7476630362403	-1087.7424396205893	-88.00522341565107	-1087.7424396205893	21.38889793000045	5.012196299617924	0.007973319424051757	0.5815878024097335	0.0072071813336580266	2.0814101348902067E-5	0.5634178838684869	-65.59755492404928	148.64521663534822	12.564868310376655	42.2226287554915	7.225408396766885	3.6337648230407007	5	3	4	2	1	0.18672749487988882	0.3739382153736865	0.28340150686028914	0.15593278288613582	
11200000	-1177.7435583161093	-1091.3454647016592	-86.39809361445008	-1091.3454647016592	24.736842132577745	4.104923976328171	0.009590867905164476	0.4544708915700667	0.00799650043614185	1.5900747948557863E-5	0.47090196609735535	-67.13857769065692	106.2951187450346	31.57194619581847	17.888434142643654	8.948811762201862	7.46563619548633	3	4	5	2	1	0.1815549218975722	0.35296063215096185	0.24913834240918226	0.21634610354228404	
11300000	-1165.1240551285077	-1086.9691036018687	-78.15495152663892	-1086.9691036018687	19.12644287999655	3.107452169124706	0.00959120370373927	0.3565033090172492	0.009044701477471878	9.85730765127053E-6	0.34507662111037046	-58.286292214865625	268.75347893151934	12.5660651812696	4.774137282105678	8.995953936670567	14.154508829934537	5	1	3	5	1	0.16489120776662247	0.3371640106243978	0.30814130803842316	0.1898034735705568	
11400000	-1147.9387663010018	-1076.694877048606	-71.24388925239585	-1076.694877048606	16.694029072326938	4.041483949242223	0.011440132029986023	0.30877077845332224	0.010819889939723442	1.5113404361684626E-5	0.3503791283404178	-53.58554051176108	57.721420832311644	41.916567322774455	4.385409836100475	9.107000003573352	5.313638240558512	4	1	2	1	7	0.19116347391401506	0.3301513349793632	0.26761775442830316	0.21106743667831884	
11500000	-1169.349160984129	-1095.7345046624757	-73.61465632165333	-1095.7345046624757	17.03154179431118	5.799180750795691	0.009414585427621953	0.29635567316879446	0.008843074288631953	9.402907921375354E-6	0.32058591125476354	-53.11106110700291	456.404577955965	23.39393852222719	3.3331792095437236	8.029478109645213	1.1527300611442823	3	2	1	7	2	0.1878351188616753	0.32658246022974274	0.3079041056255033	0.17767831528307912	
11600000	-1154.797635173099	-1083.9993503824057	-70.79828479069339	-1083.9993503824057	12.86179640401518	3.499105015511019	0.014001926674852725	0.36202563723627446	0.01250762015260359	2.5522888240834167E-5	0.3796120726645417	-51.05628970843427	185.97749501408325	108.71031092509753	10.089115449569967	5.4675638520640515	2.924589157865249	1	4	1	6	3	0.17721345885153664	0.2963559080808244	0.3136649093194772	0.2127657237481623	
11700000	-1147.363211146622	-1079.1544354267223	-68.20877571989966	-1079.1544354267223	15.134922961122811	4.637636030003915	0.011985698476832922	0.5548164327338373	0.012100142605108076	4.574128582870883E-5	0.5735223508498696	-53.55737912174254	52.70503568039114	7.827844361042585	5.077548354108244	4.410442895437528	0.618141722894646	6	5	2	1	1	0.1676760160240418	0.3309055446038891	0.32201207418727457	0.17940636518479494	
11800000	-1153.119514581257	-1086.9428770039121	-66.17663757734474	-1086.9428770039121	14.534808320571917	3.7648708243629447	0.011719584435721601	0.30571405938389795	0.010915716189333529	1.8304210367153343E-5	0.36407829093773714	-49.59921678949983	26.039746836192016	64.51458126282874	14.905669265012468	3.56602510993353	1.5183165429171768	1	2	2	5	5	0.1824781801846183	0.34769584991862007	0.3027970736479722	0.16702889624878983	
11900000	-1161.6314909364119	-1083.837742897488	-77.79374803892398	-1083.837742897488	17.189999940185192	3.539510559265226	0.008459850103090699	0.4475239405711406	0.0096998480052467	2.2688754845308347E-5	0.4725973611027867	-59.35283000083448	53.90861335041963	46.550046880817725	13.850793968639834	9.03876886500982	8.307664294276393	3	3	6	1	2	0.21369440503537807	0.31356305977609805	0.26909768437077325	0.20364485081775102	
12000000	-1150.4317994715782	-1083.8580812075425	-66.57371826403565	-1083.8580812075425	18.85208780521269	4.047890629981738	0.008005537581123585	0.26249410329924616	0.008955397342224893	7.2574841124970766E-6	0.313059214898122	-50.366061425786434	47.65341354827598	73.09118941383448	2.0640081764182048	2.881109408406832	2.5982219285145733	1	4	8	1	1	0.17360659462650047	0.35794792042269896	0.26344719192734173	0.2049982930234592	
12100000	-1154.874684653071	-1080.657071393301	-74.21761325976995	-1080.657071393301	16.22879776182804	4.103943350842325	0.011160733810779058	0.2564093906047736	0.010160922066001322	7.289791603021403E-6	0.24734865069583634	-56.191642525955906	102.66980999146136	8.967411575300114	11.929752631549112	11.706491279742968	9.487695756883632	5	2	1	6	1	0.18291654027496268	0.34743081613439897	0.27593450215933446	0.1937181414313043	
12200000	-1160.3275734047409	-1089.4337036434492	-70.8938697612917	-1089.4337036434492	14.937286364704342	4.749308844996485	0.01124213168124852	0.33058703140508877	0.010656590183289908	1.9674049669074495E-5	0.3919159209116867	-50.86220637435036	203.88588268489227	3.2808206877123185	10.826449787640607	5.648988216509696	7.521384076591307	3	5	2	1	4	0.1844256645150736	0.3752827624170071	0.23049044267149452	0.20980113039642526	
12300000	-1146.3789435411938	-1084.1947136028427	-62.18422993835116	-1084.1947136028427	12.437042393130342	3.3034724785065754	0.01700441272731802	0.2648695404316128	0.01483714138822357	1.6334772260978337E-5	0.2655224042791044	-48.56286648991239	48.90696331103229	4.295640914989899	5.701241869942536	3.7218326028350157	2.1370962706953245	6	3	2	1	3	0.2215582138611633	0.32521179769211017	0.2591561289087351	0.19407385953799192	
12400000	-1158.442871910764	-1087.811513273727	-70.63135863703695	-1087.811513273727	15.016440995368201	3.6832223050034916	0.01166280966014326	0.5350428580574588	0.012073422939305018	4.951252662989619E-5	0.5816739430608658	-51.16113491623987	105.64868566245909	115.42544831989494	6.484316883403632	1.918550769346569	3.955912290252181	1	4	3	2	5	0.1646022716885453	0.39562935285385087	0.2323529131361812	0.20741546232142302	
12500000	-1152.2904192728117	-1082.5907493146444	-69.69966995816733	-1082.5907493146444	17.28954617626388	3.0867393233968046	0.012715653604328863	0.49410391499269335	0.011707725114533014	2.353940732234865E-5	0.4399361095513177	-53.24058560855992	86.74137276960265	18.415812258455798	10.216939563368497	4.927426049758443	1.799407068239146	2	6	2	4	1	0.2010819260806674	0.33504994596267906	0.2598040013776633	0.20406412657899056	
12600000	-1163.1759440733051	-1087.7674564872066	-75.40848758609846	-1087.7674564872066	21.094048053390427	4.401807446036955	0.007955741448978381	0.40255604360810543	0.008509411424645915	9.63410176314675E-6	0.37549883885070845	-53.247425735375465	197.13836032466858	18.09177455449324	5.0906729277556595	7.9746432102970175	30.555081652393934	2	4	7	1	1	0.16883975628613807	0.36661974507851597	0.28335711620892545	0.18118338242642085	
12700000	-1166.4746823566609	-1087.8338977865442	-78.64078457011678	-1087.8338977865442	19.13901656208755	4.999667331311163	0.01009734975651561	0.27175394067381897	0.010493738051570266	7.810327798985855E-6	0.27099489061063403	-58.44262126784719	163.8449629530911	91.71775669039411	11.11802060080572	7.41880388901994	7.291678830031006	2	3	3	4	3	0.18677689781465776	0.3120160561203535	0.315999918385418	0.18520712767957098	
12800000	-1160.3315599962298	-1079.8502469872224	-80.48131300900735	-1079.8502469872224	19.141263816009396	4.417609702521256	0.00856598977991735	0.5238596984435341	0.009017329145056334	2.0684167021153907E-5	0.4946896185556656	-59.00834045458594	267.45427218131704	34.69370955378917	20.397829196080956	5.561171317688905	7.931182487835676	2	3	1	2	7	0.1949847583601221	0.3381018242625287	0.2786196518625821	0.18829376551476734	
12900000	-1167.9182973040508	-1083.4319566286206	-84.48634067543017	-1083.4319566286206	20.80358343999802	4.480483519942283	0.007599192018681097	0.3946756257304832	0.00741997630480114	5.793044466419681E-6	0.3238625142256152	-62.31991353704364	175.05512496752138	24.704231308825744	28.01431185905871	2.506110291491521	9.385484263535924	4	1	5	1	4	0.1749814568015412	0.3415511848851353	0.29896054714012416	0.1845068111731995	
13000000	-1158.7340734494014	-1083.6565468993647	-75.07752655003681	-1083.6565468993647	15.186638928857647	4.539662122752511	0.014158755283186249	0.2602055191797529	0.014023401498757863	1.4189447873586172E-5	0.27083554955277406	-51.41515512080123	567.7729839942181	258.95412914529004	35.16311158566694	6.293255685334409	3.1152541943396246	1	1	5	4	4	0.14934609024895443	0.34865728265364787	0.2943080408216393	0.20768858627575845	
13100000	-1159.2793278550987	-1082.528215830446	-76.7511120246527	-1082.528215830446	15.509346631854154	3.5938113327786025	0.011187237189834005	0.3952369365496965	0.0124972397527031	3.9196927128229626E-5	0.47355269366227865	-54.45519911703979	333.28612332727636	105.19978057770169	16.569787514687643	3.2909821638982213	8.324163651146582	1	1	7	3	3	0.1961409111352788	0.3076501876671583	0.2906683885642465	0.2055405126333165	
13200000	-1159.6119439629003	-1093.8959090445665	-65.71603491833389	-1093.8959090445665	17.91390546074952	3.632282855684743	0.009141923282295048	0.24017777230872606	0.00813723705907744	3.590986533384505E-6	0.22224875790429582	-47.372049296283116	276.7000553448307	64.80294712262368	3.848597344254095	4.334490309164083	2.0706502335382706	3	1	8	2	1	0.16829077292530922	0.35790035068433224	0.2657242237228176	0.2080846526675409	
13300000	-1158.5723250475405	-1082.3680279623075	-76.20429708523315	-1082.3680279623075	18.316130091019243	2.4763684758928255	0.011197161716274894	0.5659666000559933	0.00924294723882418	1.4251416851459129E-5	0.3800737329926008	-56.435805613839214	34.35046921539708	84.02245318955914	2.649679205092853	2.5622357064965464	9.900718732227483	1	4	3	1	6	0.15782221275474423	0.36118406623180743	0.27242093704607445	0.2085727839673739	
13400000	-1159.3325516929433	-1085.3275365818179	-74.0050151111254	-1085.3275365818179	16.497759258963214	4.062296694596423	0.014423064203074556	0.6311359816745736	0.011766220012969062	3.321372699158984E-5	0.47973519588814945	-56.35865459524965	70.96405452709563	29.010254187432917	3.9833267262964767	2.6085671646604136	5.727834857604074	3	4	5	1	2	0.17803093085039856	0.3241283761632447	0.297848195539256	0.19999249744710074	
13500000	-1163.7002115709377	-1083.659084691849	-80.04112687908854	-1083.659084691849	19.413480645833122	4.3279874237962686	0.009737299711689733	0.5718278977397178	0.009971547530105443	3.7427637336290825E-5	0.5717624096196869	-61.36390724425395	158.4433025798358	33.221142044651614	15.159098247958301	0.8750643759743695	1.7995553879374444	3	7	3	1	1	0.17599067221803183	0.33770659235251393	0.26493522581144513	0.22136750961800913	
13600000	-1172.6845186176354	-1091.929393321993	-80.75512529564233	-1091.929393321993	17.664817388688206	3.9414754506926064	0.011243994697236382	0.8905178320586713	0.009242985895480314	6.232953686519083E-5	0.802817137348806	-58.04573961197308	256.10094848275094	53.33426019449693	25.406602668398477	10.970398049486747	3.167755187507143	4	1	3	1	6	0.16343401838221513	0.41314217062066805	0.2338619033186751	0.1895619076784417	
13700000	-1154.9616379782456	-1089.6836653199173	-65.27797265832838	-1089.6836653199173	17.915677542625218	3.2669901249421183	0.010744895124505294	0.38489727816722563	0.011139977810396287	1.0234475644381546E-5	0.30183020425676416	-49.255194262477865	74.69562268628066	3.775630673341332	13.401730317211113	2.0778182946705375	0.669259674200532	4	7	1	2	1	0.1468163333810869	0.34612570545181376	0.30412080450948836	0.2029371566576108	
13800000	-1153.4432131823237	-1084.7083252820648	-68.73488790025877	-1084.7083252820648	13.840199580185883	3.5841525650135413	0.01559070838914844	0.6881754431639068	0.01215001416919756	1.0907098178024389E-4	0.7259028156924171	-47.31070349124864	247.68529063968535	14.022678451552716	33.56503912384496	2.1207278050294716	1.7185834817228394	2	3	3	3	4	0.17346463231421871	0.3738214776866716	0.28938556470460813	0.16332832529450128	
13900000	-1161.8066946489378	-1084.4942423961543	-77.31245225278339	-1084.4942423961543	20.89327901983843	3.4263362571195843	0.009218507735219922	0.46754273092893806	0.008038910894917088	1.3443489743623871E-5	0.4294392081125811	-55.07687618253154	123.90741876585993	38.89260718809764	87.88911456571758	6.5445584858968715	5.810949880185619	2	1	1	8	3	0.17228041471933356	0.3317150179843872	0.33156450899139517	0.16444005830488373	
14000000	-1156.4661115023982	-1080.7656144416965	-75.70049706070166	-1080.7656144416965	17.1746645003773	4.743959712527074	0.012296228810188896	0.4197974178127041	0.01118522249666098	2.7782568523159854E-5	0.4342670210678851	-58.256552133542925	56.73612253325847	43.229104327765356	11.337441906730623	3.277733980399802	4.448319953417717	1	3	6	4	1	0.16266631025724795	0.32379291032047597	0.28663406492268184	0.22690671449959382	
14100000	-1163.2769367796918	-1083.013165434859	-80.26377134483266	-1083.013165434859	22.707963007725688	4.1399339923359575	0.009869370891861864	0.274959012742233	0.008820255987530203	5.183347233586557E-6	0.26011272681373665	-62.540217256939016	82.8052875917862	12.807613842066042	16.97917363628196	8.854373733528668	7.278707837814295	6	1	3	2	3	0.16115389642683015	0.3196811268713485	0.29184987253820205	0.22731510416361903	
14200000	-1153.7306574768852	-1086.203829502281	-67.52682797460413	-1086.203829502281	12.644546100543822	3.2743274048732296	0.013627705750864355	0.2985121649528047	0.013733295744788687	2.492498476685446E-5	0.3525583207682265	-52.91852061848969	49.1331399612836	8.84355154303225	4.770708325498362	7.505747679563951	2.2035668623880404	3	2	1	6	3	0.20492069847915778	0.3683094624199629	0.25610665022919027	0.1706631888716887	
14300000	-1153.8274031444366	-1083.3484564427904	-70.47894670164618	-1083.3484564427904	15.831065605085707	3.3688064828590463	0.011687749802453984	0.4973634503873422	0.01180692767616177	2.902438651376164E-5	0.4810222881666071	-53.28513909840824	110.8166021030027	6.531177133588786	9.184440935902394	3.3661172762481093	5.048770728837745	5	4	3	2	1	0.17035808663466726	0.3355581590069014	0.30714780923707025	0.18693594512136072	
14400000	-1159.653234734871	-1084.6582217480197	-74.99501298685114	-1084.6582217480197	16.596419158052647	4.39928940692292	0.011559861771308308	0.32478588759048943	0.012037118732181286	1.8210974763238178E-5	0.3386504455258466	-56.16057429102775	92.6145244631933	35.87854720448038	25.79905374391724	11.920377026672066	1.0576650766360938	3	3	1	7	1	0.1680981970686956	0.3508547353719757	0.2803939284958161	0.20065313906351215	
14500000	-1148.2236522827523	-1084.7300424862483	-63.493609796503954	-1084.7300424862483	14.361938758762156	4.723485183833269	0.013912520558061268	0.6810290341137265	0.011115608846657587	6.606207520111029E-5	0.6511300520989174	-42.02659093795133	195.66110016712307	122.52009095961569	21.614198554014624	0.5759905961678505	1.394842461599928	1	3	1	7	3	0.18882387733313782	0.3513753391096435	0.2742416365405921	0.18555914701662612	
14600000	-1155.2074488489054	-1080.8508043793588	-74.35664446954661	-1080.8508043793588	21.21631866548834	2.85121277308776	0.007881325676256169	0.32571059738169944	0.00881957659305092	1.247404797998438E-5	0.42701495873760525	-53.40438789999543	567.1070968140389	13.264208185931386	6.555237838206289	13.058557333329517	3.924222259277278	2	3	2	6	2	0.1573325301611982	0.35892076707533727	0.2884012692632148	0.1953454335002492	
14700000	-1135.5827283377585	-1076.2878469497002	-59.29488138805829	-1076.2878469497002	15.146241417056169	3.5814961979345075	0.010081721124508013	0.39144238690603045	0.010325246035035195	1.5745221213278024E-5	0.3803224011133122	-42.27875287918084	121.05240554734122	87.38978544447743	1.214546257225239	1.5669270862782838	2.3386648945804698	2	3	2	3	5	0.1810653743755025	0.3113459341081721	0.27960016716448693	0.22798852435183797	
14800000	-1155.0076698630912	-1085.6578237589038	-69.34984610418745	-1085.6578237589038	11.045220536728465	4.378672569017651	0.02036405513357287	0.4622582479329723	0.017961710414888463	4.98565492505435E-5	0.36865044782201317	-47.961422540203216	442.5437121803043	49.58728806685179	13.718695536781716	3.081358312837019	2.1991620288182308	1	1	3	2	8	0.18135856994166002	0.3132448399038459	0.3013929757808405	0.20400361437365314	
14900000	-1151.580121077179	-1082.072796541196	-69.50732453598293	-1082.072796541196	13.12896021613442	4.428910737678595	0.011411394510434018	0.6070958352542014	0.010508581317845555	1.6951455130060353E-5	0.40288861522477026	-50.453287231864905	53.55404063484891	64.06040628228811	4.553073701904285	4.652033329256656	8.135127853042041	4	1	4	3	3	0.16563080218964152	0.38367699117489523	0.30450407927215944	0.1461881273633033	
15000000	-1162.1954022364241	-1082.9415786199932	-79.25382361643102	-1082.9415786199932	17.899374009303127	4.0650448139640085	0.012861942390320513	0.4606965597637446	0.0106956755142036	2.0668730860127405E-5	0.4101797791289555	-61.84864890882017	99.88405627403225	22.53674655703577	9.925640465069419	3.4332317573139157	4.266603978265929	6	5	2	1	1	0.1412131431666232	0.36984749578213655	0.28824499574141443	0.20069436530982532	
15100000	-1173.23192159528	-1084.4725987983184	-88.75932279696177	-1084.4725987983184	22.364354231416215	4.723996653737661	0.0064563851960011045	0.6081131565122843	0.007233646105678477	1.2378978575960574E-5	0.4955025965924684	-64.699099323862	371.3808702331116	147.35415198312413	20.263659159843694	6.381705298389493	7.4834090215411635	2	4	7	1	1	0.18455147939584	0.38824579527482117	0.24983086362574008	0.1773718617035982	
15200000	-1159.3311575705059	-1082.7824984059691	-76.54865916453682	-1082.7824984059691	19.8112182847801	3.470657879614379	0.009651056202374336	0.6072031561137873	0.010584999821730511	4.444119765946158E-5	0.6500217268324903	-56.787590735438535	141.48438155309464	29.897814817520803	6.131084917200298	6.951989734074946	11.309100882008948	3	3	3	4	2	0.1669092689158991	0.38613243919286433	0.24004889108391977	0.20690940080731612	
15300000	-1166.2761586330494	-1082.2349157075344	-84.0412429255151	-1082.2349157075344	23.287741257214186	3.9511284157712168	0.007460091251521879	0.5536487174266158	0.006752541543154087	1.564828726347122E-5	0.5269464132547963	-61.140920364400465	123.58701733843252	69.79530470125644	113.4202060163519	5.105104636539538	3.6863737628773743	1	1	4	5	4	0.21757175979233376	0.3228482445090389	0.239255847623993	0.22032414807463374	
15400000	-1132.179527653538	-1079.699275412307	-52.480252241230744	-1079.699275412307	10.627660186508693	3.1753448983340116	0.019551872667793558	0.7527669254317342	0.01691126195326162	2.8910851060666003E-4	0.8406126201876463	-39.45778940424704	38.067128083581636	7.987358651158835	1.0060463359119372	1.8742619023799274	0.21190518307961254	6	1	5	1	2	0.1759623760628075	0.3461725223650095	0.2713370372727718	0.20652806429941056	
15500000	-1168.859884519603	-1089.517115286038	-79.34276923356491	-1089.517115286038	23.235984446389335	3.4575992255998997	0.007181226328729703	0.30770498287107234	0.008353107874239011	4.872769039250717E-6	0.2769862031338912	-62.003696038325636	112.29491508145779	12.241728060955595	13.588912828716184	8.688322160621832	0.7087240605080624	5	1	4	4	1	0.21235453550791536	0.3245763606141592	0.25862098878119055	0.20444811509673427	
15600000	-1149.8554009008421	-1079.2986410427206	-70.55675985812157	-1079.2986410427206	13.680911416589598	4.111467840927576	0.014810301179207853	0.7437473203955719	0.012593747547964605	5.330635781029187E-5	0.5394221419582963	-46.75577636887609	250.53394487527453	70.02981002636045	94.5603732490373	1.2385128225661515	2.0553244324072537	1	3	2	4	5	0.1951320054264179	0.3414605281813938	0.2532348391020017	0.21017262729018607	
15700000	-1153.7568584473172	-1083.5015927102072	-70.25526573710998	-1083.5015927102072	13.676756640638526	4.390375523844831	0.01359874645530712	0.23051819070607846	0.012171492384994704	9.727326064865599E-6	0.24291398084252785	-54.417378661119855	82.6336907965654	48.932960490693254	5.213842502910324	3.253559168289459	1.4100293688247316	6	3	1	4	1	0.19649854659703603	0.3341395625077391	0.27750472358754297	0.19185716730768138	
15800000	-1165.1872608344204	-1079.6448834868359	-85.5423773475846	-1079.6448834868359	24.379631697147712	4.37619808042996	0.008553920824431347	0.30545407121535	0.0072682458597296004	2.8667645799832204E-6	0.2107725774047299	-66.39765003396394	79.20575940467812	47.15465950094331	43.334253350275155	5.137484934554544	3.799203647266959	4	1	5	4	1	0.17126760996812887	0.33870816792999114	0.3097072101860016	0.1803170119158778	
15900000	-1170.092727099007	-1084.3024640317556	-85.79026306725156	-1084.3024640317556	25.894352572855343	3.266395213189942	0.007976303174282396	0.5453879349740403	0.007223995389261072	1.5446451787960407E-5	0.5338657086411255	-67.30451824569089	60.51094902495186	56.67085191907522	25.706644951035802	5.269671178034852	1.932877909074208	5	2	5	2	1	0.17723556526118237	0.32368006914044894	0.2967242743623357	0.20236009123603238	
16000000	-1156.892357348215	-1081.904123587648	-74.98823376056697	-1081.904123587648	13.4990061775438	3.88932001123269	0.012499605245362162	0.3053487019937474	0.012770192364182427	1.8553514333720864E-5	0.3317166716910234	-57.68498756870847	31.84215005116152	49.63483392329371	14.239272229771467	6.450678545057221	6.670862127183819	5	3	1	2	4	0.19088098083818078	0.3110982664226347	0.296008219245635	0.20201253349354892	
16100000	-1178.7609061073813	-1091.634469364644	-87.12643674273735	-1091.634469364644	23.951358033718744	4.716110102106215	0.008053206807775113	0.31795387719249046	0.007947504694959686	6.129564905068762E-6	0.31206329995498405	-64.09113524574448	55.90253949905377	108.0076784219322	9.332875667851113	13.524881897473703	40.952737666051895	1	2	2	7	3	0.18134600521962563	0.3511201090665068	0.26114796693722997	0.2063859187766371	
16200000	-1146.5064581150443	-1079.830094182757	-66.67636393228746	-1079.830094182757	15.264551350064552	3.7012278007660666	0.010600278410089767	0.44644042439220466	0.01084494434019295	1.82475447851564E-5	0.387852197419608	-49.63913936969786	86.50726916047626	54.628335276171676	3.8100782283844823	1.5899223169723002	3.4356256196555086	3	2	4	3	3	0.1801762827161776	0.3351169088951978	0.2595976410818725	0.22510916730675148	
16300000	-1152.0218617496141	-1082.7699400657489	-69.25192168386532	-1082.7699400657489	14.740168000313998	4.375181208679868	0.01186989918600594	0.24336705616642648	0.012150596858651254	1.2367282602627274E-5	0.2837666719294776	-53.45585568917149	91.67815903168822	5.49002103235363	3.5508051048170404	7.159948854794725	4.481686501009773	4	5	1	3	2	0.18903851353017517	0.34008205544908876	0.27126854968820346	0.19961088133253196	
16400000	-1163.641907793323	-1086.4239740728108	-77.21793372051228	-1086.4239740728108	16.146387202441282	3.0451249911245433	0.014790859509963759	0.34901662955746754	0.012616322658295055	1.3351529494529756E-5	0.29513413128144933	-54.92323326684947	270.31095253003514	317.92154414997907	10.943575761013816	7.476894958199783	2.4735398452476085	1	2	4	6	2	0.1656320776761098	0.3106278690484864	0.30034252632192526	0.22339752695347787	
16500000	-1150.4628947228143	-1076.9778039302525	-73.48509079256188	-1076.9778039302525	17.32819055635034	3.6945829352573694	0.010930314113120428	0.47138023740013896	0.011176832099802844	3.2977336795183166E-5	0.5110499316960537	-54.73304622693401	104.12791322068482	42.63961757247269	9.249989666185337	5.373328604221053	7.8755428560373515	3	1	7	1	3	0.19041370337423397	0.3252305639667981	0.2819699361563207	0.2023857965026465	
16600000	-1147.6394597084982	-1083.1094339856236	-64.53002572287448	-1083.1094339856236	13.642757213468549	4.006499467366261	0.012557521445799238	0.3236726680457117	0.012556040928092307	1.871184577333407E-5	0.3496225938106301	-50.046092019971766	35.00194050599088	17.972407031859497	4.582526857738762	6.170543260902255	1.7778007550743442	4	1	1	4	5	0.19353100048661936	0.351752958458169	0.254280594300027	0.200435446755184	
16700000	-1152.54065817422	-1082.5269435360851	-70.01371463813496	-1082.5269435360851	18.070853432703128	3.893424817868188	0.010233854763886609	0.14096559729953945	0.010403208208483693	2.166869227467489E-6	0.14705564363251927	-54.03751631559454	101.86548221327452	5.9862147130898045	1.9826847164377839	5.187852691883773	9.531397770716554	5	1	2	5	2	0.2064494293982615	0.32802378334098736	0.2824187519421218	0.18310803531862868	
16800000	-1168.7568842243493	-1084.5653663602313	-84.19151786411786	-1084.5653663602313	23.1655524486766	3.9771970250104607	0.008414299671453369	0.20739834377919886	0.008406142010544196	2.420100012513504E-6	0.18695530894825377	-62.14297145229519	27.65716422392127	108.61877332671048	87.40535666933769	14.00216906567096	6.91182662518195	1	3	2	3	6	0.18973576259610947	0.3316743235325239	0.30675956298704116	0.17183035088432477	
16900000	-1155.0974409308567	-1086.7589920778767	-68.33844885297997	-1086.7589920778767	21.75164379106392	2.9888247121670015	0.009176064575073861	0.37028946996294815	0.009610911429810864	1.2750818879677471E-5	0.37093517883802235	-48.47681551261156	222.3792944084674	77.18309670103037	4.066803183533891	7.297405599059245	4.290889760435898	2	2	3	2	6	0.182300360464395	0.3706375893894211	0.27024002652284834	0.17682202362333485	
17000000	-1167.7563347028079	-1082.161144061207	-85.59519064160077	-1082.161144061207	21.428711246824385	3.7413467690711326	0.008118313303664462	0.4073727174935754	0.008333140782364423	9.201692965811664E-6	0.37779320990177906	-62.96141537548069	236.13125951629596	43.20033197389255	8.641623474520859	24.368908483728042	9.009996980518645	4	1	3	3	4	0.21078236867346892	0.3326040637922455	0.2714475280190862	0.18516603951519864	
17100000	-1178.3907283097856	-1089.6627045839823	-88.72802372580323	-1089.6627045839823	27.08102058831961	3.3815930694955716	0.00760675371681492	0.3504559369608403	0.007907356635136845	8.61974150131938E-6	0.3550220931347789	-58.81300328206048	661.1127536473305	1460.8064250158864	139.1128956268082	10.768174831721922	12.877123762047276	1	1	2	4	7	0.16516080214469275	0.3229481539932564	0.28744273623965644	0.2244483076223936	
17200000	-1179.7961232792454	-1091.537539726807	-88.25858355243855	-1091.537539726807	24.918375580697454	4.438847535961614	0.0055445853887495745	0.02474419593533935	0.005531946103687379	2.5680055804541483E-8	0.028949770796995154	-68.30444778586502	187.8833598716189	104.0085559619733	8.481525559925402	11.307321913668936	8.038393022474112	2	8	1	1	3	0.17177092981083084	0.3685190869859312	0.3154856332306506	0.14422434997258662	
17300000	-1162.3607447847883	-1088.4787490922906	-73.88199569249765	-1088.4787490922906	15.447222881707916	5.244633963737192	0.012597949161878197	0.13868722726294858	0.01218110122202283	3.2201135002583892E-6	0.1445217732471488	-56.53714960006206	51.749111079752694	35.65212983552017	22.143502023599577	10.668801876974872	4.214428128512552	5	3	2	1	4	0.17999413986658977	0.36496962091748986	0.2816853609732954	0.17335087824262432	
17400000	-1152.061968141669	-1083.8656348849165	-68.19633325675245	-1083.8656348849165	14.39177305866527	3.910718597959844	0.01334886809460486	0.2402191514303917	0.012783968160759464	1.263757005431988E-5	0.26310571113395836	-50.68490442946647	39.21239291959182	64.45992542192421	12.264257112083367	4.119209225521924	6.203616187384774	3	1	1	6	4	0.2231859052186864	0.311966827602711	0.2861821615464439	0.17866510563215815	
17500000	-1160.1123496395585	-1095.660844419904	-64.45150521965456	-1095.660844419904	15.191355473906833	3.8951584971847453	0.011595345359943584	0.13352827207263426	0.011653569531670594	1.952739760205529E-6	0.12147971002797148	-53.18140849743884	47.02511334322731	4.821088769691138	3.916399526364293	2.8737530022836855	0.5109434797307632	6	1	1	6	1	0.19895074055431977	0.32085575993728743	0.3073578499141229	0.17283564959426934	
17600000	-1173.4579505604129	-1086.6481858779691	-86.80976468244364	-1086.6481858779691	20.204280608292727	3.9216056471889904	0.007564855902356515	0.3524811929698213	0.008057142926302689	1.0371345490082768E-5	0.3876112786704268	-64.82919374943953	98.18155860344241	36.13930314862507	6.85540374673197	5.291973479055065	28.351983326366955	6	1	2	5	1	0.15490189090688436	0.38565093095535485	0.28937923086937417	0.17006794726838612	
17700000	-1145.1697616771548	-1080.0755640704567	-65.09419760669803	-1080.0755640704567	13.438690919453517	4.098298756579771	0.012596047654879863	0.6273576788147348	0.012491742851179079	4.2753157060090426E-5	0.5702814129893073	-45.43111093084148	105.18523123109748	4.8554975827183915	9.54115571300526	16.2628589651028	2.30013068784412	2	1	5	1	6	0.20826492774800115	0.3178352383579032	0.2854067424175809	0.18849309147651414	
17800000	-1153.34612695132	-1088.6024072616965	-64.74371968962343	-1088.6024072616965	12.153248583433522	4.429319542673906	0.012113402180034644	0.5408916184358623	0.01484669933148784	3.322310008455398E-5	0.4060976304731308	-45.00708082656257	10.982588111093046	51.95598476274112	28.658856176340773	4.142982604339621	4.734725891629801	1	1	2	9	2	0.1959811666117819	0.37564015118467986	0.2758903645273174	0.1524883176762202	
17900000	-1168.3111407902102	-1084.0849509488062	-84.226189841404	-1084.0849509488062	22.534666739438727	3.933397755133155	0.008192541262803292	0.6314699353035458	0.007082810065774305	1.698398110008242E-5	0.5511488079548786	-58.28977358216846	381.37511146293997	359.4651612998881	15.593287998748902	22.45403729549603	0.4999087348855586	1	1	7	5	1	0.2174615227235579	0.29006981759017764	0.2754667760055065	0.21700188368075737	
18000000	-1159.443172635882	-1087.6883594734531	-71.75481316242895	-1087.6883594734531	13.998094435052748	3.6162676199467	0.011850750647868587	0.5336058982967113	0.011813367605340977	3.440178468871065E-5	0.4801499135466141	-51.328673092310694	153.499915348368	8.686522326713373	5.468600565154878	6.560805586668321	22.145947004692815	2	3	3	6	1	0.21973945543588985	0.32010499558236316	0.2978178036910104	0.16233774529073597	
18100000	-1161.987921930195	-1086.4655015128778	-75.5224204173172	-1086.4655015128778	21.802342901978953	3.4132371300774578	0.010642355377024397	0.46247944870384067	0.010393043189583118	2.8384954969879414E-5	0.4999788673961765	-57.60152872721043	104.75922124536383	11.15344034130095	11.703401999833794	7.445091137340008	7.051731930379354	5	4	2	3	1	0.17629873140862776	0.3465185808618325	0.2974279167737097	0.17975477095582948	
18200000	-1169.2382393498133	-1079.0173557550415	-90.22088359477176	-1079.0173557550415	23.513205728994574	4.661906627139673	0.008099231711429662	0.4332349158180844	0.007723174563093099	1.4226819523484584E-5	0.4762477854593129	-64.1089024994941	415.4324660263711	339.11868931287376	62.62791038486619	15.573394975497203	10.889322409645562	3	1	1	7	3	0.17124080717782886	0.33932669217233147	0.28000641849312485	0.20942608215671438	
18300000	-1155.1561401220017	-1075.7699732175713	-79.38616690443043	-1075.7699732175713	18.889979647464475	3.868700490676172	0.010664074627960237	0.5589516121531151	0.009288198085846218	2.333584711951227E-5	0.5142651417861744	-59.473026687858734	35.55177063948518	68.80947481449962	14.446749828850141	16.755302470529493	4.314252804910359	2	1	7	3	2	0.18900191924096285	0.3320444810478581	0.2597504871643487	0.21920311254682995	
18400000	-1164.5127560197384	-1089.7147551248133	-74.79800089492502	-1089.7147551248133	17.834573127687193	4.057920412262737	0.011322783683684565	0.20927929080992144	0.011423496429565205	4.582051959089639E-6	0.18437254415011603	-55.94900576081374	30.72582473730843	73.28391904424502	2.1361917122675917	5.395453278955647	11.466994335346321	1	5	1	4	4	0.19829555218591757	0.35024780448687853	0.3026897557952419	0.1487668875319617	
18500000	-1169.0091542776065	-1087.8318535436667	-81.17730073393982	-1087.8318535436667	24.129708713426034	3.6668831081561315	0.00990656287237615	0.4497758923997339	0.009561694310678054	2.9853314855535135E-5	0.5426965800937663	-62.750278632509094	115.59075653622685	46.94913756962634	9.021428192667013	7.141058292216684	3.458895788855342	2	8	2	1	2	0.1661949128152997	0.27007503566368896	0.31548160144205556	0.24824845007895557	
18600000	-1148.8199860593652	-1080.8379956987937	-67.9819903605715	-1080.8379956987937	13.717054271795906	3.756455384867	0.011028845777333549	0.5466406759611472	0.01174601306390762	4.3071492743590364E-5	0.5320029709805114	-48.88088663590935	94.48905875611486	26.74447443686793	27.894769628691932	4.543066330525784	4.408654356893758	2	4	1	4	4	0.160365645580882	0.3174742460808538	0.33430196814249474	0.18785814019576927	
18700000	-1155.731544847992	-1083.9319887862496	-71.7995560617424	-1083.9319887862496	17.081857676439803	2.424092350023422	0.01667013000475889	0.5633379872317792	0.013204689937767886	8.333042244505553E-5	0.6313897496927997	-53.6196326607123	90.54883502314514	35.21615548216347	19.696073469985105	4.735187616210454	2.0033768707422595	3	1	3	7	1	0.19696582457582473	0.304149865575446	0.2595285395537	0.23935577029502908	
18800000	-1154.9417146403557	-1079.017394531145	-75.92432010921054	-1079.017394531145	16.56862001507242	4.2872023187203805	0.008552032996173095	0.49741057942711947	0.00972685921178871	1.4357905353905565E-5	0.4193436119352218	-55.785478217198644	102.17347598963731	25.4318144864785	3.3726948512914388	4.876582319060286	17.321543938870295	5	3	1	4	2	0.19025447771823922	0.3536352869433896	0.2696135556372626	0.1864966797011084	
18900000	-1161.0806601650204	-1078.9742774074994	-82.10638275752105	-1078.9742774074994	26.89988408923372	4.573451819614149	0.007336124808280997	0.6357689190037392	0.007036719784825428	2.099782349606399E-5	0.5951649705500109	-61.04970607086756	281.187358409785	20.527473113911377	5.484193317847455	6.2032676572919	9.720116823187913	2	2	4	6	1	0.17858131719212939	0.31762533442006274	0.3061250574402994	0.1976682909475083	
19000000	-1158.943111641673	-1089.6827452705088	-69.26036637116434	-1089.6827452705088	12.845620080373541	4.485204151379744	0.011188369433900424	0.4890626716094839	0.010141571015970822	3.7132391300969684E-5	0.5556609329418032	-44.127855270887366	1192.5407558494271	734.3397200138692	4.929060970758477	4.424091165724227	1.4193077829554126	1	1	5	7	1	0.19219695498708264	0.37801797764839046	0.2490867448149518	0.18069832254957485	
19100000	-1143.1161853374185	-1082.1805976461162	-60.935587691302416	-1082.1805976461162	13.61771482916984	3.329803535059182	0.013505405645838953	0.3907558514168884	0.011389502947267654	2.7236497727378662E-5	0.40937508084273705	-46.34289730429579	80.05651121078249	16.52125686315495	3.5475481183677395	2.9107920344875007	1.736954831707814	4	1	5	4	1	0.1643945450411562	0.32358951889238613	0.3340593258466774	0.17795661021977993	
19200000	-1168.9712766974153	-1089.874408113303	-79.09686858411236	-1089.874408113303	14.529519377186423	3.5044143264103806	0.010261936187656119	0.4356509549170563	0.011034477863415493	2.4337055445243236E-5	0.4425064764176745	-55.54700211537963	160.92852395883367	108.03794056267036	140.05001849660846	3.136986541838802	5.333450962240294	3	1	2	4	5	0.20437002701138335	0.30623949280254176	0.2845364826460567	0.20485399754001796	
19300000	-1154.4524306175763	-1077.306718029321	-77.14571258825535	-1077.306718029321	16.074692830492243	3.941800429767231	0.011209141887931786	0.419113627019683	0.012392024943904631	2.5003073658056055E-5	0.4391410045919472	-56.03805212218669	312.6557605641599	28.142828767788842	4.560644821770013	11.670853442922054	5.491419867277958	3	4	3	2	3	0.19155608139916738	0.33458644551367717	0.2640630390955748	0.20979443399158046	
19400000	-1155.3681234257651	-1084.0027324062644	-71.3653910195007	-1084.0027324062644	18.907111247483694	3.8580559158780914	0.010827679384052213	0.6232433630843661	0.01051245399895093	4.483945860564204E-5	0.6536509613149358	-51.62818222601117	112.41501501622002	34.772028441418	20.677178435257733	6.225578646398913	6.074317835004642	2	2	1	9	1	0.18096221180852207	0.3394195715639347	0.27103455506228485	0.20858366156525815	
19500000	-1156.741052225801	-1084.0702163491549	-72.67083587664608	-1084.0702163491549	17.04228344745326	4.485791548266667	0.010713911357657204	0.2589408336958787	0.010223240276504628	8.314904763942566E-6	0.2718047093876219	-50.84077587810942	325.27684257447794	198.84355068658812	17.014349317289273	7.145114402586459	3.670344120403644	3	1	1	7	3	0.18082182237066846	0.3435141164138769	0.24438640374669368	0.23127765746876072	
19600000	-1162.6444554580753	-1080.003182520091	-82.64127293798434	-1080.003182520091	19.771712399516407	3.623518807710271	0.010737659394035991	0.586835314903405	0.008681534061777055	3.2860175412225334E-5	0.5950327689537319	-61.20823152867791	210.4092889379565	41.00760716615826	13.852463346290923	14.447212772674465	9.261980287558911	4	1	8	1	1	0.2048180723410911	0.33580750757554884	0.2868256933438251	0.17254872673953478	
19700000	-1174.1895476678712	-1089.1045845839683	-85.08496308390298	-1089.1045845839683	23.048393736439902	2.712173055134689	0.007244302257047065	0.22404427864694984	0.007548261861500655	2.437909583788452E-6	0.2101185356238523	-62.96782352203868	233.73921888341457	186.84873659582317	9.361021120797723	13.372138237320996	11.085208589264719	1	3	1	3	7	0.20143746942845775	0.33775672494833153	0.261889424360945	0.19891638126226552	
19800000	-1158.3242767406937	-1089.027775239975	-69.29650150071878	-1089.027775239975	16.68111750217728	2.9130120785621636	0.013269308351717654	0.3793165395008982	0.011000212067963921	2.77131573800496E-5	0.4063016468142833	-49.76718492412307	104.11873539947776	108.044413612888	10.857678698357295	2.677938805712179	5.7811950866824775	4	1	1	8	1	0.1791231129519305	0.33955325025982774	0.2191037666144594	0.2622198701737821	
19900000	-1172.2950077463786	-1088.819500357323	-83.4755073890556	-1088.819500357323	20.00812770950773	4.28812854171437	0.009307856704737782	0.2692410658244791	0.009527568340969107	7.235899911144316E-6	0.29550700217427034	-63.921869505300236	194.53760424062935	41.606004758372684	16.187742968390594	7.52003562966541	6.56975268239896	6	2	2	2	3	0.19570134461630018	0.34245452574775664	0.2662714409717557	0.19557268866418737	
20000000	-1171.0657595862867	-1087.5241685771537	-83.541591009133	-1087.5241685771537	18.898218586180384	3.7947219277390785	0.010266471879114487	0.6213670348910594	0.011625209770001983	5.2211598721369634E-5	0.7248606821095684	-59.03148901412658	63.32865843352711	153.46450000133697	126.36386646070571	20.55360993468898	4.811520299955423	1	3	2	3	6	0.1827286454065839	0.3160908133145815	0.2980164923982273	0.20316404888060718	
20100000	-1165.7983367894342	-1093.8281816427907	-71.97015514664355	-1093.8281816427907	15.352067015402369	2.908082896202066	0.00960670824878766	0.4997146742187815	0.009579382438081709	1.3298675503861383E-5	0.38337364307754324	-55.19352533926968	125.04674166459807	11.59121898867272	7.006281277850752	1.6917726825857777	3.878767559468127	5	5	2	1	2	0.14929361531847202	0.3428456994364463	0.28322039372461677	0.22464029152046486	
20200000	-1156.0607520181338	-1079.1230785378427	-76.9376734802911	-1079.1230785378427	19.860602554954536	3.5022808422789913	0.011318018235878894	0.5039286508309031	0.011039186188437662	3.122082288335074E-5	0.5211484991563713	-57.648997426997994	73.3448635887074	60.770033348428996	21.06247983310709	9.186472370544122	4.797585531917413	4	1	4	2	4	0.1769094050395172	0.3509394890541371	0.28070022083281293	0.1914508850735328	
20300000	-1142.7316766747454	-1080.1540732731864	-62.57760340155885	-1080.1540732731864	13.968132462228354	3.5212640037067695	0.017378516314134295	0.6733708438435705	0.012932315187312119	1.534105315926595E-4	0.7834821917140798	-39.768563111327	717.5001975938471	128.76002180082975	6.091706352550433	1.1886123668319648	2.489101174165204	1	2	2	6	4	0.17646332378378754	0.34332051463705704	0.29168016366179667	0.18853599791735884	
20400000	-1158.1436108234636	-1083.7391861101091	-74.40442471335452	-1083.7391861101091	13.41512896795068	4.402061807629035	0.015208644952015803	0.48818691283032845	0.014703293900808687	4.491605768074058E-5	0.4267062898630942	-54.07316335561721	164.0844210563571	35.54122454626475	12.930518634520494	4.077678220828122	8.134474397714694	3	2	2	1	7	0.2204858385784504	0.32661571708336445	0.24820696696943023	0.2046914773687551	
20500000	-1156.2020945703284	-1083.5471265398573	-72.65496803047098	-1083.5471265398573	24.12976457034345	4.115587667343139	0.007277342270474882	0.416633365006153	0.007264303598759631	7.121860483742794E-6	0.3626942681777838	-57.11569743218303	96.52757598406427	10.578075031105186	0.765805562929124	1.119328920538032	3.6422493146644297	4	4	2	2	3	0.1902372527716288	0.34455689110952026	0.2650306600932339	0.20017519602561723	
20600000	-1161.400198553283	-1088.3428013208745	-73.05739723240839	-1088.3428013208745	14.317385579478211	4.318522791035343	0.014398852038720227	0.6791079441102955	0.01369957540841553	1.3653861174741744E-4	0.809084698598465	-52.45690984675869	100.03623690648332	35.18339442077298	39.30068678700067	8.12603356685814	1.0984027765082498	3	4	2	3	3	0.17442163295422383	0.3254810780163812	0.27481270634171856	0.22528458268767657	
20700000	-1153.5688207825017	-1077.8727491089946	-75.69607167350709	-1077.8727491089946	13.590446953870138	3.5990917054272273	0.011004908904462351	0.3458406332623971	0.01272768716639209	2.2579640184311116E-5	0.4039555283415236	-55.41435968726564	148.9999299903264	56.316406881439654	23.370281869407723	17.371341353498988	1.2520176135744283	2	2	4	4	3	0.16852806441811266	0.34906144174202963	0.27597224543306337	0.20643824840679462	
20800000	-1162.4530333939092	-1088.0004635116322	-74.45256988227692	-1088.0004635116322	13.982445651116084	3.8581653851257567	0.016096482061109904	0.36282462457059445	0.013889619948820642	3.4058891893146047E-5	0.40644038516436837	-56.65160851847184	75.36496556440589	28.584493385781325	7.2713923318765445	1.8287491399555473	5.785900681141617	3	6	4	1	1	0.1964053823798215	0.32859593050300223	0.2869566365519239	0.18804205056525256	
20900000	-1161.764129315092	-1078.455770923544	-83.30835839154805	-1078.455770923544	19.224769168793166	3.678709880764567	0.011019494511215519	0.40245266684834885	0.010490083802386578	2.4517312265237376E-5	0.43135452746894026	-62.58688781306844	89.31287389300353	60.33062786065267	21.04286822220732	25.199557720605313	6.792758874786047	2	4	3	2	4	0.18066775442185312	0.362205593847072	0.25840489774509506	0.19872175398597994	
21000000	-1153.2053790452806	-1089.3676305000567	-63.83774854522387	-1089.3676305000567	16.25648493571493	3.8565167826124824	0.011971292068361315	0.16514464499677758	0.012236632527831814	4.614523863644287E-6	0.17690570718688609	-47.68093330821187	101.37097082136479	6.752352223171362	1.1761572682466634	4.987774665409031	4.113125661436081	4	5	1	4	1	0.17592451792353395	0.3594744370217524	0.2464644934528366	0.21813655160187717	
21100000	-1157.8763409578169	-1083.0346843808586	-74.84165657695833	-1083.0346843808586	17.552769447643588	3.816014000922163	0.009305881010497468	0.35081994637979214	0.009571272564701005	5.442718202782392E-6	0.24558078624165824	-57.039234672530085	94.80247280953382	63.5724206543608	16.811238505844635	3.059931245209571	2.321731772090857	4	1	5	1	4	0.19894390705126713	0.3372043985201144	0.30000787580920596	0.16384381861941252	
21200000	-1164.9984493100744	-1100.4316680665447	-64.56678124352972	-1100.4316680665447	13.76686933014202	3.947455478738185	0.01090220540071165	0.017495393123095886	0.01093073154874764	4.2962310354070615E-8	0.018983129163133307	-48.51048142080885	230.65990888444747	91.71006909246586	6.019293915897056	2.4310814147869935	1.4618421171232236	2	2	4	5	2	0.16107762037938506	0.3701289794629136	0.25820944676970115	0.21058395338800012	
21300000	-1148.565199382539	-1079.3821743292467	-69.18302505329243	-1079.3821743292467	16.210468618285788	3.6399669757118382	0.016302873135337435	0.492284973896757	0.013568759955245162	3.43420807136672E-5	0.4162680876831565	-52.231227211639435	56.783756378425515	5.929952490600535	6.809500020898404	4.859709705485609	9.857558051900563	4	2	3	3	3	0.15654388441022304	0.33620720975052976	0.29361602069060344	0.21363288514864376	
21400000	-1163.134066846991	-1092.210453343112	-70.92361350387877	-1092.210453343112	17.527092046723688	4.206539033176029	0.011033050207492694	3.034236698907826E-4	0.011033743334347564	6.72087533634589E-12	2.3496539559384787E-4	-55.4688394894543	51.20619310749841	107.34025851673903	15.781232191173624	4.498496775175478	6.481766043023672	1	3	2	4	5	0.19345045526904103	0.33237813582116144	0.27234137706901057	0.20183003184078682	
21500000	-1149.2991608980253	-1082.6440668407017	-66.65509405732357	-1082.6440668407017	14.676931853821351	3.3976293771887476	0.012866887008809285	0.48975765442561076	0.012002720575174958	3.703721334694757E-5	0.4828686574936422	-46.063535002455154	60.77680497681304	89.65325802680789	2.039766186970812	7.880189021209632	4.371879295923292	1	3	1	1	9	0.22436885740580728	0.30297982045167554	0.2742591243552648	0.19839219778725228	
21600000	-1146.1168380969518	-1078.1789066262722	-67.93793147067969	-1078.1789066262722	13.626946038735563	3.475481029688814	0.011853292338399867	0.4757527812094968	0.01136811483372666	2.5111417007273006E-5	0.41543970082094317	-50.60113668601811	98.1181775083662	78.51689573430558	5.231668583415808	3.11541931494269	1.3797448190222508	3	3	2	6	1	0.1845279238619449	0.35350569629770767	0.2599456142415852	0.20202076559876217	
21700000	-1159.3504406702698	-1085.9827670593572	-73.36767361091248	-1085.9827670593572	19.75297065244474	4.159889406757525	0.007921527904029967	0.6317900587685619	0.008798397366574826	2.510788062460719E-5	0.6051711882005808	-55.2945173132498	107.66306191582383	7.43021161578565	10.616359773150162	7.018826012304357	1.947059925609195	4	3	2	4	2	0.16732001721169038	0.3329704521038036	0.2715006051505312	0.22820892553397482	
21800000	-1156.2294508526757	-1086.8294176128613	-69.40003323981432	-1086.8294176128613	14.47932718758648	3.6855489796900236	0.009562062542330217	0.39540294361872685	0.01006693601471812	2.0902127983241932E-5	0.46258036716281825	-53.481996647530316	112.40073741337628	70.20693815624563	3.900442844939117	1.9205530482109667	0.3563453212244187	1	5	7	1	1	0.2058780871658523	0.2991094483530359	0.2869351498768277	0.2080773146042842	
21900000	-1151.5021561366852	-1084.0751011758355	-67.42705496084989	-1084.0751011758355	17.30150181148386	4.359396423926362	0.01036470752847244	0.29765068339194917	0.009794061408406666	1.0473793690193324E-5	0.3036545467295979	-51.47670634811489	128.05299696566615	8.469608447522244	1.8672980619776878	2.950987245560405	5.527394673602887	3	1	2	7	2	0.17997677952615296	0.3519206227657572	0.2777231006593249	0.19037949704876495	
22000000	-1163.2483645071159	-1082.9072681303312	-80.34109637678468	-1082.9072681303312	15.3356848030847	4.421004352206192	0.010476791284175044	0.3826122532633399	0.010860354643679815	2.126885794976159E-5	0.42234914608296725	-60.15721855054398	245.08215864705667	32.350079165938794	17.125779146649617	2.036637828064016	4.791574703906028	2	1	8	2	2	0.19842409672154965	0.3709504556408869	0.24089247324368854	0.18973297439387485	
22100000	-1152.4394042384665	-1083.0975455258847	-69.34185871258191	-1083.0975455258847	15.911633483873002	3.991422051848099	0.010879037626656313	0.5350179630978561	0.009751311875814832	2.3065049860338013E-5	0.45131687432327516	-51.00146425481351	92.87672348402177	75.31668722942736	2.5344441378848437	2.2839605272478356	4.584619516615307	3	1	3	2	6	0.1608778854646547	0.35465308007188334	0.31058898433496857	0.1738800501284933	
22200000	-1177.109617593919	-1089.4486180668946	-87.66099952702439	-1089.4486180668946	21.492953962120424	4.293317476212334	0.007805428915514307	0.1527231520023723	0.007850965550036044	2.316827541761215E-6	0.1904459004425745	-62.19248973349611	47.59515492927421	91.77706335256948	91.30399819066461	210.29689567194606	5.0527258623428395	1	3	2	1	8	0.18467070228192128	0.34474262777704423	0.2876337307041478	0.1829529392368865	
22300000	-1164.593240856802	-1095.6199450992979	-68.97329575750416	-1095.6199450992979	15.816270703524538	3.937148116415406	0.01498142479421833	0.31250023556930506	0.014688415054917015	2.2426709035492593E-5	0.32753704460232	-53.86907568260396	67.83285309657336	13.773428029624998	4.972467015875851	4.09339163114873	3.165090164594276	6	3	1	1	4	0.18674399819245932	0.3307776948149286	0.2973671742927961	0.1851111326998158	
22400000	-1164.5412362374136	-1087.924673041654	-76.61656319575964	-1087.924673041654	15.500847196237048	3.4669827031842932	0.01286755771538785	0.33606259861245313	0.010949930623493401	1.6413929480376974E-5	0.3533670448911776	-54.78316567195383	402.6733733471284	284.3322439158155	10.162997571210406	5.496020063610321	1.3525620781816257	2	2	6	4	1	0.1524610835578513	0.349233230284628	0.27046167928188947	0.227844006875631	
22500000	-1152.955399111004	-1086.0188982835111	-66.93650082749276	-1086.0188982835111	13.590656461356655	3.338511391818827	0.011208746936718446	0.5937701663135234	0.012541214891949879	5.036479559727901E-5	0.5373001940347432	-52.81343200036437	40.76395437265301	10.578097793677925	3.5837915836712573	1.5646291748349015	3.3558974254384544	5	3	3	2	2	0.22762439896283143	0.2822768845248766	0.2947003695118393	0.19539834700045255	
22600000	-1145.5626857381765	-1076.8897915494797	-68.67289418869677	-1076.8897915494797	15.754767559135434	4.053169113950516	0.01035246807225063	0.2974055554604853	0.011313289120900459	1.2063145210739227E-5	0.3050142027124236	-48.15974728671826	65.49972645706485	113.23367995822835	76.03302728025076	3.3037531267186724	2.9124933110688884	3	1	1	8	2	0.17715777164719454	0.35206022643625634	0.2818665806546868	0.1889154212618622	
22700000	-1163.4869122051684	-1081.7867641475102	-81.70014805765814	-1081.7867641475102	19.974432071713085	3.8006545767531636	0.008279966363312744	0.20144974954841438	0.008441822812525925	3.4533304847468354E-6	0.2237129638750614	-60.280893320869	99.47112872875849	117.47157713387277	44.681477463395865	14.634585094654279	13.572042789909561	2	2	1	3	7	0.19590798646836144	0.3607771335721444	0.28186032557241514	0.16145455438707895	
22800000	-1161.9025682909366	-1084.754563914166	-77.1480043767706	-1084.754563914166	20.34685962292603	2.8237912024515	0.010474502900662316	0.44093548431882235	0.009158418154071072	2.0800077509219906E-5	0.46589006408571293	-57.37820602261533	160.85298602282208	163.62898465832507	2.766943973847445	2.956035639211697	4.710200013382257	2	3	1	7	2	0.1763499637269188	0.3370710959021143	0.27267852342974586	0.21390041694122083	
22900000	-1158.2456344193831	-1085.6660107421771	-72.57962367720602	-1085.6660107421771	21.539126784701036	4.676899905662344	0.009010829210250091	0.28518905609298967	0.008924635697706428	8.515977251815257E-6	0.3253713679796342	-53.96032258726825	73.52046737659268	49.47557599562838	14.763226166303104	4.016946714637124	8.263984159425744	2	2	1	1	9	0.17769032659945927	0.35172846183448336	0.27388189913473626	0.19669931243132094	
23000000	-1154.4463566132072	-1084.4280811457588	-70.01827546744823	-1084.4280811457588	21.141472088749325	3.7999488067749545	0.011409646681520825	0.49615235423652093	0.010826509191133187	3.1944020996931174E-5	0.4613087635628733	-48.003786782591156	46.35484958543688	200.82666643431784	5.246001294824711	4.650163629805178	6.208386795109367	1	1	6	5	2	0.20791207154820024	0.31619472219828937	0.28802809591692924	0.18786511033658093	
23100000	-1162.7359157680746	-1083.6548288147667	-79.08108695330795	-1083.6548288147667	14.686879123009028	3.5359036698676545	0.011165746838507589	0.5892836216711969	0.010920658924913453	5.596827975346014E-5	0.6319099425589677	-61.17951355902683	94.33420678469686	12.32918143341436	4.058579917322615	9.749479860123333	2.5480122178136964	6	2	2	2	3	0.1931298539231943	0.32289286886971125	0.3092647655884836	0.17471251161861065	
23200000	-1158.4676987543442	-1087.5318439443315	-70.93585481001256	-1087.5318439443315	16.000067413688484	3.9482487747506037	0.009809654500097575	0.10054153859814093	0.01035171307881943	9.90695341136143E-7	0.09760062172954219	-54.97945908919503	62.24455176755491	6.6968430746531125	7.289758271257471	16.32728014987349	0.8477773781852168	5	6	1	1	2	0.16196802857465692	0.32924881322981964	0.3169125577893221	0.19187060040620113	
23300000	-1150.246722382535	-1080.567962134757	-69.67876024777789	-1080.567962134757	15.557780552681574	5.069638360556711	0.012797647071566186	0.47771694242376794	0.013544828168340807	3.775455850488961E-5	0.4647152197736292	-55.51449379801733	32.62735861222251	12.893804743755904	7.524255628637307	0.8955171508991262	1.7755980264996236	5	1	6	1	2	0.17867583620911306	0.35957308102990027	0.25263810574804374	0.20911297701294274	
23400000	-1169.768621612319	-1085.909346020461	-83.85927559185795	-1085.909346020461	29.272929007153824	4.286142027536858	0.008037541137442795	0.4803729289346797	0.006812571857335799	1.4237021839179541E-5	0.5362601206811028	-62.91999030132237	53.60439080358693	116.67791240714	11.936036347873241	12.223679851606617	5.715691778263958	1	2	5	5	2	0.1751759873401312	0.3428591767041271	0.250504188791469	0.2314606471642725	
23500000	-1148.9301674956585	-1084.8073331941205	-64.12283430153792	-1084.8073331941205	13.524471803816967	4.06553753296955	0.012386783206427793	0.4457505087405607	0.012127288136862053	3.3641922822671007E-5	0.47744257678141244	-46.421661637037076	114.98972892247761	12.671638762782505	9.161346614994722	2.69229153347927	5.722794861251736	2	4	4	3	2	0.17184206882089637	0.3683425763244407	0.25942007128789013	0.2003952835667726	
23600000	-1166.3762996226696	-1081.5232146307626	-84.85308499190698	-1081.5232146307626	19.23288380383636	4.387136490613487	0.00797320688933955	0.39428364460230214	0.008146926210507301	1.114373184825119E-5	0.4126171423589173	-63.848550596751494	48.48931056453182	65.60431937526718	16.813148942694664	29.209186252035312	9.638140588913673	2	5	1	1	6	0.17604683333011162	0.3089871944334539	0.2879112654989015	0.2270547067375328	
23700000	-1165.3633882370086	-1083.6032487317987	-81.76013950520999	-1083.6032487317987	16.96903702043761	4.160690448338411	0.013983460049017168	0.5798762955052211	0.011523036661396658	3.853407806387902E-5	0.5129751378984404	-58.265233813267116	250.3146808549869	150.4738520493451	28.023241777320866	13.908925305179382	4.900530516294415	1	4	1	5	4	0.19951730955150848	0.29933982027242056	0.278322321713831	0.22282054846223984	
23800000	-1158.7366902719928	-1080.9406206426409	-77.7960696293519	-1080.9406206426409	22.653282388344635	4.115031983625578	0.010484025837344868	0.4725407112958738	0.010075207137632153	1.6243873100784264E-5	0.41612992775242286	-59.284016568589	70.02879417770224	26.656833918464862	12.27504617228291	9.676687393081963	10.305080215854302	4	1	1	5	4	0.21218964837551588	0.3179089546830312	0.26935112072694123	0.20055027621451152	
23900000	-1151.2186000177126	-1081.4136599690405	-69.8049400486721	-1081.4136599690405	14.341936605666568	3.480249390434191	0.016256362147027432	0.40984516897012185	0.015874762822556423	4.617466386500931E-5	0.39934985841857956	-51.76567954348276	31.184626313368625	52.16285028437355	20.15499387114633	5.2192700473216345	5.167697578689533	1	1	6	4	3	0.19183133170571756	0.3259801920493056	0.2942801973151062	0.18790827892987058	
24000000	-1164.2803052576978	-1091.7224772656077	-72.55782799209013	-1091.7224772656077	22.595602888168166	3.6203656348540565	0.008477887231490025	0.0050527166435042825	0.008481657764089868	1.441435494308946E-9	0.004474855339190933	-56.80545963365297	141.64920781165762	19.005177947461394	8.03547678593918	4.368666345137647	10.383590568714125	4	4	4	1	2	0.18133545390734201	0.3353825014734072	0.2792081521775586	0.2040738924416921	
24100000	-1150.4025765342872	-1080.3620282922864	-70.04054824200068	-1080.3620282922864	15.43461242185786	4.121129325121863	0.01154160472214321	0.4326698433579377	0.012670533418708075	3.109261744861961E-5	0.4517890402583341	-52.57482482486485	35.220847851222594	63.22068763536994	18.858736858041066	3.920752021014051	1.7645267035048358	2	2	5	1	5	0.17567631888786048	0.3262019784509806	0.2774502087634814	0.22067149389767737	
24200000	-1159.2461694447152	-1086.5349685607016	-72.71120088401358	-1086.5349685607016	14.863067369822678	3.4418395027452107	0.012166761906529303	0.3758922297740311	0.012905499652122131	1.810561593366752E-5	0.3454514634427342	-50.44543910362236	29.15098552679728	119.52527691581118	44.25863440665727	22.113918061048686	3.1241791307072835	2	1	1	2	9	0.1807874244602192	0.3107511346413255	0.2818092142533756	0.22665222664507956	
24300000	-1158.4451449762762	-1090.33245571149	-68.11268926478631	-1090.33245571149	15.086968012839995	4.026967309040038	0.011308253031496246	0.1511565830074295	0.01117817350557409	2.215846353423377E-6	0.13386933780545723	-53.747193327874626	121.64082166005501	4.718049811304607	8.690890596035324	2.5715619364659377	0.11808664763097244	4	2	3	5	1	0.18888653807283914	0.34402652879158724	0.3037225828784291	0.16336435025714435	
24400000	-1156.551693879559	-1082.632204368676	-73.91948951088315	-1082.632204368676	16.6416076345303	4.753833323525947	0.012384202681456891	0.4857990547171607	0.010427452712071506	4.3799256910214814E-5	0.5626947307646819	-56.35400462464222	80.4273525128543	56.87791254166983	9.726114631753173	4.358743005621479	0.4952185185439627	1	3	2	8	1	0.18869969755004481	0.3293634115065504	0.29882995164196835	0.18310693930143623	
24500000	-1147.9779966883268	-1078.2685438523986	-69.7094528359283	-1078.2685438523986	12.864344055507473	4.582275260393633	0.013476485947288657	0.540332830625716	0.012549343534538534	6.843030534517028E-5	0.6488365884260896	-47.82763573243721	108.960980181304	9.202928330917418	34.643423067414005	13.44110265264146	1.593441828147588	4	3	1	1	6	0.19125770176765247	0.317674432665525	0.29371808839691244	0.19734977716990987	
24600000	-1152.9451394651003	-1083.7707303693387	-69.17440909576149	-1083.7707303693387	17.067584762431864	3.708118880801285	0.012603309333050556	0.4274146921603673	0.010648885308383843	2.565708757503728E-5	0.4267223307768615	-51.9555757879703	45.48230198217683	50.71745656338071	10.802147497941146	4.289486038679913	4.503120116955534	3	2	4	2	4	0.18272901705626396	0.30680782206222845	0.2702082123683178	0.24025494851318951	
24700000	-1144.9420519995401	-1082.0117758153506	-62.93027618418946	-1082.0117758153506	11.891918782467428	3.807089054936904	0.015829072773124266	0.6774683773542111	0.013986332371984284	5.0293806398313184E-5	0.44896146935926173	-46.51182619878941	108.57821635809624	13.345579388489956	4.1414426647839795	2.7913879790764637	1.8558447488884733	3	4	1	2	5	0.20463905318608014	0.29631873464636566	0.304945984905283	0.19409622726227097	
24800000	-1175.1650374135936	-1098.042252565901	-77.12278484769264	-1098.042252565901	17.450405895571603	3.648314189424321	0.009084425842255002	0.004847722051323184	0.009096205001944059	2.255818307272557E-9	0.005216895075127587	-55.19234521477364	284.3243763351117	223.82771077869668	204.1586541112496	3.586074153800498	3.931457463108638	2	2	2	6	3	0.15312343179739493	0.3493205745431749	0.28634695127016585	0.21120904238926427	
24900000	-1157.713476019213	-1083.8115804467566	-73.9018955724563	-1083.8115804467566	18.162119315872005	4.036427872187074	0.010526598627715062	0.44214087535005464	0.010594284258513099	2.983994683835549E-5	0.4790140602707014	-50.79596554003836	189.60877006801493	358.77213345267825	13.535808666803149	5.331050665963388	5.359695609648907	2	1	1	7	4	0.14569964439691346	0.39984139600139895	0.28440666515889373	0.17005229444279385	
25000000	-1163.0311680735467	-1087.6044978796253	-75.4266701939213	-1087.6044978796253	16.807792567692296	5.69154385650105	0.013792776090596065	0.48366996255906297	0.009848661729661999	1.2431516576522127E-5	0.3387199623424273	-50.375095852952185	601.3836172049481	471.4907066019923	17.113701702059466	4.77781376684521	3.256169403975914	1	2	1	10	1	0.15541947672964793	0.3322814298844792	0.28821637757623947	0.22408271580963346	
25100000	-1151.5048585235754	-1079.9440005629015	-71.56085796067407	-1079.9440005629015	14.28026986087748	3.364999135834514	0.01083380700112171	0.44793559567521984	0.011693681494905434	2.715286250142039E-5	0.4604754042984736	-53.85611924783091	95.74645552589632	116.87151580336662	8.48448344058027	2.3566183719393194	0.7556341302518289	1	3	5	2	4	0.15065750393244254	0.4048268924981033	0.2542310095050504	0.19028459406440373	
25200000	-1162.570050786472	-1088.1711557372898	-74.39889504918204	-1088.1711557372898	16.18897922271557	3.87832816996594	0.011221799172984442	0.33215405317797475	0.011260368224700957	1.2385559457383836E-5	0.3142743015632109	-55.674365208735786	234.02237399197753	10.164076595100191	13.563011479606972	5.657825577620612	3.903210703060811	2	1	3	2	7	0.16104873994846994	0.36759822864747355	0.27964757433620446	0.19170545706785203	
25300000	-1159.5264201764592	-1092.5193335485617	-67.00708662789755	-1092.5193335485617	13.27175213704149	3.352133820576433	0.015686611024103018	0.4760644247694029	0.013082677948060582	2.8707086106078093E-5	0.38048387436899345	-54.25806520184786	30.083562928022978	19.406998236530864	5.732651870176385	1.7360760816985594	0.09777324105352102	3	3	7	1	1	0.17077773790257533	0.38516310782515295	0.2755110962504502	0.1685480580218214	
25400000	-1154.940427723564	-1082.3950425489525	-72.54538517461148	-1082.3950425489525	17.366052163389114	5.561296497314196	0.01319049679062056	0.44718395350071233	0.010148182049143611	1.9557240114349308E-5	0.4040815074974845	-54.41040155018039	94.00006593268733	4.646335603763404	4.187081166498377	9.112084263309303	9.523226525392275	5	5	2	1	2	0.17137759743947686	0.3704798841541933	0.26867580907131716	0.1894667093350126	
25500000	-1150.9163835834809	-1083.5824115530365	-67.33397203044431	-1083.5824115530365	12.403374841194422	3.958113253076778	0.014439649496821355	0.5170603966844027	0.014117735454063049	3.244217172031107E-5	0.39046715000446436	-47.25058810195049	248.74208138266488	46.11430271101138	17.881669654147373	3.0876260685763235	2.6773569280693414	2	1	1	4	7	0.18912409368694982	0.33404426857970043	0.2816904231851084	0.1951412145482413	
25600000	-1163.608561194692	-1093.5105282371308	-70.09803295756107	-1093.5105282371308	12.964223202877339	3.0487632268835703	0.01485852074391528	0.294385485827337	0.015027490018509282	1.4063818826311896E-5	0.2602191094581186	-50.42900210137552	359.77180622379854	29.382541537313433	23.934617144346184	2.8137808295746134	2.2593302930186665	2	2	5	2	4	0.1996373277827273	0.3364483156770784	0.25989964501046786	0.20401471152972628	
25700000	-1155.2107927383822	-1081.316032445182	-73.89476029320028	-1081.316032445182	16.32848953199226	3.175570078085134	0.011289479712736254	0.6032284591616205	0.010526975121230558	4.3422231391155306E-5	0.5943083185697311	-53.85583900944841	191.80246109191532	84.02304004249251	12.847024126235278	6.8972066560258565	0.40838155530444925	2	2	6	3	2	0.18355533897281495	0.3590961752125065	0.27161931668300754	0.18572916913167092	
25800000	-1160.1602640694225	-1087.1061717238083	-73.0540923456143	-1087.1061717238083	16.976439667390235	3.4016656441490474	0.010829944530606515	0.23896592832914645	0.010882594597000304	6.779530954424521E-6	0.2454004816286088	-56.95146001269548	16.394656479319778	30.42134562094424	2.754234100663244	1.9041289949792066	8.930345461413935	1	8	1	3	2	0.19588338583684398	0.3096525252448583	0.32424610197955595	0.17021798693874163	
25900000	-1153.9278387281024	-1084.4138051378584	-69.51403359024395	-1084.4138051378584	13.51489984276812	3.932318467996129	0.013063920672197742	0.4854070742823926	0.012148740000972845	4.643775408025433E-5	0.4996126405629446	-52.80628758044773	167.12784954978494	16.302936350521435	2.903307868495087	4.318455267585217	0.11544467493568998	4	7	2	1	1	0.2292020502306034	0.32858109011065045	0.24215313798619792	0.20006372167254804	
26000000	-1154.7585787868504	-1076.4898090246147	-78.26876976223572	-1076.4898090246147	18.00465906092647	4.759951100778323	0.011848358668154157	0.7115474456674121	0.009800343478190551	5.953036021515889E-5	0.730509694522732	-53.07263082333766	322.46808232097266	272.6571560901557	99.53186217528128	4.3491641217160115	1.775436124623953	2	1	2	5	5	0.20165614472317103	0.31539500295010775	0.2848995762648492	0.19804927606187203	
26100000	-1157.6447943738415	-1091.4384240549755	-66.20637031886596	-1091.4384240549755	13.947501589970434	3.5936263004983764	0.011685696358262745	0.39646849036347126	0.012244762042088903	2.5567713264094107E-5	0.4105368340705895	-50.2334210150883	57.33581225995962	30.633136844712055	10.06576257872143	4.3870276917140485	2.288903420333998	3	2	2	2	6	0.22110564010260628	0.31187100408436214	0.2686410252323055	0.19838233058072602	
26200000	-1145.9802981796524	-1084.4682209987386	-61.51207718091375	-1084.4682209987386	14.701054611919014	4.0078440006828036	0.011277016729767114	0.42917460536454316	0.010247249214340887	2.7279343599871135E-5	0.4887544044937062	-44.399645571854194	105.66651889563259	64.36063101436663	1.3233938712644233	3.072105657721883	0.5829576500024043	4	1	3	6	1	0.19423835170339998	0.32776182062464565	0.3014529139925703	0.17654691367938385	
26300000	-1179.8277416877033	-1089.95945185276	-89.86828983494343	-1089.95945185276	26.19685247887119	3.63944610499259	0.0053615546391512035	0.16542813465383033	0.0053536878076170455	9.34364047982276E-7	0.1812898322352312	-67.23335649066011	332.9405467340888	38.68718481594205	47.53701674998056	10.549684060796654	9.527992527990529	3	2	4	1	5	0.19445693085299637	0.33973755101851505	0.2902928311964084	0.17551268693207986	
26400000	-1142.255278253119	-1082.6562078479453	-59.59907040517381	-1082.6562078479453	14.2714754140732	3.8793637008151096	0.012662139509709971	0.45621503211182735	0.012099254603567363	2.873409808963139E-5	0.4174819457382397	-42.38404617951323	235.33552141113873	18.787004426187192	0.5676457575301977	1.4928351654264709	2.350455218132723	4	1	2	3	5	0.2045758304333324	0.36375058575185343	0.24248556285670023	0.18918802095811357	
26500000	-1141.6344243963347	-1078.7561849137364	-62.87823948259827	-1078.7561849137364	12.280434803060352	4.303838490953928	0.01724078076161603	0.6985844996503466	0.012714370421872715	8.557785741636409E-5	0.6403821268449122	-45.87535347977511	103.56661940749221	17.745308212692102	5.15769353224197	1.3947461246198425	2.125077886823961	3	1	5	1	5	0.19085943107462783	0.3768385662003586	0.2553153369750495	0.17698666574996363	
26600000	-1153.988894085478	-1086.1894449573047	-67.7994491281734	-1086.1894449573047	16.30317578914206	3.422741573154305	0.012123333044226265	0.4646663641808754	0.010174804419519488	2.8751507098554736E-5	0.474337756134894	-47.99269444577166	152.32437459928366	182.79647734704687	3.7208060931996383	3.6698438114047303	2.4392136141550282	2	1	6	1	5	0.21065857269261715	0.2971777577472944	0.2919004839046396	0.20026318565544843	
26700000	-1148.3902242311583	-1084.8788061122716	-63.51141811888675	-1084.8788061122716	15.50700673290657	5.18585459170649	0.010603048641961875	0.354672787503056	0.010688865622051303	1.4853884506153917E-5	0.3571433857272166	-47.12580682363931	131.1324104210941	3.506975375884539	6.714887110141597	2.7947655576547565	2.680540641602476	3	1	3	5	3	0.17694138546374533	0.31288986080754977	0.3489487512485889	0.16122000248011542	
26800000	-1178.6537090118952	-1095.3314512364766	-83.32225777541854	-1095.3314512364766	20.64185631692942	3.328287761633188	0.01096454821983336	0.22469997274440834	0.010087653199231028	4.6044186199139555E-6	0.21055365067821788	-59.209432498335325	924.1274494736255	201.9058823985253	39.01781893285399	7.309899594103425	6.387115768591624	2	2	1	8	2	0.22238408248639846	0.30788966538143764	0.2759438352822533	0.19378241684990993	
26900000	-1177.6534388805908	-1092.752753880992	-84.90068499959864	-1092.752753880992	25.95210948142273	3.6754903819026064	0.006990641096986942	0.21527319665462813	0.007252346551746057	2.834986380488418E-6	0.23131671186038158	-63.06310423456111	182.94983792720728	145.3097498989163	8.368032972000002	9.899554089868131	15.861257513709207	4	1	2	3	5	0.21130625042610252	0.30477007628233616	0.2717833141681714	0.21214035912338913	
27000000	-1160.836988951036	-1094.3853794164177	-66.45160953461827	-1094.3853794164177	14.981809300177469	4.09078903413135	0.011804246263709907	0.2349424997068995	0.01247190604427122	9.901323656648766E-6	0.2522971241674536	-51.577931585669084	45.19841312406742	7.0550970008642615	12.594713820909552	3.5924858266127453	3.286690844764671	4	2	2	2	5	0.17083645966840882	0.35714248475910615	0.27848928596695094	0.19353176960553337	
27100000	-1149.3501005997255	-1087.1156977180594	-62.2344028816661	-1087.1156977180594	12.37504645945801	3.7537865308508813	0.01606950100931192	0.25215387894508073	0.015238025001855181	1.5014507429583587E-5	0.25257891386585934	-42.5694028244476	70.84885106182539	118.56786731747837	4.126853829691613	9.391457696770198	0.5061365391385216	3	1	9	1	1	0.19144497756703888	0.31230040630545614	0.2673553590820097	0.22889925704549452	
27200000	-1154.0364642711352	-1084.2341874696706	-69.8022768014645	-1084.2341874696706	19.557190571324437	4.2699553241882935	0.010667287672229532	0.19986005798687956	0.010383205298173086	3.860129803097726E-6	0.19056805622012837	-52.21222198575079	102.09918914369342	37.4588094197912	0.7659194718767373	2.751821878778155	4.928197788643675	4	1	1	2	7	0.1701894300445217	0.3088676366089562	0.29773289884395854	0.22321003450256283	
27300000	-1148.9252695646883	-1077.5509990793244	-71.37427048536398	-1077.5509990793244	14.102134933680075	3.531106923983477	0.013677020382033216	0.6836975015246073	0.011132887183115968	7.717395532830296E-5	0.6879648617598046	-50.16471995775497	355.71035308850975	214.76439188671867	3.152480547923988	2.6093636746593347	1.5206103929116974	3	2	4	4	2	0.18024846091818253	0.333709384601999	0.2742744199902562	0.21176773448956143	
27400000	-1184.9412424814345	-1088.7285048576268	-96.21273762380758	-1088.7285048576268	25.536461066239458	4.637962941950295	0.007937926820337816	0.5337575532054694	0.007839559018308583	1.039559823547432E-5	0.40444135828872096	-67.67216112901798	402.3710149795452	545.8294469945844	23.106072107058964	44.273320366917766	10.189661385606156	1	1	2	9	2	0.19036302270932903	0.34735008417671376	0.2746780175031719	0.18760887561078454	
27500000	-1154.4764494254114	-1081.184413137437	-73.29203628797437	-1081.184413137437	15.501491978783186	3.966179348502338	0.01147209853081695	0.5260633199004348	0.01077292597996	5.680702455060034E-5	0.6517158295531911	-51.3481985939399	263.96060663572575	282.63504522673105	3.000595929063925	2.3428139339550325	4.476242167779468	2	2	3	2	6	0.18909614807416583	0.34159332914892104	0.24624324278032297	0.22306727999658937	
27600000	-1151.0197578362418	-1074.9149292122413	-76.10482862400046	-1074.9149292122413	16.204125429651757	3.741710709291945	0.012923486452245381	0.43437695382819946	0.011659751582403727	3.5096124227506934E-5	0.4971079027231811	-56.39987279309386	88.94350039889623	53.919544393395505	24.651577434220272	12.873943139855665	3.7440366330463797	2	2	2	4	5	0.18829560073120122	0.31271419985779897	0.27196974656073697	0.22702045285026204	
27700000	-1145.2460082434895	-1084.6593720248638	-60.58663621862578	-1084.6593720248638	11.477074431527937	3.552782557405362	0.019134145581461127	0.38286973775001837	0.01836172291756043	5.609240009841028E-5	0.416197283729971	-47.44080181930333	45.436250219880904	34.91462452579371	2.5792883006816925	0.8766293916713791	0.3937195154115354	4	1	5	3	2	0.21562658608292962	0.29868207806778363	0.28216524075491956	0.20352609509436642	
27800000	-1157.8100708076802	-1086.0373014913507	-71.77276931632939	-1086.0373014913507	15.508468225659813	4.311690295388088	0.015201319341665494	0.3587269224590206	0.01305700257020059	2.4750551332232172E-5	0.3670153133242281	-54.353382222776496	62.79040899217089	58.627295408665795	3.6004508105658415	4.678611668420362	3.5301687244595694	2	5	3	4	1	0.16290862706041892	0.3223478933427903	0.28751558440506825	0.22722789519172173	
27900000	-1161.2460827956886	-1087.1936384956534	-74.05244430003509	-1087.1936384956534	20.607650562534907	4.371421415802614	0.009046835963640771	0.19569257996740777	0.009417323355395099	3.066442241886794E-6	0.18943757699664412	-57.52240580553332	23.441154355307916	64.64367292086773	12.727869950583036	4.150100014259722	2.343385237432863	1	3	5	3	3	0.23660068333140544	0.30502444715121085	0.27506194020730734	0.1833129293100755	
28000000	-1163.885170831858	-1084.9765138413338	-78.90865699052416	-1084.9765138413338	23.454444771288447	2.9057002203427893	0.010879721569084948	0.5393226043570548	0.008891654891202893	2.4719707818262676E-5	0.5345971009012745	-55.2300808429786	221.14143406360532	247.0204931634744	13.424544196488867	15.486293231742362	9.4560412157506	1	1	7	5	1	0.18059151062298293	0.3566057856265604	0.2675210706035513	0.19528163314690453	
28100000	-1161.216202276275	-1088.1178177046143	-73.0983845716607	-1088.1178177046143	20.166983622439105	3.901032029035743	0.00864172171965807	0.23052010848936197	0.00856150839513227	6.313120213859912E-6	0.2902078270580996	-55.37490483280549	90.57374378724131	35.43924429548914	13.496736921491541	7.444364002327086	6.844299397733288	3	1	3	7	1	0.1943196119700342	0.3340219453980044	0.26612823072374403	0.20553021190821652	
28200000	-1154.1012085225525	-1087.549082619699	-66.55212590285345	-1087.549082619699	12.434976124311262	4.8894626886854144	0.015116326954194209	0.34065082751744064	0.014784558679504865	2.544347115497722E-5	0.32742592237361184	-46.64730456558642	190.60136323712157	14.760027465942652	2.035977975323633	8.132299723163005	3.3541790196750045	2	8	2	1	2	0.16983377699205268	0.2970991654430884	0.35175829227151634	0.1813087652933417	
28300000	-1166.246032773828	-1088.0644135446082	-78.18161922921975	-1088.0644135446082	17.985415467188744	3.355335682376504	0.009010068258524474	0.0930552317410525	0.009083126804716471	6.610309854272759E-7	0.08987720711280531	-58.716126299482156	40.74973281581329	98.17972470820887	47.20913744666877	15.1543803170341	5.6256469681587555	1	3	1	8	2	0.1989223213314188	0.30929152650758934	0.3018978527848643	0.1898882993761265	
28400000	-1152.7691853055746	-1073.8361957284594	-78.93298957711521	-1073.8361957284594	15.003551742048609	3.5978087406013257	0.011180259996846171	0.5362535175123443	0.011742798335114416	4.978336609294354E-5	0.5943322753947083	-58.94657997821995	87.53751293509708	39.75795664908246	9.765197154611055	14.635352960530827	12.669966556109427	2	4	1	3	5	0.17820507802656416	0.34425007880845576	0.2758077541155422	0.20173708904943677	
28500000	-1168.600259630139	-1089.5398617062451	-79.06039792389373	-1089.5398617062451	24.488597509217733	3.739664419739182	0.009376965756040297	0.30381936476953725	0.009288937700386149	7.927126151484382E-6	0.3098464796221835	-61.89986554078349	113.80909084243179	24.989822407243793	5.9842860617476346	7.17366368042363	3.8882066442425587	4	4	2	3	2	0.2031836858731098	0.29530255353969787	0.30716293397996597	0.1943508266072251	
28600000	-1145.9839945818092	-1082.065074357222	-63.91892022458703	-1082.065074357222	11.86543225211352	4.072952467964249	0.01984616188155529	0.5302563892857801	0.016632558154859756	7.015953400716663E-5	0.4689232489920123	-47.787381271310444	31.2896409590066	29.04452152983712	14.309906819978048	2.160156688806898	1.220515242651336	2	3	1	8	1	0.17326584647156285	0.3523129728628925	0.2867196605098222	0.1877015201557212	
28700000	-1170.4956392880129	-1083.841233030565	-86.6544062574478	-1083.841233030565	28.8518025213119	3.7409477567059755	0.006177102969218609	0.3300135407702548	0.006227795639060159	4.745045251563301E-6	0.3666560199500544	-61.43508513741139	377.46854416782656	216.20716096549307	96.94925434962794	9.845445988232527	8.513414881020665	2	2	2	6	3	0.19964497917401033	0.35958393109649633	0.2462380546104228	0.1945330351190693	
28800000	-1152.9692540600363	-1083.189316529378	-69.77993753065844	-1083.189316529378	15.768815345866605	4.291304519533601	0.011236736725878722	0.34960184460904714	0.011704375403850496	1.534484243726539E-5	0.34706433208449433	-51.611653548288736	157.40402255387593	24.19799137776133	10.189976617646243	5.411318108259567	4.7718532789908865	3	3	1	3	5	0.19089859698111472	0.3595589209705605	0.25903351590867746	0.19050896613964613	
28900000	-1175.6829513715995	-1080.6786292002755	-95.00432217132405	-1080.6786292002755	33.13030278124839	3.5120622368626986	0.005646333246639678	0.5487585730915476	0.005292092847000128	1.0352169177827399E-5	0.5834723136811814	-72.73356473690556	47.1691034534077	97.66663097888546	20.28322299937117	22.474409057294118	9.292194309276937	4	1	4	1	5	0.16727933403358852	0.34952101349830367	0.27658305412999074	0.20661659833811594	
29000000	-1150.8235074881138	-1080.7046077858934	-70.11889970222038	-1080.7046077858934	16.659517629572164	4.700512302717024	0.013976380923992365	0.5651084762342193	0.011861317834515297	6.941566436981543E-5	0.6055407209483262	-52.84915566979457	63.38037799528619	7.904319148159564	8.867938149998732	7.053944575869271	5.523450148020101	4	1	5	4	1	0.19600987046265417	0.3388155527677344	0.28752093884593616	0.17765363792367408	
29100000	-1152.2246969052078	-1075.837439123016	-76.38725778219163	-1075.837439123016	21.95812328702278	4.258234196717843	0.01195289163839687	0.4267462768195863	0.009924607295567139	1.4175013475281498E-5	0.3667662676280459	-54.46973394981718	39.96885523758685	169.69711738739346	11.607953187868778	7.865391239491091	5.678017207142054	1	4	4	1	5	0.19451821745437203	0.32219355543302286	0.2654884556875326	0.21779977142507137	
29200000	-1150.1909896578738	-1078.3305167016417	-71.86047295623206	-1078.3305167016417	14.98747076665529	4.373575636165903	0.012532957490147607	0.4280107305549405	0.01238258881139724	4.201100073233671E-5	0.4833441329503142	-52.896801118778136	139.96292347687	42.39671967720002	15.741702322245935	6.635317777220812	2.2430443426053586	2	1	5	5	2	0.18727351604573045	0.34257857821941046	0.2682172613120439	0.2019306444228141	
29300000	-1163.7393062923036	-1086.1805229052054	-77.55878338709817	-1086.1805229052054	17.57364398162961	4.011185420133106	0.010768378451307395	0.18542572524650566	0.010511037998438232	3.978586434575648E-6	0.1923073779568603	-57.10035178546735	76.99588859398214	148.41218905921477	9.560344003200953	12.399564089209985	8.166500929539563	2	3	6	2	2	0.19697205227284414	0.3547405771838863	0.28901883554079566	0.15926853500247276	
29400000	-1170.4312623793605	-1089.7355037240534	-80.69575865530709	-1089.7355037240534	20.46113430691834	3.8521220758778134	0.008182882865878557	0.3498214255715999	0.008647212752747565	8.754089678032017E-6	0.334669780147986	-55.11699526803135	101.61729266818222	162.79747906639258	370.6159101653038	7.846177099778958	4.277076479409923	1	2	1	5	6	0.1824303338408304	0.30007819995585744	0.2961447334011543	0.2213467328021567	
29500000	-1143.002574596615	-1085.4494240903146	-57.553150506300426	-1085.4494240903146	14.726518504976234	3.2089915219372775	0.013818027450894261	0.5135112545930857	0.011652849044443452	4.5702084245355237E-5	0.507239469104901	-41.69010620859775	95.32410027657451	3.157308097959606	0.7744112256897697	1.0121489399968668	5.036178386696166	3	5	4	2	1	0.18885656534864464	0.3902834019805521	0.24000804068356302	0.18085199198723909	
29600000	-1158.3775855382958	-1086.804882675148	-71.57270286314764	-1086.804882675148	16.730706525872126	4.1444177325174865	0.012130871942564824	0.3545489589984814	0.01058799421203543	1.0852267877114949E-5	0.3094332099687429	-56.6926106661618	83.19692411736673	4.7436475438883114	5.36853334870333	4.725561316004819	1.4113276882667825	5	1	2	6	1	0.19176931201075634	0.37931834219742444	0.25915076730560777	0.16976157848621026	
29700000	-1165.582032749298	-1090.5541657283245	-75.02786702097345	-1090.5541657283245	17.58430119288202	3.266962408752761	0.012598552091050791	0.0013571622122902564	0.012600936689633644	2.398652055606174E-10	0.001229110283149846	-56.594320929392254	138.35124185772347	85.27030734125138	96.71810236590302	9.457418327485508	3.075200027499498	2	1	2	5	5	0.17655664976997038	0.3524600186615505	0.27395078723023564	0.19703254433824235	
29800000	-1147.975816062579	-1078.8670762688612	-69.10873979371787	-1078.8670762688612	16.364293631593238	4.250176032765599	0.010758246699871207	0.6585064722421103	0.011341974752643575	3.844110066302144E-5	0.5686734900497348	-50.94520273250529	61.44753311948781	71.07342708464486	6.8954894588602285	3.5768839558366627	2.654641943963854	1	3	5	5	1	0.14696392269834693	0.3103566019982358	0.3333600428378973	0.2093194324655187	
29900000	-1161.3408430326515	-1094.3920523102142	-66.9487907224373	-1094.3920523102142	17.973913543503002	4.4024177785475755	0.011328059951635975	0.001325468064037049	0.011330183149415347	2.21282791270385E-10	0.0013131367979598854	-52.14836001441161	51.65528331239514	87.17166317167825	4.285541000743638	6.406142619861416	3.043381758315008	1	4	6	3	1	0.20079274128682595	0.30625867927248895	0.31526985018154075	0.17767872925914305	
30000000	-1157.527880785698	-1082.6205869869414	-74.9072937987566	-1082.6205869869414	20.80427661933983	3.0450547286969964	0.009005156193512293	0.4838738422726496	0.008934417444614115	1.2083416601419084E-5	0.4149684592466793	-56.40248354106289	116.61702665006938	8.220687129358609	10.079160030153425	6.342872047124245	11.497086599898706	4	8	1	1	1	0.20258903223483402	0.3153674209521879	0.2689734180327242	0.21307012878025242	
30100000	-1159.636794538365	-1086.0924706639958	-73.54432387436928	-1086.0924706639958	13.255105774213268	3.843412878374482	0.009865213492218793	0.43212940098073527	0.011806564078122595	1.9929437190421816E-5	0.41944154813802387	-53.33998584145302	100.24479488719602	64.96918784346133	30.154721046619855	12.948354999259843	3.5648592290891017	2	3	1	5	4	0.21966719326532846	0.27363969004226446	0.27569736052239235	0.23099575617001322	
30200000	-1158.3217075569464	-1085.5244504600219	-72.79725709692453	-1085.5244504600219	17.535806777104124	4.847384222727622	0.01086368818925583	0.3719539288210937	0.010143623876246316	1.675544962697893E-5	0.35476668326614785	-52.95142284851734	111.54926080364318	90.02508884685766	3.010729514398896	7.833416959316878	1.623269043320235	2	3	3	6	1	0.16736951282298457	0.3534888783652678	0.28820708082870816	0.1909345279830381	
30300000	-1154.681485233525	-1079.8978843308503	-74.78360090267478	-1079.8978843308503	17.4378414708711	4.106405687530905	0.01023699148566442	0.44234635668552946	0.011385774477431259	2.534943723682177E-5	0.46651107760852895	-53.20748181210782	32.99868384169515	85.99873715089538	69.49212173599425	11.669563222313743	8.18757944802096	1	2	1	6	5	0.1884256924016548	0.35009914440794654	0.27755225285552904	0.1839229103348683	
30400000	-1147.86466850657	-1084.478911899964	-63.385756606605995	-1084.478911899964	14.499138813444976	4.7774850502118165	0.011234001290432831	0.4178830354979212	0.011669013853451912	2.27865561952404E-5	0.4116485937347569	-48.4265010414572	129.06048311810432	1.7090553543091336	3.166554995770199	2.782922502152617	1.4240565119762483	3	1	5	4	2	0.17731292841519555	0.33973393388777584	0.285288372230208	0.19766476546681921	
30500000	-1181.0031217348821	-1089.0281015790558	-91.97502015582637	-1089.0281015790558	21.500474406620388	5.603753907705904	0.007479162189731053	0.27891889664623926	0.0072232464058914056	4.058417028176032E-6	0.2725563391451523	-67.00882952790171	166.75356364251215	161.1635516772601	45.94207825391312	21.40288963596864	40.793054364989075	1	1	8	4	1	0.19753522660612716	0.33535692106411724	0.27972728172395694	0.18738057060579733	
30600000	-1165.6388253446207	-1077.7374996804108	-87.90132566421005	-1077.7374996804108	26.104497832420858	4.71273045782743	0.006296187743100584	0.5476283850195444	0.007743593480189452	1.3967541513180502E-5	0.5179822455163369	-64.09097789123355	253.82635318747882	119.96714655760995	43.953927796363395	15.179546611505174	1.1401527173746833	1	2	3	8	1	0.1750864365148478	0.3730026233114349	0.2623526051546695	0.18955833501904648	
30700000	-1147.489505554357	-1074.1843601030946	-73.30514545126236	-1074.1843601030946	17.82074339829897	3.268415753431207	0.010698449465901544	0.46360645490305424	0.010505290736155835	4.008287318818462E-5	0.5246594741064562	-55.057730394883464	11.185226410932597	61.311648982062856	5.041508529071856	3.7345931385260225	4.1357509769609555	1	4	6	2	2	0.18689580839952707	0.32800854123707596	0.2762978861214498	0.20879776424194585	
30800000	-1171.2762740110718	-1086.1975334038195	-85.07874060725234	-1086.1975334038195	20.320165526985814	4.462764058067398	0.008432256299345775	0.17872042199504534	0.00792456800293876	2.8310612072309976E-6	0.21020751703376098	-63.326816818593976	105.22759426736208	23.88677143785596	70.41680296540012	18.81654541417532	7.668583963358769	2	2	3	7	1	0.20142273302294791	0.2877188239226837	0.28947707537128814	0.22138136768307892	
30900000	-1170.1849450222894	-1087.9391678563727	-82.24577716591665	-1087.9391678563727	26.87044756200054	3.439708126895098	0.00575983733047517	0.6196537559113208	0.005892429029799335	1.5696207130146493E-5	0.6943229936193143	-62.709860051642146	269.485606625971	45.73648359781906	3.6586588742516573	1.5092048644960334	2.8960556297459967	5	3	3	2	2	0.1729351170570106	0.3685351936379282	0.29085993675212596	0.16766975255293393	
31000000	-1162.8290810241913	-1079.3549566249453	-83.4741243992459	-1079.3549566249453	18.51466414841166	4.710700356111384	0.009550514840990183	0.5756301779218476	0.0107380731242803	3.964421533710864E-5	0.5805781317833407	-61.54519365151445	121.76202442622156	11.854962756969268	14.848598866060536	34.60675142568168	4.195281459159887	4	2	7	1	1	0.18421124036224754	0.31888625164349466	0.29110246200519063	0.20580004598906584	
31100000	-1164.8304047313698	-1086.6048157963332	-78.22558893503651	-1086.6048157963332	17.962957227149765	4.900629643334759	0.008769860771823259	0.4405624777619502	0.009804928559613228	2.0004332668596768E-5	0.48906276721577135	-57.84859775498008	64.63071385872567	23.270919551954904	36.47555244052696	20.141971052304235	7.798053934927284	3	3	1	1	7	0.15426787080256152	0.30241479836828045	0.31309924105075615	0.23021808977840058	
31200000	-1168.8440462936228	-1086.2155880693626	-82.62845822426016	-1086.2155880693626	17.743876084605127	3.811337471240068	0.01060826100724441	0.2472285970263804	0.01056181616203663	9.439542209701104E-6	0.26983197511557516	-61.4268477083454	148.71497918129188	144.6421396649926	28.67205450258272	14.679694571999997	3.24206263181004	2	2	1	4	6	0.22367182695754587	0.31103978218060363	0.2931772062510852	0.17211118461076408	
31300000	-1166.7876212326032	-1089.2313242910034	-77.55629694159995	-1089.2313242910034	17.22356809084292	2.9423887453242794	0.012414022459261948	0.19772993756426202	0.01209684750886249	5.683087047372345E-6	0.19533979323596518	-57.927275150235836	198.45589739465436	62.82132274219268	29.093003807818647	7.9820284076896435	4.685841480420604	2	3	2	2	6	0.1615280104071321	0.3635057609391797	0.26619640004889367	0.20876982860479343	
31400000	-1150.7997600756762	-1085.0396279371093	-65.7601321385668	-1085.0396279371093	13.185315688905023	4.248270466228586	0.015806781694192834	0.5705542611359711	0.01282014639144131	6.25573784851734E-5	0.5338714275510305	-48.50115887957545	123.05980071251716	29.46464747229703	11.816767806023753	0.9219436429470016	1.0467326902234266	3	1	5	3	3	0.22467451069492467	0.3594369431619642	0.24246919196495056	0.17341935417815943	
31500000	-1158.1837788599514	-1087.7766396031027	-70.40713925684874	-1087.7766396031027	13.136559091160928	3.37792491088735	0.015962904418198583	0.42494491888043867	0.013392025808916193	2.581553741293826E-5	0.36564185171028796	-51.30200963177787	139.53042417705197	32.52535737407304	19.8892143083324	4.084646586612911	4.365272403060372	4	1	2	5	3	0.19742828363681378	0.3835915569067338	0.23936476838311638	0.17961539107333496	
31600000	-1170.1559055637429	-1091.287181197477	-78.86872436626605	-1091.287181197477	17.58976417440844	5.068286490042733	0.009338149575063112	0.5905465968948861	0.009877448837940065	3.57254692504809E-5	0.6463429878327911	-57.712704500085685	205.6142787254113	94.94258106520206	25.303538799613133	3.897950673875097	1.9853946666691962	2	3	4	3	3	0.194278226815317	0.32092470828430164	0.2719422114267869	0.2128548534735934	
31700000	-1161.1293195809474	-1081.4444585310262	-79.68486104992112	-1081.4444585310262	21.04040154423312	2.9063276616904163	0.009087998346866	0.41067165143004475	0.009953323661095588	1.6095499167330806E-5	0.4464823913640451	-58.92242559121317	183.76195206204744	69.43825936971955	33.5777169387709	10.86520950085523	3.775461559510724	2	3	1	7	2	0.17658262270733865	0.3163492978138076	0.30146655325827953	0.20560152622057312	
31800000	-1165.0253156097942	-1082.558300708812	-82.46701490098201	-1082.558300708812	19.98156259446485	4.021263011041017	0.007910833891525632	0.38917098748705625	0.008272345118632365	1.648923750007716E-5	0.44372994891594797	-59.581340818860184	43.66460144397442	143.86467080235198	65.94598654990344	11.868344541936178	8.371416304451778	1	4	2	6	2	0.1649573910080442	0.3489763947130857	0.27215511840272516	0.2139110958761438	
31900000	-1151.3173787421247	-1081.3182279783477	-69.99915076377684	-1081.3182279783477	14.717930765508145	4.1708808770818955	0.011046464037891024	0.5287058031366911	0.013177836567569944	4.778872188890685E-5	0.5376202622776619	-51.18755599511704	179.14274913292945	26.01409120735572	15.596020699000434	2.236763492266034	2.8004697740867273	2	2	2	3	6	0.2175161327185793	0.3400069746843539	0.21615355444345216	0.2263233381536135	
32000000	-1159.9863126500497	-1077.462754509986	-82.5235581400636	-1077.462754509986	17.775407467869705	3.2037181657781333	0.009647825917330637	0.63103484875026	0.009260061238331618	3.763176842779717E-5	0.684914204718895	-60.131344930010115	190.6139911631042	47.30016917518624	14.387578035753343	26.642596246716366	4.343218268023527	2	4	3	5	1	0.20284444567068258	0.3363032066892911	0.2910000431108739	0.1698523045291514	
32100000	-1164.2980243119664	-1088.8015407720443	-75.49648353992215	-1088.8015407720443	18.094956010358285	4.288788205998843	0.011573832943183761	0.2702510690653399	0.01050871802458686	1.0096377578221552E-5	0.28942947377381595	-56.97988648376742	99.61414833575516	33.26942072086108	24.105024457410998	9.406175257015825	3.623092113056605	3	1	7	2	2	0.1373482937391221	0.3520456199480996	0.3070018635238105	0.2036042227889668	
32200000	-1149.110194725342	-1074.9906802661196	-74.1195144592222	-1074.9906802661196	15.322454958794767	4.031161106494299	0.011119507912639744	0.47618352913022804	0.011964846522458161	2.9396409049421608E-5	0.4591976903868333	-52.50012621492943	194.02445828436709	145.98426846040505	9.868087140577364	8.765912899846457	5.907310945656937	2	1	2	6	4	0.19399653971589817	0.33552310924683776	0.2688210068322004	0.20165934420506262	
32300000	-1172.6192049900037	-1091.9483877626299	-80.67081722737379	-1091.9483877626299	24.918193698783877	3.6791238800945556	0.0071689721295135145	0.1927700840896749	0.007171625590561344	2.2213222800386414E-6	0.20662010378285112	-57.080847361425	227.2801065352246	3.695765604068526	16.245512185740758	37.688556409091404	1.5638528455441836	2	1	6	3	3	0.16790003010876461	0.3521477895443429	0.2826521297951332	0.19730005055175825	
32400000	-1152.6005988863915	-1080.0519543039134	-72.54864458247803	-1080.0519543039134	17.24815640205429	4.558927967442632	0.011569715083258842	0.6276425154953515	0.010875529603122247	7.225290359945127E-5	0.7448449564538241	-54.74776351217041	57.37279452067095	18.610318039993782	13.204444488696799	8.404636232427697	3.7227575187450577	4	3	1	5	2	0.19170144641186945	0.30374646240068537	0.2778674468399237	0.22668464434752042	
32500000	-1157.7672238720304	-1080.3611626716522	-77.40606120037819	-1080.3611626716522	19.06751330866683	4.349788388123707	0.01119141480645416	0.3559247106014997	0.011147155169252614	2.2190839755348696E-5	0.43090996331851306	-57.812502013288245	62.86412726583097	5.148229832460393	10.6300794458897	21.25829907463943	25.472208969633186	5	5	3	1	1	0.19932703346369093	0.3586803700517745	0.2666399460653811	0.17535265041915227	
32600000	-1156.797519138228	-1080.2234083431258	-76.574110795102	-1080.2234083431258	19.95567980347624	4.7505761169064575	0.011885335186294279	0.6072559328933022	0.009843680728307843	5.4479571257567744E-5	0.696416641563517	-61.56740464210501	50.47878190482597	7.427208993939219	2.779255197610672	4.700040957184927	1.9752774448585244	8	2	1	2	2	0.20454769481982246	0.3294639514963238	0.28348783844458175	0.18250051523927083	
32700000	-1148.2478326866485	-1084.921424192215	-63.32640849443362	-1084.921424192215	14.152785239522588	3.1126933961914776	0.01680891526276113	0.41670856096310516	0.014610843006358778	3.2685062784186815E-5	0.3757957761341996	-46.81212474525437	88.37907594496119	19.469342132476996	0.857171332228437	2.9127858547296137	2.3308137427480564	2	3	1	6	3	0.17871770951601093	0.3398863138299172	0.2715869483905987	0.20980902826347197	
32800000	-1162.2828621269935	-1093.768706681318	-68.51415544567537	-1093.768706681318	14.666087245293461	3.5272316332470157	0.010805306324631317	0.022460407838842268	0.010779545209442517	4.809102508994153E-8	0.020375470168576756	-55.230157663374	108.41741160979713	8.542000077533404	6.46070111022826	4.181004399145796	2.0637980343126396	5	2	1	6	1	0.17633063185165293	0.3517164302566746	0.27210610224389453	0.1998468356477768	
32900000	-1150.429222126872	-1079.0547800872819	-71.37444203959012	-1079.0547800872819	15.87141381715211	3.565361323054669	0.012196087868834726	0.4380337834995235	0.012302888341535341	4.220114678246565E-5	0.5066386689428162	-53.833026125009624	22.472367373054148	41.36358523708546	33.951696975694965	4.711390315555346	3.3167494753577866	1	4	2	5	3	0.1728746859717005	0.30990692489151683	0.31734373306175645	0.1998746560750252	
33000000	-1155.3366401279786	-1081.8503281436401	-73.48631198433847	-1081.8503281436401	15.359287476055304	4.021049933118149	0.012947174426513277	0.5167742858532659	0.015682333611640478	5.77498157686306E-5	0.5330269275041162	-53.892051054771926	80.65784781812526	15.469373671302911	10.733270104655025	5.622871838174933	17.28786452173238	3	1	5	4	2	0.20779791408725587	0.2942905753404446	0.3031448055587078	0.1947667050135908	
33100000	-1149.1997104558168	-1088.0170694954402	-61.18264096037669	-1088.0170694954402	13.04063833903436	3.672638294398316	0.0163140022781097	0.4022025486376459	0.016754858537975516	4.848747081715737E-5	0.41095602999489544	-42.981405900694654	56.40636378732959	101.1452628652238	4.231364494669375	2.5386755156732117	3.6259847463748374	1	2	9	2	1	0.17542376244445587	0.33315877212290645	0.27959886350775603	0.2118186019248807	
33200000	-1154.025725010399	-1085.6373775896554	-68.38834742074346	-1085.6373775896554	14.288491646512908	4.058721857359224	0.012879563701564765	0.2561122976080062	0.01181467261622444	1.278905758806739E-5	0.27970302874283437	-49.32713674314678	149.7161430330957	102.69047504885799	7.3935822108925775	4.785379694692105	4.540124811090039	3	1	6	1	4	0.1879047830176588	0.34868911507798694	0.24815129878627398	0.2152548031180794	
33300000	-1159.6351909901282	-1083.9838804846497	-75.65131050547838	-1083.9838804846497	19.203128569464305	4.243064871051048	0.01036240212575468	0.13503528095240155	0.010311212709102537	1.975391198448318E-6	0.1389210851164444	-59.56660725608317	94.37928249384629	44.59785053487081	3.6222637160119926	5.200757251508901	2.2327700474188763	3	3	1	6	2	0.17536633259457285	0.30766613182013536	0.3029302067678669	0.2140373288174241	
33400000	-1154.1930143326695	-1084.657447860599	-69.53556647207063	-1084.657447860599	13.099535610692604	4.065906401593498	0.013885793401918464	0.2419201918034197	0.0135543472998064	9.973406059908828E-6	0.2332261881791693	-52.28771492139488	35.94123320106971	18.149738780803727	23.71745201656379	5.640392984007343	9.76147262969799	5	1	1	7	1	0.19705593656188736	0.33211669115850256	0.27020201264852745	0.2006253596310818	
33500000	-1151.661718006177	-1086.3322410444337	-65.32947696174332	-1086.3322410444337	15.607606524780293	4.4739604412033795	0.011137564375449178	0.4441003475912575	0.01152416734817195	2.034573822858601E-5	0.3858571775047748	-44.10822517675678	205.13236386705356	302.0647885317768	7.418600096020306	3.199596826521699	1.5742080884413536	2	1	1	4	7	0.17784941162619378	0.34514666537257177	0.269246202305911	0.20775772069532256	
33600000	-1160.8451112150847	-1082.5355899700924	-78.30952124499221	-1082.5355899700924	15.737929878657274	3.103584820947776	0.014241522913600847	0.8075881459319175	0.010269940106190496	1.2064703259141813E-4	0.9091091451931306	-55.004664956412704	273.252573655235	123.32414416791566	12.065607565513467	12.486751735048566	5.117581431978027	2	2	3	3	5	0.169558307340636	0.3665395694459956	0.28936965645627427	0.17453246675709333	
33700000	-1184.6153811118054	-1096.6356639905957	-87.97971712120962	-1096.6356639905957	23.917468542664537	4.208294716814137	0.008829716612273638	0.31523638088330885	0.007771832188365526	8.987457033383194E-6	0.35621083474339843	-69.23025844749316	109.56339090618455	77.36567691468602	7.195327417234326	7.26056563082333	3.6783876402963243	9	2	2	1	1	0.19578861314502605	0.30331831708504337	0.302549171674101	0.1983438980958288	
33800000	-1170.7516232514156	-1078.4814642102772	-92.2701590411384	-1078.4814642102772	27.218991967553148	3.2178601765735464	0.0059655304732319945	0.3352826428398548	0.006087287715046045	4.9257904097805245E-6	0.36670997655597143	-67.87988495045781	132.6750131672024	92.6680013468396	63.045859245768746	71.34517267170803	8.231408670935654	1	2	1	6	5	0.19110297729917688	0.35316628794545457	0.31598149383174123	0.13974924092362648	
33900000	-1149.2656034813967	-1080.1109624711162	-69.15464101028067	-1080.1109624711162	18.298562885156972	4.069902743834836	0.010190318353725233	0.563556617472868	0.010457640243154539	4.63025717988696E-5	0.6510123380483355	-50.917151046696766	189.23440134594497	12.19306712670483	10.918810629052002	1.9029220755789742	2.8883475577889777	3	1	4	2	5	0.19805296115603777	0.3148224167200583	0.3048106220846066	0.1823140000392966	
34000000	-1156.1985696585966	-1079.7923120788755	-76.40625757972107	-1079.7923120788755	17.776936419844	3.6964189194230075	0.010669790051734823	0.5144677042226008	0.009810979841003955	3.4005916177481595E-5	0.5685567261815114	-53.994918909004575	199.31188798330794	325.502221668801	12.441618404500295	4.529975474366976	3.1295532620733786	2	1	4	4	4	0.18501662380811085	0.2760057450260556	0.2996353479322481	0.23934228323358456	
34100000	-1154.4956613584845	-1086.5414806459883	-67.95418071249621	-1086.5414806459883	11.299818173480146	4.239940363310168	0.018086788795632882	0.4432906822408251	0.016300511437918108	4.619334392373895E-5	0.4053271281137352	-48.003642531317354	126.31951561543919	85.72677971664847	26.58488812080876	2.7046996495113937	1.7117221005587004	1	1	6	2	5	0.17432610890203853	0.32714944053963313	0.28817060878107525	0.2103538417772523	
34200000	-1165.2985790000548	-1088.165749507988	-77.13282949206669	-1088.165749507988	18.722586449711514	4.127703015823374	0.009771802094634085	0.2627470709773864	0.009965770267047385	8.205095249182678E-6	0.2820353344706059	-59.87901510366109	58.808049223526005	47.47242935631734	9.56521025396576	8.59656845358483	4.11896774559278	7	2	2	3	1	0.2030477413901975	0.36313826081032	0.24780347934273705	0.1860105184567447	
34300000	-1153.367399544217	-1079.8804225747576	-73.48697696945943	-1079.8804225747576	15.973131339360013	3.805473050686161	0.018392617178521087	0.6218580719150706	0.013531428433676048	1.0571052093409126E-4	0.703378926003348	-52.64927582673191	278.08076722172524	13.785489804760898	4.7634406434058	8.078299998487198	7.0079805849652175	3	2	2	2	6	0.19708521058459333	0.3606503348391103	0.24174997962680272	0.20051447494949307	
34400000	-1165.5226731051653	-1085.1804498595482	-80.3422232456172	-1085.1804498595482	15.964902101561227	4.034298890067739	0.011479359227853373	0.43816042701211555	0.010786941029720802	3.5448474410190965E-5	0.5102034446031589	-56.846988697907264	551.4498312215095	110.2803642026779	48.106876821747164	5.5008046761711284	3.8831856848993556	1	1	3	7	3	0.16340337385486103	0.36759955951715306	0.251239583618257	0.21775748300972847	
34500000	-1146.71497731115	-1078.7571662012335	-67.9578111099165	-1078.7571662012335	13.454931764587073	4.335530886531058	0.011310374904037544	0.5457404108115543	0.013048008019734108	5.5818429607418575E-5	0.5771859009120984	-48.423367426068936	93.45013437239935	27.76624447031692	41.00275600409405	4.011197063492126	2.247701356990577	3	1	1	5	5	0.17122460335986803	0.3283140162604388	0.28992497807327305	0.21053640230641973	
34600000	-1175.4288761372088	-1093.6712542493594	-81.75762188784935	-1093.6712542493594	16.868101095563436	2.9788966424712524	0.011831939511100118	0.0591671386358051	0.012004819513003587	4.566479275055202E-7	0.05585153599461291	-62.65673229279119	110.64857926516495	73.41850078162773	20.36817175238226	19.895581501692575	11.685099353945967	1	6	2	5	1	0.22278334757862597	0.3181821492224055	0.29405411716849983	0.1649803860304685	
34700000	-1150.5905663498402	-1077.3255160041365	-73.26505034570363	-1077.3255160041365	14.891587941080655	3.8464627902386166	0.010462574880586162	0.4641052794384811	0.010977754749826358	2.6397420181087835E-5	0.46556215296857606	-56.80055565375855	46.12776802000196	27.544644788166636	8.8240588699225	6.151819004512059	4.502633610212497	6	1	2	2	4	0.1757956590676666	0.3347578751975081	0.290832668741788	0.19861379699303724	
34800000	-1152.4050157888553	-1084.0014610722023	-68.40355471665289	-1084.0014610722023	16.74360019462609	4.408020888386729	0.008570998529284142	0.6174958853519054	0.009273972436667683	3.937112671146012E-5	0.6721087388717231	-48.07380858598096	218.99005115254388	19.73569533518799	19.137273964536238	1.1379460081033208	2.7887726754953293	4	1	1	1	8	0.22021933182653272	0.3300213090580248	0.2886234774618362	0.16113588165360623	
34900000	-1176.1205544058062	-1086.032828880148	-90.08772552565827	-1086.032828880148	31.9397622275607	3.952758678367632	0.005314460412808287	0.39045658057509813	0.00522407819309746	4.831724571579912E-6	0.41018294370620095	-63.051889924962	509.12690755652324	507.00982951202684	1.1947030832365637	4.742127458486562	8.80206085970277	2	3	2	2	6	0.18093530995936236	0.29255084205541043	0.2886350219318058	0.23787882605342126	
35000000	-1168.4383869816054	-1082.157361814914	-86.28102516669131	-1082.157361814914	22.49460510449302	4.159277181719124	0.007340078955617051	0.3418405313349508	0.0071255161722303334	5.73276604408541E-6	0.35009284044497674	-67.14935084205442	48.73932538191492	34.495955799087724	18.31935128500036	25.305315616875063	1.182323740343747	5	2	4	3	1	0.16951230847252585	0.32569851693158275	0.3059483070086867	0.19884086758720457	
35100000	-1162.4405501243527	-1081.0489537986416	-81.39159632571118	-1081.0489537986416	17.5751318245138	3.7703890830689013	0.01681348429108998	1.0381764514330687	0.0088060106525016	2.7784242876790084E-4	1.2536835081472248	-59.41076900204658	146.95923881870135	34.269942903371955	38.188428260774835	5.694644104361873	0.6539587577609665	4	4	3	3	1	0.1702737229880849	0.3604155152798134	0.2635596209512191	0.2057511407808824	
35200000	-1174.5573913937583	-1082.2654436276555	-92.29194776610277	-1082.2654436276555	27.960822610466646	3.5485495179080453	0.006354169326181832	0.3820771142936876	0.006450722247731028	7.367289017100259E-6	0.4201359749495242	-69.33368575480078	305.150743240466	63.99890745956709	49.65440368546102	10.896346788934068	7.049974617564441	2	2	5	5	1	0.16921392644420816	0.35459424023016106	0.2852779181061073	0.19091391521952336	
35300000	-1157.2001107665749	-1084.5677261612934	-72.63238460528154	-1084.5677261612934	18.018032555699985	3.167434872852404	0.011679787727666393	0.7874050317513543	0.01006496207075789	4.424672742324528E-5	0.7046082149880172	-56.54505378604462	79.49762870943235	20.046095131339587	6.75808293142952	1.8242579524863314	1.689831028717577	5	3	2	1	4	0.2112266922027967	0.2673543118301994	0.3168958620848469	0.20452313388215698	
35400000	-1159.6724155181685	-1081.5852748732273	-78.08714064494112	-1081.5852748732273	15.994630972576694	3.847215618851105	0.010526300403873375	0.4419485323824018	0.012317342374072287	3.3534551015553106E-5	0.47779108080423516	-54.47778919731842	326.7165610776106	31.706738077956697	9.669422161747818	17.52100602242861	37.89920155183018	2	1	9	2	1	0.16732902196878682	0.34257803793847497	0.2947994699151836	0.19529347017755455	
35500000	-1159.4019841889335	-1090.0797009220432	-69.32228326689028	-1090.0797009220432	18.026803046844815	4.100095931664383	0.012752567109261584	0.2526956875650366	0.012639577869727019	7.417132332161235E-6	0.22243146204220174	-52.66735106782815	142.8778959185578	11.797687035007607	3.6108935288040955	2.9682709410242536	6.5286281651780715	5	2	3	3	2	0.19772907438499296	0.3540896023272552	0.2740045803001696	0.17417674298758215	
35600000	-1151.5066124077787	-1084.4700892184082	-67.03652318937037	-1084.4700892184082	10.699961018202492	4.457519823724565	0.03530543870247742	0.830877846482381	0.024258893998800057	2.748047052454979E-4	0.6498528561687936	-45.051540278571956	40.11712567693196	22.77965804395898	7.410372428003185	14.51714527047582	5.141887803414332	3	1	2	1	8	0.21453448867273092	0.31282764483632564	0.27215291785259416	0.20048494863834923	
35700000	-1170.8773026298638	-1082.9437357113395	-87.93356691852425	-1082.9437357113395	20.77391914349949	4.9445600897827156	0.009000264065837534	0.3506040599809399	0.00926556600175784	1.0346713168159553E-5	0.3674862895479588	-61.873384328581444	187.45206340734052	417.44646059422473	71.9108608592161	25.850976073538014	4.91730659346943	3	1	3	3	5	0.19329089672372982	0.33637844106195613	0.2960019571275252	0.1743287050867888	
35800000	-1157.5085062833173	-1088.8777631021233	-68.6307431811941	-1088.8777631021233	17.086435379246446	4.143079961359197	0.010347713221037193	0.008953714930119448	0.01032681345784042	9.475536035121598E-9	0.00941198450084708	-52.95311258678425	123.91621402148314	40.25170094454319	2.8043984608432404	5.068872340770209	6.383101412832731	5	1	4	4	1	0.1856998410540072	0.36461857190708247	0.24162902378451542	0.20805256325439478	
35900000	-1166.2446729457586	-1094.529708412297	-71.7149645334617	-1094.529708412297	19.285319309813882	4.461612629502748	0.009681583154056083	0.06852535194403052	0.009669858522884487	3.62449507279368E-7	0.06247290163394641	-53.9089588205583	164.66650592771893	8.300197511964367	5.768319383854701	9.343157148445794	15.933878081450255	3	3	2	6	1	0.23453801542101313	0.3356474793936608	0.26772949991137346	0.16208500527395253	
36000000	-1157.6313404201096	-1081.7428492866184	-75.88849113349116	-1081.7428492866184	18.958339059389214	4.522834387881528	0.010061865619562266	0.509359699093396	0.008878718983991825	1.4562791499685143E-5	0.45083493533615127	-55.61215248348668	168.08387206311744	69.23976017522695	24.13558922891129	6.253938862402273	1.4997186145880628	3	3	1	7	1	0.14928660193374438	0.348893491308673	0.31095251952844855	0.19086738722913407	
36100000	-1170.4679740739934	-1086.4244558959078	-84.04351817808553	-1086.4244558959078	19.27153470334372	4.214252012444137	0.010647376385426968	0.10382523676335405	0.010477307962094342	9.84632086312282E-7	0.09388510154102489	-65.23563540179849	28.208795976288652	33.30198602300456	56.50869570899281	12.088722133151839	16.643921997739202	1	1	4	4	5	0.17432694127293957	0.3349884603426294	0.28395414502997296	0.206730453354458	
36200000	-1177.107558558581	-1091.9001872961494	-85.20737126243175	-1091.9001872961494	24.023892591903717	3.9224415237489265	0.0070332351319295095	0.08340879290059253	0.0070289708787671604	3.687644783048231E-7	0.0859522015642997	-64.80627478961634	280.8954538928293	16.37979305181725	14.521931696351581	14.65282556526671	19.6470758352278	4	3	5	2	1	0.15687829717484478	0.38740526228785943	0.21984385491401237	0.23587258562328334	
36300000	-1166.0825182209912	-1092.0891569824198	-73.99336123857142	-1092.0891569824198	16.5355300479479	3.4334086507604633	0.010213485835753575	0.23882961080360884	0.010989192912547551	8.759623377816726E-6	0.27423016762084784	-56.70069614661356	245.1977703755453	20.45410697069478	9.179249400511189	2.0753838102271325	3.010648812614177	4	1	4	2	4	0.21971183046338638	0.35878035865835245	0.2346309628756336	0.18687684800262747	
36400000	-1175.6956658644615	-1084.2517590227494	-91.44390684171206	-1084.2517590227494	25.89403016151341	5.589484136216608	0.007441700601777865	0.6033826873930547	0.006611971911930922	1.017648625973233E-5	0.4990346592020526	-67.49032878729724	106.5379117838855	86.66573744995605	101.27232020951128	11.906049674917744	7.334000409392052	5	2	1	3	4	0.18023462093603834	0.33895093497611256	0.2622251514685839	0.21858929261926507	
36500000	-1145.7602414785167	-1077.833441998929	-67.92679947958784	-1077.833441998929	16.206786543585288	3.4453229504696203	0.010699423130275217	0.6952306075878041	0.011674588453120685	9.120455629514582E-5	0.806688291769004	-51.065920011953985	116.17744697597762	5.437233397121734	5.361462680489358	4.471188262111725	3.6026851534855076	5	6	2	1	1	0.17653304322360738	0.3267146667550453	0.28399763337174866	0.21275465664959858	
36600000	-1166.8176138648978	-1089.3823167627172	-77.43529710218056	-1089.3823167627172	22.45800379508986	4.039965008372305	0.00799151865022876	0.3078574690633954	0.007461407092653584	5.535300528631764E-6	0.3077052384796351	-55.05643675612016	427.98149947163137	121.34336590765496	7.7455977488156345	3.4316104204515296	9.109395902561966	3	1	3	7	1	0.19188863380288393	0.3514297946618218	0.24558949587128606	0.21109207566400798	
36700000	-1150.2138355767152	-1080.6420871740481	-69.5717484026671	-1080.6420871740481	15.60318696064545	5.040393619262284	0.013464182885092555	0.7054117638777387	0.009976706628895689	3.810248829930458E-5	0.6164137129517651	-49.98629184092074	29.786301567716972	80.12506070989093	15.089097562118424	4.502897339612083	2.489089956449363	1	1	3	9	1	0.1566141196667935	0.3601060265080436	0.29086553222181466	0.19241432160334793	
36800000	-1144.016301517544	-1082.7523843676122	-61.263917149931686	-1082.7523843676122	13.638287051312819	3.8065592214755783	0.01270745416364218	0.35009732301218066	0.013148083273694617	3.3615810781666715E-5	0.42864825416359337	-47.103673527257826	81.00398672623042	10.922147713284414	3.157546247118921	3.4655834487285797	0.953813339827842	4	3	2	5	1	0.1883810507181272	0.33899077599258237	0.2689738136306862	0.20365435965860382	
36900000	-1154.058585738135	-1085.442087862137	-68.61649787599796	-1085.442087862137	16.990620084675164	2.632156167441054	0.010561332104455042	0.4229871459497677	0.010237642222749865	2.5088632553204902E-5	0.47107450114517124	-50.99327134944274	141.0118234261022	92.72980052931655	7.096715041761443	1.828004041424625	1.943999766183564	1	2	7	3	2	0.18037695160581851	0.34852128691964385	0.26226507297485174	0.20883668849968554	
37000000	-1166.1370254635794	-1093.1894531755586	-72.9475722880208	-1093.1894531755586	18.375445448791695	3.873294441448437	0.010545296726884087	0.05467133431111634	0.010527343186388037	4.056934083096542E-7	0.06035780849855044	-57.06526322076911	125.89973090803016	13.09397659101011	5.0317539189848395	5.031237073254381	9.167957281629805	4	4	1	3	3	0.20019560217029042	0.32523131979057446	0.2799802769279966	0.19459280111113822	
37100000	-1159.5039353962204	-1080.2098081067402	-79.29412728948013	-1080.2098081067402	19.210073553783307	3.32487362339194	0.013407188303000675	0.441288686043115	0.011842091565866762	2.466804521071231E-5	0.39914876166894986	-60.55875308202013	50.193097849509805	42.0014204379624	2.9317437926850785	8.954093319156277	8.139276533014511	6	4	1	3	1	0.1657560219275853	0.36260336042125174	0.29921816111658184	0.17242245653458085	
37200000	-1156.4088480270875	-1091.0834258987059	-65.32542212838175	-1091.0834258987059	14.480887342853189	4.395911250621435	0.013459976945922433	0.17273213354044287	0.013657784135373675	5.692140858781637E-6	0.17829752370672516	-52.48697445469973	30.604781168658263	29.778333050041983	4.039826987961427	1.8163904542540177	1.477252579569661	4	2	5	1	3	0.1610454398148484	0.33624718298100087	0.30632472588666154	0.19638265131748894	
37300000	-1153.801072336674	-1079.9110748456433	-73.88999749103074	-1079.9110748456433	18.280252995486975	3.644617484099659	0.010588185613538234	0.2723756268705421	0.010326538593854077	9.402952200577778E-6	0.2901302255173655	-55.48114538731577	235.4653478965875	45.640859458613335	18.717756865851555	3.7089352600082246	1.0715940890491773	2	3	4	5	1	0.1652821074373344	0.3534545031297556	0.26817557710375983	0.2130878123291498	
37400000	-1159.0896618768038	-1080.8489308675667	-78.24073100923705	-1080.8489308675667	16.33262018476821	3.1091183379022262	0.014603155716233064	0.4539965430391399	0.012646867127961195	1.7478253276591666E-5	0.3194525966417136	-53.10466531807108	265.14272520344014	513.5192336099466	74.49276071201099	3.294884996630389	3.2956700043820364	1	1	5	2	6	0.1974047925035998	0.31682738622316015	0.26687752155939976	0.2188902997138399	
37500000	-1155.1486380382257	-1081.9396679612978	-73.20897007692803	-1081.9396679612978	16.482694628729817	3.2098724371565326	0.009839395842641301	0.3093061274585134	0.010422628475071536	6.859656863230283E-6	0.25207676686034963	-55.10876018699419	135.40331415466252	29.991683289817594	17.697017025141786	1.7491263483844046	3.837055999085052	5	3	1	5	1	0.182396046496068	0.3667187304159349	0.2612600179110248	0.18962520517697193	
37600000	-1166.5759020733312	-1089.6623369243925	-76.91356514893874	-1089.6623369243925	14.750237028751494	4.190097911578651	0.011351681408794048	0.19658410552343825	0.012224726581089035	4.1160038799970665E-6	0.1749054946231631	-53.086148818835625	409.662824905532	149.5461480318853	7.92595261628208	9.519441884272094	25.440423647299216	2	1	9	2	1	0.21715684686924272	0.31066843773905817	0.2582235507914045	0.21395116460029426	
37700000	-1162.671962360952	-1078.4389039211314	-84.23305843982047	-1078.4389039211314	23.3323211865928	3.7539451941829736	0.009257723171524112	0.47448159002390455	0.008738633872123066	1.6691961095459822E-5	0.47098197439900713	-59.96824018315044	583.4467619100745	35.78312760299912	60.82374737467424	4.2491797506372695	5.898704406149443	2	3	2	5	3	0.1448342998378968	0.3892137840257993	0.2583220861020385	0.20762983003426497	
37800000	-1137.2877371242773	-1080.0880077262848	-57.19972939799247	-1080.0880077262848	10.335672476894079	4.58688391593863	0.021896393906484075	0.9606934653621596	0.02624122925811129	5.076176345216116E-4	0.7915645805814858	-40.753195709829484	42.14046866903101	3.944932394369584	3.9743590748801187	3.5073554090879133	2.9250963478979726	2	4	1	5	3	0.1951816606428762	0.3371532776823617	0.28118958980699926	0.18647547186776245	
37900000	-1150.5199214614852	-1087.6705957686488	-62.849325692836445	-1087.6705957686488	13.068508906980934	3.3793769686060386	0.014846864724247412	0.4265852648098107	0.016097625765999497	5.548553654532171E-5	0.43463896513412204	-49.62956138631038	60.68602641651086	9.877323211994458	2.91954893718281	2.7025891500399593	0.3990746845472586	5	2	4	3	1	0.18427550043433136	0.3740484491275126	0.27782254774046267	0.163853502697693	
38000000	-1149.9485346472184	-1085.9556802710179	-63.992854376200455	-1085.9556802710179	20.304555000763184	3.8983419229620533	0.007645283847342435	0.19448629068145287	0.008004710983879032	2.4123713573582604E-6	0.19314485860003214	-47.01085719140611	259.5828271917225	2.353373449585009	3.057070928162179	6.423234128034121	2.492544908095657	3	5	2	3	2	0.18368194992447295	0.33886965828698623	0.28175609571232957	0.19569229607621075	
38100000	-1162.5748162073132	-1089.8854711047795	-72.6893451025336	-1089.8854711047795	15.88258044336039	5.6618483421439105	0.012450882233793658	0.4504989808513711	0.010839819621807032	1.1496114517790634E-5	0.31711284484695357	-52.222429044090156	211.58999314292794	34.27277446645784	6.41160300695809	2.376760458703193	7.3508835217486315	3	3	1	5	3	0.18639473125983957	0.33614281239672833	0.2715578074704072	0.20590464887302445	
38200000	-1147.7775636880299	-1078.1768811272452	-69.60068256078473	-1078.1768811272452	16.608977859619934	3.8767765113085773	0.00998605376208247	0.4456699820615578	0.01163662581612283	1.5101571797218091E-5	0.33585015365693316	-52.36293718078196	74.08113570973623	44.25442182877936	6.8823786113229755	1.8284559671459757	4.017371067387353	4	1	2	2	6	0.17968056630364862	0.34837948407092556	0.2621617276308242	0.20977822199460114	
38300000	-1158.1116028771933	-1081.4861767128768	-76.62542616431642	-1081.4861767128768	22.912928298704465	2.990642482286014	0.009551754402771931	0.5525444398616487	0.007757256118422761	2.4343618341024485E-5	0.5487376601630644	-58.73384930500423	178.7741095495002	6.692875395343316	11.348122794722666	3.2739485814018296	2.622146502789396	7	2	1	4	1	0.15337066886204787	0.3439735326153274	0.30772677625521533	0.19492902226740882	
38400000	-1171.0741007001034	-1097.1924066119936	-73.88169408810971	-1097.1924066119936	15.054882147893512	4.8060934104834105	0.012975899628771548	0.33431106264295657	0.01291321631018978	2.0613860550983107E-5	0.32469545542535005	-53.81338709158471	170.82978569516794	11.952876778584718	32.5149770009219	3.949635357021082	1.9405288061830424	3	2	3	2	5	0.2165948291782227	0.3736706412914187	0.268422897714272	0.14131163181608597	
38500000	-1156.0306912627038	-1086.5581762955162	-69.47251496718754	-1086.5581762955162	12.723539576634353	3.989362435364066	0.013502628211931914	0.43443437553715264	0.013071061752474142	3.2261671652494786E-5	0.43640597112153245	-50.045537734321655	172.92405826723737	63.11968188082915	13.129741595182553	6.773839553223492	1.1665546835209624	1	1	7	1	5	0.22298799930631635	0.34190160873954084	0.2575568511004306	0.17755354085371158	
38600000	-1163.1440908417098	-1087.9227072092092	-75.22138363250075	-1087.9227072092092	19.15243390773061	4.076559920040771	0.009493638675893886	0.20322436265757435	0.010320059913437757	3.543204931044713E-6	0.1901368903827702	-56.80092893037643	43.46613375745635	99.42491906317848	14.2780409216951	6.255044852798608	4.684344893162455	1	5	5	1	3	0.20050302007655454	0.37787415292159765	0.24871467515006165	0.1729081518517855	
38700000	-1173.7456304661332	-1081.4129100538653	-92.33272041226792	-1081.4129100538653	31.707990943964923	3.846165896813571	0.00527554829183876	0.4239414085045096	0.00580967824738958	3.8871721156564E-6	0.35021318859334744	-73.49518081336103	53.747283114865986	27.206337792167435	18.504711708851396	12.537712025945478	4.5067052825294445	5	2	3	3	2	0.1683695810002361	0.32411957236864386	0.31274352428819785	0.19476732234292152	
38800000	-1160.5561489802399	-1083.7667902602748	-76.78935871996514	-1083.7667902602748	18.22100350535321	3.927682704761069	0.009056088866203748	0.2397932000985687	0.009102178334866266	3.954616112914164E-6	0.21969320495146888	-60.613024704558974	62.77924302049563	11.327798654896151	13.240894852646484	5.189517371282292	6.155307417620678	5	3	2	1	4	0.1787478748683011	0.3432337880656558	0.27665145797895824	0.20136687908708423	
38900000	-1120.996049343417	-1080.5271638581578	-40.4688854852592	-1080.5271638581578	10.305852880591933	4.007381943456752	0.027868562828628003	0.8683273034631399	0.020375470531970835	5.522503669121944E-4	0.9026856104667219	-36.78480821197099	17.2657446908613	1.0709160493047756	0.08843443255790318	0.040520914870199785	0.017292985660852505	11	1	1	1	1	0.18164339708595223	0.3572131471824974	0.23861257277740494	0.2225308829541449	
39000000	-1148.7482582104283	-1080.0440176137786	-68.7042405966498	-1080.0440176137786	13.19749274252951	4.527794588351512	0.013102570415901606	0.5212083657855076	0.014103735140645744	5.491127262259025E-5	0.5310732260977838	-49.86193445141177	69.1852233893627	31.790375762312735	15.705524684317842	12.660856196484184	2.367758771184207	3	1	2	4	5	0.2176941527252268	0.3127459106725364	0.28505897431121563	0.18450096229102064	
39100000	-1158.6021370967042	-1097.1139583837032	-61.488178713001034	-1097.1139583837032	15.219402519851059	4.06618889683397	0.0156776919709498	0.5255751678318827	0.015819906848543386	4.499882552542162E-5	0.430894334425367	-43.343619952904675	77.40883348914456	11.359760453703256	3.7236777425238357	4.239347366690811	12.128645811593257	2	2	5	5	1	0.2433410746272753	0.32467301652882463	0.24178281274913113	0.19020309609476843	
39200000	-1161.763927297108	-1082.3877151772974	-79.37621211981055	-1082.3877151772974	16.663611993818545	3.8217323002979215	0.01053600561031693	0.2625498258766245	0.010772503415397714	7.311057368086234E-6	0.24770764980362966	-59.05849220819388	187.06262441462198	20.890490286255247	33.712550590009705	12.651240149608023	3.941489846607646	3	2	1	5	4	0.16939165040159102	0.3193806698962971	0.28726203021718966	0.22396564948492179	
39300000	-1157.763744623517	-1089.6234194312317	-68.14032519228522	-1089.6234194312317	19.644383503993044	3.5997810326898185	0.008016048606699971	0.49573265301919567	0.008013709827276855	1.1824746245044282E-5	0.44914618887655905	-48.496835415347846	209.1791065420492	3.962141823915683	7.394562520039038	10.42187478708615	6.630786312965288	2	3	5	2	3	0.20863250901383623	0.2938877155842412	0.2978325851693395	0.19964719023258254	
39400000	-1150.1886087934338	-1083.2389332666498	-66.94967552678386	-1083.2389332666498	15.522093779350985	3.553812977417383	0.013891377606316	0.43242010479319853	0.011114444859764797	2.0568784704913356E-5	0.37573364758293104	-51.66414914515109	56.41972546827125	7.112138391493092	3.6161855692595672	0.41553406354672756	2.0731776853940085	4	4	5	1	1	0.20472981476225044	0.30284321254169133	0.2845215683483465	0.20790540434771132	
39500000	-1149.540492695587	-1079.402892748222	-70.13759994736495	-1079.402892748222	20.737754334923963	4.024706091430102	0.009034995033851865	0.9104315217554427	0.007728923365621969	2.8282500943907447E-5	0.6907980050322537	-49.20661836173516	322.69358631306864	2.805250201999174	8.93955001568868	3.5139780756636316	2.094257645429542	4	3	1	6	1	0.20136526786944303	0.351100625141476	0.2580853435778152	0.18944876341126524	
39600000	-1158.1161754345962	-1083.9289074557794	-74.18726797881678	-1083.9289074557794	15.729139704653912	4.250441325635608	0.010782694473888382	0.4664448435104098	0.009141318198627523	2.3296608294321854E-5	0.4720411149816067	-52.233017325003644	262.537233695977	112.79783998504841	1.241952444660448	3.7631545605648173	6.7469701000182525	1	2	1	1	10	0.2002227315003873	0.30649356326793253	0.29286358652427164	0.20042011870740797	
39700000	-1169.9239045885379	-1084.3214268280697	-85.60247776046819	-1084.3214268280697	23.625820302204563	4.7857461513625825	0.01029766545663421	0.6020381194453601	0.007643321708627008	3.3441022423719464E-5	0.6384453904338193	-60.325883004041664	344.8895305048954	155.9580645257302	33.33071558412912	4.768355718945823	13.137788325204678	1	2	2	1	9	0.21153586963667467	0.34375030806050516	0.2542424930408058	0.19047132926201374	
39800000	-1154.0893294074056	-1085.8929422655858	-68.19638714181983	-1085.8929422655858	17.31826766016466	4.3715252971995495	0.011473079075768026	0.25209537819278355	0.011729688612955312	1.0822736333971599E-5	0.2792211053357273	-50.68695301144699	83.01534171494806	48.71629059667962	1.5497907122361259	4.349409486189818	4.17161409915184	1	4	3	1	6	0.16035378827715208	0.33159589349536667	0.3192198532960884	0.1888304649313922	
39900000	-1174.8751431341045	-1096.6023638634606	-78.27277927064384	-1096.6023638634606	17.695270892476724	3.3002017860303137	0.009622200666293672	0.012135790161209315	0.009610256175843138	9.257259167895292E-9	0.010033434744197121	-60.873150095990724	378.46090416198	57.3035050094167	10.063769140535017	3.344635740974369	3.9803802696208903	3	3	3	5	1	0.23581478012319995	0.2840705661862175	0.312980940423685	0.16713371326689686	
40000000	-1153.3739795473834	-1080.1321560937524	-73.24182345363099	-1080.1321560937524	16.265099913912042	4.96948727638954	0.015157198952645223	0.6856277461135851	0.012014014118716424	1.3602428306281068E-4	0.8786857984527411	-52.05759083011414	157.9752511792427	22.061046134549255	22.552799383373692	11.241630909833633	2.6322727967731656	1	1	1	9	3	0.20739722113093062	0.33700631759052074	0.26707587522439796	0.18852058605415017	
40100000	-1155.886234908745	-1089.1564402111308	-66.72979469761431	-1089.1564402111308	14.03709910067547	3.8096177489560237	0.011412359091078877	0.11480229398896259	0.011274888674337522	1.6775614120801554E-6	0.11560478875395146	-54.06775517119903	29.014456579630348	13.586999747324935	4.146056830149854	6.396172083861079	0.8159489366838547	6	2	2	4	1	0.18389377634468446	0.34648947136179026	0.2810072244322827	0.18860952786124208	
40200000	-1167.382472775845	-1084.9780811112973	-82.40439166454762	-1084.9780811112973	20.723944179336193	4.099382506667373	0.011975952671516436	0.4888410185378794	0.008321919403103525	3.198004819383272E-5	0.5936323580660408	-63.72917913653225	116.60310447402148	17.29190401750696	6.747557358013796	11.297740156442261	4.558081371376803	2	5	2	5	1	0.17372761907904694	0.36519067761391744	0.2757784053591927	0.18530329794784256	
40300000	-1159.1100787780526	-1092.7594806955226	-66.35059808252994	-1092.7594806955226	16.10190534632789	3.7557760898040593	0.011711794843145048	0.0027762506139314435	0.011711574146999184	1.1964703630583612E-9	0.0029550295493209317	-56.332752342418345	51.185449704641414	8.55488590422818	6.863622010147447	1.9190649814729899	1.1321008504376937	7	3	3	1	1	0.20128656107456164	0.338411833605429	0.2810812254354582	0.1792203798845507	
40400000	-1166.7853617317587	-1080.6917474618517	-86.093614269907	-1080.6917474618517	26.26657148801643	3.9334323579013133	0.006019909892581557	0.4640914409429893	0.007045104737922565	8.009752478913836E-6	0.41454660119673353	-64.57395969044528	149.62579372679093	16.66586415961954	17.279846540001643	14.209082716543893	20.81896071609888	5	3	5	1	1	0.18107476022815325	0.35555408708729574	0.27369380790216263	0.1896773447823879	
40500000	-1147.7865579700137	-1079.249037542642	-68.53752042737173	-1079.249037542642	14.677508666000566	3.4196825942159585	0.012202425965654134	0.5633325925540739	0.01266660634484771	4.0554490774232816E-5	0.5375124203347037	-49.79325440213111	90.0701050264514	66.45729397419396	7.2962281464431715	4.983272520969586	5.039514202168897	2	2	1	9	1	0.22292502783006196	0.33765393095149904	0.2671697018123637	0.17225133940607482	
40600000	-1158.961724064882	-1085.456611235372	-73.50511282951	-1085.456611235372	17.7060236706207	3.5347454504174447	0.008880601970069981	0.22363264663758892	0.009608779576787605	4.26610922151811E-6	0.21291859159756468	-54.98326206649583	30.349709007994242	90.77512422757748	13.80142824677501	7.001876366639223	5.911646465492783	1	3	2	1	8	0.1693600059790885	0.353811197778914	0.2923652527348156	0.18446354350718144	
40700000	-1173.3545309046272	-1081.2404969391168	-92.11403396551026	-1081.2404969391168	27.048407180968976	3.424264787879585	0.008410068875738044	0.6816561453361866	0.006201476900266589	2.2812035624303384E-5	0.6999956200736969	-68.28475021800756	586.8843038977952	86.77646985014697	14.748645621161355	14.210258788574947	2.1806825823538656	3	4	1	4	3	0.17165300368653075	0.31594184990649177	0.30610902811832685	0.2062961182886503	
40800000	-1170.691798997818	-1088.8498976851206	-81.8419013126974	-1088.8498976851206	16.66637194100787	3.3370161535903806	0.013855327292685382	0.5455473274603608	0.014179126210936657	7.162890083016688E-5	0.5840488862517391	-60.77023738639684	100.75302085358175	51.03015697046625	31.30099521378169	17.23248718202486	8.842694102017644	4	1	7	1	2	0.19125434234205108	0.3632990103457721	0.24911359023140045	0.19633305708077597	
40900000	-1160.196705476108	-1090.833991900066	-69.36271357604213	-1090.833991900066	15.099819934349672	3.467407838781598	0.013211226855450363	0.29726384341489454	0.013039017069219151	1.7985976859473064E-5	0.30956847259946596	-53.01955656428105	129.25073616887673	26.569584427625895	6.484290690063579	4.033156343956289	2.024784208475476	4	2	5	3	1	0.1878405599875501	0.3019639804610337	0.2635362044255804	0.2466592551258355	
41000000	-1151.1170019594522	-1082.310733865533	-68.8062680939193	-1082.310733865533	16.69319960255468	4.572809521878293	0.009359172657398227	0.39626727680058166	0.010642100354095744	1.6334072948782997E-5	0.4250103911116867	-49.34003065742685	223.23484706614275	8.311649435031013	5.551873330150378	11.186112118271987	6.1454710157933485	2	2	5	5	1	0.1783920660841327	0.3431764284861712	0.30537918998923586	0.17305231544045993	
41100000	-1166.4824924919524	-1089.9801633917893	-76.50232910016295	-1089.9801633917893	18.058120960331937	4.957911193000256	0.014463777358769126	0.9685563860092141	0.01063893823814553	1.0508199604932934E-4	0.8478949420365675	-55.03686586658082	185.4571954521778	19.57177102937049	11.556717797333533	9.509350330147539	4.4024828873629875	2	3	1	1	8	0.19380081277502814	0.3368365961118264	0.2995652582441767	0.16979733286896836	
41200000	-1150.4014931224744	-1081.2967801703014	-69.10471295217296	-1081.2967801703014	19.61029032502707	2.86519920084431	0.011834351995647729	0.9057660642426569	0.010850890409514919	5.814135687968299E-5	0.6463029073542976	-49.91909014903728	86.0005186419932	52.9524196209957	4.938494913119059	2.96572506676265	5.9284857670874205	4	1	3	3	4	0.22177867475172586	0.32308698220118076	0.2656154685873391	0.189518874459754	
41300000	-1164.8733190856872	-1091.8560050694477	-73.01731401623938	-1091.8560050694477	18.468539242900896	3.238337891287578	0.013003866737860146	0.3428719396042468	0.012884335500644791	2.249705623400845E-5	0.36802825615730866	-54.84060874691007	41.15305580477177	63.25511827305429	11.755999583445599	12.373144919934973	3.029772984585407	3	2	2	6	2	0.198134754434905	0.3093859280401029	0.2722711935074744	0.2202081240175175	
41400000	-1164.6122155166297	-1077.1695594303474	-87.44265608628234	-1077.1695594303474	19.64003199915124	4.0348984135217	0.009738137264857996	0.4317144024248191	0.009787815917555674	1.4799381423808541E-5	0.41910429041611585	-62.3957060041436	529.4945278706069	300.13891970996394	28.37032863972469	9.739144117908095	10.523501214986084	1	1	3	2	8	0.16860486103756842	0.34295425659412193	0.293454496895779	0.19498638547253053	
41500000	-1160.070131764711	-1082.7396105821938	-77.3305211825173	-1082.7396105821938	18.047268012675584	4.341941405407327	0.008293263351501707	0.340937304311781	0.008375045648481363	1.3522135594494837E-5	0.439995123725705	-56.665685568107584	29.335031355660643	94.88720603268996	43.76967371095946	8.132436858704244	5.452754293663159	1	3	1	5	5	0.20390389279667215	0.33615258980554946	0.25448577975211356	0.20545773764566475	
41600000	-1152.008036643279	-1078.1376253112337	-73.87041133204524	-1078.1376253112337	14.533103624402825	4.583730765984954	0.012847195037855138	0.6296052774015606	0.01184716834191339	3.0139986043335925E-5	0.4791377385203268	-54.3558995637764	138.29183706239698	10.85552866709469	5.233019718245724	9.243976570543436	9.481554690280502	4	4	2	2	3	0.19401104607152303	0.3308239485349582	0.312388414154648	0.1627765912388708	
41700000	-1149.4165885744374	-1084.6013799308544	-64.81520864358296	-1084.6013799308544	16.276439837808333	5.5863307179289725	0.01024947184750793	0.2966680132665103	0.010420490759004922	9.877683448620394E-6	0.3197776035714525	-47.969820649181436	51.09095170991	77.60482073089007	2.4259112050524605	2.9714605845008983	2.6009830574543247	1	3	5	3	3	0.17630112787826627	0.33842820958583536	0.2667883348392509	0.21848232769664766	
41800000	-1183.9402192526313	-1086.602809457023	-97.33740979560831	-1086.602809457023	40.98848507713554	4.322152104275837	0.005060349244829769	0.43075811333306085	0.003760462149353988	1.8684604248435872E-6	0.35001038270956164	-74.62837397336311	223.06436891549464	28.738895788563294	23.928795425924683	23.585469149219985	1.6609029030497222	6	4	1	3	1	0.14752303764909955	0.3355592913823402	0.29072238901683733	0.22619528195172312	
41900000	-1161.1843436412796	-1086.0158732131072	-75.16847042817236	-1086.0158732131072	16.803420888033806	3.7089214359052134	0.009833115192912032	0.5053769325143304	0.009229499674411114	8.259743362716909E-6	0.33249128033495534	-53.967087647418786	138.7821241529379	124.86402526969302	17.32955066162779	7.086704530504401	7.0723455462523415	2	1	3	4	5	0.16638292117869893	0.34410902104721736	0.30067073497144103	0.18883732280264284	
42000000	-1155.5507698307963	-1087.4830968139204	-68.06767301687586	-1087.4830968139204	18.34736395443784	4.37302025025481	0.01270451137882712	0.5082170932191662	0.012921879127562059	6.145108209786675E-5	0.6067002189486357	-51.43434831125885	44.387884815836244	32.24116642098693	4.133961993172988	1.6011910032974632	4.629019999201329	4	1	2	1	7	0.2034357526213877	0.33209888935923526	0.29182819508793306	0.1726371629314442	
42100000	-1179.0298318514826	-1095.4598949646318	-83.5699368868509	-1095.4598949646318	12.696413306033477	3.499764175876294	0.01417724649693153	0.1974326423096515	0.014648747168548156	1.1929997615465996E-5	0.23724574003887136	-56.71746626758585	2586.847208738205	767.977603785352	22.489202843043735	7.330963692756924	4.338508754885668	1	2	5	5	2	0.1832745486045604	0.3745553637959724	0.26519702196672096	0.17697306563274653	
42200000	-1149.5695235369292	-1085.7014136392668	-63.868109897662336	-1085.7014136392668	13.811403539820551	3.543867171226627	0.012913282070119231	0.3620552858189905	0.013375571358432694	2.0769125073304243E-5	0.3514730588887689	-49.08933974800027	107.12852949514023	14.308255058082928	4.700375479358669	1.8823002176000685	1.8083112898451454	3	5	4	2	1	0.1986473991121118	0.356372143393081	0.24842353741432419	0.1965569200804833	
42300000	-1151.7861890570541	-1081.1785741702402	-70.60761488681396	-1081.1785741702402	18.23982510238518	3.9032887843609014	0.007447465911819905	0.3387225314426095	0.008202681299610097	8.468770535785594E-6	0.3713164230647811	-51.405578465674495	113.5880159944962	61.08433409301277	1.761090475770955	5.592260710705395	3.883675177444267	4	1	6	1	3	0.19070549147596338	0.37973682334038233	0.24205394948039294	0.1875037357032616	
42400000	-1159.0635611987836	-1087.536568308513	-71.52699289027053	-1087.536568308513	12.535904147847926	3.8408470756897213	0.016777766911112796	0.32461365829876576	0.015201075201797587	2.927842763766291E-5	0.3331979082357036	-51.56590393482327	435.7716905752024	136.56871583795416	8.407917125981427	1.1094190491822173	1.179052934635546	2	2	7	2	2	0.19664135821839396	0.3389056725053471	0.2659767187387058	0.19847625053755333	
42500000	-1152.1143921374528	-1076.3620311947936	-75.75236094265924	-1076.3620311947936	17.657208936588592	3.5020600442937284	0.01023983699659488	0.38560375190062907	0.010820778895456469	1.4954255648615437E-5	0.34302272982663995	-56.2535596777112	115.18207318480276	48.24756665791203	18.6642039608967	4.0904729893076786	8.292469047178393	2	3	2	7	1	0.16907927491100713	0.32450505238841476	0.31203799783130043	0.19437767486927798	
42600000	-1165.325970759994	-1085.4008024331133	-79.9251683268807	-1085.4008024331133	17.099946008939952	3.6411530595846497	0.009929218229935402	0.2820250709134436	0.009493920497497367	7.268856633239313E-6	0.27958812144043116	-58.47197958514258	330.8270059437374	10.431845425999372	9.782993314746976	13.80509427675714	25.452907258574026	3	4	1	3	4	0.2010212910395035	0.364856453161718	0.24250340903127204	0.19161884676750673	
42700000	-1151.2505417966865	-1075.389189686344	-75.86135211034252	-1075.389189686344	20.424610112657298	4.286637399886659	0.0089931827005304	0.2809507279550063	0.009578405099000945	7.812681910064549E-6	0.30473568662421613	-56.504575606073566	76.65454912418934	7.488442729384679	18.207507140924058	21.54871879717415	8.029249674625868	3	3	4	1	4	0.18416720642609552	0.3488324665698993	0.271574472153506	0.19542585485049954	
42800000	-1151.83013474934	-1080.4528862814323	-71.3772484679077	-1080.4528862814323	22.298197515208248	3.1231525409477565	0.009865869151259764	0.4402922836789376	0.00845094330668705	1.5218470098123964E-5	0.4156638891951199	-52.36670699529636	221.9575324608218	17.609752951310075	3.4939830381745556	7.115721299783436	7.032348371966927	3	1	6	3	2	0.18861751530245438	0.33341662437919384	0.298835426376243	0.17913043394210923	
42900000	-1160.078689128824	-1083.7502793084134	-76.3284098204106	-1083.7502793084134	20.887034645771248	3.513156792951991	0.008547177664717192	0.4048798414666286	0.008216522636481597	9.675859703262943E-6	0.3623894460746385	-59.22449911935967	91.75718744237989	10.759080270489529	11.92970398017339	8.204523567628765	2.49046352983013	4	1	3	5	2	0.17499506028768372	0.37469569590593926	0.2704466089109335	0.1798626348954439	
43000000	-1180.2733232482879	-1097.3958012489134	-82.87752199937455	-1097.3958012489134	22.8381639665542	3.0646350063954086	0.006521198286129895	0.34574369175725395	0.007277801485133425	6.629353558783147E-6	0.37352970165948873	-61.59795651236431	68.38800870997834	126.64725799288315	47.83716499193297	9.796257440529862	5.349751506052215	2	3	2	2	6	0.18695035215048356	0.3575763726935192	0.26761630657424934	0.1878569685817483	
43100000	-1158.5478306492596	-1090.7560670156604	-67.79176363359922	-1090.7560670156604	17.87199254835095	4.122380259728432	0.01236414028100949	0.33294674953250397	0.012012390746731036	1.3899589165183778E-5	0.300199668205542	-49.835391481997455	62.141501051264484	86.62936064357457	3.8092769859478297	4.818450801919888	3.9632396349555674	1	3	7	3	1	0.2171209817807013	0.360573942029059	0.26156701709496327	0.16073805909527683	
43200000	-1152.1834772337609	-1073.5546621934257	-78.6288150403353	-1073.5546621934257	15.338636522462535	3.951674171501825	0.009577156159244603	0.7895789550727187	0.008494327889295604	3.6028171018180684E-5	0.6168420681646173	-51.97099497898406	475.5508673297667	103.55850493823337	117.46781829277211	17.703243956231	4.610884856108522	1	1	1	2	10	0.17238401695668007	0.324960873864991	0.29357474155233704	0.20908036762599216	
43300000	-1165.2138184412095	-1086.1241744911213	-79.08964395008822	-1086.1241744911213	20.58688689213507	2.7369976844648027	0.007893235260627969	0.4932162709171311	0.008124290556241729	1.7866799293564205E-5	0.5281988981462802	-56.51802039186291	191.83104990114055	115.88641229274202	78.31365447495081	9.235543349834483	2.877350363154087	2	2	2	4	5	0.22201831268983802	0.328103149601283	0.24085519256037086	0.20902334514850848	
43400000	-1164.0916216661988	-1087.5622297512732	-76.52939191492547	-1087.5622297512732	18.647553838580865	4.063487896554012	0.007425776866156665	0.3433210929954337	0.007705361424440106	7.738362701612355E-6	0.3690100542594085	-56.83346426158835	204.71888144103866	84.41716916191076	10.779742005459534	6.028775131189858	2.2333776266541845	3	1	3	5	3	0.18196988602524286	0.34757462501134434	0.3019670273190014	0.1684884616444119	
43500000	-1168.3518751591512	-1087.390358142154	-80.96151701699728	-1087.390358142154	20.980409708301877	3.136121229725363	0.008097029415408609	0.2267526637256472	0.0076161229707746095	3.7094930825251307E-6	0.24336149935900042	-56.138088121927424	240.29770589577348	427.6569588543193	105.8686956416203	6.024916042224899	7.1409253167159115	1	1	2	2	9	0.19544454898901403	0.3083404016214144	0.28332519797455075	0.2128898514150213	
43600000	-1181.1582823447325	-1087.0310895690684	-94.12719277566406	-1087.0310895690684	32.90033045232619	4.299102768768868	0.00772730296132383	0.9108263729041814	0.0053482323492583805	1.2794681794166251E-5	0.5833869591904645	-70.05603518840141	355.59583476426513	52.68867531327532	6.8845332542765	14.164078739761079	7.252682703665081	4	2	6	2	1	0.19625876745807308	0.329928497592122	0.2734452206601757	0.20036751428962982	
43700000	-1166.4659306244187	-1083.648983161384	-82.81694746303462	-1083.648983161384	21.334825477798947	4.082318334392451	0.010071055840676612	0.34397359041918724	0.010357442504501298	1.4801493561868997E-5	0.36646178900041976	-64.57025086625455	39.890779755184795	54.78768632977005	29.862447773463675	10.45743940199186	0.9541124324281121	4	1	6	2	2	0.20008872446054213	0.33043180230898006	0.2707020790148382	0.1987773942156401	
43800000	-1134.793774593525	-1084.0774647341764	-50.71630985934867	-1084.0774647341764	17.72778497597577	3.2356697139339734	0.011187682202131621	0.45228675158953174	0.012259900077746229	2.9011920750186253E-5	0.41660344941384436	-34.169037633140256	162.81906007076003	0.7946668343003984	1.026265076909113	3.4716940730674395	6.001509793645362	2	2	4	6	1	0.2021024007302248	0.3537770247807124	0.2868805958932642	0.1572399785957991	
43900000	-1148.251753981261	-1082.7291861794822	-65.52256780177878	-1082.7291861794822	12.787673618517632	3.6080054819667344	0.018359559735696415	0.5770161322824402	0.016004570260877968	1.1417058459893094E-4	0.6192268974194207	-46.92240454305313	55.53900485530288	62.4902292080486	11.164569832740833	4.895224817861805	2.731470312044605	1	2	6	2	4	0.15146519064494315	0.39026708585587994	0.2462649134934134	0.2120028100057641	
44000000	-1152.7905353328665	-1085.162551083768	-67.62798424909855	-1085.162551083768	14.096401842220207	4.797902247348252	0.011772120942757132	0.42113064881058204	0.012080035649912866	1.8273992032223373E-5	0.35603761277088425	-49.70070024919162	27.47634451313483	57.96569602606959	39.813882069606464	3.584625090091517	0.3048447495455571	1	3	1	9	1	0.19313033112296682	0.36200990426038393	0.2759762674226369	0.16888349719401283	
44100000	-1146.4621181941266	-1075.7594249885644	-70.70269320556211	-1075.7594249885644	13.87786765438645	3.321334818390226	0.01399059833661269	0.525578782285363	0.012984847103210777	4.946267256076549E-5	0.5208929477510659	-54.37082563790636	58.42253419256855	19.840236201150745	7.084527096572272	5.767800330527851	3.523692876241605	6	2	2	4	1	0.18171738436629306	0.34819423628769675	0.2739822176298154	0.19610616171619533	
44200000	-1168.7712047236987	-1077.775603719764	-90.99560100393467	-1077.775603719764	20.993741580502746	3.0241316771382745	0.007565201514891203	0.5709697820954103	0.007658060762644981	1.2655916753517368E-5	0.4756594012638513	-68.1133425700879	154.81016895724576	34.51310366799077	59.97347287851984	25.811117320720854	2.1898149383443415	5	2	3	4	1	0.18502992881636857	0.3498008964805852	0.25713240736971416	0.20803676733333254	
44300000	-1169.9564018166607	-1084.5853243068577	-85.3710775098029	-1084.5853243068577	20.75224659370188	3.5164192340110687	0.0075181968251081316	0.4020505773247058	0.00657627857541425	5.7007680377416024E-6	0.3489037534310168	-63.60532729882416	102.60618496949812	39.702303256708674	74.54446780582781	9.096051988690059	8.263068465140895	3	1	3	7	1	0.2085015966874876	0.3297313006518395	0.3015176021919467	0.16024950046872666	
44400000	-1158.0528863748752	-1087.487202636067	-70.56568373880832	-1087.487202636067	17.804732197463487	3.523698304744086	0.012525609418666513	0.5751771478528072	0.01236629402169366	4.822072296412468E-5	0.544267346536519	-55.4926943569451	37.74509294841777	13.095183522457228	10.993670176925285	3.8831580752120622	1.7084739315882806	5	2	1	5	2	0.15378857020886538	0.3881445692770788	0.26486845796753794	0.19319840254651827	
44500000	-1156.9675669924798	-1091.449191079527	-65.51837591295269	-1091.449191079527	16.320078802144927	3.0726412340685685	0.011129245700511851	0.0786188176499606	0.011102642863495112	5.656866466407922E-7	0.06753519026082976	-51.759595185580494	69.5586706371073	19.364115831389483	5.367494531338118	1.528029777103095	3.5072911353835283	3	5	2	2	3	0.17309680259981397	0.3198289052693669	0.30135916351767406	0.20571512861314545	
44600000	-1152.7141940546346	-1080.3125046385217	-72.40168941611292	-1080.3125046385217	17.1002269919506	3.655697300003009	0.01140937864102851	0.5982198140482684	0.009915102860427455	3.868864148144273E-5	0.5957190118409046	-54.33831131506134	91.22153267138526	11.888246537284651	13.796015600410607	7.808515974579392	3.5370604267982424	4	3	3	2	3	0.20973622488174118	0.352788223628807	0.2414097545352245	0.19606579695422766	
44700000	-1162.5451209431603	-1085.9342658495968	-76.6108550935634	-1085.9342658495968	20.629044813675556	3.4915199997130415	0.007818651300872954	0.21108551414974097	0.007912511362761963	3.432708105052328E-6	0.2374122466803675	-57.10441239738524	262.49230315455196	35.870304987383314	1.8107466376946408	6.01265040435367	4.412293858465901	2	2	5	3	3	0.14463794655231668	0.32727804376693537	0.33395123726256437	0.19413277241818397	
44800000	-1158.3242363635238	-1087.2205534581426	-71.10368290538129	-1087.2205534581426	14.533143346122289	3.842506276425129	0.009965370204687532	0.4702053620874678	0.010402366477340252	1.6729642693604033E-5	0.39591898819779325	-50.79029895236575	267.1938903518396	18.487851427623227	17.576597895750137	11.361304667541052	1.01799979990915	3	5	1	2	4	0.1996262425123548	0.32261826124631443	0.24021007610871314	0.23754542013261803	
44900000	-1145.8071941343717	-1079.870486388257	-65.9367077461148	-1079.870486388257	14.630495194317602	3.1501518197797163	0.012816996461674715	0.47931614878490975	0.012804222449738323	3.834470614554209E-5	0.504187261620823	-51.96785574057893	49.50564241590561	17.153147132679763	2.4415999236599357	3.0314915189206584	1.5993297238938575	5	4	1	2	3	0.2365884046399357	0.33015013064294885	0.22720355443105078	0.20605791028606493	
45000000	-1162.5429522325187	-1086.6334181431744	-75.90953408934425	-1086.6334181431744	19.775606761686724	2.7412296692381792	0.00919977640741311	0.3496537355789068	0.00894463376352924	1.4909250153193545E-5	0.43160033718451074	-59.35039142406864	60.94165864967591	25.217144880867405	3.3916864247862226	7.6090443808383466	5.373439730613545	6	1	6	1	1	0.18516731349995041	0.35272881402080275	0.264574313854908	0.19752955862433905	
45100000	-1165.9634898223537	-1088.0476057456472	-77.91588407670665	-1088.0476057456472	15.73008418735777	6.088280260721796	0.010489277342248629	0.5793012644118763	0.011556776372606494	3.304132951909566E-5	0.5329956270373646	-56.481515651880734	111.25515538974274	33.23383562920717	18.509320944677675	17.13681667107411	13.512190865828828	2	3	2	1	7	0.1709845461222576	0.36947140173872883	0.2781402855361265	0.18140376660288732	
45200000	-1169.094741729531	-1102.851611162207	-66.2431305673239	-1102.851611162207	14.091957592585006	3.2420477962267125	0.012342352465608976	0.6397757823710813	0.012032825030490314	3.4963752942464844E-5	0.49143590062015585	-50.86681259209915	65.90633204049057	22.521789798978492	5.00843240781231	1.936400288123383	2.023672200966319	2	3	4	2	4	0.18430279994324864	0.3203430872391155	0.3098544247818275	0.1854996880358088	
45300000	-1152.702179654219	-1090.594022691961	-62.10815696225784	-1090.594022691961	15.178756976242365	3.8825572524913112	0.012427160734589517	0.06208210439044033	0.012323806558704034	6.290703916029691E-7	0.06425357077531765	-48.675162284522564	77.26719764283085	2.694597528812911	1.6216650089786837	4.025208374519625	6.0592350925393275	5	1	3	2	4	0.20685237924240418	0.32643371610896926	0.27364992291237294	0.1930639817362541	
45400000	-1157.759721738336	-1089.5138075881591	-68.245914150177	-1089.5138075881591	15.828315302842883	3.3746412044268133	0.014803463088625164	0.3606008408770084	0.013951386241272016	3.047329703173045E-5	0.39466580416527813	-51.537806752396634	88.94377777718232	56.16355108573557	9.416438864414701	1.4111716640922902	1.8390567239711817	4	1	4	3	3	0.19347157948743893	0.3528963392079188	0.2383723577948661	0.21525972350977662	
45500000	-1145.7500927988685	-1081.000109230017	-64.7499835688516	-1081.000109230017	15.873900774804428	4.109459095369655	0.013722565413716246	0.4597794010752054	0.012835105023329622	3.756504133507696E-5	0.4845888404454544	-51.39143759985035	37.90801060045444	5.291400268285243	2.531334195598646	4.0461077021081016	2.0411218302640943	5	2	1	3	4	0.2138328041333961	0.28137344617956933	0.3178082256588185	0.18698552402821658	
45600000	-1155.2708438733066	-1083.710803366529	-71.56004050677764	-1083.710803366529	17.344650486935592	3.9904298959380218	0.008783425479737777	0.3852459347916899	0.009676757449847901	1.2252359096287245E-5	0.36972577607379264	-53.75888693401837	148.0166855107278	9.279257331851749	11.14046629334661	4.4156514817382995	4.743785983222638	3	4	2	5	1	0.1812882783948694	0.30497236733608263	0.3210514286218883	0.19268792564716025	
45700000	-1170.531008856873	-1090.2700020473346	-80.26100680953843	-1090.2700020473346	21.228091602302747	4.4878875283152135	0.007464745338226348	0.5321140902842633	0.007828635916077199	2.261306470384937E-5	0.5991414174951192	-61.30994891529097	113.92017585545373	40.094263841908905	8.745900543691503	7.51538465970972	2.883418625431819	2	3	7	2	1	0.17882313820442297	0.38919906261057713	0.2679487287190276	0.16402907046597293	
45800000	-1163.8532659816497	-1090.9292171701638	-72.92404881148586	-1090.9292171701638	17.12557207731993	3.578751736814551	0.009304296694511292	0.11222434329511488	0.009300947516616084	7.402784495335759E-7	0.09478395177765282	-56.870229746256385	255.29196961034168	25.63295066521083	7.919947262987521	2.260855909750503	1.449165318250674	2	4	4	4	1	0.1944479395400144	0.33174651361135477	0.30733527039074254	0.16647027645788887	
45900000	-1154.8493774671085	-1082.122009175532	-72.72736829157658	-1082.122009175532	14.853327656141802	4.325881090760795	0.01425470949117802	0.43137788212328043	0.014638611095078021	6.655057482973727E-5	0.5358513750340343	-51.57322759026892	104.68474081437085	66.3683890158479	41.8343054585604	11.947779860398276	6.0886999025572	2	2	2	4	5	0.16335368326707997	0.34838961807412744	0.31108256009730256	0.17717413856149064	
46000000	-1147.4668658689932	-1085.1756434414817	-62.29122242751143	-1085.1756434414817	14.7555278500266	4.986434339388352	0.01460945631805837	0.5280374993127892	0.014167392396298906	6.191449269671157E-5	0.5356424896512895	-46.8323224817222	66.42685876361597	1.692820357529723	4.499546166055346	3.5806010313436243	1.1752156536555354	6	3	3	2	1	0.20639334472576307	0.3265747397335365	0.25856953219287304	0.20846238334782788	
46100000	-1151.0835589845517	-1079.4922560539217	-71.59130293063	-1079.4922560539217	12.99157907708062	3.709275761874438	0.02100278477244213	0.5658377249622416	0.015377710996066189	1.245330384608685E-4	0.6235878814998193	-51.52839855549974	122.46633583336809	30.318068383865512	21.613105817770244	5.12498128014583	3.379660379760004	1	1	7	5	1	0.16713183316947317	0.3715532282224934	0.27085713206815465	0.1904578065398793	
46200000	-1157.2697410636497	-1080.1372301832248	-77.13251088042483	-1080.1372301832248	22.335457347139645	3.556314759629626	0.008622383549204934	0.21042235999294748	0.008983810843469438	4.257758813087134E-6	0.23057097239965826	-58.728764648628406	51.25694255069259	140.19210168509028	9.539087166013516	2.7852257644620857	3.136293315840139	2	2	7	1	3	0.1909761790203211	0.351745932166569	0.2785134700272709	0.1787644187858395	
46300000	-1163.6442550413149	-1086.7069518633662	-76.93730317794882	-1086.7069518633662	18.025217335548987	5.313620360159546	0.00927387679950602	0.4566000091157491	0.009426476347692158	1.5573981086531587E-5	0.4366838902244876	-59.47322399868062	120.76910102411676	21.679346766398663	5.839429941383918	6.10682744865481	0.9958822605753586	4	2	2	6	1	0.16112317972390486	0.32996128293279675	0.3093088059749047	0.19960673136839427	
46400000	-1161.0974422644995	-1086.8343394041556	-74.26310286034386	-1086.8343394041556	18.368591616836188	4.040178545124872	0.009666223149616529	0.1772988690338986	0.00975549078208907	2.90669390304415E-6	0.17556569312787243	-56.74922781119308	146.1643525928949	22.217975935074556	8.166214800389358	4.9226401560786845	7.913586968782291	4	2	5	2	2	0.20886986410502473	0.32612692358534384	0.2788877660411595	0.18611544626847246	
46500000	-1156.2945467212187	-1080.804941618545	-75.48960510267378	-1080.804941618545	17.661739466514447	3.9372636834659436	0.011183531145431917	0.38893148332795413	0.009610653290161695	9.404779332641584E-6	0.2986294700166326	-54.74289395648341	96.01463459182895	42.45719992600052	14.615295545304091	28.551189700021855	5.343194768664281	3	2	1	1	8	0.17360965914268262	0.31986926730892945	0.2949418761759971	0.2115791973723914	
46600000	-1151.20845484521	-1076.2892591892814	-74.91919565592876	-1076.2892591892814	17.236093429081812	4.204177655326126	0.010556269793605015	0.5399748719134233	0.009936574767988557	3.787279281951664E-5	0.5639071438931196	-58.06754063921408	68.75497627703298	47.99032127857972	2.51814913235423	2.59536957433492	3.4670379644093754	4	2	3	2	4	0.19358626447751795	0.2929865938427752	0.29783176246490645	0.21559537921480088	
46700000	-1164.260109374812	-1081.8781949626186	-82.38191441219324	-1081.8781949626186	24.87402683429107	4.343329975270738	0.010583352074112717	0.5288452787356144	0.009532139393699636	1.9468453563369958E-5	0.4655220850114468	-60.52618084152804	55.1970506903977	62.65385699938085	33.49603901282039	39.03737223875533	6.103883917073655	2	1	3	3	6	0.22004210980454053	0.3336677754849847	0.28113388856407173	0.16515622614640346	
46800000	-1166.9372582556716	-1095.7406390556325	-71.1966192000392	-1095.7406390556325	16.32513496498051	3.2549096706746874	0.010484721202675712	0.047917971014117364	0.010386213717267483	2.432883314144685E-7	0.04712953102640135	-57.10092163028434	30.121186454827797	60.25147210330262	4.491679152536301	4.318669478179032	1.5994797709206021	1	6	2	5	1	0.19037526563163876	0.36970139795330476	0.26509961523890857	0.1748237211761484	
46900000	-1142.330574151265	-1077.344424270993	-64.98614988027192	-1077.344424270993	14.418846992515597	3.3196745089371036	0.012130296976965006	1.0193342706471349	0.010105933409222313	1.3714049931402294E-4	0.9764682159181075	-43.47715029315225	109.41492112764928	70.38790320262102	3.053644955424298	1.4217378050655087	6.26080273707599	1	3	3	5	3	0.1936442322418354	0.33964290781555145	0.2716252597273935	0.19508760021522006	
47000000	-1136.2321963259305	-1082.7816094141967	-53.450586911733744	-1082.7816094141967	10.36894693220146	4.232850001093205	0.01451986348246471	0.6814518338079211	0.017591991759586215	1.4289991232028807E-4	0.6185143286926341	-35.652529738143706	166.20399803211706	23.627489479981765	5.647503669123081	3.7725093864624637	0.21131142559223445	2	1	3	6	3	0.1725441787816788	0.33793941108877473	0.29356370483832456	0.19595270529122247	
47100000	-1162.0874869978215	-1083.2510743743799	-78.8364126234417	-1083.2510743743799	22.654933549663795	3.9917101522663656	0.00796971428208267	0.499009168189507	0.00689527473551569	1.092102703463732E-5	0.46215540325304594	-59.63962467395227	178.38770110477313	20.940034501837825	18.100771699689	2.5206043408177137	3.52394955431709	4	2	4	1	4	0.2038684243548401	0.3260414830899985	0.27105476136231443	0.19903533119284766	
47200000	-1158.0908380354613	-1086.177091082695	-71.91374695276625	-1086.177091082695	18.680907904750512	4.502448016386948	0.010491482252544307	0.7276589980424468	0.008962786749999022	7.74290218258226E-5	0.8370222284249277	-52.96312289824199	59.042621962866505	78.38134585787708	11.201438578484586	2.613567789355514	2.898991789406802	3	2	1	7	2	0.16954930282052505	0.36759340447814765	0.27492509284271416	0.18793219985861379	
47300000	-1159.8863766269599	-1081.4675622505383	-78.41881437642161	-1081.4675622505383	24.264181997874964	4.297427673418811	0.006719516758899671	0.40926898911308623	0.007676989644054915	1.0584496265032461E-5	0.4739189704922197	-57.36468167543306	186.65710061715296	60.965890812490876	4.4231298304768485	6.9190988004984915	11.428129316879833	2	3	2	1	7	0.1816845926896024	0.3534782377684897	0.27059689086305955	0.19424027867884883	
47400000	-1161.3515697776104	-1088.483357586583	-72.8682121910275	-1088.483357586583	16.443399264084704	3.2086885591253242	0.010123384970964133	0.007394567082781005	0.010117271251975523	4.621836181105118E-9	0.006720326981042213	-55.885190106866595	156.96189727671378	115.97234420035703	42.009705952145225	2.6240134695933084	1.0992817998256201	4	2	1	7	1	0.22126365142642257	0.31585767391098535	0.273925205974719	0.18895346868787352	
47500000	-1145.0126362934052	-1076.9881514340914	-68.0244848593137	-1076.9881514340914	13.870359438650908	3.3825027504753207	0.015067825589780839	0.8755827339315027	0.010099069424010612	1.876316921351024E-4	1.0067433503645438	-50.59803672457408	84.91110766839859	36.76075036580649	3.1400140075635874	1.8583337059808749	2.6279874905254093	4	2	6	1	2	0.17173311778390948	0.39158447850070793	0.24665824348228244	0.19002416023310068	
47600000	-1148.559127787572	-1079.7378862679814	-68.82124151959052	-1079.7378862679814	14.68852601001034	4.120563236684827	0.011550749807139682	0.5014648847590345	0.010256288196102302	3.322633555800022E-5	0.5006286475945951	-52.904353922473526	60.75812839171977	9.197200035066052	4.018728657528501	6.6941949877771325	3.6705506122916867	6	1	5	1	2	0.21937518659799116	0.31959615001488567	0.28103508162312524	0.17999358176399843	
47700000	-1158.3696538867264	-1083.3271478848078	-75.04250600191864	-1083.3271478848078	19.426274723184072	3.1088907770148526	0.011042232186157488	0.3132964876971703	0.010929754673386112	6.8426900645116825E-6	0.2537228854700063	-58.61818421037851	43.88510785750883	51.19687293960107	9.803121441066754	7.339107172533868	1.5432765593151048	3	4	1	6	1	0.21111070812659122	0.3264939671196345	0.25468544223155987	0.20770988252221484	
47800000	-1166.7950717522874	-1091.719425982339	-75.07564576994841	-1091.719425982339	14.506910285306889	3.6020522508718944	0.010817450883699271	0.040688174255611435	0.010790840586760657	1.9620296616832814E-7	0.04094211679314162	-54.33336525095443	94.9157324516578	124.63887001868042	38.454579461125746	34.1975241941844	9.48267078590255	1	3	1	1	9	0.1589879143072453	0.39462994275834196	0.27945546938943555	0.1669266735449777	
47900000	-1145.612435174511	-1085.9092594499255	-59.703175724585385	-1085.9092594499255	15.50854607015954	4.4111289095367585	0.011191094813077243	0.1826112453003545	0.011283165626441499	4.8687415480114595E-6	0.18973656775951733	-45.309351475462606	103.22141485954769	6.473926548785224	3.9088847726124722	2.9447605197866245	3.604913595197225	3	3	3	4	2	0.2022043436757744	0.32873203283551267	0.2422586494656809	0.2268049740230325	
48000000	-1181.8784825870985	-1086.2364196099313	-95.64206297716714	-1086.2364196099313	31.83369108472842	4.096772199100812	0.0048752781416489845	0.3503549084320729	0.0053134117685391	2.940041912576524E-6	0.344894094642612	-69.62789655914436	371.30604096750295	134.22216759437714	100.22565563638219	26.37679018986465	2.956140669599102	3	3	1	5	3	0.1619279605287966	0.3343768812968307	0.28663730724362085	0.21705785093075222	
48100000	-1167.7759100369374	-1087.425317680835	-80.35059235610244	-1087.425317680835	20.58276994907268	4.750071420262161	0.008555834817338629	0.3780762187202397	0.00933326433942555	1.3148813694690217E-5	0.3844233526638318	-60.27038201301219	63.56034734503348	66.76225889702977	37.89232318096231	8.743898724815802	6.616275730303452	2	2	1	8	2	0.1929186433368166	0.34686672449350464	0.293986738622943	0.16622789354673617	
48200000	-1159.7824345090696	-1082.9201712087297	-76.86226330033989	-1082.9201712087297	24.83079324108058	4.040874052362448	0.009302210045004065	0.4184892372096021	0.008757596744389614	1.1063387344409833E-5	0.3875648969385818	-57.170644389198145	368.7784507924165	13.203837372601493	7.529230701237814	7.863776666065369	3.9277985612951505	2	3	4	4	2	0.18292090693768806	0.37013292851098034	0.26129464989772505	0.18565151465360688	
48300000	-1139.4724528983518	-1081.040693672212	-58.43175922613972	-1081.040693672212	10.58889409860391	3.785279259687954	0.018697132234417067	0.615238545771269	0.016387573544126083	1.8154167861056226E-4	0.696224948812605	-39.581130200843226	155.1267645837285	5.181461585152643	3.0257134320026693	8.595773458565533	0.3519205133665604	2	4	5	2	2	0.18643503431258707	0.3336920711747983	0.29398990582212436	0.18588298869049064	
48400000	-1149.4169837574848	-1085.830606992408	-63.58637676507663	-1085.830606992408	17.409929845152774	4.305862045966522	0.012604736632042115	0.3299369101753364	0.012618433385388544	1.4133102070332136E-5	0.2936403978972674	-47.12887323336862	82.54697833029716	9.137617234783422	3.4801633211372955	4.538898261788221	9.09522888994169	4	2	2	6	1	0.21504097277369208	0.30905198755229124	0.2687933470734731	0.20711369260054396	
48500000	-1156.2430473568497	-1080.9490992002409	-75.29394815660885	-1080.9490992002409	14.742829064173517	3.804061619914853	0.013131508517154675	0.4159605374220196	0.011907874161487355	2.778562807656485E-5	0.4639994418875261	-52.86478665005968	106.98606234881888	126.26123490795311	47.09502630526039	21.901924993649164	4.746994642479938	1	2	1	3	8	0.17087974181968504	0.3173238085620656	0.30640390329294875	0.2053925463253009	
48600000	-1155.6431936487672	-1082.496085251985	-73.1471083967822	-1082.496085251985	15.397505465201943	4.863195590455222	0.012957368686200666	0.5133938858093611	0.01317784630178352	3.7121838868669115E-5	0.47231006994913893	-53.55066002573659	55.86304582198514	70.62766756545344	25.091872462712942	7.36515546180143	3.180927437473395	1	3	2	5	4	0.19920734391733386	0.3300364417968999	0.2645716783939945	0.20618453589177207	
48700000	-1166.1084599739236	-1089.5330654156655	-76.57539455825797	-1089.5330654156655	20.38438975488278	2.6761080172424054	0.009418724725541679	0.2588040234774643	0.00974845137381927	5.976950308931771E-6	0.2519369787763529	-61.17312364370565	51.206078356947096	12.112520110528054	11.781103533194074	9.13359803272112	3.8379974904330187	5	5	1	1	3	0.18587026466430503	0.33375942449714063	0.26516652121291007	0.21520378962564463	
48800000	-1163.834204908053	-1093.8979960904771	-69.93620881757577	-1093.8979960904771	14.394732250394592	4.3772171226749785	0.011681387541572295	0.306932288542101	0.012466894041327042	1.0827511505265678E-5	0.2809797737260862	-50.86049983904641	95.19134763717622	23.116935477085526	21.015337825169315	4.992536642387063	10.201888490096044	2	3	2	7	1	0.17954912181793864	0.3581454462992106	0.29779317342610867	0.1645122584567423	
48900000	-1162.5869646755814	-1083.3530796634304	-79.23388501215095	-1083.3530796634304	18.783128127914544	3.8662933668659405	0.0114973118527739	0.41993052988134444	0.012484988988734567	2.2776383921317037E-5	0.4149416798297701	-58.97415057000418	10.67562946921086	51.113494870312906	24.554596444450723	18.436886816539612	8.156780728374528	1	3	3	6	2	0.17513074650237345	0.3630543882147227	0.24001232211382945	0.2218025431690746	
49000000	-1147.1933794097145	-1075.7684645959382	-71.42491481377614	-1075.7684645959382	17.17412936932511	3.9510494280524933	0.009470344109300996	0.5952360298474292	0.010508023352787024	4.5194180657659555E-5	0.6174797481341977	-49.75103033410575	323.31760329053577	5.014956301497347	11.48523023946265	13.757695509426917	3.962025487097393	3	3	2	4	3	0.17767239819962818	0.37433784507375045	0.24631817622592478	0.2016715805006967	
49100000	-1168.7549305143211	-1076.66611715893	-92.08881335539114	-1076.66611715893	35.92295970184623	4.294414388715163	0.0061204958949910866	0.6887887402636551	0.006091083509849558	1.094149922819407E-5	0.5710563671082921	-66.5963665085948	150.9195417113557	118.1784245430907	65.38106144601949	37.980921150447834	13.492940544532766	1	1	2	3	8	0.1942662662250564	0.33020076830493783	0.27241413322512925	0.2031188322448766	
49200000	-1159.5348389883109	-1087.9727688469352	-71.56207014137563	-1087.9727688469352	15.666989904654947	3.5848340722979604	0.011703579238218083	0.4135416474189427	0.01232517500388324	2.623406841713526E-5	0.4333018119024794	-49.52673557859114	392.66362170291114	11.158175184226582	3.215521110011328	0.7833548878630373	5.707872456146871	2	1	4	2	6	0.1478363272447838	0.37656405680606675	0.30274320040154373	0.17285641554760578	
49300000	-1163.0007717151907	-1081.979029680392	-81.02174203479885	-1081.979029680392	18.34382915647496	4.161870539936373	0.011053973231341897	0.1963033452459068	0.010633519130062153	5.90717455383419E-6	0.22504784159132532	-60.44811180962897	143.53363269847728	84.96042401440285	47.10710366714007	6.817719514329705	6.681271348512984	4	1	2	1	7	0.18639232555075072	0.30768185776197277	0.2979227887534791	0.20800302793379744	
49400000	-1167.482895799305	-1095.1247905445982	-72.35810525470679	-1095.1247905445982	16.119840101744515	3.6164980487839244	0.0114161312813992	0.03432375437133371	0.011435608720025305	1.2938238576343795E-7	0.03154464856853106	-56.600107638487685	54.59197635485978	70.73301419710708	11.140117602535293	5.1588197743995545	3.9459982601982633	3	3	5	3	1	0.14436441206540998	0.38367453309864175	0.2816252952988177	0.19033575953713072	
49500000	-1174.3381926293664	-1086.9127939328691	-87.42539869649721	-1086.9127939328691	21.612745312362236	3.632962058755834	0.010637083659483439	0.5060118763878335	0.008697522720823454	2.03765341068557E-5	0.4865606879278305	-65.33048769618031	94.36897800894344	51.72416938784515	82.19974974634611	17.920295481520014	3.168469130539773	3	1	5	5	1	0.17836809217247918	0.34784626221145326	0.2516963376003368	0.22208930801573107	
49600000	-1150.1341895906864	-1084.3073404567474	-65.82684913393905	-1084.3073404567474	13.216143626820262	4.39043126121109	0.01384027021521566	0.33262448839819964	0.01382556928836882	3.1833595475394544E-5	0.4026605378491392	-47.02755476023788	184.14194680764635	6.113007000746233	9.049272882797997	9.805369319838576	4.775512466613442	2	3	5	2	3	0.18377231279535075	0.3596322161061001	0.25070968615540684	0.20588578494314258	
49700000	-1156.3410767347646	-1084.189413878711	-72.15166285605352	-1084.189413878711	14.792616440717387	4.516204449135665	0.012892854623358837	0.4962440134218092	0.013911562235733758	4.362487890276046E-5	0.4869099834146755	-52.959522132062524	65.95381853849136	74.88580167546773	3.868205075406628	7.561044154522767	3.1505500645675517	2	3	8	1	1	0.19696510963542058	0.32619688874749375	0.25720720556904253	0.21963079604804336	
49800000	-1182.7554594394605	-1090.6966744579058	-92.05878498155481	-1090.6966744579058	30.444403582821476	4.089684166426363	0.00627824427528633	0.4468554518780974	0.00580360279570788	4.1562692872644975E-6	0.3514588050215698	-67.24178823270888	49.191327286324764	177.26468859828148	59.10711348757748	25.138936770788582	13.36691120190709	1	3	1	9	1	0.20421715162380624	0.3245814691637932	0.2798978155747825	0.1913035636376181	
49900000	-1156.8436967061048	-1086.7237770379227	-70.11991966818213	-1086.7237770379227	16.507176134895605	3.424288779468621	0.009675947443152234	0.3092203486894875	0.010545283712609621	1.0224727922773066E-5	0.3150676786261289	-54.52157013378647	82.69148233104195	12.275661105723033	5.720669559470358	6.655340228457446	2.800310306844619	3	5	5	1	1	0.17428219802050668	0.3287857439341686	0.3225121191769945	0.17441993886833027	
50000000	-1147.193891204751	-1077.498746364785	-69.69514483996609	-1077.498746364785	15.450136358746095	3.9198416679908306	0.014906995758216579	0.834907805897599	0.013713015037695297	1.1029361233465684E-4	0.7483556782492363	-51.341644377451615	92.09117723301497	11.453177854544789	10.548831755601402	6.048539742918071	2.5037002920066995	2	1	5	6	1	0.18497616246401602	0.3402976528967294	0.26070796543908914	0.21401821920016562	
50100000	-1165.415770803466	-1093.7175407946975	-71.69823000876853	-1093.7175407946975	15.308720089183492	3.8585029769834085	0.009725748583144189	0.35313238528163593	0.009362295958671869	9.754747548254742E-6	0.32803441018295987	-52.278844637473306	125.86478745350291	11.292418045379744	9.714155940856598	16.68193225132278	13.860268561192408	3	2	8	1	1	0.18765877794270064	0.3846614850317305	0.2502499913430701	0.17742974568249903	
50200000	-1143.8825915152406	-1085.8966131150557	-57.9859784001849	-1085.8966131150557	12.004670934050347	3.292681302387366	0.010458889722821371	0.6141081399976875	0.014225863188009395	8.083275749226023E-5	0.6987664630576313	-42.00752609791182	174.22277866250258	10.899667226173097	1.7772064065506437	2.995947839994186	0.6018220503107937	2	6	4	2	1	0.18034129202824517	0.3399026619826864	0.26595792035138965	0.21379812563767897	
50300000	-1158.3416915860344	-1088.882867337627	-69.45882424840734	-1088.882867337627	15.724702113620578	3.1308490589871227	0.013697437486261293	0.139238400561892	0.0127788607489351	4.0529800582470815E-6	0.15134839412664156	-47.80030179432472	362.08426540810297	72.29129317474414	3.4448105751703455	12.616835236148761	3.1436146542142382	2	2	5	3	3	0.16868752339482557	0.33979530156693066	0.2888266458095947	0.20269052922864944	
50400000	-1152.7198893339785	-1085.699173663846	-67.02071567013247	-1085.699173663846	13.860632851441357	4.284032037190301	0.012232087169537229	0.32151278237440184	0.01289784529765862	1.876763853140972E-5	0.3283824705639501	-49.93265502947652	151.72084445981167	47.40204128974157	6.4336468024431275	3.6903457455173316	0.738707034153693	2	4	1	7	1	0.20860675094448694	0.32005489881821375	0.27594861470557336	0.19538973553172628	
50500000	-1161.0498860987968	-1088.9441302366272	-72.10575586216959	-1088.9441302366272	22.306327990147167	3.095949677282356	0.010834290650262124	0.3143374859941853	0.008980207192414708	1.2476521921844785E-5	0.3564950008805287	-52.8533268424555	102.93364953336847	78.32693806643609	8.697316437278692	9.28456468227073	8.956935320358106	2	1	3	5	4	0.1670577071308523	0.3464614001583652	0.2670805650119652	0.21940032769881762	
50600000	-1153.4513023380728	-1081.300102633724	-72.15119970434874	-1081.300102633724	15.51326833263077	3.673441592789803	0.012372810879320266	0.5189587541909716	0.010937560152961516	2.8133399947405994E-5	0.4607959615280516	-52.48889115883003	184.00492334242384	12.341893539756132	11.916505902131888	5.4396369065711925	9.2907726888138	4	2	3	3	3	0.1784828802854245	0.39508481944206225	0.2525877835505019	0.17384451672201162	
50700000	-1161.5836938426082	-1087.6358062444936	-73.94788759811463	-1087.6358062444936	20.927016647380942	3.2294813648678082	0.01178928749613022	0.2878414743796573	0.0108449728516601	9.74738137977309E-6	0.2847141437285165	-56.74305364532919	64.78540908548497	80.59205572058656	8.679893726602101	6.308712848602029	0.6094053998981617	2	3	1	8	1	0.2067262705020385	0.3417360334802355	0.26570536513266785	0.1858323308850584	
50800000	-1153.6342453810362	-1081.9261187662355	-71.70812661480069	-1081.9261187662355	13.892901782742452	4.001176850936947	0.013699551440762377	0.2895625759781113	0.013250969167782251	1.1311174614306384E-5	0.25005339425285916	-54.42750819623524	70.07724910753298	43.76992423538444	15.534896795948686	6.585711523170379	1.911746960512772	1	3	3	1	7	0.16614813103152248	0.3551069734112411	0.2911029207440277	0.18764197481320913	
50900000	-1176.6507475604299	-1090.7014847209557	-85.94926283947423	-1090.7014847209557	22.382144640645233	3.5565973994488056	0.008429366546217792	0.5538362346868851	0.00868224792678418	1.166289638540471E-5	0.43196175854188185	-63.08777320222267	103.4805429665638	113.21182810905346	9.782075660602178	24.3299022925058	6.455695259167557	2	6	3	1	3	0.218813388610718	0.35842848923796145	0.25107030592366664	0.17168781622765442	
51000000	-1156.3158944520278	-1091.4607771838444	-64.85511726818348	-1091.4607771838444	12.721404908399863	2.9286381650823294	0.015358202321987991	0.3243172094126641	0.013781897639497935	1.5146866844212271E-5	0.2835766497437726	-50.24458257487627	132.1197908806232	11.43247794863766	7.413833490598978	1.3866851636985762	0.7382652216299641	5	1	3	2	4	0.18209800716367722	0.3302164971723689	0.2866371225268175	0.2010483731371369	
51100000	-1178.7988877574294	-1097.9001537310776	-80.8987340263519	-1097.9001537310776	20.120235819848048	2.6205111024895262	0.007727680730326858	0.2911516020240693	0.007580779362773999	4.22995476544753E-6	0.2729699771087172	-63.1760235259088	64.19194791169389	37.16499134812984	28.78229672812223	8.02057497779556	3.917457498720323	5	3	1	2	4	0.2218303918394364	0.26199260832712157	0.2499070056695249	0.2662699941639176	
51200000	-1159.629582932601	-1085.79205604618	-73.83752688642093	-1085.79205604618	17.28922949629957	3.153988460255728	0.011131318599778074	0.2665639495033976	0.010686741809929578	1.2535481562404991E-5	0.31247422768601524	-55.79764677917533	143.3952202462089	13.099382577976538	10.247995741748623	3.997627044365702	9.617089954903918	6	1	1	4	3	0.24664370073205102	0.3105896868639383	0.23855776269252552	0.2042088497114856	
51300000	-1150.9397187224304	-1083.1119497255413	-67.8277689968891	-1083.1119497255413	13.813687517470706	2.965575661087256	0.010855605479586623	0.5331854202100317	0.011149629879007642	3.3685886969553556E-5	0.5321415579270639	-51.5724360058681	108.19483860134667	13.74687594822862	4.36126304788659	6.070896350851898	0.3373971225158981	3	6	4	1	1	0.20845573566211392	0.33102139050438695	0.24810377155403127	0.2124191022794683	
51400000	-1140.037587554164	-1076.2163607011469	-63.82122685301723	-1076.2163607011469	13.234682282472525	4.074062756978699	0.013770157716404843	0.9860812393444688	0.011857234204069719	8.049610180511219E-5	0.6521873310029407	-46.00232741160384	101.31687604615688	3.001981210147041	5.591449604547481	4.247781556423397	2.4056111182507847	4	1	6	3	1	0.18899391975830987	0.32975353055581363	0.28186916971730014	0.19938337996857686	
51500000	-1162.5801774432105	-1084.5004423769997	-78.0797350662107	-1084.5004423769997	21.047304240094462	3.611162515849155	0.008915212210860363	0.3013312123045869	0.008642941399169124	5.8904254356335396E-6	0.2704279664521141	-59.326722813975366	72.72264299038775	55.16340556021169	5.6545537137669335	9.69159907580623	10.707266975666482	1	5	1	2	6	0.19709860717358432	0.3034638564312587	0.30892381982820194	0.19051371656695548	
51600000	-1167.7157549667772	-1093.147176130139	-74.56857883663821	-1093.147176130139	13.817243943975217	3.6693067956687946	0.01397549526343242	0.0012328647421142663	0.013982267434649217	2.287408410774237E-10	0.0010818090255057837	-59.258263933242574	33.00390968190624	34.99781984333686	81.35138063003446	4.138385266325852	0.7310422000249923	1	1	5	6	2	0.19193319840509354	0.34799428444614183	0.28665816074757	0.17341435640119518	
51700000	-1161.3695281323317	-1080.5929181664408	-80.77660996589094	-1080.5929181664408	18.57057573496206	4.117422885555259	0.009401124012104937	0.6657560286026758	0.008646926464868159	2.7324358232103176E-5	0.5665759088254527	-62.552915420376124	145.77505808714858	25.351420240383206	15.864141825872785	2.5731398739543514	1.0684286319921545	4	2	5	3	1	0.15598533227755043	0.3463236152066605	0.30344283148926393	0.19424822102652564	
51800000	-1153.5096226128132	-1084.3503935759104	-69.15922903690294	-1084.3503935759104	16.727411917579573	3.451328344711069	0.015999682561494546	0.4456034277216418	0.01363184969413196	2.2324016092131583E-5	0.3318840279519483	-52.41403327645022	53.51998507557127	32.91019140098596	1.678798336054582	2.9239305712584702	5.723934279691297	2	5	1	6	1	0.18049605668300378	0.3556190294704328	0.26260095997383726	0.20128395387272668	
51900000	-1156.592929962459	-1082.3455247623442	-74.2474052001149	-1082.3455247623442	20.770889969912584	4.533053004112137	0.009126381478544238	0.2900064268157233	0.008992975261456222	7.033014712393961E-6	0.2838111164673553	-55.88260867261009	127.79034214471747	101.60594631336926	2.783340636365729	2.950716019620236	3.963565693558598	2	3	2	5	3	0.1998858386742033	0.375305793496611	0.24584839295040511	0.1789599748787811	
52000000	-1161.4925726154713	-1088.3493723819918	-73.14320023347965	-1088.3493723819918	16.74814098397861	4.298806884280321	0.009243662602333778	0.5921969791851143	0.00846241101206032	3.863909477201752E-5	0.6438887210201154	-51.95455266705478	103.45195331103025	228.8073620208829	3.846519550605192	3.817617186873733	3.1069592462954376	4	1	2	3	5	0.18079857128056095	0.3599449880474722	0.23724989116068512	0.2220065495112823	
52100000	-1155.5495181333895	-1081.288903658792	-74.26061447459762	-1081.288903658792	14.909791305265328	4.194087770728109	0.014483606854075013	0.5419870570601707	0.011847858066610841	8.618846968480832E-5	0.6473118153453203	-52.29405513824034	383.87753160824815	63.881795455659145	13.472985143768165	2.7987404750516007	5.414749330101662	2	4	2	6	1	0.2076570823885275	0.3928828568684807	0.2517058206262498	0.14775424011674274	
52200000	-1166.1045438463366	-1089.4450088933486	-76.6595349529881	-1089.4450088933486	17.067764544390055	3.979497853910398	0.010244787274070329	0.2593981603402404	0.011189720218008792	7.699512268595876E-6	0.26150185697687545	-50.91961341089867	484.4788834066992	361.51997388011813	42.31692008378332	34.608420008682224	4.510046958038276	1	1	1	1	11	0.17013498171778127	0.3484094664952805	0.3152348126043535	0.1662207391825855	
52300000	-1174.3191521177514	-1086.222248831999	-88.0969032857524	-1086.222248831999	21.552804238608896	3.397400392799775	0.007999635494447684	0.3162465127354285	0.008933354266306493	5.27857828001715E-6	0.26654050180157485	-58.99452489586036	114.41534670966837	13.84293621125226	12.652939977043868	126.03371709976543	7.803170368355044	4	1	2	1	7	0.21441422250289616	0.3368538647436543	0.2763543837416711	0.17237752901177905	
52400000	-1155.6900593111686	-1087.7886160064052	-67.90144330476342	-1087.7886160064052	15.39426925622985	3.7584957401730317	0.0153831791096186	0.5183608250858491	0.013759503430096097	7.685479645620927E-5	0.6138507898466586	-48.00440406621906	185.3362095362257	73.43575713270906	4.917542189551828	3.2134638322056626	5.301007532568641	1	4	4	4	2	0.19700966748408905	0.3315019322435026	0.24618747199709706	0.22530092827531192	
52500000	-1157.3199499507555	-1080.8711731070657	-76.44877684368967	-1080.8711731070657	15.253377347065463	4.005165544775812	0.014252982635948791	0.7540980505720362	0.01152000322132265	1.5539287270343184E-4	1.0079310894926714	-57.23005275343488	60.395675873080876	51.18644806405833	7.746538835982599	5.067000769896528	6.948083679862145	4	4	3	1	3	0.15970414132367183	0.3932199162210338	0.285010886547135	0.16206505590816	
52600000	-1163.5981985224062	-1084.4500948852547	-79.14810363715162	-1084.4500948852547	18.08448989577943	3.265359860386197	0.010374276757310539	0.35904160945790486	0.009646617821593019	1.616803732657821E-5	0.40560585506077423	-59.625783371213174	64.00631618586507	51.77684067676907	54.74593299930227	6.929899784374789	5.309554793719631	1	2	4	6	2	0.2164154673676602	0.34501881021730985	0.27192108144422295	0.16664464097080767	
52700000	-1146.7349038465306	-1082.0240489721086	-64.71085487442195	-1082.0240489721086	13.799187949556272	5.371317246653531	0.015158243000399913	0.6273681382702355	0.011675271407968299	7.428787582116619E-5	0.5842367464543504	-47.57319708223502	138.78202750883156	4.112369785601088	3.9805072115905227	4.541468332711811	1.6930732164998574	5	3	1	4	2	0.19096071381178753	0.33655137416798575	0.2529140157467498	0.21957389627347756	
52800000	-1168.6216774651186	-1086.553256505511	-82.06842095960772	-1086.553256505511	24.549879434094716	4.346920664166391	0.006692706299015287	0.004924270069406034	0.006704803398809773	4.1188299332769566E-10	0.0030289758394912154	-64.57879509429212	135.74897557646798	84.50083459113692	8.506268045251673	9.574014813707196	5.800308657859524	6	3	4	1	1	0.18885133667734977	0.31438721270950937	0.29479202118039805	0.20196942943274343	
52900000	-1159.6745976312143	-1079.0440727403925	-80.6305248908217	-1079.0440727403925	15.171867416457921	4.51683302122331	0.01257723154370998	0.5615522133618115	0.012318923838195679	3.842980440492076E-5	0.4639872725157321	-59.86207299464939	75.16316557424945	71.72112015561149	9.50041058790959	6.776005122866093	14.368571223972257	5	2	3	2	3	0.17998318545876185	0.3511907193587325	0.29950303533855	0.16932305984395635	
53000000	-1174.2036619441956	-1082.5682007467067	-91.63546119748884	-1082.5682007467067	26.08395437233954	3.4712949440803897	0.007652669146294713	0.3240923339928709	0.006968492554486481	7.679608918275564E-6	0.3994134082367653	-65.92234738480964	121.77392520288504	402.9600357578091	52.47630109724454	27.519051086979555	5.579975668202833	1	1	3	5	5	0.188598630919111	0.3021716002512406	0.24946377442719075	0.25976599440245823	
53100000	-1166.9946096359047	-1093.0149090445855	-73.9797005913193	-1093.0149090445855	16.34563947097114	3.921165003965986	0.015737515317391593	0.39850287961613023	0.013763244799516676	2.8605299362732037E-5	0.38130018270067667	-53.17225400037283	243.80544738369005	38.11383779947086	34.077969257054626	5.994009729607882	2.0633401861698757	2	2	3	6	2	0.19117520197064564	0.291106902654621	0.28595759289482214	0.23176030247991178	
53200000	-1159.4758820716336	-1084.8274557661387	-74.64842630549501	-1084.8274557661387	19.55205559888371	3.6216661920696755	0.00983707862387496	0.585695407351058	0.00986104842625777	4.408866185599272E-5	0.6898789745442695	-53.87428437120751	120.00491143240093	8.561979460163872	7.283311854825983	22.333343606101195	10.488111545860876	2	2	5	2	4	0.1885649263302048	0.3819696137175559	0.25014575451734083	0.17931970543489906	
53300000	-1165.9094452232916	-1088.3316815909395	-77.57776363235216	-1088.3316815909395	18.647472626971737	3.8674860615187594	0.011610370327023495	0.505354385830307	0.010073216847865402	2.3587888857489378E-5	0.4902480526682642	-56.26056895150976	55.531073770359065	96.26245236158186	31.92850488530493	14.061909676618336	10.925044232643518	1	1	6	2	5	0.1796060565556905	0.3596518735827597	0.28680683633887666	0.17393523352267373	
53400000	-1148.666071490465	-1079.0905487021255	-69.57552278833943	-1079.0905487021255	18.03665998292951	4.510584315231035	0.01094488404185572	0.2138537561074746	0.010865069788034379	6.618557576830853E-6	0.22699932554499877	-55.10696533702477	82.61384362307862	7.049399602580189	4.108682317499606	2.3475191637674797	4.316452743434438	6	4	1	2	2	0.18664950079614645	0.3168034395043191	0.3162375979939012	0.18030946170563372	
53500000	-1163.7405053436937	-1086.4192180483815	-77.32128729531212	-1086.4192180483815	20.381463112743692	4.7932132213361625	0.008856477667789372	0.3872091299779179	0.00992324322753923	1.3196475647660898E-5	0.34915236815677025	-57.483190064489406	62.64786267303763	70.66757354040281	2.0714450337330383	4.993336282427016	11.037149023239197	2	4	5	3	1	0.18986459655661306	0.29304272563676065	0.29369358679351926	0.22339909101310748	
53600000	-1162.5585322758186	-1082.0563095672237	-80.50222270859484	-1082.0563095672237	16.447764669822316	3.5593146295881275	0.011032189463251324	0.42824133746001747	0.010769950608927367	3.184687843399615E-5	0.5204557565898442	-59.2583380880465	197.76628500004853	108.92944694849727	16.27787740322509	13.347085886179567	1.9721047743235491	5	1	3	5	1	0.1904084585237506	0.3292854918643199	0.2844274816868186	0.19587856792511157	
53700000	-1163.2167954609624	-1105.8758744698814	-57.340920991081056	-1105.8758744698814	15.044167199741837	3.5974867604767025	0.01089001041141883	0.10702911357141953	0.010811604412252249	1.2806070682996357E-6	0.10696776968875701	-40.34819512824923	413.627955805323	13.14655340101822	1.8875177277446675	2.985674810918138	4.241240086939348	2	3	5	3	2	0.17933822295407348	0.305786495106399	0.32958319810091574	0.18529208383861245	
53800000	-1158.415707109741	-1088.4478537064012	-69.96785340333976	-1088.4478537064012	15.853225448526365	4.053676739048539	0.011613203636678308	0.3684230709879205	0.01255297725120271	2.3166925834344917E-5	0.3966339434543957	-52.61415993243651	110.09224827154937	23.92935999023149	9.625552720761014	5.310393058092898	4.1920708211627264	4	1	1	2	7	0.18059820308685465	0.31788719413953465	0.299468353985854	0.20204624878775745	
53900000	-1159.2863968380989	-1089.670740352137	-69.61565648596185	-1089.670740352137	13.138110764463908	2.8138366629898957	0.015514799225041453	0.46280721136582215	0.014133989673443334	5.3610585301132116E-5	0.480356106442858	-46.29430617854519	536.8960188190529	295.7996904022579	5.030282460752085	6.612104461888133	3.636586327598064	1	2	6	2	4	0.16083832096886327	0.3635558578427746	0.3045948881250937	0.1710109330632691	
54000000	-1159.0184717696602	-1090.506031947597	-68.51243982206314	-1090.506031947597	15.50933473538792	3.549491417825558	0.012688587171980901	0.5744610006141714	0.010864833104397748	3.1607015786238796E-5	0.49140975032164946	-49.438249187875655	25.320240844098144	62.09400943889712	3.6764185810941363	1.4650502631868834	6.397221771713607	1	4	2	2	6	0.1953039182283375	0.36336490019700995	0.21836578564023557	0.2229653959344176	
54100000	-1149.7902318472081	-1080.5165655738388	-69.27366627336933	-1080.5165655738388	14.503702859857404	3.425433578436738	0.014893500644665254	0.5135880618250583	0.013696556446989139	5.993533948846942E-5	0.5173830827790598	-51.03259553979874	93.14047023331344	23.25806499993031	10.048560073091094	10.40670530707491	2.131441512570637	2	3	3	3	4	0.17520411765143473	0.3223455945241047	0.3144904875183458	0.18795980030611534	
54200000	-1162.8964115974115	-1086.9207186182546	-75.97569297915699	-1086.9207186182546	19.218707111797613	4.730780089065938	0.008471847587477254	0.530484045771999	0.007777699224234199	1.1904351836862352E-5	0.42231698204314416	-54.82389150709988	320.7816564675448	45.91634774538678	16.29797894791963	6.385934715960676	3.351023404188943	2	3	2	6	2	0.1640730747731737	0.38909015641761546	0.2676964655955794	0.17914030321363203	
54300000	-1147.346861644085	-1080.9879886793246	-66.35887296476028	-1080.9879886793246	14.565140092271145	3.6998217049211286	0.008675619098067114	0.3847933421533421	0.009913274452683104	1.6198206941932733E-5	0.4234778499920945	-53.38743800082279	55.10402704690713	17.777010780516402	5.220615454274197	0.9120499073459817	0.784705996208474	3	5	5	1	1	0.18043155744790546	0.307933766603769	0.30503842080931	0.20659625513901622	
54400000	-1152.9676640873708	-1084.2419127985904	-68.72575128878049	-1084.2419127985904	13.504331323211893	3.8139787065459427	0.012161062536585087	0.4002853154674414	0.012893296019978365	3.293161074544145E-5	0.4355097849898794	-50.02495843819863	105.6457274536835	101.42360256952075	6.0324750575293455	4.55311058548929	3.28019605136074	3	2	3	3	4	0.17484863890586289	0.32599485289410285	0.3030703658812917	0.1960861423187431	
54500000	-1161.1254095071997	-1083.914954975969	-77.21045453123072	-1083.914954975969	16.39004734737832	2.676006266347228	0.010289913611055922	0.37520413488423077	0.010963748634015032	2.127047005537108E-5	0.39417039781390245	-55.00523496598508	13.400309780159542	73.58911991368183	12.599326665199685	11.480395293579083	31.63147893968895	1	2	7	4	1	0.18955255957453854	0.33294025020180856	0.2793481738976011	0.19815901632605237	
54600000	-1163.300318827862	-1084.2855570639724	-79.01476176388948	-1084.2855570639724	17.97575869275373	3.191899906581083	0.011465564421675758	0.28907375639446914	0.011246887873798848	1.1193680526049513E-5	0.3044207071912624	-57.98859986109294	251.99116762838142	154.1096194713483	16.333261385343732	3.417820717529214	5.832901031473627	4	1	1	1	8	0.1934957426987606	0.3108794654682769	0.2878159878918334	0.20780880394112966	
54700000	-1162.5167456143954	-1086.1617555970647	-76.3549900173307	-1086.1617555970647	15.456502228500188	3.3812535646496342	0.01197284508837243	0.20294587437308667	0.011567726550204998	4.482094253369233E-6	0.18521572070498263	-56.41971598260263	143.91531794702829	104.9336858540035	16.20671470309645	12.595257933024536	4.931511910558419	1	5	1	2	6	0.20027207317309553	0.35829911394079333	0.27067271282540617	0.17075610006070546	
54800000	-1154.4131937109807	-1084.519658128613	-69.89353558236786	-1084.519658128613	18.270755474265112	4.54750903487058	0.010612019791727207	0.6533259991510989	0.00851624491436825	3.688896434160672E-5	0.6658207602957528	-49.0660124106107	285.49671754766365	46.2478804302244	16.253865233943387	3.422247688830142	3.1814247355546654	3	1	1	8	2	0.17045043813055832	0.34343225002972005	0.3055961179021004	0.18052119393762173	
54900000	-1153.2301476889827	-1079.3710568777676	-73.85909081121498	-1079.3710568777676	16.403132556386577	3.6296357109031083	0.012030889167525613	0.5833595346810843	0.011313844657038876	7.292512807751742E-5	0.7417968993326829	-56.1451495420329	82.56677163482549	16.305773968664223	12.624334843537	7.097701789934936	3.732290635342286	2	3	1	5	4	0.18706291259298757	0.3324685629571183	0.28378304127301673	0.19668548317687784	
55000000	-1162.7281321377916	-1083.364621628408	-79.36351050938354	-1083.364621628408	20.022651580314136	4.722933854865077	0.009898415233606713	0.43131217801232247	0.009657682499084438	1.952121458456999E-5	0.4697409587684566	-60.40404909396532	185.86497153269744	13.033915226639675	15.015674259232933	7.2794644509420525	1.8057755375271234	3	4	2	4	2	0.17873109801584314	0.31358802952713816	0.2861855456248208	0.22149532683219825	
55100000	-1167.955391596664	-1101.6761061714983	-66.2792854251656	-1101.6761061714983	12.625022547115762	4.604278030212008	0.016111222812452596	0.11192189214081519	0.015344844633085185	3.8760698420943075E-6	0.12615740034940662	-49.36489271813705	73.39718611116287	30.486559899362895	16.599995280449782	8.398414102939496	2.56739932543992	3	3	1	2	6	0.1979483318071258	0.32214140601627095	0.3096296922082286	0.1702805699683749	
55200000	-1159.9332761714093	-1082.9369088071019	-76.99636736430743	-1082.9369088071019	17.982167892864783	3.897444028002125	0.008511024041589007	0.2081924004944836	0.008548941158486874	3.318741965110854E-6	0.21204618213393128	-57.09108047780358	64.26810420367437	135.29649303325832	24.525817604937163	6.225095261504036	5.652554155263955	2	2	4	3	4	0.16963204569953877	0.3407935039598283	0.2843531109496945	0.20522133939093848	
55300000	-1161.450901083913	-1077.5565143733843	-83.89438671052872	-1077.5565143733843	15.809457828212823	3.8039393961722503	0.011163681170427544	0.3559424860201517	0.01169147667328343	1.531922071613109E-5	0.321474754652475	-62.341113927869046	54.8386580605346	88.87661123100546	36.64071849542758	11.150924407551067	21.955083167910917	5	2	3	2	3	0.16874966255348653	0.34667709341183867	0.2850115256065963	0.19956171842807857	
55400000	-1164.1557127060573	-1087.3322724911181	-76.82344021493927	-1087.3322724911181	16.054588343201136	3.490807303463445	0.010533765751214046	0.4820800669218835	0.010324595224110875	2.936236282806928E-5	0.5396628524779258	-57.42380222055812	51.58927016498046	57.861385630063424	41.12105174055483	10.163275850112639	2.4971681547027127	2	2	3	7	1	0.18486437424213248	0.2790015308333111	0.30394406029275106	0.2321900346318054	
55500000	-1165.863801042117	-1090.6097781557971	-75.25402288631994	-1090.6097781557971	17.889114338895194	4.837470350002186	0.007784554624341814	0.24670467157403583	0.007830385428214123	4.600048856502403E-6	0.2894286663351016	-56.601934287568334	23.204323124703347	77.28145019096618	21.893600294289058	5.753065010308621	3.2462211590029324	1	2	3	4	5	0.21035311088123204	0.3082632184823784	0.27531477174908525	0.20606889888730423	
55600000	-1160.9517035958977	-1082.8144858253418	-78.13721777055584	-1082.8144858253418	16.955240791037745	4.097192511328415	0.00967409709096075	0.31287385250076555	0.008876483336377994	8.747393576643235E-6	0.3256670385317906	-53.73028632237782	566.1122255954043	303.28199278167676	6.412640292157061	11.8509456671355	7.412204902759698	1	2	3	8	1	0.16733211311681573	0.35251978939026934	0.2721778956562956	0.20797020183661927	
55700000	-1178.5287796191828	-1096.869234422379	-81.65954519680392	-1096.869234422379	22.810447227520534	3.3205105144396163	0.007579653420383173	0.09677102125879562	0.007567629281677113	3.632949637377479E-7	0.07926580631998477	-64.0366286143394	51.34426095991461	69.97712898476323	4.298678396972032	6.862204257063795	11.084088049321734	4	4	1	5	1	0.2419449988528935	0.31631086129898645	0.27230833208169186	0.16943580776642791	
55800000	-1158.4751122560713	-1077.992530755076	-80.48258150099534	-1077.992530755076	17.340561847762896	3.5593412124228756	0.0089179368558173	0.3952914129821431	0.008386142837279462	1.4990322172275498E-5	0.42849458637757964	-59.606265866530606	95.31476074658113	120.34728727171331	46.561065427455404	9.373043832353133	1.8975303657733367	2	1	2	8	2	0.16786384170606436	0.3605706931712205	0.2871577201912724	0.1844077449314425	
55900000	-1160.395508178209	-1096.4912393499465	-63.90426882826246	-1096.4912393499465	16.955690931873963	4.026107809196079	0.01098506153392877	0.17245865113345513	0.011099337800095805	2.544228520437134E-6	0.14292900543099724	-49.045050115229735	75.15157775392976	8.392821110990353	4.114428388879052	7.141880399568477	2.749230689204448	4	4	4	2	1	0.243658188321611	0.38466328966915303	0.2059283425592679	0.16575017944996778	
56000000	-1147.5903680047677	-1084.9639982507551	-62.62636975401261	-1084.9639982507551	12.760192029631611	4.06159082664104	0.01287055466357749	0.3483840892956261	0.014282354421720423	2.4362717092625902E-5	0.34830505975199566	-45.74295221632704	66.6024893184816	63.94410306938235	9.414424058022833	1.2836383172522552	2.203792913061653	1	2	4	2	6	0.19802138758590104	0.31269568642612644	0.286042349397294	0.2032405765906783	
56100000	-1159.0321592351684	-1079.6622606841972	-79.36989855097106	-1079.6622606841972	17.485789492362517	3.992567317021736	0.012808975144899364	0.4965947797613322	0.010780677453030508	3.502020602188926E-5	0.46287106196324496	-59.10767806024674	169.23072675466142	35.2056821999517	29.431898011183126	7.434272730542748	2.6211229010416432	2	9	1	1	2	0.2041562140749226	0.3360021953157744	0.2725294781983094	0.18731211241099335	
56200000	-1158.672363159767	-1080.0353239636433	-78.63703919612352	-1080.0353239636433	13.840320414997107	3.97923662550103	0.015634403661205543	0.4094374440383844	0.014233727983364806	3.398461733796118E-5	0.4045546558426128	-54.133566627637094	72.91295662533389	256.5485508829335	20.197903966293573	18.042178359591468	11.841865799250566	1	2	3	5	4	0.17592571863099257	0.34129422875790977	0.28686596481808574	0.19591408779301178	
56300000	-1153.8299248628182	-1080.0670366710808	-73.7628881917373	-1080.0670366710808	20.912509038069633	4.146584850667358	0.009002202166054537	0.415758525168811	0.00939122487778904	1.3322741399957898E-5	0.3997962253409057	-53.667543124215655	204.0458904410109	13.252821389728108	2.702317573485312	8.500548500507072	10.438087016893723	2	2	5	3	3	0.17620516112234125	0.35423244969569656	0.28279800311740594	0.1867643860645561	
56400000	-1156.573510646901	-1083.3507722428178	-73.22273840408319	-1083.3507722428178	15.052275441466147	4.840347818870661	0.014244334737931614	0.313132357896012	0.013644934707608134	2.0753112363825258E-5	0.3233893689452226	-53.8186887457576	188.56924263738088	73.63419996765292	10.540360477281752	6.642127682199819	0.9204606992766942	2	3	4	3	3	0.2075619210077078	0.3207150695471045	0.2801497217015415	0.19157328774364596	
56500000	-1153.1826645014203	-1076.253375123842	-76.9292893775782	-1076.253375123842	25.025149992066105	3.7717708408707935	0.008427531930756535	0.4893334739348791	0.006768381675825857	1.4891517693897967E-5	0.5532373536024251	-58.98275949831342	159.74958402682375	9.786085271371643	10.09608562517783	4.877789359828803	3.6729589169019303	4	4	3	1	3	0.22773820021024513	0.3345365777970075	0.26728753036663855	0.1704376916261087	
56600000	-1149.2797766078847	-1082.6025271070646	-66.67724950082027	-1082.6025271070646	13.77775238908582	4.064558663127616	0.01146893980969251	0.4355988716165247	0.010910053087334629	2.2970469985970415E-5	0.46423700178131794	-48.110755825856394	259.8817513378861	44.42320808636679	7.472312823768327	3.159898687610436	1.885260476727293	2	3	3	1	6	0.16257403294247522	0.34359540113635645	0.3170221608933354	0.17680840502783288	
56700000	-1158.1373333732445	-1081.5155513449936	-76.621782028251	-1081.5155513449936	15.755128540950405	3.8858569761594	0.012286615442416415	0.23559826424146088	0.01193568206486429	8.455117625281737E-6	0.2412391331630384	-55.9039849631411	381.11732154247363	71.45066681064509	9.749589839701882	11.189553096975805	1.0132995168791483	2	3	3	5	2	0.18630650427809764	0.3239378332178448	0.2888542451335162	0.20090141737054146	
56800000	-1164.2976120074522	-1095.5881315175466	-68.70948048990567	-1095.5881315175466	20.05838754972603	4.714254929471165	0.00946339019115287	0.18556566963075274	0.009881186634276026	3.215766759183769E-6	0.19248930071975348	-49.45574853195282	368.44310672800856	7.700674776911451	15.667275538544537	4.707544188920932	2.200557301344751	2	6	4	1	2	0.21301287278411593	0.28741839550398707	0.3066206903106634	0.19294804140123376	
56900000	-1158.1297176185403	-1095.4615045854644	-62.66821303307607	-1095.4615045854644	15.722979338012644	3.803573056399988	0.010818764897990696	0.16900051856287662	0.010303566823060247	5.119568667933434E-6	0.21158261952014396	-45.20025045750863	239.14951405145504	5.0928954696483	3.98481026659131	9.088843493708994	2.8541893975626205	2	2	3	4	4	0.16696433674877387	0.3541767931227147	0.3004646599349449	0.17839421019356663	
57000000	-1151.5155119325646	-1085.8160866012217	-65.69942533134291	-1085.8160866012217	13.623621320708784	3.69096699487628	0.012787839926249343	0.7246317874137558	0.011844092368367838	1.3145269277037064E-4	0.7976470185114327	-50.73631693084266	52.24309084672602	8.362227600845312	3.9360936718641053	2.6543126229294973	3.1883672732441934	4	1	8	1	1	0.17983932613934836	0.3131504878946909	0.27323021425837934	0.23377997170758144	
57100000	-1159.1475158033486	-1077.55756695378	-81.58994884956871	-1077.55756695378	14.428273607919493	4.086648941667401	0.014970900534964034	1.0271879977239091	0.0120266624564891	2.511416061565711E-4	1.0083397708896453	-55.659122334355374	536.6646611889763	92.631477670061	49.39801457907402	10.14771493967216	3.700090797357245	1	1	3	7	3	0.1616887702381051	0.3169295707923196	0.3198479462571567	0.20153371271241868	
57200000	-1165.6622941170651	-1082.7733395468929	-82.88895457017232	-1082.7733395468929	15.991833017490048	4.826973732404617	0.017418728029997423	0.6289741437762031	0.01325184423379487	4.9267664509149354E-5	0.5224574716229442	-57.309359578498466	272.70508686997835	81.99111735935604	32.733956098139075	43.81518042618448	3.8955943532465014	3	1	3	3	5	0.16930460396195773	0.3801312685471278	0.2584311754909501	0.19213295199996433	
57300000	-1153.606994922508	-1088.2070526801867	-65.39994224232117	-1088.2070526801867	13.174746088568012	5.295052088502576	0.014355459965935864	0.22178907056675035	0.013859576152604032	9.282669795410016E-6	0.22383614870623136	-47.339745316846496	36.93054562305747	80.51277510800716	40.45625490796453	3.0577335375933914	0.19850938137854696	1	3	3	7	1	0.18102651303771283	0.3780362913138276	0.257527351711336	0.18340984393712342	
57400000	-1164.1020742499202	-1085.1232851014001	-78.97878914851994	-1085.1232851014001	20.896774604530265	4.290874838551268	0.008274165546075664	0.3157265959014648	0.00858483649583752	8.58868020601058E-6	0.3570651614257145	-59.82653073653842	87.42559894508467	59.416014789981126	43.712256047780755	5.895195192358635	1.2454772666244909	2	1	5	6	1	0.17534128921132017	0.3296922702742969	0.2727897957522786	0.22217664476210416	
57500000	-1156.1020338061044	-1077.7975567012893	-78.30447710481499	-1077.7975567012893	19.441603260241287	4.785931076290728	0.01086645606976127	0.5039830750316031	0.010811409604010315	3.5686287123648686E-5	0.5288648796983911	-57.35235904881572	185.2639757527002	65.24006690946723	7.589135815114504	6.975413104870428	9.75777852058536	2	2	4	1	6	0.20153829552655653	0.3379126772009896	0.27799325889782284	0.18255576837463086	
57600000	-1152.8509226190972	-1080.8364368648706	-72.01448575422663	-1080.8364368648706	17.5254045618458	3.50770246704631	0.010280406584658716	0.5466681159030052	0.009719202440545211	4.0262579359544004E-5	0.6003196452699463	-52.68209501967156	74.04932436044795	95.00227657364114	4.653113645199063	5.639792118075689	5.816949903787266	1	2	6	4	2	0.17606983997319753	0.3545394879776516	0.26942079067355995	0.19996988137559066	
57700000	-1174.2271962852653	-1101.7919738945386	-72.43522239072672	-1101.7919738945386	17.746954278947292	3.310473799750103	0.009244812598895322	0.07222896556272138	0.009416875909802641	5.12202246428863E-7	0.07721629327768353	-53.253620991802656	213.81717034644737	95.43994248640954	21.634080576499993	9.685152238739343	3.0769207612273917	2	2	1	1	9	0.20790438125438354	0.32288127304531267	0.268805480196522	0.20040886550378145	
57800000	-1165.716154395411	-1101.3703574080348	-64.34579698737625	-1101.3703574080348	13.57935859117116	3.102426359155437	0.013891769078302762	0.023346005615682484	0.014054457469268545	1.3939185675558922E-7	0.02688146123570292	-43.240909905705244	185.39727739437126	208.2665975211554	3.595824216616934	11.531823736342249	8.124857097753813	2	1	8	2	2	0.1910478766943568	0.3614958833398238	0.2514030196046573	0.19605322036116163	
57900000	-1146.6583602917765	-1074.9925238465537	-71.66583644522285	-1074.9925238465537	17.31019378636619	3.8705484682841904	0.009862641404002899	0.3638695629830934	0.009443154049583626	2.0411981020651383E-5	0.48126793803303963	-53.729517525460174	74.03591303416665	60.532040084406404	3.8609545518250235	7.240000090677853	2.571982129343428	4	1	3	6	1	0.19583040981097133	0.30374404877709926	0.2880731588400347	0.21235238257189415	
58000000	-1133.449568901225	-1081.2809776172955	-52.16859128392929	-1081.2809776172955	12.710576383290276	3.8484946134973677	0.015309821501808398	0.6606872907362221	0.013351897290894216	8.534617140995846E-5	0.5832984655727883	-37.14684656077966	112.75457721995387	2.426258504637645	2.614562891499008	1.1809282756198922	2.209998266270914	3	3	3	4	2	0.19809176345524737	0.3125386069980247	0.30482577075313194	0.18454385879359558	
58100000	-1144.6470759584809	-1079.1753860463823	-65.47168991209844	-1079.1753860463823	14.515965547376421	4.979583642340628	0.013683360080050734	0.4300316386059087	0.013474212076854486	3.150300511182281E-5	0.40787877006805356	-48.759375724060426	57.09796739552608	67.84409028742921	1.8115338492378803	1.47944431161269	2.767501394044058	2	2	3	6	2	0.1808713865514009	0.38386274613274723	0.2505232077078689	0.1847426596079826	
58200000	-1165.1591536981487	-1089.5326167970284	-75.62653690112035	-1089.5326167970284	16.44742924766558	4.235780648463514	0.012294920488779658	0.655048521955011	0.01248270043429144	5.712183137436713E-5	0.5988742899080144	-48.03600413023929	267.10593564830475	648.5937574878429	82.91880451285505	6.084720752408962	6.700696746739371	1	1	1	2	10	0.1752429317467145	0.3968787512866664	0.26508051297643254	0.1627978039901862	
58300000	-1161.9256858341575	-1076.594602644442	-85.33108318971557	-1076.594602644442	16.802793850513353	4.339890188105696	0.013135119308756065	0.581747515687397	0.01300621942402917	5.485263047679604E-5	0.5734645810298112	-62.02865699339605	52.74877819555418	132.63976797076003	28.78137014621859	26.240302238064345	10.1607419126345	3	3	2	5	2	0.17645853646844536	0.326613985838274	0.275641179027866	0.22128629866541433	
58400000	-1153.5392384721495	-1081.6554232164037	-71.88381525574573	-1081.6554232164037	17.111557403807243	4.191840607572131	0.013063768705059096	0.4065629083722808	0.012581897213629796	2.045436459652727E-5	0.3626329551562075	-52.960686226393626	93.38594244978005	37.30869975103956	17.671163128254687	13.120366622246975	0.21117869289343977	2	4	1	7	1	0.19174670747847367	0.35662213202660065	0.2662288519529135	0.18540230854201187	
58500000	-1151.4525405634777	-1080.0971526244425	-71.35538793903525	-1080.0971526244425	18.32640277555113	4.379662387931458	0.008266824570111958	0.4039549876736264	0.008970129893017938	1.3894685985204553E-5	0.4133577387936602	-52.78684141096311	110.47549259780243	10.135258013896452	10.586171991307367	8.74976793210539	10.209578698139604	2	3	1	1	8	0.18989112560908855	0.3521082796108146	0.27673271920455694	0.18126787557553953	
58600000	-1156.0746073562607	-1079.566214723274	-76.5083926329867	-1079.566214723274	17.170200107199875	4.398895966926033	0.012582892086611949	0.6990512245968771	0.012274482867161813	9.250330319158807E-5	0.6927966519743565	-56.20934955139028	83.9909270051161	21.989039530785345	23.648246846146872	13.722294429254683	6.169973329484743	2	4	6	1	2	0.1945150894481961	0.31782242488084017	0.30744137071504846	0.1802211149559148	
58700000	-1158.7059361644956	-1085.8213675155848	-72.88456864891089	-1085.8213675155848	17.03761731952653	4.7511996427868	0.014077068005799867	0.6346623537985843	0.015116536511688494	1.3159725389492668E-4	0.7069477305834245	-54.73021995777592	46.41395969405589	12.000823268281938	10.152953088443518	8.787643101092296	11.69743975621425	6	4	3	1	1	0.20764512261918752	0.3265444762072433	0.2931077349306999	0.17270266624286879	
58800000	-1152.4920894480272	-1076.1797206443828	-76.31236880364436	-1076.1797206443828	18.927481135908387	3.7730046163371957	0.010754516835835615	0.47224889953562416	0.010959936982643382	2.2375051986886728E-5	0.43931740017874404	-56.10442322234698	33.004061172465306	60.3883408718218	41.44843962745423	20.027759327201764	4.785790373771141	1	2	3	3	6	0.1604043936104127	0.33974821090771223	0.2874629251462507	0.21238447033562385	
58900000	-1151.5277093493955	-1080.5885637290314	-70.93914562036402	-1080.5885637290314	15.847522522044711	3.702678125081636	0.008609903065011535	0.6030714295340681	0.00869925511516703	3.5732296214220656E-5	0.5757599311214227	-47.88550597534849	76.71960377200786	135.68333706267657	119.6809672617766	5.779104683166385	3.3352712448499346	1	1	1	1	11	0.17793858261182544	0.35769688643720915	0.27503187468268525	0.1893326562682797	
59000000	-1153.7305588499053	-1081.00114484079	-72.72941400911527	-1081.00114484079	16.351292755220197	3.0514594172491254	0.011532797277417755	0.34584552670711094	0.011720442685793692	1.51225202280334E-5	0.3343199408536436	-56.77725621719214	70.73472429516994	45.40796628765736	7.139804194119798	2.750077946567731	2.744716040057973	2	3	5	4	1	0.1573485899889761	0.34470316838138715	0.30471579900638496	0.19323244262325143	
59100000	-1146.5369907953852	-1079.3301470377291	-67.206843757656	-1079.3301470377291	19.43051041386858	3.366521082838782	0.015161492254042752	0.8286974762212834	0.011245104101910762	1.3903883079072259E-4	0.8720175634138067	-48.81940669344785	60.31683999032302	3.527995401175227	7.8446107100303175	3.3552610583194804	8.189654076037057	2	6	2	1	4	0.18534209815724956	0.3422248553678913	0.23207939163512178	0.2403536548397369	
59200000	-1147.5166306070764	-1082.7145307425003	-64.80209986457618	-1082.7145307425003	14.382121131948818	3.4065665388491206	0.011368518342574305	0.3229732420101781	0.01104519301077199	1.6088885095661828E-5	0.3644121830935803	-48.26093633050229	194.7018187660504	7.549582194737177	10.904546433865299	3.3761273575101676	0.31899645682039196	3	3	3	5	1	0.21928181873809266	0.3310906862304827	0.2906089231255479	0.15901857190587626	
59300000	-1164.0271831612306	-1082.9347267623386	-81.09245639889201	-1082.9347267623386	21.41030182782551	5.861640260093184	0.007511460145824486	0.6199545070481222	0.008311116505178533	3.1151082773329105E-5	0.7283937057583831	-61.5912234655401	69.1635532367876	40.359360903614	12.671610786747387	7.810977102950277	5.963518642064934	5	1	4	4	1	0.18183015192291407	0.3144583101645249	0.33324769133777465	0.17046384657478594	
59400000	-1167.853869921803	-1088.1928288110128	-79.66104111079012	-1088.1928288110128	17.885765388601687	4.053025900332215	0.009901830083429078	0.37658036177751125	0.010284341059734045	1.3508790894770338E-5	0.3929195041706174	-59.0840385958947	212.79524669338878	60.4459711813534	9.610396226721363	9.383991224595388	8.87699848193386	2	2	6	1	4	0.1867844588943467	0.397752690240254	0.2743468889865649	0.141115961878834	
59500000	-1153.5706537876501	-1089.142308790022	-64.42834499762806	-1089.142308790022	19.824614371051872	3.3691635936453905	0.009958326760192659	0.44200924521259555	0.010326112858461802	1.2595315007718204E-5	0.3503682446594159	-47.77698197938846	155.90733165885874	14.891182152724232	3.871676167204488	3.156494703185509	4.001619019217657	2	4	3	1	5	0.2140474113127737	0.31341357960573013	0.26534617457582593	0.20719283450566986	
59600000	-1154.9046822615696	-1087.130172826654	-67.77450943491559	-1087.130172826654	18.924487391655127	3.877214485853837	0.010199150548130672	0.2253648491082261	0.010269852358905639	2.5574335435016295E-6	0.15669038119864354	-52.327718200945284	104.29048064456894	11.751666811564235	5.3957507437629255	3.933856047295669	4.466648299336074	4	1	8	1	1	0.19090515065618077	0.3330676041614759	0.2863010054377153	0.18972623974462755	
59700000	-1162.8988681861147	-1089.5575393871084	-73.34132879900619	-1089.5575393871084	16.59849321219822	4.600373847209351	0.013754159877877805	0.3704210632202714	0.015009478796486647	2.8999180849056452E-5	0.358150000050216	-55.195699803611824	223.89284446332752	114.53528041446947	1.263157391341699	1.250030008293586	1.7784277646955036	5	1	3	2	4	0.19235529842516558	0.3308282613042016	0.2838230277302486	0.19299341254038366	
59800000	-1170.1263415191977	-1081.693356809739	-88.43298470945862	-1081.693356809739	22.311078919615454	3.264624271346685	0.007712952468749135	0.7237849978720097	0.008136178686444428	1.940006347730414E-5	0.6097315036417162	-65.49914362750215	224.160398056856	36.47587350714436	24.53956328508185	16.294468442853585	16.557678850373176	3	3	1	6	2	0.15956573614597291	0.34912144703241266	0.2823199291877938	0.20899288763382012	
59900000	-1179.7923927527124	-1092.1179308176122	-87.67446193510033	-1092.1179308176122	23.595013332190693	4.162915674641093	0.007005620728430069	0.3311534067531462	0.007101881902501763	5.74047754179834E-6	0.3569523073541716	-61.85865914000509	146.28513502392303	308.41016791879025	138.65017174934258	19.596855502423555	9.181588584839627	1	2	2	2	8	0.20489682719811578	0.3289540609983091	0.27564751769982937	0.19050159410374531	
60000000	-1158.1538089775665	-1077.6223707585023	-80.53143821906427	-1077.6223707585023	23.108206287902128	3.757952876141782	0.007363264030314272	0.3507951658941078	0.007559630657731549	5.907042050263397E-6	0.3098940135748603	-60.942702685115044	92.28282054249856	98.72870165647035	10.975659375310304	5.636249348713712	6.819355379867654	2	2	5	5	1	0.17529287175555597	0.3354396489616081	0.2980530575896462	0.1912144216931893	
60100000	-1160.3001805889596	-1083.5112611744516	-76.78891941450806	-1083.5112611744516	16.615198438852346	2.9999437034139356	0.013068759301603472	0.5017458743515635	0.010889595258326579	3.137227905831919E-5	0.49084876788151816	-57.06930833021201	127.67287407508975	17.269488828215827	8.265553034194223	15.453357811832685	11.292406680194333	4	1	3	4	3	0.20869379838931654	0.3024557573532385	0.2821441335364397	0.2067063107210048	
60200000	-1155.5641192821201	-1086.6117267071238	-68.95239257499644	-1086.6117267071238	14.684290861957363	3.946926632898438	0.013753160970295535	0.514235693899678	0.014133086385405648	5.79624707304882E-5	0.5233874726943539	-50.084148522848835	26.279004260831485	50.27968323776556	5.189409164376061	9.982825143082543	10.027175229646476	1	2	6	1	5	0.20274764156296476	0.35217974219486037	0.24955200487209822	0.19552061137007615	
60300000	-1154.0785824548936	-1086.0661902211186	-68.012392233775	-1086.0661902211186	15.075240191991146	4.427192131345551	0.011652470361131248	0.23440305972502426	0.011148941659600469	6.370283093114374E-6	0.21894784831570024	-50.97684808165636	62.92969037804093	15.547095974031354	26.518602501776602	4.335962592960627	3.0774656701011565	3	2	1	1	8	0.18632953747712566	0.3270350303341162	0.3357824790693162	0.15085295311944147	
60400000	-1153.0439593347335	-1081.8644757131344	-71.17948362159912	-1081.8644757131344	20.190857146441626	3.732836469324068	0.008856470951634585	0.41027271140777105	0.009147533269372978	1.6627980948434032E-5	0.4638696388815416	-51.76144540943317	164.16809080755974	9.455830410155825	7.724819983362372	7.196438171748824	15.751449157062101	3	3	4	2	3	0.1962514341683878	0.3560769561395399	0.27884634938094793	0.16882526031112385	
60500000	-1146.260771060501	-1082.735637358484	-63.525133702017094	-1082.735637358484	15.007067458994763	3.253407308820203	0.0098509051558087	0.45194205220376427	0.008778680074317032	2.0647713224922448E-5	0.4854801720576795	-46.255999377336714	71.91382434664965	85.001190262894	3.0398691388774997	2.679624761523318	3.1346344197326177	1	3	8	2	1	0.19014679850048785	0.33569339071789006	0.2972503970296957	0.17690941375192598	
60600000	-1146.5105910391621	-1080.9017099437601	-65.6088810954019	-1080.9017099437601	14.067970659227326	3.279436740624297	0.014071644174392906	0.4231137675097858	0.011743055044023173	1.4454345039032218E-5	0.30319430473214015	-50.37238559024557	37.58172997513134	45.33182110996996	5.049525855452881	4.021704155252756	0.17244429628778096	1	5	5	3	1	0.19980432622766725	0.3304478273852923	0.2916862332076188	0.17806161317942132	
60700000	-1145.3415746036594	-1079.4746731730015	-65.86690143065779	-1079.4746731730015	16.89924343977274	3.442990581279959	0.011175033312620417	0.4067866224229757	0.011478632070974479	3.029891137166106E-5	0.4671442297372544	-52.18347536922608	63.37270673032323	7.994307192477334	3.8902512687655797	1.4323486136051575	2.5675449058817623	5	3	2	4	1	0.13719441091503704	0.3810258954272955	0.3030055762539798	0.17877411740368737	
60800000	-1159.4284046629614	-1078.6184402522626	-80.80996441069885	-1078.6184402522626	18.82798799268104	3.9707156959844907	0.010097043236064517	0.4024772084652561	0.010205404209467124	1.748063820440181E-5	0.43646420178749096	-58.33373905835191	344.09155291017106	69.73801822870288	31.791348425260583	11.35265434513903	7.807049898929294	3	1	2	6	3	0.20829786621065796	0.3139334524714477	0.28540298558539845	0.1923656957324954	
60900000	-1157.4975848704664	-1087.4555907351842	-70.04199413528222	-1087.4555907351842	20.823902773274995	3.9837550841548706	0.008953957657701	0.22744491449937246	0.008674021408568702	4.273342321721977E-6	0.2355255908872289	-54.39190693451118	90.82939356779812	35.80115792952579	4.433766906427386	2.3497779772753544	3.2498318547774425	3	3	2	5	2	0.20764149838289675	0.35232712043520426	0.22537607906741255	0.214655302114486	
61000000	-1153.9879124142828	-1080.2095440304586	-73.7783683838242	-1080.2095440304586	17.645302387921493	3.122565456997592	0.011388337960211659	0.4554330420002641	0.009517425154237386	2.1456239086993336E-5	0.46068829050758264	-53.75611762451347	246.07780913443884	12.731143689811857	9.40425781202896	8.056355732225123	12.890691101420046	2	1	4	5	3	0.1896234052480309	0.32806166163316286	0.28572888225909554	0.1965860508597104	
61100000	-1164.1355950428267	-1083.4799878440533	-80.65560719877347	-1083.4799878440533	20.043508647031345	3.2996968153494177	0.008694026768407321	0.21875234424683357	0.008869042654558009	5.608555543907391E-6	0.2648921785874617	-62.807900860196035	141.68950406726242	50.780635935734644	9.889443601571694	3.96876616049987	5.37552932168542	5	3	2	1	4	0.18950393102391583	0.30469124353485333	0.28894339533418	0.2168614301070505	
61200000	-1175.5483670841054	-1087.7598345998006	-87.78853248430488	-1087.7598345998006	25.708596767695198	4.1718617504849265	0.01237107426158318	1.3426198032734715	0.006202648952457757	3.7413428977588534E-5	0.9259379460377712	-63.44286190664342	244.92068182830977	81.06023179192442	11.059825062224174	10.35681894687662	7.269524659836022	2	3	5	2	3	0.17790743818252208	0.3602117213579465	0.2669149027935046	0.19496593766602657	
61300000	-1153.8604001473097	-1083.885751412856	-69.9746487344538	-1083.885751412856	17.097139612508148	4.112619387567518	0.01129496489241229	0.2955343099531897	0.010555365214421342	9.301142285953081E-6	0.2857291798811975	-55.999212500728675	49.22218182950932	16.40553971755328	4.344940565347459	2.061009024535724	3.14330895069462	4	5	4	1	1	0.17129903242457242	0.34179033307206774	0.2773153696978425	0.20959526480551702	
61400000	-1164.1616827469345	-1081.9144294008531	-82.24725334608142	-1081.9144294008531	17.18387740821375	4.766949529462131	0.012454612754912888	0.8154568010941545	0.011414887536027879	5.919614970051837E-5	0.6586045846200381	-59.93310285527083	129.373723285525	103.99641142570556	29.64557712641182	7.03456942934155	4.259354400541302	3	1	4	5	2	0.16377106263112728	0.34010628375031937	0.31000482709090676	0.18611782652764622	
61500000	-1158.8693192142869	-1092.1851437522798	-66.68417546200703	-1092.1851437522798	15.006724252490423	4.300663247647147	0.010814166161050088	0.462358106958046	0.010969331066820154	2.3291621196409874E-5	0.44009406107745197	-48.58038787924002	115.45085655947337	23.725609846524968	26.051082532041544	0.9427145896987503	1.522949496457203	3	1	4	4	3	0.17153667099504924	0.3210330290284778	0.3048014940215342	0.20262880595493835	
61600000	-1157.2639908914553	-1082.1040272445662	-75.15996364688911	-1082.1040272445662	16.1302563983857	3.7062526265825757	0.012847440709403425	0.4650988428768459	0.014404493355217143	5.9021129539899894E-5	0.5355766885780244	-55.98470413352218	206.1360195806236	19.836753955302015	15.047709679329673	6.194752815642528	3.277622952092875	2	4	5	3	1	0.1780043696756742	0.3316439187841581	0.2745420731621632	0.21580963837800393	
61700000	-1145.3107921422559	-1079.1778793655149	-66.13291277674107	-1079.1778793655149	14.293261734175315	2.6921866565736305	0.011742249750835475	0.43126307519263535	0.012608025195214213	1.9711801713120368E-5	0.3784600764511711	-52.23307635810019	44.21074677071595	8.603142622216373	3.468943506462707	4.03936639750976	4.460345400477613	5	1	3	5	1	0.18883013044302632	0.35712788603324347	0.25676570334736304	0.19727628017636656	
61800000	-1154.189093015269	-1084.603063537077	-69.58602947819192	-1084.603063537077	17.133973709961793	4.519042012638351	0.015204610805720596	0.49120534002168453	0.014726060987944744	4.408039091038266E-5	0.45083250970359695	-47.779915579881944	241.4339897822669	148.66499878963953	10.268636444436016	4.328551917058768	5.114763265265843	2	1	2	1	9	0.17977129620905632	0.3400361797457685	0.27250790880242837	0.20768461524274623	
61900000	-1152.7749826066758	-1085.9001682898306	-66.87481431684519	-1085.9001682898306	14.479926544272638	4.345127109443079	0.014792612996484633	0.4505185612561286	0.013467930103955089	2.6529559879668417E-5	0.38642991917455904	-50.764675549218374	78.0762157944696	8.017316923825733	6.405512343334509	5.712651063467913	2.342128598937723	4	3	1	5	2	0.18615223166419342	0.359394138247518	0.26212700710701264	0.19232662298127537	
62000000	-1163.454797445636	-1091.483896821867	-71.97090062376891	-1091.483896821867	18.751789070061925	5.074349530684893	0.010350046496853008	0.17682515843899932	0.01034885046242447	4.273156762722365E-6	0.20052168165516002	-53.78315077303101	42.2260368708138	81.5065524445161	10.245488344637737	8.350070410974263	5.59151687500607	2	1	2	9	1	0.15542376131837235	0.3460141844479475	0.27060786747459276	0.22795418675908682	
62100000	-1164.075643450372	-1079.1594979148342	-84.91614553553757	-1079.1594979148342	20.248957549982148	3.5020399423657125	0.007585129821001689	0.6108466042922398	0.007781008737761933	2.122916354276151E-5	0.6061308280821953	-63.58353889358903	111.8315526328762	56.014797123388206	37.75839509513696	15.19591491023283	3.2142101752273433	1	4	2	5	3	0.16067329821057397	0.3550474116937345	0.29936561025011293	0.18491367984557808	
62200000	-1172.411029831108	-1089.61981727388	-82.79121255722795	-1089.61981727388	24.429480727522623	3.4904135567967782	0.007330337840718883	0.19612447799535163	0.007140866341020998	2.448384812187371E-6	0.21843623527566602	-64.35258146874578	155.27768746670668	45.56597658911112	5.973729555778726	5.3001083733062995	8.474399674485753	7	3	2	1	2	0.18437406058589387	0.2962788532164608	0.33650856619569286	0.18283852000195194	
62300000	-1152.1893563594685	-1078.9365983216765	-73.25275803779203	-1078.9365983216765	14.796633586369657	3.550049452122009	0.011615671748298566	0.44629533035167435	0.011624639668859332	3.0249656496549747E-5	0.4387098013492168	-54.48564859173421	100.1561622393799	60.42173013371993	34.283110242396496	3.476366371348305	1.3457192864338747	1	4	3	2	5	0.20353733139853078	0.3478912682962201	0.2846485390841832	0.1639228612210653	
62400000	-1162.5849929740596	-1095.989098235342	-66.59589473871759	-1095.989098235342	14.116525516841143	3.5679261603321883	0.012861900986859538	0.0716402079509204	0.013044430151450723	3.4747879375890065E-7	0.045170630229993444	-52.4747433362186	248.7547873364036	17.478443980672527	3.4841918957870157	1.5808432537114951	0.8429073067114727	3	3	7	1	1	0.18808256085333694	0.3230455070243293	0.29746582057399856	0.1914061115483345	
62500000	-1163.675265478311	-1086.3403601646928	-77.33490531361822	-1086.3403601646928	16.46809454314493	4.27252579624937	0.010852495679263078	0.5069158304370348	0.011934322239872444	3.153148350115271E-5	0.48702585917216484	-53.521404726904265	111.16191583431944	67.73914821961685	101.42342485641956	34.07992812871975	5.134531812236106	1	1	1	2	10	0.20248306759369333	0.322779688271817	0.26742455202739307	0.20731269210709596	
62600000	-1156.7781940548373	-1078.6835316918666	-78.09466236297067	-1078.6835316918666	18.560366796980098	5.07160871860965	0.013761549907912961	0.7163716187895082	0.012268770460485863	1.0223942249980154E-4	0.7279087361709677	-57.56774303645993	84.87126526148806	5.393733032951381	17.93987578260874	5.826105175308396	6.183804865251095	4	3	5	1	2	0.19649697688982104	0.34144775623811086	0.24016335909421033	0.2218919077778571	
62700000	-1153.2195098337481	-1082.942053950173	-70.27745588357519	-1082.942053950173	17.430174449572565	4.210129778620687	0.01438123637689209	0.49322801099845626	0.012271468596345819	2.8862949814708064E-5	0.42015709678907887	-51.75699727595969	104.72566508332292	40.349718682819955	2.507249885196749	1.9220362816359582	6.0545479649566	2	2	5	4	2	0.18413062544165465	0.3112608688943424	0.32282630324515377	0.1817822024188485	
62800000	-1156.921483089953	-1082.654506531113	-74.26697655884014	-1082.654506531113	15.896685075664912	3.8538016447770316	0.011080155146752564	0.29264380577260524	0.011123409488975052	7.796901879392551E-6	0.24048835977082772	-53.90590925552557	12.652862509642645	53.685496571141336	64.07292076488959	15.131736645744711	3.883999694334535	1	1	4	3	6	0.18747565157167395	0.31447988119960446	0.3099803158251653	0.18806415140355562	
62900000	-1163.2042280627911	-1085.3128381699905	-77.89138989280056	-1085.3128381699905	18.82871428887001	4.73793091746907	0.00963294302090562	0.5013588369163752	0.00966394438400017	2.107766794726615E-5	0.48346977852428313	-56.4468540560252	189.4573625108284	23.4644235943466	20.955827374319387	17.894062380204115	8.006132870983485	2	4	1	3	5	0.18682615045084947	0.3304609480526869	0.28300826303642845	0.1997046384600346	
63000000	-1162.341843293061	-1083.8228131885203	-78.51903010454056	-1083.8228131885203	19.184637957833083	4.0209689255730305	0.011044841178377571	0.3799383451655717	0.010620369749318072	1.565855004822079E-5	0.3949967250653915	-55.93874798238972	133.59233452638063	170.03479554647254	5.993254881843072	16.422755301026086	1.9821597167389626	5	1	6	2	1	0.18253776789423842	0.361375858970559	0.26570248753370873	0.19038388560149333	
63100000	-1145.4643471286397	-1093.2853278558923	-52.17901927274737	-1093.2853278558923	13.907637022231944	3.783935171161126	0.011435090197091158	0.2910596852137903	0.011687270158291973	9.75859435918521E-6	0.2717586189053221	-41.99687694451202	49.75355358419261	1.885596535558023	2.762475051279282	0.7130145816693926	0.5822446245566545	2	4	7	1	1	0.20127097320834736	0.33535167628239815	0.28000331825087527	0.18337403225837864	
63200000	-1151.8320664853104	-1081.2549717442005	-70.57709474110985	-1081.2549717442005	12.56536397096052	3.1298508281214086	0.016766111846371324	0.4910300189326763	0.013591581324181149	9.23103076878152E-5	0.6173823888143303	-51.51463382736754	68.30865129546382	34.33886872414342	26.583135228567674	11.20920648073189	2.3190418178315215	5	2	1	2	5	0.1934682524437378	0.3460841776724736	0.2519159204233017	0.20853164946048627	
63300000	-1148.5848314321388	-1082.4056208084603	-66.17921062367844	-1082.4056208084603	14.724668225236044	5.5220045215439795	0.016450392203399136	0.49108122719218417	0.014112226287880537	3.786497381808254E-5	0.4500370111172234	-50.22553504189669	50.11689574997157	48.68653803517306	1.2124387324335766	1.7704768819007772	1.517809268676066	5	3	3	3	1	0.21281536796352366	0.3102108274639192	0.27515810738438223	0.20181569718817421	
63400000	-1166.4214048700214	-1092.3214726191172	-74.09993225090415	-1092.3214726191172	20.36627001803252	4.917133037665143	0.00897192625613089	0.11554439190184143	0.009284530231250782	1.2268843717534771E-6	0.12288307155224026	-54.44736807147082	185.87774681262317	126.3648677029201	3.8974249558382024	7.3767012466648305	3.329818118875376	1	5	4	1	4	0.18792088402694127	0.31561394601328907	0.3174489975647062	0.1790161723950628	
63500000	-1156.7959470863655	-1080.8389548663401	-75.95699222002536	-1080.8389548663401	13.568175548743644	3.354932278720422	0.014224296243475517	0.4454145481957305	0.011583951501522118	4.2270682398189917E-5	0.5049831650096455	-56.51634534780183	236.65706427991043	16.065197627133273	14.603161937432526	8.317064512510635	2.17850527652269	2	6	3	2	2	0.213653710717317	0.3329977142756131	0.265671111410903	0.1876774635961662	
63600000	-1172.1062657010523	-1097.0926118198781	-75.01365388117408	-1097.0926118198781	19.634718061347105	4.596785801450382	0.010185113893228941	0.34016134440870494	0.009831991032478858	1.2145846846326702E-5	0.3565259598736333	-55.80663969433729	157.39743559119432	33.215414559011116	8.462223800936002	3.356827667572144	8.298358045747658	4	1	3	6	1	0.16145222508686416	0.37387168101378093	0.25236704757003847	0.2123090463293158	
63700000	-1154.956644374286	-1089.2582286234	-65.698415750886	-1089.2582286234	13.34520703356431	3.1927040343181776	0.012626568348369747	0.3095137262963391	0.01234860407698077	1.5599203181091984E-5	0.3024483540287649	-45.34669162543976	117.0758216490195	341.73696846447297	6.61979614290445	2.548476661053904	1.0811600744952938	1	1	6	3	4	0.1923957056372514	0.37147242412480314	0.2577469493775816	0.17838492086036326	
63800000	-1162.9551748495944	-1094.2487762147487	-68.70639863484578	-1094.2487762147487	16.976369136022242	4.50039333777694	0.011498397437727901	0.1251255129349928	0.011586286815411607	2.600255267231172E-6	0.13703898686102234	-53.78106124059106	65.1377018501272	24.36769969763176	3.484825943351398	5.199365841708465	3.098219629396144	4	2	4	4	1	0.16081835862754057	0.37831521527932727	0.25801007509379587	0.2028563509993357	
63900000	-1154.4230471550804	-1090.3278639411383	-64.09518321394222	-1090.3278639411383	12.228845782686282	3.542549539438696	0.018275964320796215	0.5346238958916713	0.017136550166654524	8.485413865566266E-5	0.5247336619637796	-45.026274300610766	220.43478630157938	27.848356736138403	4.058456114311141	4.442225425989355	3.2907263957325497	2	3	1	3	6	0.20957065522329205	0.33131039852707383	0.27825468244552587	0.18086426380410758	
64000000	-1148.753491866699	-1079.8775951172101	-68.8758967494888	-1079.8775951172101	15.077545748697663	4.270436823169407	0.010672113914299612	0.4930865613337987	0.011674578435305819	3.731075040408799E-5	0.559338831722564	-52.139272442921836	118.2631794604259	7.013784573943459	7.912236174864894	4.375772693474615	2.520054452253011	3	5	1	4	2	0.1872567366294294	0.31922161118157233	0.2965755262481121	0.1969461259408854	
64100000	-1155.6767039499564	-1086.4884674621633	-69.18823648779308	-1086.4884674621633	14.899422271098395	3.503502007567944	0.014780290023965992	0.41060795583255394	0.012334103497440027	2.7613150872232596E-5	0.38970546509798226	-47.18993994880848	180.71773087324473	131.3710705448301	2.296928092181864	7.382093447059648	6.209046399355724	1	2	3	8	1	0.16483606781411678	0.3475478638121754	0.31099105155544704	0.17662501681826007	
64200000	-1154.363258489541	-1080.3620926592578	-74.00116583028321	-1080.3620926592578	21.487302899223465	4.7469433919932005	0.010274944473649876	0.4588740088781076	0.010508660626189962	3.3980582036078395E-5	0.5359714646302015	-55.85035290454143	117.38575021602885	37.68725026929518	7.328920312780383	2.904479964762969	4.7159792864883086	2	3	7	1	2	0.15699634292278883	0.35719507511858534	0.29236926387930223	0.19343931807932285	
64300000	-1143.6011445646718	-1082.7406383684465	-60.860506196225195	-1082.7406383684465	13.442381092375255	2.7478401333593303	0.019511070009377848	0.5547909455516797	0.013826447483174544	9.758902300503634E-5	0.5844506739225263	-42.56421053627876	159.6436252141437	46.88392934684417	8.421413245760686	2.3464811467817666	1.5576185765525925	3	1	1	9	1	0.18620339498537347	0.3428186566918012	0.26873858752143565	0.20223936080138893	
64400000	-1158.5070833216855	-1087.2785043149386	-71.22857900674694	-1087.2785043149386	14.027503656971875	4.196342042080744	0.013853832406915643	0.15757300267692234	0.013417097574246065	3.2845518873815756E-6	0.13028033853798085	-53.49764176467758	43.76070153185586	34.0651378640208	30.04844311111158	16.12498408261287	2.2048667369078276	2	4	1	2	6	0.18906837628480905	0.3485111447516571	0.2817071813650149	0.18071329759851823	
64500000	-1151.9479587164435	-1079.448949661932	-72.49900905451159	-1079.448949661932	18.39627113230671	3.7700854377729973	0.011413658726866933	0.5795020496609667	0.011583980146676671	4.987939098603349E-5	0.6076005549460369	-53.818807068716914	19.368099927605453	41.772903600587476	27.30102634244363	3.0827324242613106	6.533398544307732	1	1	3	2	8	0.17746595549253533	0.317220601310041	0.31581841033874264	0.18949503285868033	
64600000	-1158.8980338198164	-1083.900607387964	-74.99742643185229	-1083.900607387964	15.227928766766293	4.428449652156694	0.01242146969544326	0.4556996427122352	0.011831949450079713	2.9780392498858803E-5	0.43903462116868675	-55.123459091308405	74.35193983986821	28.432112536976195	49.79396822672041	6.683575178747772	3.148734770662475	2	4	1	2	6	0.19633936352624803	0.36816691699128024	0.23396997709046136	0.20152374239200954	
64700000	-1167.4405891026454	-1096.5813239624333	-70.85926514021214	-1096.5813239624333	17.86211443108508	4.882018378882963	0.010095344095705136	0.1515535756304516	0.009829426871397994	1.7020349859851297E-6	0.13267982844935258	-53.807337940190294	215.76771423537986	17.184441718681807	10.540829132425348	4.46421900249773	1.6528187903077898	3	4	1	4	3	0.19956735613785132	0.35128994990075296	0.3029148864462401	0.14622780751515468	
64800000	-1167.010080475639	-1080.358222262907	-86.6518582127318	-1080.358222262907	30.62846578743565	3.8727108331335076	0.007683809142924381	0.6635631649441601	0.0074543333496541655	5.72126260067732E-5	0.8022382263239073	-60.94132480831608	178.58128101527296	172.97234372966247	55.67855456369347	8.971122410238234	22.512912365104672	2	1	3	7	2	0.14132414508451124	0.38967361844467296	0.29516894218371964	0.17383329428709524	
64900000	-1160.5118868430673	-1082.3510242456935	-78.16086259737389	-1082.3510242456935	17.559411121478867	3.3458293381221527	0.013061578622589765	0.8070427701334517	0.010345642410380164	6.5330562752824E-5	0.7334246335521675	-60.13871977722328	105.86510082047901	25.833168934708034	8.681866868755035	3.9492994271491293	2.4931637105846773	3	5	4	2	1	0.15640918471848253	0.377674699522936	0.27858587607316215	0.18733023968541837	
65000000	-1163.5916518505737	-1088.254485001797	-75.33716684877658	-1088.254485001797	17.664165461673974	3.498612278474734	0.009377238319459556	0.15099503785311244	0.009543044719758404	2.139859786605679E-6	0.15837783747077866	-55.01370245528305	51.99112077802808	84.12780813785815	65.47406930351218	5.4946798279517415	10.497452709771975	1	2	2	8	2	0.20898195926381358	0.347530441823836	0.27625385921888757	0.1672337396934619	
65100000	-1152.2954839589052	-1078.902693934797	-73.3927900241081	-1078.902693934797	20.581957151584458	3.5711364513658728	0.010014682512176827	0.2404912988731298	0.009681879859603226	3.720601786665549E-6	0.2000595095728408	-57.393424656595236	62.20604755965329	4.407192354528579	5.398340622525909	11.792880598795861	5.333625189578154	5	1	2	2	5	0.1868283860867476	0.3231928119708571	0.3043032172393834	0.18567558470301093	
65200000	-1161.9145869403626	-1087.0556559076645	-74.85893103269824	-1087.0556559076645	17.68784368849281	2.941175684778298	0.012223576160792886	0.4232843208388225	0.011119843032201907	3.8266377706858746E-5	0.5082230434330263	-54.97673740546115	82.8195952921927	93.54326690056553	50.51776338324802	2.9286700503616663	3.038885023782438	2	3	3	5	2	0.21443903151062235	0.33801564301794634	0.2916340233936559	0.15591130207777434	
65300000	-1159.4407665783394	-1080.7451298459023	-78.69563673243721	-1080.7451298459023	25.332889574813994	3.4883999653595454	0.007843873349821255	0.8796126324685225	0.006837472977809823	4.3072402844647374E-5	0.9599423123866596	-55.89767703803318	352.22473921489023	73.05481558921201	5.523487184476962	5.11199974487755	8.532285315091972	2	2	2	7	2	0.1918795561122518	0.31845765768381673	0.292852572095018	0.19681021410891242	
65400000	-1153.2736357651736	-1078.8449487050784	-74.42868706009523	-1078.8449487050784	16.431029219117967	3.397329658551967	0.01434364142786097	0.6577558767533511	0.010576933084670528	3.527717588044161E-5	0.5268251248548891	-55.040861358378336	140.15647206084262	82.21085606907991	8.06918554345825	5.208031190638923	0.7346770221477367	5	1	4	4	1	0.16064546719183376	0.3599032712467121	0.28272954755681223	0.19672171400464092	
65500000	-1161.4518173374993	-1082.934809355733	-78.51700798176627	-1082.934809355733	17.321308640373616	5.554952217277672	0.010694592566428868	0.22153805535151933	0.01043684764389849	4.479101245960366E-6	0.20373364267212493	-58.04790920498024	80.55874411876582	13.95321562948867	16.99353572515573	40.59259949072561	3.048254168128936	4	1	4	1	5	0.2012295717046936	0.3304624539504872	0.26457874689780275	0.2037292274470155	
65600000	-1169.2143076172902	-1086.2046931092236	-83.00961450806645	-1086.2046931092236	20.477503212786473	4.286882145838593	0.006728334244849215	0.17772584518740173	0.007081971347392915	2.0480791842962013E-6	0.2099176544670664	-65.9705664178866	34.267513243524874	55.87936099682751	16.03554915196163	6.06060828690339	3.769678281706441	1	9	2	2	1	0.17434731875614196	0.3566735239216771	0.283867179610325	0.18511197771185503	
65700000	-1173.5782833827916	-1081.9833627729436	-91.59492060984803	-1081.9833627729436	21.286254427446885	3.77653091455194	0.008153543402101842	0.4280920678627304	0.009087933625449683	2.0776482016754655E-5	0.5019505570923533	-63.7641226069372	493.42055457979694	520.8249054798009	148.8381917573076	19.72515191054023	12.095128731077684	1	1	2	10	1	0.1633906114858103	0.3506093934538364	0.28308122160218724	0.20291877345816517	
65800000	-1159.6033571200264	-1080.9274104045585	-78.67594671546806	-1080.9274104045585	17.02615076322104	3.5000537869580626	0.009516331957874014	0.4410815122774956	0.009450962982594808	1.5564201605617544E-5	0.40732110603673766	-58.30539260318644	83.88262462620861	31.424411482768928	35.459664619166524	21.47935259271037	7.703521257885768	2	3	2	2	6	0.17952421928843215	0.3524835525674705	0.2780209126129374	0.1899713155311591	
65900000	-1165.045687896054	-1082.5462595432891	-82.49942835276498	-1082.5462595432891	27.256791287262587	3.0057990349913597	0.007836976934671157	0.42317352270516656	0.007496128921594843	6.643519725017777E-6	0.3506092011320542	-61.79316628296499	138.02206210748133	75.0771250709643	16.240045803915432	7.076074192887963	12.237261207627208	4	2	2	4	3	0.21021080919670013	0.27829561411149206	0.2941345457050904	0.2173590309867165	
66000000	-1163.2093323739332	-1088.6915597070627	-74.51777266687053	-1088.6915597070627	16.714237137331178	3.3421514780588115	0.011008386094502559	0.13053593953166887	0.011057722126837057	1.651274041424592E-6	0.11592623206513868	-56.817523124639706	28.89857089007886	54.335389914060066	55.426759040579206	3.9958480320972907	4.293338317396165	1	4	3	3	4	0.20289769586618642	0.3002269668930605	0.2694000077912809	0.22747532944947121	
66100000	-1168.0642208697573	-1089.2156961836317	-78.84852468612564	-1089.2156961836317	17.38929194511004	4.304855765039765	0.010149669244054754	0.011231369553437714	0.010171607033488128	1.2335680378495529E-8	0.010918857613584616	-57.5123690170676	146.21750086922762	264.1984462466478	77.65527281459721	5.734834116722801	6.469900899756761	1	2	3	2	7	0.1860698903078013	0.35204120949744533	0.27222376423192196	0.18966513596283055	
66200000	-1168.490890698777	-1092.1509614207685	-76.33992927800855	-1092.1509614207685	17.8929076782278	3.2409140490395596	0.008984121371224103	0.260499223082861	0.009376844741928366	5.890282560233435E-6	0.25793215406408604	-57.24593828206267	151.3716154576182	44.692362532245426	15.580364281378882	11.171240611273143	6.15539701587762	4	1	4	1	5	0.16101771562225947	0.40788008705676887	0.2467374585053147	0.18436473881565615	
66300000	-1151.7986283607765	-1086.465112435335	-65.33351592544163	-1086.465112435335	17.17525712480677	4.092319810497543	0.011321044722755738	0.45812233262903385	0.01057827012360363	2.835225624335681E-5	0.5117251307028378	-47.40450654243611	231.092915295966	9.176781494085562	5.02495420379801	4.858577020515574	4.177911879417819	3	2	1	1	8	0.1627712553936799	0.34725749962509644	0.27273935555127116	0.2172318894299517	
66400000	-1150.7184871016702	-1078.702751593184	-72.01573550848624	-1078.702751593184	18.02290644925363	3.564145951860255	0.009669459768918849	0.3708109019950591	0.010603591221067054	1.4492947505153372E-5	0.36684840226793364	-51.19543213261913	101.70366930267052	29.97075369647651	2.2375570300479906	10.761174275585912	11.85915559990306	4	2	5	3	1	0.20281964143372602	0.3416033357259373	0.2619044455408627	0.1936725772994731	
66500000	-1154.4565443225847	-1078.8176920052942	-75.63885231729049	-1078.8176920052942	20.585915102819243	4.383021228984817	0.010335865046523165	0.5365765986481988	0.009858219450736474	1.8165343060713205E-5	0.43729281343571474	-58.7357930406733	66.38100906982793	24.40217461433184	7.847055877042263	1.7775733429944383	3.91105205730328	5	4	2	2	2	0.1817276601625813	0.3241687141909577	0.3174881788341642	0.1766154468122959	
66600000	-1155.8758791057342	-1077.0233451526192	-78.8525339531149	-1077.0233451526192	21.30272314451333	4.179989961034237	0.009622634123635567	0.7031253982192754	0.0087513420759391	2.995580514882061E-5	0.616491302789451	-59.740402816289624	44.15408028534216	40.00568685030723	17.52558666038184	3.79051910917352	7.641956417604125	5	2	2	2	4	0.2152695135640364	0.34616261820280964	0.2651560600826943	0.1734118081504588	
66700000	-1151.5142352665969	-1074.251146733696	-77.26308853290075	-1074.251146733696	15.144368583522546	3.937085164916049	0.011368088846176837	0.7318148660494714	0.010212358193832372	6.940905988595181E-5	0.7716590780541344	-54.52055711484666	125.98686170781627	9.314294310941973	39.19541513054085	8.772893913072863	3.4172251425732214	3	1	4	1	6	0.18271616486187492	0.3515936799865413	0.28637572917547244	0.17931442597611053	
66800000	-1172.641533990619	-1082.2686459748465	-90.3728880157726	-1082.2686459748465	28.34918569919566	4.155280443510192	0.007398753526252062	0.38573582130249107	0.007751748844153467	8.631401202277893E-6	0.39014747504317104	-66.62216175146658	143.9765468668097	155.67770242990284	37.656373221017645	11.762677218138155	21.92601747953225	3	1	5	1	5	0.16141128243877317	0.34634863922927145	0.2985747254105822	0.19366535292137238	
66900000	-1174.0013549144799	-1088.6055868085157	-85.39576810596411	-1088.6055868085157	22.91397147104141	3.486293539368089	0.008599354372733098	0.50966121647187	0.008883549556624877	1.9434597820349418E-5	0.49087325882034827	-63.04338600052651	74.66755226269302	68.19417351799177	80.34171856385397	22.182401031838996	8.763715537278166	4	2	1	4	4	0.2117031413678693	0.2905069548955026	0.3009509751924017	0.19683892854422558	
67000000	-1154.4626955555034	-1083.9947203083227	-70.46797524718065	-1083.9947203083227	15.592827414669305	4.524692505543165	0.011753289469173735	0.19999367171433724	0.011721777060502472	6.00606123987622E-6	0.209505981110505	-53.23950538836908	68.75374261597466	98.06948521537211	6.674812514213651	2.86541789226881	2.8659659698694644	1	4	4	1	5	0.18626194737002627	0.32050974581243696	0.2896946556540244	0.20353365116351163	
67100000	-1156.9048770425693	-1085.6593192154303	-71.24555782713902	-1085.6593192154303	17.98830251962412	3.5311081139726666	0.01075110562154534	0.36633529953055394	0.01067629379994146	1.8061741526665536E-5	0.3835501911171628	-50.57855540473649	232.69561562252915	216.13058268535596	7.6156388439840255	4.754835333045569	2.533775917297198	1	2	2	9	1	0.1940114020316829	0.30533377196486716	0.28965935743391474	0.21099546856953444	
67200000	-1159.003144210802	-1091.4302670905445	-67.57287712025762	-1091.4302670905445	15.87323884242847	3.494213295535888	0.01327751273778772	0.04838592370990832	0.013291960946926067	4.0781999953319327E-7	0.0484312539835786	-49.71467696553001	44.08474817707914	77.41863128047142	2.2732542109981613	8.888813054837572	1.8339941760435008	1	4	2	7	1	0.17978585961324148	0.3083462536983836	0.3187966430255908	0.19307124366278325	
67300000	-1153.5107218093397	-1080.5261010770319	-72.9846207323079	-1080.5261010770319	16.853393914382895	3.470440407186511	0.014371914026766791	0.5500919788068395	0.011772139165987894	4.033907176353065E-5	0.5310300474872433	-52.803911046050224	82.11687758903533	10.927431526015388	23.158577713211944	19.295498381336436	4.609867549932773	2	2	2	4	5	0.20848518081299589	0.3526933551920905	0.2529569949939195	0.1858644690009932	
67400000	-1155.6709977342987	-1087.082380556239	-68.58861717805958	-1087.082380556239	13.794203968207436	5.123260310142018	0.01137349550683831	0.23744953261119256	0.0124185897743846	5.583128784084199E-6	0.19022302947475028	-51.47930974131254	27.858530593510974	35.637772066309985	31.5980917801355	2.319709652301537	3.9650580000803655	1	5	2	1	6	0.1736068860401823	0.3754900566306001	0.30296986159839523	0.14793319573082153	
67500000	-1158.8330584486828	-1088.6440581022578	-70.18900034642502	-1088.6440581022578	23.491992245834197	3.5227068289882375	0.011136105613890139	0.47541990931782785	0.009771627218722536	2.642535797194346E-5	0.545280578144248	-55.41574733017827	46.27061632904785	3.4842390887781303	4.628692010914985	5.684374006275781	4.899389691823255	4	2	4	3	2	0.19686172576481384	0.31436960044854656	0.2642372613423322	0.22453141244430647	
67600000	-1161.4569347878055	-1084.8350589731224	-76.6218758146831	-1084.8350589731224	21.32097888927761	3.842038859657383	0.009691529372230197	0.5535647902525244	0.009589131827524352	2.343960896829544E-5	0.5229515334761835	-61.34827481764329	84.05909418311748	8.414361002451876	2.2282668565184327	2.2126189014784585	4.117851852331364	5	6	1	2	1	0.15793612138788915	0.3221122687690525	0.32771885490992464	0.19223275493313274	
67700000	-1151.979158839254	-1086.2191508334206	-65.76000800583358	-1086.2191508334206	14.29040721817703	4.054135617496042	0.012902444946524948	0.3422685939274217	0.012901946636285093	1.6700866869762793E-5	0.3156118472596847	-48.56065989738811	119.30706392072949	49.67558921946698	5.350294692665336	5.014006627665818	0.6448413322496656	2	1	6	5	1	0.2076768174822463	0.2968408408838761	0.32569538268985826	0.1697869589440184	
67800000	-1156.0686268102074	-1083.07935130983	-72.98927550037747	-1083.07935130983	17.222081877007167	4.244494591326305	0.015291451598574748	0.5967529865372003	0.011989543081288958	2.918041451885553E-5	0.44722742032688645	-56.26787625986492	127.4325996429174	9.421244543111316	2.3745402810392364	3.76700902288392	2.4025449779721035	2	6	4	2	1	0.16098955886416463	0.3440466201631184	0.2923196138831806	0.20264420708953562	
67900000	-1168.0820176731663	-1084.859439076252	-83.22257859691432	-1084.859439076252	24.90073157386112	3.7134759598717277	0.00886436867516859	0.39323630156929346	0.008385019602526233	1.1475629482917312E-5	0.40196675870268	-59.694413628588926	246.4934829465353	20.69386489148008	3.9534025365979946	10.371649307093342	41.339073418765004	3	4	3	3	2	0.1699784384209584	0.32411717567274667	0.2991755145751221	0.20672887133117218	
68000000	-1160.3319612219825	-1087.8963310283627	-72.43563019361966	-1087.8963310283627	15.976678691920256	3.134132591165093	0.011862436371450479	0.0853870285761365	0.01208449210255698	8.695782347937177E-7	0.07801283399087562	-57.36809213706742	35.8439878332298	29.176588743754394	6.16738253685758	4.2589001737507965	10.117375447788586	1	6	5	1	2	0.14934932965187148	0.3843842472578836	0.26275500771863763	0.20351141537160652	
68100000	-1160.084433237532	-1089.6643962628136	-70.42003697471831	-1089.6643962628136	15.923967665240212	5.343730886503058	0.013999822191556007	0.5317103801562998	0.012166364894654665	4.7673410812546994E-5	0.525652744261975	-53.95449622800178	77.9669407566822	8.320491725552499	10.380191972115165	1.774727348433425	2.107578999268536	5	4	1	1	4	0.22094627131380454	0.29301447703006	0.32277178531875794	0.16326746633737668	
68200000	-1173.920029186615	-1092.4451289129659	-81.47490027364906	-1092.4451289129659	21.264890315314787	4.697613556286895	0.00773803201124606	0.12481399632697632	0.007801885597283912	1.080404060335163E-6	0.13359796890239953	-63.170651305860744	217.82038112464753	43.217964295876484	5.248840882343664	4.295907671162053	6.200690077200764	3	7	1	1	3	0.19071336577154005	0.324587740851862	0.2908070848788941	0.19389180849770313	
68300000	-1156.5332304450671	-1087.2161154435646	-69.3171150015025	-1087.2161154435646	18.563807489091403	2.9604038435998414	0.010155791362203619	0.34442460840906025	0.010831548798229559	1.2879919315484347E-5	0.31639006294434185	-53.00369968761167	98.56601984117084	3.672765405805289	2.4849731620806246	5.258959642243413	10.698562757500133	4	2	4	4	1	0.18672576037188038	0.35506934008858126	0.26906188928954505	0.18914301024999253	
68400000	-1164.648979219568	-1090.4343909655665	-74.2145882540014	-1090.4343909655665	21.101617555481834	3.7198196196145545	0.00871754233754983	0.45906171163637194	0.007763972930000859	9.834723570071084E-6	0.4037769075282712	-54.86617761539893	262.24316542847595	15.129357897193628	9.31002689478279	3.057701024398846	6.118198537016492	4	1	1	7	2	0.16549117156806545	0.30105792034905476	0.29805907712496316	0.23539183095791585	
68500000	-1149.562573029653	-1076.403576809906	-73.158996219747	-1076.403576809906	15.869353899113282	4.390209692480949	0.013761474084243013	0.43228121876291603	0.012270760078260282	3.796608740491143E-5	0.47021887044977906	-52.26722070215481	139.77314012154665	204.93102641339047	7.552106716305763	5.629658914747214	1.8471523736770494	3	2	2	2	6	0.20161023362500285	0.34499682231595996	0.26730875639727886	0.18608418766175766	
68600000	-1150.8395525815793	-1074.9837678225117	-75.85578475906753	-1074.9837678225117	19.863618288023915	3.6634712263760987	0.00807775949925583	0.473162021460976	0.009500244418333016	1.655764960518036E-5	0.45789606248982684	-56.76621127289948	75.27574001272636	56.71495573398959	10.286729015359818	10.678753744667063	5.336910268870624	3	1	3	6	2	0.1754126121233849	0.3310216216854489	0.2866769784165699	0.2068887877745956	
68700000	-1140.887060601895	-1076.5647960508595	-64.32226455103549	-1076.5647960508595	14.6963132056842	4.353238547725739	0.01225019339642816	0.45618192778236677	0.011212386527132526	3.663789351935365E-5	0.48068993097338675	-49.63004736533254	53.85037287208752	4.8095198508145485	3.838360929920349	2.4291555975526298	5.015595449296499	5	2	3	1	4	0.21998782451807017	0.3079955676607003	0.28377015966909974	0.18824644815212918	
68800000	-1141.1162775951059	-1076.5821371859527	-64.5341404091532	-1076.5821371859527	15.582663773265727	3.2447972241744663	0.015289380045030334	0.566421826776727	0.015086680719040428	6.132199565379086E-5	0.5081957465414298	-45.66921343516687	104.77744053248809	66.7453011224564	2.612871564011928	4.589724979929872	3.79609347991263	2	3	4	1	5	0.22015001325252662	0.3229678072205939	0.2728633411421608	0.18401883838471797	
68900000	-1157.2036416229382	-1092.176890942449	-65.02675068048922	-1092.176890942449	14.788328783614705	4.378621626056428	0.011228726027597164	0.40196730692617455	0.010656334823707944	1.4060482383724012E-5	0.338154095978654	-44.18797306206828	96.87592940269855	102.54451138478626	69.969270987783	1.4482031541686755	2.2992096699145836	1	2	1	5	6	0.1774830998084971	0.3322639063112783	0.29614233637751425	0.19411065750270967	
69000000	-1159.0202121106565	-1081.5061877063467	-77.51402440430988	-1081.5061877063467	24.308208534185994	4.581893753129684	0.008627819883146275	0.45890299573731314	0.007554709950219279	1.243694168573692E-5	0.46799928693433157	-58.81909153250293	120.79435902273387	21.77668121899891	19.112181015219424	6.760611372664504	2.298472951628654	3	3	3	5	1	0.17125377666272545	0.3834840555791449	0.2559304911660147	0.18933167659211433	
69100000	-1145.3002153331363	-1077.7305409000874	-67.56967443304882	-1077.7305409000874	16.434857021568387	4.74956635916678	0.008625274675168876	0.5582387249742564	0.00900534422985072	3.4864711937958135E-5	0.6260619980382683	-50.33856279845131	147.12232735867954	26.613299756986823	6.684212611592583	2.968178434268175	0.8656028101231362	3	3	4	4	1	0.20341191531318856	0.30578304006318724	0.30469750983843685	0.18610753478518655	
69200000	-1158.5535864878175	-1087.912399104713	-70.6411873831047	-1087.912399104713	17.70940027399843	4.658509575753118	0.010651521357078792	0.2927790315079688	0.011171661943298402	1.111122461782573E-5	0.30544741616614535	-52.22193446185173	110.31142908252745	16.594928870014844	22.791378049632957	2.466754230794344	4.465627094524759	3	2	2	1	7	0.21959592894192287	0.33099484973022447	0.24621758668642707	0.2031916346414248	
69300000	-1152.7107081361494	-1086.7093108750357	-66.00139726111357	-1086.7093108750357	13.130046170564654	3.688699540060902	0.014329411385554798	0.40917678412420944	0.0143281413258024	3.385730439800004E-5	0.40631081445332956	-48.97156909628618	195.08105801752203	14.195454790776825	6.135520590996896	4.71303574866468	0.3935919350650367	3	1	4	6	1	0.19764941318556573	0.3052550478009316	0.303109073394846	0.19398646561865593	
69400000	-1157.6361356026655	-1078.8135014036288	-78.82263419903664	-1078.8135014036288	17.640703123149468	4.42442569189231	0.0099009498685277	0.477958978025991	0.009810765286228164	2.7376906213303156E-5	0.5458836266888963	-58.38025395491899	279.34899330356467	46.49963556880264	5.952619372597175	8.847256005055213	1.9310280147541845	2	1	4	6	2	0.1942321074192486	0.36534766311836486	0.26326190225503115	0.17715832720735478	
69500000	-1167.235025752983	-1086.9998884552597	-80.23513729772321	-1086.9998884552597	18.768035543181345	3.53636136284602	0.010133655511750245	0.43750450363531795	0.00972089352514905	1.9243316288518114E-5	0.47443463197267666	-59.489230842716715	114.63730279375235	17.35186483439978	26.21552249443635	4.337790568038925	12.57693618610834	3	6	4	1	1	0.18050031918547926	0.29596678099826096	0.2903881478135541	0.23314475200270499	
69600000	-1162.1713964835683	-1088.4759861655666	-73.69541031800163	-1088.4759861655666	21.082871406443846	3.547016009137296	0.007866531604408313	0.28127300646306097	0.008537332839725022	4.627120727373379E-6	0.2502885333808541	-54.02754722262588	156.62078754119037	109.09818791638607	4.545008841331809	3.7586739997461733	7.442227904297202	2	3	6	1	3	0.21120893862909995	0.3253762068054248	0.30314423259400186	0.16027062197147274	
69700000	-1153.5221369181534	-1083.9136073209431	-69.60852959721014	-1083.9136073209431	16.87522125646448	3.6127898283792126	0.012839303030497866	0.4274461812580988	0.012284186708909064	2.8607595586601036E-5	0.42904542577621196	-55.89318029237352	48.77875848332492	5.207959371858201	2.9351894651958896	3.958872563688742	3.1155888590646534	6	2	1	4	2	0.2139526144784222	0.31041926492091687	0.28260360415187485	0.19302451644878538	
69800000	-1171.6438489279983	-1084.5621501922205	-87.08169873577785	-1084.5621501922205	20.708190538678423	4.547405631417593	0.0069346977210939355	0.41256806571437854	0.007229625058709378	1.1493751773147301E-5	0.47515241026599103	-64.67298044621259	103.0843118871231	211.5022536019821	13.096283678295878	10.745333033443707	4.501864680428543	3	4	3	2	3	0.17620243796981663	0.3278584478155799	0.2935319348762598	0.20240717933834307	
69900000	-1172.4052883274958	-1089.8755257836494	-82.52976254384646	-1089.8755257836494	29.020047252487377	3.410866612868434	0.00493818518869487	0.29363465860526866	0.005393262901713987	2.308561723355238E-6	0.29024138264060595	-60.85245579010565	153.40339489719838	162.2106254677804	6.560597807071824	9.31188310813228	4.319929334733287	2	1	7	3	2	0.1880356184986294	0.3497581285407885	0.2796075476418478	0.18259870531873362	
70000000	-1166.584359938324	-1092.9050011468562	-73.67935879146785	-1092.9050011468562	17.065131901537917	3.9250062604502203	0.009433485078778028	0.18968767552370547	0.00965244872434401	3.4510950200175234E-6	0.19261352948464344	-55.711607299993965	84.01609862252056	79.60074732736824	5.15526352485749	5.252915361797175	7.060099811581018	5	1	1	5	3	0.15782499222318785	0.29026075427844966	0.34715841106945894	0.20475584242890288	
70100000	-1171.7657753323133	-1102.033737307254	-69.73203802505947	-1102.033737307254	16.491260618489157	3.294472645049067	0.008144752427161074	0.09579975746901842	0.007999908696025581	3.946888708610341E-7	0.07779857142952264	-55.74281748117507	59.66521038536742	26.17098366460771	6.7387242217117285	5.250035819704218	0.6434042025772172	4	2	5	2	2	0.17966618476071303	0.3419524609785955	0.2963123917567519	0.18206896250393884	
70200000	-1157.1294485655926	-1094.6274747324596	-62.50197383313297	-1094.6274747324596	15.546918531108032	3.9906926634660453	0.012156118158680968	4.020547862076021E-6	0.012156098868851278	1.6400126053950437E-15	3.3314201701152953E-6	-51.04630438945389	87.16501576475815	62.94765867953212	5.126269252752837	5.530634546555746	2.6996232227172583	2	2	2	7	2	0.19423379011290126	0.35931319077601215	0.25213063191637514	0.19432238719471082	
70300000	-1150.9291016567006	-1079.100101508169	-71.82900014853148	-1079.100101508169	20.715457782328087	3.3424761895287443	0.007110851258250065	0.5085035730033027	0.007997173914549417	2.100191317895385E-5	0.5592329496272458	-52.02276991972414	204.4716315238961	12.599625463676215	10.27118745728451	3.181315269842764	8.096444065901178	2	2	1	3	7	0.17274384649303423	0.32163971359989024	0.3103194772571102	0.19529696264996468	
70400000	-1154.2104051076292	-1081.5781399134084	-72.63226519422076	-1081.5781399134084	13.810262491547917	3.6297907686108015	0.01256481923066092	0.2721540678438465	0.01257581592548276	1.8388101625521035E-5	0.3554923775306075	-51.87789895832593	194.49806414961571	139.2228455810457	15.369873516974678	7.63542247530746	5.989940542838143	2	1	4	2	6	0.19291996782089096	0.3039094114539459	0.30161482493239977	0.20155579579276264	
70500000	-1155.9591815163765	-1088.0104058966942	-67.94877561968221	-1088.0104058966942	14.660543035820586	3.6579668976109683	0.015162485762412923	0.7211335764344585	0.012135696066497245	7.128196682302485E-5	0.6245321815241786	-50.81355537257034	70.24746193581234	31.40683022974588	7.236802461579674	4.312155182081856	0.9166317126029138	3	2	6	1	3	0.21565964623206776	0.3519795607561365	0.2416620947432409	0.19069869826855412	
70600000	-1156.0552002912016	-1088.847042281386	-67.20815800981566	-1088.847042281386	15.397520031887549	3.935407316321424	0.011273292624035584	0.3786666612399864	0.011185930971641611	1.9752728173758277E-5	0.41658001677472306	-49.98001250628346	180.0221681553581	72.06683181818781	9.48409228839841	0.3343026848497331	0.6592452712222739	2	1	9	1	2	0.18855659879987954	0.3382045672676353	0.2562895596317352	0.21694927430074923	
70700000	-1160.9978888235817	-1088.9544086503752	-72.0434801732065	-1088.9544086503752	16.91331709820532	3.542680723323953	0.013309264228214827	0.35480510897046025	0.012498869478967849	2.6598097292208353E-5	0.37310655356640987	-53.59683644793547	75.34163607927408	59.110037807699925	10.941741180414782	10.440443513333639	3.071471484424463	2	1	5	4	3	0.18218791715237886	0.33258355361898656	0.2890602843772159	0.19616824485141787	
70800000	-1169.6873659094792	-1096.8337843459665	-72.85358156351276	-1096.8337843459665	20.133620886889503	4.173363663354086	0.01069806964799337	9.620026722759853E-4	0.0106950642167461	9.33003928787314E-11	9.029689561095449E-4	-58.487893825786315	27.08741078739221	75.46183568506572	4.865105704878842	6.371377729931227	4.194774292124891	1	6	1	3	4	0.1574622919583276	0.34775985077958804	0.26105301480272636	0.2337248424593573	
70900000	-1154.9238353287035	-1081.691367185756	-73.23246814294747	-1081.691367185756	14.922762676089242	3.45412588121418	0.01173799874985553	0.5416116322853829	0.01063050527046322	2.5741320903942355E-5	0.46788310176174924	-55.20688611705985	102.74281128619776	24.615890917394037	9.132642398605222	8.769337492985539	2.4486896234094737	4	5	2	1	3	0.1624548366489285	0.3558626336552168	0.2669129179365706	0.21476961175928336	
71000000	-1159.4171722149729	-1085.7921651101776	-73.62500710479526	-1085.7921651101776	20.676351905387286	3.6746648069378924	0.009744167173824404	0.34606113749773715	0.00942679932288301	9.652970656376681E-6	0.3471596991356474	-56.008167496865816	102.54006916594066	8.070054375212369	8.30567661846393	12.282778396582296	4.97109075107802	2	6	1	2	4	0.18830972305601634	0.35177211444462886	0.28341455343267397	0.17650360906668017	
71100000	-1154.9660273392167	-1087.84932854374	-67.11669879547655	-1087.84932854374	15.209854609967962	5.067421513865178	0.009917006212317036	0.33278525809917786	0.0105862680902018	1.6929081977488244E-5	0.4130441330676235	-52.00062445084476	78.23982635055152	3.9055279954029634	5.223081128531494	2.3185022602207273	3.9346561745289232	5	3	2	1	4	0.18009527787151192	0.32665734033960164	0.2992716709682711	0.19397571082061468	
71200000	-1151.494076527766	-1083.359406173469	-68.13467035429701	-1083.359406173469	17.36640376318506	4.9255326037230835	0.010612213065741895	0.2537544732155946	0.011702955619988081	6.088726390229586E-6	0.22033455495706888	-51.752633457531786	74.11507100800482	38.24654801169847	12.45365635984628	4.0561486729525	1.6136483352707476	3	2	1	8	1	0.17518071590832734	0.34755501098945707	0.2816346332443451	0.1956296398578699	
71300000	-1166.408652398674	-1080.4138300188267	-85.99482237984707	-1080.4138300188267	22.037766960547486	3.5252624995172086	0.008588490323046294	0.7466250321300542	0.007647464330089357	4.7417959652416604E-5	0.7673993452645433	-61.604802195303556	304.66098981559946	32.91037845992688	59.02685736715674	17.260104709556323	4.687707642392069	3	4	1	4	3	0.16755109490732079	0.33856785928635813	0.27383572662391287	0.22004531918240766	
71400000	-1152.5348389142778	-1088.9648981259252	-63.56994078835266	-1088.9648981259252	15.15338855730986	4.6401049716524465	0.009178320225433996	0.6079236468095559	0.01068916437831267	2.726402943082096E-5	0.5056177258210408	-44.19508586522525	81.90246864994485	31.235142371492266	21.266644074165367	1.357447207228542	3.6928571440216555	2	3	1	6	3	0.16162411753815437	0.37688322762213505	0.24470363498006661	0.21678901985964333	
71500000	-1155.6166295859935	-1077.0858411568354	-78.530788429158	-1077.0858411568354	18.950535655079666	3.9074315134915545	0.008650433270967215	0.3574562792699241	0.0100403243556251	1.2218327713819605E-5	0.3619455058927931	-59.36698909435408	73.36467932932297	18.04626992675169	22.673105961140866	18.408614960690578	9.3090575727998	4	1	3	2	5	0.19976380773391722	0.3664673358420928	0.25222434811324396	0.1815445083107454	
71600000	-1163.7644042915317	-1095.203876299794	-68.56052799173762	-1095.203876299794	19.626482267457998	3.6248666094563466	0.008465490524616676	0.0021202048330801037	0.008468726996174528	3.207339989239468E-10	0.0021158592308866257	-56.66515611573313	133.83043540994686	6.015832980874348	3.0566580204997362	4.326291157216861	1.2853790749793677	4	8	1	1	1	0.1840645154187988	0.33307318422059373	0.3120407579535223	0.17082154240708447	
71700000	-1170.469622153292	-1091.522759689619	-78.94686246367293	-1091.522759689619	15.121614533586945	3.2992386482128064	0.009455088269555375	0.3295447841674271	0.011735853050315118	1.6321115512503397E-5	0.3592303572346566	-58.625123585354956	25.11819901931863	76.0595317562004	40.97455796522658	17.537055270300126	8.793404131389016	1	2	4	3	5	0.1849340627005284	0.3296524736079417	0.26832676423521207	0.21708669945631712	
71800000	-1167.168332046408	-1096.0458522889949	-71.1224797574131	-1096.0458522889949	16.56014281469599	4.556511991377213	0.011066363830920956	0.010194952074181798	0.011054555917171447	1.4130242624684578E-8	0.010738559535161315	-56.66234926395889	51.8315551118207	35.88701909890289	10.29846511595547	6.932296740181934	4.427443309458675	4	1	1	4	5	0.21366957648544502	0.32065178500173747	0.2683881932961506	0.19729044521666628	
71900000	-1156.5679807890608	-1082.0781753537217	-74.48980543533905	-1082.0781753537217	17.06178899042692	4.160952927204331	0.01238372059050901	0.4655550903529061	0.011642189947351663	2.1287559728271942E-5	0.3863477240885948	-55.08338100590129	57.75608356464504	77.61513841241768	8.715502016931724	4.376315814787464	8.873123019390233	1	2	5	5	2	0.20192910999147448	0.3089015110773745	0.3014346403920718	0.18773473853907857	
72000000	-1181.2510025600836	-1095.2250530702	-86.02594948988362	-1095.2250530702	32.032114073862736	5.639762678871385	0.00970806105374351	0.6078472816821444	0.00773999987354947	3.0028988588833768E-5	0.5889021104359429	-62.763971221866264	248.71793689958326	144.9608741244907	12.074973036496717	10.852168422005676	7.004966918748886	2	3	2	7	1	0.22111724882537095	0.26082534188023365	0.31919612093378735	0.19886128836060743	
72100000	-1152.961146414555	-1080.8120349395313	-72.14911147502389	-1080.8120349395313	14.987155627614783	4.41393044653503	0.00997820108916943	0.41361086495197846	0.010857042776340175	1.9128592879687877E-5	0.43680282118500596	-51.27965266414842	333.7622118005119	13.975944090647014	7.359468132845454	13.041768829203189	7.444427820861018	2	3	5	4	1	0.2125763709532175	0.35131499647485803	0.23969252342947653	0.19641610914244734	
72200000	-1170.1538112158207	-1089.6721210937712	-80.48169012204949	-1089.6721210937712	23.829117247726266	4.752419513770763	0.0075869324503017406	0.012185842369705135	0.007580413240475451	5.581107030256716E-9	0.00986537676557533	-63.451049011261794	74.35894741527115	90.76087629559514	11.067931463127746	8.281199891278069	4.550488095663846	5	2	6	1	1	0.1607333890081883	0.38273272245696366	0.2749269383996401	0.18160695013520733	
72300000	-1146.250401573939	-1082.1585671373464	-64.09183443659252	-1082.1585671373464	12.19932431805198	3.7248635875529805	0.01479442239797162	0.27757776815834795	0.01501647038613014	2.0237795253190187E-5	0.30570714232217877	-48.10850406785661	150.62337316956592	7.237967081994972	7.011664137241756	3.134909827484439	2.4415237124959317	3	2	6	1	3	0.1814682736431899	0.33615096199211636	0.257979184961527	0.22440157940316602	
72400000	-1152.7742527196801	-1089.8967413359426	-62.87751138373748	-1089.8967413359426	14.695206905622221	3.9523127929222266	0.012176488893558969	0.019886262995095844	0.012118516775143305	5.280347724966855E-8	0.018994396863302707	-49.17964885891098	78.84760697985821	24.069380658569315	2.598633741910801	4.8047556219880585	1.8024902168737715	3	2	1	8	1	0.1761451288208103	0.34062717891921185	0.2878696347138424	0.19535805754613456	
72500000	-1163.4289424112817	-1089.4383434912681	-73.99059892001364	-1089.4383434912681	14.266181478106096	4.664156402170174	0.012638717079595867	0.37154148611396554	0.012950135387195662	2.5850303894627824E-5	0.39258517184490666	-53.14439936524923	86.21159997717155	117.38495907263092	13.209665237692088	11.224438341405133	8.013825664459373	2	1	6	3	3	0.1463391518813315	0.361012951019921	0.27720463103363796	0.2154432660651086	
72600000	-1160.6270265322466	-1084.1657459605233	-76.46128057172338	-1084.1657459605233	19.86898856253557	3.9091593644051996	0.008495905751321649	0.37326067849041517	0.008595999604606403	1.0944992121301206E-5	0.39418077894553843	-57.460857277733716	128.84960213213867	83.79366125350332	5.35150530839443	5.007483545738661	5.084649502115427	5	1	1	3	5	0.19728020394220486	0.31396090541909705	0.29259642337323366	0.1961624672654635	
72700000	-1161.106522804278	-1081.6092763474792	-79.49724645679886	-1081.6092763474792	22.231764312842202	3.2344885316412886	0.00890045201928824	0.390884008106538	0.008631440681194718	1.3602723205902043E-5	0.415029599968212	-57.754472631409	34.84288438909527	98.14847775129657	50.65861960483356	28.56962218869448	4.722534352420682	1	1	2	4	7	0.203452693139753	0.3154764969206983	0.2572198877842522	0.22385092215529573	
72800000	-1164.3083554710506	-1091.0340621808782	-73.27429329017248	-1091.0340621808782	14.568423722598618	2.909637299153561	0.009165226826243981	0.45013951176943906	0.010061025874997062	1.6873336115697574E-5	0.42251603536306337	-53.48390982686455	38.2191623121927	95.65667428294843	31.710284004619748	5.491830143642458	5.327417578203231	1	2	4	6	2	0.17606159248574746	0.3321331565232592	0.27162299066448614	0.22018226032650642	
72900000	-1166.382838037311	-1087.9706138589997	-78.41222417831146	-1087.9706138589997	20.685705785824833	4.445279332654613	0.008540180747204713	0.26793891107829854	0.008840995931274898	6.0097674071183175E-6	0.2837243373385658	-58.06178707519767	137.85679524358423	86.69833129389114	19.2832231637207	13.001270805177185	4.5931496824440705	2	1	1	9	2	0.16834430452816787	0.3664935106528108	0.2590858671566601	0.20607631766236031	
73000000	-1143.3520843237657	-1078.1686262404314	-65.18345808333414	-1078.1686262404314	14.338176276073813	3.328038658300792	0.010381414239061153	0.34688532692197105	0.012019081193508138	2.0743891662069847E-5	0.41273405560107584	-50.63866662747198	59.89156262342197	4.942298891813264	5.031146667273564	6.453605528594237	2.354666132745293	4	5	3	2	1	0.1870916347879295	0.3451128595514892	0.28395316908530394	0.18384233657527663	
73100000	-1165.2884416076258	-1085.4016559845406	-79.88678562308522	-1085.4016559845406	18.284931717796603	4.895260923180166	0.009659269044152027	0.39132292209432046	0.010080097488671459	1.2898237343818536E-5	0.37497026942883405	-57.77835773105453	93.8071825874043	202.06145505796823	15.812219407835446	9.567317541764114	6.349284104760092	1	2	5	3	4	0.15205614349656876	0.3724735869388622	0.2865902791873419	0.18887999037722641	
73200000	-1151.073279096756	-1087.9794149762847	-63.09386412047139	-1087.9794149762847	15.299445292364027	4.473954630877988	0.011278592275586282	0.09274378894361746	0.011676497763904324	9.037131550186192E-7	0.0818792759054606	-49.24943729479034	62.89493174177602	20.74743828336672	4.541475940370762	4.2647540972529585	1.8705597662933005	4	1	3	6	1	0.1819240282857036	0.3451648126437623	0.3049231262042032	0.1679880328663301	
73300000	-1152.9850091942283	-1079.7963005545337	-73.18870863969454	-1079.7963005545337	15.9205255571475	3.8582401289212624	0.016670795157139543	0.6685102273956641	0.011962447792843613	2.908642683172991E-5	0.45629675413754267	-57.40664407066901	34.210290098282776	18.31791394532273	9.636961298370858	3.803485660595029	1.6652162575919558	3	2	3	5	2	0.1992628921720663	0.3381417581771733	0.25838833439123843	0.20420701525952117	
73400000	-1155.7534807716904	-1082.4436866344254	-73.30979413726497	-1082.4436866344254	25.035892891126874	4.264294889138355	0.006122608591889362	0.5483768639417134	0.0060485885243371845	1.5030305290109387E-5	0.568567226445798	-46.53241308310234	196.78882377553433	1.0945807387164144	3.967508187082562	18.45623068750632	63.3523298683122	2	6	3	2	2	0.18158639658480025	0.33932889733862864	0.27860972632179604	0.20047497975477443	
73500000	-1176.0945655119833	-1102.961206561879	-73.13335895010447	-1102.961206561879	22.592724401434303	3.0249914658717394	0.007939663360176862	0.3678873436101646	0.008187375774335126	1.0885790960632416E-5	0.41367037091718467	-57.10679320647801	115.94908540387961	17.442715597909746	3.179438794971276	3.340353096988383	4.236427395096239	1	6	1	3	4	0.16851013411790847	0.43838883104344756	0.21378877695038073	0.17931225788826272	
73600000	-1146.8826860518673	-1091.2965942313317	-55.586091820535515	-1091.2965942313317	14.227600419614157	3.7260781069661264	0.01784944832235952	0.8319790987138237	0.016174027881530325	7.569266720809634E-5	0.5547339180133356	-39.198348766112744	98.3993202843807	1.9895734215274965	1.846396561697503	4.049007373738482	1.7335973370785536	2	1	2	9	1	0.2068926035648084	0.35091898627738083	0.24844846341434307	0.1937399467434671	
73700000	-1160.9685793451386	-1082.7819283561425	-78.18665098899594	-1082.7819283561425	17.25383244939637	3.765108817685303	0.009184439925331501	0.33444055591551547	0.009191366837613648	8.982870619812783E-6	0.3285882724290062	-53.830971178778064	264.73338386599886	133.71654547419948	130.1440509317799	5.4435173153707765	8.515175463879478	1	1	3	5	5	0.18803142265545172	0.3717093940844703	0.26586753072702596	0.17439165253305142	
73800000	-1150.0734989586101	-1080.843110989835	-69.23038796877508	-1080.843110989835	15.838727401329976	3.4774487353060723	0.011767117829523104	0.6010887815454342	0.01104447368742214	3.856966190793966E-5	0.5475204626252115	-50.75926701823146	192.33873351347123	4.888330911189164	7.637362668501103	3.8911176814268797	5.21170164464339	4	5	3	2	1	0.18867647180574298	0.3849877213938661	0.26642487967172823	0.15991092712866206	
73900000	-1147.7204709614214	-1082.4699741735164	-65.25049678790482	-1082.4699741735164	13.992541380085857	3.8667653094693892	0.015000704138257687	0.6312956642023638	0.013708580603049815	8.179847786566341E-5	0.5632344903579471	-46.663236701017674	151.38486742517324	37.10990407624762	3.6822383237781473	1.6744063465021402	3.857576745655593	3	2	4	4	2	0.1713249546300888	0.3556931799896227	0.29148564806611454	0.18149621731417342	
74000000	-1151.854291148117	-1083.6298618718556	-68.22442927626135	-1083.6298618718556	13.475505002870259	4.254794603279165	0.012921900924619993	0.5099007667589649	0.012021829828097345	3.360697159027791E-5	0.5091416546263907	-51.52499455628298	53.620535498435025	16.967682487310835	18.32673531098251	2.336415741708443	2.5392129452649863	4	3	2	1	5	0.15615370212606622	0.38406317906811127	0.2716363877096103	0.18814673109621166	
74100000	-1167.530190331476	-1078.1112789271697	-89.41891140430626	-1078.1112789271697	28.681636583851546	4.059070632667889	0.006611449164646411	0.6464308120978479	0.005788542176432083	9.130567862651432E-6	0.5704545166170994	-64.99096218705013	247.55845052301487	30.795711681331134	69.59651004634037	11.315232830811766	5.94632258108055	5	1	1	4	4	0.1899330723019362	0.3168676352372673	0.3042109193222245	0.1889883731385714	
74200000	-1158.0919656843034	-1086.6663673803707	-71.42559830393266	-1086.6663673803707	16.959531600462878	4.166836057476241	0.009130973344363113	0.06016624769731541	0.009287060467615632	3.729375831743411E-7	0.06563883433229822	-55.51711199244157	220.26118101694243	18.667023406061766	4.591780172804609	5.607224693735938	0.6521135945159837	4	2	1	7	1	0.19334491439431	0.33127099093483736	0.2891738966651057	0.18621019800574637	
74300000	-1154.7259285645293	-1082.5297784646114	-72.19615009991803	-1082.5297784646114	16.988361105306943	3.9342277809270745	0.010130538365289557	0.5213553143169367	0.008696618876777168	2.058180874871265E-5	0.5102531325204246	-52.88953251981336	173.68960352631422	93.54967994733894	11.701617312353836	3.5470986468392454	1.3638120121759594	2	2	5	4	2	0.22029346672884595	0.34880066155514305	0.2415761098791736	0.18932976183683667	
74400000	-1150.703524229506	-1081.6374116977393	-69.06611253176682	-1081.6374116977393	16.40571483314593	3.7880987502798993	0.012092782599360597	0.36138771939919456	0.011842900904220827	1.643511307747354E-5	0.35020115255794604	-50.44323783246287	138.11111355872896	77.29426266529588	8.583252499390495	5.243221863705793	2.8210652482169296	2	2	1	1	9	0.15384524499560742	0.39537565838924726	0.27036115131770416	0.18041794529744037	
74500000	-1161.9731386385022	-1084.914373816609	-77.05876482189313	-1084.914373816609	18.73167415818955	3.9495389209343936	0.01080769401248298	0.3331965028378818	0.01059605730379777	1.5979147010777786E-5	0.34455320956950647	-58.111134603318625	70.7642930208111	68.78712567721026	15.722413346647551	10.51019941998085	5.623937969537178	1	4	3	4	3	0.1792858978865291	0.3562539052155049	0.27140593208696756	0.19305426481099763	
74600000	-1143.3696360206027	-1079.2284074530137	-64.14122856758898	-1079.2284074530137	13.63635686674132	3.201019539392813	0.016568480340018066	0.5419861355043943	0.014468551118243826	8.833189126689265E-5	0.6191081802151963	-47.63620171380073	101.02470317574513	9.355476631781393	2.562199230252531	4.641307293164859	3.3791680835525186	4	4	4	2	1	0.19103364317340146	0.35094780641879547	0.24652288048693133	0.21149566992087088	
74700000	-1158.8349712468437	-1085.5991192973902	-73.23585194945353	-1085.5991192973902	16.165090142280782	4.052811712370967	0.012099294903619925	0.20812405321729674	0.011389443605762703	5.2801307916876095E-6	0.20558505072371902	-54.51847492327961	68.82785247868058	72.78198457503706	24.02006203386052	10.11757049643426	4.4895055395540915	1	3	1	7	3	0.18917201747019297	0.34205075857014816	0.2818302741665077	0.18694694979315038	
74800000	-1154.289075684418	-1087.6409939351968	-66.64808174922123	-1087.6409939351968	18.401774635247676	4.009893346199844	0.008871595668938421	0.1712094955649519	0.00891467631797744	3.280216045067248E-6	0.19711835856324164	-50.29028698548693	151.00178286306735	4.467141030252511	3.487758969912233	6.632376921662068	6.3551823058657595	3	5	1	2	4	0.1828831944975881	0.37803338375240947	0.27703989052111155	0.16204353122889018	
74900000	-1155.9287376647546	-1086.1067073618478	-69.82203030290673	-1086.1067073618478	15.153110243677768	3.823446353478832	0.011331758440902742	0.2546378401732959	0.011395854828407223	5.684767550675906E-6	0.2065298644879281	-47.667281289474495	208.79845102517075	143.46741423737137	63.623622131485604	4.535324246404168	5.935987287105232	2	1	1	7	4	0.17683496035372595	0.33366022940811785	0.2852983736669746	0.20420643657118095	
75000000	-1156.4773994206448	-1080.5287423167488	-75.94865710389612	-1080.5287423167488	18.065625276768245	4.553439503810187	0.013700404984906281	0.5924718023064481	0.010976969404969754	4.3743120737117696E-5	0.5532448146619694	-55.26218526074027	98.50248952229656	95.2949379721598	2.2036419288517366	4.862101005727354	6.858296196910502	4	3	1	6	1	0.18770611476597915	0.3184311386236433	0.28180861549136954	0.21205413111900737	
75100000	-1148.2255243063526	-1086.648235485215	-61.57728882113751	-1086.648235485215	16.50980570060955	5.374350451927722	0.010147375199898598	0.5000896180867227	0.010141758477434456	2.037657257920491E-5	0.4197007231611885	-43.35458757981099	390.3425789206859	2.9735259650628834	1.4062237751515307	3.757644276404989	2.4920558956011885	3	2	2	7	1	0.19667050497425442	0.31460063561070056	0.2756861482451138	0.21304271116993054	
75200000	-1174.0263343911106	-1086.3254961752264	-87.70083821588432	-1086.3254961752264	22.708423358691963	4.130804487335362	0.008720768356645325	0.6376974937226699	0.007735486199714323	4.2563441892149234E-5	0.7798947351614524	-65.02788022792808	171.8233273482295	29.46723380261959	23.601409525080665	14.884189828030717	24.43687581785956	3	2	5	4	1	0.1903461209993921	0.347887101685882	0.26084342987898623	0.20092334743573909	
75300000	-1145.6635669471082	-1076.70009408907	-68.96347285803813	-1076.70009408907	14.00972028787999	4.472094190375231	0.01383713167392429	0.45033513108843165	0.013492281326565325	6.049696684472446E-5	0.5509471094247049	-51.13383292329674	79.44577104995383	19.25951932169465	23.866667858494562	3.4943905555094377	2.133034991806417	4	3	2	3	3	0.16589552814802191	0.31481715950986966	0.28634000989677033	0.23294730244533754	
75400000	-1152.509936608821	-1082.6741970109915	-69.83573959782949	-1082.6741970109915	17.35006755459654	3.5443969282070786	0.010894252142800544	0.5244175443705725	0.010322411862219414	2.3160605646774497E-5	0.43479538481563657	-51.58470708907044	78.45078013518759	42.8862917902637	5.078997316916044	5.0982088579425024	8.042889192033766	2	2	2	7	2	0.1779497298596161	0.32588815974048474	0.26488795414948174	0.2312741562504169	
75500000	-1173.113919669174	-1091.3021018667253	-81.81181780244883	-1091.3021018667253	19.273271173323714	2.745696482851287	0.007614432295424201	0.14071160033600447	0.007952358331752746	1.558551399338171E-6	0.16208320920936034	-58.98616205028868	66.81929825892549	175.85523497302415	87.36068103813822	34.851314003266275	5.123689646004534	1	2	1	4	7	0.20097181167585187	0.33169175723989514	0.2724094490668446	0.19492698201740777	
75600000	-1159.035578687226	-1082.5082941830544	-76.52728450417158	-1082.5082941830544	13.720036271177904	4.353461628350549	0.010492353171334932	0.46302878439393014	0.010689571152419518	2.5300434994625093E-5	0.4392758298741256	-51.12578167686023	436.27457523911215	35.028126452960294	23.82683230929729	56.77123218886565	2.1696774826939857	2	2	1	2	8	0.2053396824761582	0.34891442467455086	0.25148425514210626	0.19426163770718421	
75700000	-1165.7496426925504	-1092.032009368935	-73.71763332361553	-1092.032009368935	19.512050712364832	2.9234948138512507	0.008518329467623417	0.2223752981748831	0.008558096713375225	5.075325890685868E-6	0.2566095719871915	-56.893577242306066	70.26256129865108	14.55567853758668	2.2226256123490273	8.472684536535692	5.08094558158935	3	8	2	1	1	0.21526499949261246	0.35444765139176804	0.23940448836271286	0.19088286075290625	
75800000	-1171.8912512469358	-1088.2485878067528	-83.64266344018309	-1088.2485878067528	34.047815062649256	4.653160473898841	0.007832987739773936	0.30478448437135247	0.00764888690167784	7.080003241849427E-6	0.3432366476958046	-64.93279693915105	151.34191014777332	26.7093414699	8.874822524079326	8.750135702901312	5.335126623805251	5	2	2	5	1	0.184545793960289	0.3211837350926389	0.31829787111746044	0.1759725998296112	
75900000	-1165.975133964867	-1088.2957292655906	-77.67940469927636	-1088.2957292655906	20.68962722754227	3.6798932554369457	0.00873148833042865	0.5120271038608313	0.008127949198051791	1.2843142065747259E-5	0.42640917954398055	-57.027107621208856	329.135423582912	9.661977439886234	12.934572507852668	5.310681113853661	7.7846266988416986	2	1	2	1	9	0.18289606236397646	0.3283445299608932	0.3147242524296942	0.17403515524543584	
76000000	-1153.2679090313495	-1085.7212542733926	-67.54665475795697	-1085.7212542733926	17.553948562158382	4.153423349356461	0.012196941515633084	0.3563791656518864	0.013007003032525876	2.662003735881394E-5	0.4099538051605118	-46.153453074009064	214.3026854671676	2.59141213224173	12.460054023714191	6.467959742205915	7.012781896705217	3	3	4	3	2	0.2151713889697729	0.3630829526411018	0.2649769399725408	0.1567687184165843	
76100000	-1156.3911157771447	-1077.9684255499644	-78.42269022718035	-1077.9684255499644	18.433643122827554	2.894288579475764	0.011656442962849225	0.7209972717314098	0.010198634445321007	3.911218299383008E-5	0.6479759109873553	-58.10224711611263	23.05327447681679	72.47031433964399	35.046091363745255	8.769596158631336	3.7509910729825324	1	5	2	6	1	0.21592681149479628	0.33214095739646027	0.2732306057152872	0.17870162539345613	
76200000	-1158.3199889199389	-1083.7136119103036	-74.60637700963528	-1083.7136119103036	21.2377340181613	3.050864510902869	0.01288029267720007	0.5068739167013155	0.011460077474427963	2.4489368135645024E-5	0.40497598625176656	-58.01000144597432	81.17624818439558	12.886392480801756	13.626681294057827	3.1971299285777275	2.8504221826079177	5	6	1	1	2	0.19680380316683133	0.31885896957093063	0.3005509850081172	0.18378624225412066	
76300000	-1165.7658136684443	-1083.8057617486506	-81.96005191979354	-1083.8057617486506	22.143343581898236	3.747189688172024	0.010490860558358073	0.6563964430102279	0.009457478121411412	2.271621743120274E-5	0.5318840650963473	-60.54657983452977	35.91784482113017	103.5287827684439	20.51278380224067	9.255290054642238	9.77917557010358	1	4	1	5	4	0.19699728762381163	0.3349831704724331	0.3157127452901316	0.15230679661362345	
76400000	-1146.9398023502981	-1084.6836526672093	-62.256149683088736	-1084.6836526672093	16.42655464878658	4.150137139199264	0.012572984721581096	0.41484385337304697	0.013191977544598785	2.9189156014031502E-5	0.39660747875585173	-47.08130363547804	74.47654872320629	9.845771273980523	3.8388450315718297	2.3868561908327868	4.225544860281271	3	4	4	3	1	0.18907423730213024	0.31432699353936355	0.2957524818977697	0.20084628726073642	
76500000	-1164.5494209787375	-1088.7133456782478	-75.8360753004896	-1088.7133456782478	15.633634725284507	3.983701459313821	0.013469960508844754	0.41118509494145655	0.012604032608630873	2.0744690430720866E-5	0.383080782868919	-55.178220180708664	296.2976034806951	27.905953909042395	12.396463867398408	11.182420757792752	4.89230022070398	2	4	3	4	2	0.2069188037114914	0.2926738976426881	0.2725156940281879	0.22789160461763244	
76600000	-1172.627760405107	-1083.3692033003008	-89.25855710480621	-1083.3692033003008	38.458940388069195	3.8879367139212633	0.003872473050642464	0.26263951247473627	0.004133250892379532	1.1727008269268707E-6	0.2674803824467487	-69.31911171756654	155.10429857224946	21.45425399510316	5.201437718072029	8.34486841608718	6.208919791797606	7	1	4	1	2	0.16481707344466026	0.3274077226813206	0.3269267379624805	0.18084846591153853	
76700000	-1162.896742421989	-1086.9975920183963	-75.89915040359267	-1086.9975920183963	19.44968497855805	4.608904489495633	0.009395197873582497	0.049339180048134916	0.009318911485010087	2.1614482846371496E-7	0.049626176421321465	-62.46174008629718	45.30600853159054	10.265527008086094	8.162608697838799	6.905109206676297	2.119184580426206	8	1	1	4	1	0.1684457592488372	0.3418835383554416	0.25889197185860374	0.23077873053711734	
76800000	-1164.378716813972	-1084.8090328556477	-79.56968395832422	-1084.8090328556477	19.07604679539244	4.081648725000021	0.010055212501935341	0.5278998177873122	0.009186246344944976	1.7871505958725328E-5	0.4346027314772216	-55.12012303460775	710.1212061865283	66.43691865278316	54.79910639106211	4.082066780498107	5.198179641948616	2	1	3	4	5	0.16681057707334623	0.3360241707191143	0.29125986377918106	0.20590538842835848	
76900000	-1158.7810148628132	-1085.4445829114911	-73.3364319513221	-1085.4445829114911	20.949027382020514	4.711708512214605	0.007852080947798889	0.3754981197446399	0.008335162073206032	9.538690141876165E-6	0.37225509809896046	-55.89306804324063	152.89415370759656	24.207190664850703	11.136378776582808	2.472095571862151	2.0199806691130844	3	2	7	1	2	0.19258383688878167	0.3523522141851666	0.27346600348523054	0.18159794544082133	
77000000	-1155.8267873109965	-1083.5373016843002	-72.28948562669629	-1083.5373016843002	14.272612134241124	4.947728214023492	0.011884705588493498	0.3032594496506319	0.011368937505938457	1.3640842266908714E-5	0.32324553685737495	-53.83666197893339	61.60330053290443	27.330696119984353	25.93466606898346	1.785778907510596	4.840425348749518	5	1	3	3	3	0.15019908747558525	0.36961510638020334	0.2732884230215785	0.20689738312263312	
77100000	-1183.6437818814343	-1084.7069183115264	-98.93686356990794	-1084.7069183115264	37.12679571290223	3.926565797109417	0.00532842763452544	0.1889060871692016	0.0054348029996336925	1.0532856321148565E-6	0.1910309696067642	-76.80457412018195	81.26268428748166	114.18517595445243	35.059225962874635	5.964826556499304	14.716301436540991	6	1	1	6	1	0.18390780355969702	0.3373479901122838	0.28058792248588554	0.1981562838421338	
77200000	-1168.8586836370541	-1094.8181510078607	-74.04053262919344	-1094.8181510078607	17.535283924881153	2.936641478853945	0.008328956149934128	0.2776815759437318	0.008666543936841534	5.674795203112028E-6	0.2685664898800618	-53.366202921314766	457.90697374045385	32.48034731129119	23.774515787169474	8.096662331865353	2.6912207311650964	2	4	1	6	2	0.16452448560027227	0.35396897370021646	0.22819902348342172	0.25330751721608974	
77300000	-1161.6072665695574	-1094.7660913193279	-66.84117525022945	-1094.7660913193279	15.45890583037005	2.6281500415838885	0.010392616593901378	0.15208935240860733	0.010497704560974796	1.7366044629449151E-6	0.12614423425765708	-51.905426341513135	65.73342307391056	15.218223742038917	7.722645858829375	8.029167118980702	4.34473288719273	4	2	2	4	3	0.2103857644443171	0.3007794368231943	0.2871770733940169	0.20165772533847182	
77400000	-1145.1350885343559	-1076.7900336482417	-68.34505488611411	-1076.7900336482417	16.687304539968366	3.691602816374336	0.011152808002834691	0.2720551064046983	0.010690800075657767	7.396792084031977E-6	0.25436654523701524	-49.77714610017192	115.53028144572008	48.11552744680607	3.616661037105628	3.838147724861972	10.183748534848904	2	2	2	8	1	0.15741633069143693	0.3231293500130767	0.2914449711594005	0.22800934813608606	
77500000	-1184.13201639408	-1099.8757221672274	-84.25629422685257	-1099.8757221672274	19.309595682457854	6.3482247582720195	0.008381634554101533	0.08830765056901377	0.00841552965476018	4.2762221072586E-7	0.07754417201503025	-62.87447676598463	165.31738175509776	42.55933534415513	32.98379017725607	34.874572023860196	3.5784789874010206	2	4	3	2	4	0.18643756157298103	0.37146520943725053	0.2637807760962835	0.17831645289348508	
77600000	-1155.1344478143137	-1087.9876634982124	-67.14678431610129	-1087.9876634982124	17.744955272908836	3.8194872165534335	0.009387017596540056	0.2974994059467817	0.00911141958921964	9.076268432429118E-6	0.3318124168205734	-50.8789894054059	106.39682456121783	23.915154701885474	7.880749105059136	5.438256916224822	1.3273470803256269	3	1	7	2	2	0.18877169528118218	0.360026330276775	0.2939948828658285	0.1572070915762145	
77700000	-1155.0396050238317	-1086.051077512716	-68.98852751111572	-1086.051077512716	20.44815190366136	3.906478184621372	0.01038054805572316	0.3559632708142861	0.009658894812875959	7.600189967367847E-6	0.293280316104957	-51.1775486540428	212.4444390958323	34.846483728229444	2.4026782220193486	2.8056584668655917	4.139305449838126	3	1	4	1	6	0.18508552227148206	0.36195601999502797	0.28505705717713964	0.16790140055635064	
77800000	-1170.6286529454785	-1087.7099240693553	-82.91872887612313	-1087.7099240693553	20.889797254941417	3.963434021261801	0.00857507891421586	0.3428297717643288	0.008438574426276841	6.1152074506610635E-6	0.29707565005547276	-66.38078367162163	50.46563138120226	33.35679643388334	10.451110564370353	7.661560627674663	2.3400854035796055	2	5	5	2	1	0.19410688191406755	0.34294404346051366	0.22951590655832083	0.23343316806709827	
77900000	-1161.2659711072613	-1093.5704745716848	-67.69549653557648	-1093.5704745716848	14.403385805769606	3.4716427930897873	0.011360640498790295	2.568740922533527E-6	0.011360641844557883	1.1180888838596842E-15	2.943306187858323E-6	-54.632579672499126	95.13661380778385	59.50103732131327	22.089908112912884	11.711480657857882	6.211247071438766	3	1	1	7	3	0.17823523816961354	0.33596188339579197	0.2842936945715164	0.20150918386307837	
78000000	-1174.8977593679995	-1093.7247304953812	-81.1730288726183	-1093.7247304953812	23.942497690927894	4.112369235468262	0.006571646680547068	0.28543234895140357	0.006229970716378502	1.997989680110911E-6	0.22602060384218225	-64.33349263894858	88.96129537654123	20.738375529143998	13.494475674830177	3.7405860240685342	3.018702255164552	7	2	2	1	3	0.16327604104263876	0.38939151538813366	0.27837659890160615	0.1689558446676215	
78100000	-1165.2101668827208	-1092.3322732967383	-72.87789358598263	-1092.3322732967383	20.600324694769363	3.706692932666949	0.007687306007407652	0.01801379438516106	0.007644763856055855	1.4133934693886239E-8	0.015557482910370608	-57.11144088978905	112.2307032144719	2.706967355033158	2.658859640548771	6.759669732231686	15.437784974471455	4	2	2	4	3	0.1827122506311979	0.342434760290498	0.2692513451556705	0.20560164392263358	
78200000	-1160.3739814858643	-1088.1869638800802	-72.18701760578409	-1088.1869638800802	16.199787370476763	3.591876884960535	0.01277436459434267	0.44378923144480453	0.010649845267429648	1.72463436175383E-5	0.40152944143901237	-52.72729482382914	66.3992194774688	96.41695130517084	10.68398433529172	9.0591190287033	3.948002107303901	1	2	3	3	6	0.17137311419663953	0.3630993427789047	0.25596863070258846	0.2095589123218673	
78300000	-1170.638989135247	-1089.5927092563709	-81.04627987887609	-1089.5927092563709	19.880738818250347	4.797644363162649	0.008875666532673927	0.12181298577851064	0.008587979878242486	1.4268313238614074E-6	0.13736537262329016	-60.43457134902747	63.41703124709997	50.27125688051599	32.66761034713964	48.927337519730415	5.617017729559198	4	1	1	1	8	0.18997706344767454	0.3334802598764914	0.2824741290619023	0.19406854761393183	
78400000	-1154.768642194739	-1078.9400582712697	-75.82858392346921	-1078.9400582712697	19.21896855286849	4.0009721055635925	0.008993383923295585	0.6237702448548111	0.009168065038234648	2.7752016717279722E-5	0.5574219585563481	-54.77463003800112	227.0044581511823	21.837027146074345	21.74632450541348	3.8906980745319886	6.328875767641241	3	1	1	5	5	0.15890573043514322	0.3691136267481001	0.2862795645146364	0.18570107830212035	
78500000	-1164.5100544772322	-1080.3621503359159	-84.1479041413164	-1080.3621503359159	24.56253123671853	4.248993852775684	0.007408742415645477	0.2184543021987438	0.007151083065286019	2.1245948302623613E-6	0.20975882814280938	-64.41382154015204	96.34656793679594	57.35530769695638	9.354667499680692	16.379826328061203	8.354153177363077	5	3	2	4	1	0.17596793468607191	0.38275959728784253	0.2777988958487174	0.16347357217736824	
78600000	-1153.369206185921	-1085.0296252803714	-68.33958090554955	-1085.0296252803714	12.983732782857555	3.7365105703886865	0.014913186092545015	0.47211696680724075	0.012724794346808534	3.736402920682438E-5	0.411031766571599	-49.64891568861389	254.88808831723313	19.226914637873918	4.062535818430817	3.3663583008511275	5.085882025166058	4	3	1	5	2	0.1880871221837721	0.3339307477228602	0.24797037361306293	0.23001175648030486	
78700000	-1157.6463261108909	-1084.1430517132897	-73.50327439760123	-1084.1430517132897	19.792846170452417	3.421243464993894	0.007713662586302012	0.4618991606226002	0.007169268967284371	9.163539543764543E-6	0.4222043608556713	-54.007480268686486	397.97444903565804	20.489792729559934	10.776697669194593	6.100311949532152	0.047194958527831475	3	2	4	5	1	0.17121827613728788	0.35631598503736167	0.28799142036994224	0.18447431845540824	
78800000	-1151.3846100177698	-1075.7746939959916	-75.60991602177812	-1075.7746939959916	21.16522048610033	3.7497344353038162	0.009962084540763767	0.5563170909914341	0.007632473693402166	2.550394916402084E-5	0.5684088326849132	-53.151449026442485	216.63244045792828	19.096117506543226	5.612806484317603	13.335606169674262	29.847158938707896	4	1	8	1	1	0.15376561116236911	0.3810260266932781	0.26754881001550884	0.1976595521288439	
78900000	-1158.4166937580803	-1075.231275948125	-83.18541780995535	-1075.231275948125	14.485226244986581	5.0976656324384475	0.01212172728094393	0.8609131608683753	0.01154094796105924	1.2160489121230226E-4	0.8704191599738933	-57.21828764403313	71.65371617136545	218.9339765105973	45.14909613796392	10.409815871364547	15.610116242442045	1	1	3	2	8	0.18262246770670135	0.33213084741638593	0.2822368863456155	0.2030097985312973	
79000000	-1148.9043985843118	-1081.042432994826	-67.86196558948593	-1081.042432994826	13.502760717292812	4.144559361625003	0.01505500779915131	0.3038418780138242	0.014348692876213112	2.2974975415585593E-5	0.32516281848145134	-47.94810108295055	71.5036383351692	86.3012468476401	46.079860522106465	6.8641408024850685	2.472923747920207	2	1	1	5	6	0.20588641749261416	0.29896730903740076	0.3194385565799971	0.17570771688998799	
79100000	-1160.6030003615836	-1088.1158387327905	-72.48716162879315	-1088.1158387327905	18.840868325884244	4.084412463526854	0.010584160527693015	0.5804085936421244	0.010591456456823259	2.9347911339190377E-5	0.5148206030640488	-56.356499965101094	51.56875600963848	56.97619347617227	2.203702376036224	1.5385971319941316	2.3255229505655968	5	3	3	1	3	0.16800315613720437	0.3335501405352389	0.2831170767419751	0.2153296265855815	
79200000	-1166.3296884580577	-1078.1854538094715	-88.14423464858632	-1078.1854538094715	30.151760626037223	4.875066394157269	0.008998579249357697	0.8171480952882362	0.007500225744586993	5.9327130430259336E-5	0.9478415387167216	-65.13026608828545	186.1563793479762	40.87832384917579	18.765735706157344	20.990225681102046	8.455274377521533	3	2	6	2	2	0.20023913306012447	0.32689622871314516	0.3009206050628696	0.1719440331638606	
79300000	-1164.7808536763232	-1095.095425965084	-69.6854277112392	-1095.095425965084	16.144671947799534	3.981903964738773	0.01236849059595933	0.16012178632614504	0.012158775008489862	4.560135872611644E-6	0.1737426921885069	-50.150952777450215	31.833506044194927	17.456232901101206	69.35626813996646	2.5943988353922083	5.278348786446252	2	1	4	7	1	0.16693983700796913	0.3383638159167626	0.2699532133625544	0.22474313371271382	
79400000	-1147.765525949972	-1083.5278648729713	-64.23766107700067	-1083.5278648729713	13.791458581209772	4.853319663314348	0.012647504799388814	0.30391202707462595	0.01292141034776141	1.2344038787722077E-5	0.26550581288683	-52.00626332453893	38.99511449068875	2.6577490604477796	2.649111871435073	2.3363174841988803	2.902057968916777	6	2	3	3	1	0.17477322490234418	0.3590991872535114	0.2694190887144348	0.19670849912970964	
79500000	-1154.323612362452	-1078.922779391192	-75.40083297125983	-1078.922779391192	16.22467212448443	3.105839273476325	0.00961341491440241	0.3900189849930549	0.010305200551258716	1.8134237289012495E-5	0.4202631696158786	-57.0175390237867	61.4456348649722	72.31600308460956	22.705484088149234	2.6313035444484805	4.0404013831115035	5	1	1	2	6	0.18482176151280758	0.3511500534730523	0.256599192140855	0.20742899287328528	
79600000	-1157.0881680596399	-1093.1079353558694	-63.98023270377048	-1093.1079353558694	13.85649729483762	3.526915899466708	0.014409104998911876	0.11998922108827693	0.014570513837178138	2.3748159677051576E-6	0.105849847618163	-48.92473997447136	68.76028616828945	32.316081866965845	8.908620203612932	3.920633744555394	2.502491831963699	3	2	2	6	2	0.1831658523040371	0.33915126547602986	0.265643584183859	0.2120392980360741	
79700000	-1154.7559446852765	-1078.563765645577	-76.19217903969952	-1078.563765645577	18.950563789348216	3.9106738763931514	0.01002356511337387	0.404248269047622	0.010172103112524134	2.508691888441508E-5	0.524148807152504	-55.49202230398965	164.85831921088757	90.95250454950367	18.201929011215597	7.104926403681714	7.310650544402307	3	1	3	6	2	0.1622329367376265	0.32230340060732326	0.3123330690707416	0.20313059358430874	
79800000	-1172.114506288731	-1089.506207212273	-82.60829907645812	-1089.506207212273	24.8235883658417	4.1923450335549335	0.008224386736905455	0.2353615527717899	0.00856536143526235	3.010104995390853E-6	0.21166245932531375	-64.10077504744557	145.889078524891	33.3495226661777	18.086400408274063	7.768150504187472	3.46777457397084	4	1	3	5	2	0.16124437194470326	0.3313710052067873	0.2786884288701953	0.22869619397831426	
79900000	-1170.251844123176	-1092.6514649337762	-77.60037918939983	-1092.6514649337762	22.480054074258174	3.6149106116286056	0.007918804861459667	0.6077897495167373	0.007865957261618265	1.3091743528987706E-5	0.47624665627634777	-55.717587228757054	119.58875422888376	65.69671698820355	55.06415352322597	8.060166911072882	6.373414325414884	2	2	1	1	9	0.16227601048783946	0.34804921915130055	0.28413636685715327	0.20553840350370692	
80000000	-1156.0882316333316	-1091.1089269566407	-64.9793046766909	-1091.1089269566407	15.77211113610783	5.3159490311053625	0.0115949694169026	0.2598410134706362	0.01185426406990068	9.378036602291633E-6	0.25589529237676095	-46.41291709861835	92.73454161090292	10.209383119377145	20.821783440438345	3.484446169762377	6.213139295592747	2	1	2	8	2	0.1669884065030112	0.331840120817958	0.2803880408520321	0.22078343182699894	
80100000	-1136.5698785693849	-1075.9187593988618	-60.65111917052307	-1075.9187593988618	14.099791268089083	3.9813009483625867	0.011680670743905264	0.4060669999871446	0.012899965281613138	2.8611485763775932E-5	0.4312425802436951	-47.23962713085999	67.76690048924341	6.278336802083456	1.9796170185710669	3.205894462756995	0.8403262003835071	4	1	5	4	1	0.20593392026214177	0.3814283899785526	0.24739701652449278	0.16524067323481317	
80200000	-1157.0637050020748	-1082.9485262296	-74.11517877247475	-1082.9485262296	18.326034895568657	4.07738711789138	0.00914314231955508	0.5763501552161582	0.00988505761282521	4.067689686974001E-5	0.6462121929224969	-53.86252569003092	155.68645615735295	17.665632044354762	5.012870021985245	6.5646158229127645	16.053365432246398	2	7	1	3	2	0.20141814275721823	0.4087144764331251	0.24985287929890243	0.14001450151075465	
80300000	-1162.6088908453123	-1083.0395732152595	-79.56931763005284	-1083.0395732152595	23.70173194534156	2.783704755589246	0.008043877618157029	0.3674014418730009	0.008347588308966734	1.249646575740513E-5	0.40712365647039633	-61.77891636060379	118.64527777328	20.289825365861443	6.327321253032033	4.902332094735003	9.758374053357446	5	7	1	1	1	0.18716572569949305	0.3352627891040256	0.2546766700217039	0.22289481517477774	
80400000	-1154.2231936615772	-1080.821870387775	-73.401323273802	-1080.821870387775	20.17423099373797	3.64645864751411	0.009161063980612123	0.26891162348736725	0.008941425958063489	5.58604352387476E-6	0.2591887947508897	-55.29921252053073	96.57570062096688	42.77449813565687	8.494741995075012	8.470547183215674	8.004876078715272	3	1	3	7	1	0.16966181910552852	0.336753144058737	0.28167940930077684	0.2119056275349579	
80500000	-1156.0160942611078	-1089.165218757926	-66.850875503182	-1089.165218757926	13.90189735537082	3.380261314404101	0.013818548962597819	0.1625680156681508	0.013068335392146796	8.388583336445725E-6	0.2066931530190608	-49.533182364584796	206.22377716774199	74.88400292497545	5.417891671236287	3.0601481570434705	1.9713486843540022	3	2	5	1	4	0.17389182546735055	0.378706238821828	0.2648752268283772	0.18252670888244457	
80600000	-1163.9247619979133	-1077.6646070893767	-86.26015490853652	-1077.6646070893767	27.969438154323953	4.015601270610821	0.008146742655521766	0.6695574517198292	0.008355503826327623	2.910761442464487E-5	0.7014005223088945	-64.35608670219247	138.54356449833242	68.80430780722331	12.291483352575108	16.3732167135459	7.9108760784078145	2	2	4	4	3	0.18073422815958007	0.31134223628714724	0.2983833978788461	0.20954013767442695	
80700000	-1174.0750563374927	-1081.232298788131	-92.84275754936175	-1081.232298788131	29.954099744691977	3.2144740269831944	0.005836744457689163	0.25295833327356404	0.006220596396568949	2.690481169963393E-6	0.2749188436803498	-69.24329940206307	164.99966603827727	272.91762514775525	46.67261760527776	13.310758708606592	6.4678619329052855	2	1	6	5	1	0.1755446030230751	0.36221292848805436	0.24900615447181046	0.21323631401706034	
80800000	-1170.5274188285218	-1089.8541158046996	-80.67330302382226	-1089.8541158046996	23.79952776618241	6.329418122400341	0.00809331015788807	0.5836830173754886	0.007812107225325257	2.7541569611285063E-5	0.653851764699847	-58.21231283460878	100.25683855242862	189.30688126745633	4.814093147797529	2.168225353486627	6.340216824622953	3	2	3	1	6	0.21262358269938775	0.3218303696588128	0.2448257183681759	0.22072032927362384	
80900000	-1157.666663774855	-1085.8430557878264	-71.8236079870285	-1085.8430557878264	17.408623205421197	4.435221149156855	0.010346939382364728	0.4862831177581994	0.010485098778604917	2.7826936875053205E-5	0.5137543575944078	-54.29688665522603	111.5633601083878	72.30236681157169	2.977620387597381	2.3328999029207207	2.3350815595289465	1	6	2	1	5	0.16650786196842376	0.2946989667477445	0.3545470997844478	0.1842460714993841	
81000000	-1148.9261762580657	-1082.577814553223	-66.34836170484249	-1082.577814553223	14.890999740790102	3.451438602385783	0.01210043489421623	0.43085484908888927	0.01146023070031563	2.2666883921480836E-5	0.41148922219821865	-49.910218032814385	91.9900240083592	23.73407022671694	1.9790663415679894	3.311772052835904	4.593446690705006	2	4	2	4	3	0.22324964317639667	0.32139041263470547	0.2585836589895905	0.19677628519930757	
81100000	-1155.0884878933355	-1082.4864950784893	-72.60199281484623	-1082.4864950784893	19.487341321325445	4.41533580309409	0.010936159044792525	0.5014554536564132	0.009819551344591554	2.9165404774854357E-5	0.5027364369900003	-54.061035684601435	87.23176170237087	24.985834449359324	2.738432847046342	5.365612850794516	10.103600291709	3	1	1	1	9	0.21062842963102651	0.3101342983155477	0.26398419029772474	0.21525308175570143	
81200000	-1150.3143113116055	-1081.2540859248895	-69.06022538671601	-1081.2540859248895	18.36564567254449	3.5511588634214633	0.011785131197621769	0.4567994535609347	0.011590350526479819	3.3872532951162637E-5	0.5208674767173463	-53.270051166107564	52.56554473262839	20.6055623060098	5.781980118818862	4.4733638939508635	4.844376842628726	3	1	2	2	7	0.17099308998231424	0.36826740358307253	0.2691841970293295	0.19155530940528406	
81300000	-1155.6390293084555	-1082.6165822473354	-73.02244706112023	-1082.6165822473354	16.826613792617216	3.6510752751778224	0.014165568643385413	0.521383671628444	0.011729063314352294	2.4853521528736755E-5	0.43240547695434345	-54.99010950825452	112.67904014162201	36.580841293019304	15.60326922508857	2.7874758753756783	2.21324004560286	4	1	4	3	3	0.1835914137201971	0.3375000076219358	0.2890670587381154	0.18984151991975198	
81400000	-1148.1098771948703	-1081.4628916298066	-66.64698556506364	-1081.4628916298066	14.69217774683904	3.95688266236808	0.011292592147435344	0.21968434660560499	0.011764635223398285	8.89228021545801E-6	0.2554232875898959	-48.700400505724865	263.0840530390328	50.79585177834256	5.6102226330797516	2.947831611743152	3.0288810431325035	2	3	1	1	8	0.18554108355242002	0.34605897481232684	0.2957127350812857	0.17268720655396777	
81500000	-1173.3020665843637	-1089.7046576158286	-83.5974089685351	-1089.7046576158286	20.189747926149433	3.528238425793924	0.009448119340423508	0.46172714655216457	0.009193437028615543	1.8536853309149218E-5	0.47543681615365674	-57.885482926862494	235.33733910955692	316.1059961666519	112.00356668542618	13.062013600858212	11.538125791043369	2	1	1	3	8	0.1506078927940491	0.3621903505895773	0.2926180909228749	0.19458366569349891	
81600000	-1147.0816438572292	-1078.897534802116	-68.18410905511313	-1078.897534802116	13.191682577249088	3.993935758869546	0.025443611372551307	0.7023201352117222	0.016117927027851867	2.450429150037825E-4	0.8139035047922425	-44.547467072668695	208.36395904585677	226.70840728228677	8.4593092397385	3.0076762283676546	3.5466741790569	1	1	5	6	2	0.20343943040153445	0.3386461738128541	0.2736026710319026	0.18431172475370902	
81700000	-1151.5724819925294	-1080.9823338894744	-70.59014810305501	-1080.9823338894744	15.320587293798667	3.4339508441644964	0.013405162432287723	0.299010308412603	0.012866132206805485	1.3935806468290428E-5	0.27308047253090434	-52.60375505502903	111.39510476007135	40.18731350126058	5.61812139139664	4.87182016000294	8.16614222407946	2	4	1	6	2	0.19271843427800303	0.353298507969879	0.26553703095242726	0.1884460267996909	
81800000	-1179.8112124599993	-1084.3604423981471	-95.45077006185221	-1084.3604423981471	24.345563437813585	3.159827243042034	0.007948159343603206	0.5445370684159491	0.0070999647292236566	1.2331006626775002E-5	0.48778824780502533	-69.95374162348618	34.22954945520881	91.52131161467003	14.91593518572445	66.70775087336871	24.440389658221918	1	7	3	2	2	0.18274890748014763	0.30734732050155456	0.2880673244693851	0.2218364475489129	
81900000	-1164.9645914852122	-1087.4457668974674	-77.51882458774475	-1087.4457668974674	25.88404679222222	3.7718065948625896	0.006514703562483126	0.26481236523135293	0.006319324791905961	2.5813453166114687E-6	0.2508967143873492	-57.14811765794465	166.03263638504873	18.82547461318838	28.91195171819387	5.595007126182095	8.506386718963551	3	1	3	4	4	0.1979469210683749	0.3221475866745567	0.2758965277937084	0.20400896446336023	
82000000	-1154.9768840865152	-1080.9983314433366	-73.97855264317865	-1080.9983314433366	18.090350683902074	3.461379399519273	0.013670985768528546	0.4849938578309062	0.010926908908544164	3.968041005234914E-5	0.516931269721861	-53.56921321011342	180.92950747639807	49.562923422648005	1.828966572503758	2.454742061930487	9.086484500919584	2	4	2	2	5	0.18626852644567443	0.3326872080928897	0.2654334463424741	0.21561081911896196	
82100000	-1170.874092789564	-1088.7625151938641	-82.11157759569988	-1088.7625151938641	18.971726154698608	4.115398128596587	0.008204798332299463	0.32919971615593246	0.009183914338111419	1.0848259406986169E-5	0.3711166932030973	-60.992242512888545	87.80489056158562	82.63305916418864	26.669546745816962	23.84976535131415	7.6249392002911405	1	1	8	4	1	0.1956842516303069	0.30053436197337136	0.3370636944618925	0.1667176919344296	
82200000	-1155.3973532813088	-1078.1140107516417	-77.28334252966727	-1078.1140107516417	16.881131776930793	4.209886451680143	0.011851864069013318	0.5560524312441463	0.011689634481601022	4.0863686561328214E-5	0.5448233785326859	-56.41499078614809	64.47018586325164	103.82106883169402	23.232076480351882	11.528171549109132	4.059758584569339	3	1	3	7	1	0.1796517829946485	0.35683416944421703	0.2813113154786848	0.18220273208245	
82300000	-1155.2367153780528	-1084.7684329055032	-70.4682824725495	-1084.7684329055032	15.549173760249133	3.659810990983258	0.012089593420007224	0.32641710869109725	0.012881206339139094	2.535985111912656E-5	0.4048827344674626	-53.18133358435142	197.72447014198156	28.46654685420089	1.6086354968306844	2.4371722476475672	4.069865264592816	4	2	2	4	3	0.2051886873041745	0.3083066332224917	0.28934069831213854	0.1971639811611957	
82400000	-1167.3579461756435	-1092.8696474645049	-74.48829871113871	-1092.8696474645049	14.823213447250138	3.4531808564250333	0.012795546566832074	0.3128487524992027	0.012245570015969036	1.1151988956961542E-5	0.2601082502408853	-56.356405261729115	93.92464761160731	8.567022719749577	8.991333391129558	6.857301465223095	16.0583482297342	4	6	3	1	1	0.20867904512431373	0.33554449016778604	0.21059345202934335	0.2451830126785573	
82500000	-1160.337590471877	-1087.7868836552275	-72.55070681664964	-1087.7868836552275	16.32361097422341	4.5251043158186315	0.012597283532944517	0.3001706163541075	0.012628416259911778	1.4707290331519656E-5	0.29773924744653346	-53.5925486122236	112.5728461822444	70.32356194009265	5.707718937362046	6.037805574417546	6.956695220208367	4	2	1	1	7	0.19814062414256559	0.3813368461557679	0.2348915296324512	0.1856310000692158	
82600000	-1157.2734679974415	-1093.6412343585166	-63.632233638924745	-1093.6412343585166	21.519794338640484	3.2355363000560926	0.010513753697945402	0.3848587596183893	0.011345435800947306	1.4822088864993314E-5	0.34048633544085305	-45.05560194348578	418.03490577561786	7.175479970247959	4.422661012550284	3.8471383074700882	5.953471419048373	2	1	3	6	3	0.2276255210162153	0.3077758791811022	0.2751053728733613	0.1894932269293217	
82700000	-1156.6879803776296	-1083.7726375359975	-72.91534284163212	-1083.7726375359975	16.89858965348225	3.5795500227187738	0.012607835397291189	0.4481964123320502	0.01155594499180485	2.6858316237714268E-5	0.42056697175852176	-53.912433172008534	42.43271891455743	84.32859739141703	9.333889266975063	2.0752490219673354	5.616809660074367	1	1	5	3	5	0.16320343045631394	0.39025054826272126	0.2504572884817746	0.19608873279919065	
82800000	-1169.4243231541332	-1085.5363368506937	-83.88798630343953	-1085.5363368506937	22.154250505569006	3.8130461205148998	0.009341409288957894	0.6260153413597259	0.007658156268766241	3.777285794555577E-5	0.6751934049391002	-61.3685368631792	21.7812237071675	105.75771199937002	10.31941028800305	14.162736261141932	9.502331215260549	1	5	1	3	5	0.21669585521758813	0.3105075983063824	0.28643632366675403	0.18636022280927592	
82900000	-1163.0112659902002	-1078.2749168882485	-84.73634910195167	-1078.2749168882485	25.91159403587089	3.8362414012596	0.00617665147990612	0.5949485161405841	0.007275361428217189	1.573136938979197E-5	0.5693924536618771	-65.65025962084911	58.9199262181528	33.32890206747866	11.352302337211029	11.867490961609267	5.331468397434634	6	2	2	3	2	0.15313239283902566	0.3383945281494344	0.3052623436088443	0.20321073540269619	
83000000	-1164.0355815948162	-1084.701293888012	-79.33428770680406	-1084.701293888012	19.6839125158844	3.482406512539099	0.011818939157442476	0.46138002714197135	0.009871522336348866	2.3338075507883372E-5	0.49277380402622456	-57.08898223146073	333.5710424041134	19.068244352339672	18.571821153050895	23.53010180468516	5.783163371546894	3	2	2	1	7	0.17259138071623015	0.3660329787578827	0.25356165531228375	0.20781398521360397	
83100000	-1146.4313661844494	-1084.0557860200947	-62.37558016435475	-1084.0557860200947	16.645076673635348	3.010048269168827	0.013873822606175234	0.3464445664193296	0.01210577868795836	2.423074351745027E-5	0.3618774340921952	-45.501976334287875	40.134036704921414	71.61736421764688	2.568996282642544	2.966529850171038	4.788001478797495	1	2	6	3	3	0.19265611153818868	0.3729885989464329	0.257243687883135	0.17711160163224393	
83200000	-1169.2124702019019	-1093.0114661933333	-76.20100400856862	-1093.0114661933333	14.992303368591083	3.613131237109311	0.011445985456567371	0.3935106877420794	0.010932897900041153	2.3254036978845358E-5	0.4394052679320214	-55.834458496079804	44.08900250671606	78.67083259293449	30.0981908540907	21.95581193691874	4.577571352640104	1	3	3	2	6	0.19219825480607855	0.28859775539689764	0.3415097026471833	0.17769428714984095	
83300000	-1182.2745018715163	-1106.6514121201055	-75.62308975141083	-1106.6514121201055	14.938445887025534	3.715896670058744	0.014471396279236295	0.3849127297083713	0.014941966363059025	1.914488301529758E-5	0.2999739252528291	-56.65978986705705	46.62735742274426	38.32665891113358	13.853410137462035	9.73798426342352	17.553225478116918	2	4	1	6	2	0.14694953278215123	0.41283240491592904	0.2521997956183805	0.1880182666835396	
83400000	-1172.9792429666056	-1085.0367106258016	-87.94253234080401	-1085.0367106258016	26.196946649901598	3.660856785764103	0.006503634786604202	0.21720985762543285	0.006619498954634109	2.8961665269210626E-6	0.2623945986373431	-68.61747769690747	124.960992393484	85.37601800466015	10.710350952175633	5.745210563738589	7.146756057247149	1	6	4	3	1	0.17902549584960079	0.3524018260764581	0.2912079538870244	0.17736472418691715	
83500000	-1165.3490604612668	-1084.3423775298304	-81.00668293143644	-1084.3423775298304	18.659996391233317	3.562733104395909	0.011020170378297119	0.24167467587241198	0.01026592914586489	7.597739439607013E-6	0.2626648777632489	-60.113858917107216	155.93857280328936	139.4090947928376	40.90606948000283	3.9247713202922427	5.163609979252053	2	1	2	4	6	0.20958983539544682	0.2962762383664984	0.3136507534422826	0.18048317279577264	
83600000	-1159.8037295477816	-1080.4259357788612	-79.37779376892041	-1080.4259357788612	17.639913462198674	3.0639323209072247	0.009603276911390448	0.3226190592556482	0.009572079664673322	9.791624584692995E-6	0.3254660041013889	-57.05779761223369	1023.5272676704097	104.37890566407982	7.750406988924706	3.8475886144746707	5.335604637304913	1	4	3	1	6	0.1901577571082127	0.3757592825194026	0.25591081096740914	0.17817214940497605	
83700000	-1165.3655481716469	-1085.5023761379439	-79.86317203370302	-1085.5023761379439	19.060964317525208	3.8425202323588907	0.010430077126485224	0.5037170725499022	0.011396423628641267	2.7121018750585947E-5	0.4894234303825804	-59.4088506379854	316.24460866388534	35.756523385739904	11.886621558594534	6.714643099799754	4.629068678731824	3	1	7	2	2	0.16373229428417846	0.35313972361381196	0.28865098547884305	0.1944769966231671	
83800000	-1151.9109446913176	-1083.943215971418	-67.96772871989948	-1083.943215971418	13.486489492563678	4.148781895034456	0.012981305432426973	0.36631386302448427	0.012430019787379338	2.9055153054844185E-5	0.42977554675146196	-52.70814928963356	105.42003175174284	13.290428765170137	2.3020922053830457	2.9157237185513996	2.6437404589387037	5	1	1	2	6	0.15680546420247674	0.3543822887802183	0.2664697251994064	0.222342521817899	
83900000	-1155.0402873100836	-1080.210637895738	-74.8296494143455	-1080.210637895738	15.528602618406795	3.680315754733366	0.012733697648584579	0.635520252786573	0.010366729951371594	4.7083831293004346E-5	0.5700513899259146	-54.10920960611689	140.48586544156612	107.83101806932218	18.647312379113732	6.8825313420786784	1.4545675751334286	3	2	1	7	2	0.20501414244874674	0.3146928135614895	0.261091137726973	0.21920190626279118	
84000000	-1152.6908833468722	-1081.3901578979605	-71.30072544891159	-1081.3901578979605	14.730117903630413	4.014820390580428	0.011365554059655194	0.38201450193522085	0.011267237869035706	2.3911420950082282E-5	0.41224110546324677	-52.81587500712629	133.425970280921	65.7753683843088	2.9229580684645393	4.865800017152183	3.6132241232558027	4	1	2	4	4	0.18948014692343287	0.2995211055365147	0.33636599437611636	0.1746327531639366	
84100000	-1151.8678091215638	-1083.40511179033	-68.46269733123373	-1083.40511179033	15.342761362430705	4.3853638267367145	0.016221127860344492	0.32177730354017064	0.01567253883248118	1.8434692899241252E-5	0.27457733346458296	-52.00660908448913	67.45491665344242	42.60335291646665	8.060844268084558	3.105676949640304	2.096206827431765	3	2	7	2	1	0.15911885457578104	0.35196618404975494	0.2717140371434313	0.21720092423103318	
84200000	-1162.6592208280852	-1094.6476318579014	-68.01158897018374	-1094.6476318579014	12.214127169582767	3.6410612069147055	0.012132429457275305	0.2794304476490462	0.012382114125885257	9.38688419037043E-6	0.2321571807064066	-49.08608941637744	27.527783029936575	55.96527997168926	58.069765735938205	11.849394273270452	0.5613101553952144	3	2	1	1	8	0.2213381842712786	0.2935279400409894	0.262048967809128	0.22308490787860424	
84300000	-1165.4121184065673	-1091.9791561231436	-73.43296228342358	-1091.9791561231436	20.089408218486312	3.6345223065190755	0.009229832442274313	8.937131762644106E-4	0.00923204983821345	7.127816942965393E-11	9.146292867011196E-4	-54.12738921319408	162.56252931889077	3.916044886444727	15.8448324857043	34.65029307753488	6.37067240538893	4	3	3	2	3	0.2131809742322133	0.38863246704414706	0.23044444236692713	0.16774211635671277	
84400000	-1153.1761684705016	-1085.3246341974823	-67.85153427301941	-1085.3246341974823	16.751339256802833	3.8069307853050285	0.011474901856887454	0.3223901084259628	0.011488086574264271	1.2436972540382807E-5	0.33869025841778144	-47.37461305556142	129.59729975675913	146.38683404247578	26.35691353949335	3.3366908916325775	4.113316216074487	2	1	2	5	5	0.16514797382466656	0.3409750770610398	0.3000003629911365	0.19387658612315706	
84500000	-1148.976033491987	-1079.971940327955	-69.00409316403183	-1079.971940327955	16.34561841454139	4.524641573101512	0.013162335759784134	0.5370466789368948	0.011233893865749828	4.254462063159613E-5	0.5649299470221318	-51.83867892361537	87.53583914761005	10.908284481310561	9.777455926392655	5.675889547051641	2.7524691992147976	3	1	3	4	4	0.20988794929090962	0.34208290530277474	0.2811576319211859	0.16687151348512969	
84600000	-1154.8250045057052	-1080.2884018351574	-74.5366026705478	-1080.2884018351574	13.410742624248147	3.719492365252328	0.016736959980194595	0.470628902749068	0.013869093735405673	3.94660963913309E-5	0.4148304137888436	-53.73724360165421	248.34590573748795	11.46486883786666	18.577012074618	2.3094378146050585	5.042886347735215	5	2	4	2	2	0.20437432139147385	0.35196392992489134	0.25617636794669696	0.18748538073693777	
84700000	-1164.35428592372	-1091.3348408445895	-73.01944507913056	-1091.3348408445895	18.230878149545493	3.012901194604129	0.011775158274821985	0.43439375855299556	0.012243409012384548	4.098619864289705E-5	0.4959942984661546	-54.35693733878865	54.691692351085386	14.989935686126522	35.79965701998971	3.5759660401378963	5.52501251847435	2	6	1	1	5	0.2082283652581248	0.36302541963546436	0.2901516953738543	0.13859451973255646	
84800000	-1154.2208456225358	-1090.1527858996296	-64.06805972290603	-1090.1527858996296	16.057886726607972	3.247669481680095	0.01202905738653245	0.26063936742168825	0.010503978112302114	7.648944197634477E-6	0.24884223376458267	-49.72021592543446	51.01489272168709	3.1969227970264877	8.012008914619571	3.1216029110511374	2.9578171428636124	6	1	1	2	5	0.15658441685603902	0.28303917858151245	0.32889607596253295	0.23148032859991552	
84900000	-1160.0455438158028	-1079.047535639942	-80.99800817586079	-1079.047535639942	17.933297672417336	3.7759709807206936	0.009442019530390618	0.48933290375331145	0.010162828906881312	1.591582348606509E-5	0.4016797297052855	-59.046739721969644	179.25924879725804	100.16897773087355	33.62034200078223	14.647893937466597	3.064455263422934	1	3	2	6	3	0.17838982106399476	0.3597324048999682	0.2737283903554058	0.18814938368063117	
85000000	-1170.8303315740745	-1098.2895339234728	-72.54079765060179	-1098.2895339234728	18.674589003220312	4.597076310643811	0.012012621814665198	0.13574878007966754	0.011274436418696137	3.0924505750402713E-6	0.1494241805124152	-56.46748384010198	88.2419116934226	20.320359193127175	3.35720844194234	1.3043520063911296	5.017898597105597	4	6	1	1	3	0.17221582498468382	0.3579973911658821	0.3070146468849768	0.16277213696445714	
85100000	-1174.8148674752306	-1088.855961858668	-85.95890561656249	-1088.855961858668	24.090995503462466	4.229869733864294	0.007553429770663891	0.16951528973395988	0.00790262151702034	1.4986149543074884E-6	0.15442540089651494	-66.56869517374015	63.977739774404576	18.646116848750225	24.493143064459193	22.511482496836532	24.512985295912394	5	1	2	2	5	0.17317480616375588	0.373038989357509	0.26409235881457743	0.18969384566415745	
85200000	-1171.7627307212372	-1086.1498581059939	-85.61287261524332	-1086.1498581059939	24.271040822009798	3.5964812519492964	0.011092981716804742	0.8417333914932635	0.008833279504677787	1.3336600473969916E-4	0.9588626220948162	-65.1378063632222	85.30222389197844	56.219626529862936	32.52875525162578	6.909849191548279	2.4229931631526713	1	2	5	3	4	0.19814865686818253	0.3095305637560928	0.33143174995864044	0.16088902941708405	
85300000	-1151.57753309691	-1080.7477292391009	-70.82980385780921	-1080.7477292391009	17.518645206276602	4.5500105335592	0.012887511020680278	0.3934568063519577	0.010579692543446158	2.0603454842372952E-5	0.3945472823654758	-53.71551793596213	95.83570173579517	30.49490431800625	6.644433469372624	2.325376026739881	4.069809948023217	3	2	2	5	3	0.16241662002306784	0.38412210738042407	0.2630643203819462	0.19039695221456174	
85400000	-1155.1851858878633	-1079.45900160672	-75.72618428114329	-1079.45900160672	18.659536941346975	4.226063918032194	0.009537962878993634	0.574179083962507	0.009600665709750907	4.3569542983177026E-5	0.6391143305278034	-58.90766330420931	54.33692594775832	8.595683135485528	10.60360654679005	9.447743183413897	1.1933710270918003	5	4	1	3	2	0.2018352664175067	0.3317571290703097	0.2807003789191752	0.18570722559300823	
85500000	-1141.2269246496792	-1078.1079945662923	-63.118930083386864	-1078.1079945662923	13.513629709989543	3.846161751503071	0.013370373524520737	0.3156160389494851	0.01331647394389713	2.7060407706568164E-5	0.39720115580925386	-43.52525001168033	79.16446173159774	83.1408871092703	2.1658738638121964	3.384656861749328	10.44383486403253	1	2	5	6	1	0.1888880635820195	0.340894838525881	0.24201163198353004	0.22820546590856924	
85600000	-1143.7948150045218	-1084.1926113901454	-59.602203614376435	-1084.1926113901454	14.43221446782002	3.8728815296027674	0.015605340281970902	0.4917072487388803	0.01457817627607607	4.2583111951554034E-5	0.4235409606283986	-44.264680542023115	74.37089462547378	2.3361995136633102	2.2659583661662954	4.729340022725006	3.8544996685516244	4	2	3	1	5	0.16747378627342874	0.38455744498012195	0.27595335644939206	0.17201541229705716	
85700000	-1165.5446591022364	-1092.157241338542	-73.38741776369444	-1092.157241338542	21.38904963606249	6.57033568708185	0.01253716386793016	0.5306399266892472	0.009630674392417427	1.2436405218947895E-5	0.3593995936986575	-53.93127607438505	83.55648004785833	53.218192200846644	11.391588990517524	7.416833564600289	3.6257132227587485	3	1	3	1	7	0.24747577800947934	0.28629510661847135	0.2871063233974936	0.17912279197455558	
85800000	-1152.2307108375176	-1081.1630156398169	-71.0676951977007	-1081.1630156398169	15.85164648766744	3.1143693115170814	0.011593982343838623	0.4182129716379399	0.011161359085805638	2.2487124939435584E-5	0.43918403863346783	-54.29940259834661	69.05239594418484	18.03165084031433	11.210201093770317	6.695563608514964	5.6761175327233	3	4	2	1	5	0.2099792379445	0.3915929589745524	0.23791687782232393	0.16051092525862345	
85900000	-1156.495801262706	-1079.496315592837	-76.99948566986897	-1079.496315592837	20.044096660723742	4.010773940751508	0.013283208859394557	0.7558964546895746	0.009668989501258456	6.526721387732539E-5	0.6890522204575044	-54.56938655824981	124.66323393526014	133.2914405747176	13.289180637189913	12.447039889120532	4.467861971224933	1	3	2	1	8	0.1639689830493291	0.35782464992308255	0.26339474630653825	0.21481162072104992	
86000000	-1151.137198105588	-1082.1320863464812	-69.00511175910675	-1082.1320863464812	15.169136105206512	3.5637070136806983	0.012059707956832798	0.25341740813335417	0.011837588103004774	7.585961239800624E-6	0.22210513300083734	-52.07328331843008	35.09902506925771	74.66214653361169	7.212657375946736	4.931542441227275	3.7055879823639426	1	4	3	5	2	0.17758487481316587	0.3522921483287677	0.2844323048888968	0.18569067196916944	
86100000	-1173.884084755077	-1091.964225806515	-81.91985894856198	-1091.964225806515	19.255389205055707	5.12200883292358	0.00949244645561191	0.19643756822519512	0.009099251401936393	3.6929826140818436E-6	0.20964466519789107	-57.0505852027942	119.39570370499919	217.1817418178773	237.16440750482096	16.29394014526806	4.017951139093388	1	1	1	8	4	0.1809467071035393	0.33751628581588655	0.2886627364186888	0.19287427066188526	
86200000	-1167.8935831766123	-1087.6226506381697	-80.27093253844257	-1087.6226506381697	18.112833046696988	5.02061736083038	0.011224287923961185	0.19882518464149246	0.010833485305753362	4.578801342344585E-6	0.20277975613310278	-58.106901891449844	27.95458456236247	91.58795236459183	19.333846345931974	42.685463717631826	6.495398884601743	1	4	3	1	6	0.1716761342808396	0.3303840403622893	0.31405224024125383	0.18388758511561717	
86300000	-1158.972913726585	-1084.2190283909852	-74.75388533559968	-1084.2190283909852	14.881267461372131	5.305555910671185	0.011573817743849874	0.48845637338538145	0.010909682406691384	5.2392476204606315E-5	0.584876769016346	-53.21806599031807	177.0408132273881	114.56466157969807	24.524014914205715	5.719765112516893	4.1130441757562	3	1	2	1	8	0.18495323975906072	0.3717268599225752	0.27845432717617985	0.1648655731421842	
86400000	-1168.6318252147325	-1084.0100534796413	-84.62177173509129	-1084.0100534796413	26.927452816482564	3.3338383037059875	0.00756367839929356	0.39105478602245114	0.00702129152343254	8.433917477975192E-6	0.4113749631502247	-61.895574316163156	136.61707189450226	13.301781169625498	36.63898208306492	36.28658627402715	13.467569767639047	2	1	1	3	8	0.17019860641009996	0.3743556473157192	0.2450705312458347	0.21037521502834616	
86500000	-1159.0193093808252	-1090.5770784368303	-68.44223094399493	-1090.5770784368303	14.15667367744195	3.5320638742595727	0.013254339105127105	0.48895175838164545	0.013920133082533941	5.489338006796447E-5	0.5286494023000238	-52.478884320783855	31.84232359139499	13.95326426452057	4.985408780043323	11.229345801351403	0.8420477133741535	5	1	7	1	1	0.2147059616910647	0.3300284958193958	0.28634244960839544	0.16892309288114415	
86600000	-1167.2582420875583	-1081.5425739893117	-85.71566809824668	-1081.5425739893117	26.413390151445526	3.6156018429692027	0.009868302232473666	0.761925476298772	0.005962905980892038	2.607171835103429E-5	0.6876725982191956	-59.04819111541981	138.7242794412341	305.6257049254672	8.08800368767995	15.23038347173916	31.552928646330518	1	3	7	3	1	0.18485169958057512	0.30718186812227305	0.27742877217789597	0.230537660119256	
86700000	-1156.412074278998	-1083.5010241336722	-72.91105014532575	-1083.5010241336722	18.816241059118884	4.522365906419588	0.011181039706243972	0.23573232821395107	0.011242523276402018	9.624488501286666E-6	0.28238618420466827	-57.448802676578914	46.45817120597657	8.288479493501752	12.012611213829524	3.276660404437853	5.383068341022723	3	2	4	1	5	0.205994623180411	0.3218916982373665	0.32006271183342294	0.15205096674879964	
86800000	-1154.7838840046327	-1087.8150077208704	-66.96887628376223	-1087.8150077208704	15.91116762908667	3.706805723028286	0.010103092746095622	0.19950360331929506	0.009354411746575041	4.38732022333529E-6	0.22068660002328588	-50.674175324434586	131.05764279098804	19.95544973129431	3.479164761417858	3.3907912607853548	5.973730272596856	4	1	3	1	6	0.16720266294112524	0.3535876982337624	0.2833120191644989	0.19589761966061348	
86900000	-1163.1901231059305	-1081.8672032125576	-81.32291989337293	-1081.8672032125576	16.178359778518846	4.4119482927329505	0.01431544281852104	0.7675510889651203	0.012004543396741426	4.828576272641876E-5	0.572404003700967	-59.413693941012255	89.45232135316827	57.555359260864236	24.935964800631996	18.65530806152015	6.376632029065909	2	4	4	2	3	0.17747308418739083	0.31132500441360184	0.30122836018955435	0.20997355120945305	
87000000	-1166.3212282396187	-1085.7596540881166	-80.56157415150214	-1085.7596540881166	17.061410982968425	5.062861455290743	0.009801561421374819	0.4983986956878902	0.008758217118971389	1.8544878740013345E-5	0.5019453893249595	-57.80529183129235	231.90061326359884	57.64288545980951	39.91613624303002	6.915853956025874	9.973884923741489	2	1	4	1	7	0.16351511681083453	0.3558509082110892	0.27940206054274797	0.2012319144353282	
87100000	-1145.7073886993824	-1079.1390640420248	-66.56832465735759	-1079.1390640420248	13.06265050576734	3.02348215106339	0.016008720630990018	0.5015857146902389	0.013940727849534366	4.326228857971416E-5	0.42385470874169295	-50.02077559252849	48.24754250152048	30.929812185738147	24.8999040022718	1.8999418768787923	1.1283080446501232	4	2	2	5	2	0.16931064034882384	0.3656328270042545	0.28666004288143987	0.17839648976548172	
87200000	-1165.2155846410499	-1083.2375938547223	-81.97799078632771	-1083.2375938547223	19.987136200076378	3.7254841602710247	0.009350671048911772	0.28488556962154177	0.008948092201631	7.38694388820513E-6	0.2984848476715896	-60.311289735886305	225.61229611192874	122.90143627185219	24.08893035593515	8.750343638423448	9.904258990574561	1	2	1	9	2	0.19370118089979915	0.36772359935054455	0.26456390867991264	0.1740113110697436	
87300000	-1165.1931276066853	-1089.906922960836	-75.28620464584915	-1089.906922960836	17.80820256382842	4.529837295733728	0.008577802347609981	0.6826379245441923	0.0095550763561711	4.648807037955324E-5	0.7018390524316563	-53.716841558938725	506.41655344221306	10.02259952285892	10.038009208305263	8.705807834567098	2.4401641265420726	3	7	2	2	1	0.17122208858847174	0.2911527500251473	0.31163969970276245	0.22598546168361852	
87400000	-1165.9258837716322	-1085.6061328568724	-80.31975091475991	-1085.6061328568724	18.678884259445194	3.7807158784668156	0.009490788028419012	0.48010236067285444	0.009796894945968113	2.5744763011484168E-5	0.5784457996557326	-60.11854987680741	144.65436466646221	17.210663177218905	15.546923899289155	20.29975158429586	2.632300641546663	3	6	3	1	2	0.17544646231107908	0.327763532778258	0.31214283072537263	0.18464717418529025	
87500000	-1162.7229483335695	-1081.5242477277386	-81.1987006058309	-1081.5242477277386	22.83863313601466	3.802631420111185	0.011984134768279399	0.5132113056633242	0.009891836667000496	4.054011551357775E-5	0.5797744840067297	-63.320381417552696	73.13822726921423	25.933322811142887	7.851199252758864	6.150017287895364	8.422204259524472	2	5	5	1	2	0.19880137004983578	0.3539438509372098	0.27396349196777825	0.1732912870451761	
87600000	-1143.1505887954181	-1083.1901545002997	-59.96043429511835	-1083.1901545002997	13.825033276640047	3.5655395493404707	0.012080871418045652	0.20650065727529476	0.012237864043739957	6.65876066853127E-6	0.2034974549035621	-48.05664547669586	69.31815150554874	5.940616018508103	2.222933490875916	1.5361318244297888	1.8569493358825941	4	5	3	2	1	0.19447539367680056	0.3247364926393687	0.2576328986230946	0.2231552150607361	
87700000	-1149.903279832579	-1075.4619269855334	-74.44135284704566	-1075.4619269855334	18.434879759180202	3.826141047701522	0.011298758997462995	0.5335707247040864	0.010027489715795816	4.623622391731305E-5	0.5943726208862552	-54.506903125232654	210.42180343411988	70.72230328621362	10.435777637337722	5.463556198669883	2.8730897200420342	3	1	5	1	5	0.18371751756915178	0.33314198648095394	0.26391354950182006	0.21922694644807422	
87800000	-1150.6520076022107	-1088.1052131900085	-62.54679441220213	-1088.1052131900085	17.018928333539918	4.408471648660875	0.009016907445396394	0.26140750877680785	0.00960527568981293	6.868199042027705E-6	0.2839844919833184	-44.666539880429745	246.76773693736953	2.5518356735110177	5.664633482632315	5.667307454637085	3.7906975285652864	2	1	3	5	4	0.1609509550047318	0.3158929211609661	0.3024160651501722	0.22074005868412988	
87900000	-1161.3337080980793	-1090.8189117489228	-70.51479634915663	-1090.8189117489228	16.594540667890282	5.593620545118642	0.0114294376893601	0.1120576620715008	0.011293931182284639	1.2131731423037177E-6	0.09666820142493314	-47.4524967610308	178.14178259050848	797.5303523324234	2.797216578773035	1.1338175323491564	2.1353026980837617	3	1	5	3	3	0.17881296164679306	0.34402498088206185	0.2784857226234668	0.19867633484767824	
88000000	-1162.2782119801666	-1084.056390321143	-78.22182165902353	-1084.056390321143	22.407695089964534	3.1710476689713096	0.00951879858855002	0.5475017418994003	0.0071325092426874305	1.711972132443485E-5	0.577777749658539	-58.23216050834004	176.9790895076763	8.724130666082065	19.18375660601826	10.564728705463958	1.4076865489402042	2	4	4	3	2	0.19199319862974934	0.38763969122916586	0.2486361771188113	0.17173093302227344	
88100000	-1157.2238845803638	-1087.50129478264	-69.7225897977239	-1087.50129478264	13.573333979274711	3.5674430193336732	0.01538516268706914	0.4356624916275654	0.014975079898125791	2.176218170236948E-5	0.3267444875125841	-51.8241920092981	11.125760412149173	28.389855054724546	11.099637878111675	2.538908029229195	10.034768770943751	1	5	1	6	2	0.16939547511385675	0.3167716925839878	0.29117526749067985	0.22265756481147547	
88200000	-1156.4752626775442	-1087.7138638479435	-68.7613988296007	-1087.7138638479435	15.380762907011446	4.619719671414696	0.015381321095570768	0.2747905201617109	0.013782092511753772	1.2271593248343078E-5	0.26071955287268084	-46.731639698942935	124.26514874443998	208.04277576272187	21.70227824387267	11.130710098346597	3.4092232202104658	1	1	1	6	6	0.18691619990353434	0.3415434775557154	0.26279685787182644	0.20874346466892363	
88300000	-1165.3906684184335	-1085.0374351114308	-80.3532333070026	-1085.0374351114308	21.089435178602788	4.008960635293684	0.008450107874189011	0.10746615205030349	0.008380664555662993	5.684266726195175E-7	0.08784779489594648	-61.58206904677941	109.30651719283891	75.30440774323513	15.42464802322218	14.444064535565024	2.2739724244659123	4	3	1	4	3	0.2018708139109873	0.32064463485240435	0.27746251041072506	0.20002204082588318	
88400000	-1150.7620694696495	-1074.935621008683	-75.8264484609665	-1074.935621008683	18.665607692884112	4.140914119783519	0.012344239189245687	0.8978997064847151	0.009336692663984576	5.615528269777E-5	0.7409454180520343	-57.73751278373245	100.35037032724424	20.213541088434777	10.746549678715079	3.862577211645125	1.1807535421522237	1	9	2	2	1	0.16822689958034162	0.32873192484720565	0.2844279702249323	0.21861320534752038	
88500000	-1155.5715012387789	-1084.8650150379353	-70.70648620084347	-1084.8650150379353	17.01710475559512	4.760195620802931	0.012908320669722705	0.315213347952357	0.01244095377592774	2.4463544405714742E-5	0.38009725499222424	-53.998047500754026	54.289322286277965	30.87180218232575	9.4377034424286	7.007048996490019	3.704986730909229	2	3	2	2	6	0.19698711220932533	0.28879983913278023	0.30073401119771787	0.2134790374601766	
88600000	-1169.0673066863503	-1092.55742659307	-76.50988009328043	-1092.55742659307	14.67045727291974	4.33982659138944	0.01194239242409677	0.34540966688140556	0.012993370643895105	1.604571706759237E-5	0.32753719579852814	-57.479597364741146	31.705596722298107	31.481924446359287	53.096027692820165	15.22283458181306	1.7287418242535335	3	4	2	2	4	0.17788350238143466	0.3372677688746942	0.3113138020627807	0.17353492668109047	
88700000	-1154.0113455590035	-1083.1604540859068	-70.85089147309668	-1083.1604540859068	15.027241556929736	4.394549591374736	0.011345486152777182	0.4035578380319452	0.010209818564577618	2.423606739120734E-5	0.43955965497104776	-48.86519962168534	248.09500851600004	147.62491192720972	30.14431441183754	7.717722251247132	2.7018278972993124	2	2	2	1	8	0.17769280101597035	0.36911387789413314	0.26029828627606966	0.19289503481382686	
88800000	-1150.958609532046	-1086.884330898224	-64.07427863382192	-1086.884330898224	12.60542382400521	3.9839716407403483	0.015125856226189047	0.48932741341282426	0.014477696522285484	5.806208641642841E-5	0.5103478188516428	-49.98448055050851	38.715486186305974	5.120589095237034	5.877171263709605	3.0363026141302116	2.712697681253094	6	1	3	4	1	0.19907255504731147	0.33874974673251607	0.2824500437849882	0.17972765443518424	
88900000	-1150.2015046240176	-1088.5211577572459	-61.68034686677183	-1088.5211577572459	15.236004303595506	4.702103386180972	0.011724002040694188	0.42009134169194556	0.011761188211411196	3.4837583489916417E-5	0.5163907263645302	-42.9150019286745	336.88542694443305	6.087295311257996	3.0304285650239895	7.261320147230682	0.30063970178504507	2	6	4	2	1	0.21873553393145284	0.3100077728712019	0.2969549672967054	0.17430172590063978	
89000000	-1162.0125770861334	-1078.817591950402	-83.19498513573153	-1078.817591950402	28.06985725602732	4.93948461001664	0.006938877687507662	0.47073128864266195	0.007602983190017015	1.6601293797451668E-5	0.5819906286002401	-60.16159149760639	187.28692274707473	67.74132264236445	8.375539821111142	20.454087780760933	9.690769517188006	2	2	2	6	3	0.21229086452371954	0.3388681770320177	0.27021270007964926	0.17862825836461335	
89100000	-1154.44187439624	-1087.3249739733824	-67.11690042285778	-1087.3249739733824	22.00921309584664	3.505679152178455	0.010095081316479524	0.4833035266428683	0.009451483227448022	2.401811218494778E-5	0.49236463825612026	-50.99138225395662	92.19423904449978	1.6317142685914545	4.047525814300185	4.988254579636357	3.733422631811887	4	4	4	2	1	0.23157490750925164	0.31087482152388324	0.2577368867501648	0.1998133842167001	
89200000	-1159.644431581977	-1081.424116008679	-78.22031557329798	-1081.424116008679	16.3982029180362	3.8442847031253926	0.009826719717860961	0.47175559315572957	0.01146399559072542	3.1349975180723995E-5	0.4926611156124782	-58.71440795371742	112.3715632625733	50.748937842798036	15.299300983859824	9.864466968471532	5.37332807630226	4	3	4	2	2	0.16528032174354246	0.33518590208347826	0.3076321094882099	0.1919016666847693	
89300000	-1165.1662394367243	-1085.5701870681632	-79.596052368561	-1085.5701870681632	19.094342458591843	3.7629259967508313	0.009984193049177414	0.4113754432804209	0.009577335932134206	1.1399532690849907E-5	0.33722033751773267	-61.68995431999562	33.30805882275254	62.05430258079063	16.766569445816884	8.598314073347508	1.9181897295809542	3	1	5	2	4	0.2280838401453598	0.3245064690537225	0.25474545753065825	0.19266423327025947	
89400000	-1153.8646576393962	-1079.0440824146483	-74.82057522474787	-1079.0440824146483	18.86446919642037	3.7099732217725174	0.010237978702695558	0.5328451726661165	0.01056949783272978	2.6472320869911634E-5	0.4996297937541758	-54.720631052792015	149.8145290232384	24.43748180640573	2.949326024182342	10.04333498110886	4.6488737353750125	4	1	2	2	6	0.18012133118559695	0.3629200832912554	0.26501052828578026	0.19194805723736735	
89500000	-1153.150349741169	-1076.3093992726178	-76.84095046855116	-1076.3093992726178	19.471977789842953	3.8337226363325354	0.007629906814685755	0.4415194061369872	0.008091584188643553	1.502584303793305E-5	0.5359812441151846	-60.86408606118399	96.6633080236203	22.53749376120923	4.080865928402356	4.366006385960623	0.5035576947687933	4	3	2	4	2	0.20305727056603487	0.33219082960520646	0.2981502168285974	0.1666016830001613	
89600000	-1158.897758743022	-1082.558276175776	-76.33948256724612	-1082.558276175776	16.66071786981875	3.5306315326152817	0.012519810761145304	0.3381250207071494	0.012418467586864629	1.5877744689992696E-5	0.30878008018276465	-55.533763295088676	68.09682343750686	96.93754438996852	47.76353815171815	17.063792505280148	2.9182821766096	2	2	1	3	7	0.1854939100855035	0.31533434717268005	0.3182079377222032	0.18096380501961343	
89700000	-1156.7599992531639	-1086.0973114318274	-70.66268782133655	-1086.0973114318274	15.984962967653027	3.5088056967762062	0.010664491539436225	0.35913979468132157	0.01207483766006183	1.5226743183814E-5	0.33800078095913555	-53.673978666660595	132.75184921275405	20.81116429360271	10.249264721714313	2.762626376404011	3.5075595759369977	3	4	5	2	1	0.15896367242457327	0.3495224608759614	0.2863944592745436	0.20511940742492193	
89800000	-1154.5330465815496	-1083.5696506729737	-70.96339590857579	-1083.5696506729737	15.234283572248042	3.89819869442468	0.012441194987589483	0.4701066789286646	0.012309734068250144	3.814116751195903E-5	0.5078835999225656	-55.795030338886235	27.164705383830984	14.849087133602383	7.845252322734967	6.311178835570744	5.24866419497055	4	2	3	4	2	0.2201342061731849	0.2687731236148148	0.2846749301513825	0.22641774006061804	
89900000	-1166.2926953535014	-1090.452786661507	-75.83990869199434	-1090.452786661507	15.684236651058255	3.5283897759563017	0.01008079032548674	0.22566821858343178	0.010437306387947707	5.107217769605377E-6	0.2103198429246123	-52.541980505296806	106.08270830292174	291.79826468310654	108.81827373516197	7.198293343015245	2.5479263353470305	2	1	1	7	4	0.1844662732913002	0.3098721901383059	0.30942900073644913	0.19623253583394504	
90000000	-1170.1218497969803	-1086.0109266914985	-84.11092310548179	-1086.0109266914985	20.6256652947048	3.7259152305365646	0.008122518399620296	0.48531423426719955	0.00796988913407695	1.2111446062498023E-5	0.42270679162873326	-61.15241128409717	257.8710174430167	133.6049700863283	9.777038170779372	12.5857011208091	12.230017695436018	2	4	4	2	3	0.1636369253336282	0.3525777799644918	0.26110869291856315	0.22267660178331714	
90100000	-1151.0956574245852	-1079.9921135635475	-71.10354386103764	-1079.9921135635475	17.976172426902078	4.515940479857252	0.011361525359361767	0.26498739274706423	0.01045899328097519	7.884695452920774E-6	0.2643532786289789	-54.498267479595064	154.05669451573462	12.283014758299847	8.000389659903687	3.688270156691789	3.1617562194528976	4	3	1	4	3	0.18426547949649263	0.3242613724016833	0.3018363916288784	0.1896367564729446	
90200000	-1158.8522781914623	-1077.9827999131985	-80.86947827826387	-1077.9827999131985	19.30086461517481	4.03685122101811	0.011897906635618582	0.604385671203623	0.009906383150238611	2.7850218976701713E-5	0.5388823243792648	-60.346883118949066	137.766962728043	26.733208538354827	18.18927230595625	17.484866617689686	0.931521328895906	2	6	3	2	2	0.20028995841386288	0.3074749955992478	0.28962407629783216	0.20261096968905595	
90300000	-1181.139182771144	-1085.7573796195645	-95.38180315157955	-1085.7573796195645	28.299158719960598	4.453002887728195	0.008273774385697139	0.44537532543516223	0.007272284664187429	1.445793338158697E-5	0.4902515854447382	-71.04555896703563	295.5606885833482	91.34390973105393	9.82902412720459	23.60412508313617	19.350336802425968	2	5	3	4	1	0.19529364930037796	0.3530361567649838	0.24792460817283643	0.20374558576180057	
90400000	-1161.1829008768657	-1080.7078672103387	-80.475033666527	-1080.7078672103387	17.599579507580433	3.122260286865955	0.013035278995955954	0.5232516803300886	0.011483241449328878	4.176681134987107E-5	0.5022051625997896	-62.89427000888136	29.54187371662336	20.660826518876867	16.734117078505037	12.036689750509815	12.314854956884568	9	1	1	1	3	0.1719413165828416	0.3494089051625293	0.2854866430830275	0.19316313517160025	
90500000	-1149.7632941220372	-1084.022520379324	-65.74077374271309	-1084.022520379324	14.018190816437368	4.1049233256625035	0.012999029379124475	0.7290460957006327	0.012362985183920339	9.362045253239799E-5	0.7411069719642214	-48.01356188295352	78.40458555966136	3.8607358698278973	7.021808483187644	5.565808738684186	6.075950120409841	4	3	5	1	2	0.2182823035570817	0.3414523656829737	0.2833163729954179	0.15694895776452544	
90600000	-1163.0329202878972	-1084.254499575128	-78.7784207127692	-1084.254499575128	22.176600999684084	3.9892895224522844	0.009000235981839652	0.1742603864181695	0.009113739361415317	3.2871743926756764E-6	0.1988219365762258	-58.31080324398734	146.06843411519176	154.94104507052145	11.666078987141423	8.477705335582659	8.333798987967699	3	2	4	4	2	0.16895356838725514	0.31630854063856234	0.2863343494911823	0.22840354148299893	
90700000	-1158.0551171752195	-1078.154113888494	-79.90100328672537	-1078.154113888494	21.424520181512385	3.7040418133958366	0.009603753946918751	0.8090692942122175	0.008770316470597821	3.8575902899583566E-5	0.6965581034090387	-59.78169141843268	108.33220219280494	33.65523536149202	22.89824745674285	10.14153110788267	0.8410061857530681	2	7	2	3	1	0.1860559049316427	0.3196884747344408	0.26820812447267534	0.22604749586123982	
90800000	-1149.148678833932	-1080.8133116069594	-68.3353672269728	-1080.8133116069594	15.375362656270255	3.6602594240843076	0.014215159481720948	0.39263504333376636	0.013404733195200892	3.187140875311082E-5	0.41291558281193264	-50.02230041940237	180.00489231393115	73.25059986836969	4.104572011050617	1.8239404732262432	3.074682732609258	4	1	2	6	2	0.18826473473606783	0.3574985893599693	0.27916462877921383	0.1750720471247476	
90900000	-1171.4652432867078	-1085.7290392647574	-85.73620402195046	-1085.7290392647574	23.83700855121739	3.216473096091366	0.008288751590274021	0.5620201118400368	0.006992460164342526	2.3333484122866346E-5	0.6390387637387351	-62.936035949424216	528.148439642889	62.81676395081292	6.417252952419013	11.108954518571991	5.8466605191917544	2	5	1	2	5	0.16337589380562495	0.3534029154766674	0.2836549082460792	0.199566282471627	
91000000	-1153.9776995342668	-1084.69813250242	-69.27956703184667	-1084.69813250242	13.457496479602728	4.421361258483068	0.01187066553095719	0.3614288972914771	0.012243333557628387	1.6611802311980806E-5	0.3432196402585646	-48.69823991250839	128.35096281597572	205.13572659441235	8.581183063200774	5.580496622430001	2.2992634106019936	1	2	4	3	5	0.16130733477366738	0.31283636213164223	0.30571718589830965	0.22013911719637919	
91100000	-1154.746881524595	-1085.9815796600346	-68.76530186456041	-1085.9815796600346	13.07038330626015	4.207051997436388	0.013821780082183963	0.6995877249353621	0.012910735595163647	8.84467765667023E-5	0.628802833829822	-48.069754945945334	710.8400268299507	2.332010460155432	5.854369475388736	3.015250251884954	1.7552160203395815	2	1	6	5	1	0.17010181389015322	0.29033091345925693	0.333641478374054	0.20592579427653435	
91200000	-1158.2223410457066	-1081.4614850913927	-76.76085595431381	-1081.4614850913927	19.059426793325766	3.5993958582026013	0.010179459899516767	0.2827547480573008	0.009963782124356968	7.314047601117415E-6	0.2789959421376065	-57.31338462187591	209.31371043991138	57.79540990579988	10.836954404827292	10.285401045053916	2.2039094664238847	2	2	6	4	1	0.14560741735012472	0.3425324938061883	0.30385864024060255	0.20800144860308303	
91300000	-1161.9247891392965	-1086.511029325321	-75.41375981397555	-1086.511029325321	14.561690828277769	3.9510011258285407	0.012595394041069087	0.2576798528691266	0.01217908641917784	1.0615114251609195E-5	0.25239678395322507	-57.41196810093822	80.3609222122668	23.119141932044585	12.2767687619709	13.675098519775913	8.010210712938063	3	4	3	2	3	0.1749219176471493	0.3576446177514435	0.28025784276750965	0.18717562183389605	
91400000	-1159.6536004581103	-1088.7371516422495	-70.91644881586083	-1088.7371516422495	14.48412390667849	3.53914992903466	0.011291805583922811	0.20482829761862	0.010752131082684135	7.00675197566407E-6	0.2394845515428276	-54.99782316960877	118.35499266572815	40.34047369489735	13.710336814403275	3.0450849535108464	0.10127698188710056	4	2	2	6	1	0.20017982172100462	0.30268179074448776	0.27597275978864527	0.2211656277458608	
91500000	-1147.9958399870775	-1084.966655583554	-63.02918440352347	-1084.966655583554	15.70686272164183	4.308309068620441	0.01086415316398315	0.5804107643572701	0.010712669769301927	3.174048627747723E-5	0.5018858105901228	-48.18543384633622	61.902921167080756	4.360706780506155	2.786919923293042	4.2201714613169035	3.0851047946645367	3	2	6	3	1	0.16644147944704918	0.3587937977283487	0.29715276713259386	0.17761195569200658	
91600000	-1185.4216079368143	-1093.3493594259987	-92.07224851081568	-1093.3493594259987	26.235371177451345	3.0082723601870565	0.006915637217084084	0.40733429529432	0.0064261911954147195	4.009674885624489E-6	0.30605598053329686	-66.79572592973484	133.20872918329908	352.0977031180509	58.72114822859693	25.75200949103819	2.1964357902696525	2	1	6	5	1	0.1524766390946777	0.30737186065522015	0.3130919005272101	0.22705959972289042	
91700000	-1152.158345286499	-1088.9348444485636	-63.223500837935504	-1088.9348444485636	15.382216499195355	4.487427725986901	0.01740437071049198	0.4075185948994212	0.013963936852468937	4.677714208676339E-5	0.42661284673128064	-45.97848472285604	84.31865336208752	67.03098569954845	2.6713952580000226	2.6384100722025328	1.884843399972656	2	3	1	6	3	0.18269352784397125	0.3421550595155886	0.2609868784119914	0.21416453422844706	
91800000	-1154.4109810580453	-1082.7660241511196	-71.64495690692577	-1082.7660241511196	16.93685780121468	3.9343707097308975	0.01098961858123195	0.3248444503179646	0.010741126442254754	1.0568314493141003E-5	0.30841186731680975	-52.50458095984729	81.73616574415267	144.39852990801316	10.984597368890732	5.009055039543178	2.017089758304466	3	1	5	3	3	0.2050588619187294	0.3238229814775127	0.2936326570764771	0.17748549952727907	
91900000	-1166.6318079506705	-1092.039827190969	-74.59198075970154	-1092.039827190969	14.434707133322911	4.427109865313071	0.013916614559216734	0.10388416779118101	0.013989706918855167	1.4751088156291447E-6	0.08545283195071751	-50.50615265589754	55.924414242552245	152.3479549827767	281.2214255112326	15.959663176344375	1.6785814911661172	2	1	1	7	4	0.17189135746876805	0.31203704840232005	0.3307112183821679	0.1853603757467423	
92000000	-1172.5017706170374	-1092.7115873268456	-79.79018329019182	-1092.7115873268456	20.886882199612106	5.47561780186351	0.011076204077410447	0.20197340862086485	0.012031396125055653	4.444066266135453E-6	0.18492643487982213	-60.01706648421193	114.06055356070617	13.222902647969537	19.115812587764687	13.341955455846833	18.141492707534	4	5	3	1	2	0.16803700656461704	0.33019510450280876	0.3210724404431199	0.1806954484894525	
92100000	-1158.621493477069	-1084.4337005220236	-74.18779295504538	-1084.4337005220236	24.905420094382688	3.604874562821453	0.006629595900484565	0.2977720255147777	0.006825412541904022	3.7594121426036983E-6	0.29060913141405575	-56.85899350075412	138.49501638017543	7.944614650419568	6.600299826119009	4.660413611650466	7.25856623744819	4	8	1	1	1	0.2088791621522757	0.30143666572324596	0.28159504714924966	0.20808912497522686	
92200000	-1160.0054316051564	-1090.8239890514926	-69.18144255366374	-1090.8239890514926	17.148679728006517	4.121346284441293	0.009607251156999338	0.17805274691890685	0.010087907602074871	3.0956784917575417E-6	0.1837560934657325	-51.125644649385414	117.65566832896401	7.910202091239809	19.683998844036118	6.957434541467657	3.9868492134425177	3	2	1	8	1	0.19157164873458743	0.3867704374901975	0.2551364648615982	0.1665214489136151	
92300000	-1159.2006375866908	-1087.299885926222	-71.9007516604687	-1087.299885926222	15.505878624796933	4.885685486349015	0.012161745566134259	0.3757623674691144	0.012594688970068891	2.3605613137688386E-5	0.3665631073320244	-54.784698455011956	60.20293898009673	9.05651253679683	18.503913005583996	6.245991953344274	1.5913576927041608	4	2	3	4	2	0.1597826371364513	0.34265675026171355	0.2953287878790707	0.20223182472276263	
92400000	-1156.612967375678	-1093.2147753652466	-63.398192010431266	-1093.2147753652466	15.037370642345627	3.382341752163585	0.010495943961483963	0.15144211648710826	0.010453386437235191	2.465481919911253E-6	0.148952671967499	-52.88033180244864	40.802990634487756	7.670212062031538	2.661926167492815	1.2814971921257043	1.4870429244344674	6	1	3	3	2	0.14883737380470133	0.33593727609658075	0.2796119494030785	0.23561340069563766
[truncated: 759,320 more chars]
