# Supplementary material for: Dissemination of Mycobacterium abscessus via global transmission networks
Source: Nat Microbiol. 2021 Sep 20;6(10):1279–88. doi: 10.1038/s41564-021-00963-3 (PMC8478660; doi:10.1038/s41564-021-00963-3)
Supplement: Source Data Extended Data Fig. 8 — Ancestor data and substitution rate distributions for Extended Data Fig. 8. [file 41564_2021_963_MOESM14_ESM.zip › figureS8/DCC4_date_randomisation8.log]

#
#model:
#
#<?xml version="1.0" encoding="UTF-8" standalone="no"?><input id="posterior" spec="beast.core.util.CompoundDistribution">
#    <distribution id="prior" spec="beast.core.util.CompoundDistribution">
#        <distribution id="BayesianSkyline.t:cluster11" spec="beast.evolution.tree.coalescent.BayesianSkyline">
#            <parameter dimension="5" id="bPopSizes.t:cluster11" lower="0.0" name="popSizes" upper="380000.0">380.0</parameter>
#            <groupSizes dimension="5" id="bGroupSizes.t:cluster11" spec="beast.core.parameter.IntegerParameter">1</groupSizes>
#            <treeIntervals id="BSPTreeIntervals.t:cluster11" spec="beast.evolution.tree.coalescent.TreeIntervals">
#                <tree id="Tree.t:cluster11">
#                    <trait id="dateTrait.t:cluster11" spec="beast.evolution.tree.TraitSet" traitname="date">
#                ERR3198398_Europe_UK_2012.33606557377=2012.94808743169,
#NQSH01_Asia_China_2015.38904109589=2012.43715846995,
#NQSG01_Asia_China_2015.25205479452=2006.50136986301,
#NQSD01_Asia_China_2013.57260273973=2015.25205479452,
#12078_1#62_Europe_UK_2012.94808743169=2012.75956284153,
#SRR7800410_NorthAmerica_USA_2016.79781420765=2012.49726775956,
#12163_2#87_Europe_UK_2012.92349726776=2013.57260273973,
#NQSF01_Asia_China_2015.24931506849=2012.33606557377,
#10665_4#49_Europe_UK_2006.50136986301=2012.92349726776,
#NQSU01_Asia_China_2012.43715846995=2011.83561643836,
#10625_4#79_Europe_UK_2010.87671232877=2015.24931506849,
#12163_2#84_Europe_UK_2011.64657534247=2015.80273972603,
#12163_1#82_Europe_UK_2011.83561643836=2016.79781420765,
#SRR7800482_NorthAmerica_USA_2015.80273972603=2015.38904109589,
#NQSE01_Asia_China_2012.49726775956=2011.64657534247,
#12082_5#69_Europe_UK_2012.75956284153=2010.87671232877                
#                                    <taxa id="TaxonSet.cluster11" spec="beast.evolution.alignment.TaxonSet">
#                        </taxa>
#                    </trait>
#                    <taxonset idref="TaxonSet.cluster11"/>
#                </tree>
#            </treeIntervals>
#        </distribution>
#        <distribution id="MarkovChainedPopSizes.t:cluster11" jeffreys="true" parameter="@bPopSizes.t:cluster11" spec="beast.math.distributions.MarkovChainDistribution"/>
#        <prior id="KappaPrior.s:cluster11" name="distribution">
#            <parameter id="kappa.s:cluster11" lower="0.0" name="x">2.0</parameter>
#            <LogNormal id="LogNormalDistributionModel.0" name="distr">
#                <parameter estimate="false" id="RealParameter.1" name="M">1.0</parameter>
#                <parameter estimate="false" id="RealParameter.2" name="S">1.25</parameter>
#            </LogNormal>
#        </prior>
#        <prior id="MeanRatePrior.c:cluster11" name="distribution">
#            <parameter id="ucldMean.c:cluster11" name="x">0.0029</parameter>
#            <Uniform id="Uniform.3" lower="2.9E-5" name="distr" upper="0.29"/>
#        </prior>
#        <prior id="ucldStdevPrior.c:cluster11" name="distribution">
#            <parameter id="ucldStdev.c:cluster11" lower="0.0" name="x">0.1</parameter>
#            <Gamma id="Gamma.0" name="distr">
#                <parameter estimate="false" id="RealParameter.4" name="alpha">0.5396</parameter>
#                <parameter estimate="false" id="RealParameter.5" name="beta">0.3819</parameter>
#            </Gamma>
#        </prior>
#    </distribution>
#    <distribution id="likelihood" spec="beast.core.util.CompoundDistribution" useThreads="true">
#        <distribution data="@cluster11" id="treeLikelihood.cluster11" spec="beast.evolution.likelihood.ThreadedTreeLikelihood" tree="@Tree.t:cluster11">
#            <siteModel id="SiteModel.s:cluster11" spec="beast.evolution.sitemodel.SiteModel">
#                <parameter estimate="false" id="mutationRate.s:cluster11" name="mutationRate">1.0</parameter>
#                <parameter estimate="false" id="gammaShape.s:cluster11" name="shape">1.0</parameter>
#                <parameter estimate="false" id="proportionInvariant.s:cluster11" lower="0.0" name="proportionInvariant" upper="1.0">0.0</parameter>
#                <substModel id="hky.s:cluster11" kappa="@kappa.s:cluster11" spec="beast.evolution.substitutionmodel.HKY">
#                    <frequencies id="estimatedFreqs.s:cluster11" spec="beast.evolution.substitutionmodel.Frequencies">
#                        <parameter dimension="4" id="freqParameter.s:cluster11" lower="0.0" name="frequencies" upper="1.0">0.25</parameter>
#                    </frequencies>
#                </substModel>
#            </siteModel>
#            <branchRateModel clock.rate="@ucldMean.c:cluster11" id="RelaxedClock.c:cluster11" spec="beast.evolution.branchratemodel.UCRelaxedClockModel" tree="@Tree.t:cluster11">
#                <LogNormal S="@ucldStdev.c:cluster11" id="LogNormalDistributionModel.c:cluster11" meanInRealSpace="true" name="distr">
#                    <parameter estimate="false" id="RealParameter.3" lower="0.0" name="M" upper="1.0">1.0</parameter>
#                </LogNormal>
#                <rateCategories dimension="30" id="rateCategories.c:cluster11" spec="beast.core.parameter.IntegerParameter">1</rateCategories>
#            </branchRateModel>
#        </distribution>
#    </distribution>
#</input>
#
Sample	posterior	likelihood	prior	treeLikelihood	TreeHeight	kappa	ucldMean	ucldStdev	rate.mean	rate.variance	rate.coefficientOfVariation	BayesianSkyline	bPopSizes.1	bPopSizes.2	bPopSizes.3	bPopSizes.4	bPopSizes.5	bGroupSizes.1	bGroupSizes.2	bGroupSizes.3	bGroupSizes.4	bGroupSizes.5	freqParameter.1	freqParameter.2	freqParameter.3	freqParameter.4	
0	-1226.6264798901848	-1077.986427409033	-148.64005248115166	-1077.986427409033	277.7701558591094	4.163809017855026	7.216861969144934E-4	0.9657613277944957	5.424979515648992E-4	2.1240825020603546E-7	0.7113372661422894	-104.25780220975247	4128.8484607111795	1037.7407653807861	2069.776769535135	204.57604558654268	328.28434544038697	1	2	2	9	1	0.17652764465094134	0.36393418269334854	0.2643092121955784	0.19522896046013016	
10000	-1209.2847291820017	-1080.2875558729054	-128.99717330909633	-1080.2875558729054	171.53480728727664	2.9876334863144933	8.93291315692689E-4	0.6928586307023579	0.001186098012690323	6.752141166626634E-7	0.7675133434753664	-93.30757308024434	2813.46422450658	536.072043930174	70.108531871607	98.34998719930068	32.71281039077521	2	3	2	7	1	0.17652764465094134	0.34508893290772163	0.2643092121955784	0.21407421024575704	
20000	-1261.9832578172282	-1098.161027664432	-163.82223015279627	-1098.161027664432	631.0984357031632	4.988164479940018	2.7060406420529714E-4	0.44876640372903015	2.794864876906942E-4	1.115424264788129E-8	0.40044247527918836	-117.35591721855862	5553.953390192329	9502.587479751965	2506.438707943228	484.50486453436343	712.462002649804	1	1	5	6	2	0.16311845040285539	0.3584981271558076	0.2643092121955784	0.21407421024575704	
30000	-1230.3229779350327	-1082.357197351163	-147.96578058386976	-1082.357197351163	234.8725557379631	3.49768583175737	7.631809924598439E-4	0.4283171370963913	6.900549002174538E-4	5.963442784569051E-8	0.3406208176039456	-105.902586145093	2913.523229509251	1275.180213751807	456.1190291480742	1318.695615206681	102.66981081112009	2	4	1	1	7	0.16311845040285539	0.3366614712783191	0.2861458680730669	0.21407421024575704	
40000	-1279.140006098871	-1079.856007556827	-199.28399854204395	-1079.856007556827	5609.43355529928	3.1712347940776313	4.3801317888148005E-5	0.5871456936001853	4.19773314472889E-5	9.484751018858187E-10	0.7211635747990935	-146.24514293450173	43358.70863332355	12508.738845877773	14701.244025833648	3399.5391541071854	1669.328026792519	1	8	1	3	2	0.20867965281744533	0.3510727755532575	0.25039520131182885	0.1898523703174667	
50000	-1258.3343783361931	-1097.811639582251	-160.52273875394206	-1097.811639582251	762.6460634581985	4.0062968158250625	1.8016930596542383E-4	0.2503583774526085	1.952013577459361E-4	2.5648786864597167E-9	0.2556221976937101	-116.86454309795661	6366.67966609687	1932.8917535579908	3791.208167192837	503.5621434460399	189.73705592952894	1	5	1	4	4	0.17586599816108894	0.3510727755532575	0.28320885596818524	0.1898523703174667	
60000	-1232.043764914554	-1086.8633084442802	-145.18045647027378	-1086.8633084442802	264.2403930707568	4.9520017985594285	4.466784839292799E-4	0.43506214245231667	4.261777643238691E-4	3.103775883624926E-8	0.42204085236934985	-105.53695374416148	2889.4495253153536	818.1984053617474	807.0912745944929	427.473916931915	40.2848142622933	1	2	2	5	5	0.17586599816108894	0.36014794835733965	0.28320885596818524	0.18077719751338453	
70000	-1203.0733949472303	-1093.8445160447525	-109.22887890247775	-1093.8445160447525	57.43245547722678	4.128394846043398	0.003150764771380243	0.33451229609906935	0.0029130858320803705	1.1841801672012256E-6	0.3593331305368033	-78.39996757986577	1163.5376670073356	977.0780128474682	22.499182787156176	8.01816130459761	13.494963534367272	2	3	4	3	3	0.21499663670652705	0.3170688944396903	0.2980282511818126	0.16990621767196842	
80000	-1195.7482672848278	-1090.1541820999623	-105.59408518486536	-1090.1541820999623	57.46944306638692	4.128394846043398	0.0023573799370503815	0.44637225855538926	0.002600674327309221	1.499896156233082E-6	0.4771470384404172	-75.85535513074687	1195.7504843421298	131.18562962148116	41.180255714731324	25.827729907595465	13.291189758018518	3	1	8	2	1	0.20052810815270922	0.3170688944396903	0.2980282511818126	0.18437474622578626	
90000	-1230.4894727969051	-1083.5471593283244	-146.94231346858083	-1083.5471593283244	245.20919128037676	3.10676334408415	6.151133731482555E-4	0.6449755078003873	6.370342937631159E-4	1.7185920855946118E-7	0.5896506246318609	-105.7145740055781	2248.9614773742755	3191.9845885068416	1182.6364822139938	260.08851002406107	147.5688967318296	1	1	5	5	3	0.20052810815270922	0.289262389298388	0.2980282511818126	0.2121812513670885	
100000	-1217.784461980339	-1094.745432983075	-123.03902899726396	-1094.745432983075	115.24676330447916	4.086916112839894	0.0013199693066613893	0.1564786057829979	0.001381323660090371	6.481389281079126E-8	0.18601978516121503	-88.94327340441001	7542.582219730054	283.94002098307453	75.79751375739929	58.997516528618554	11.921090276471546	1	8	3	1	2	0.20479920529420684	0.28198646645717085	0.3010330768815321	0.2121812513670885	
110000	-1240.019004377537	-1090.2767114085855	-149.74229296895157	-1090.2767114085855	341.87453488350934	4.069544090856747	4.892085774658377E-4	0.6883617477633174	3.9707263067358394E-4	9.617941408562128E-8	0.7895478873502597	-106.07978401368483	3175.283862768738	4242.829717434431	3936.630207895088	197.43670207962748	66.408331462005	1	4	1	8	1	0.19556739437874016	0.37143336198103927	0.21024133301822795	0.2227579106219909	
120000	-1228.9540088712981	-1090.0454747986973	-138.90853407260082	-1090.0454747986973	215.96752079845086	3.970139619223603	0.0012615372005043356	1.048330924083728	8.826695938560684E-4	1.7497735075099982E-6	1.2427416454455162	-101.44259960718485	454.7786127182488	1252.2022632144956	478.4803356958839	32.14882776875245	37.7888716585683	7	1	1	1	5	0.1876384596057765	0.2828909545997842	0.3031125248850179	0.22635806090941968	
130000	-1259.459064764012	-1084.1432223961067	-175.31584236790547	-1084.1432223961067	1271.8323300066647	4.341166238715308	1.0390275137881914E-4	0.4384946101375814	1.0056877984748561E-4	1.728437183778941E-9	0.39075156764589836	-128.19305900332955	17396.248311062776	14212.721719903388	4638.967000223692	333.4612939575536	125.35019536831372	2	1	5	6	1	0.18442757130729817	0.3391304139167274	0.3008113637989544	0.17563065097701827	
140000	-1215.2476791803665	-1091.7741280383468	-123.47355114201966	-1091.7741280383468	135.8665268133098	3.270109640851969	9.408050593938034E-4	0.6997876424340778	8.808887354843784E-4	3.497423940598653E-7	0.6705989938167223	-88.5372953398133	2354.4320248951626	131.83640654086128	81.5206415270427	123.91149622551548	45.230883554738305	2	4	3	5	1	0.21165409226325155	0.30664455534824625	0.3462214330290139	0.13547991935948653	
150000	-1211.7831087830082	-1094.304451753651	-117.4786570293573	-1094.304451753651	119.1640452202037	2.683260991237891	0.0010914740032037101	0.5424402596747193	0.0011589159508632017	4.216367805930888E-7	0.5620526468638278	-83.2775672377006	1458.3984566717943	37.68096408798372	106.00724186007466	133.1172936859696	45.699392849368806	2	6	3	2	2	0.21165409226325155	0.30579434264822364	0.34707164572903654	0.13547991935948653	
160000	-1211.819053045688	-1090.2499533105276	-121.56909973516032	-1090.2499533105276	129.322417269502	4.934474426701318	0.0015376240861411036	0.8093677667568697	0.0016654505915183401	1.4042877627677557E-6	0.7296580855164324	-87.25323529154002	917.7098324058952	130.03475138913225	83.2318807491039	98.63085897002449	119.29857823076928	3	3	5	3	1	0.18512072378222108	0.2969584059079032	0.34707164572903654	0.1708492245808374	
170000	-1212.24463420398	-1085.4770772163638	-126.76755698761629	-1085.4770772163638	148.61796873712441	3.560089706085337	8.889959593235964E-4	0.8315506325873362	8.516254824361169E-4	5.617165158565607E-7	0.8496122064614918	-91.77188745002671	2881.002050857688	112.16525247393123	142.97093841564455	62.02745606038082	14.744352511943259	5	3	2	3	2	0.18512072378222108	0.2969584059079032	0.349064964883356	0.16885590542651796	
180000	-1225.0434496580767	-1088.5484556718875	-136.4949939861892	-1088.5484556718875	202.52077589116615	4.002289717862737	6.845139617810267E-4	0.731145348702214	6.308007845460007E-4	3.6918649990285003E-7	0.8556424669802262	-96.67930670852536	2582.037756881483	2774.3023144489684	137.2975680691302	84.62596786717972	168.07260215698813	2	2	1	6	4	0.17981558408209236	0.3022635456080319	0.349064964883356	0.16885590542651796	
190000	-1238.699003469229	-1092.1746427316102	-146.52436073761868	-1092.1746427316102	393.83273513322655	4.002289717862737	2.683979683071966E-4	0.5937736025257757	2.7311471953328135E-4	2.0221013508441016E-8	0.5160591362122599	-101.91600322161746	27374.897108613688	2824.908023591953	997.2728073954198	108.02768083888725	155.8666712299237	2	1	3	6	3	0.17584010733338304	0.38202091351865647	0.27667611674286596	0.16546286240509275	
200000	-1200.0421486691646	-1081.5648347957488	-118.47731387341592	-1081.5648347957488	103.68553100210697	4.000035960463509	0.0016443087913846637	0.8040291222862649	0.001504040597823328	7.259770368682864E-7	0.5755686798817143	-79.87832286792097	1588.5052454413678	3330.025933265882	103.87054992477415	75.3796422543727	45.70040923984666	1	1	3	4	6	0.17584010733338304	0.38202091351865647	0.27667611674286596	0.16546286240509275	
210000	-1194.8644787790374	-1086.5578192591624	-108.30665951987503	-1086.5578192591624	58.18536462681464	4.000035960463509	0.0025175385608009735	0.667150561600215	0.002862399528378393	2.946743683702781E-6	0.5971235515852082	-77.6271347202668	250.9512371870964	374.0970424562691	24.490614257025857	47.2560681922048	13.573649390758046	1	3	2	2	7	0.17584010733338304	0.3368305700403571	0.3218664602211654	0.16546286240509275	
220000	-1224.0275906918691	-1082.2703328431974	-141.75725784867177	-1082.2703328431974	333.43059187188146	4.67167241148617	3.975174124341121E-4	0.8277225424580441	4.212469039354891E-4	1.0612666959675389E-7	0.7168926835593171	-103.31344151002189	1773.3757027653471	369.4838150498107	388.49696705096596	200.6246052918261	186.9416444053975	4	1	1	5	4	0.17908650181988123	0.3316541688738165	0.3237964669012078	0.16546286240509275	
230000	-1209.7101163761474	-1078.9909580655362	-130.7191583106111	-1078.9909580655362	95.37692699520271	3.3611208604469094	0.0010937562797667295	0.9390125767068602	0.001313099709218459	8.151064648224053E-7	0.7041604028498233	-89.9409577332086	7413.527270744149	3295.1616133903285	297.0436375247982	101.40353732363508	12.914705447493265	2	1	3	7	2	0.15563782364009732	0.3316541688738165	0.3237964669012078	0.18891154058487664	
240000	-1225.0899843030757	-1082.0303513488725	-143.05963295420315	-1082.0303513488725	304.1932319527045	4.301574634607604	6.817912553680625E-4	0.6694056690353977	5.857398898660788E-4	1.0602509600928422E-7	0.5824668060597413	-100.48506320417053	1665.0441244642618	3448.129351999732	212.93092237026153	307.0114859067912	599.8984746239125	1	1	6	5	2	0.17691936023526206	0.3490619606767246	0.28510713850313485	0.18891154058487664	
250000	-1221.6981697479628	-1095.4129831045736	-126.2851866433892	-1095.4129831045736	128.6986193800504	5.016504243200269	0.0011565373093630402	0.30975287783043026	0.0011255469323836222	9.250231687390321E-8	0.2665946094168214	-94.32491783208785	1170.377507824778	593.1588123424884	54.289300073662666	29.90810251049761	30.373623595889566	5	4	3	2	1	0.17691936023526206	0.3426230618491766	0.28510713850313485	0.19535043941242464	
260000	-1213.1519301040016	-1078.3289838705625	-134.82294623343913	-1078.3289838705625	175.90846903192283	5.058510276735367	0.002099514971916711	1.2603944126141597	0.0011574589398412312	1.8159693435466561E-6	1.0124534374549528	-98.10683309455592	415.04002137898715	417.10339283292956	164.10099066274898	247.46450446504016	18.186793436866022	5	3	3	3	1	0.1695216575350579	0.340059850601946	0.28660504064916553	0.20381345121382877	
270000	-1229.178621353379	-1081.0892093023542	-148.08941205102465	-1081.0892093023542	258.94430251680586	4.21796759425475	7.584218836120796E-4	1.2082735482126397	5.209362127951071E-4	3.2584167375121027E-7	1.0135576400995558	-106.13762998529724	2136.4794931983665	394.0592797410076	424.3896182941358	795.625734547795	111.72532126745597	3	6	4	1	1	0.2192170110376532	0.3241018556752017	0.25286768207331445	0.20381345121382877	
280000	-1203.7750951008807	-1074.3270882736156	-129.4480068272652	-1074.3270882736156	83.23035206837933	3.5336511615295025	0.004290116919913985	1.2413922884703248	0.0013721748574783885	1.379151402191947E-6	0.7574634843405998	-86.34148906016347	4101.021900527454	6557.739638787691	180.45504671095264	188.43532203981206	10.858507361760118	1	1	3	7	3	0.2192170110376532	0.3290156900874909	0.25286768207331445	0.19889961680153956	
290000	-1203.0139111982178	-1079.8543783447226	-123.15953285349525	-1079.8543783447226	103.5982598775563	3.9764042151412267	0.0021618029606117035	0.82658646817366	0.0016384198588501563	2.8587263128649947E-6	1.0072294733202956	-90.38667365487382	526.6638159256624	569.7820625334606	71.64162672697739	45.87797493448567	25.803000597279276	4	3	1	5	2	0.18396101098421508	0.3290156900874909	0.2861671842510389	0.20085611467725326	
300000	-1216.149360851849	-1090.8235525815917	-125.32580827025734	-1090.8235525815917	112.4569406308295	3.5066798779422186	0.001242970469284556	0.42389620784124354	0.0012944380162746255	3.601979320142895E-7	0.4546686048454049	-90.96535619309773	417.88658321771317	755.3231880399902	309.69473253969676	175.18477027849556	18.40129667863453	1	6	1	4	3	0.18396101098421508	0.352688810439307	0.30508956659307823	0.1582606119833978	
310000	-1176.3405456395515	-1082.955431991648	-93.38511364790348	-1082.955431991648	33.168224522155086	4.360120140751608	0.008392839390818977	0.9623594670854636	0.005384871493390375	1.1356041412489319E-5	0.6285336229096158	-69.78816463860872	147.09107685086926	22.10707557860275	12.824256797561283	9.914309535322461	2.38874649719791	7	1	2	4	1	0.18396101098421508	0.369242554253733	0.2916281753153951	0.15516825944665502	
320000	-1188.5885609404988	-1088.539293205658	-100.0492677348408	-1088.539293205658	42.45379676386624	4.360120140751608	0.004921082074977313	0.8849780591346357	0.002900932727294289	6.171204823686031E-6	0.6740389458290247	-74.55478661906615	268.03551647336116	18.450152920092048	23.91470796285043	11.40856811142147	2.94628925359718	7	1	3	2	2	0.18262836439329477	0.3575807052032007	0.3046226709568477	0.15516825944665502	
330000	-1235.8774645682824	-1095.3141757578205	-140.56328881046198	-1095.3141757578205	386.7269817394127	3.223973245559303	3.7038102485182733E-4	0.5325585391614396	3.468901218014719E-4	5.6867885971286946E-8	0.6218082799963066	-106.7136295305892	3743.718297327919	374.77287839973053	146.35855491716532	14.553653956898073	15.228152540307644	5	7	1	1	1	0.18122994517574478	0.3575807052032007	0.21007400328953013	0.2511153463315226	
340000	-1211.726688061951	-1086.389366787344	-125.33732127460718	-1086.389366787344	117.13728720776035	2.7313683612038084	0.0012928313753301625	0.5883635189392761	0.0013515744565831952	7.412652148909966E-7	0.6366072322971503	-93.31507465554857	912.0926192240776	133.5095470686779	117.12456950871366	56.207539284173464	57.1359711086163	4	4	4	1	2	0.18122994517574478	0.3575807052032007	0.2703593451570968	0.19083000446395587	
350000	-1196.5533743959072	-1084.10827063015	-112.44510376575721	-1084.10827063015	58.70386784954517	2.688244907960642	0.003481883782329153	0.5838078922162316	0.003228519906648161	4.708321417185349E-6	0.603612173472095	-81.21437163581912	518.198838919943	160.86503701592935	153.47005161034218	75.704300180582	28.65532244963739	2	1	6	2	4	0.18122994517574478	0.3617381242767482	0.2662019260835493	0.19083000446395587	
360000	-1215.6694083107886	-1094.298707423555	-121.37070088723353	-1094.298707423555	125.05347549766455	3.282390569592148	0.0011418141709613426	0.0027601770316184673	0.0011408926696043265	1.2970043747999024E-11	0.00315477389458664	-89.46981361248064	1358.2899505046312	740.111913444514	839.4383702378099	34.05367647018411	17.316277097730737	2	4	2	6	1	0.18122994517574478	0.3617381242767482	0.2662019260835493	0.19083000446395587	
370000	-1238.7956827114836	-1093.5428594110044	-145.2528233004791	-1093.5428594110044	376.252675741556	4.35954398840762	4.943450900021742E-4	0.4502123565037112	4.3986224780605563E-4	5.474498770007424E-8	0.4844513316442589	-107.08769540884298	2150.623518530654	2459.6686629531396	246.12142548827543	37.69069430947136	84.42512341550297	5	2	1	1	6	0.22145548667378634	0.3617381242767482	0.22597638458550776	0.19083000446395587	
380000	-1222.5980320370238	-1089.751112516147	-132.84691952087687	-1089.751112516147	117.75890842265846	3.1374964819455187	0.0013900059106551925	0.5796436145900945	0.0012590133773727505	1.1791470785846172E-6	0.7076448495935516	-97.71999431670612	221.13995070842222	438.5763234609444	625.018111914957	188.26491151126353	105.59181790599295	1	1	2	6	5	0.22875331411689928	0.28189833839113687	0.2985183430280061	0.19083000446395587	
390000	-1196.3179510349444	-1088.5621744906393	-107.75577654430494	-1088.5621744906393	59.72294449784973	4.638745634704375	0.002924346530992431	0.8149028859053846	0.0028026518496646526	3.4004786003873166E-6	0.6706885744509236	-78.48556184014649	212.33379956811348	58.264051051176644	27.079211038342013	66.05703803329324	18.00940306368812	5	5	2	1	2	0.22875331411689928	0.28189833839113687	0.29900388815877216	0.19034445933318983	
400000	-1208.575234608493	-1093.1667956485076	-115.40843895998556	-1093.1667956485076	100.17187794798822	4.638745634704375	0.002143299915100081	0.626868697910141	0.0017442185177751408	2.334160429850881E-6	0.7371733614688643	-79.3122325715469	2086.088027248555	797.2511237520545	79.65044237207759	11.656744541299794	43.49946507354273	4	1	1	5	4	0.22875331411689928	0.29619081194942704	0.30584416956536453	0.1692117043683073	
410000	-1208.3857256679623	-1092.3085692853822	-116.0771563825802	-1092.3085692853822	88.91137779312436	3.352994291336451	0.0020307293095954476	0.3703362841221113	0.0019476810976717194	7.225680264608618E-7	0.40980325968290876	-88.06754220811048	328.4413090909177	178.9822520268291	56.80019116947367	24.2621691263153	26.60036558068521	7	3	3	1	1	0.22875331411689928	0.37457765308470853	0.2402287949133365	0.15644023788505376	
420000	-1222.45072595631	-1089.4772648776843	-132.97346107862563	-1089.4772648776843	216.72325614017743	4.803366917759477	7.169544801216987E-4	0.635078966843582	7.504726885891217E-4	2.1096119868684516E-7	0.5977631059150692	-90.59121287319942	1054.7323868969409	742.022187254458	2565.353294179601	667.3707805737042	44.522743412727486	1	1	1	1	11	0.19379722811639238	0.37457765308470853	0.2681616674719977	0.1634634513268995	
430000	-1235.6910565766077	-1079.4172514648199	-156.27380511178782	-1079.4172514648199	451.61274837241774	4.055081579069705	6.420513472668475E-4	1.185562017436995	3.5655665467056673E-4	1.5012926299365917E-7	0.9220595827548101	-112.77828751618762	3525.716142129509	1316.932162387945	1116.0811768424064	676.9445090383929	65.76682854058922	2	5	4	1	3	0.1483260678980236	0.35540234157100464	0.28752857253981023	0.20874301799115963	
440000	-1226.751250457873	-1076.6038491824995	-150.14740127537348	-1076.6038491824995	560.5908832645771	3.035907201743182	5.835281243181003E-4	0.9718907677951133	4.2555853890960003E-4	5.620608417214576E-7	1.1460167502559224	-109.75193007782808	2681.4649396064865	1649.9635631873875	398.8315827792469	284.06429163877897	131.3859921595605	1	3	1	7	3	0.16244170332415744	0.32747006076409596	0.2816401493262384	0.2284480865855063	
450000	-1218.4511895071962	-1077.0045930014248	-141.44659650577134	-1077.0045930014248	218.11228215250452	3.580451677304164	0.0011129157805602028	0.6286949918711119	8.53647394503468E-4	2.349494042832434E-7	0.5503467485092506	-103.2632780413916	5732.169674645392	467.5889623486435	187.1483718278192	28.59860100239296	82.73032891999217	1	10	1	1	2	0.1701817390302294	0.31531372129398255	0.2816401493262384	0.23286439034954776	
460000	-1219.7814253436559	-1083.4423539803063	-136.33907136334957	-1083.4423539803063	179.3112244421458	3.477526368505002	0.001035054957365903	0.6233549782858371	7.852674971795369E-4	1.912391051990406E-7	0.5138339415247466	-101.89731078146878	706.1026988515307	212.17105553506693	207.73503022541655	204.9106626183982	97.66969052709494	4	4	3	2	2	0.18895950127000777	0.31531372129398255	0.26286238708646	0.23286439034954776	
470000	-1211.104522566111	-1086.721194856987	-124.38332770912399	-1086.721194856987	127.18790985055085	3.43468744780749	0.0025136278476377174	0.6845182449845457	0.0018680241286531704	2.9495344089440167E-6	0.7712657160908786	-89.52965818847754	1088.5790548446173	203.62708308242676	257.57626672899084	84.43734238481221	87.1941581085629	1	1	3	8	2	0.2238230655552921	0.2983238261597744	0.27141569192584847	0.20643741635908305	
480000	-1228.2029509953038	-1085.824949780221	-142.3780012150828	-1085.824949780221	288.9856860477983	4.811362247866612	3.78576702448609E-4	0.5345554590830586	4.8411814683398645E-4	4.827814232111628E-8	0.4731505811367055	-105.88622413853761	2355.4775478971133	369.4383664892825	256.1513367216321	109.50393827549678	94.35890164986839	5	3	1	4	2	0.2238230655552921	0.2983238261597744	0.2606953498152979	0.21715775846963362	
490000	-1224.4920723562082	-1081.7033566617824	-142.7887156944256	-1081.7033566617824	283.4626964603109	3.2351821521698882	5.211380363332441E-4	1.01161187854966	5.078543589028061E-4	2.9961914083326425E-7	0.9615865933226185	-99.73873883468208	4948.726137195174	5926.103737958366	534.2391115785206	217.3378114759886	58.96880905604415	1	1	5	7	1	0.17847481978980098	0.31871228522172856	0.30604359558078903	0.1967692994076794	
500000	-1236.4249084220637	-1084.4254672464272	-151.99944117563666	-1084.4254672464272	479.0462743776444	3.705915677591713	2.8694718071304367E-4	0.5634362771468758	2.7208248744825216E-4	2.6456693547834442E-8	0.6257751956475642	-110.38029458924191	7933.101269709481	2329.3406324171633	450.50509488178415	239.09590580645119	207.6130127092494	1	4	2	4	4	0.17624676064734685	0.3509379288074281	0.2738179519950895	0.19899735855013354	
510000	-1238.6294134484745	-1091.7412426293856	-146.8881708190889	-1091.7412426293856	355.8948006183848	5.146459452075995	3.378356943565052E-4	0.49319560996469614	3.8314602332357154E-4	4.908374528035608E-8	0.5756623348680968	-104.52000533575443	3665.9391155491194	4508.783702437819	395.09554939230435	326.2129489950193	330.5000459234524	1	1	6	1	6	0.17063815650578604	0.3433370315746793	0.2738179519950895	0.2122068599244431	
520000	-1194.5108543089855	-1086.3457231022558	-108.16513120672963	-1086.3457231022558	57.046993977166146	4.092797144652198	0.002702944233214232	0.344378694851842	0.0027127542188214032	1.602951406436573E-6	0.4465701959526892	-79.94179030543398	278.4154375319928	8.795634600903325	52.66140026900485	12.882288083449273	3.2321899592630863	8	1	1	4	1	0.17007685980144047	0.35765826642078746	0.26005801385332694	0.2122068599244431	
530000	-1199.7912212089263	-1094.191410657446	-105.59981055148015	-1094.191410657446	47.98897637698433	4.174690673457206	0.0028662457898748143	0.5513822820100162	0.002434164563219095	2.898331775886709E-6	0.6053299016916427	-76.66464743913454	487.7072107848731	184.34595346461575	40.17545451593069	18.23603099478884	21.003986994545805	2	5	1	5	2	0.17007685980144047	0.35765826642078746	0.26005801385332694	0.2122068599244431	
540000	-1222.9341016328713	-1079.9066011728837	-143.02750045998755	-1079.9066011728837	250.1353830874194	4.7312487115179644	5.15964566465711E-4	0.47997750023041286	5.551028376930364E-4	1.0476739804155179E-7	0.5356570062085951	-98.51678477692724	15694.83249077819	8792.46136219712	144.5455609686846	303.4657776176589	87.2705979064791	1	1	5	3	5	0.17007685980144047	0.35765826642078746	0.26005801385332694	0.2122068599244431	
550000	-1223.6051958532535	-1086.2986533848396	-137.3065424684138	-1086.2986533848396	240.29417961405917	2.4945372758688293	6.15591104729513E-4	0.7091624752973621	5.98222922621676E-4	2.2051944883568713E-7	0.6924148399258224	-96.72325254850706	2408.5797704150173	3058.4251369849167	331.8824443158765	356.56698398148757	125.46692432689237	1	1	1	1	11	0.17007685980144047	0.3279748780641379	0.2897414022099765	0.2122068599244431	
560000	-1202.1324423184483	-1078.211251191126	-123.92119112732242	-1078.211251191126	125.77426060058242	4.4848813937663765	0.0014425385350472918	0.6961507227782476	0.0014528564429836602	1.9095606107957014E-6	0.7916384488239703	-87.73019790373326	8541.824820020869	208.47565965490986	24.47876455677488	40.03590745159138	38.463022133719576	3	2	3	5	2	0.21709275892159133	0.280958978943987	0.2897414022099765	0.2122068599244431	
570000	-1195.8693186858643	-1092.057040300472	-103.81227838539243	-1092.057040300472	58.88578941084717	4.529345224100953	0.002166151131579215	0.5908360438954905	0.002284265908786192	1.7008443209139955E-6	0.5966035289643615	-75.87253870572641	752.1986799017993	46.089465052921376	34.11183284477353	20.663314802011175	2.400534766148038	4	4	4	2	1	0.21474699883066328	0.3013266887390216	0.2897414022099765	0.1941849102203366	
580000	-1208.8583716417018	-1083.092858325505	-125.76551331619686	-1083.092858325505	111.97182164956723	4.420489950160057	0.002318300813100837	1.037648027570565	0.001399671467198428	2.6459373432829166E-6	1.0060164926363764	-87.37678815511204	689.709009342855	888.3960407087576	1034.2999213102548	53.18529351768773	49.39739868487656	1	1	3	6	4	0.21474699883066328	0.30966406491980886	0.28140402602918924	0.1941849102203366	
590000	-1234.2568272293204	-1081.675554813592	-152.58127241572828	-1081.675554813592	463.42876125543023	4.604638845625602	2.689306499070416E-4	0.7560053531040298	2.645892258255675E-4	4.676669839837553E-8	0.7730722500448436	-111.0929537955308	8586.601748344949	962.3701955130763	83.36146053173991	239.7187677566088	42.243101841070924	4	5	3	1	2	0.21474699883066328	0.30966406491980886	0.3097731752331736	0.16581576101635218	
600000	-1186.85461305668	-1078.8194419133106	-108.03517114336938	-1078.8194419133106	47.035703927468774	4.199175846907989	0.0033763744418893746	0.6456577210409105	0.00314044692477327	3.3521852657399825E-6	0.6061226822763607	-77.70644311640832	883.6354424701086	124.41471699471897	74.13737562213448	22.86562732849272	13.46126249691408	3	1	9	1	1	0.2126288716525884	0.3175502703931531	0.3040050969379042	0.16581576101635218	
610000	-1187.869373648747	-1085.321924169706	-102.54744947904072	-1085.321924169706	101.53528535871543	4.070220287181938	0.001607835917922839	0.7124727638452896	0.0015253028603940536	1.2976006198510853E-6	0.6865861968653669	-71.06750482281782	1075.9990650536126	198.61273739014626	93.17357513719297	9.00859116670643	15.271104220750985	2	1	2	6	4	0.2126288716525884	0.33221187480226066	0.25379795197296157	0.20136130157218723	
620000	-1219.260186864874	-1086.3521532233406	-132.90803364153345	-1086.3521532233406	157.30789374222223	3.049414925184171	0.001172778529734675	0.6626272648655105	0.0010026543728200508	6.879327948445149E-7	0.7358540737039323	-95.15919809058616	1869.538823468329	405.1127710656329	687.4680350078495	47.179134373573056	83.06930806775695	2	2	3	3	5	0.17394000236781448	0.35421958083247307	0.25379795197296157	0.21804246482674874	
630000	-1197.553961877937	-1076.9999246986945	-120.55403717924237	-1076.9999246986945	68.2972243241081	4.3135732925485435	0.004095415120765912	1.218988624992307	0.00252422063143563	2.1471351144759945E-5	1.3132969501057388	-85.09659630913703	470.11215525326776	426.79276085549253	399.3794020252857	67.88998640337111	12.06469045624276	1	4	3	4	3	0.1525483200960259	0.35421958083247307	0.2751896342447502	0.21804246482674874	
640000	-1247.5620968935234	-1078.3667714485102	-169.1953254450132	-1078.3667714485102	764.0165151920659	4.3135732925485435	3.450858182468558E-4	1.069029005685625	2.3076480973258166E-4	1.2637954935025403E-7	1.1743228866284139	-122.55877702112234	7569.120019554994	1843.050304122006	1652.896381005772	1047.774852874067	913.4488936899722	3	2	1	8	1	0.18312050265837237	0.28884719982956414	0.3099898326853126	0.21804246482674874	
650000	-1224.5918654153165	-1079.8603780558367	-144.73148735947973	-1079.8603780558367	279.32199860290757	3.892045078061446	0.0015643647270188596	1.063750206363151	9.652516301711944E-4	2.495720820601069E-6	1.1911289584617222	-100.5140146770994	38695.20454843813	395.7632923131214	191.99204855638612	212.4683132544266	168.79217855479823	1	6	3	4	1	0.23451137194052143	0.28884719982956414	0.2786620777103377	0.19797935051957455	
660000	-1224.8152712253552	-1084.78188403658	-140.03338718877504	-1084.78188403658	355.6514492666643	3.6482785770828206	4.390776046556596E-4	0.6962629380066766	4.5944345446864926E-4	9.62796181390992E-8	0.7389999463024641	-99.77980214162808	4876.664510171941	2095.477727126671	233.33197875495398	99.44031566682209	173.1185125838936	2	1	3	7	2	0.23451137194052143	0.3239668535879696	0.2435424239519322	0.19797935051957455	
670000	-1237.9151344826	-1079.5963931300842	-158.31874135251584	-1079.5963931300842	696.8442003060856	3.9543375777930856	2.885099753893465E-4	0.738340590433509	2.3260085284676474E-4	5.135670627892671E-8	0.9098653911984274	-116.81545707689722	4567.736988279614	1393.817147593997	539.266089881162	262.3803349670931	334.5068497083065	2	2	8	1	2	0.18343072932923352	0.3239668535879696	0.3177398051910829	0.1748626118917118	
680000	-1206.0299210150313	-1081.4924285719087	-124.53749244312252	-1081.4924285719087	120.32934542740627	3.8173274953259906	0.001767165484023812	0.5054722063523562	0.0014489605165995754	7.049061031143211E-7	0.5268386125958285	-89.10063045896001	1057.3350698443232	482.813451857586	313.7090439057291	63.45610465835771	117.6370479987522	1	4	2	5	3	0.1925537945413407	0.3721471544972102	0.2604364390697351	0.1748626118917118	
690000	-1213.9861238997564	-1084.6799516757897	-129.30617222396683	-1084.6799516757897	135.81015438660856	3.326207257961242	9.638788585082452E-4	0.316555126871987	9.95681454875628E-4	9.435239216765965E-8	0.3128550975102814	-95.99340452983283	810.5182954917448	1121.3501043827237	146.44735812952294	75.04878004917431	12.501441933680477	6	1	5	2	1	0.18064037360945212	0.33312922727408656	0.2723498600016237	0.2138805391148354	
700000	-1214.764584120592	-1080.714414309246	-134.05016981134605	-1080.714414309246	191.62923938856028	4.106105212253122	7.542367427542961E-4	0.6219598548711311	8.78885529546205E-4	3.050906945847635E-7	0.6776357882913844	-97.70030068659516	1786.6995855269604	692.7435758017984	370.9392614518881	100.75924530256951	35.213806476573296	5	1	2	1	6	0.17892504355896544	0.33312922727408656	0.2723498600016237	0.21559586916532208	
710000	-1195.6319765505698	-1078.025061123733	-117.60691542683675	-1078.025061123733	92.28084887114176	3.8693973743612435	0.002544864619874768	1.1160014082960088	0.0015166264433843677	7.779333812306935E-6	1.3670486717632708	-84.38316893886487	1127.8892401021028	168.37001911117696	33.41860007481436	13.589628961577157	39.67872966813117	3	4	1	2	5	0.17892504355896544	0.3052160189612015	0.3002630683145088	0.21559586916532208	
720000	-1193.7122969102093	-1090.2805816752366	-103.43171523497278	-1090.2805816752366	49.50739354690681	3.344525917999631	0.0036542895874829614	0.2685427681013277	0.0034053847144640587	8.107487854519707E-7	0.24431447419842509	-77.77497220878453	244.03301027135657	176.857095319087	31.42191579910352	23.51951022301628	0.672780511446776	2	7	1	4	1	0.17892504355896544	0.3183283915284917	0.2871506957472186	0.21559586916532208	
730000	-1241.9483650822474	-1087.278069094845	-154.67029598740237	-1087.278069094845	541.5901423657563	4.269753955997723	3.9007244987425584E-4	0.5966587676300869	3.5943558347698533E-4	3.314153624851968E-8	0.5336556169043171	-114.49149886064268	2065.6038116412365	1258.3223512664931	1275.672347454337	251.17455889088836	138.96707130673872	5	3	2	2	3	0.17892504355896544	0.3183283915284917	0.2871506957472186	0.21559586916532208	
740000	-1206.6512761267934	-1081.996938911604	-124.65433721518941	-1081.996938911604	112.2533529889225	3.7121617399809765	0.0012488891496265167	0.5704134216804637	0.0013803951666331454	4.482737783223638E-7	0.5151097625803055	-90.90062358365488	916.9241205989093	584.9485010742817	167.30871897788867	87.54892418432156	21.012441061765777	4	1	4	5	1	0.20189982616297422	0.3183283915284917	0.2871506957472186	0.1926210865613133	
750000	-1200.8407122246006	-1086.5284345513887	-114.3122776732118	-1086.5284345513887	56.65771329143783	4.093473201619317	0.005211310876929222	1.077830645668078	0.003690814932289178	1.7781929845124124E-5	1.021977071776693	-80.20899913017085	593.5092338534414	85.40003473468197	53.58391867653891	142.71300858477218	43.41706626560033	1	6	2	4	2	0.20189982616297422	0.32639038257956554	0.2871506957472186	0.1845590955102394	
760000	-1184.9792899776091	-1089.5946294132175	-95.3846605643917	-1089.5946294132175	41.76471142271747	5.181043269664571	0.003526547876995188	0.9616307158969983	0.002919368068418456	1.782439353601151E-5	1.0455312237376087	-62.584494369039305	1882.7584933926048	1096.4083522514072	13.195063509293245	9.07048448586459	4.458857271797111	1	2	5	6	1	0.20189982616297422	0.33837029674650987	0.27517078158027425	0.1845590955102394	
770000	-1184.2025710842236	-1074.90064803003	-109.30192305419354	-1074.90064803003	70.52183257963019	4.480077736963828	0.0026360047986390195	1.1363910620041053	0.002048417566443339	2.8804386454849805E-6	0.8159820443370713	-73.45239000989672	774.7994300352702	1379.4380333747406	17.967268297671975	36.770050819120996	17.82351742163335	1	2	1	10	1	0.18556538906249928	0.33837029674650987	0.2915052186807492	0.1845590955102394	
780000	-1183.996988108495	-1093.2876628891304	-90.70932521936476	-1093.2876628891304	22.12383268308289	3.939076245448047	0.009753684913141715	1.0505660345918353	0.006052123397069846	1.5260427002145016E-4	1.4154869232945315	-61.71231656961754	315.3497997505164	153.09574339344817	42.770422972026985	24.53664125053329	2.268313547498656	1	2	6	3	3	0.18556538906249928	0.33837029674650987	0.27767393642799953	0.1983903777629891	
790000	-1164.5946069984345	-1078.526037269871	-86.0685697285634	-1078.526037269871	26.689646818814964	4.196223588846984	0.006839675864850233	1.141294423185864	0.0044007348271369665	1.2920046895217277E-4	1.3626217440892316	-58.01875138010936	482.2517652368883	36.612720568115314	59.84493577644331	5.148789264532539	0.7138743040893896	2	6	1	5	1	0.16952838953642224	0.349082698988747	0.27767393642799953	0.203714975046829	
800000	-1206.5684077434917	-1079.6649748171906	-126.90343292630119	-1079.6649748171906	274.1090266983583	2.923351387021584	6.496738109965654E-4	1.1454494265796304	6.182714940623842E-4	9.479561223249234E-7	1.1600528088764017	-89.21938065240172	5077.7327229400325	718.6304005764055	34.95343397546168	48.413631901187344	49.048775295130426	1	4	2	2	6	0.18526740742404277	0.349082698988747	0.2463238985801888	0.21932599500701921	
810000	-1218.272966118297	-1082.178974911723	-136.09399120657423	-1082.178974911723	151.74547806636645	2.822426815522283	0.0014363022423372128	0.9837402134907322	0.0012252402384346863	1.3860962770981172E-6	0.9335106935017412	-96.63461949990617	3843.137534850442	1581.8248269015992	605.7963519366235	45.00142979388203	45.606151460989054	2	1	6	1	5	0.18526740742404277	0.349082698988747	0.2463238985801888	0.21932599500701921	
820000	-1231.039086223798	-1083.7436407022244	-147.29544552157364	-1083.7436407022244	490.6919955315483	3.952257864514568	3.367440916027925E-4	0.6320570604250311	3.629420032131398E-4	8.484089464513319E-8	0.7380097937759116	-107.06051473535291	8693.755247196928	448.53889758622194	88.85713097220601	79.40630617672069	257.06493500111526	2	4	1	1	7	0.17906301780061099	0.33758035769205613	0.25669564302719633	0.2266609814801343	
830000	-1190.8705205017352	-1089.5503068169628	-101.3202136847723	-1089.5503068169628	42.73546906809275	5.28725958184761	0.0029433895780816765	0.5027311646942852	0.003092171581242583	2.7425445581530157E-6	0.5108310097671749	-74.50981984349616	335.42820810739306	270.29332277014606	34.016866081773266	2.1646316391830394	3.4546207542092895	2	4	5	1	3	0.17906301780061099	0.33758035769205613	0.29373147361709556	0.1896251508902351	
840000	-1176.1498896258179	-1083.9024326070462	-92.2474570187717	-1083.9024326070462	19.001367204213032	4.758929194078365	0.013139898785760766	1.018069194326891	0.010107727119504051	1.1570228580962432E-4	0.8980943870327137	-65.36668792234921	69.38496265417768	151.4128945675915	47.850153554669554	10.62972265077083	2.2521351030454517	3	1	3	4	4	0.17906301780061099	0.33758035769205613	0.29373147361709556	0.1896251508902351	
850000	-1172.4000149288815	-1077.98406173925	-94.41595318963157	-1077.98406173925	32.41600186211424	4.013004713931172	0.01164245995782449	0.9972873477122662	0.0058014923178343145	4.007000174273853E-5	0.9087602815386092	-66.59485930608297	207.11249469268776	138.05315986273405	31.416343848856346	20.966714641202998	5.114206301056408	1	2	5	6	1	0.17216838303966525	0.33758035769205613	0.29373147361709556	0.19651978565118083	
860000	-1185.7818533758007	-1082.117049079925	-103.66480429587578	-1082.117049079925	44.23852919731123	4.167239833798169	0.004994543981595457	0.7316740623169904	0.003998797687753149	9.87392557863126E-6	0.7238913169879944	-72.93460102076038	461.00992458364897	155.0616959767227	38.70700928655949	66.014728127279	9.33810359323283	2	3	8	1	1	0.17216838303966525	0.33758035769205613	0.29373147361709556	0.19651978565118083	
870000	-1190.0335226235009	-1083.2882627070076	-106.74525991649332	-1083.2882627070076	61.121771528808665	4.167239833798169	0.002424564131263202	0.5382724082393338	0.002186735524514146	1.5230250615420933E-6	0.49708209803042097	-76.43019510124795	842.718590845721	44.554857375476864	70.38056297152335	20.98094668643244	27.77802596672871	2	1	3	3	6	0.215414252087486	0.33758035769205613	0.2504856045692748	0.19651978565118083	
880000	-1198.8891902570467	-1078.5760626334384	-120.31312762360824	-1078.5760626334384	81.46103131918026	3.608592469263355	0.002187206718974743	0.7165724047192259	0.001801975720237292	2.5534566100023413E-6	0.8370748064838953	-82.41175209544768	5916.836432215169	1148.360596575515	309.73076161706206	36.18617875059525	24.036876689978225	1	1	5	5	3	0.1806174370089955	0.33758035769205613	0.2715496031305736	0.2102526021683726	
890000	-1189.0293421899526	-1088.9634512465223	-100.06589094343035	-1088.9634512465223	44.68731941894522	3.608592469263355	0.003584177857643587	0.6001891016820422	0.002587758460495865	4.079592300471075E-6	0.6464470172879935	-70.82033521395195	2010.8772445410964	47.62455185131852	11.913037600467966	14.123119976109157	14.916906252389232	2	1	1	9	2	0.15159704696261722	0.36660074773843443	0.2715496031305736	0.2102526021683726	
900000	-1177.3703277770069	-1081.9601730864501	-95.41015469055677	-1081.9601730864501	39.63108173458281	3.608592469263355	0.00535345901211231	0.8783234298798241	0.0041699644427001395	3.0516108676907013E-5	1.1301427424277046	-66.97501153654083	442.9917126201542	22.592089002440947	15.707118022191674	31.440113393781644	23.52327680140098	4	1	4	4	2	0.15218467134872046	0.3673655276102926	0.2701971988726121	0.2102526021683726	
910000	-1185.3133639887599	-1082.2639146921797	-103.04944929658026	-1082.2639146921797	36.067142237602276	3.7016931769318555	0.00438716354746965	1.0902515744278263	0.004040923435133603	1.2901269094798542E-5	0.8831637984853462	-73.10730160825496	323.8289806085239	190.54000322144128	51.97765569067981	30.002411463312082	6.73426801970744	1	6	2	4	2	0.17464441744612558	0.3673655276102926	0.247737452775207	0.2102526021683726	
920000	-1208.8224136951903	-1090.5285800116053	-118.29383368358504	-1090.5285800116053	71.10705300581965	3.64387579783587	0.002782892462881453	0.6384225221084262	0.0030148043142857787	3.690776530478228E-6	0.6370706371903356	-82.90359166058155	745.7159988627002	238.2277303535272	270.38536136088044	308.075649601756	29.470731875456558	1	5	2	2	5	0.20730011729673192	0.3789021177088065	0.247737452775207	0.16606031221925244	
930000	-1188.8516105516526	-1082.3792844982695	-106.47232605338309	-1082.3792844982695	44.853605505913215	4.571199525462158	0.0034256773454548377	0.7967358021898413	0.0033104372526504863	1.0982173204730685E-5	0.9529687673595727	-75.65159243060761	239.70071691434634	91.17571725704794	24.432238845395442	83.58308202225298	15.646901823599698	2	3	2	2	6	0.19343645455948033	0.3379469471705373	0.2810013268217578	0.18761527144822243	
940000	-1197.9466224263977	-1082.1757751142118	-115.77084731218594	-1082.1757751142118	68.55239463774868	3.6962800228270973	0.002190507583541484	0.6201874826683215	0.0018942341330046746	9.999133865802995E-7	0.4971290288208601	-84.47640528358589	621.2919928954602	196.9604057487666	76.88383732656587	45.04791311199814	48.6501080733166	6	1	2	4	2	0.19343645455948033	0.3761434876712242	0.24280478632107094	0.18761527144822243	
950000	-1197.0548162593243	-1082.6528643151255	-114.40195194419883	-1082.6528643151255	60.34033805064968	4.048891361884476	0.00434616679616778	0.9133268730857089	0.0025808441923585858	5.828936230799228E-6	0.8015640758983922	-79.4953508112356	1358.9268409533804	409.07268787934737	57.19654140733216	93.66285560526028	10.973558576920565	1	3	3	5	3	0.15125871721475984	0.3761434876712242	0.28418384768095717	0.18841394743305673	
960000	-1224.041072212846	-1094.792529963844	-129.2485422490022	-1094.792529963844	213.48043434684027	4.1031931938195365	0.0011326001873981331	0.7275902271884488	8.59924082059389E-4	1.9748678509438164E-7	0.5129614941914267	-93.64911001031966	1839.823148446353	161.03388278393058	193.15527727570935	110.18263565927333	60.83240413965191	2	2	3	6	2	0.15595387009863032	0.3740252521314263	0.2816069303368846	0.18841394743305673	
970000	-1244.5214189149594	-1088.1001805035562	-156.42123841140324	-1088.1001805035562	528.3195678003783	2.8953276317438084	3.1658571868616703E-4	0.6727186973924856	2.6516599709581784E-4	3.215894540477221E-8	0.6912885477202756	-113.7976716459453	5382.42699216413	1212.6122045156417	1788.695924901753	358.8707572537637	194.39089838657117	1	5	1	1	7	0.14898598924707324	0.3740252521314263	0.2816069303368846	0.1953818282846138	
980000	-1215.25939149674	-1088.7715027027023	-126.48788879403764	-1088.7715027027023	137.93409533087586	3.2360816158463206	0.001146777705671478	0.4425417061263544	0.0013844753204055428	3.515343417083563E-7	0.45474984996631	-92.48216254742044	1053.2361360990737	697.0464273738773	140.5885181542855	83.44861039350342	71.92680036492959	2	1	2	3	7	0.14898598924707324	0.3740252521314263	0.2816069303368846	0.1953818282846138	
990000	-1211.8087957807766	-1083.4389328362463	-128.36986294453015	-1083.4389328362463	148.3402317723367	3.0688510640142908	7.115136681701416E-4	0.7119261203963767	0.0010359646806936663	5.251607758434371E-7	0.7457510312557974	-92.30285787923067	1206.7535292263196	1229.2910023163956	128.9491920476836	89.59861697919833	78.0865606962999	2	3	4	5	1	0.19657420995007172	0.29409254531706386	0.31162854189304995	0.19770470283981245	
1000000	-1209.8859450838834	-1081.0563734912303	-128.82957159265308	-1081.0563734912303	93.65458243185299	2.6989664358701564	0.0016143602282478612	1.0128947612626515	0.0016873517883121403	2.361154833437494E-6	0.8516777487372846	-85.95965856533823	923.6746255173774	369.7003907559733	2215.453908002928	226.577792875786	32.87014380269075	1	1	1	3	9	0.19657420995007172	0.29409254531706386	0.31162854189304995	0.19770470283981245	
1010000	-1222.8198506473655	-1091.3290261587674	-131.49082448859812	-1091.3290261587674	109.76921970068254	3.466366059907424	0.001113988225226871	0.4921200758762793	0.0011926429598433492	3.9039063544065604E-7	0.4984940694833313	-92.52652713330531	6949.80498588987	1054.087685113725	399.3881702567268	26.830191656415316	62.42117205816854	1	3	3	1	7	0.18579160889097357	0.30336816143244966	0.25283661805623436	0.25800361162034047	
1020000	-1227.1923930113824	-1081.0586036755014	-146.13378933588083	-1081.0586036755014	366.7774821003312	3.466366059907424	4.883609472012229E-4	0.9390715618006206	5.618052175276808E-4	4.972056063205398E-7	1.0159236753949696	-106.90433468383172	1293.6126244989425	265.534992341831	576.4775139141499	353.9097847509368	186.20098506828796	6	1	5	2	1	0.12606607434114475	0.3630936959822785	0.35014347301649573	0.1606967566600791	
1030000	-1205.1782660427637	-1098.3829267196134	-106.7953393231502	-1098.3829267196134	107.33077357604535	3.0092915927071906	0.0012519452354741196	0.697338328384919	0.0010986185060558708	1.0299150623400948E-6	0.777160358971857	-75.31806877079693	1791.6779337303976	34.69994213459256	20.681731572026433	49.06374647072423	19.165052684954585	2	4	3	5	1	0.12606607434114475	0.3578842806177794	0.2523670836220305	0.26368256141904345	
1040000	-1203.097640767488	-1085.2422251343953	-117.8554156330927	-1085.2422251343953	124.7595747732733	4.32801179924906	0.001031604224161249	0.7302591896680815	0.0010566967724806463	3.238187207611589E-7	0.5364100504142615	-83.23987253362837	3140.2485837810973	384.05510567637936	67.43228747373111	31.60064444710021	29.86421057137454	3	2	4	2	4	0.1556924682738436	0.3578842806177794	0.22274068968933164	0.26368256141904345	
1050000	-1219.8511438190092	-1081.354509577006	-138.49663424200327	-1081.354509577006	185.38826980299183	3.18973072815261	8.139207908516574E-4	0.6715200515082432	8.65967920694999E-4	3.360185452657104E-7	0.6564494673390452	-102.51454839333407	1479.6886182475703	68.50370014493134	102.84183679700416	202.37418196747973	216.77949708691534	8	3	1	2	1	0.1556924682738436	0.34795585940783696	0.30291143912630397	0.19344023319201353	
1060000	-1210.338570143408	-1091.10682513708	-119.23174500632804	-1091.10682513708	115.21884386042925	3.168891379656808	0.0010380984589149944	0.8917444579930741	9.689156645420422E-4	7.55594557147919E-7	0.7936616743277022	-86.762473949479	1418.5285240597273	118.33817149141483	17.780083525781656	47.927195311739574	8.521460272528413	5	2	3	4	1	0.19887607947752434	0.36859346472767057	0.28227383380647036	0.15025662198833278	
1070000	-1208.3443686488672	-1078.7220713489576	-129.62229729990972	-1078.7220713489576	213.85056671334263	4.578594056279608	6.819318622703633E-4	0.5893140323109375	6.378914889931063E-4	2.566157846521627E-7	0.6992527810487529	-91.31360693156077	3599.328282635363	275.0940721628771	62.45803859651943	204.66300049706769	99.75084278651156	2	3	3	3	4	0.2086476219185584	0.3588219222866365	0.24828463737339096	0.1842458184214122	
1080000	-1228.8457725199225	-1083.4408999355994	-145.4048725843231	-1083.4408999355994	254.7765488458819	3.341979287952033	6.506476612345601E-4	0.4289936999047771	6.789613491619109E-4	9.622490146611936E-8	0.4188476838310499	-108.69704173151113	3526.9047684220377	408.4485057625935	218.2855647097352	167.79092688615864	99.79946760733195	5	5	2	2	1	0.2086476219185584	0.33426699589582803	0.27283956376419943	0.1842458184214122	
1090000	-1247.8473150298148	-1081.133065212894	-166.71424981692076	-1081.133065212894	924.8219813207543	4.413785872660666	1.6289535266508212E-4	0.49355361643713236	1.57138689699175E-4	4.1849003073926E-9	0.3979687643586662	-124.60200100666415	3924.3797648493637	4779.584930832261	1124.7119402699238	284.21177662949293	85.00357916331623	6	1	2	5	1	0.1894497596235042	0.3386200891479215	0.27039000835261495	0.20154014287595737	
1100000	-1282.8981906778674	-1097.270779399603	-185.62741127826442	-1097.270779399603	2758.545985657207	4.413785872660666	5.1722720968374225E-5	0.032751342609070776	5.140512249484625E-5	2.1851444555993627E-12	0.028825168285228044	-141.0962527092997	8802.333856430516	14267.876602107603	1706.5810344033603	900.063000596897	299.3017553808396	2	5	2	5	1	0.21641721468649291	0.32494414588785797	0.25709849654968975	0.20154014287595737	
1110000	-1202.3949328089504	-1088.408591668433	-113.98634114051733	-1088.408591668433	63.66423895379377	4.739064380779411	0.002617019494711196	0.5475755156014771	0.002579139262712194	1.0635706233279073E-6	0.39427886039173	-82.70425350349727	673.3846632377156	155.57588885072127	36.868655021169346	9.004844193841214	36.007536853157696	5	2	3	3	2	0.21641721468649291	0.32494414588785797	0.25709849654968975	0.20154014287595737	
1120000	-1172.617783334188	-1083.6588226915153	-88.95896064267266	-1083.6588226915153	29.52154729623608	3.4234838637868537	0.007787974487051986	1.0606990658340474	0.005869486581131609	1.132418250258294E-4	1.3949338389008985	-63.346876885022446	128.36135849301337	36.6822162437999	7.538933011170015	16.71896841839644	13.696945997952502	3	2	4	1	5	0.1860291204016783	0.3553322401726726	0.26057389579566004	0.19806474362998708	
1130000	-1224.7281092742076	-1087.9756213174048	-136.75248795680264	-1087.9756213174048	255.80087132418655	3.734924899733356	7.825913850806974E-4	0.7724125342961508	6.349237914608633E-4	3.6757758813121366E-7	0.853635469790465	-98.58175680398287	6637.143608678648	48.969598787967385	92.29818147402868	148.24240027520898	77.05325939951365	3	1	7	1	3	0.195240947821467	0.3461204127528839	0.26057389579566004	0.19806474362998708	
1140000	-1204.01635364261	-1092.4621168702104	-111.55423677239959	-1092.4621168702104	56.34058187549575	2.907157898420906	0.004101405572735252	0.6526694135168446	0.0027038502556482585	2.064299802632856E-6	0.49984104642384686	-80.91172207155246	771.6388167008529	110.43595659943003	50.601298854147444	57.92578602316452	25.93086726812849	1	7	2	2	3	0.195240947821467	0.3524912052905471	0.2561536616955648	0.1961141851924191	
1150000	-1187.4240262845212	-1079.2874437193725	-108.13658256514864	-1079.2874437193725	38.312688280371596	3.567353906411822	0.006660762154755855	0.982137035716139	0.004997540915455005	1.6385127844472398E-5	0.75288162771727	-75.3772571165151	458.3440582811217	460.89221531714594	43.4559901611361	55.822823824191914	25.15782561220453	1	4	4	1	5	0.195240947821467	0.3460084732060488	0.2626363937800631	0.1961141851924191	
1160000	-1199.9626761987624	-1100.8947611991025	-99.06791499966005	-1100.8947611991025	44.9537058181192	2.5496270344243825	0.004209819887422553	0.626211203458495	0.003858951084942806	5.876953693444428E-6	0.5950685717746798	-70.1429783658315	351.19203599823965	165.70238738809053	18.021153199395783	27.900764296479203	41.811433722568374	2	1	4	3	5	0.21960048807134605	0.3057449039744719	0.24307083065646376	0.23158377729771634	
1170000	-1190.5284254228118	-1079.0820800153356	-111.44634540747631	-1079.0820800153356	117.1561475549628	3.4184100492115164	0.002014100546106623	0.864494424027778	0.0017150283023922097	3.20720913327634E-6	0.954421505863327	-77.15782506183525	1001.8138683146208	298.54312057881305	25.416104592819146	56.87545772409995	88.02613359387873	2	2	6	4	1	0.14991925695130992	0.37542613509450806	0.2703608727136402	0.20429373524053993	
1180000	-1197.71661626172	-1085.1153096429084	-112.60130661881153	-1085.1153096429084	103.67643970183677	3.6449495490333517	0.001092752590104215	0.6473587264931294	0.0011096061684322642	6.375779996971046E-7	0.6747848197554817	-79.16310932971527	1429.4311156146532	1116.398745427738	74.03083329901781	29.97544758531374	7.026460111362029	1	2	3	8	1	0.16653461023563557	0.31562979162768623	0.3135418628961364	0.20429373524053993	
1190000	-1178.1746771501944	-1079.5177602468973	-98.65691690329717	-1079.5177602468973	33.439801522067725	3.6449495490333517	0.005650295644964877	0.983258464757888	0.004234375766486846	1.4616875692126885E-5	0.7962681311197635	-68.91824171264058	371.9738889569159	66.68530070478323	66.67356037663458	41.975108696686476	7.754434403789034	2	3	2	4	4	0.18397251001842702	0.3310679887265978	0.2838467069095315	0.20111279434544177	
1200000	-1184.1841445905686	-1082.351554123867	-101.83259046670177	-1082.351554123867	36.72516409467954	3.850581528108692	0.005085326676217767	1.191764940354251	0.003753418031262508	1.8022428916498165E-5	0.9762927500592444	-68.39122237638576	4715.54071190242	52.86994535957288	24.373833641129025	22.481338044651256	8.634947558833037	2	1	10	1	1	0.18397251001842702	0.34317807916409443	0.2717366164720349	0.20111279434544177	
1210000	-1189.1764921206725	-1088.95262786526	-100.22386425541248	-1088.95262786526	46.22379763184378	4.638024518181849	0.006556271525133486	1.036862797433667	0.0048446420122912025	4.4011744926731325E-5	1.1211933580060962	-71.8615089306536	388.2020898083688	55.96951864461162	38.94085711584651	18.134495219079007	5.598039428136331	1	9	1	1	3	0.1799673483422954	0.34718324084022606	0.2717366164720349	0.20111279434544177	
1220000	-1220.0106055544977	-1083.5337406327058	-136.47686492179204	-1083.5337406327058	149.5997141314714	4.0286914001654015	0.001217832832808228	0.6665370462371901	0.0010141637827786696	6.049306450749703E-7	0.6454785283387791	-98.8638389415922	965.2070997103475	984.7663713303538	493.8787964109901	236.5557623786904	99.86663580725592	3	1	3	3	5	0.1799673483422954	0.34718324084022606	0.2717366164720349	0.20111279434544177	
1230000	-1206.451629033623	-1090.3866384143957	-116.06499061922729	-1090.3866384143957	102.8351488750007	4.441743295472623	0.0015463732682032374	0.5961589583936778	0.001258694314871028	8.363995776221162E-7	0.6314682684254179	-82.54720956613245	1395.977268476068	101.82083537412257	50.500271820880485	15.218791704875946	62.74676540889565	1	4	3	2	5	0.1799673483422954	0.34718324084022606	0.2717366164720349	0.20111279434544177	
1240000	-1178.650999192548	-1087.0200465234307	-91.63095266911728	-1087.0200465234307	28.09028480099445	3.4586319480035486	0.008308800453285517	0.7681282864243713	0.00600655528694317	3.9281576704560875E-5	0.836145673820673	-62.85109694953159	203.57632282082852	45.8565640636685	45.192214755368546	83.27604156380136	0.2805850453346965	2	3	7	1	2	0.2390097322692727	0.2881408569132488	0.2717366164720349	0.20111279434544177	
1250000	-1216.6553297387463	-1079.1052165542292	-137.5501131845172	-1079.1052165542292	196.19296303928078	3.5002861564649685	5.206050640707043E-4	0.6473559540884432	6.73569953345407E-4	1.297826522240382E-7	0.563159044558045	-100.57270268061616	2183.9601869135804	247.64745188731757	416.73811077237553	139.58611488205776	46.643016677076375	2	1	5	5	2	0.2209446549585131	0.35825974044990805	0.2564616075081583	0.16433399708341878	
1260000	-1205.6668080284971	-1083.9513787343014	-121.71542929419569	-1083.9513787343014	249.35207371984225	3.934638943136946	9.429207347816972E-4	0.7284030978881412	8.554252831254141E-4	3.035669084110233E-7	0.5934851300096348	-87.97462144628406	3134.4353975658055	37.363928453378804	34.740524496155246	41.967558671594915	64.09077540855233	3	1	2	1	8	0.18008689081764123	0.3168255328943931	0.2840608003944069	0.219026775893557	
1270000	-1230.2316015715433	-1078.4462635178534	-151.7853380536898	-1078.4462635178534	342.7983506260515	3.562092526380865	6.410459515932756E-4	1.0349941507416438	3.744459670564105E-4	4.11960191396701E-7	1.274787369475786	-110.74046151836663	4162.756325116196	1297.7469057357716	249.1817745516126	215.00348648742425	225.85965517401462	2	3	3	6	1	0.18706107900350596	0.3173954164620612	0.27651672864087407	0.219026775893557	
1280000	-1219.1693405029766	-1079.4999235016749	-139.6694170013017	-1079.4999235016749	248.03015150178803	4.351382094271469	6.545585154991283E-4	0.9220919035416882	5.461859045241833E-4	1.5633577225516592E-7	0.7002561115820195	-102.017208106033	973.7040304075657	1595.7328452786337	50.73523621681516	117.83769905026533	2.860769206622189	4	2	1	6	2	0.20680414459075552	0.3224604844757189	0.28573739742354287	0.18499797350998087	
1290000	-1237.325233176864	-1097.7067595789251	-139.6184735979389	-1097.7067595789251	204.85257498206778	3.999506347333053	8.01800736525333E-4	0.27426704350907194	8.474994732241825E-4	4.9361533470618575E-8	0.25621239316329303	-101.22834827726687	1736.4573890648003	2212.432165493878	1556.1993866279965	94.98304038103578	36.794384277552275	2	1	7	2	3	0.22649734762310886	0.3427992377679408	0.24570544109896764	0.18499797350998087	
1300000	-1216.7956327813433	-1077.9847019326064	-138.810930848737	-1077.9847019326064	234.45478440446936	3.6618086803449104	5.733130601782324E-4	0.4656501162613245	6.209136832039381E-4	1.1299922876453646E-7	0.5409386793661325	-105.9352342543675	871.5309061730013	520.8500117442683	171.54157607498925	20.95274244127805	37.01805390503227	5	5	1	3	1	0.19279504657637936	0.35117934443697363	0.24570544109896764	0.21032016788767754	
1310000	-1212.4329645249845	-1077.0474857011902	-135.38547882379436	-1077.0474857011902	199.8968838174609	3.6618086803449104	0.0010525475492883182	0.841805509461094	7.945507530184078E-4	1.1468967295648556E-6	0.9918187807785935	-98.39495883454052	1075.1100978775312	544.3168332668592	576.1439556634582	167.35917001031737	10.80226530546594	3	8	1	1	2	0.19279504657637936	0.35117934443697363	0.24570544109896764	0.21032016788767754	
1320000	-1200.2445096744648	-1077.9494675141505	-122.29504216031425	-1077.9494675141505	125.47285716236719	3.395031186745266	9.903011515222792E-4	0.8227007383847056	0.001349729072660204	1.1214673451673767E-6	0.8028791559703382	-88.46516354745195	811.4860296563763	132.11096441354752	143.01318629074697	81.5819399545331	96.48459949442461	3	6	1	4	1	0.18106768428661957	0.3548932251616428	0.25371892266405827	0.21032016788767754	
1330000	-1240.538457976995	-1083.0854039464737	-157.45305403052134	-1083.0854039464737	533.320594678203	4.245010954025836	3.059802241872058E-4	0.4811658551758356	3.3387976320133116E-4	2.062120005168826E-8	0.46344535303114537	-120.05577997304806	1107.0528800765178	1079.8697782109498	445.8385580371029	310.8654769837529	47.694626631314314	4	4	1	5	1	0.18106768428661957	0.3198362788980189	0.28877586892768214	0.21032016788767754	
1340000	-1199.0729158202023	-1086.7208032767521	-112.35211254345022	-1086.7208032767521	60.72462537803165	4.145635629936736	0.002364529835807069	0.6202069321544098	0.002071810691781511	1.8507596167797154E-6	0.6182744034425418	-78.01159064281754	2398.165527316688	185.294333436937	99.28271078783597	89.4935244645283	16.190313067017037	1	6	1	1	6	0.13829005147601803	0.3566546852061546	0.294735095430148	0.21032016788767754	
1350000	-1217.2796355168248	-1090.29613217239	-126.98350334443481	-1090.29613217239	128.73700713217065	3.3536819948644014	0.0013128056782036979	0.41435863676458834	0.0013607812653640048	2.820051341439934E-7	0.39991923360288395	-93.38504204612387	1076.0633846669118	169.35363152387364	286.6038041489295	55.28995836734838	55.53663906907607	6	2	2	3	2	0.1732016240763067	0.3052665615239696	0.3112116465120443	0.21032016788767754	
1360000	-1192.2716849049336	-1084.018127867924	-108.25355703700964	-1084.018127867924	53.74917716261057	5.9569626446739035	0.0026886069694783206	0.34632244724554173	0.0029452197032981005	5.386635268047092E-7	0.2560627824820002	-77.98177012492894	337.66264126276866	162.04710893150002	201.70223913025222	36.34404213234247	16.427408345871875	2	5	1	4	3	0.1732016240763067	0.3415530123836255	0.29506913021671066	0.19017623332335526	
1370000	-1187.7639007857306	-1076.0141631309107	-111.74973765481994	-1076.0141631309107	56.080388035379606	4.87601009553063	0.002961351284332475	0.5557557993093756	0.0030360777664653928	3.1214350395356632E-6	0.5540452186315753	-81.81489974922007	300.05356672564176	188.90422867165137	209.2360531167147	23.070068956482896	4.494941779921576	3	4	1	5	2	0.1732016240763067	0.3415530123836255	0.29506913021671066	0.19017623332335526	
1380000	-1220.177585277946	-1080.0092857043214	-140.16829957362464	-1080.0092857043214	254.6470565082325	4.621897311854266	6.067222129877167E-4	1.1227664828083128	6.234625557995239E-4	2.439537137167049E-7	0.8305781914801649	-99.54749834445563	1643.9808383543136	1687.2823463614097	780.9771472164743	81.35943867441232	100.08369107556453	2	3	2	1	7	0.18373397833365934	0.3415530123836255	0.29506913021671066	0.17964387906600263	
1390000	-1185.126891205478	-1080.272338494216	-104.85455271126202	-1080.272338494216	45.95947797805509	4.940940242130535	0.0028634770975066006	0.622452853207853	0.003071784561724124	3.874295095509003E-6	0.6315138169468898	-74.40495077671747	800.7684788911448	88.9929193151655	25.702771640767125	43.88845692557582	19.64983453186345	2	6	3	1	3	0.18373397833365934	0.34989123998348043	0.2604720014151152	0.2059027802677432	
1400000	-1206.1672667861142	-1082.1709958770446	-123.99627090906958	-1082.1709958770446	116.84355954851563	4.634791059221158	0.0019123468981696802	0.7269236551525176	0.0013961448559412046	1.0326918620292817E-6	0.7246776186459647	-88.07440978426668	2909.9881562627256	522.3410616725117	118.33348648805661	63.61254128547989	36.735689632931496	1	1	2	6	5	0.1881072490728441	0.3541336213767933	0.2518563492826176	0.2059027802677432	
1410000	-1223.751599996027	-1096.6880937036826	-127.06350629234424	-1096.6880937036826	133.39594490554663	4.634791059221158	0.0019887059052554916	0.4899894295489441	0.0015262338260760668	6.929535643739429E-7	0.49462941038613834	-91.75423864952626	1040.0515746450747	441.036317711493	188.67229942598615	29.89592318339757	96.13795977533299	1	3	5	1	5	0.21713880569323235	0.3251020647564051	0.2518563492826176	0.2059027802677432	
1420000	-1220.196116777692	-1083.3395897337825	-136.85652704390938	-1083.3395897337825	243.11831933000775	2.831335392877749	8.840985928022239E-4	0.8621886568405663	7.52102756333104E-4	5.951874430007937E-7	0.8653571341393318	-100.68176111265286	620.8112059540256	668.040627555096	140.50317369289195	245.6321439762239	51.8337561579782	6	3	2	1	3	0.18502083780521478	0.35722003264442265	0.2518563492826176	0.2059027802677432	
1430000	-1216.0739653944183	-1079.6777265304509	-136.3962388639674	-1079.6777265304509	229.49714869981452	3.6757422034054046	6.160835359718066E-4	0.6198334981277125	6.687179975549304E-4	9.72274911909543E-8	0.5165114056522676	-97.86241982060244	2180.3753719251	705.2737211970905	1136.676013214644	58.11722535394579	52.27157562165806	1	3	3	3	5	0.151348385883712	0.3296322968497282	0.31311653699881475	0.2059027802677432	
1440000	-1230.5035130171432	-1082.9179295983286	-147.58558341881454	-1082.9179295983286	261.44212677783565	3.2083423008324634	5.481905202889458E-4	0.6611045352311494	4.7623186868041035E-4	1.9058129685067261E-7	0.8411304297467851	-108.80657470282151	1773.6550151824533	1410.9771051983996	500.6206931187892	312.50506856971515	72.57495417443384	4	2	1	5	3	0.151348385883712	0.3644744041624287	0.27827442968611427	0.2059027802677432	
1450000	-1187.7954934241884	-1078.0178827516893	-109.77761067249904	-1078.0178827516893	47.85875432542175	3.2083423008324634	0.004195655716913168	0.6124416103892962	0.0036231979873848105	2.6431007038050543E-6	0.4585637070397467	-80.73823043105035	329.6434979527695	44.96573131874965	86.98909897237183	54.92498133716458	1.5294525147318419	7	1	2	4	1	0.17815370825138382	0.33766908179475685	0.2658428968117553	0.21833431314210217	
1460000	-1198.2978346287925	-1089.4116104945106	-108.88622413428192	-1089.4116104945106	54.02465859779123	2.889917067587951	0.0031045143811800047	0.5092562021303872	0.002815552355840898	1.2862376225412726E-6	0.4083394068245328	-79.53940081564687	524.3992576850561	165.70026641624597	39.917162274090295	49.709173771289386	17.33447166769862	3	2	6	1	3	0.1798509496109213	0.3188552855734762	0.3112546439690898	0.19003912084651084	
1470000	-1188.5719611342022	-1083.336340549336	-105.23562058486613	-1083.336340549336	37.380999009021366	4.841172677036404	0.006113534241021068	0.9988799162233752	0.004916622542188633	2.3346741358717156E-5	0.8104896388606001	-76.66355917191537	140.36544502176784	127.41728368215043	75.99297214860707	11.468571040700004	14.09451598734094	2	7	2	2	2	0.18663269210187264	0.3188552855734762	0.3112546439690898	0.1832573783555595	
1480000	-1199.3945145061666	-1090.222813885395	-109.17170062077157	-1090.222813885395	57.8361200508165	4.153372451484761	0.0034987791501258116	0.5885621218396281	0.0030763708635957107	3.664928546143158E-6	0.5890176142963208	-79.57128839499573	436.7175052860695	137.47661474186123	111.52575072869409	7.023189158142313	14.077140272627897	3	3	5	1	3	0.1899631110369756	0.28280640625272335	0.30792422503398686	0.21930625767631237	
1490000	-1240.1284837559156	-1087.1063416700863	-153.0221420858293	-1087.1063416700863	369.4821653582021	5.20673152942369	3.8461387314167177E-4	0.6283561525206643	3.1408630490362165E-4	5.293132020729642E-8	0.6352825571483203	-109.38753311389621	2886.643876248311	442.3437537463388	414.2923620790282	212.0360404808995	1170.9292865944954	2	2	1	9	1	0.18301661906673378	0.35435557634499865	0.2763174283543207	0.18631037623394506	
1500000	-1278.5214024643997	-1091.936536222995	-186.58486624140457	-1091.936536222995	2373.0344684849742	3.080327987579412	6.738029896963018E-5	0.20692859405826192	6.676332905598253E-5	1.7287085022479745E-10	0.19804525813307303	-140.4612103358848	9361.232794692874	5270.720702514825	3365.9857246468623	2805.2952834770026	952.8728098978905	2	2	7	1	3	0.16564589984552947	0.35435557634499865	0.29368814757552497	0.18631037623394506	
1510000	-1243.7110052101966	-1077.4814922836952	-166.22951292650146	-1077.4814922836952	575.5647894798798	3.745574504924433	2.3333386977349358E-4	0.9005001154311948	2.2607859771241615E-4	2.3851356810418943E-8	0.6842594793149391	-120.10899560944499	18120.767083736013	1920.0629246044268	1054.5798054406005	771.8782340951439	314.7405812880718	3	4	4	2	2	0.22058707045639164	0.29941440573413647	0.26343478175683943	0.2165637420526306	
1520000	-1217.2534423402694	-1085.8599668736138	-131.39347546665567	-1085.8599668736138	222.51082466687976	2.9576482339873262	6.968433045024318E-4	0.6756050288605412	6.677672678163673E-4	2.543575098493338E-7	0.7006010423588942	-97.66446326795182	1085.3345729872551	294.1014777015419	23.83941099749335	73.33378982228749	44.957099559858555	3	5	2	3	2	0.22058707045639164	0.30091143415771787	0.26343478175683943	0.21506671362904917	
1530000	-1195.4348738497063	-1085.422500154336	-110.01237369537024	-1085.422500154336	71.76631823359408	3.8434464995353483	0.003178908695803212	0.9838604482362108	0.0025705132901914563	5.045669180651762E-6	0.832595712612338	-79.21277361744218	489.2003366532579	34.248100059576814	68.81788703777151	31.08748407366441	26.253986146703326	4	1	5	1	4	0.22058707045639164	0.3396053144175182	0.25534941395733995	0.18445820116874834	
1540000	-1201.2545768986533	-1087.1531949421264	-114.1013819565268	-1087.1531949421264	67.27276135910024	3.3428194217869076	0.0031439943386295634	0.8688909924327669	0.002607965846533219	4.559901067169271E-6	0.8052929033086644	-80.70698978673276	549.5265181627421	90.66313142554809	188.4449094350647	113.03856438192526	16.419857029521012	2	8	2	1	2	0.22058707045639164	0.33618535176504133	0.25534941395733995	0.18787816382122519	
1550000	-1225.8313585467038	-1083.8064037561062	-142.02495479059755	-1083.8064037561062	239.59939952726444	3.3428194217869076	6.281625853226034E-4	0.42350632641869196	5.955537595625663E-4	7.157080285302481E-8	0.47676247561120927	-100.13200125182817	11886.86724982323	309.7997441857333	968.743130435925	85.24309725458492	86.19827588446908	2	3	3	3	4	0.2069710608162243	0.352880751174151	0.2639467249368824	0.1762014630727404	
1560000	-1253.1757276758444	-1096.183336464789	-156.99239121105558	-1096.183336464789	651.2373865572331	4.278620955561014	2.2850752763665125E-4	0.11177012282262046	2.3282494854113018E-4	4.4008000143675156E-10	0.08941066817364049	-116.39310293961108	1819.281462075628	2423.674192495092	3367.418208482834	119.29040697666278	172.62415278737924	3	5	2	3	2	0.2069710608162243	0.3428735997689371	0.23292072946701675	0.21723460994781998	
1570000	-1213.806009357752	-1090.0423480007528	-123.76366135699918	-1090.0423480007528	99.22614963156752	3.919610256970993	0.0021939352753816204	0.45930781063835036	0.001956296201621716	1.2868998990705484E-6	0.5277319914395281	-90.31522015477861	455.45332570702556	579.9449068968527	84.50755282557137	138.07111465907371	39.913948036285106	2	4	5	2	2	0.2069710608162243	0.3428735997689371	0.23292072946701675	0.21723460994781998	
1580000	-1197.8570419655052	-1084.9518999213437	-112.90514204416154	-1084.9518999213437	98.71509943280014	3.5992742648697655	0.0020749941401411597	0.7211656652913923	0.0019076498739060857	1.344741664913226E-6	0.618267753130762	-75.4087283903516	2579.4928954034513	1551.3988799933088	547.9953861581571	7.452994745341297	16.611524160108033	1	2	1	2	9	0.1568306601181398	0.34099784007165845	0.2720946968832584	0.2300768029269415	
1590000	-1209.8720842118641	-1086.3986190062362	-123.47346520562796	-1086.3986190062362	81.38832721332741	4.20189929543213	0.0017582445358025106	0.4596019532018314	0.0018741647704846197	1.072765992256071E-6	0.6023784418173583	-86.27672304956076	1393.0917743047646	1194.3106728820649	305.4789424607298	238.82559067110896	75.36245870541842	1	1	1	3	9	0.18849012749348834	0.3497569480360109	0.2720946968832584	0.1896582275872405	
1600000	-1207.6148935240062	-1083.281474073115	-124.33341945089114	-1083.281474073115	143.47725246305032	3.6586480390860374	0.0011872013429964985	0.7021643842921227	0.001147484239103907	8.181176379054208E-7	0.7066368394956668	-88.46888538730369	972.6162894608356	1201.2755808244115	188.05710160164824	36.602935239466305	62.44824789107756	1	2	4	2	6	0.1852411283839454	0.3497569480360109	0.25654928148341805	0.20845264209662376	
1610000	-1217.6603152482767	-1087.9470861796124	-129.71322906866433	-1087.9470861796124	161.49459094813005	4.24949886300253	0.0015050529595650895	0.9214930162591534	8.706857090831883E-4	4.2625915303977275E-7	0.6629233226863448	-92.20253021995381	7135.434847504288	119.16974594993883	112.60061870418261	59.71986251473102	54.349398581849286	1	2	8	2	2	0.20104373691830893	0.3199497904828954	0.26016669751124666	0.21883977508754704	
1620000	-1215.6292676868293	-1084.9701885373054	-130.6590791495238	-1084.9701885373054	151.28082726871617	3.9422290331822314	7.330829110778209E-4	0.49693022960899264	7.89042034600727E-4	1.6796135666306356E-7	0.5182369690097862	-91.5847028953396	1362.593213184686	615.9141473448598	842.1884629610313	676.8473526093034	42.125549769296875	2	2	2	1	8	0.18272573329506656	0.3382677941061378	0.25727324676279734	0.2217332258359964	
1630000	-1198.0643446803674	-1078.8148803862734	-119.24946429409395	-1078.8148803862734	74.37360119271321	4.200180903537004	0.0025354801111410765	0.6108906493938425	0.0023814583514645167	1.9316098802830413E-6	0.6072846238375449	-85.75652490231562	251.40541595006877	93.22921148686706	142.35063414478464	338.7851122576739	30.830656790040646	2	1	3	1	8	0.17277449562251304	0.3382677941061378	0.29793698452701184	0.1910207257443354	
1640000	-1232.8180032880534	-1082.5118374471779	-150.3061658408755	-1082.5118374471779	757.8300356223992	4.634638387656747	1.7505429644295466E-4	0.611040744824614	2.001085696218189E-4	1.1924011786745806E-8	0.5148064836402769	-108.1579813293535	15839.614945943438	3408.414583191093	23.222333432072187	52.23040258233169	115.99576162571267	3	4	3	2	3	0.1715547989416207	0.31781452059192683	0.2991566812079042	0.21147399925854632	
1650000	-1183.972323585206	-1080.8222765614219	-103.15004702378403	-1080.8222765614219	45.769050143291146	4.603695170627082	0.0025427726018728987	0.6253906999062985	0.002561530867600272	3.4554172598411215E-6	0.6489958229590751	-71.40058440905001	1285.3561808851732	300.7443818165888	25.97861335150276	30.865467236454595	18.830203633603094	1	2	1	5	6	0.17368172915450508	0.31781452059192683	0.30258837844722825	0.2059153718063379	
1660000	-1213.2191941272604	-1083.830668885298	-129.3885252419622	-1083.830668885298	156.19412745595142	3.4365699658420614	0.0011229881179269866	0.7510682103035613	0.0010922055047112922	1.0920477686201248E-6	0.8294861741353491	-93.57522360835279	946.4269984376812	534.4221442990939	295.95250916465125	190.03591905174537	30.178725927254426	2	2	1	6	4	0.17368172915450508	0.31781452059192683	0.30258837844722825	0.2059153718063379	
1670000	-1182.2702799245867	-1082.2923646141244	-99.9779153104624	-1082.2923646141244	32.411626326276874	3.4365699658420614	0.006326009800134093	0.8536898146049837	0.0049048887176323976	2.4165078100043187E-5	0.8363441014805763	-67.12040136860344	4687.61239852661	440.34316236325174	27.526277597088527	9.487869015568402	4.750545549236194	1	2	7	3	2	0.20360877250757975	0.3337121374623217	0.2726613350941536	0.190017754935943	
1680000	-1193.1574910895665	-1090.7213219736925	-102.43616911587394	-1090.7213219736925	28.789338119130782	2.7165331059963767	0.007166837683751682	0.8719179447422493	0.005475876622115945	2.267921509397424E-5	0.8342670869410892	-74.3007886779148	491.8767837549733	77.79865709477313	21.955403640867324	23.263547323749023	12.71532778467694	3	1	1	9	1	0.18214361085634007	0.2999730026834458	0.3180053630281392	0.199878023432073	
1690000	-1194.5597661694821	-1082.5907279575729	-111.96903821190918	-1082.5907279575729	56.337835488755665	3.5842383422610533	0.002200440804994216	0.7136294015604272	0.0024218719250179576	3.300123571918201E-6	0.767924561036654	-78.94252304039141	768.182503303324	89.12522020820072	48.28011218009168	124.20638933176281	52.3882543583598	2	2	1	2	8	0.18214361085634007	0.2999730026834458	0.3180053630281392	0.199878023432073	
1700000	-1208.294656868119	-1082.2298045191242	-126.06485234899492	-1082.2298045191242	153.0731999046668	4.169950677462625	0.0011126237471428845	0.6445912631221967	9.794746988156643E-4	4.953356429113625E-7	0.6879076816035147	-90.84963400804686	1985.5754824792375	751.4881324031385	46.83053412856521	40.99769065849083	68.64526369074194	3	2	1	2	7	0.18214361085634007	0.2999730026834458	0.3180053630281392	0.199878023432073	
1710000	-1189.766424380589	-1079.237529330207	-110.5288950503819	-1079.237529330207	97.94964505899671	4.2130496995717595	0.001684151885762678	0.7007290335746595	0.001351925962096414	9.374951375586781E-7	0.6487977079985928	-75.97793825143181	2653.642063300954	542.2015097628346	28.0983888776941	39.62445093988992	29.82468444031271	2	1	4	5	3	0.18214361085634007	0.368463772536331	0.24951459317525398	0.199878023432073	
1720000	-1194.5810417803052	-1079.6466747840714	-114.93436699623393	-1079.6466747840714	46.909352833045425	4.032538733635935	0.0033591951824519014	0.9415852516256612	0.0031391560790315983	5.463707034324025E-6	0.7974738570760491	-79.11298807589611	1235.181342891622	439.66741622515565	79.11089462304597	33.82015317196521	97.30474269885465	2	2	1	8	2	0.20064789764862845	0.368463772536331	0.24951459317525398	0.18137373663978462	
1730000	-1207.8092070518614	-1077.6534061724028	-130.15580087945852	-1077.6534061724028	175.43041658383177	3.8329086231925573	9.873532221628563E-4	0.5465186139750767	9.117335646438957E-4	2.1899912528633188E-7	0.514327694764996	-94.75839217620882	1109.2000284425744	1416.230286731634	9.307434841439697	32.49114828821084	39.49398911141118	5	2	1	6	1	0.14927344011735955	0.3626740580582532	0.28868601660306953	0.19936648522131573	
1740000	-1248.1806664434012	-1083.5790642664572	-164.60160217694386	-1083.5790642664572	901.3808482667833	3.8329086231925573	1.522274855269364E-4	0.7950103390182395	1.1973622011774485E-4	1.558133621665848E-8	0.8478934659313019	-121.18671835492353	8235.752224269441	857.9204255326887	923.7702362150068	674.6773906212686	89.99878838585819	4	2	2	5	2	0.14927344011735955	0.3409133062898735	0.33909318063619615	0.1707200729565688	
1750000	-1240.8220523103244	-1084.9050267294263	-155.91702558089816	-1084.9050267294263	600.0910937812644	3.3772166663889833	2.5657486709910137E-4	0.6935477194269172	2.684131193793161E-4	4.1402744821048995E-8	0.6960511283791698	-111.22997750958285	3267.750323252527	1232.7651885304822	3582.5374594065347	581.521589259631	365.4693538708918	2	1	1	4	7	0.18976168791448822	0.31845630738980024	0.32106193173914066	0.1707200729565688	
1760000	-1231.928830425732	-1093.4354642590881	-138.49336616664402	-1093.4354642590881	272.0796633675665	4.298303822844649	4.6951454572931436E-4	0.8048928168499658	4.980551327372745E-4	1.4326664533995036E-7	0.7383368448059131	-99.2900756103421	3581.1998195805545	1598.4803464783292	195.25914416840868	164.3592695242122	42.21565950694649	3	2	1	2	7	0.18976168791448822	0.31845630738980024	0.31395342624476025	0.17782857845094918	
1770000	-1217.4640107491953	-1081.6785679729396	-135.78544277625573	-1081.6785679729396	177.68481286847154	3.1268806638353084	7.439041866480183E-4	0.7970196164135437	8.18701964712635E-4	4.952457482773099E-7	0.8404891753340391	-98.10573243727082	1731.4829488392193	827.9301961961002	190.71768031590034	211.84257874953954	129.12792064840264	1	4	3	4	3	0.17937109760650544	0.3434900228459861	0.29600433483315836	0.18113454471434795	
1780000	-1211.3086342123486	-1087.891815747506	-123.41681846484265	-1087.891815747506	121.52527422154623	2.5618666913779777	0.001144585531260351	0.4433616430586778	0.0012526928523392093	4.988566454449336E-7	0.5403161284998844	-88.69575675054595	4652.770873307477	132.92463109451506	66.58417724118488	118.54205373752852	5.448493660496197	3	5	2	4	1	0.17937109760650544	0.3434900228459861	0.2756348341005358	0.20150404544697048	
1790000	-1224.2454434656474	-1092.409129866117	-131.83631359953057	-1092.409129866117	213.58293768128397	3.454755726571375	0.0010889639650155185	0.568399632786419	9.053542014227044E-4	2.1331819283313712E-7	0.47117997734563527	-92.43792913575298	3065.8723330096063	1682.5981566583507	1536.2095523324726	53.79401000229051	39.03535225067173	3	1	1	1	9	0.17937109760650544	0.3535170721761554	0.2656077847703665	0.20150404544697048	
1800000	-1231.042169946098	-1086.2544796362397	-144.78769030985845	-1086.2544796362397	275.93495536514195	3.454755726571375	6.324305394568292E-4	0.8029606033542878	5.936446776086677E-4	1.4748172594707075E-7	0.6395298136540767	-103.93683038778273	4174.577129707819	3144.5066255027355	213.8320840979305	213.08749989682414	93.03147532787204	1	3	2	3	6	0.17937109760650544	0.3844212829892173	0.2656077847703665	0.17059983463390857	
1810000	-1194.699861499104	-1085.276698075413	-109.42316342369098	-1085.276698075413	81.36885783379725	3.690249352809361	0.002132188490227106	1.0594076149984732	0.0014846608630943792	2.149702147409667E-6	0.8605649223892262	-80.80897955579391	653.2792334031656	62.12672901274449	44.74916786375592	10.124884420948934	3.4836217767785054	4	5	2	3	1	0.17937109760650544	0.3946469170488117	0.2656077847703665	0.16037420057431415	
1820000	-1193.0723975304272	-1087.84141141843	-105.2309861119972	-1087.84141141843	59.063210055081456	3.8375491184325656	0.003168168832204543	0.8062749640131321	0.0022791674278573107	6.067856738728506E-6	0.9506993295402772	-77.6932676785311	273.6851087362688	85.07140605878558	38.519031483368636	25.508028092378517	7.048191799124187	4	2	2	6	1	0.16295842468579907	0.3200145778780751	0.34024012394110315	0.1767868734950205	
1830000	-1206.2079743720044	-1074.1377009477117	-132.07027342429276	-1074.1377009477117	164.9542537668323	4.771516027286008	0.0018978618100229212	0.8641754772314938	0.001180627802212991	1.528203963586601E-6	0.8163273097263888	-95.63960056179467	799.586215553785	366.63294414218615	295.49329760729444	214.86003766157359	78.48241855017135	1	9	1	1	3	0.2136941641481923	0.3200145778780751	0.2895043844787099	0.1767868734950205	
1840000	-1210.7566227841974	-1086.7407394251102	-124.0158833590872	-1086.7407394251102	111.75980795877489	4.039748956869094	0.0011198653372543371	0.4165659608552258	0.001183017764968243	1.9980186639509896E-7	0.38515217709820593	-88.4080185365655	3978.431010082789	477.12540333789434	199.31304195995187	18.748597966846514	37.27338592282362	1	3	3	3	5	0.1971182296125974	0.3548062187966545	0.2712886780957254	0.1767868734950205	
1850000	-1232.2748373948657	-1090.0393415807212	-142.23549581414463	-1090.0393415807212	208.39705101813672	3.1728545608744385	0.0012506580117855716	1.079293159343977	6.368564561853985E-4	3.3819064686796996E-7	0.8394724964615161	-104.41410297861718	1546.318878219798	663.9623266901741	336.46132294782575	145.9926810610993	81.36056123953433	1	7	2	2	3	0.1975859859318179	0.3548062187966545	0.2708209217765049	0.1767868734950205	
1860000	-1183.7293291844633	-1086.5154694392913	-97.21385974517193	-1086.5154694392913	40.18708624773142	2.751984525466661	0.00427036129005554	0.5637847358586631	0.004669009106161725	7.87137481507335E-6	0.5602270921322025	-70.93710215634188	199.937790976475	128.90663830928466	21.12383723884711	23.88145017950964	13.16376577743987	2	2	8	1	2	0.1975859859318179	0.35808529497206487	0.2723814587178825	0.17194726037823257	
1870000	-1211.725090224463	-1088.3589090596747	-123.36618116478833	-1088.3589090596747	72.73151807191005	3.826404015405824	0.0028044421431673416	0.8031776793291656	0.002897482123224624	6.259343537807917E-6	0.7946024162016696	-89.65774884346463	243.48180293329585	313.99516656595586	161.18611953490193	124.32517789605808	152.26221466465867	4	1	3	3	4	0.1975859859318179	0.30223093621190816	0.2976946329901183	0.2024884448661535	
1880000	-1195.8636059698501	-1089.1095462392643	-106.75405973058585	-1089.1095462392643	52.26226035022465	3.1324988272213954	0.004547100489292688	0.5260510692592487	0.003312111195837169	3.2111661189692996E-6	0.5075406518441983	-76.33454469916225	500.8915943071595	636.4528005897541	39.72735713991883	27.965120549664434	10.287018435281347	1	3	8	2	1	0.1975859859318179	0.3449669448869649	0.2976946329901183	0.15975243619109677	
1890000	-1204.9886128457547	-1091.7476165063954	-113.24099633935937	-1091.7476165063954	67.5431957196388	3.5091954175523554	0.0023946690694573378	0.3985936752801861	0.002433718711215444	1.1081939789970141E-6	0.4397854526544202	-82.98576068336085	490.837216702985	101.26179500058302	141.00059738829887	15.060584671724238	31.618342906840557	3	3	5	2	2	0.20254831827439868	0.3400046125443841	0.2976946329901183	0.15975243619109677	
1900000	-1181.6729214228624	-1081.7486008708609	-99.92432055200143	-1081.7486008708609	29.01116655641936	3.8616321309426933	0.005981622335056578	0.7545747683973592	0.006192408992458259	2.680921907930634E-5	0.7385814134438695	-71.28468929973222	125.13249273101371	196.78650700787412	27.131071772248614	14.698756518842929	34.370463831412756	4	1	1	2	7	0.19434604197146793	0.3482068888473148	0.2549856231608777	0.2024614460203374	
1910000	-1195.1635052802635	-1089.5484884503699	-105.61501682989359	-1089.5484884503699	46.62016519792666	3.8616321309426933	0.005881683940197006	0.8758081553912972	0.004072520360597265	3.726990525886344E-5	1.120006197675265	-70.6807988399335	1443.170247679043	240.76353501585896	301.9312674977246	42.921241768378884	15.572695567288038	1	2	1	5	6	0.19434604197146793	0.3482068888473148	0.2549856231608777	0.2024614460203374	
1920000	-1187.9642027348277	-1074.2721244322172	-113.69207830261055	-1074.2721244322172	80.05110055774242	4.154664970867715	0.0022955391160651714	1.1500103225129832	0.0015008170791043806	1.7107070518761917E-6	0.8032432981645965	-79.50749205334543	968.8785692392665	845.9268145621697	22.21744081901287	8.560203089452951	23.273079178897323	2	3	4	2	4	0.19434604197146793	0.3482068888473148	0.2549856231608777	0.2024614460203374	
1930000	-1177.2929965627861	-1077.4082462449298	-99.8847503178562	-1077.4082462449298	34.574452194020665	3.312926451413684	0.005438560298558965	1.1723414763686475	0.003820049955727101	1.3191348314763247E-5	0.8269617780550111	-66.37294061298593	696.9558876505016	396.4154116889007	103.42620870948835	16.15568862832614	28.959976957603086	1	1	2	10	1	0.19434604197146793	0.3482068888473148	0.2549856231608777	0.2024614460203374	
1940000	-1198.0420302972464	-1082.40508572916	-115.63694456808636	-1082.40508572916	91.89140444054865	3.158124685666255	0.002893206050380539	1.2469224446941227	0.002088904297682387	4.88988016701986E-6	1.0319681167387638	-84.84613391484586	322.3807603693153	140.7135059812383	62.00618944255878	30.86363260574602	29.446533261611496	2	3	1	1	8	0.22467621913601235	0.35653176381458573	0.2548059846364919	0.1639860324129078	
1950000	-1240.0587350265816	-1080.6390263982964	-159.41970862828524	-1080.6390263982964	709.2832627095333	5.0643717073943195	1.3449107186391752E-4	1.1712851885128341	1.2772534768048892E-4	3.220646580502245E-8	1.0177829228520103	-115.74691933888772	5596.518640372458	4210.891653654177	1011.3114282114624	164.09351329364526	20.40819616125573	5	1	2	6	1	0.18414211119661594	0.3217374893858368	0.3301343670046373	0.1639860324129078	
1960000	-1241.6575480670651	-1093.3424013705092	-148.315146696556	-1093.3424013705092	348.2077929194937	6.236343381321319	5.008934590412135E-4	0.5997149090613901	4.3674899544670156E-4	5.162104618219727E-8	0.5348657917414408	-108.81682430242651	2483.7198640283214	390.87830621350963	280.2909850961328	321.2613470931205	384.6114191322068	5	2	5	1	2	0.17036593886516765	0.34018297941139475	0.2800345960957129	0.20941648562772255	
1970000	-1200.2962444937857	-1085.4967127296761	-114.7995317641096	-1085.4967127296761	83.54090082362603	3.6058057764422755	0.0030036025522744117	0.8586437619141202	0.002623768544592484	7.689476727542596E-6	0.9239944599145322	-83.63394468318745	205.87797884047305	261.13405626087746	100.7783402066528	81.9004415503301	7.4761016284540895	1	1	8	4	1	0.16384074450447142	0.34018297941139475	0.28655979045640917	0.20941648562772255	
1980000	-1221.3989216305542	-1087.872156607398	-133.52676502315617	-1087.872156607398	215.56126366755993	5.206897378818382	0.001106437067726536	0.8322608607710924	0.00102510503721587	9.924862226787682E-7	0.8358506472029732	-94.39200083282178	1927.636578907854	1470.6422349728484	217.05276300748457	201.76677262752233	85.33802713334862	2	1	5	2	5	0.16384074450447142	0.33043598635524146	0.3025771327363837	0.20314613640390128	
1990000	-1205.5748222302243	-1085.6178135122136	-119.9570087180106	-1085.6178135122136	109.73764709155577	3.754574826586314	0.0016656267143737228	0.6634859744258129	0.001444683326928512	1.1074228707601728E-6	0.7273764302768053	-88.28784817668522	777.0530718666274	87.58021855334533	116.9333829227416	70.19587930772772	2.5769254903394576	5	2	4	3	1	0.17008972225389285	0.34401920413324066	0.28274493720896304	0.20314613640390128	
2000000	-1206.4740960799782	-1082.4663507109626	-124.0077453690155	-1082.4663507109626	142.12602719522226	3.6065506402947913	0.0011103359442232192	0.8333980437329759	9.321847760331904E-4	4.981188606043526E-7	0.6789349300816344	-90.82884805282721	1189.9677345186828	745.5098430395075	301.68419476282105	4.442706858679424	3.844070039941054	1	2	9	1	2	0.17221879252382077	0.34401920413324066	0.28274493720896304	0.20101706613397335	
2010000	-1203.944106162595	-1073.1157839444638	-130.82832221813123	-1073.1157839444638	154.06653949913527	4.1724543249659805	0.001305825099144407	0.9622167683427217	0.00117137746340856	1.1019772345907864E-6	0.8045738498423523	-93.53299386142324	1516.409357847474	175.02477749285123	103.06722897244661	171.53541878834332	250.67222594683835	2	3	1	7	2	0.1731640177775357	0.34401920413324066	0.2817997119552481	0.20101706613397335	
2020000	-1212.751746242815	-1097.6693543352992	-115.08239190751576	-1097.6693543352992	95.80953858491475	4.1724543249659805	0.0015839328356389646	0.5076831427618455	0.001750011389083173	8.25619523861832E-7	0.4845093012623691	-83.88975429002431	397.3989583262945	617.2755207107513	38.70459132471628	41.9559149245135	13.314457242876665	1	2	8	3	1	0.1806474998058844	0.34401920413324066	0.2743162299268994	0.20101706613397335	
2030000	-1228.4530719724241	-1083.8303759371065	-144.62269603531763	-1083.8303759371065	369.28378982180567	4.160481804394584	4.746674948696463E-4	0.8483695627096992	4.242746365790083E-4	1.782572478640648E-7	0.9845435256592308	-101.01129253487943	10432.648626360864	1816.7173048124087	126.43947550265517	64.531687666266	279.2834725016749	2	1	9	2	1	0.20681081369328722	0.31942516860738224	0.22995676481284485	0.24380725288648347	
2040000	-1206.7807262993533	-1098.1511100129687	-108.62961628638463	-1098.1511100129687	82.47559778802021	3.443881765527943	0.001891411633469329	0.34156301840705566	0.0019740520419879704	4.761038641425195E-7	0.3315292335141881	-76.34806594496297	1932.8071556376412	302.83655937947594	39.004604185031916	54.19377833531561	30.697008606843028	2	1	6	5	1	0.20681081369328722	0.31820201973312173	0.32331484276662864	0.15167232380696022	
2050000	-1220.9008422532067	-1084.2276157004962	-136.67322655271056	-1084.2276157004962	236.82638853391845	4.691523092901988	6.263069125922373E-4	0.49387184008333207	5.990092340320825E-4	9.921209902088772E-8	0.4606588529862704	-100.29219345548142	2541.460165594307	196.7365046641943	180.330407751762	104.97851501917184	157.57268689230432	4	4	2	4	1	0.2083274137870022	0.29145526327883103	0.3217982426729136	0.17841908026125092	
2060000	-1210.1525064444863	-1078.9115884845733	-131.24091795991305	-1078.9115884845733	163.74571693024362	4.691523092901988	0.0012382010074666605	0.7539134749113245	9.020452092888118E-4	3.779301551822834E-7	0.6795328430048634	-95.8809156952845	1813.109041137038	293.7583781109511	93.7736709155004	58.541017780782774	92.92698521688206	4	2	1	1	7	0.1522282256404756	0.3475544514253576	0.3217982426729136	0.17841908026125092	
2070000	-1221.2112601145755	-1093.172222062056	-128.0390380525193	-1093.172222062056	114.16217533397088	4.492505362697847	0.0014227183764717172	0.0727164725175896	0.0014080618373446963	8.02062231696439E-9	0.06311676162045332	-93.48880449742734	869.7424880360226	704.5877255291352	376.72692289066225	260.2016642325786	124.3683991737774	2	2	3	1	7	0.1540022223081693	0.3475544514253576	0.32002424600521995	0.17841908026125092	
2080000	-1261.6598446827416	-1101.5018928732823	-160.15795180945923	-1101.5018928732823	501.51224844155877	5.361981157871067	3.628753820625148E-4	0.03179572541863726	3.6466098031091203E-4	1.4522899853328474E-10	0.03323240672785766	-117.5453441911773	11873.705595101817	3518.8235476672094	1217.4677719851124	722.4442293276687	400.2586732512196	1	4	3	4	3	0.15589097237955044	0.3842058018285039	0.26683456285795004	0.1930686629339934	
2090000	-1241.053008041896	-1086.3567882490856	-154.69621979281027	-1086.3567882490856	464.8718142075979	3.332630106062366	4.387331546243725E-4	0.38503979935281596	3.946620194831139E-4	2.746197843770245E-8	0.37963540027531717	-115.08221967358216	870.9211601388238	1748.2910210417201	1100.549946467996	543.0636151757652	276.1447346996059	1	5	2	4	3	0.17223469538777722	0.35014305719677696	0.24585619935397168	0.23176604806147186	
2100000	-1204.3918972999104	-1081.4587054527292	-122.93319184718129	-1081.4587054527292	144.47067842107492	4.69659997270552	0.001617490457857108	0.8961177617598943	9.635724163171759E-4	2.2532219937357984E-6	1.1679204140051647	-89.19890511597465	3210.1082794747813	67.62778621544018	33.13725383091782	30.859442607504715	36.359071686801194	4	7	1	1	2	0.17223469538777722	0.35014305719677696	0.24585619935397168	0.23176604806147186	
2110000	-1186.8566488117226	-1078.0448751800213	-108.81177363170131	-1078.0448751800213	67.24243820296756	4.69659997270552	0.002812617144645079	0.8491181001912627	0.002040072099971893	5.746995644457799E-6	1.017773253370219	-77.89027358705607	1171.4001197889893	25.74838965191666	21.46018854820054	32.58061174274585	30.75730680372749	5	3	1	1	5	0.17223469538777722	0.3629498036620167	0.29802425224947826	0.16679124870072556	
2120000	-1189.3450339187389	-1085.6573665730527	-103.68766734568624	-1085.6573665730527	47.018005549863915	3.65694784706644	0.0031078454928049532	0.5993633717234038	0.002895369419306799	3.1423108637265303E-6	0.5852670104777892	-76.10387807392947	380.3536419924539	13.291204495505616	19.328941887307945	43.27753451783302	4.998232727904619	6	4	2	2	1	0.2252517532250406	0.27583966384759556	0.3022492500526877	0.1966593328746738	
2130000	-1230.135943837596	-1084.2393055865696	-145.89663825102636	-1084.2393055865696	338.7785281989467	4.001649675269827	5.554445246386525E-4	0.6715081211098246	4.471943356856804E-4	5.4138152988501796E-8	0.5418445337969887	-105.92387266842127	1108.4169544438187	543.597431273607	1445.970283048592	309.6486018308294	118.92863924206843	4	2	1	1	7	0.22168592153769384	0.30746883233129385	0.2947101486221719	0.1761350975088381	
2140000	-1220.427117927384	-1081.7140127643293	-138.7131051630547	-1081.7140127643293	238.53595289333063	3.9632534280887266	6.532138444929639E-4	1.1556611298272974	5.876527582874873E-4	2.600864422295379E-7	0.8406669957738695	-100.72246591762799	4010.4853298746275	352.7786890611578	167.0326742150592	54.0690285268244	61.617600581762716	5	3	1	1	5	0.22168592153769384	0.2767681959449069	0.2947101486221719	0.20683573389522503	
2150000	-1205.7445103121772	-1083.6189610568067	-122.12554925537052	-1083.6189610568067	130.72881468267107	4.591369288697631	0.0012713630293603004	0.7943773820495547	0.0012101254928168622	8.307140491188527E-7	0.668018001698181	-86.75689881925472	1648.3290880507943	647.2688889539462	41.306736706545266	57.005830469884785	57.62851203368507	3	1	1	3	7	0.2029391820044636	0.3323633046722655	0.2947101486221719	0.16998736470109668	
2160000	-1199.6807895311517	-1082.3005400868783	-117.38024944427337	-1082.3005400868783	146.54549511672036	4.591369288697631	0.002268803573719875	1.085731970023209	0.0015641346675888193	6.394733905908734E-6	1.2391365363923281	-82.19267882935848	484.79078153522676	406.3722305252093	241.22823243475136	36.08078254736575	64.3674937190568	2	2	1	8	2	0.1995870854809689	0.3357154011957602	0.2947101486221719	0.16998736470109668	
2170000	-1241.382512792778	-1082.6897526717312	-158.69276012104675	-1082.6897526717312	697.6140762616558	4.591369288697631	2.3180928975391753E-4	0.7852968491216857	1.859907351073429E-4	1.2328590182352882E-8	0.6058659400448094	-114.15945159351632	4647.312665810388	5551.342827623206	147.70631598360384	445.45663886443475	112.26229857636194	3	2	4	4	2	0.1796328208513419	0.34910215986129	0.30127765458626904	0.16998736470109668	
2180000	-1180.9194888614932	-1084.2156565835237	-96.70383227796957	-1084.2156565835237	33.421312213327965	4.52724508316969	0.004278113644002517	1.1322543667077627	0.0037917312499815515	1.9566284570376756E-5	0.9835561852740254	-70.61188712371896	779.7256926080695	36.3972827165297	9.526149692925241	4.095149938285857	1.142808472500849	5	3	5	1	1	0.1819780540364959	0.2964156730317013	0.3047205469993081	0.21688572593249236	
2190000	-1198.0841218692624	-1095.2022020512336	-102.88191981802875	-1095.2022020512336	54.326720768098184	3.5351076529196277	0.003127385470577489	0.45026656637971807	0.0028548726449423847	1.6368883023316867E-6	0.44618927386205215	-72.46691414729418	215.15770515993086	578.8454708720634	80.76376787510644	17.40761873390279	18.067375952934682	2	1	3	1	8	0.16845530615953153	0.2964156730317013	0.34262669129039336	0.1925023295183715	
2200000	-1200.8982172141152	-1090.0790649394394	-110.81915227467576	-1090.0790649394394	65.72328361068348	3.516908402102349	0.0032801626146443993	0.4838624953320282	0.002746529811997609	1.2115588880329097E-6	0.39907171367703886	-80.89356036417787	1028.755508582197	147.8216983901954	48.07529997299462	20.721249949773476	24.014651914872072	1	7	5	1	1	0.17758037655270598	0.34817446727082174	0.24912396749043675	0.22512118868603323	
2210000	-1191.9164495906289	-1086.0781774931502	-105.83827209747867	-1086.0781774931502	61.20399121339961	3.5051244623018514	0.003627228091690251	0.70573329245793	0.0033732490335414583	9.06866767543426E-6	0.8103821344101502	-76.05158004585839	902.4543388414284	84.06506098784126	92.71804346749678	9.248983530559455	7.8574013516672245	1	5	1	1	7	0.17758037655270598	0.34817446727082174	0.3058121004697145	0.16843305570675543	
2220000	-1190.621014525986	-1085.291608007469	-105.32940651851713	-1085.291608007469	54.01271223039634	4.831472762798032	0.003745448311204791	0.5979865602447942	0.002725022996348887	2.6484780494240404E-6	0.5597332846823775	-78.54730597236129	382.80144558067	94.26648114268957	29.23116175439247	12.854750063413901	6.720286547010091	1	4	8	1	1	0.16623580907455168	0.31184090693083116	0.3171566679478688	0.204766616046746	
2230000	-1184.988207802786	-1079.1334497267376	-105.85475807604847	-1079.1334497267376	44.79645290652877	4.831472762798032	0.0035302165249457614	1.0461314311208134	0.0033581202640539007	2.0809618696230716E-5	1.1183743310100385	-72.25756037736699	1160.8331406962004	313.28518674849863	142.7472468528947	29.68597506870285	3.7701927268460453	1	1	1	11	1	0.17826957949376962	0.3440025163730544	0.2632796528584589	0.21444825127471473	
2240000	-1238.3764244121899	-1085.3321369644884	-153.04428744770132	-1085.3321369644884	415.39022151866527	2.793807758734158	3.2365972378363807E-4	0.9417860499681863	3.1443067911981934E-4	1.4796493423424748E-7	1.0752520743496397	-111.36581422480639	3620.7916691791397	3113.5348094100386	470.81793412155935	267.8148267269995	153.25830652243246	1	2	7	3	2	0.17273081800511833	0.3245761189067974	0.2882448118133672	0.21444825127471473	
2250000	-1224.081065054195	-1082.4907463529357	-141.59031870125932	-1082.4907463529357	521.6597359963956	4.790402752806851	2.957351326059943E-4	0.5380511138981771	3.1610558411566654E-4	2.849876504129808E-8	0.5412027020507557	-105.1248345578886	2499.252208073506	205.63486787678625	149.43999494438975	122.89738135600989	167.92389715356984	3	1	4	1	6	0.18039321887194676	0.37187213747084713	0.24094879324931745	0.2067858504078863	
2260000	-1242.2034684900916	-1082.3838605826536	-159.81960790743804	-1082.3838605826536	1007.547521128058	4.561122075083286	2.1184469863866356E-4	0.7610697997299534	1.811859906821483E-4	1.6470277935500026E-8	0.7137287788354074	-116.36458077917453	3059.818211295867	4727.055637318355	460.6931197537868	241.4103529639536	435.1951472128601	1	2	2	6	4	0.18039321887194676	0.29547022894482755	0.31735070177533703	0.2067858504078863	
2270000	-1241.923718105886	-1091.2941436533645	-150.62957445252167	-1091.2941436533645	600.3013813512956	4.466722628956688	2.4945533791278536E-4	0.6889694408825686	2.619879048614382E-4	2.342564262380766E-8	0.5535238858856222	-113.3737037885714	2507.85093018088	674.4119114842817	93.9273413975137	142.23047495229582	81.65707173171677	7	2	1	3	2	0.18039321887194676	0.29547022894482755	0.31735070177533703	0.2067858504078863	
2280000	-1230.982581417331	-1091.592947655925	-139.389633761406	-1091.592947655925	185.5083303846138	4.9161417059386725	9.03926506497164E-4	0.44442865028033146	8.949904073169506E-4	1.5850740196779145E-7	0.47425868129889615	-98.91789601420138	3970.9638711670627	2168.258951529036	313.3176415134505	48.7134119818417	163.63387096464945	2	2	2	6	3	0.18039321887194676	0.29547022894482755	0.31735070177533703	0.2067858504078863	
2290000	-1190.633913843952	-1080.7573111935385	-109.87660265041364	-1080.7573111935385	49.40729244398848	3.920559064152529	0.0032099669651161904	0.7254563748787126	0.0027835679253806313	7.0428108382198214E-6	0.7546670224467603	-77.85409603562275	631.8460054954415	146.34674272173876	175.2480397240042	51.93802005097659	13.167382027975409	1	4	5	1	4	0.18039321887194676	0.3090359818763272	0.3037849488438374	0.2067858504078863	
2300000	-1232.7673755852074	-1093.477950634978	-139.28942495022946	-1093.477950634978	206.77191742118444	4.382879719111292	7.020180102462603E-4	0.6883837080593439	6.446066222045079E-4	1.1750043831610476E-7	0.5217589825924438	-101.85465615399058	1662.4877765600395	432.6008378600194	580.146826576717	121.29437692307211	60.23639469751373	1	3	6	2	3	0.18039321887194676	0.3090359818763272	0.3037849488438374	0.2067858504078863	
2310000	-1197.7016667972193	-1085.9803057222919	-111.72136107492742	-1085.9803057222919	48.92111264758324	5.228020292610487	0.004571304579170839	0.505833657263617	0.0037965668174651124	4.314397659727841E-6	0.5108111287624841	-82.4204347202349	174.87254372770144	139.838614983996	155.68378544739863	21.164470286177302	25.367758797360743	6	3	1	1	4	0.1537338328272892	0.32449872492689746	0.3037849488438374	0.2179824934019736	
2320000	-1196.6193176299598	-1090.428060961939	-106.19125666802084	-1090.428060961939	60.15737576431041	2.754745245404507	0.0032881075283743757	0.4340055923457605	0.0029388314494126597	1.4422543953832824E-6	0.40335619390264704	-76.75650432475867	878.7927367541313	76.93480867219124	48.44962920632671	56.823655683585734	4.293230730629962	1	5	3	4	2	0.1711507087316458	0.3443846612512504	0.2664821366151279	0.2179824934019736	
2330000	-1220.7786226377223	-1080.7178077984324	-140.0608148392898	-1080.7178077984324	262.8223594709353	4.160137586567243	8.155292088448449E-4	0.7538628795678765	5.266148940519276E-4	1.4654566003759276E-7	0.6688806280846176	-103.19990640077776	3236.147771821964	527.7813929177046	101.57550945358732	101.67249610588955	62.883293056253216	3	2	6	3	1	0.19074040694181313	0.3586450544749464	0.2484218852022329	0.2021926533810052	
2340000	-1194.6242707953777	-1085.9196078642033	-108.70466293117445	-1085.9196078642033	45.372001967928256	3.559389081509193	0.006537547577403177	0.9644473520266728	0.004852068724268027	1.945579531217033E-5	0.8447044569028199	-76.28723993556163	219.69967434494302	276.3522363915487	245.77897002116404	29.67061581113643	34.53968538028813	4	2	1	5	3	0.20531917773428948	0.3196261878826253	0.2484218852022329	0.2266327491808499	
2350000	-1207.4698473531867	-1083.7280865819234	-123.74176077126326	-1083.7280865819234	159.5085797086084	4.09245635569217	0.0016017226399280234	0.6787711886722517	0.0013729645753154795	1.5952366334538337E-6	0.8720546220110107	-88.75963387016412	626.6409834529641	549.7838724869184	268.37264200609536	123.95938160350502	75.30015210737048	1	1	1	6	6	0.20531917773428948	0.3196261878826253	0.2507748719854003	0.2242797623976825	
2360000	-1218.113092758282	-1076.6537282810225	-141.45936447725936	-1076.6537282810225	186.92573477963722	4.09245635569217	6.371241882178998E-4	0.7825418698542405	8.166074183546601E-4	2.071255753084562E-7	0.5787625525914549	-103.99469851880718	4120.483609126025	409.8629842266141	290.7641224587975	43.25066271922072	48.54154347392914	2	2	3	1	7	0.23496203540403623	0.3196261878826253	0.2507748719854003	0.19463690472793574	
2370000	-1196.9973503915842	-1074.877959693814	-122.11939069777014	-1074.877959693814	119.33628599911043	4.09245635569217	0.0020815198227343724	0.8009520058199016	0.0014800995625468044	3.894431550686357E-6	1.0046843250467183	-88.19005904992926	619.8689506157046	401.4411260949274	333.75223880943344	18.140626408783724	27.075384543917487	1	1	7	2	4	0.17484363216772505	0.3645200993854817	0.2540285875322157	0.20660768091457518	
2380000	-1222.5035767917357	-1088.1858669659912	-134.31770982574443	-1088.1858669659912	249.3267178400425	3.535659193957452	6.91037490093875E-4	0.6902372557169869	6.5253906586728E-4	1.893727154231307E-7	0.6328414267825254	-98.59237346014721	1644.418125123341	167.0479329701916	303.56001708828103	133.11642880848865	3.719696619469665	3	6	4	1	1	0.17592940564623782	0.3634343259069689	0.2699102592491134	0.19072600919767752	
2390000	-1224.4892624589813	-1080.5384454619764	-143.95081699700495	-1080.5384454619764	254.32673485687516	4.061614231976684	0.0011279601675904776	0.9655671704107152	7.354278910507851E-4	6.601188192317815E-7	0.9375505211168292	-103.53794631462833	2536.6057694025753	464.22412731156453	440.0913471330388	446.4605453873864	184.4439976162	1	3	1	5	5	0.17592940564623782	0.30363358811451013	0.32105412294528485	0.19938288329396478	
2400000	-1253.5459131574355	-1088.8049574292288	-164.74095572820664	-1088.8049574292288	772.3364201974713	3.6991403527709252	1.8079649934477784E-4	0.31981025276403546	1.8981868318151631E-4	3.1788769001041155E-9	0.2961575076131629	-121.67574898224888	2961.2081830177276	613.6794680096853	752.1735394135637	2417.380982614116	156.67325737415388	2	1	2	6	4	0.20328579743868874	0.30363358811451013	0.2963193238016271	0.1967612906451716	
2410000	-1236.192915525644	-1086.5935967476287	-149.59931877801517	-1086.5935967476287	387.3878153650216	3.4488623408783816	4.0754254244800296E-4	0.5557545846725856	4.4597819581921846E-4	6.581617956059352E-8	0.5769400905788503	-108.50616519194709	3021.9632775760997	217.55199403957482	804.6156278707821	509.5802295698076	16.135293340791577	2	1	5	6	1	0.20328579743868874	0.3147864112935261	0.2851665006226112	0.1967612906451716	
2420000	-1233.3705306600516	-1085.8911272753453	-147.4794033847063	-1085.8911272753453	420.9469342323353	4.38168965787114	6.5271090663185E-4	1.052747575909594	4.6039819715377865E-4	2.365697242247331E-7	0.9979044635446215	-106.3972022185568	1620.9098653554584	282.3201588058382	643.6158209744359	589.8688130719638	133.67317843889754	1	1	3	6	4	0.20328579743868874	0.3147864112935261	0.2851665006226112	0.1967612906451716	
2430000	-1238.069819996938	-1086.7356379104467	-151.3341820864913	-1086.7356379104467	432.40865169584697	4.019024963248285	3.4942794376715316E-4	0.41623012566861817	4.1926801205894226E-4	1.8792422030154845E-8	0.3546453272234705	-113.68720962553171	2672.354192221075	1349.4646117864056	142.2581839243484	145.18069903371094	157.1147528290008	1	9	2	1	2	0.1882148449739942	0.3147864112935261	0.25309810220916507	0.24390064152331223	
2440000	-1245.2877034807443	-1087.7275595268432	-157.56014395390108	-1087.7275595268432	538.0192381773821	4.019024963248285	2.942528417065265E-4	0.6692020509441566	2.823340380020612E-4	2.2067024915037308E-8	0.5267729490573837	-117.05108590389716	5721.095034596975	1130.5475726449283	234.9226860053683	307.28863999788746	117.97857928159793	5	5	1	3	1	0.17572619298337258	0.36893824312015583	0.2607995109660007	0.19453605293046852	
2450000	-1193.5133661657421	-1085.2443158243937	-108.26905034134849	-1085.2443158243937	56.647886831990895	3.587778120261753	0.0025248720033936327	0.5107067902408207	0.0023678304018802864	2.1961385791787357E-6	0.5670651558610359	-79.26384978120768	294.52051505235835	336.50893371764505	28.37836991662295	26.6922256394648	21.495349134293047	4	3	5	2	1	0.17572619298337258	0.35737421480762316	0.27236353927853335	0.19453605293046852	
2460000	-1195.313601498798	-1088.671416443442	-106.64218505535611	-1088.671416443442	37.35649266693133	3.7163263802719784	0.0045148284832152	0.4425660892376361	0.004235981220684945	3.261493243780754E-6	0.416580240684903	-76.71616932572758	488.29446927661957	171.29229029009858	185.5288857511091	25.403251153562298	9.178113779876261	1	9	1	1	3	0.2050882706280421	0.35737421480762316	0.24300146163386382	0.19453605293046852	
2470000	-1221.6398890704859	-1088.5915824785257	-133.0483065919603	-1088.5915824785257	203.92750883267274	3.7163263802719784	7.94515331866509E-4	0.3419464410254932	8.002609977712042E-4	4.965296972341998E-8	0.2870478596413197	-99.70049092675573	520.3295973997907	788.0036282855953	202.6199584212636	70.32181636234378	60.33503234089161	3	5	4	2	1	0.17424998458474258	0.3684640255717733	0.2627499369130132	0.19453605293046852	
2480000	-1263.8194716722294	-1091.6218933677812	-172.1975783044482	-1091.6218933677812	1200.636205897994	3.7163263802719784	1.5555587796790921E-4	0.951372987218411	1.3676770058862044E-4	3.3354651215086416E-8	1.1821621367332795	-125.8135372221012	12185.226113330309	5365.843203900244	1654.7605466388984	611.2778655583991	207.7827544449531	2	5	1	5	2	0.17424998458474258	0.3684640255717733	0.2598711815603886	0.1974148082830931	
2490000	-1203.7313783801196	-1078.1313388335125	-125.60003954660715	-1078.1313388335125	157.97864663015264	3.7163263802719784	0.0010034490149314309	0.8317851039006487	0.0011068591910686086	7.250138753155159E-7	0.8212519673738445	-85.57121193131684	5510.0897912031705	2860.861621664206	47.513424163948756	56.044917106320824	107.5210800220947	1	1	2	8	3	0.16078491728954955	0.34189320636496795	0.29525532402904864	0.20206655231643147	
2500000	-1201.7360629264087	-1092.6056278858437	-109.130435040565	-1092.6056278858437	57.30400856336967	3.9739513708784706	0.0027160455968690688	0.8036812072143542	0.002609518280766302	6.5100008708635945E-6	0.919838995460812	-76.60957884835081	1359.7281177767172	353.66449842667157	43.533625652411374	36.66061755615792	11.333765587867227	1	4	3	6	1	0.16078491728954955	0.34189320636496795	0.29525532402904864	0.20206655231643147	
2510000	-1201.0875549612701	-1091.293001215805	-109.79455374546512	-1091.293001215805	214.59305277585815	3.776619501193369	0.0015554774040945558	1.1276862596911792	0.0010613806304275958	1.5113547159786921E-6	0.9076845138661288	-77.0077122231904	1427.1634888762658	20.195758371289255	20.172417907987636	43.33298146392104	46.17270351855993	2	6	1	4	2	0.19112019763988408	0.34189320636496795	0.26492004367871413	0.20206655231643147	
2520000	-1187.574756774001	-1076.630920819257	-110.9438359547438	-1076.630920819257	71.09048839539155	3.776619501193369	0.0023225229080711756	0.6751716936291399	0.0018168788169945131	3.1959152989668114E-6	0.8202601179044583	-77.53674950916333	1318.5496676088176	758.2915384137488	68.03097339024454	14.293615323803172	26.003337556570923	1	1	6	4	3	0.19112019763988408	0.34189320636496795	0.28822301641958925	0.17876357957555636	
2530000	-1256.5829171403288	-1091.486927847806	-165.0959892925228	-1091.486927847806	751.1477386011471	3.776619501193369	1.6707168601060873E-4	0.6047632648565198	1.6558435747895145E-4	1.2485889661731847E-8	0.6172607619895512	-117.15430812518733	19554.384342769543	7619.722052121141	5843.114256818459	194.20572940386697	293.47143737817566	2	2	1	1	9	0.19112019763988408	0.39697307836434126	0.28201081768963143	0.1298959063061409	
2540000	-1215.368116493005	-1091.300318063814	-124.06779842919089	-1091.300318063814	134.007595292895	3.25629568018459	0.001169670035628989	0.39212405392813443	0.0010623973156010545	3.1499670919293915E-7	0.5079879621537553	-89.56924436990187	4436.340401383104	495.7049276753091	117.12027049665909	53.88106882209638	14.525196853849332	1	3	9	1	1	0.19112019763988408	0.39697307836434126	0.28201081768963143	0.1298959063061409	
2550000	-1202.8709641218218	-1086.0988430918899	-116.77212102993185	-1086.0988430918899	76.70537945730723	4.391669063609749	0.002656925329325014	0.339422728189578	0.0024867212960654533	9.400275401548707E-7	0.37182757852190906	-86.06943926530239	446.75020360898986	228.4890322693115	186.48437707428423	52.66553410849951	23.025478008405788	1	4	4	3	3	0.18424267195398966	0.33636944223515153	0.27276712323575447	0.20662076257510195	
2560000	-1219.1564870186971	-1080.5739360082875	-138.58255101040965	-1080.5739360082875	288.61209168162867	5.078524426224909	4.4085603908173204E-4	0.8405906883188935	4.960003998335559E-4	1.2479947910437346E-7	0.7324462100046072	-98.49381404831311	5429.498239436436	1577.115545171088	254.03736369282865	162.96374248958995	7.816728333604519	1	2	1	10	1	0.18424267195398966	0.33636944223515153	0.2796996393221058	0.19968824648875064	
2570000	-1217.6802019809074	-1081.2714542812548	-136.40874769965257	-1081.2714542812548	145.49408450916425	4.484049906580512	9.164075510035728E-4	0.7183994253809752	9.196783314282218E-4	2.427221426169915E-7	0.5742596342435613	-95.02007421423129	8332.402861066139	181.23924213373712	377.05170808503635	344.45391446197186	51.82015252982646	1	1	3	8	2	0.19048761398207714	0.3581083668670628	0.2729729142155948	0.17843110493526287	
2580000	-1208.227140720595	-1079.967866949593	-128.25927377100192	-1079.967866949593	152.45381824910604	3.8906164251865545	0.0013322690779040954	0.9014222796339264	9.725015192119487E-4	6.279917936420339E-7	0.7377834710401633	-90.90333887912486	1959.1137277255482	720.063305236187	123.43835795094013	167.93914080707236	30.56124862771796	3	1	2	2	7	0.19048761398207714	0.3581083668670628	0.2729729142155948	0.17843110493526287	
2590000	-1211.0055018161938	-1082.2753324399168	-128.73016937627693	-1082.2753324399168	138.56455336286874	4.385183629127388	0.001092528965861113	0.9059196005730235	0.0012486621112734759	7.716587403543022E-7	0.7776003636303443	-89.9690335442952	3501.222918898984	475.9286850344908	331.86186935760736	137.81228818736014	73.58555402439936	1	1	1	8	4	0.19048761398207714	0.3438534257204084	0.2872278553622492	0.17843110493526287	
2600000	-1244.767776850506	-1088.6638525949227	-156.10392425558325	-1088.6638525949227	441.3069350117467	4.109264667193422	3.8463767755757153E-4	0.319594208756873	3.564141327099684E-4	1.0988473692669798E-8	0.28638916854413365	-112.49374444022337	8463.270546991886	7489.685121388973	825.4327669254964	230.57113233921746	347.78728316801784	1	1	5	6	2	0.19048761398207714	0.29073726382518766	0.2872278553622492	0.2315472668304836	
2610000	-1222.3205552995869	-1085.73960642057	-136.58094887901686	-1085.73960642057	174.3034414765259	3.332347256727526	0.0010699881727448408	0.6379074100421959	9.553596446020895E-4	2.552835240606916E-7	0.5504288259798545	-99.90781352521775	2738.610746150519	647.2096148669793	458.0419154552334	77.86702979736101	16.40764390100536	2	1	8	3	1	0.1791898603879738	0.2984924509675606	0.2872278553622492	0.23508983328221403	
2620000	-1192.2403822213791	-1086.8580467526415	-105.38233546873761	-1086.8580467526415	51.77217430795235	3.4550301796149996	0.0033859415367306295	0.5017548584313627	0.003228991654601685	2.721429856610648E-6	0.5289817949561534	-75.76010692611682	755.6283217904816	29.87611396145838	43.98152070324863	56.2131650655247	12.918007295322617	4	1	1	4	5	0.1791898603879738	0.2984924509675606	0.2872278553622492	0.23508983328221403	
2630000	-1214.9756791403754	-1084.7393906138554	-130.23628852652	-1084.7393906138554	180.091006728956	4.40996860811634	0.0018257896863956252	0.9647159715561341	0.001136759859689611	7.716670724157815E-7	0.7624424257497869	-92.08470135371444	3852.210952462912	1618.7377663004306	163.15742101007942	49.8426209917561	23.323961289239033	1	2	4	7	1	0.1791898603879738	0.2984924509675606	0.33331470664733004	0.18900298199713317	
2640000	-1195.2371254822433	-1082.2985709243558	-112.93855455788746	-1082.2985709243558	78.95050368703833	3.3352088221105625	0.002041451741839747	0.559861896912898	0.0021913142394988875	1.2471027015449984E-6	0.5275429947425255	-79.82906371152227	1192.4216662086662	589.55017300257	34.71042970642444	54.096624695259436	33.1708178958021	1	5	3	1	5	0.1957698070630577	0.3089788131061363	0.30624839783367047	0.18900298199713317	
2650000	-1216.6074513617605	-1088.3057594476563	-128.30169191410405	-1088.3057594476563	122.21980324206744	3.4348501392668394	0.0011683755209009373	0.3384807798698648	0.0011063560820022231	1.521103590942726E-7	0.33612559117017266	-94.26262346121274	754.5657089955869	558.6136696151849	514.279721903437	67.46708891042378	46.73618479278461	3	2	4	5	1	0.1957698070630577	0.3416021718117592	0.2929441736674081	0.16968384745777265	
2660000	-1224.5489503928243	-1085.4914250343625	-139.05752535846182	-1085.4914250343625	244.47852604959922	5.353786803209915	6.057374812388093E-4	0.35668887142218186	5.834027745763902E-4	3.303179999489334E-8	0.306166981233464	-102.67019937428907	2246.0424783310905	501.6653545541438	285.72532882276556	113.99120935355216	112.32031441128534	3	5	1	5	1	0.2190568729807619	0.31614211532543945	0.267259328620746	0.1975416830730503	
2670000	-1202.2397402445326	-1088.4541549485584	-113.78558529597413	-1088.4541549485584	69.75414879698609	3.4894845527186273	0.0023870629299265894	0.5869773769821883	0.0024427193872153573	1.944691470709054E-6	0.5890061042931898	-83.26641466080645	534.1081268251719	205.31440486927306	141.11695572646087	34.237978051477576	13.412149449359994	2	3	4	5	1	0.2190568729807619	0.31614211532543945	0.267259328620746	0.1975416830730503	
2680000	-1199.7497012800075	-1087.770186184538	-111.97951509546945	-1087.770186184538	48.15200934559982	4.066035007734215	0.003397695384073466	0.3594981293336204	0.0033404683763935115	1.1869319618894452E-6	0.3266302561270342	-79.62159757324017	1049.7193907062663	142.19568726694567	61.4859843503516	47.162900156035015	111.91449675614689	1	7	1	4	2	0.1765204906345832	0.35867849767161814	0.267259328620746	0.1975416830730503	
2690000	-1203.3685469376449	-1091.3354695802732	-112.03307735737171	-1091.3354695802732	81.25743768107881	4.066035007734215	0.002417136764123812	0.546514960997287	0.0017167507128776696	1.9250266688571533E-6	0.7017455015787593	-87.04974185900723	385.2013159725697	141.75286315792133	14.777534225621364	6.616916137050331	0.8505153926739032	6	6	1	1	1	0.17832340870890778	0.35867849767161814	0.2654564105464214	0.1975416830730503	
2700000	-1205.1137862691214	-1083.745707119775	-121.36807914934636	-1083.745707119775	106.36814218836139	3.400080061661961	0.0016352108266291928	0.7931334693372433	0.001213385734148871	8.035394482493076E-7	0.66336150168175	-90.43375595770127	695.8494151256247	170.10562678821915	34.75854913596129	38.899045482898536	32.57369657054425	4	5	4	1	1	0.19049915486326982	0.34272023497547066	0.2654564105464214	0.20132419961483577	
2710000	-1196.0392087919336	-1082.4657864939436	-113.57342229798995	-1082.4657864939436	66.30336083233365	3.4419037988771497	0.0050607192799791995	1.0403867484126235	0.0025599116523106805	2.8181849957222945E-6	0.6410254702316446	-83.00669508417145	432.2709404578995	124.27006135944441	99.07972820640109	25.303254407742138	14.165405572480118	3	4	3	3	2	0.19049915486326982	0.31998240768629727	0.2881942378355948	0.20132419961483577	
2720000	-1194.6995755065707	-1081.238302109588	-113.46127339698263	-1081.238302109588	58.540129338005066	3.4419037988771497	0.00426597016701906	1.199133417084449	0.002297447383423817	1.4078819852737433E-5	1.2440190381332357	-80.41390736489102	1078.9072972861845	174.4065460033904	56.111694295639786	53.422804647682696	6.258354707938932	2	1	2	8	2	0.1913687275346319	0.31998240768629727	0.2873246651642327	0.20132419961483577	
2730000	-1201.5485477604009	-1081.687465545624	-119.86108221477686	-1081.687465545624	68.0783431321019	4.1207307881258295	0.002539919811170609	0.9982179992150085	0.0019218067523458508	2.4469805448730197E-6	0.7394992634091954	-83.38796395515914	2315.7894873717682	337.0938294654437	348.3723548697965	33.17039524971413	18.613826398873606	1	2	3	6	3	0.1913687275346319	0.31998240768629727	0.2873246651642327	0.20132419961483577	
2740000	-1174.3592885961434	-1081.6157130732697	-92.74357552287381	-1081.6157130732697	38.75110397008888	3.7447624109577036	0.004500228250366889	0.824922262154635	0.0033681313510657714	5.177318725402599E-6	0.6838747078842674	-65.48401319593931	297.09459881487726	164.24558363889872	10.557871005591013	8.717167696370998	13.054089926016369	2	3	4	2	4	0.17194784259465246	0.31998240768629727	0.3067455501042122	0.20132419961483577	
2750000	-1205.4242134133683	-1080.4242118591285	-125.0000015542399	-1080.4242118591285	85.89744432217574	3.911513618353321	0.0019092011301137044	0.4578091308401248	0.0018660903175400471	6.086456483064818E-7	0.43266546027258257	-90.24855314933659	1364.9019076837824	312.716866678031	188.25320732155046	40.07802733295505	98.89224189757148	2	6	4	2	1	0.2063251031619356	0.31998240768629727	0.272368289536929	0.20132419961483577	
2760000	-1226.3217815828323	-1091.193177222121	-135.12860436071134	-1091.193177222121	182.9874323758571	4.958255901348926	8.616769060586564E-4	0.48012760546412525	9.32360810113606E-4	1.5171793466474882E-7	0.41347906558719105	-98.70863785097718	1864.7178257625606	326.5986058410737	264.00593092699626	230.22199042834703	41.413353729345516	3	3	4	2	3	0.2063251031619356	0.33373123985644126	0.2899455615530032	0.16999809542861757	
2770000	-1246.6722284593668	-1098.5587347863768	-148.11349367299002	-1098.5587347863768	341.06383475143303	4.1038510842403815	5.815224897342949E-4	0.6098464050554493	4.8106477630058795E-4	8.38889301978058E-8	0.5660483656912285	-105.7372900469756	11942.709107014627	3945.158395593467	268.56343679942063	219.19461003714696	88.58895101502547	1	3	3	5	3	0.16552489464567702	0.33373123985644126	0.2899455615530032	0.21079830394487617	
2780000	-1194.8612670604152	-1078.790681887361	-116.07058517305428	-1078.790681887361	93.80753996575947	4.1038510842403815	0.0018597077905199257	0.8359049037963066	0.001640022819209981	1.7685990123014947E-6	0.7836062231097235	-79.82150522720524	7251.974344905574	148.9277730385435	104.93407342748878	35.89283193213013	25.51955819604167	2	5	1	3	4	0.16552489464567702	0.3420002127432013	0.2965137349744136	0.1959611576367058	
2790000	-1197.626955197178	-1083.0754515075384	-114.5515036896396	-1083.0754515075384	77.46351289528067	4.023544992024246	0.0023964100251458653	0.6356070887440823	0.001898249726585478	8.243463370573752E-7	0.4674858992194249	-80.71246759882398	651.825541125312	674.1946015556654	277.0350540765776	49.60957162672681	21.494004038043325	2	2	1	4	6	0.16327197033956056	0.34425313704931776	0.2965137349744136	0.1959611576367058	
2800000	-1192.6195030447946	-1077.0683039638843	-115.55119908091025	-1077.0683039638843	142.52521804436097	3.422576110949565	0.0018858179371869152	0.7213404895645302	0.0012807190330757236	5.991022484210468E-7	0.5591396662920507	-83.27956774105137	724.1578030072994	132.41192952245956	34.45533059352851	16.493302048095003	67.33406338604787	2	1	7	2	3	0.16789298068781566	0.34425313704931776	0.2965137349744136	0.1913401472884507	
2810000	-1182.322303005217	-1080.9724438901342	-101.34985911508278	-1080.9724438901342	39.60212466191263	3.378446530564308	0.006824298240985205	1.0326277903790426	0.0037686669492344635	9.093353091353777E-6	0.6831138488325025	-66.32539282496813	2138.948679907319	1083.9361557274924	76.28194786969199	27.94022510795359	7.203148687580278	1	1	1	9	3	0.16789298068781566	0.34425313704931776	0.2965137349744136	0.1913401472884507	
2820000	-1179.5479586415756	-1081.5193564489878	-98.02860219258795	-1081.5193564489878	41.024782611508094	4.164709498203273	0.004993454986835748	0.8427586672134364	0.004120961088588069	2.3664736677798867E-5	1.0439979683893879	-68.71927752590044	396.1277234805582	33.32101535709242	47.92256732484216	5.552431357696562	17.333373963451614	3	1	7	1	3	0.16789298068781566	0.3315485350253451	0.30921833699838625	0.1913401472884507	
2830000	-1181.6003286435835	-1087.2576986717581	-94.34262997182542	-1087.2576986717581	38.47782681771192	4.164709498203273	0.005863755383293107	0.7460946037589744	0.004330538355491487	2.4730718333625386E-5	0.9073448101270207	-63.41403311931444	1245.5679181146268	272.0579112840887	12.60571509480996	18.93703635593806	12.09921910947561	2	1	5	5	2	0.1789413748636072	0.3315485350253451	0.29816994282259474	0.1913401472884507	
2840000	-1190.1796900227046	-1082.3584703053243	-107.82121971738017	-1082.3584703053243	73.3577899482852	3.0429955044715413	0.002342451542211297	0.6879265377267928	0.0021313793736141063	2.710268788367262E-6	0.7061005115552826	-79.02469523512221	421.93976525095434	95.98392087157455	40.543489434783815	43.408739030545796	13.891019295101264	3	5	1	2	4	0.1789413748636072	0.3315485350253451	0.29816994282259474	0.1913401472884507	
2850000	-1225.3519471284494	-1082.046264171803	-143.30568295664656	-1082.046264171803	183.02636932338837	4.306775186679764	0.001001342234307776	0.7607135085166669	9.321278394727097E-4	4.4065143632891945E-7	0.7032221246876973	-102.12785543872415	5259.911724831874	937.2377379685479	226.89204935487237	397.668258602963	134.86932331527007	1	6	4	3	1	0.1968163905581608	0.36623226092707006	0.28212701919936845	0.1548243293153984	
2860000	-1214.458641510059	-1092.634062326616	-121.82457918344295	-1092.634062326616	111.85599621447454	4.080141953470331	9.549716532285848E-4	0.7194730881403907	0.0011618095231693017	6.483617199842834E-7	0.6605566429760609	-85.02886648473682	2717.740889840088	779.3914583089106	59.13019806100454	50.09890147387359	102.41049495222501	3	1	2	8	1	0.20814417655090936	0.36623226092707006	0.28212701919936845	0.14349654332264986	
2870000	-1221.773804251791	-1084.4188743187542	-137.3549299330369	-1084.4188743187542	238.21066773234915	3.7124466991706973	5.803526477507567E-4	0.5770367626777583	5.417754616830488E-4	1.5972210864553284E-7	0.7232798988543623	-100.22794431676031	3772.678435825362	530.1060795436647	316.5681868010869	116.52039037637846	32.376485017682654	2	4	3	5	1	0.16744607290251518	0.3959150061655147	0.21642048034661637	0.2202184405853514	
2880000	-1206.6714410174059	-1086.3995326599952	-120.27190835741055	-1086.3995326599952	118.55954126834344	2.8175139328062504	0.0011756234536596545	0.5644239568722632	0.0011765182247534315	6.535146824529282E-7	0.6582633666519003	-86.53434758520618	1536.3586530386976	939.6121637304623	42.268808099693764	58.90008428832263	12.601366050675018	2	2	3	5	3	0.20557373182239566	0.3559486856874685	0.21642048034661637	0.22205710214351718	
2890000	-1191.4702779157772	-1088.2906364603007	-103.17964145547649	-1088.2906364603007	65.96269025573034	2.613836366860885	0.002210030981624607	0.697240543458075	0.0020203746887332056	2.3960371805088663E-6	0.7099597145825921	-74.73924307379987	788.350698606974	66.80332720802255	25.742411983041297	20.937921222130306	17.20284202538669	3	3	5	2	2	0.22334747155294757	0.3381749459569166	0.21642048034661637	0.22205710214351718	
2900000	-1211.9337333292683	-1088.2682293802723	-123.6655039489961	-1088.2682293802723	117.87896939130883	5.386433559714572	0.0014921006468177807	0.5880839254982275	0.0014515497749443393	6.069679608871431E-7	0.5283519275061548	-90.00287536891979	1258.176807075654	148.11287328131073	60.11689539168901	110.17569940466448	24.583512015991463	3	2	1	8	1	0.18375078334186157	0.37777163416800263	0.21642048034661637	0.22205710214351718	
2910000	-1201.593808798223	-1089.2743937963728	-112.31941500185029	-1089.2743937963728	52.59265626713685	4.0167061296836595	0.0032699384385096084	0.7765872963152096	0.0031116110684785577	6.574811665051187E-6	0.8033763816184115	-79.85774564874482	849.4484125917442	109.89305369099107	171.31338160208864	24.841030726187963	20.97539256054622	2	3	3	6	1	0.20649046767321566	0.37777163416800263	0.21642048034661637	0.19931741781216306	
2920000	-1190.951027523446	-1086.7230280361505	-104.22799948729569	-1086.7230280361505	73.3329255437963	3.475659255861665	0.0020597106558550194	0.7220056218370008	0.0018129931963545313	3.911231392272386E-6	0.795158013306746	-75.6452786578455	754.2865683720686	70.92769579538623	12.993254499065394	11.802141685451728	23.162087667142565	5	2	1	2	5	0.23213380517480778	0.37777163416800263	0.21642048034661637	0.17367408031057094	
2930000	-1212.6521398634634	-1087.5358407492909	-125.11629911417245	-1087.5358407492909	147.77076430650098	3.475659255861665	0.001493212446118712	0.6735961611548854	0.0011094725350772935	5.528442575518199E-7	0.6351204385090827	-92.35016854299468	1913.4063591512324	144.45766096633065	28.959257830650365	44.370029898617624	43.6282341587253	4	5	2	3	1	0.23213380517480778	0.3222913442929801	0.2468488402984928	0.198726010233717	
2940000	-1255.1588364211423	-1093.3958444606392	-161.76299196050303	-1093.3958444606392	709.2958766014596	3.475659255861665	2.2866785495306093E-4	0.2104062063814132	2.2979022189393534E-4	1.951143049833466E-9	0.1891149106755097	-122.98570618312286	3206.7838222399073	2269.8711857263934	1048.0157561982767	214.54661958347975	48.248713929070526	3	7	3	1	1	0.21706026166679498	0.3222913442929801	0.2468488402984928	0.21379955374172976	
2950000	-1242.4188377646694	-1104.9824477231898	-137.43639004147954	-1104.9824477231898	171.00506762966995	4.382885789736378	9.146862499849228E-4	0.4597522972919691	8.091876813040501E-4	2.445108707944135E-7	0.5211536072250017	-96.79213002492797	2201.782703059773	2803.8528252877904	1977.9844211987981	101.22631334219464	80.41073828419995	2	1	3	6	3	0.21706026166679498	0.3222913442929801	0.2468488402984928	0.21379955374172976	
2960000	-1229.03439463828	-1079.2913808755209	-149.74301376275903	-1079.2913808755209	415.9650394728905	3.885267275402916	5.397873079664774E-4	0.7870415803864983	4.836023798591135E-4	3.198594405216771E-7	0.8648928483045302	-108.16867761893377	4272.605381668211	1580.3122080548221	336.37993773252623	458.37483150449054	167.786300982512	2	2	2	8	1	0.21706026166679498	0.29850843140568406	0.27063175318578886	0.21379955374172976	
2970000	-1222.5313390200035	-1086.6080008010658	-135.9233382189378	-1086.6080008010658	186.0278123739577	3.0145989228043097	7.620842397352693E-4	0.2751788986204912	7.872353899296328E-4	4.7326719203340924E-8	0.2815927814598282	-97.55737815477899	988.4242702068171	633.9067337510493	1864.7810561833937	149.6777428270192	120.15328578434845	3	2	2	3	5	0.21706026166679498	0.32815697956896256	0.27063175318578886	0.18415100557845124	
2980000	-1217.4762875404072	-1080.1971368073912	-137.27915073301594	-1080.1971368073912	161.07046698661873	3.7444823804172325	0.0013377117451854686	0.5624154306032737	0.001000554308619206	2.978139952725411E-7	0.4907086328403172	-101.27812843615082	839.9779547869556	1004.5681365058786	216.33720344982882	130.68191927544908	119.33394030497082	5	4	4	1	1	0.1787558228501336	0.31549136586105603	0.3025322128850178	0.20322059840379014	
2990000	-1232.32480521366	-1082.1945227425417	-150.13028247111833	-1082.1945227425417	350.4181089265118	3.6404348975633134	5.094886377520067E-4	0.4423070394406488	4.855835949750665E-4	3.892175114710013E-8	0.3991998355001125	-108.15770167786212	2506.5720321138015	1621.2642793380985	3352.192209192574	63.5779227327628	123.35470297644571	4	2	2	2	5	0.20269378257089607	0.30238073937942705	0.3025322128850178	0.19239326516465668	
3000000	-1230.77749658376	-1086.1161378219751	-144.66135876178492	-1086.1161378219751	261.62349604348543	3.74235198428715	5.889234984894496E-4	0.44676657888496585	5.589686730911648E-4	7.00611804678252E-8	0.44759860090589076	-105.98663523029344	808.8141259374344	181.49830236847234	553.89551453676	905.299903434711	10.999317442216338	1	2	3	6	3	0.16672555285251284	0.30238073937942705	0.342238810770202	0.18865489699785573	
3010000	-1232.7480413114445	-1084.334384655093	-148.41365665635166	-1084.334384655093	422.2731149676437	3.74235198428715	5.762053826989452E-4	0.630223578106293	4.416053739441607E-4	6.402238130302125E-8	0.5341808010551052	-113.2129102874387	1051.0628740877269	437.0022414968187	221.85935293581147	158.155032277806	68.10994676663731	6	1	4	1	3	0.1923010411659662	0.3120070868665162	0.30703697496965954	0.18865489699785573	
3020000	-1210.2491325469825	-1087.8516452302676	-122.39748731671492	-1087.8516452302676	121.85316110060074	3.972607888049825	0.0010803314916818477	0.6040218164068751	0.0010581936262050809	6.491915902528618E-7	0.7134009712666233	-87.83358687834435	1936.1147845347557	117.38834482833416	131.59714637983149	123.16927417765231	23.7213671549243	2	1	3	4	5	0.16493407790032558	0.3393740501321567	0.2849250807771279	0.21076679119038738	
3030000	-1237.6527003702633	-1084.1097999303502	-153.54290043991318	-1084.1097999303502	788.9471924454081	3.972607888049825	2.256463801525032E-4	0.6760495764272622	1.882292054967379E-4	1.6148355075812027E-8	0.6124126921317039	-113.0413727359933	12180.427382556152	362.13477251080633	244.85755184653834	100.73801403607168	167.76539439809116	2	5	5	2	1	0.1977996830435541	0.3393740501321567	0.2849250807771279	0.17790118604715885	
3040000	-1191.618475929946	-1082.6706522306358	-108.94782369931028	-1082.6706522306358	66.01326100145614	4.089743706821932	0.003063884146759575	0.5186964469634755	0.0026078974419503033	2.359123190037168E-6	0.5481991868715198	-81.1058430995402	611.577660487004	89.11744489728629	28.709265471906523	24.64552524331131	5.6918337911829555	3	9	1	1	1	0.1995836375764824	0.35608403809508754	0.2664311382812688	0.17790118604715885	
3050000	-1183.8787440422275	-1081.0552299592152	-102.82351408301227	-1081.0552299592152	53.585820134024665	3.563138129251129	0.003211343187811324	0.687780863147161	0.0034249708377692453	6.776714983365353E-6	0.7563842086692252	-75.91326929106627	536.7245034310166	60.356474385453474	37.15709716915807	10.359614679873207	4.903624798650851	1	11	1	1	1	0.18449345005605514	0.35945356371844484	0.2480390343288827	0.20801395189661498	
3060000	-1185.9972225405843	-1077.3050505540775	-108.69217198650675	-1077.3050505540775	66.26082156052621	3.453893670293263	0.004324268712653086	1.0216867983724647	0.0029258001643126834	1.707705717150324E-5	1.1999032932717197	-76.4937196095978	2114.5114305602706	51.41852225029077	57.53587583229209	11.195234435430011	14.705141187754686	1	4	8	1	1	0.18967445520367288	0.35427255857082707	0.2480390343288827	0.20801395189661498	
3070000	-1195.7638630614904	-1083.1750876133733	-112.58877544811718	-1083.1750876133733	62.45980536731693	3.1706320448525624	0.0029962926679517085	0.7375979132698359	0.002644860925134866	3.536290689835625E-6	0.6917506164808146	-80.49920914796198	1346.8297293510152	89.65375003752295	44.49458573551503	68.95073989161713	14.172654085052098	1	8	1	4	1	0.18967445520367288	0.3511438399491046	0.23835784892084128	0.22082385592637888	
3080000	-1199.496619011461	-1083.5580130014348	-115.93860601002622	-1083.5580130014348	90.12399665274192	3.3402946514571576	0.0020874114974756153	0.5919169214147723	0.002130467052917144	1.0785867749725878E-6	0.5092283130147415	-85.57812597611877	418.0374656227323	99.98018737861815	85.954598479785	91.4430150416577	12.888618531728662	4	1	2	3	5	0.20985075318086643	0.337616038607082	0.28606520109981487	0.1664680071122343	
3090000	-1223.403943601398	-1079.2342994582878	-144.16964414311013	-1079.2342994582878	260.7407385370557	3.5247426881945145	6.509219202155216E-4	0.5510436401883181	6.455014654014427E-4	1.5515023481294568E-7	0.6044280981831321	-104.43201275903972	3184.2815826079254	1841.2399569877314	371.96481507209467	378.02187068516224	39.4086880779711	1	1	4	8	1	0.16695047605962338	0.3070367577637483	0.3079559488189204	0.21805681735770552	
3100000	-1241.6434284801448	-1077.6164469649236	-164.0269815152212	-1077.6164469649236	713.7491472197044	3.5271808955204214	1.7876920405339713E-4	0.8197717327303996	2.187314438515717E-4	4.023700585859883E-8	0.7810223456073184	-120.95675833684932	1225.7177296395957	2788.6658135322755	1127.9415608257264	971.0072090385415	239.9387848223758	1	5	3	2	4	0.18295843295940817	0.3214654253387125	0.2638965282489974	0.23167961345287955	
3110000	-1236.012117246843	-1084.6315803364223	-151.3805369104207	-1084.6315803364223	525.2875854597631	3.5271808955204214	3.7929516019466117E-4	0.546648758910767	3.492751089798854E-4	2.8920192235296457E-8	0.4599601051448111	-108.00860662807717	9608.360335604011	2328.5316824805977	280.5803190279281	610.8274317568244	224.8308041166742	1	1	2	8	3	0.1672550142333691	0.33716884406475156	0.2638965282489974	0.23167961345287955	
3120000	-1243.0885423118682	-1088.5451405211222	-154.54340179074603	-1088.5451405211222	544.704450318189	4.367279579134822	3.5800517676027054E-4	0.7956218738344439	2.493048249090928E-4	3.9054941095566875E-8	0.7620438111755158	-111.44628710724061	10808.844664453854	951.2206156685097	833.1959885063495	348.91673961612247	102.29638318657672	1	9	2	1	2	0.20684436903297468	0.297579489265146	0.2638965282489974	0.23167961345287955	
3130000	-1243.9867857088227	-1083.0514087115134	-160.9353769973092	-1083.0514087115134	702.0827695184875	3.462852820441497	2.0301060590421696E-4	0.33870299820429595	2.2925167438027813E-4	6.688855653673851E-9	0.37412318217434243	-119.83518181960746	7154.046948956782	4787.550824809524	503.0778194050152	233.48658772415186	100.62821764900221	3	4	4	3	1	0.20684436903297468	0.297579489265146	0.30205789071886713	0.19351825098300984	
3140000	-1234.1436106856543	-1082.0725418274296	-152.0710688582247	-1082.0725418274296	663.4244293144524	4.273572696148045	2.4344178806059142E-4	0.5892753608513628	2.4473732852309076E-4	2.357048116727914E-8	0.600868030860227	-105.10785046652342	29759.727014403456	8406.969621305301	1286.0069996807629	147.09373604779424	282.99118266901354	1	2	1	7	4	0.1597506342236387	0.344673224074482	0.27490141579656385	0.22067472590531315	
3150000	-1219.032508735	-1084.598342460756	-134.4341662742441	-1084.598342460756	268.4889094597906	4.273572696148045	5.797935686143943E-4	0.5663106024702939	5.941813671906468E-4	1.4994481986719706E-7	0.6312681693322605	-97.66855714296067	1496.4605781852824	1352.713614093513	150.6623215847318	71.52097189150719	109.92150311645233	1	3	3	1	7	0.1597506342236387	0.3480873944673096	0.27148724540373625	0.22067472590531315	
3160000	-1243.804070105552	-1085.9046543650618	-157.89941574049033	-1085.9046543650618	712.6186726057454	4.535345100572429	2.7326566291738073E-4	0.8188457685598184	2.7231934232936996E-4	4.433597213864286E-8	0.8067852577752299	-113.4641447856641	8926.37423824525	5444.880223348285	1135.4089950936677	171.87505774675478	164.4895468918335	1	2	5	3	4	0.20163473957405886	0.3480873944673096	0.27148724540373625	0.17879062055489298	
3170000	-1222.3668549502163	-1090.7061199168581	-131.6607350333582	-1090.7061199168581	184.10379597938942	4.135055008224398	8.020473267297102E-4	0.2825549255752542	8.413540402834597E-4	5.4118798176268494E-8	0.2868747771450664	-99.63272319600539	1000.467072953486	109.79413807525059	127.51701362944054	78.3623574245344	70.59551678473706	7	1	1	5	1	0.20163473957405886	0.36473162488280797	0.27148724540373625	0.16214639013939455	
3180000	-1210.668056983168	-1085.4375589975136	-125.23049798565441	-1085.4375589975136	133.75115979525287	4.686782096181988	0.0012059684165192366	0.49190426466700526	0.0011445103771345747	2.412906803634652E-7	0.41136401001293643	-92.05870885149412	1180.6889736682394	371.3208352703896	39.26829374464392	69.03503021655058	37.250363873111425	1	6	4	2	2	0.20163473957405886	0.2872628085056079	0.30675842320999686	0.20434402871033397	
3190000	-1189.073952639505	-1076.8970705712998	-112.1768820682053	-1076.8970705712998	64.00284016402964	3.9869435530317343	0.003977507211545661	0.9296614990176775	0.0027303005262263326	2.6322963479926256E-5	1.256926074256046	-83.0784524312933	138.9017608755384	24.28546134976048	57.3247069504498	72.66401967887374	13.795778295871065	4	1	5	3	2	0.16510002343656893	0.3418067396487394	0.30675842320999686	0.1863348137046924	
3200000	-1194.3533810226518	-1081.227324864515	-113.12605615813689	-1081.227324864515	133.9465206124993	3.844953246365389	0.0013240712888669384	0.6501140055023253	0.0014135070818095223	1.1645104997558944E-6	0.7163783091722333	-82.01135968023581	1205.0440726155396	13.26226322560816	37.9511073074507	36.20674872596314	18.709870331759475	4	2	3	5	1	0.16510002343656893	0.3418067396487394	0.30675842320999686	0.1863348137046924	
3210000	-1209.2898642590403	-1082.385505969372	-126.90435828966835	-1082.385505969372	154.96295764378675	4.02352076827457	8.869677732915682E-4	0.7240736708377987	8.517529260574545E-4	4.4413420881729046E-7	0.7265450609568417	-92.43344470007864	956.2544711831911	179.6900553139226	243.75059519384436	59.10818300752683	66.17165282547154	4	5	1	1	4	0.16510002343656893	0.3565350207275491	0.29203014213118716	0.1863348137046924	
3220000	-1217.7160263303385	-1079.8777000615296	-137.83832626880906	-1079.8777000615296	241.59631414607588	4.032061325901679	5.958995234122841E-4	0.3513589392709358	5.335515014078321E-4	3.0913220132829004E-8	0.3156374621346381	-103.19759673523072	2011.289479889302	170.85162813658718	271.6067274666429	103.0218376381427	23.499059832191616	8	2	1	3	1	0.18259090308908513	0.3296557600040701	0.30141852320215	0.1863348137046924	
3230000	-1206.341931753334	-1082.0815497303834	-124.26038202295048	-1082.0815497303834	134.2131918403198	3.615924635019454	0.001120884084100613	0.44544642095231535	0.0011085323220726214	3.3859675530499434E-7	0.45333600417721887	-91.71173403225906	422.23733057605796	130.0853898136059	136.26747861721384	33.07407321198565	118.70750203568774	7	1	4	2	1	0.18259090308908513	0.3296557600040701	0.30141852320215	0.1863348137046924	
3240000	-1227.943274459015	-1082.3599966957727	-145.58327776324228	-1082.3599966957727	273.349484262425	3.5694762636691157	6.000582346212967E-4	0.36790913885428117	5.727357600260201E-4	3.09045604666092E-8	0.2936642242607968	-106.06317694130911	3146.2414309089186	1201.542035068887	955.1664186920779	423.1508907478753	46.192328706995596	1	2	4	3	5	0.16981910079814574	0.3448409061887324	0.29900517930842707	0.1863348137046924	
3250000	-1208.8974129487035	-1081.414289023946	-127.48312392475749	-1081.414289023946	135.96484524980377	3.6199082776310014	0.0017698465915938898	0.8031724326365316	0.0011916705714636647	2.0178589051378814E-6	0.9039726444677593	-92.49508613078515	283.84095208545693	446.01905055891683	177.38180970669734	265.3024945716794	44.84980297192307	5	1	3	2	4	0.16981910079814574	0.32154427301850247	0.29900517930842707	0.20963144687492236	
3260000	-1193.615474771228	-1078.23560178482	-115.37987298640823	-1078.23560178482	72.97887172163786	3.6199082776310014	0.002062778500871781	0.5362274660554105	0.002259833224259421	1.91492568956838E-6	0.5494198826740413	-84.4193239396854	274.2945085776762	67.45926635712505	215.36964692706562	19.98188268011459	26.16104725600935	2	5	4	2	2	0.16981910079814574	0.37898089725114636	0.24156855507578318	0.20963144687492236	
3270000	-1212.70991650003	-1084.5059555072744	-128.2039609927556	-1084.5059555072744	163.0458703830186	3.4820660796186966	0.0015246031518580602	0.4247159290416689	0.0011847268900256162	3.757094125457708E-7	0.45206070413563426	-95.5133387499776	1143.329876597907	697.6060070570204	76.13894277844965	29.206057983380727	40.35216996185136	2	7	4	1	1	0.23025391631577238	0.3301454785685892	0.24156855507578318	0.1980320500398529	
3280000	-1203.693469967774	-1088.2311482855114	-115.46232168226263	-1088.2311482855114	65.25766693379127	3.3697848649063893	0.0030966293712511085	0.5349417735775207	0.0027496232147984443	1.0370829390073046E-6	0.3748000102493181	-83.1961176079643	261.51233023363966	188.99245432042522	9.127551972712887	20.26783318322068	110.54817717070893	4	5	2	3	1	0.1690728088908105	0.3913265859935511	0.27242090679934294	0.16717969831629315	
3290000	-1207.1255989078413	-1083.7884293142142	-123.33716959362717	-1083.7884293142142	71.89096948358485	3.59236468898742	0.002158200768880719	0.5602340246564292	0.0021841387443579602	1.1673780368652306E-6	0.528626644897486	-89.87149248834365	372.2813784599794	258.7094429998013	77.21535646802035	87.57168154460611	239.7011378651289	3	2	3	4	3	0.15850408283144932	0.3913265859935511	0.27111924497113327	0.179050086203864	
3300000	-1190.441852691015	-1080.0276818007853	-110.41417089022967	-1080.0276818007853	71.00833196186859	4.029886968479624	0.002292120081182788	0.7940696061459075	0.0023283349580501887	1.6054731809657087E-6	0.5414557559041346	-73.77936526838914	3205.275547281356	1020.8075164549691	92.84634611169827	56.08286425027354	38.73363847602089	1	1	1	1	11	0.19454770793524162	0.3913265859935511	0.23507561986734093	0.179050086203864	
3310000	-1182.5342985495488	-1081.302148299646	-101.23215024990272	-1081.302148299646	66.10980945437365	3.989561695996362	0.0031221194401456188	0.6696007583266523	0.002620228154239023	2.816090020261287E-6	0.6125042770047482	-70.20064123278055	1530.6298662983909	202.21230818481675	16.764518520045588	24.586529199307897	11.550273070112024	2	1	1	10	1	0.20884188534413187	0.329744827866427	0.23507561986734093	0.22633766692209784	
3320000	-1204.1319080148805	-1094.179314853852	-109.95259316102863	-1094.179314853852	47.376351734691376	3.3130748902614715	0.004341846109677954	0.701148545925257	0.003855969874829121	8.03304647689322E-6	0.7068136387109003	-78.12273327264741	197.7457376998603	245.98478830958962	370.16177098047524	54.55335356675524	9.572368934102862	1	1	4	4	5	0.15558789550164315	0.38299881770891575	0.23507561986734093	0.22633766692209784	
3330000	-1260.6090466541445	-1082.5073121113614	-178.10173454278322	-1082.5073121113614	1244.9105748213005	4.007599254787714	8.554949461943069E-5	0.7379840561477373	9.331859030618888E-5	5.689212181345695E-9	0.7935002004792299	-130.0146601908784	11463.566460798458	10999.17864533887	1547.6630013553754	1075.9784437736062	919.7378910789389	5	1	3	3	3	0.15558789550164315	0.38972014583757963	0.29856798703373905	0.1561239716270359	
3340000	-1263.8770051909894	-1093.4846171943063	-170.39238799668306	-1093.4846171943063	678.9713769110092	5.113340598304147	2.110511764475498E-4	0.8710899839900178	1.7338191683419012E-4	2.6292344665292968E-8	0.8011112701538202	-122.8230340210174	8384.22863548913	3966.1289894641673	1366.4273292349756	2027.5955608826127	445.2261610008498	3	1	2	3	6	0.15558789550164315	0.38972014583757963	0.29856798703373905	0.1561239716270359	
3350000	-1263.9001362830143	-1089.7396049156412	-174.160531367373	-1089.7396049156412	1083.3144146430116	4.193599819347917	1.676951921650394E-4	0.7301308724973149	1.4482199763260587E-4	6.179510454548779E-9	0.5560873463305136	-126.3387069022544	5650.10384972347	9216.849835840401	7059.011154191974	479.50357835779863	369.47774600997985	3	2	1	5	4	0.21219385118165018	0.31559179862790243	0.25108561384341194	0.2211287363470332	
3360000	-1207.0774243071937	-1084.6346759208284	-122.44274838636542	-1084.6346759208284	164.5917655982353	4.193599819347917	0.0012253240108215018	0.6612261613177142	9.169477921066641E-4	3.1042652541356416E-7	0.5536244904724508	-89.0924418187291	2439.089999431099	252.31824439675083	32.36800461690385	18.80029043676897	39.09657990224359	4	3	6	1	1	0.15584970887452781	0.34797097068959537	0.3074297561505343	0.18874956428534023	
3370000	-1224.9910098919104	-1079.016498322543	-145.9745115693674	-1079.016498322543	501.9034143918713	3.4568252377264086	4.4983991159297374E-4	0.8755689557142218	4.184019621475005E-4	1.706860753473407E-7	0.8591084937695667	-107.95235254195526	1191.8982601296875	159.40232353254993	295.5118732849083	374.4398288354072	202.92863195461078	5	1	5	2	2	0.15584970887452781	0.35654596150599976	0.2988547653341299	0.18874956428534023	
3380000	-1234.6436174806224	-1083.8318667552276	-150.81175072539492	-1083.8318667552276	333.11741383021854	4.1542932185996735	7.466400156970902E-4	0.6697422016596231	4.583145111976502E-4	4.84681213543458E-8	0.4626402448200982	-110.74675922135484	1440.2453787797422	1513.1177421167733	813.1265887212176	515.8378128342565	49.0091557452002	4	1	4	5	1	0.15584970887452781	0.35654596150599976	0.2988547653341299	0.18874956428534023	
3390000	-1199.7241913446962	-1084.322705518065	-115.40148582663127	-1084.322705518065	83.29968288961369	4.011967176173051	0.0019320054491367123	0.4463584629143142	0.001816470383113997	1.183231039202025E-6	0.5660084307684304	-84.88882555575316	626.2952836990846	58.51292392117312	141.8922603029171	32.57454281504957	8.437056322613266	1	4	3	5	2	0.1613627144933297	0.3464908075195624	0.31701349519414274	0.17513298279296288	
3400000	-1206.491708099732	-1084.9591372148495	-121.53257088488242	-1084.9591372148495	51.75293617838956	4.011967176173051	0.003379641561690732	0.8073096678668067	0.0027987304307558456	8.253705442834248E-6	0.875328214272081	-85.5276592450337	783.6377692397657	850.1237312571641	267.2269214429786	134.31991600986072	27.57946366545248	4	2	2	3	4	0.1623495400627868	0.34550398195010534	0.31701349519414274	0.17513298279296288	
3410000	-1247.775286360467	-1086.2974777300724	-161.47780863039452	-1086.2974777300724	667.7189637774312	5.578527381643779	2.356094411896473E-4	0.4969860296702225	2.168721260085203E-4	1.6477353360809155E-8	0.5123294687280711	-118.34920411095456	3568.687976041473	1748.1539586829908	3824.989062178169	168.53027587377628	77.06132367664154	3	6	1	3	2	0.1623495400627868	0.34550398195010534	0.31701349519414274	0.17513298279296288	
3420000	-1221.2060772880386	-1087.8919765954413	-133.31410069259735	-1087.8919765954413	231.8952914792918	3.9007784341610456	6.197218244483362E-4	0.32439689937603644	6.178081203405648E-4	4.369971368358822E-8	0.31816861038178	-98.65971938832055	6182.925598288958	461.630876450687	80.98517530500175	21.46297016579671	31.502647495824892	1	8	2	3	1	0.1623495400627868	0.34550398195010534	0.31701349519414274	0.17513298279296288	
3430000	-1223.2936818071992	-1098.9700322555184	-124.32364955168069	-1098.9700322555184	113.75296860800103	5.175773714548158	0.0015549322017020478	0.26600441059542207	0.001520550727102468	1.6272944953183196E-7	0.2602032711854811	-92.80336785001393	575.7455427219026	540.2469756388571	211.23268978229086	34.544147670301626	13.206244673593696	3	1	4	6	1	0.19442036277982028	0.307209708383424	0.28494267247710925	0.2134272563596442	
3440000	-1210.8603383000523	-1086.594349249605	-124.26598905044725	-1086.594349249605	111.55265043060867	3.446950520050739	0.0019749185862481624	0.601748933272449	0.0014772987377014942	8.621501097965236E-7	0.5375782016830538	-93.09084819459244	422.52486710383585	433.9078921228348	108.62218096319869	36.98555383195525	22.68196912716798	4	4	1	4	2	0.18066244644754728	0.30654606970406856	0.321121520800315	0.19166996304806697	
3450000	-1210.995423315004	-1095.0207092443693	-115.97471407063475	-1095.0207092443693	84.40385041671833	3.6029243300666196	0.0020545477233854547	0.4478367574414717	0.001894304462364756	1.1265377013203356E-6	0.5484871297578888	-82.99096208816412	541.40049543524	60.117518622730366	56.49696562380143	211.82137395127927	24.608918918744635	2	2	5	3	3	0.18066244644754728	0.30654606970406856	0.321121520800315	0.19166996304806697	
3460000	-1255.858477304366	-1087.2521540326202	-168.60632327174588	-1087.2521540326202	943.4006729313629	3.5064695478128876	1.5410533509835589E-4	0.5092763998175718	1.5255859290979866E-4	4.899089115724468E-9	0.47572275031942013	-119.20880220280694	33169.93087796541	1759.2962122422928	1125.2763318312266	3329.7917557246	454.9481018217255	1	1	8	1	4	0.18066244644754728	0.2885639019893602	0.3320885913422758	0.1986850602208145	
3470000	-1223.030916398456	-1082.2683353669752	-140.76258103148072	-1082.2683353669752	296.9940868810791	3.5064695478128876	5.839711882406918E-4	0.5727614550384279	5.03456506743679E-4	9.681908942924463E-8	0.6035802744552855	-104.46305579773507	1835.5836196374	588.5931471450708	538.0207376911845	106.88406368273168	10.363674686194257	1	2	4	7	1	0.18459370880563125	0.3876131556428255	0.23303933768881052	0.19475379786273053	
3480000	-1227.0787128758193	-1086.3994188765403	-140.6792939992789	-1086.3994188765403	320.2478996601673	4.6013337300906185	5.3912299374582E-4	0.7601757643670539	4.648139505963598E-4	1.7601638360245543E-7	0.7996176523138592	-100.51006616623467	2688.1217175906922	3221.8845925867454	125.6327496933447	171.88238219923673	60.18911343379081	1	3	3	3	5	0.18459370880563125	0.3876131556428255	0.23303933768881052	0.19475379786273053	
3490000	-1229.6392257653708	-1087.1775233220803	-142.46170244329045	-1087.1775233220803	251.3357824141041	4.55154823108053	4.6230462130150945E-4	0.5772678298657975	4.452554556644469E-4	8.474195448902645E-8	0.5873609151397792	-105.21263956927596	1733.24940134319	1880.3440936899838	145.75984150440019	78.35577482464664	79.06679549295679	2	4	1	2	6	0.18459370880563125	0.3856444953037352	0.23303933768881052	0.19672245820182088	
3500000	-1212.4539426773156	-1082.4998204198796	-129.9541222574359	-1082.4998204198796	142.17130885788814	3.6098247006796074	9.760381865274404E-4	0.5223051954155463	0.001024209249787497	2.713900930799319E-7	0.5271321900965489	-92.92140401912368	1799.0517118057048	489.23386349021916	117.03701051870213	125.9409721095725	302.67026648566895	2	3	5	4	1	0.18459370880563125	0.38491311577961607	0.23303933768881052	0.19745383772594002	
3510000	-1208.2389857899495	-1084.278258069523	-123.96072772042649	-1084.278258069523	101.29108158472303	3.6098247006796074	0.0013309002258798661	0.5494588715426729	0.001374479871764722	6.571766750213001E-7	0.574261750347745	-90.25208526109239	1887.6382695532752	270.3245965309968	124.9214661523667	36.58494919375944	49.09260263018707	2	3	5	1	4	0.18459370880563125	0.3186496270737501	0.2993028263946765	0.19745383772594002	
3520000	-1169.2234060000765	-1079.6649032455666	-89.55850275450987	-1079.6649032455666	25.409873619291037	3.6098247006796074	0.006260105773382064	0.983436737793523	0.006567847990283628	2.5473333641194636E-5	0.7121031795442834	-62.09386947753958	715.2314256852387	55.46838824505817	23.430954912844243	8.307947105397933	3.47234043579867	1	7	3	3	1	0.19644775515403218	0.3067955807253492	0.2993028263946765	0.19745383772594002	
3530000	-1172.5848151605833	-1089.5497832889118	-83.03503187167145	-1089.5497832889118	27.26290237340259	4.817919735915939	0.007127668490923826	0.793246212974593	0.005079808343583823	3.738965748183759E-5	0.8395468621576013	-57.44224271258637	365.60704732188725	7.405298132623932	14.627978150066967	13.260941661002896	1.1528792306366702	2	4	5	2	2	0.19644775515403218	0.3815274631690743	0.263800348498753	0.1582244331781384	
3540000	-1196.5825430660113	-1092.3159123040286	-104.26663076198273	-1092.3159123040286	48.99360151764478	2.702404002900449	0.00361378352288446	0.765699407180004	0.0027902996900498874	8.218132144949144E-6	0.8779147068635439	-74.52558467638569	687.536509108085	102.10488438324184	20.19811258034527	40.99775238094138	7.969218549584193	3	4	3	1	4	0.1624725336970312	0.3815274631690743	0.2667972436275405	0.18920275950635185	
3550000	-1195.2057803911216	-1084.417331844588	-110.78844854653362	-1084.417331844588	56.37545022240956	4.084463926453702	0.0022927232538749866	0.9722577918695617	0.0021518022463859845	3.472397666898931E-6	0.8539211492060365	-75.12518907276974	4416.703781853649	366.046039423443	178.6455245211381	20.74898490771569	4.006481772824507	1	1	3	9	1	0.1624725336970312	0.31993067684577103	0.31653806598297246	0.20105872347422313	
3560000	-1207.8329714656516	-1079.5246238651375	-128.308347600514	-1079.5246238651375	100.16142236792994	4.084463926453702	0.0017016800047926978	0.5137946220965365	0.0015048328247077615	6.60031081701172E-7	0.5073096202145037	-94.16804499210463	281.09825851897153	241.1109977076362	317.67918164624473	282.54373959170664	148.62620951021086	1	3	1	1	9	0.1624725336970312	0.31993067684577103	0.31653806598297246	0.20105872347422313	
3570000	-1212.1594080694915	-1088.4013185446158	-123.75808952487569	-1088.4013185446158	67.62550727899121	4.084463926453702	0.0027684161099575076	0.672915343615848	0.002669410959524215	2.2402835998420616E-6	0.530033090718177	-86.12316927447247	2786.6731475340634	139.86258682784984	223.56621118001118	235.41823025715433	78.49211550933252	1	1	6	1	6	0.19209962894209534	0.3000842139973631	0.30675743358631624	0.20105872347422313	
3580000	-1227.476511193262	-1090.7004634007646	-136.77604779249742	-1090.7004634007646	181.9400863172674	4.084463926453702	5.959089346497231E-4	0.4540449864529186	6.788043034787569E-4	1.3536000834131719E-7	0.5793521818616035	-97.73366286639813	5244.266856261778	1228.3097785528505	175.0208608717638	197.99602074303425	132.54382176143224	1	2	4	6	2	0.16613471722529946	0.3000842139973631	0.3548892892088583	0.17889177956847693	
3590000	-1226.9461052248869	-1091.4219370860887	-135.52416813879807	-1091.4219370860887	149.74594932084966	3.4954654264739133	0.001574466242748457	0.40830151674937276	0.0013216016310634176	4.819376211267002E-7	0.44415022642417	-98.80574275263646	2586.0680655602014	567.8209796797119	393.4852956493008	186.09965966785904	48.86492642425469	1	6	1	3	4	0.16613471722529946	0.3000842139973631	0.3548892892088583	0.17889177956847693	
3600000	-1178.512724592478	-1076.1464648454787	-102.36625974699925	-1076.1464648454787	40.12646349166291	4.44033599466127	0.005726758982022671	0.9862408035379151	0.0050218170229140435	1.5887023214500538E-5	0.7123414216042648	-72.70045824252554	298.3129887437395	25.32206226276853	23.739494947918818	29.50260407717427	64.73441649362448	2	3	5	1	4	0.19990030901781977	0.3219280636356864	0.29927984777801475	0.17889177956847693	
3610000	-1196.8536526634105	-1079.277049827796	-117.57660283561455	-1079.277049827796	54.97906495228801	3.4624831839621866	0.004933500896118316	1.0470029814769048	0.0027445410995443954	1.0148923125978592E-5	0.9096837645521002	-81.47665910848589	597.0482241704749	308.48668628054475	736.1135755032203	58.38964356294946	1.5817886410013873	1	3	3	6	2	0.19990030901781977	0.3219280636356864	0.2681277296313275	0.21004389771516419	
3620000	-1189.3788945090582	-1078.568752695723	-110.81014181333511	-1078.568752695723	59.42366304430356	4.319513610845145	0.0024267389746733827	0.8069219489780038	0.0025153213748145007	5.347432972749503E-6	0.8134578733502734	-80.04022837807977	580.1970385149453	126.39476261089766	108.95046928389584	14.64151967065313	17.36277650672366	1	2	9	2	1	0.19990030901781977	0.3219280636356864	0.2681277296313275	0.21004389771516419	
3630000	-1177.163595457702	-1078.8885160944756	-98.27507936322641	-1078.8885160944756	27.035508692889557	4.319513610845145	0.008231294276938758	0.7854481559383661	0.006593835659555311	3.77006918788056E-5	0.8027626249913504	-68.69362518287369	575.8074702907481	73.99742132129782	91.80323375866526	19.397288296883307	2.722982152519449	1	9	1	1	3	0.19990030901781977	0.3219280636356864	0.2681277296313275	0.21004389771516419	
3640000	-1180.889416719804	-1087.2035399317997	-93.6858767880044	-1087.2035399317997	26.764392594243557	4.063861186853987	0.006372120989604126	0.6395319132357543	0.006781964411091063	1.74021443014119E-5	0.5626481837516376	-70.10387931492753	71.94401467718389	78.84144489046966	7.627187262521523	14.207562927061113	1.6514648591960603	1	4	2	6	2	0.1976830479571841	0.3219280636356864	0.2828775343098314	0.19751135409729592	
3650000	-1222.610127864087	-1087.874397455072	-134.73573040901496	-1087.874397455072	130.20974895388753	3.277021546032674	0.0015911145417697747	0.5394657311527894	0.001247551663905245	5.833895170290344E-7	0.5251257929132407	-94.52122398695519	8747.265309632152	756.5308713730683	366.2307873571089	307.669908102203	55.45516582752171	1	2	3	6	3	0.1976830479571841	0.34072925943602644	0.2828775343098314	0.17871015829695583	
3660000	-1242.442726376293	-1086.8810762632218	-155.56165011307127	-1086.8810762632218	671.9771170436221	4.342292956613502	2.4315713286588767E-4	0.3821703294755394	2.34020269246588E-4	8.591868896187764E-9	0.3784019165419018	-116.4872694204999	5193.18555983701	2075.4970300470936	965.5249963309747	52.45439845500876	31.207551726925303	3	5	4	1	2	0.1976830479571841	0.30520156495101197	0.3184052287948459	0.17871015829695583	
3670000	-1229.4664297970887	-1088.5688410676044	-140.89758872948443	-1088.5688410676044	223.52250522118692	2.976565093966861	0.0012521721162382087	0.6744672195620303	8.91837866075952E-4	1.0654535892057933E-6	0.8683358771512857	-101.4796913975775	2040.2798505235346	1462.415756615947	741.0974139161475	102.50231529730588	177.0552873448249	1	2	2	1	9	0.20816667676148776	0.3159827068778326	0.2551651481894795	0.22068546817119797	
3680000	-1235.0740848343607	-1085.3240701426491	-149.7500146917116	-1085.3240701426491	440.7001811560785	4.083608306798595	4.7687442073699084E-4	0.4532263725641929	3.347911821778485E-4	1.7130534845912773E-8	0.36338260906301073	-109.86175827771136	5321.107467754528	551.4762666029725	362.1355737445151	466.97044523583867	76.25232622073534	3	2	1	7	2	0.1776946373141788	0.34161449449198145	0.26000540002263955	0.22068546817119797	
3690000	-1196.2778705876513	-1085.839608755282	-110.4382618323694	-1085.839608755282	65.92155012832134	4.683722441482174	0.003039488773031299	0.28403095057656086	0.002707092688771645	7.942143758464387E-7	0.28315990279605496	-79.93066208912794	437.0474438468	80.30415868430114	201.94522559039558	51.45519644528474	3.788313270036944	2	7	2	2	2	0.19273474725338494	0.3288561133099524	0.2797474887012219	0.1986616507354385	
3700000	-1197.9389997225194	-1084.799783983075	-113.13921573944445	-1084.799783983075	74.83467804481356	4.213804368775305	0.0027319138375021517	0.4226745403715146	0.002589917503272647	1.0585951174277126E-6	0.40041674639578834	-82.72401007384292	490.535954574578	226.07308315094843	123.22193869714297	2.5774707036328497	9.59478310342184	4	3	5	1	2	0.19215020428583637	0.3288561133099524	0.2797474887012219	0.19924619370298707	
3710000	-1231.011918637833	-1093.707727828513	-137.30419080932	-1093.707727828513	198.34536737259742	4.144173290309104	9.282331482683329E-4	0.577668753358661	9.617936377954806E-4	2.9397929667407086E-7	0.586087766765056	-100.0835929935716	2116.5264984374726	474.0253870276612	390.23441272703667	117.41529335939641	122.36311467730467	3	6	2	2	2	0.2015158911720214	0.3206160360938995	0.27914888707372637	0.19871918566035046	
3720000	-1199.5959611881913	-1081.2910857372817	-118.30487545090963	-1081.2910857372817	69.08624526651276	3.6585187586862964	0.002639757776600319	0.8204541942002608	0.0021943097814183924	6.018914298596167E-6	0.969528668421591	-84.64594054605621	773.4510342764311	362.35372085613704	201.48432962515673	68.66807334252908	20.511962591767023	1	2	2	6	4	0.2015158911720214	0.31476295172693947	0.29039249158046476	0.1933286655205721	
3730000	-1223.3983375912728	-1078.6869501748447	-144.71138741642804	-1078.6869501748447	300.120669278962	3.6585187586862964	7.200422093085966E-4	0.7418657021122642	7.302611034740158E-4	4.0142542954985134E-7	0.7647398457180035	-105.51436514015039	1297.965934603888	2772.208128687156	194.24017629980048	117.24510294713015	126.18746803265113	4	2	6	2	1	0.2015158911720214	0.31476295172693947	0.29039249158046476	0.1933286655205721	
3740000	-1190.543651646697	-1084.362675140793	-106.18097650590404	-1084.362675140793	85.58361582572013	3.6585187586862964	0.002487706320994362	0.8249580821243445	0.001986640054427378	2.156557897234192E-6	0.6361882371627149	-75.17396678950263	903.66325214822	355.4501853771025	18.729986103993433	17.426943471031766	18.755724909416355	2	2	3	5	3	0.17907505659926318	0.3501747069977402	0.27742157088242225	0.1933286655205721	
3750000	-1184.271182214119	-1080.7105318392682	-103.56065037485082	-1080.7105318392682	54.818574782027106	3.541223339892036	0.0030471894800382254	0.5211703677912054	0.002966771335102636	1.9327002723302826E-6	0.49584675899816255	-73.70517511893193	767.0959158344813	246.21418687023757	37.100817471123065	17.02777822383237	24.697870421168425	1	5	3	5	1	0.17907505659926318	0.3501747069977402	0.27742157088242225	0.1933286655205721	
3760000	-1218.5372535798829	-1086.8715244266327	-131.6657291532501	-1086.8715244266327	128.6600532181395	4.658905941991374	0.0010990750712094011	0.5470188743147536	0.0011271212373455616	4.734158854512063E-7	0.5884551181610322	-93.7863458117417	1979.4395814940015	1159.8470474893177	412.41342875697416	170.88265537496042	77.5868179762476	3	1	1	1	9	0.1998098348498286	0.3501747069977402	0.27249942921330855	0.17751602893912036	
3770000	-1220.740364444995	-1083.9451519460818	-136.79521249891332	-1083.9451519460818	227.14160994045048	3.7105565568324277	6.829458967094751E-4	0.5325508974863267	7.727379120952797E-4	1.817515617295104E-7	0.5605015005476368	-94.84443133429187	10853.321930555081	4598.3302159420855	75.4455847923223	89.3425870600808	193.26053656077497	1	3	5	2	4	0.19415796750802145	0.3501747069977402	0.2633340183337284	0.19233330716050764	
3780000	-1260.1170238822597	-1093.524420106948	-166.5926037753119	-1093.524420106948	935.0104603848367	3.805496725558964	1.703603814060109E-4	0.3213570527911127	1.6279335169675256E-4	1.7391382307201805E-9	0.2613106785115862	-121.74547175784244	6665.5578352226785	827.7886451602606	2302.6632409689164	1643.7260171140013	292.8909845470325	5	1	2	1	6	0.19415796750802145	0.3501747069977402	0.2633340183337284	0.19233330716050764	
3790000	-1235.7060417572147	-1085.0138937867762	-150.69214797043855	-1085.0138937867762	386.3942752822577	4.62314707018021	3.2655635550226725E-4	0.585152452767326	3.44551961471667E-4	3.150833630854494E-8	0.5310664639114089	-109.95858325978601	8010.85136582164	1321.0285606055484	706.8921061805535	108.68457447321065	73.62040514378639	1	7	2	1	4	0.19415796750802145	0.3501747069977402	0.2633340183337284	0.19233330716050764	
3800000	-1235.2451427049305	-1089.8339187785862	-145.4112239263444	-1089.8339187785862	381.2993054525859	4.62314707018021	3.5015741486513517E-4	0.9955578925023447	4.326681402689814E-4	9.015379342508918E-8	0.7504946410841381	-105.00960448693536	4221.267702575035	527.7765702769598	308.74283945961105	141.3882627540872	208.69517904195243	3	1	4	3	4	0.1811711874318099	0.3631614870739518	0.2633340183337284	0.19233330716050764	
3810000	-1225.5232725005453	-1083.6749454549408	-141.8483270456044	-1083.6749454549408	264.2112832394187	4.156083679586619	5.863703167916707E-4	0.5097525818423441	5.599836264931349E-4	1.2156585153493165E-7	0.5732477835647234	-104.84383796353119	2514.626246140343	1093.114345053897	219.78663220030842	95.44886033847891	89.42013280895685	3	5	2	1	4	0.17016758161604956	0.3434486022581018	0.27307045787775885	0.21331335824808756	
3820000	-1197.2794768862389	-1083.1571245880145	-114.12235229822436	-1083.1571245880145	56.68544693777577	3.6059591890388667	0.002438848840068232	0.7489536802076565	0.0026789253684828046	1.8330826328927248E-6	0.5129108115567297	-84.46473754854637	385.077040959251	180.64198430805263	77.66094095001196	6.989076842406843	15.720617209331522	1	7	1	3	3	0.18612901302998258	0.3384321396451421	0.27307045787775885	0.20236838944711424	
3830000	-1179.6047395743228	-1088.4363147613335	-91.16842481298929	-1088.4363147613335	34.96415138593117	2.653828206651823	0.003606530563573651	0.4340814100607764	0.004204304476289409	3.566414145426666E-6	0.45406855448705524	-67.35405666823995	178.42513760134614	16.006112993323885	17.231301638925263	24.75199496338325	9.977603469599472	2	3	2	7	1	0.18612901302998258	0.3384321396451421	0.27222382465143435	0.20321502267343874	
3840000	-1204.130225727245	-1088.083838261537	-116.04638746570798	-1088.083838261537	85.5312247668254	3.864020320390039	0.0026310986084567708	0.5009632717322386	0.0023586333092360315	1.7920510570368495E-6	0.47157395546101877	-83.6963670760481	465.6847156311092	57.94403647869808	196.67463334836037	57.093831346580124	34.28565627961152	1	2	9	1	2	0.18612901302998258	0.3384321396451421	0.27222382465143435	0.20321502267343874	
3850000	-1232.0900017957351	-1080.4929869556095	-151.59701484012564	-1080.4929869556095	446.81643730711414	3.787123928088199	4.1057179025149254E-4	0.7073190714958689	4.240810996121136E-4	9.641772663660457E-8	0.6942224339663683	-113.51838021590429	506.00456447739384	1128.2117435232233	592.2850569091066	200.0293497692045	176.00014614537807	2	8	3	1	1	0.18612901302998258	0.3384321396451421	0.28826414945988743	0.18717469786498567	
3860000	-1220.8712322225504	-1077.838272806225	-143.03295941632538	-1077.838272806225	177.5043161592236	3.9798188305259856	9.909635251915353E-4	0.5209629577909062	8.826244764703251E-4	2.9055034720559486E-7	0.5300312818095869	-100.2860018971882	9647.45887853336	3452.365529422353	731.1185536744368	396.3651933539165	74.47755561504643	1	2	1	5	6	0.17215014455614763	0.3384321396451421	0.28826414945988743	0.20115356633882062	
3870000	-1227.7144227182657	-1084.781075340477	-142.93334737778866	-1084.781075340477	193.00610207331698	4.427544440085107	7.054534078278959E-4	0.502209938043224	7.201823932970077E-4	9.716923840894457E-8	0.44825478517149636	-102.87782783618435	6474.79455070788	641.0542396393413	496.2188976217022	337.5992436441444	4.666677786009624	2	3	4	5	1	0.17215014455614763	0.3384321396451421	0.28826414945988743	0.20115356633882062	
3880000	-1198.7077933406433	-1083.7863366257113	-114.92145671493196	-1083.7863366257113	89.23631184789174	3.395942029364657	0.0017476766469739892	0.600708830178528	0.0016152732096220705	1.2611028567694744E-6	0.6165062884702143	-82.75458413995888	1241.7339292061927	411.7910148849573	35.811146522430555	40.71842872850043	24.33002871318088	3	1	6	2	3	0.1749917596783849	0.3355905245229049	0.28826414945988743	0.20115356633882062	
3890000	-1176.019715061562	-1081.3343859300942	-94.68532913146787	-1081.3343859300942	31.691391914507587	4.694711338406143	0.006633257939353588	0.7778456973987047	0.005496074695119844	1.6523490873687087E-5	0.725262794418712	-68.65866151615913	282.21519287633015	65.03788841651941	31.244033455960928	7.630062618837028	5.274413487334122	2	7	1	4	1	0.1749917596783849	0.3355905245229049	0.28826414945988743	0.20115356633882062	
3900000	-1193.333372154978	-1083.4175498934492	-109.9158222615288	-1083.4175498934492	48.68904410082271	3.695650239984506	0.004076594238075176	0.8024461180557529	0.0032022662293007603	6.586576781040308E-6	0.8206460430526489	-79.31452501809059	364.0775531965293	172.7822210372479	52.26459488344494	58.511387423186044	29.968839822084846	3	4	1	5	2	0.1749917596783849	0.3270873981055553	0.28826414945988743	0.2096566927561702	
3910000	-1244.741166341983	-1082.9063674625013	-161.83479887948178	-1082.9063674625013	740.7979754017559	4.791337950445968	2.6815179057753947E-4	0.3868616434822633	2.3753889675899652E-4	8.921626257368041E-9	0.3851485151303797	-118.41481318389754	14796.198291726656	2019.8147865692986	295.82897548537267	320.08958314064563	529.1823209838487	1	7	1	5	1	0.19012517507997362	0.3751707722824563	0.2731307340582987	0.16157331857926915	
3920000	-1215.3326578966035	-1078.161090042059	-137.17156785454438	-1078.161090042059	168.25056578559312	3.4350421570803125	8.937364939150712E-4	0.6390061329897334	8.583037628473002E-4	3.2419640612729787E-7	0.6357399838923229	-97.5942841396484	3836.369267046219	1207.77265193343	506.19403469717304	243.5549996260734	106.4909952906569	1	4	2	1	7	0.17047516327033108	0.3652312712788647	0.28307023506189033	0.1812233303889117	
3930000	-1194.4652652714083	-1090.2933445249043	-104.17192074650399	-1090.2933445249043	38.06275877461121	4.29717146918758	0.004139375701778804	0.5638234224962825	0.004028940198236406	6.663325220636998E-6	0.5866084842361676	-73.02096101958706	651.9766117889792	232.20281499228736	67.8093606380391	50.232070724773685	30.158968577042067	1	1	8	1	4	0.17047516327033108	0.3652312712788647	0.28307023506189033	0.1812233303889117	
3940000	-1179.2102845010613	-1087.904151766771	-91.30613273429033	-1087.904151766771	26.241386358743835	4.020808063733786	0.006270386527442317	0.8537378244011303	0.005868265950116271	4.352863901346712E-5	0.9952820399914223	-64.74288408054213	167.6067242509705	124.98949098476578	39.772501426382405	7.232658899244548	7.9413103471958655	4	1	3	6	1	0.17047516327033108	0.3762729854932134	0.2564699160948161	0.19678193514163714	
3950000	-1172.0697052840305	-1087.0067377538455	-85.0629675301849	-1087.0067377538455	21.87608671838162	4.020808063733786	0.008805169446630082	0.660379226216731	0.006027871591146828	2.8302969545820186E-5	0.7395855827008666	-54.29126656542572	831.8488817342965	49.59321329457707	176.7113379828481	5.267148226590747	0.3698168735848504	1	1	2	10	1	0.17047516327033108	0.3762729854932134	0.2519975238891511	0.20125432734730214	
3960000	-1166.360371923388	-1079.5749971733687	-86.78537475001929	-1079.5749971733687	27.00290590498362	3.8799208384866377	0.012812765761415471	1.293038763912691	0.007251855805505431	2.5192261883583025E-4	1.5050310831185099	-55.65530525684957	739.2024870033691	110.09195877463677	107.83847243135398	3.842656599156623	4.777403031098409	2	1	2	6	4	0.17047516327033108	0.3723173151604252	0.2559531942219393	0.20125432734730214	
3970000	-1173.7045861708218	-1083.604118687447	-90.10046748337491	-1083.604118687447	27.92959066566459	4.569483854046809	0.012573228174972572	1.4313714986556776	0.0056795283871088195	1.4379326347747071E-4	1.4308175568320152	-60.9286245816037	234.30472225945636	78.31066347360701	6.62925708261792	18.671206144016217	8.256385334139193	2	2	1	9	1	0.15250134625320766	0.3595033928856448	0.27712988428941426	0.21086537657173104	
3980000	-1162.03394036503	-1083.9300117725677	-78.10392859246225	-1083.9300117725677	17.800645657876913	3.483794327128001	0.017938327575476493	1.5305576406978099	0.010640386919227364	0.0013313786958545416	1.676277371426884	-53.04650738685161	185.6355915702174	8.263470798472552	6.455855061306038	8.346246907311734	8.664135940640698	2	3	2	1	7	0.15250134625320766	0.39270922030652033	0.24392405686853874	0.21086537657173104	
3990000	-1169.573025178985	-1086.2009249958676	-83.37210018311741	-1086.2009249958676	16.904195417584027	3.1726961392823845	0.02064209741956617	1.2880269292845554	0.009549697232472315	2.2600262459115491E-4	1.1054318241419874	-56.74479875920916	250.72654453458549	32.30639972470668	21.63787815695485	12.071403861518013	7.811088183441135	2	2	4	2	5	0.15493722386790323	0.39270922030652033	0.24392405686853874	0.20842949895703547	
4000000	-1165.3547222411494	-1079.3935394550197	-85.96118278612974	-1079.3935394550197	22.036302478813845	3.1726961392823845	0.01198020904636593	0.808046009600269	0.008412259170030948	1.085143128293482E-4	0.9843348124635727	-60.09160970024824	128.43593127056184	121.78951108560437	33.39417978885136	4.639605190351504	8.76450663315522	1	1	4	1	8	0.23045121996743534	0.33347908184524333	0.25636458889794783	0.17970510928937128	
4010000	-1179.9775188038327	-1086.1570294761134	-93.82048932771924	-1086.1570294761134	28.206685665010916	3.1726961392823845	0.012069787778961519	1.1812871116012105	0.006159950675455653	6.422891578265093E-5	1.0408505881725951	-62.87182586182001	147.6809855668736	119.86977647578432	182.16261654598898	55.19891608383855	5.895880138925386	1	1	2	2	9	0.21783467549272967	0.3222407384072577	0.2858355282338715	0.1740890578661389	
4020000	-1198.2273412345896	-1078.243308431819	-119.98403280277063	-1078.243308431819	86.71922399024496	3.842024160859453	0.002909965962190259	1.0403831065425864	0.001781101768472397	3.2864720102274827E-6	1.0618115280168927	-86.50999105464054	821.7845067171556	156.56182903207673	75.80547816598495	63.002654459655275	63.67708688775564	2	3	1	6	3	0.21783467549272967	0.3222407384072577	0.26501154489977224	0.1949130412002381	
4030000	-1225.3798186337742	-1095.4775737570162	-129.90224487675795	-1095.4775737570162	188.71246952751255	3.915525137571504	8.278993708531249E-4	0.5257325717871658	7.332082488100816E-4	1.5349209017082295E-7	0.5313560984981913	-93.38496788387783	2126.5521014499045	1660.0275468053471	37.92296596953507	61.04646238571562	76.09986829347302	2	2	5	5	1	0.1867862401817117	0.36119320213193895	0.2698846630272713	0.18213589465907576	
4040000	-1210.189432332681	-1088.9396291954895	-121.24980313719159	-1088.9396291954895	307.6031440165778	3.915525137571504	7.902827613660944E-4	0.8844197504994499	5.266393878088329E-4	1.793058487749467E-7	0.6963554795050725	-85.47605227331222	2270.998889946485	175.4288600987179	54.02397558678748	93.83354782314599	88.92234110108849	2	1	7	1	4	0.16746381305901556	0.34161079221143387	0.3087895000704725	0.18213589465907576	
4050000	-1240.1467964069643	-1089.2232085681405	-150.9235878388238	-1089.2232085681405	384.8911206999405	3.2052856681037056	6.295390200529542E-4	0.9973020700956682	4.2205054053672344E-4	1.5482158946055386E-7	0.8985907107187444	-107.96532589969274	6381.54008468275	1605.497290523288	633.8634169243743	281.9664805873308	339.2664946993832	2	2	1	7	3	0.1475097490805586	0.3821402610373157	0.26238005781423407	0.20796993206788938	
4060000	-1219.6672840864014	-1084.735328471233	-134.93195561516836	-1084.735328471233	279.04456342745755	3.4102165620825704	6.641189951318568E-4	0.7367070496001127	5.794148696538888E-4	2.1972905928645156E-7	0.7020927328173634	-96.09791014641567	2477.5079809557014	996.0124229978918	117.972378685953	152.45985112657866	270.69280831388295	2	1	1	7	4	0.1734284327189618	0.35826141579582815	0.26238005781423407	0.20593009367097373	
4070000	-1171.9511973378396	-1085.8687550936613	-86.08244224417822	-1085.8687550936613	22.456782630920163	4.0296118756858075	0.0070351482736824575	0.5569520732937144	0.007482865794512345	1.4809912549429281E-5	0.5052090814921918	-61.69627567803171	505.6835297224284	30.509922734117538	34.36345019536353	2.7355401132595225	0.5239872934515861	2	6	4	2	1	0.21591286402328563	0.3157769844915043	0.26238005781423407	0.20593009367097373	
4080000	-1171.8631867871188	-1082.7807768465207	-89.08240994059824	-1082.7807768465207	26.932548715006202	3.6585385339573677	0.007364774696665096	0.9323239084235414	0.004715652936491611	2.1676455001484576E-5	0.808583426313663	-63.89828977978906	220.68858411393913	22.2309445390035	18.879403055992782	15.433491550164495	3.5457426450939247	3	5	3	3	1	0.21591286402328563	0.30279718777443565	0.26238005781423407	0.21890989038804243	
4090000	-1181.3713581529837	-1085.016736653784	-96.3546214991998	-1085.016736653784	29.87956433088551	4.291529528769094	0.007226869253574276	1.1889342646009544	0.004169259246358902	6.86705212887942E-5	1.3078549030271496	-64.35823725588102	846.2600242444868	377.85026765904973	68.66362426019494	17.443200622634322	0.18401325495628912	1	2	2	9	1	0.21591286402328563	0.30279718777443565	0.2775079975026574	0.20378195069961905	
4100000	-1208.3445551164575	-1083.2072410370804	-125.13731407937718	-1083.2072410370804	89.6873138024651	3.3264384276218832	0.0017404778876082883	0.8323871419893117	0.0016010696447651942	1.3245698125956371E-6	0.6486258675478642	-87.57775831310391	1808.7246302804626	1261.6658034360335	106.37961961339388	154.3189881780772	44.28787853887264	1	2	4	4	4	0.17042912651540398	0.31371990164120567	0.31206902114376905	0.20378195069961905	
4110000	-1232.5363296503444	-1094.7413057567549	-137.79502389358953	-1094.7413057567549	182.852888041828	3.3778648526494117	8.760142014579427E-4	0.22096615051040022	8.057614343636117E-4	1.8706728267088023E-8	0.16770019398981523	-98.05731856878906	9031.165074889926	381.3905726070657	726.7325616959624	243.45009019737378	51.604590841778176	1	4	2	4	4	0.17042912651540398	0.3546636778617229	0.2711252449232518	0.20378195069961905	
4120000	-1226.5448863226113	-1083.429662642999	-143.11522367961243	-1083.429662642999	270.3940241574599	3.4208850950483174	7.596728924968515E-4	0.7413240698824748	6.479207148293543E-4	1.1791033740353546E-7	0.5841124915110054	-104.22520182487587	2347.4871765278112	636.8438392153317	535.4472772147969	251.67980063001565	147.1748308275115	4	1	2	4	4	0.19794070694443142	0.3315930714901028	0.2711252449232518	0.1993409766422117	
4130000	-1203.399416410145	-1083.569908281143	-119.82950812900202	-1083.569908281143	88.46518732663502	4.832608000707426	0.0021949965948624113	0.5362991620572671	0.0018687307065332773	8.746160247096163E-7	0.49509343074136397	-87.34342429024596	946.3689436226214	298.76373671212326	95.60953884254727	66.01161727822578	21.33190420584447	2	4	4	4	1	0.19794070694443142	0.3315930714901028	0.2711252449232518	0.1993409766422117	
4140000	-1202.1786562572058	-1091.2140412916312	-110.96461496557464	-1091.2140412916312	60.88496854243675	4.403269225852987	0.002549402127091074	0.4854391775291011	0.002374116895430722	1.4849858408929123E-6	0.4607235737434879	-79.97363197648106	200.3862302156392	283.15478013533146	44.147273462112075	100.98765800638303	10.836413387216407	1	2	2	5	5	0.18887923548729596	0.3740916512084055	0.2824345502868298	0.1545945630174665	
4150000	-1204.7685664687467	-1085.2393484144197	-119.529218054327	-1085.2393484144197	99.97309134799866	4.2647847899809115	0.0013977851997255726	0.639233306989258	0.0014915517652209736	1.2782453567986022E-6	0.7049501214204437	-88.4840067531769	517.9165377489777	285.7116123952642	167.92749437281628	31.179512925667524	4.244019793265408	1	6	5	2	1	0.19630062733457473	0.3546685397499254	0.2453444674024603	0.20368636551303732	
4160000	-1191.876606120054	-1078.487996889154	-113.38860923090019	-1078.487996889154	65.67824133064119	4.226067696486917	0.004898213324331947	0.8212468011753137	0.0028498361549619796	7.100149789245394E-6	0.7616909155239957	-80.95095572835339	1009.5947383500286	80.7283853456414	34.677830228126126	79.29078636072983	3.9936536136699505	3	3	3	4	2	0.19630062733457473	0.3546685397499254	0.2593187071591873	0.18971212575631027	
4170000	-1191.2223131947972	-1094.5079949107226	-96.71431828407455	-1094.5079949107226	33.35621147158038	4.679033503127376	0.004580268936820328	0.219033020405478	0.004554622841608421	8.467115613414058E-7	0.19521915911364968	-71.15416315512002	498.43281183343487	111.21210878186108	43.295281884087814	6.65150072401132	4.003878049609853	3	5	2	2	3	0.19758799819615985	0.30403219440390156	0.308667681643626	0.18971212575631027	
4180000	-1223.0352717662681	-1080.333792743561	-142.7014790227073	-1080.333792743561	224.8036248378809	4.618778140091455	5.412160469629259E-4	0.4392584649676599	6.547934542131903E-4	1.0081629909447467E-7	0.486985521076974	-105.7087488821908	1224.904047369693	782.1846100425219	383.3575557985489	147.3055898611508	203.35418376423334	4	2	3	3	3	0.19758799819615985	0.30403219440390156	0.3286922174728389	0.16968758992709737	
4190000	-1222.8626510302963	-1085.1947701776749	-137.66788085262147	-1085.1947701776749	198.5743251176407	3.500862290853663	7.922649532612919E-4	0.5745375957919148	7.81021952749543E-4	1.6469534229514286E-7	0.4806438671706802	-101.23128723474248	551.3596546326567	864.0919283873793	303.33663237207213	320.8483246579774	58.58062549908003	4	4	2	1	4	0.2016412048225581	0.30183160995408087	0.32463901084644065	0.17188817437691808	
4200000	-1260.2864731694049	-1079.451264672411	-180.83520849699389	-1079.451264672411	1702.7796798761829	3.354232996853564	9.23895821411987E-5	0.4820832489875761	9.292866553729214E-5	2.388072517201314E-9	0.4817915344115389	-130.33880453190187	15797.993388860019	4272.771179321094	2345.2608519903993	7231.56845191595	1577.5214039397686	1	1	3	3	7	0.16770538322422815	0.3328682780011962	0.3117085928416287	0.18771774593294457	
4210000	-1265.5730159870945	-1087.193408779862	-178.37960720723248	-1087.193408779862	1853.5146615456727	3.7589685122003225	7.586910639910074E-5	0.35431513991523034	7.719078519271752E-5	7.219704509796307E-10	0.36252738990535427	-133.7812175069367	6963.333404228595	7665.7624295111345	1048.8016618367158	822.1310743900848	474.6382438793676	3	5	1	3	3	0.16770538322422815	0.3328682780011962	0.31754983226149497	0.18187650651307835	
4220000	-1186.276328304816	-1077.7896422020829	-108.4866861027331	-1077.7896422020829	47.45567349719109	3.533379163108834	0.0046553760998704835	0.8942423005567395	0.0034179991897633493	9.226212476343763E-6	0.8717586526604747	-79.93031950566845	190.7826665542034	162.60236377478168	68.30671142830224	20.929408288571324	13.844379651717455	5	4	2	3	1	0.14809594675542598	0.3328682780011962	0.3066097996675784	0.21242597557579712	
4230000	-1190.374727025995	-1081.25430096848	-109.12042605751493	-1081.25430096848	57.76622278986464	4.683696346844316	0.003515270801365299	0.5532467021244947	0.003128032808835588	4.070089777270205E-6	0.6002108431772486	-78.3702710249506	290.8388775233372	224.67779421724046	50.165088430261584	87.57886694473628	14.233950444980207	1	1	8	3	2	0.181419573320034	0.34270580335122836	0.26344864775293825	0.21242597557579712	
4240000	-1202.960793226291	-1080.259416487335	-122.70137673895577	-1080.259416487335	126.08454816800004	2.8828972245304	0.0013944187578063287	0.7078810388059169	0.0013867948449889048	1.0017795171163868E-6	0.659380091768854	-88.69209086841036	1173.83473738747	268.4203404130419	279.09438789936416	60.436141305334345	25.693034520098458	1	6	1	3	4	0.181419573320034	0.34270580335122836	0.26344864775293825	0.21242597557579712	
4250000	-1224.9067018905994	-1084.8488317569781	-140.05787013362115	-1084.8488317569781	285.4685743434143	5.358364332535458	4.682805867899351E-4	0.6506690305051345	5.262253090273054E-4	1.1208427090519368E-7	0.6587731103967167	-104.60984075345684	1732.8803998733633	232.41149546395908	210.2288431649566	124.85587337395819	7.684506932876253	4	3	1	6	1	0.181419573320034	0.34270580335122836	0.306575956341133	0.1692986669876024	
4260000	-1238.6283653716903	-1086.5656255302242	-152.06273984146608	-1086.5656255302242	490.9152312981457	4.818040158624816	2.516654830550018E-4	0.42296647086508304	3.0734296981580465E-4	1.4158239741943795E-8	0.4171254182445544	-113.1210277051713	2976.645858150511	482.4587307907882	639.2734878295619	186.11175160893336	191.5476214730125	7	5	1	1	1	0.181419573320034	0.3833911696665816	0.2693569437200866	0.1658323132932955	
4270000	-1195.7769635526702	-1090.8573180195342	-104.91964553313588	-1090.8573180195342	50.13747228767277	3.517176980193326	0.0028820257763064673	0.5586401020836212	0.002956301434348409	2.769925861195138E-6	0.5512329015671379	-77.04185799360147	260.37375987671237	125.40515244391234	25.36559121537193	34.94600510734579	25.04141809002429	2	3	1	7	2	0.181419573320034	0.3736168169916764	0.2693569437200866	0.17560666596820068	
4280000	-1223.6610427785847	-1093.4180117364344	-130.24303104215025	-1093.4180117364344	140.08120093167236	4.206089590055359	0.0011207762645272367	0.17856413014968078	0.0011143752835883136	4.8825848172186076E-8	0.20008348787972272	-93.82656368452608	1669.0486651983017	1790.7525766737801	291.1578363755839	91.45070109242434	118.1438861964941	1	2	5	5	2	0.181419573320034	0.3606959152702526	0.28227784544151047	0.17560666596820068	
4290000	-1231.5837606871364	-1086.6564717141077	-144.9272889730287	-1086.6564717141077	349.58163357134697	4.3477253681262695	3.526043859416693E-4	0.5723178570801521	4.2298122463031864E-4	6.707132730952806E-8	0.6312154262246872	-104.54112763772497	941.0491897013034	3422.5796896772836	158.34648690160128	189.6452429444654	132.42074224139475	1	2	1	8	3	0.17155530683516154	0.32973448236392344	0.2779335401787863	0.22077667062212647	
4300000	-1255.938185475983	-1081.9136973052507	-174.0244881707321	-1081.9136973052507	1805.6139907335582	4.177121586505905	1.2364209277538645E-4	1.014082283466364	1.387610726907849E-4	2.7305446476448908E-8	1.02816319504171	-126.7468125508659	5713.16248335687	2195.8193544147057	1263.1604071796291	1122.7668409452629	2509.876511905656	3	1	7	2	2	0.17155530683516154	0.32973448236392344	0.2863593097291123	0.2123509010718005	
4310000	-1197.6507493642548	-1082.093504763494	-115.55724460076091	-1082.093504763494	98.12911053569387	5.1910062902888425	0.0022537090523646786	0.7260765761316816	0.0017008337319029255	1.3672177598887645E-6	0.6016303117202256	-80.16634781831749	553.8289115425221	125.6934811954107	429.0275929648026	19.98686273015776	35.22110365135025	1	1	3	6	4	0.18936947359002948	0.3157953814814247	0.2863593097291123	0.20847583519943128	
4320000	-1219.7623455314938	-1085.2092366744241	-134.55310885706956	-1085.2092366744241	277.87832990292037	3.9826325567525056	0.0010715460184148819	0.6521208116704852	8.549607607315678E-4	4.350373549417186E-7	0.69103304130503	-98.69697745960354	1490.6482416969006	108.03032863111622	253.17396469128664	91.81990952080352	83.0806213449887	2	1	5	4	3	0.15557312039016913	0.3680667473458291	0.2863593097291123	0.19000082253488718	
4330000	-1196.7666907904245	-1081.1197835875196	-115.64690720290491	-1081.1197835875196	98.01424573396392	3.8298884223934064	0.0019986955442613274	0.8550698814291133	0.0014079955436773848	1.4466056175659764E-6	0.7049879591928112	-76.05009317395596	4287.40373646999	5938.648223730107	74.39865779365017	51.91986302767172	20.543775934273626	1	1	4	2	7	0.20093961963152235	0.35766694014121536	0.2513926176923728	0.19000082253488718	
4340000	-1210.4672972869557	-1089.8506419613198	-120.61665532563593	-1089.8506419613198	194.90869830122227	3.8298884223934064	7.736589115954748E-4	0.8335383582985059	6.826626300626853E-4	2.569379758357159E-7	0.7578805117552854	-79.51670335348336	17630.315156572768	3597.6471642026654	123.19748000228748	28.71517144788638	38.83243725601343	1	1	1	4	8	0.2052997236956803	0.35330683607705743	0.2513926176923728	0.19000082253488718	
4350000	-1184.1022513349076	-1081.6164689090606	-102.48578242584688	-1081.6164689090606	42.691210968470116	3.8298884223934064	0.003442164964753031	0.8396865431622669	0.003011356811710615	3.4781482834723205E-6	0.5878379369238922	-72.48277840553968	287.4245128856762	185.44971049179287	143.01129322817025	7.632758570684909	12.299943565830723	1	4	1	6	3	0.1911514353464774	0.3399855027190709	0.25431529762127336	0.21454776431317604	
4360000	-1166.9608290504334	-1079.3148766921825	-87.645952358251	-1079.3148766921825	44.0679030244945	3.849530902567687	0.008442007374180218	0.8839380901159163	0.004486872891972138	2.4434177890444745E-5	0.8302994240720385	-60.01785214104017	136.45900448776436	281.5466073357012	5.358725091473744	6.902803135880037	11.37037929866773	2	2	3	5	3	0.19109951494294605	0.33855097048201793	0.2895720314749844	0.18077748310004935	
4370000	-1180.399177248831	-1079.6684475184031	-100.73072973042773	-1079.6684475184031	53.11021706434861	3.7441612647275013	0.011686310314479403	1.0800476245362691	0.004881906090630269	5.002825863777134E-5	0.9437307704340331	-65.67345978387976	2060.193284937511	59.09344446683692	100.46469029291457	14.034501699087505	35.053724747493526	1	2	1	10	1	0.18287989098315852	0.3528444929388108	0.277757121267738	0.1865184948102904	
4380000	-1170.1691126517073	-1085.6654177403511	-84.50369491135612	-1085.6654177403511	28.96446246478086	3.7441612647275013	0.006907189378436078	0.7818868272519771	0.006707111874926108	2.7895531587176997E-5	0.7813391451901116	-58.85436411815458	802.9017231673001	10.41782806926952	10.725271678766331	3.22677240206857	6.039959229985146	1	2	10	1	1	0.18287989098315852	0.3528444929388108	0.277757121267738	0.1865184948102904	
4390000	-1182.511661947619	-1084.1828027846711	-98.3288591629478	-1084.1828027846711	25.109934923414897	3.1545167804806904	0.006144298715787711	1.0200365387805415	0.0055357074454413175	1.772495367549103E-5	0.7841496577602453	-64.36420161703099	1587.1705313357736	73.35788326194806	45.57304995821879	96.25460561486211	4.332074167303753	1	5	2	2	5	0.21288949245375777	0.3528444929388108	0.24774751979713872	0.1865184948102904	
4400000	-1182.870586562372	-1076.5675530993044	-106.30303346306756	-1076.5675530993044	54.25390197333659	4.703903150639096	0.0029901245422673524	0.6901161905555796	0.0030912540414497814	5.946942465572663E-6	0.764991878092439	-75.38010003682842	629.10485411692	200.78288876249172	15.351368160347812	33.20687483458158	25.751393432034536	1	4	4	3	3	0.18056304746383406	0.3528444929388108	0.24768518506628212	0.21890727453107073	
4410000	-1216.316224052331	-1089.5332360136867	-126.78298803864439	-1089.5332360136867	150.99174804755518	4.703903150639096	0.001333735029672276	0.6707163674224454	0.0012874850094869677	5.944617920013975E-7	0.6412117748538175	-87.50478236068264	6068.493866551842	2112.667406008872	270.38882139537264	77.47855978977839	30.07966808687631	1	1	2	9	2	0.18056304746383406	0.32842960677692135	0.2591324186445953	0.23187492711464705	
4420000	-1223.1374043805322	-1085.7235487566602	-137.41385562387202	-1085.7235487566602	213.9052797699061	3.1689943763608226	5.364786456802894E-4	0.5891876026602781	5.334418619001652E-4	1.3793494895549675E-7	0.6356751756187343	-99.18975307800537	8798.53770120856	340.8180220025313	120.22884599255222	165.3812565168399	36.41570164329387	2	3	1	6	3	0.2328373136248889	0.3219739926451739	0.26558803277634274	0.1796006609535922	
4430000	-1236.0756890345442	-1083.3908160244052	-152.68487301013892	-1083.3908160244052	521.3215119187126	2.782608167231495	2.6563937343890217E-4	0.6218647987847976	3.0629715764763325E-4	2.534430752855538E-8	0.5833866063914923	-113.8056060481931	2883.0127824992924	695.449837760016	348.8873825359933	124.96688390992337	287.60350169930615	2	3	5	1	4	0.18967678936041907	0.3602006612891492	0.26558803277634274	0.18453451657408676	
4440000	-1258.207814969394	-1083.1451476584114	-175.06266731098242	-1083.1451476584114	1225.0058177693606	3.1061606879199	1.1350520785459391E-4	0.5549191882009793	1.1786373619847925E-4	5.236844098407412E-9	0.5913345373323131	-126.38460784865767	18927.165322632543	3421.438492661046	2816.496214490908	3809.79721367165	359.39430114526687	1	3	5	2	4	0.18149316875127205	0.353987106454708	0.27180158761078393	0.19271813718323377	
4450000	-1201.880626679431	-1080.3243049380926	-121.55632174133838	-1080.3243049380926	100.66320890364847	3.6677973648603857	0.002191184221980536	0.8498448701268636	0.001876666095979163	2.4821099556624337E-6	0.7343722719346095	-89.63016930452977	313.16396659277285	193.57766089272405	258.49393188838303	47.55173817139703	11.943552634632164	1	7	3	3	1	0.16912687881296085	0.353987106454708	0.27994912944884076	0.19693688528348813	
4460000	-1233.7703183726333	-1099.1863420221982	-134.5839763504351	-1099.1863420221982	177.84103926393203	2.9522730838754367	7.836782503171625E-4	0.24653904529334994	7.782929546148406E-4	2.7092239104156338E-8	0.21791186314242003	-99.4901098879253	958.525315329623	1197.466836916894	679.1201708572223	93.50895291770264	27.444854211664204	3	2	3	5	2	0.17302339934069194	0.3881876657882482	0.27605260892110967	0.1627363259499479	
4470000	-1196.6141327044177	-1087.6646525371975	-108.94948016722006	-1087.6646525371975	63.60086363728213	3.8789871773581788	0.0031558779949528667	0.44619178360845113	0.0028185101879108967	1.7856131801394086E-6	0.48804320113966265	-77.96048600547792	563.775301035806	110.27103194234299	99.23299364289005	95.57095539780971	31.057823779419333	1	5	4	1	4	0.15581877155162896	0.3518689550546733	0.2932572367101727	0.1990550366835228	
4480000	-1186.780472429888	-1080.57387389751	-106.20659853237784	-1080.57387389751	49.797179567317144	3.408956538719156	0.0038970085545348043	0.9837821404119246	0.004024352321144132	1.1684399123196406E-5	0.8446793408965919	-76.35343858056426	210.2345570236641	53.42442497598334	64.03763423092175	68.85846089434116	38.87443147506861	2	4	4	1	4	0.15581877155162896	0.3518689550546733	0.2932572367101727	0.1990550366835228	
4490000	-1211.2696427776202	-1085.966011116255	-125.30363166136522	-1085.966011116255	110.83241522902195	2.9643638155899295	0.0016248355535809752	0.6758336711884305	0.0017011628617068049	1.425342483468998E-6	0.6349544437222807	-91.2830794545822	643.7988499788163	346.77363223809704	380.660662302038	112.46272598344518	8.933484225668227	3	2	4	4	2	0.16084652939874414	0.3518689550546733	0.2882294788630575	0.1990550366835228	
4500000	-1203.5039758800442	-1086.5943437311917	-116.90963214885254	-1086.5943437311917	59.14995650735235	3.8782585683552253	0.002559100152764428	0.4930610103484117	0.0028087022735871314	2.1064268408721956E-6	0.5286746187092267	-82.77299380339761	1301.2844546889041	399.0423743582974	142.61298342634333	79.00013766710083	80.06366161663193	1	2	4	1	7	0.16843046102232417	0.39201473463808373	0.24808369927964707	0.19147110505994275	
4510000	-1195.2064132384899	-1089.059320917488	-106.14709232100174	-1089.059320917488	43.014185821160886	4.301296838959533	0.003268496438967749	0.5543426309880698	0.003987564613810008	5.470466688200645E-6	0.5616756088366401	-75.65299647842902	403.52896438076067	718.3317971593225	66.46439444655748	15.647072177657503	4.262514204707084	3	1	4	5	2	0.19251605301957275	0.2731410269623097	0.297090960197371	0.23725195982074426	
4520000	-1199.258998609328	-1082.5000178636092	-116.7589807457189	-1082.5000178636092	48.75861999945288	3.0154968408248655	0.0043655031814111775	0.924393788098533	0.003106116252987165	5.858902477278477E-6	0.6834051820020451	-80.96494409307869	849.2759526691524	464.67477673996706	469.5442153377784	98.38638452896205	27.703214730490398	1	3	2	2	7	0.18814974069004584	0.32414140398652663	0.25442794674391744	0.23328090857950784	
4530000	-1228.2271068680848	-1091.512739498022	-136.71436737006275	-1091.512739498022	251.00626501625217	5.028048521230113	5.533313711005192E-4	0.23776609957142128	5.506617720001213E-4	1.4527599121841829E-8	0.21883256115357685	-104.0883452851465	836.4939657951111	1044.896718533761	103.66575763084268	48.98188315388818	13.818797931297977	2	6	3	3	1	0.18814974069004584	0.2945664241902334	0.2840029265402107	0.23328090857950784	
4540000	-1181.5089210069536	-1083.7160076713812	-97.79291333557242	-1083.7160076713812	34.04733514216064	5.028048521230113	0.005979752483197019	0.5526547561239661	0.004792658186233195	6.1592905983767616E-6	0.4906217016368607	-72.0648809532475	211.39678490438988	46.65800840871448	13.937441891123871	23.65997188339518	8.734450734355667	1	11	1	1	1	0.21156153630048904	0.2945664241902334	0.2840029265402107	0.20986911296906463	
4550000	-1210.3398857665698	-1084.96838021628	-125.37150555028985	-1084.96838021628	102.70774785546267	4.369254932849951	0.001138604756867866	0.4717201037534235	0.001241605488615506	3.775152265424871E-7	0.5001014101105739	-91.19834431812936	2345.178525940108	235.43133541698393	171.9528768894319	59.057809186554145	27.911801690285426	3	1	5	1	5	0.21156153630048904	0.30478558726611676	0.2806821668584647	0.20297070957492724	
4560000	-1223.3024013096822	-1100.3156565379845	-122.98674477169767	-1100.3156565379845	98.37797424455428	4.6598332913201155	0.002076000670881049	0.42785148313022925	0.002048526431622379	4.004850021659986E-7	0.2959930223203572	-92.12238872291489	372.5763639408465	365.69518799276443	41.836997621289164	66.96037003241771	16.268092611904095	4	7	1	2	1	0.21156153630048904	0.30478558726611676	0.2806821668584647	0.20297070957492724	
4570000	-1199.2398151348475	-1093.7899504425782	-105.44986469226926	-1093.7899504425782	51.0066899746303	4.047141141520392	0.004081082489225975	0.6094229952464738	0.0037852282101464934	3.4957313669481025E-6	0.5045166289110352	-78.04776809371495	169.2511026493375	184.8593103103707	21.7154929518348	20.75764804799364	19.59001276668337	2	7	1	3	2	0.21156153630048904	0.30478558726611676	0.2793790789417631	0.20427379749162886	
4580000	-1220.745916488579	-1084.892421083764	-135.85349540481496	-1084.892421083764	146.0529317615831	4.785598107012102	0.0011591854504080397	0.40087990932972595	0.00115901062341312	2.251663053273555E-7	0.3804460626506049	-99.518568287403	549.2056853295365	601.6057045605181	464.3597815229672	370.458749906017	154.87994316133066	3	1	1	5	5	0.21156153630048904	0.30478558726611676	0.2793790789417631	0.20427379749162886	
4590000	-1199.5826672792696	-1090.443429357424	-109.1392379218455	-1090.443429357424	56.93952390280672	4.492141026537325	0.0028236121407563264	0.568269385863331	0.0030217522807907634	2.537525895528912E-6	0.5207098611172014	-78.57896190460927	209.05454404485755	247.8957526795471	229.59907547647842	35.14202154091937	14.31729259866334	2	2	3	6	2	0.20041799206710326	0.2989387413762251	0.2995726502425281	0.2010706163141413	
4600000	-1232.5115510396513	-1094.108366909881	-138.40318412977035	-1094.108366909881	217.1456007402257	3.6814739704927506	7.248663464538582E-4	0.22769536865132822	7.124524648078008E-4	2.8838384569940372E-8	0.2308719898213793	-100.95803700491285	6509.592947730801	1402.3521985892803	606.4335829865302	31.324122324318378	29.913630325998884	2	2	5	2	4	0.22409579205105767	0.3438624903533963	0.23429332185306342	0.1977483957424804	
4610000	-1251.4835555651878	-1082.6149648002763	-168.86859076491137	-1082.6149648002763	961.9214601269598	3.6994396979710142	1.9242447707688195E-4	0.7385483127547948	1.6677139360139008E-4	1.2097386216163786E-8	0.6313741204356357	-122.97786240960063	14734.446442435337	2128.2866841881764	1159.2883386585002	1106.4986895222196	340.48652688710746	3	4	2	3	3	0.22409579205105767	0.28616838205705497	0.30040002928273785	0.18933579660914734	
4620000	-1197.0861385151104	-1078.5839658706816	-118.50217264442884	-1078.5839658706816	116.75154482017248	3.6994396979710142	0.00167952704148259	0.9626272686105841	0.0013263284554104594	2.3454530770679716E-6	0.9845442680411942	-82.02833799863042	812.9195615329326	721.6446475623304	547.8118851047392	41.92540506665145	41.97473164413362	2	1	1	5	6	0.1884466029644709	0.30336519699690434	0.30614608456620174	0.20204211547242085	
4630000	-1238.0950272233827	-1085.6460365637133	-152.4489906596693	-1085.6460365637133	744.3292627201872	4.971852724094568	1.5623489444478082E-4	0.765890419903013	1.7534757679352325E-4	2.1167185184127472E-8	0.7710678343432789	-107.8692200036995	24195.922971354532	168.3560641080282	498.8387765559127	244.90210537794823	148.32053123223733	2	5	1	1	6	0.1884466029644709	0.35036333338542625	0.25914794817767983	0.20204211547242085	
4640000	-1232.7729178554646	-1084.9191820515057	-147.85373580395895	-1084.9191820515057	286.2139958530372	3.948930219679645	4.967632172683187E-4	0.6138563973771002	4.2502699810560555E-4	5.055197624072719E-8	0.496818912672181	-103.77882261292599	13193.5944984433	2111.366438561399	62.311488097138735	245.29536577028335	245.373700360092	1	3	1	7	3	0.17417449287928657	0.3358155309779536	0.28796786067033686	0.20204211547242085	
4650000	-1199.7386517983957	-1083.305823769705	-116.43282802869057	-1083.305823769705	76.46441177154946	5.101886017877747	0.0020065160732218924	0.5903229205522137	0.0021993771757232755	1.7888727850823295E-6	0.6390074911602877	-82.90960690341925	695.4617449210735	69.77371852942804	192.37462137436023	77.62553130241635	29.028917065218376	2	2	1	7	3	0.17417449287928657	0.33237833084197715	0.30476234440985783	0.1886848318688763	
4660000	-1234.3725321399197	-1087.5163633635864	-146.8561687763333	-1087.5163633635864	316.631898349748	3.4804934719385328	4.785558289194374E-4	0.5675778392839138	4.8184430454380867E-4	6.468752847015059E-8	0.5536231794243978	-107.9758027111835	2737.732722872995	1424.0978624506727	555.3701763332604	208.67819086451823	97.62138620739664	3	2	3	3	4	0.17417449287928657	0.3283366948956291	0.3088039803562058	0.1886848318688763	
4670000	-1201.9886854982137	-1086.8330574076751	-115.1556280905386	-1086.8330574076751	81.24522101431103	4.725668408345394	0.002795975415299261	0.9404751529961493	0.0024263839147301183	4.894337230318566E-6	0.8355878141551568	-82.69804108045825	662.592832853996	527.6454289207776	74.45018060312293	10.259952865949025	15.543591781257918	1	3	6	2	3	0.18542348776704198	0.36194797099074794	0.29232627420174384	0.16030226704046407	
4680000	-1222.2624244772428	-1084.822369723431	-137.4400547538118	-1084.822369723431	143.24320612456916	2.972338977762365	0.0014019764934589216	0.7584358962437047	0.0010770210183916884	7.307591946549539E-7	0.7864096408550112	-101.76494041005502	912.0822043115753	210.51245075258058	151.75969823152602	179.0722510309203	271.97046777895787	4	3	1	6	1	0.17309708658348835	0.32697891021244024	0.3044815290334417	0.19544247417062754	
4690000	-1208.1253142509522	-1084.5817836399685	-123.54353061098365	-1084.5817836399685	92.02225442955915	3.793075615935803	0.001569116931706652	0.529053825327267	0.001493513436135405	1.0584849994191104E-6	0.6933896769640148	-87.20098615291987	5092.934600029076	669.5612936156467	166.3395758223186	53.181572283805075	33.68728148902894	1	4	3	5	2	0.17309708658348835	0.32697891021244024	0.3044815290334417	0.19544247417062754	
4700000	-1200.22331032359	-1084.0431403164418	-116.18017000714825	-1084.0431403164418	69.44383499008669	4.106280022521307	0.0020931308414928237	0.6406343800936773	0.002139835076126674	2.131374214487416E-6	0.6781833352814065	-82.15823571415552	1193.8638836935413	122.13930520057434	122.99027351749817	124.88377756120705	57.4788526062606	1	4	1	4	5	0.17309708658348835	0.32697891021244024	0.3044815290334417	0.19544247417062754	
4710000	-1197.6699451574052	-1081.720347781602	-115.94959737580315	-1081.720347781602	78.99980705475414	2.94269110317567	0.0030722367413357327	0.6531937225390769	0.0024623167385660863	3.654364046036646E-6	0.6764404194986539	-84.47072409878595	404.5471040038776	98.96681776731604	219.51828624836511	50.55357150146928	19.837612131828003	2	2	3	6	2	0.20773710181222388	0.2923388949837047	0.3044815290334417	0.19544247417062754	
4720000	-1207.4784555409738	-1076.479615255877	-130.9988402850969	-1076.479615255877	139.5671738621168	2.9577160269547287	0.0014720047885277345	0.8759714848595006	0.0010340376863486678	1.029411287553107E-6	0.8585660086817148	-97.74976133438136	341.7540855498583	161.86478274618327	364.03786518649895	77.56787137644271	8.341482058643942	2	3	4	5	1	0.17771858199585025	0.3407318233679279	0.3044815290334417	0.177068065602778	
4730000	-1224.3992966426044	-1083.1594047403153	-141.23989190228923	-1083.1594047403153	208.63238944094385	4.356965374371387	6.671031054453942E-4	0.4590823808080402	6.886764406743186E-4	9.933686332878438E-8	0.47114679695016765	-102.61649666766172	2238.447251229178	1088.6373383744383	1022.7482495040803	176.12569926139602	41.301378134091	1	5	1	6	2	0.17771858199585025	0.3407318233679279	0.3044815290334417	0.177068065602778	
4740000	-1227.0619008362612	-1082.7391901912392	-144.3227106450219	-1082.7391901912392	375.4376529265029	3.532375451725475	4.894245526887001E-4	0.529209328933243	4.971526515174247E-4	6.21619839156186E-8	0.5228622829225092	-108.36784423964149	1372.3465502053596	591.9570636973278	157.29372676353157	182.19997386171792	135.66095279413176	6	2	3	1	3	0.1891817155612309	0.3407318233679279	0.30238161288214216	0.1677048481886969	
4750000	-1227.15120303831	-1079.8577103578975	-147.29349268041253	-1079.8577103578975	283.32908125603325	3.549493450415865	5.549896122521007E-4	0.5589535767144852	4.6490460633682025E-4	5.8174802500662335E-8	0.4609685446933956	-106.72000336651787	1743.4746163368727	780.5441946307539	2270.064358828961	117.42751145379042	84.16234981409056	3	3	3	4	2	0.1891817155612309	0.35593004887087	0.2871833873792001	0.1677048481886969	
4760000	-1218.4726565954334	-1088.0481598812694	-130.42449671416398	-1088.0481598812694	125.54628299575653	3.549493450415865	0.001639395317658646	0.7326567002404584	0.0015321679762417121	2.763548433360023E-6	0.9009795988556855	-89.87642679094039	25764.92769559822	206.31789149456768	148.80681851600934	141.73110225085088	45.21272798068363	1	3	5	1	5	0.1891817155612309	0.35593004887087	0.2871833873792001	0.1677048481886969	
4770000	-1231.989401859503	-1080.8319671808194	-151.15743467868353	-1080.8319671808194	473.799324176976	3.695822137388883	3.088075384492881E-4	0.3423361102851906	3.2233241584280755E-4	1.2598024781679246E-8	0.3290905030209837	-111.65540156951312	7033.830653238534	1135.3058637221886	1131.819582878017	89.11480647692855	32.8427745221142	1	4	5	4	1	0.1891817155612309	0.33429709487087367	0.2909328628561938	0.1855883267116995	
4780000	-1270.7371798952227	-1078.9310813967359	-191.80609849848668	-1078.9310813967359	3201.452260990863	3.695822137388883	3.961798885365609E-5	0.406392076565178	4.702613773554389E-5	4.745072136530383E-10	0.4507868173889464	-140.65206730087206	58990.69904368622	6727.225440425562	7983.583100824299	2035.0161352556552	693.4655020194149	2	6	2	1	4	0.1806613863341277	0.35586311229043843	0.27788717466373225	0.1855883267116995	
4790000	-1220.0488937079149	-1079.094032674676	-140.95486103323879	-1079.094032674676	265.1152086895941	3.8780556691439125	8.60073337160876E-4	0.5798101061115077	7.415549992907664E-4	2.8478707199028127E-7	0.6608479394177709	-101.58025328971863	940.9312564636807	1899.1901054132525	669.3701510424879	186.18310774588375	224.08623228481832	2	2	1	9	1	0.16683853515608046	0.35586311229043843	0.27788717466373225	0.19941117788974674	
4800000	-1203.46563513431	-1082.6857043818868	-120.77993075242341	-1082.6857043818868	120.64165458156701	3.8780556691439125	0.0012448922169125771	0.6563695495858064	0.001365534163858873	7.637364291340305E-7	0.652005392438014	-88.3554237295517	1121.16158049757	463.61799346323596	27.4069833517487	45.76160343952909	7.368976050295335	3	1	1	9	1	0.16683853515608046	0.35586311229043843	0.27788717466373225	0.19941117788974674	
4810000	-1207.554559012681	-1085.737561113706	-121.81699789897488	-1085.737561113706	83.22626614408993	3.427453244074391	0.002016230024065877	0.7784363685695487	0.0019698814496739068	1.480945619375101E-6	0.6482815794009948	-88.78862599350992	357.32893611284373	327.5963725769285	119.09093732976179	17.138621610396733	57.90783269451137	4	3	4	2	2	0.18129432000630707	0.3278054355840076	0.27788717466373225	0.21301306974595097	
4820000	-1197.5963664056922	-1080.8418016380926	-116.75456476759958	-1080.8418016380926	114.90620852530634	3.1942981680932507	0.0015079303531316717	0.8797471128022517	0.0015510264998753352	1.91717107639113E-6	0.8763826158898798	-83.93906652333528	752.6788487837111	88.9260663061687	88.3355986302404	114.75464843710938	17.04907826760171	1	1	8	1	4	0.18527258349578235	0.3238271720945324	0.27788717466373225	0.21301306974595097	
4830000	-1188.9496828457911	-1085.9000679435683	-103.04961490222286	-1085.9000679435683	60.54684662437429	3.4330663685272067	0.0037565676083765663	0.7615899021612722	0.003209378896608514	9.109615879871662E-6	0.8751561499659173	-70.87567094310566	422.82621003830707	374.35545443888196	25.290981124633145	52.42659326335561	49.09071700941325	1	1	9	2	2	0.20443262173835808	0.29963973466646704	0.3082365668212448	0.18769107677392805	
4840000	-1178.1128281499064	-1077.8960136555006	-100.21681449440587	-1077.8960136555006	40.82010112901235	4.832657356285224	0.006239866669079017	1.0323024086001045	0.004497923956432904	1.5715879096738558E-5	0.807510370071229	-69.71092559303497	360.5705791492734	150.76114992160214	51.0541760448037	39.091337344471	12.178106749142694	1	1	2	8	3	0.20443262173835808	0.3520613477841464	0.25581495370356544	0.18769107677392805	
4850000	-1203.1726526493387	-1081.507469363614	-121.66518328572464	-1081.507469363614	110.98552810867146	4.128751335555022	0.0015539671540903753	0.6432300827761603	0.0017763644911957218	1.4702900282058247E-6	0.6716185232601153	-94.04477707637162	300.9189741050544	251.83373585752733	45.06971588272733	7.2971845406196385	6.322843225520348	10	1	1	1	2	0.1626812055321023	0.3331627187981414	0.31646499889582613	0.18769107677392805	
4860000	-1195.1805822238196	-1082.8817436134136	-112.29883861040585	-1082.8817436134136	60.99160337756077	3.6204043560209316	0.004232287879542594	0.8849735082169333	0.002420039307348112	3.2964386106303378E-6	0.7035486845380367	-80.41345445842883	904.3138773908315	393.10262782800913	71.94412290677799	29.759600777361758	4.156003290408813	1	2	5	5	2	0.24808206684096776	0.3099245553259211	0.25816000637500625	0.18383337145810266	
4870000	-1202.6537689496909	-1084.843698607497	-117.81007034219402	-1084.843698607497	91.89688770133908	3.9248512630556474	0.002456920147765532	0.7333745974207367	0.0018275922065457062	1.1842524916555653E-6	0.5896999889425432	-85.39779817265085	676.2454687810217	216.6281298017138	145.9252401576245	78.99890222930746	3.321906778255	1	3	3	6	2	0.24808206684096776	0.3099245553259211	0.26717325577907663	0.17482012205403225	
4880000	-1192.075032271654	-1084.4671151179425	-107.60791715371157	-1084.4671151179425	69.98063785312031	2.993499527239465	0.003036013845592818	0.9135067941942302	0.0026544361360244925	2.808667631083018E-6	0.6087008563578861	-76.61832053798004	375.05410034502745	29.134810469359515	34.68440442295042	90.44304352697708	45.58064546586521	2	3	4	1	5	0.18544439210658428	0.3134230315150527	0.2922949774661477	0.20883759891221307	
4890000	-1191.9006966084212	-1076.5925793319827	-115.30811727643857	-1076.5925793319827	77.37589216737568	2.993499527239465	0.0037894374802357584	1.156480268611937	0.0020790024436915227	1.881574722744966E-5	1.3497939266561345	-80.47935968193016	909.4130005922881	433.3805403842276	99.96622650477352	76.57289114821283	48.82881799373472	1	1	1	11	1	0.18544439210658428	0.3429553606638909	0.26276264831730956	0.20883759891221307	
4900000	-1195.6548720261103	-1084.3013950221655	-111.35347700394483	-1084.3013950221655	67.51641517915199	4.756112223411211	0.0023215026735545854	1.2533202369379244	0.001518592396009217	8.029734271272794E-6	1.4041407519306914	-75.13592390936017	1704.0219905999597	612.5294858062482	73.29352106215295	67.34502639859947	5.91699094111888	2	1	1	7	4	0.2400765432907278	0.3021755711681345	0.2571682169336359	0.20057966860749962	
4910000	-1196.257498528376	-1093.336128100392	-102.92137042798382	-1093.336128100392	51.267506619007435	3.3701600319222282	0.003477162246863725	0.5927193562819082	0.003841601815160438	6.384347349183753E-6	0.5781686915531787	-77.86136437070064	131.10259779460742	54.034416896871235	47.62252911406453	20.709194842847264	5.63733763155962	2	4	4	3	2	0.1845305268641507	0.28809813559734354	0.33777218631928385	0.1895991512192197	
4920000	-1210.8462352372912	-1093.0304819421226	-117.81575329516868	-1093.0304819421226	87.15099752671367	3.178021275896795	0.0013439529302178873	0.5809807128960862	0.0014489978426483127	9.392362887756545E-7	0.6531853919559762	-86.821028979155	1269.4900116489923	200.60233443872158	44.04227958071821	26.097597966439015	27.798808416359112	4	3	2	2	4	0.1845305268641507	0.28809813559734354	0.33777218631928385	0.1895991512192197	
4930000	-1203.4721714417653	-1081.3084465544262	-122.16372488733913	-1081.3084465544262	105.57555540256091	3.4319966213823134	9.68193461666574E-4	0.4830827009596451	0.0010587276845100155	3.33350493591692E-7	0.5237356559695715	-85.86406706377952	2439.1654351996326	186.06106244804718	86.74485896470107	238.9887595650765	41.6518188024462	3	2	1	1	8	0.1845305268641507	0.319672930269924	0.3061973916467034	0.1895991512192197	
4940000	-1229.5860561497327	-1080.1416683052068	-149.44438784452586	-1080.1416683052068	388.4182412982934	3.964558615698253	3.9383076323045867E-4	0.7532417358545439	3.302113703765685E-4	7.812576643263111E-8	0.7692929265808135	-105.6802407629836	7486.134346690107	2305.134814241744	274.7101328214085	108.41631048870465	423.72615022646244	1	4	4	4	2	0.18448923834195272	0.35053822499422627	0.2753733854445991	0.1895991512192197	
4950000	-1233.9343789409165	-1084.82915174066	-149.10522720025634	-1084.82915174066	404.691675107312	4.218891470031786	4.12088263889843E-4	0.6209371935677626	3.395040529420947E-4	5.9090446733176444E-8	0.6644683172221817	-108.90265707656695	6129.989355342824	1266.9452609279922	580.2698600150856	129.61492657923452	91.93052720404607	3	3	4	4	1	0.19588842895256564	0.3442708598113133	0.2753733854445991	0.18446732579151973	
4960000	-1187.994719672527	-1087.507740518972	-100.48697915355513	-1087.507740518972	67.60785827266248	4.218891470031786	0.001987596080711203	0.49215542190402467	0.0020787465874887033	1.4979283811360293E-6	0.5781638272655031	-76.34394679855681	343.9433286322421	9.510836104548098	5.7567789656886035	11.712819357581706	11.529241366255317	5	1	1	3	5	0.19601312981434094	0.3442708598113133	0.2753733854445991	0.18434262492974443	
4970000	-1202.6707573300448	-1087.8114248254883	-114.85933250455643	-1087.8114248254883	95.95113396157572	3.5839744726751017	0.0026573520301949667	0.7888848455278081	0.0019791612038127723	2.1176707313297617E-6	0.7014416268182034	-81.81901452468455	748.7917056602672	479.31441982412645	181.0205868830091	13.37821514826444	21.494365885559674	2	2	1	2	8	0.1632194408709225	0.3770645487547317	0.2753733854445991	0.18434262492974443	
4980000	-1203.3177280121843	-1093.6325878495559	-109.68514016262843	-1093.6325878495559	61.07661366147066	3.9097920555155175	0.002679848627865416	0.5033988082854903	0.002491964802261811	2.6478005102907553E-6	0.5637745753605548	-77.19371163219803	865.9141188177897	49.431050550864136	150.02149917950072	62.659192956682226	7.153547313589595	1	1	9	2	2	0.17032917362640781	0.3935507887359568	0.2753733854445991	0.16074665219303408	
4990000	-1204.4193044325455	-1080.0837264341492	-124.3355779983962	-1080.0837264341492	96.66339313795024	3.5568524326926125	0.0030494402399919816	1.0212767014885196	0.0019846743439873213	1.807450731079553E-6	0.5687667998044003	-88.19639486163032	1162.777192071098	293.24699123828117	169.3126854635325	184.79725344092373	38.825462494665494	2	1	3	7	2	0.2026139636430362	0.3370946220209041	0.263188796042224	0.1971026182938335	
5000000	-1194.6012431707152	-1082.4198152893339	-112.18142788138123	-1082.4198152893339	51.84783567645329	3.425540931968917	0.0031709474383315463	0.6433543036627897	0.003152607271462409	4.043482190542263E-6	0.6015302619717877	-81.3990281339032	250.86722942313813	134.2563418472008	198.38697939805624	40.62088084881757	40.9366057256221	1	2	2	8	2	0.2096591313163418	0.33004945434759847	0.263188796042224	0.1971026182938335	
5010000	-1189.4192417631484	-1090.0278934102405	-99.39134835290793	-1090.0278934102405	35.497534538970854	3.3759085586953126	0.004744944376942469	0.3904512433900765	0.004649619027323547	3.797027487734934E-6	0.43411683591151756	-71.17185806242696	705.1712454256447	239.37717923637413	43.52188387314004	19.980889082785076	3.437855852260011	2	1	8	2	2	0.2096591313163418	0.33004945434759847	0.263188796042224	0.1971026182938335	
5020000	-1229.8895949048965	-1097.7297638847442	-132.15983102015238	-1097.7297638847442	193.559647560881	3.3759085586953126	8.440772811688913E-4	0.2744926739402205	9.189872435618395E-4	6.119385450821267E-8	0.27110766525458435	-97.10406644705607	2104.204881859056	433.3361590198105	272.4451092375845	41.655474234777245	88.23540966550358	2	2	6	1	4	0.21397904143795277	0.32572954422598754	0.263188796042224	0.1971026182938335	
5030000	-1218.437426678038	-1086.209966121398	-132.22746055663993	-1086.209966121398	205.71101182233858	4.337607940054283	0.001207428657355283	0.5457228599612133	0.001106805556898998	5.740938800025074E-7	0.6572146018411993	-95.87819670445127	1471.8017547102463	1187.7236536897476	121.29131695234643	115.93683233202411	80.51118213564105	3	2	3	6	1	0.17519935590300473	0.3342342714486327	0.2718944651425596	0.2186719075058008	
5040000	-1228.9067056820713	-1074.3043113037222	-154.60239437834912	-1074.3043113037222	563.5065183148541	4.047988997213275	4.305305485867092E-4	0.8950099943839037	2.7817321317220037E-4	3.8355339869550233E-8	0.713266198975991	-109.12002851405813	8997.007872732709	7199.190200257048	937.9687736473431	182.0635062945388	290.2515436132667	1	1	1	3	9	0.20625502508466542	0.3342342714486327	0.26714818813142965	0.19236251533527005	
5050000	-1214.2394466606463	-1078.3955197382766	-135.84392692236983	-1078.3955197382766	273.66146269371455	4.076659937424672	7.991057942290887E-4	0.657988487555543	8.022945612553819E-4	2.8024997847632915E-7	0.6158148770789058	-99.36671736777188	1298.2889524190762	566.6379719434477	202.84647062834844	209.18888299694018	93.59719249925509	3	1	3	4	4	0.20625502508466542	0.3342342714486327	0.26714818813142965	0.19236251533527005	
5060000	-1210.1255395504752	-1090.230289619541	-119.89524993093404	-1090.230289619541	71.40816860908778	2.7026994440595495	0.0025329827670086623	0.33399022403109074	0.0024890538596930275	8.530836181350343E-7	0.35013734154003245	-88.49259729556344	743.9044803116367	211.48751165923517	91.59822650784902	70.97922201850407	92.67302709603901	1	5	2	2	5	0.16726558606757141	0.34884004175546174	0.24259537526717487	0.24129899690978987	
5070000	-1195.1847268178155	-1087.9950119929006	-107.18971482491506	-1087.9950119929006	45.790473987314314	5.0774490110648305	0.003959617200171771	0.6241992579906738	0.003991277824039095	4.738890355969376E-6	0.5588981745399664	-77.52139390848001	258.25413174161935	197.01761135232974	43.462702362001664	42.46528064732938	31.670503231942995	5	2	2	3	3	0.16726558606757141	0.30216004927637663	0.28927536774626	0.24129899690978987	
5080000	-1191.233840307036	-1082.4547532136785	-108.77908709335753	-1082.4547532136785	99.67201490650532	3.37249239174565	0.002047311348265119	0.6501447374741144	0.0018778883175768635	1.994506702522388E-6	0.6710264950233312	-78.6042184479609	572.3981596052286	77.44187042238836	11.895498742678	14.522039310061285	55.8581401869971	4	3	2	5	1	0.18573317008722118	0.33391997699064785	0.28927536774626	0.19107148517586892	
5090000	-1222.77457536153	-1083.835414347859	-138.93916101367117	-1083.835414347859	196.39743198570773	2.9522565139354064	6.249871114448112E-4	0.6312451645993132	8.023396541887242E-4	2.025806893967341E-7	0.6152156315606656	-101.15235570368264	5158.747700668664	1739.6235008233546	278.36738831066856	58.16864611998102	24.497473434079332	1	2	8	3	1	0.2024569394955013	0.33391997699064785	0.24349034730445662	0.22013273620939217	
5100000	-1211.3216655810577	-1092.7418748340735	-118.57979074698405	-1092.7418748340735	97.24865190774356	3.5734800500805743	0.0017349667809127354	0.5034588772145302	0.0016579621914123114	7.602461055765914E-7	0.5084002370381406	-85.8012807106093	762.8799188858533	139.34786593702128	213.06080723723784	38.098313634523116	56.85373369998324	2	1	4	3	5	0.1735711279694835	0.3468840892027787	0.25941204661834355	0.22013273620939217	
5110000	-1194.3955973492023	-1090.430314332759	-103.96528301644324	-1090.430314332759	49.511834640428894	4.7844427697222205	0.004622103046155392	1.0354579786663423	0.003918153780798389	2.649618835224204E-5	1.0315738537170973	-72.38797851269784	547.7807338624826	285.6778685212319	46.530847608657275	24.627021539752445	19.086801155146336	1	1	4	8	1	0.1735711279694835	0.37015477303039573	0.31518139732852835	0.14109270167159035	
5120000	-1211.5411029543711	-1086.8106368619542	-124.73046609241703	-1086.8106368619542	103.47935403128683	3.3194834239570516	0.0015108796723981128	0.4790558327650122	0.0013964161894123523	3.446986621790053E-7	0.4203415776301693	-88.5763143547314	2458.4192431077827	498.9083743415111	424.0237698035957	111.85833244852229	25.99027268611276	1	5	2	4	3	0.19312058196882115	0.37015477303039573	0.24962843280377875	0.1870962121970023	
5130000	-1220.468665351831	-1082.739129520348	-137.72953583148316	-1082.739129520348	184.70652501269856	3.3194834239570516	6.878167638268427E-4	0.6975131371376015	8.357735740435431E-4	2.3512592770189466E-7	0.6082678347659081	-99.71772375337282	2163.106869515248	1450.1194071965306	266.5820821666053	135.05519778249172	103.37624329871036	3	3	1	6	2	0.18929348027057663	0.364430919704409	0.2534631503099508	0.19281244971506153	
5140000	-1238.221621870191	-1081.4846448060573	-156.73697706413378	-1081.4846448060573	720.665257841368	3.8328090316186154	2.3872682003426088E-4	0.6239842047970198	1.8352572450934122E-4	8.290929736313529E-9	0.48440067843144996	-110.01095575695419	62442.14610167964	5807.6015981683595	650.4794479538488	271.3893937768491	160.2493953361494	2	2	3	1	7	0.18900090838132094	0.364430919704409	0.2534631503099508	0.19310502160431722	
5150000	-1215.9268240704337	-1081.538052642275	-134.38877142815875	-1081.538052642275	130.28514079221623	3.701865639473949	0.0011951423624223794	0.9951180309579714	0.0010093669737805432	1.6455226520777307E-6	0.9929108451628271	-94.06054687326252	1191.7575720306077	1399.2886680867402	608.4011098761767	44.434875334975466	142.43583037750463	2	1	5	6	1	0.21243061362757934	0.32589437549158207	0.2595359997138885	0.20213901116694805	
5160000	-1212.0720636785518	-1086.8055371269768	-125.26652655157504	-1086.8055371269768	166.9010333802053	3.701865639473949	8.512387683064903E-4	0.8085149135001524	9.341764737174945E-4	5.453674565637214E-7	0.7665280564115063	-91.36236622089294	1265.5956924170434	165.42165952984175	83.6906545757681	74.81789292116547	74.42003980277254	3	2	5	3	2	0.1612814260572473	0.32589437549158207	0.3057524634641422	0.20707173498702638	
5170000	-1243.7227209625362	-1081.6536522086878	-162.06906875384846	-1081.6536522086878	779.9812131953399	4.030839325329453	4.198626114642855E-4	1.0234979263369466	1.667762838912482E-4	3.33918592876331E-8	0.8875734182753077	-110.24746506686488	40506.87670772324	28024.31015048189	5025.172196526075	540.682260421141	298.00633215875166	1	1	1	1	11	0.21661122329296081	0.32355288408263716	0.2527641576373736	0.20707173498702638	
5180000	-1214.6027640802895	-1093.6628384178218	-120.93992566246777	-1093.6628384178218	119.1752271153899	3.518339648524541	0.0013128915966984936	0.5517992959071645	0.0012324949659705282	3.279051638013168E-7	0.4654252374654691	-88.24149537907724	1537.0265342827347	846.1554706600762	30.25441328295181	37.07194523008121	4.262282291511587	4	2	4	4	1	0.18270079350792373	0.32355288408263716	0.31157906935998053	0.18216725304945652	
5190000	-1186.5648586657558	-1082.9755755255387	-103.58928314021706	-1082.9755755255387	48.75859593494763	4.961751839564338	0.0026103685865835687	0.6266921491060466	0.0029475948844509157	3.0486468972319817E-6	0.5905047136260515	-74.04215342878126	639.322667273476	84.5753408114369	26.75268320161045	40.33377590612298	8.958281159742041	1	6	6	1	1	0.18270079350792373	0.32355288408263716	0.3190119938934384	0.17473432851599868	
5200000	-1189.2437332800207	-1087.779365221475	-101.46436805854573	-1087.779365221475	38.92519942391071	4.796880600087981	0.0035023079201331117	0.7041391281707506	0.003418467039960389	7.173761858838828E-6	0.735781209361508	-72.78670996801974	204.44025113654044	274.78485950350984	14.060255959263209	25.02172853730431	3.6702905674034842	3	5	5	1	1	0.18270079350792373	0.3531648660715996	0.2311926046283969	0.23294173579207772	
5210000	-1219.4101690847704	-1092.4479995084164	-126.96216957635404	-1092.4479995084164	161.35040076472617	5.109418051634219	0.0011423136780257111	0.6249186871272118	9.531284163507383E-4	3.520499371866943E-7	0.6023539725099476	-87.58235174250702	7755.69798630869	2014.6751434864195	45.56129381431531	23.29004012520334	70.73566306335215	1	1	1	1	11	0.18270079350792373	0.3531648660715996	0.2687530353416527	0.19538130507882195	
5220000	-1197.3876879412012	-1090.2144579299113	-107.17323001128993	-1090.2144579299113	59.26575854742939	4.501690259531739	0.002301155292328689	0.8269129174437944	0.002769449535409684	5.417333977445311E-6	0.8380151277471508	-74.73887750720692	849.1137520586451	248.12441626814947	89.48649435645284	53.005512360940486	9.31344630905007	3	2	1	5	4	0.19519614863781276	0.306129332138195	0.3032932141451683	0.19538130507882195	
5230000	-1183.536214613567	-1082.0720959059665	-101.46411870760049	-1082.0720959059665	42.80450874583473	3.7023560827654505	0.00407827222392798	0.6544827435867852	0.004043904643324367	3.844471302427836E-6	0.5086619680014629	-72.67763559691286	227.32075847672738	187.42379036879566	132.27451320864918	17.69771580829826	9.502373942094295	5	1	1	2	6	0.1856107117998493	0.306129332138195	0.32701810557819777	0.1812418504837559	
5240000	-1194.308054399234	-1080.2690183438278	-114.0390360554061	-1080.2690183438278	78.86808868967758	3.6507530886126243	0.0025497010163559077	1.028929729157257	0.0017229332429032987	6.421306461461831E-6	1.1637859112174211	-79.25831014877481	2920.64714594098	209.2963340302581	77.3375635186361	39.30071630073261	23.42102912879246	1	5	1	4	4	0.20896351467887064	0.306129332138195	0.29705778394893084	0.18784936923400153	
5250000	-1206.8130359447446	-1080.7518206725595	-126.06121527218501	-1080.7518206725595	163.12724122739095	3.891465264242487	0.0010456453726456376	0.6091420457528817	9.39538501395686E-4	4.600023461138209E-7	0.6470972904222678	-92.47436545614481	2750.4281994708294	139.60222425078933	85.63664870006883	49.40996836981578	28.05545290415451	2	2	1	2	8	0.17397285594501502	0.3433461100141458	0.26966898297030983	0.21301205107052737	
5260000	-1196.0584784797823	-1082.0475490589492	-114.0109294208331	-1082.0475490589492	86.57387205324481	3.683548299831068	0.002055833702806732	0.5896242227865112	0.0021614687961853253	1.5831320154338987E-6	0.5999734574879643	-81.54774759428372	507.40892812014266	377.5578141100888	15.228149088937942	57.3357055996298	13.306457573311533	1	6	1	1	6	0.17662318807811275	0.3648945874440003	0.26966898297030983	0.18881324150757517	
5270000	-1196.8921010943882	-1084.9299113395684	-111.96218975481968	-1084.9299113395684	74.96418158942296	4.399191813861929	0.0024600614121384643	1.040748892426201	0.0018209997648527077	9.886020925680537E-6	1.2811191213250501	-77.53350536781818	498.16964065065997	519.6439192220226	121.23209549153515	93.52405589221513	17.55595953009307	1	4	2	1	7	0.17662318807811275	0.3580735004100621	0.2354236213237514	0.2298796901880718	
5280000	-1209.4177984990686	-1079.430861906672	-129.98693659239672	-1079.430861906672	152.18006942359128	3.224737080987583	9.527176979483793E-4	0.768078753356225	8.798587096562555E-4	4.647072690438097E-7	0.7420111672600581	-93.14098492361664	2575.1520057563	886.5121984673832	210.4037626403267	122.34476501994095	9.72246923270195	2	2	2	8	1	0.17662318807811275	0.3580735004100621	0.2354236213237514	0.2298796901880718	
5290000	-1200.4311916539762	-1084.3925794373063	-116.03861221666997	-1084.3925794373063	55.076066041672675	4.15786990561138	0.005963690919141654	1.1816813857221564	0.0035480208299414912	8.323834785239904E-6	0.7455180165094569	-82.0361660643226	191.9962733943877	112.96925802875369	274.6161501263349	113.682694308612	50.18566576647973	3	3	2	1	6	0.15068093231519317	0.3855849555023621	0.30838153038341415	0.1553525817990286	
5300000	-1173.7381536403318	-1080.2684720890695	-93.46968155126224	-1080.2684720890695	27.47871183779992	3.211019413864794	0.009972917982260888	0.9239932752305795	0.00626480105820234	5.951826861493903E-5	0.8579638473607601	-67.51627014523434	61.36965063724971	131.9458657209423	61.67857273320789	10.365705822227646	1.551479747351559	2	2	6	4	1	0.21387406487375948	0.32239182294379576	0.2797544772854226	0.18397963489702018	
5310000	-1181.853569405929	-1074.1045555756778	-107.74901383025131	-1074.1045555756778	45.62724047846857	3.8164798435383718	0.006318036135915253	0.9572068851652973	0.0035858705699057716	8.20134321384771E-6	0.7245642030719105	-78.63663305848152	188.9124140564072	56.154264135045956	73.5810382757019	45.03348281928225	23.904993662168145	3	3	2	3	4	0.21387406487375948	0.30578149029505075	0.2963648099341676	0.18397963489702018	
5320000	-1236.485553654203	-1086.1210438207058	-150.36450983349707	-1086.1210438207058	361.2105305478569	4.666675399445758	3.8266179465364184E-4	0.44682440810626484	4.1975653518085365E-4	2.442579570789358E-8	0.40092193735475684	-110.69753254363387	2163.8388068297722	1180.6986051022461	815.0053507275618	215.3658719091793	289.0427443736319	1	4	1	1	8	0.19044272236527532	0.2867726077226469	0.3388050350150556	0.18397963489702018	
5330000	-1192.6846368646322	-1087.4669037170079	-105.21773314762432	-1087.4669037170079	48.346231854530416	4.210335171243399	0.003852719299017436	0.4903473244461164	0.003844467020663024	3.348077920797296E-6	0.4639630794092225	-77.43515022366435	200.73593873068347	223.89704183343864	50.569784037062846	22.643403340929854	13.52961456576641	6	1	2	5	1	0.16733580321073954	0.30987952687718273	0.3388050350150556	0.18397963489702018	
5340000	-1187.5241327917488	-1079.5458334569657	-107.97829933478306	-1079.5458334569657	65.95426210178415	4.210335171243399	0.0027752969021780354	1.1790451917484541	0.001844166954574301	1.0933239183197132E-5	1.3546640012377222	-73.48810482248335	969.9812694029347	1123.382439283697	45.6757559060638	28.90547829318592	4.316773605654406	1	2	3	8	1	0.16733580321073954	0.37819610839390577	0.27048845349833256	0.18397963489702018	
5350000	-1164.5543019838337	-1073.7236465565147	-90.83065542731899	-1073.7236465565147	26.752789006010804	4.5548354369681405	0.0068980245626380065	1.2818081280777027	0.0061234846810013285	8.904274437792846E-5	1.1964703738378297	-64.15767928159642	179.96742207609242	50.6876852277463	23.649488927959347	9.751703394843005	7.852387779162846	1	1	10	2	1	0.15570037445513077	0.34437255288472873	0.27048845349833256	0.22943861916180588	
5360000	-1199.6853045638813	-1085.209557842593	-114.4757467212882	-1085.209557842593	79.4182702555638	4.0712022079671195	0.0035076629190166258	0.5757325742380123	0.002693698800810207	3.83253258251896E-6	0.6104492944997063	-84.97099089716603	275.06837299497386	68.15429425727798	60.40200823756116	81.37254099866179	38.66505843879859	2	3	1	4	5	0.15570037445513077	0.34437255288472873	0.3186325975761054	0.18129447508403304	
5370000	-1233.0790145201204	-1087.0860825707662	-145.99293194935433	-1087.0860825707662	315.279224199601	3.8421213590348255	5.097217637885298E-4	0.48367220775920333	4.481932637052432E-4	4.5343273716385396E-8	0.46177442819293313	-109.50567643600725	1938.4513526880457	1404.8555598599494	160.92477569580961	137.57060975122798	27.737539694708804	2	4	7	1	1	0.16253683126554383	0.34437255288472873	0.30816255521020147	0.1849280606395239	
5380000	-1237.9326580946702	-1095.9142272046172	-142.01843089005305	-1095.9142272046172	306.3788365842291	4.495038067009357	6.912527238969525E-4	0.38007898383319394	5.688351214356344E-4	6.118958278780151E-8	0.3745077893023585	-104.2277057578481	966.7043605375558	498.0964019148292	1009.8437656191364	256.16616841404743	142.34024432665169	4	2	2	2	5	0.15185510749652156	0.32714009906966307	0.30816255521020147	0.2128422382236118	
5390000	-1215.470732169018	-1086.1124550418494	-129.35827712716866	-1086.1124550418494	112.78499843362351	2.778704433284599	0.0012906673506896764	0.6474369041188186	0.0012350917131251189	5.698602795358688E-7	0.5913933591177692	-92.61611477318111	3074.361717975664	202.87035072651923	281.268835051948	156.86686171417446	41.21493815386687	1	1	9	1	3	0.20561150377278786	0.36908257663708355	0.25964606992340256	0.16565984966672392	
5400000	-1215.6318103621816	-1079.758812121361	-135.87299824082064	-1079.758812121361	203.71397035840343	4.777650479935566	7.0904664872518E-4	0.44723514125584435	7.067127540293066E-4	9.976204848808653E-8	0.45638542356307815	-100.83008529948798	1624.9460839642031	345.94444578662547	137.9726577862882	160.86042979964057	44.338936314243796	6	1	4	3	1	0.20561150377278786	0.33131750479502975	0.265527027403198	0.19754396402898225	
5410000	-1199.9549948495428	-1085.770616447464	-114.18437840207893	-1085.770616447464	74.01605710845654	3.247073264009538	0.0018449688141920486	0.7782949407933364	0.0018818878735690641	2.2865820318710035E-6	0.7937252859615626	-84.09037030547788	882.4545130464046	182.3201633732581	106.94682676757165	8.040097426822381	5.662306286428379	3	7	1	3	1	0.1578829982029185	0.3653639657801191	0.265527027403198	0.21122600861376226	
5420000	-1212.1239032752649	-1079.5248458430342	-132.59905743223075	-1079.5248458430342	126.65941402285341	4.066306625780629	0.0011428971701713195	0.6378571387360286	0.0011210797563782403	5.794957544817286E-7	0.6764615483887878	-97.12200907934303	769.9250420666318	790.3497577317939	272.31614176241493	135.22692596911406	44.5653537488294	5	3	1	1	5	0.19615746533051553	0.35048926644495426	0.265527027403198	0.18782624082133004	
5430000	-1249.467320974216	-1086.6070248750932	-162.86029609912273	-1086.6070248750932	766.5280578427557	3.274305151928758	1.888877553810081E-4	0.5755951069920626	2.1595782768600482E-4	1.216782709094895E-8	0.5358880261692069	-122.16933922313106	5451.378625424979	1526.6062326946837	386.85786897387163	196.10131510044909	302.5410985940147	3	5	1	5	1	0.21995828042429644	0.32668845135117336	0.265527027403198	0.18782624082133004	
5440000	-1216.0633350754679	-1080.1935013668171	-135.86983370865062	-1080.1935013668171	174.39473607445944	4.702333140089754	8.674902857017026E-4	0.5799605562829732	9.873448972096293E-4	2.319202130527135E-7	0.47214377469657043	-95.13878599585647	2159.772355327485	2407.7617065904547	636.2217934725741	479.318906910113	16.17465643159622	1	1	3	6	4	0.19470260030105255	0.32668845135117336	0.2827442788112879	0.19586466953648402	
5450000	-1233.0750449324855	-1102.5427928935921	-130.53225203889335	-1102.5427928935921	120.09142303054182	4.794481840972889	0.0012310066496733513	0.2238826575495799	0.0012230596251458488	6.991841955738196E-8	0.21273455073310873	-91.69861036032066	1987.4897343328585	372.55755583338765	1327.8847197662515	149.135197912266	31.780234524796295	1	3	1	4	6	0.19470260030105255	0.32924558127080134	0.25837367711308146	0.21767814131506247	
5460000	-1265.0170019963332	-1087.1877117537063	-177.82929024262702	-1087.1877117537063	1686.3207724148824	4.794481840972889	8.306082263072463E-5	0.3948837701633824	8.282968113179207E-5	1.871789126560747E-9	0.48480784262002286	-129.97491999193474	27808.28477479183	2379.333514631395	1989.2320451832252	375.3657395315989	1058.5979720688963	4	4	2	3	2	0.189140403087714	0.3567531915295665	0.25837367711308146	0.19573272826963586	
5470000	-1257.0665934996882	-1084.2466539648549	-172.8199395348334	-1084.2466539648549	1068.5673718718353	4.411732549506924	1.8460435471617649E-4	0.5355400708171325	1.579832087518791E-4	1.1428570572281604E-8	0.6071909609555836	-129.04060792850387	15660.988987112705	3098.4477021975017	475.81537742044884	302.68921536647053	302.8138490434907	4	7	2	1	1	0.189140403087714	0.37899993556177963	0.24963828354127	0.18222137780923423	
5480000	-1225.041720755001	-1086.177828067776	-138.86389268722488	-1086.177828067776	232.37062151864228	5.180175323031274	9.987803636232531E-4	0.6260251684103523	8.640266691865314E-4	3.771944178417188E-7	0.6141878176498831	-100.62263095685181	612.8912170257745	521.1370290008856	826.2929587011463	510.46497261005237	29.844580908330116	4	2	2	3	4	0.189140403087714	0.37899993556177963	0.24963828354127	0.18222137780923423	
5490000	-1212.1552997861181	-1081.5069252198618	-130.64837456625636	-1081.5069252198618	160.70534558884722	4.032991535878288	0.0010765825189071486	0.5443080446615792	8.981322945035444E-4	2.4600322342181367E-7	0.515578140340689	-94.6059031455092	455.15077959205104	476.96079610576817	1107.195309307025	55.93995473163358	39.581504524617024	4	1	2	5	3	0.189140403087714	0.33612317953108417	0.29251503957196545	0.18222137780923423	
5500000	-1216.7523740079307	-1093.762750053087	-122.9896239548437	-1093.762750053087	94.68691668637739	2.8592729797492877	0.0014755528246953049	0.36364138048947386	0.001571758470821327	3.5116211939779413E-7	0.4022891466835552	-88.89438454834821	1463.3887128824472	171.467596947377	71.11744443193305	184.46545214781162	63.721870482810004	1	4	1	5	4	0.189140403087714	0.39059044813275223	0.2035926501344309	0.21667649864510072	
5510000	-1234.5146991595177	-1088.5514302624815	-145.96326889703622	-1088.5514302624815	245.66023212059451	2.8592729797492877	6.148513383624187E-4	0.3477566958776683	6.65321371553702E-4	4.8179807268559446E-8	0.34580712627487814	-106.05724489891502	4947.414688919426	880.2084445920459	663.2039540807222	508.85476185177976	165.91114967387406	1	5	2	1	6	0.189140403087714	0.37797981332460256	0.2162032849425806	0.21667649864510072	
5520000	-1241.331708552832	-1080.6510486365808	-160.68065991625124	-1080.6510486365808	877.5652714621557	3.764818275226997	2.965843788454113E-4	0.7451086562683862	2.5284968831861037E-4	3.6040746924039316E-8	0.6908449908827252	-117.61276901551415	2586.1591242110376	3061.4754254988075	1136.0143081738686	576.37490774721	468.51733194566094	2	2	5	1	5	0.189140403087714	0.37797981332460256	0.2162032849425806	0.21667649864510072	
5530000	-1189.8044960567875	-1086.5573082274902	-103.24718782929718	-1086.5573082274902	57.97294894353048	4.698862357208004	0.004766495926997472	0.6733039747652529	0.0036876017110043205	1.1954023140997676E-5	0.7849817765178416	-74.38083066896854	326.62348165994115	65.43455695317822	66.6401432164191	24.986159290064776	24.717612266691795	2	1	8	2	2	0.1931840942525022	0.33585650002859146	0.24279493610475858	0.22816446961414563	
5540000	-1176.2660593845542	-1083.0485177906505	-93.21754159390359	-1083.0485177906505	51.71956809226802	3.724144180001579	0.006039917523675895	0.7927447734459613	0.004306778011298606	2.7444254866802742E-5	0.8788362490941656	-66.1500425462896	337.14032585768433	9.508112820030115	14.982364183027885	15.536519875243863	29.285254271306233	2	5	6	1	1	0.1931840942525022	0.33585650002859146	0.2478206659675738	0.22313873975133042	
5550000	-1211.7142174200267	-1078.8188551072792	-132.8953623127475	-1078.8188551072792	119.7469661641614	3.724144180001579	0.0015675582077616815	1.4189668719651336	0.0012284556720777162	2.3112784660093252E-6	1.150394723909628	-94.063419692694	1187.3635271024568	719.3272899157073	726.2131860469559	94.88714929347087	9.663968163538243	4	2	2	6	1	0.1931840942525022	0.33585650002859146	0.2478206659675738	0.22313873975133042	
5560000	-1209.5962465443247	-1084.4597186826688	-125.1365278616559	-1084.4597186826688	118.06964068893858	3.724144180001579	0.0011880013373788392	0.9834577922643325	0.0010049684732568562	1.4991177883491433E-6	1.0273371942428062	-88.22458465733999	1431.3919938256188	704.5641438453596	348.3508526500509	115.10869669485977	12.47047159467038	2	4	2	1	6	0.1931840942525022	0.31153975600594375	0.2721374099902215	0.22313873975133042	
5570000	-1196.8844899531637	-1081.250458946101	-115.63403100706266	-1081.250458946101	67.37340050910065	3.8828379391294803	0.003349371619535298	1.0267710556746232	0.0022041356314407234	3.339430314854663E-6	0.7854760586746035	-83.20019743709047	457.54250593988377	402.8251340897179	21.309047043448288	37.67236769387406	30.639432051469658	5	1	4	3	2	0.19150396479515439	0.3262769482158603	0.257400217780305	0.22481886920867822	
5580000	-1205.2172779592854	-1089.8526210615494	-115.36465689773601	-1089.8526210615494	76.64678269267884	4.229104860148407	0.0022774630226064557	0.8407818896384209	0.0019988263612794304	4.771367259865196E-6	0.9250849783562721	-84.71256425197255	424.6842063738287	282.50647551601696	6.698651648960385	17.910874567750977	22.324365079873488	5	5	1	3	1	0.1857894727071225	0.3807253383643434	0.25972406488654753	0.17376112404198438	
5590000	-1222.2045060382347	-1081.598925911915	-140.6055801263197	-1081.598925911915	255.82595474267768	4.229104860148407	7.836880418071078E-4	0.7185231705670092	6.233796938611609E-4	3.495739084039168E-7	0.817736463396793	-100.85536589788506	985.8679512596646	1253.0584561604435	391.41275554796295	126.8507008399014	379.64115545322085	1	1	3	8	2	0.1857894727071225	0.3807253383643434	0.25972406488654753	0.17376112404198438	
5600000	-1201.541137374986	-1091.72635289254	-109.81478448244599	-1091.72635289254	42.494803837090316	3.451470122034224	0.004330494428213814	0.6827189590224843	0.003647433962879493	5.636992230124959E-6	0.6607141709284534	-76.10768244394718	1311.0764528467485	101.65392259230497	148.65730735605712	103.96174967841401	9.499200082539607	1	1	2	7	4	0.1845403160388383	0.3807253383643434	0.26097322155483177	0.17376112404198438	
5610000	-1211.1786015078458	-1093.5938619825195	-117.58473952532634	-1093.5938619825195	101.5804467031546	3.643267324655007	0.001595831632911365	0.4126993954816661	0.0014908575365322901	2.239405863105798E-7	0.29418148214127604	-88.07837576031726	618.9111787666222	288.0190236909874	21.742909461580748	10.07778252185909	27.38060299655331	6	3	2	2	2	0.20369449305812826	0.2912953387101787	0.27408844812162075	0.23092172011007012	
5620000	-1190.062353092389	-1087.1962901515208	-102.86606294086823	-1087.1962901515208	43.78134432276694	3.643267324655007	0.002766786857358442	0.314028597854316	0.003020844740028172	1.259064210069958E-6	0.36753775853035475	-73.99577818773155	2755.2001120789414	93.19794584186457	27.26255104226225	10.577660331334158	6.5805905974064824	1	7	4	1	2	0.20369449305812826	0.2986228424719541	0.27408844812162075	0.2235942163482947	
5630000	-1200.820889156209	-1098.3455484165966	-102.47534073961232	-1098.3455484165966	36.70727484216623	3.1872799714349087	0.004495545719083776	0.5457723039263195	0.003840211454376413	4.186143311690054E-6	0.5491515292402483	-75.65291703876629	244.44682358504514	128.7461359436275	43.34652352022333	25.114749466257432	8.301997718310227	2	6	1	1	5	0.20369449305812826	0.3469178021145279	0.27710904014431004	0.17227866468303166	
5640000	-1187.7463165811394	-1078.5476532105165	-109.19866337062275	-1078.5476532105165	58.16436145613885	3.55522166351838	0.00395384067255474	0.7871904008138776	0.0025463700806846465	2.0278046733682156E-6	0.5241332550790769	-75.593311835548	2028.7198129327328	46.58250681976513	96.08653674711063	44.699928621850475	21.998749251939532	1	1	3	7	3	0.20369449305812826	0.3469178021145279	0.27710904014431004	0.17227866468303166	
5650000	-1207.7571366909347	-1076.4808043393282	-131.2763323516065	-1076.4808043393282	161.17649718022537	4.031421778662427	0.0011433683600784068	0.7075080000633868	0.0010182330499948044	5.544363139285347E-7	0.6762598224730492	-95.02178965934712	1650.153069887682	525.8339511691711	317.37904950137704	145.3775653119004	4.719514751242899	2	3	7	2	1	0.1759592406828241	0.3594318260659807	0.27710904014431004	0.18749989310688303	
5660000	-1207.9445489491109	-1075.4859753940946	-132.45857355501622	-1075.4859753940946	122.93615560725563	3.8355267182021695	0.001406230183159583	1.1301647738007687	0.001150636026433942	1.2266084018462455E-6	0.90372303575087	-93.09930474578387	1102.5924113980159	1113.721926813643	583.0970075226484	274.65211434765763	17.448647212736834	4	1	1	5	4	0.18048005405952228	0.3547338173340627	0.2621756862265045	0.20261044237990838	
5670000	-1185.5131032010106	-1078.0609278144916	-107.45217538651896	-1078.0609278144916	65.63719119890641	3.677860143808467	0.0036371867683123466	0.8413123424921285	0.0028530772413619034	3.259712884198882E-6	0.6577950553759588	-74.68769940235089	1087.6643867261778	79.95843144989833	73.08042538248634	83.22681492038907	18.470807759804444	1	8	1	1	4	0.18048005405952228	0.3547338173340627	0.2621756862265045	0.20261044237990838	
5680000	-1210.6859690857486	-1091.1058666899157	-119.580102395833	-1091.1058666899157	117.5871385652913	3.677860143808467	0.0018381042944812288	0.556947895337667	0.0013865287588831667	7.131652758093816E-7	0.589752631786648	-84.2913976900671	3504.181982912998	292.2866399807488	100.89925093729653	30.225737595179876	64.47350221408507	2	2	1	2	8	0.19726882853119468	0.3547338173340627	0.2621756862265045	0.18582166790823598	
5690000	-1194.9714190774532	-1074.7809784883027	-120.1904405891506	-1074.7809784883027	96.03432390976323	4.222740357852877	0.0029047268171594285	1.1042710893467693	0.001979520678619715	6.430153116109875E-6	1.00513158078017	-85.8682841798584	410.9967671026651	248.47336483584414	240.99541082728095	40.70187404420431	61.560703324901866	3	3	1	6	2	0.1857112407653461	0.33797780945287154	0.30311219138910095	0.17319875839267926	
5700000	-1197.7996029333535	-1084.433846955913	-113.3657559774405	-1084.433846955913	66.07777679437316	4.23163835503591	0.00232893009382909	0.7627860533784628	0.0027425516477090177	4.561520873319134E-6	0.7553379292084077	-77.66323713902067	757.5853731190434	777.8864314919712	160.9655601342731	12.156451018434835	44.20587567844315	3	2	1	3	6	0.1857112407653461	0.33019769131163224	0.31089230953034025	0.17319875839267926	
5710000	-1204.5349711026397	-1078.7713003129109	-125.76367078972883	-1078.7713003129109	91.71887736842567	4.5232606996275	0.0015740262168094782	0.9373624282930175	0.001512415214318266	1.7221418124710507E-6	0.8440562040464538	-90.7030256043846	741.9121611385137	351.2934442897441	208.94141952061833	55.13561880210069	77.00495592997042	2	4	6	2	1	0.1857112407653461	0.33019769131163224	0.26102366284454714	0.2230674050784723	
5720000	-1207.1272892982045	-1083.6855469594218	-123.44174233878259	-1083.6855469594218	102.71149856203624	4.5232606996275	0.0024142898739395267	1.0596294195858131	0.0016270457992849825	1.8703049089929567E-6	0.8374696894543234	-84.31116197960108	3019.364013566771	2345.352406027612	39.30598435574354	29.69061622652809	72.95478119925589	1	2	2	1	9	0.17260712929967822	0.33019769131163224	0.274127774310215	0.2230674050784723	
5730000	-1227.24090633823	-1081.6649688618195	-145.57593747641053	-1081.6649688618195	359.4790349402932	3.973312257956221	4.09912231357424E-4	0.41788267155664804	4.6402526877412217E-4	4.398335435001732E-8	0.4630870944380197	-106.283154226651	2722.1002973646187	523.8545573582973	802.2901578630654	225.91317608464556	248.2502301566212	1	4	3	2	5	0.1637323748359486	0.33019769131163224	0.2831767251865596	0.22289320866585732	
5740000	-1216.0153314870283	-1088.1826492708765	-127.83268221615192	-1088.1826492708765	193.00953584162679	3.4480465185959055	0.0010828921383865629	0.5842633112263379	9.473983872213049E-4	2.709717242867758E-7	0.5421043987214383	-94.85957303277755	1593.0335114373888	78.4418045708983	65.26086374912984	63.99004119324904	79.58657640577435	5	3	2	2	3	0.18858352872794337	0.33691480361248793	0.25160845899370915	0.22289320866585732	
5750000	-1218.8635488772566	-1093.7828975677057	-125.0806513095508	-1093.7828975677057	113.12749694574131	3.5125390441687045	0.0013652070114341087	0.519915221805983	0.0012733368905947643	4.4739532500543253E-7	0.5093965982636552	-86.4414828827858	2412.9577959334365	805.8420325636172	873.6459096077571	268.1453592094581	16.14448734720072	1	2	2	3	7	0.18858352872794337	0.2644926149974128	0.3240306476087843	0.22289320866585732	
5760000	-1220.5415447728572	-1086.8142593174273	-133.7272854554298	-1086.8142593174273	128.9960764769314	4.57340750348325	0.0015779822092843348	0.37977089659210544	0.0014098018042053883	4.136329964477125E-7	0.4419624094786447	-95.66495003232365	1631.0409425078153	1545.6251558398137	194.2076155620052	45.39434016737255	158.66762823371917	1	2	4	2	6	0.18858352872794337	0.3463273236771257	0.27656071666663057	0.18852843092829813	
5770000	-1200.3075955652216	-1077.8094775073637	-122.49811805785794	-1077.8094775073637	117.08945510862755	4.5883992752874025	0.0014386796649254797	0.4474410832098028	0.0013591736997820715	3.7821411142415136E-7	0.4442295498003496	-86.20547000477656	1947.795742455616	510.9371813431234	757.5660515753759	26.17211382434312	24.53696485671918	1	4	2	5	3	0.18858352872794337	0.3573033506004338	0.26713950697290706	0.18697361369871357	
5780000	-1221.3799484792212	-1081.7048510003897	-139.6750974788314	-1081.7048510003897	197.8114140768882	3.8833643547986965	7.788294233222434E-4	1.259012022906003	6.177219203042851E-4	1.923820123121721E-7	0.6734456672637088	-95.60079466399966	3102.7530526014375	559.5720889048241	2039.752767247432	98.88265847489781	88.53216312859404	3	1	1	2	8	0.18858352872794337	0.36511465113094604	0.2414337067379813	0.20486811340312705	
5790000	-1215.5912834191097	-1083.9002022926109	-131.6910811264989	-1083.9002022926109	258.17838894705307	3.108268699101038	0.0019462646928040343	1.280120309201346	4.877076421638337E-4	3.0272291056264695E-7	0.9187884421765169	-91.52526970799093	3656.8278330061976	3103.2058800189006	107.95627442463733	42.72550019514248	64.63241249488387	1	2	7	4	1	0.15785101273783608	0.37839330046191605	0.25888757339711854	0.20486811340312705	
5800000	-1188.714678135858	-1086.9195187350635	-101.79515940079463	-1086.9195187350635	44.096832837959084	3.7966355418428197	0.004226871812410771	1.1185701892654052	0.00253674972111853	2.2197055368401868E-5	1.3155526330174219	-71.96475000095383	559.132151669182	251.31594634504114	42.905076875134746	13.151690578736224	2.042028323760876	2	2	3	7	1	0.16648726076228035	0.4035000614314557	0.25888757339711854	0.1711251044091432	
5810000	-1190.3996087585954	-1102.4910506055783	-87.90855815301704	-1102.4910506055783	34.28973612393523	4.63867749962434	0.0038469882658712963	0.6600830006615073	0.0035614829700086844	7.563429407534478E-6	0.6650764563101257	-63.37255338702141	422.67352251706996	8.564033734949517	4.576066370455615	8.162693149997027	10.533456386295194	3	1	2	4	5	0.16648726076228035	0.4035000614314557	0.25888757339711854	0.1711251044091432	
5820000	-1212.7590656940088	-1084.1326105029127	-128.62645519109597	-1084.1326105029127	126.58638843127892	3.7705576236256024	0.0011123216584840807	0.6437842646374593	0.001313868556540008	7.535548130569237E-7	0.6674874127263526	-90.20006632508648	1695.405364649189	608.2887630786987	169.77499956625695	419.0055995199765	58.09760633682949	1	1	4	4	5	0.19377660849504305	0.3769604027574366	0.2854272320711377	0.1438357566763805	
5830000	-1204.3105274170111	-1086.5250821947566	-117.78544522225451	-1086.5250821947566	164.8769835460276	3.7705576236256024	8.600014075180302E-4	0.3955461698961849	8.805961484800198E-4	1.612499256734384E-7	0.4464607520309884	-85.0152423347509	1620.3850436702226	74.15346356781397	49.51594276315217	27.562993945956478	92.09041528359424	2	3	1	3	6	0.19377660849504305	0.3769604027574366	0.2854272320711377	0.1438357566763805	
5840000	-1195.6061804572212	-1085.8735711703237	-109.73260928689751	-1085.8735711703237	53.25281893664974	4.2997027524450235	0.0022447337368110064	0.7143568209874702	0.0019190203485528572	4.705611661916133E-6	0.8476304489773715	-73.79090964125926	3471.526921471616	726.9462694894678	121.3450545202177	58.18787470730601	11.956332498892957	1	1	6	1	6	0.19377660849504305	0.3610900925814105	0.2644940847671117	0.18063921415643253	
5850000	-1250.451155727087	-1081.1515419574903	-169.29961376959687	-1081.1515419574903	1183.9231791908894	4.2997027524450235	2.0935467459700687E-4	1.1360988559839724	1.357426493737553E-4	6.071525976515421E-8	1.4307239006517722	-120.87558697352391	5734.311539326797	12820.770908922355	1547.3750145785268	662.1916432305649	390.69899052111685	1	4	2	2	6	0.19377660849504305	0.3450529992539249	0.283353959459839	0.17781643279119086	
5860000	-1232.407360162082	-1086.0095923248011	-146.397767837281	-1086.0095923248011	233.9402141264462	4.2997027524450235	6.346406834543429E-4	0.36806388517712635	5.859895706680485E-4	3.959855046497887E-8	0.30384481306165617	-106.43022661790641	1584.0958044514666	2464.8218118457853	650.253185962703	448.67820641210915	186.75098156638305	2	1	5	3	4	0.1497576821329891	0.3502324370302878	0.283353959459839	0.21665592137688194	
5870000	-1245.2471516271416	-1083.6062566021885	-161.64089502495312	-1083.6062566021885	625.425919157633	4.416475222335655	4.209932933671175E-4	1.0070788988579198	2.548629412390359E-4	1.188535603804212E-7	0.9961537829649739	-116.10602013681661	3923.6775204595506	367.6658471767461	1519.1577429807428	345.42541203932393	473.3937232969289	2	5	2	4	2	0.16203011667957237	0.3773417115875185	0.2748234175574674	0.1858047541754395	
5880000	-1223.252527651166	-1079.2897961870076	-143.96273146415848	-1079.2897961870076	371.1138372424391	3.642115450863679	4.583100350460544E-4	0.7878684415702418	3.9312733983313316E-4	4.52038904533363E-8	0.5576851341724158	-102.91543361028063	8876.496033718586	3358.605979139291	117.79734264695958	72.23149690832446	109.3591807479245	1	3	1	1	9	0.15794177074252447	0.3773417115875185	0.2789117634945153	0.1858047541754395	
5890000	-1249.3150228712304	-1092.5178866404744	-156.7971362307559	-1092.5178866404744	529.7473271030666	3.2239210780235052	2.8978962540395983E-4	0.4860600652809391	2.7862891986410877E-4	2.5143268505656347E-8	0.5629215028540823	-109.92126440030799	25046.44519508366	19451.13735302486	1186.8124395366558	333.0546248176892	244.5091287724806	1	1	1	5	7	0.1777976946161735	0.3773417115875185	0.2789117634945153	0.16594883030179047	
5900000	-1204.9217942848215	-1081.6607354817627	-123.26105880305896	-1081.6607354817627	106.19573909858848	5.229834857593751	0.0017472062479267096	0.7538992462397891	0.001987078724062306	1.8913439195072202E-6	0.697402412364081	-87.23382685575024	403.3427111571889	352.4663468077394	801.9440593318832	61.42988543576478	37.69593155553289	1	1	3	1	9	0.18548216119747574	0.34896847993301067	0.2996005285677209	0.16594883030179047	
5910000	-1214.2560216949205	-1084.7653598852921	-129.4906618096284	-1084.7653598852921	213.31980063263356	4.351565435011885	5.972180075927443E-4	0.745698567728075	6.465828582464363E-4	1.4378692570434258E-7	0.5516687812412274	-92.8072238667519	3939.9745501883854	581.1917186573049	169.48959351057246	31.227168012910305	41.25562642294682	2	3	4	5	1	0.18548216119747574	0.3968068089354572	0.2842041696091141	0.13350686025795072	
5920000	-1270.1382142898276	-1089.8880716588894	-180.2501426309381	-1089.8880716588894	1917.4571902279433	4.294940612188248	1.3581317624088602E-4	0.6451657834434756	9.725983707592744E-5	6.455161743346681E-9	0.6648351336535369	-134.29208873609932	9095.135933242507	1123.3096890891336	1534.7307600571958	1322.6744011158726	1233.9545114269022	4	2	5	3	1	0.18548216119747574	0.3701260467750682	0.24696696324271664	0.1974248287847372	
5930000	-1227.0640622527606	-1079.3061534059352	-147.75790884682533	-1079.3061534059352	307.39854994342596	3.647961949160534	0.0013306853216403295	1.1565830168592908	5.270461102925596E-4	1.6016708503640285E-7	0.7658645372519012	-103.29869679237576	11062.009683020133	91.25994825845028	223.54817740410252	545.0143361012616	226.90988265860304	3	4	1	3	4	0.210436546943797	0.3344771901250243	0.24696696324271664	0.20811929968845985	
5940000	-1206.008017686666	-1086.652136386126	-119.35588130054022	-1086.652136386126	67.58564323258632	4.461182711822889	0.0024449006231140862	0.6314013118779765	0.002309314695664759	2.6074900809035284E-6	0.6275692669538355	-88.37300697890498	278.55067455572345	122.6535884268464	122.51474272450267	102.8238274822728	30.43719869359071	2	2	2	5	4	0.1708243810137357	0.3344771901250243	0.2865791291727779	0.20811929968845985	
5950000	-1224.77911360519	-1091.151364991847	-133.627748613343	-1091.151364991847	194.32957295379273	4.461182711822889	7.431384737741925E-4	0.606400362011853	6.958341546941452E-4	1.2578160413723038E-7	0.5016140823446227	-98.47681445352522	1778.7680384742653	545.0176381825578	127.6312723043487	91.20870700030206	41.11237512607135	1	3	5	5	1	0.1708243810137357	0.3344771901250243	0.2865791291727779	0.20811929968845985	
5960000	-1218.27621858733	-1080.9562138723525	-137.32000471497753	-1080.9562138723525	218.22011287457653	3.4595436335474647	8.195951843681157E-4	0.688413829618502	6.375302400009795E-4	1.7969183290706275E-7	0.5919229166591043	-99.0026417308465	6673.414068658823	126.87663952431328	145.5876500400346	117.43140312917517	160.7868921766337	4	1	6	1	3	0.1951324081677517	0.35780395313200436	0.27843369437694265	0.16862994432329903	
5970000	-1229.667190774482	-1083.7345353504434	-145.93265542403864	-1083.7345353504434	289.878033100288	3.6244924170144026	4.0939312179158385E-4	0.5184689064710133	4.133108138433168E-4	3.2261848388319395E-8	0.43249582027819206	-105.81940627641154	6106.473620956699	1572.5340762566132	187.76318885283962	266.7066100017722	119.35539999199663	1	4	6	2	2	0.1951324081677517	0.35780395313200436	0.27281524102036053	0.17424839767988112	
5980000	-1246.118242747962	-1085.949065455586	-160.16917729237608	-1085.949065455586	408.7885417366358	3.979957946203403	3.3273195789271E-4	0.6787661219189328	3.376511944990505E-4	6.085091935760604E-8	0.6866417284871058	-116.48409668045706	3196.1925996898826	1031.3532848027016	824.2848460285686	1876.7745959349418	87.64009083019455	5	3	2	2	3	0.1951324081677517	0.3366877971285412	0.26665391877653033	0.20152587592717447	
5990000	-1200.8896927413111	-1093.5166045603135	-107.37308818099764	-1093.5166045603135	56.20503329836648	3.2252017632591383	0.003126935816394747	0.6062910828367499	0.002959864129553198	3.1190978637758207E-6	0.616494320616802	-79.17695674564709	351.5732944613532	54.99408669161094	43.825466627002896	39.45243238412257	28.984359790290426	5	3	3	1	3	0.21393638236275822	0.2922866932152056	0.26665391877653033	0.2271230056455035	
6000000	-1175.4771528260742	-1080.9873288475687	-94.48982397850541	-1080.9873288475687	50.28060030999361	3.2252017632591383	0.003780044477088753	0.9156405044581876	0.0030315882020772425	1.3156899105557024E-5	1.0051319870843693	-68.49438792815724	419.63028298715903	23.247479928696425	6.831568935594273	7.589117516429029	14.735756320714659	4	5	2	1	3	0.17638198254856263	0.34151426822456044	0.3105680101565676	0.17153573907030695	
6010000	-1202.0556414399327	-1086.6218372764051	-115.43380416352763	-1086.6218372764051	71.80999604841986	3.0039377242504663	0.0022298119270833636	0.26739536942073183	0.0022096943888912394	4.3959776259025176E-7	0.3049271357542287	-85.07031981274848	172.07228539778117	244.46269576949857	307.19018680890144	52.00616299479294	50.142279666445276	4	1	2	1	7	0.22191884064654205	0.3428402059875069	0.24095454554818185	0.1942864078177667	
6020000	-1189.4336853596155	-1083.7475634692785	-105.68612189033715	-1083.7475634692785	46.645284676614196	4.135588248681211	0.0038106984278213135	0.8997244832855957	0.003811117590839551	1.4475374182590667E-5	0.9097779060696068	-76.84215641438608	179.63041049709454	55.34738030539456	62.3903518851705	51.3315329095546	23.2249699862305	5	3	1	2	4	0.2053572810410913	0.3428402059875069	0.24095454554818185	0.21084796742321749	
6030000	-1204.1365868675596	-1092.3758634692435	-111.76072339831607	-1092.3758634692435	70.04847005786941	4.05064471152597	0.002716400015646047	0.520588395189727	0.002583033463636401	1.3752333860892137E-6	0.4759840070859967	-84.38281248313697	327.54373130735337	183.7809241186698	29.463678805137935	12.519462707429522	14.131477084015597	4	5	3	1	2	0.17419973090264051	0.28680170310285613	0.29699304843283264	0.24200551756166827	
6040000	-1236.6882870599597	-1085.05358976377	-151.6346972961897	-1085.05358976377	390.46303207401945	4.05064471152597	2.754124724715138E-4	0.5465775150179809	3.5173419833820727E-4	3.534091953343869E-8	0.5595726075247807	-110.34273900174391	9275.556032025906	2056.803792242117	537.7842126793354	161.45984591601123	121.3752503718363	1	7	1	2	4	0.19883838244004437	0.29902905391006185	0.29699304843283264	0.20513951521705873	
6050000	-1204.9803715365113	-1077.0783656602275	-127.90200587628384	-1077.0783656602275	146.47194165085958	4.309933622381327	0.0012715637980415398	1.0048340724718892	0.0010910127435018362	1.508340347110674E-6	1.1672870142502123	-92.12707938697187	824.7436075688747	1307.8330676938251	150.15669220361332	40.23324191738817	18.04482140617538	5	1	1	7	1	0.15659737319165604	0.3412700631584502	0.29699304843283264	0.20513951521705873	
6060000	-1229.8078899063826	-1094.4367405273347	-135.3711493790478	-1094.4367405273347	217.89514750922396	3.9535436068431804	9.044420070178541E-4	0.5919042236567893	7.337461332526974E-4	1.698090867380241E-7	0.5461106028842387	-98.94684462635291	1327.4755211960223	517.9934480548956	260.5462399246866	103.07959097404269	174.6357043904497	4	3	4	1	3	0.17372983009593215	0.3343817608703536	0.31003297807349106	0.1818554309602208	
6070000	-1250.2053799701407	-1082.312149938814	-167.8932300313268	-1082.312149938814	899.7027597304482	3.9535436068431804	2.2842537119373854E-4	0.6744831628225223	2.3607051769285094E-4	3.6118257224070786E-8	0.7354504568803416	-121.9224634968668	9767.819562318828	2624.815467214522	2829.2922824843176	753.7032892749885	490.78740903979576	1	5	3	3	3	0.18088006170288168	0.33491536841822067	0.28031946149648246	0.20388510838241278	
6080000	-1222.2623517968875	-1078.8037988248748	-143.45855297201268	-1078.8037988248748	294.5512777771902	3.898458497791528	5.279858557513427E-4	0.8006605719928396	5.081087148983073E-4	2.110153189922716E-7	0.8099536529609008	-105.30881075317673	1587.7415967123325	987.8971692953005	311.06333753116826	279.9150518236339	6.50719382391505	6	2	4	2	1	0.19100500780769375	0.35274888147633227	0.25236100233355885	0.20388510838241278	
6090000	-1219.8755964402403	-1089.999908726306	-129.8756877139342	-1089.999908726306	215.61502567694103	3.7414307726027016	7.756591617339697E-4	0.20241141519151953	7.671472260362143E-4	2.8256470677715444E-8	0.21247903634723803	-99.20555994653529	712.9908412047575	127.54508234891986	104.64672961015468	101.15968215793762	42.45872066154395	6	3	1	2	3	0.19100500780769375	0.35274888147633227	0.25236100233355885	0.20388510838241278	
6100000	-1210.3954886540694	-1078.747105523324	-131.6483831307453	-1078.747105523324	302.40007254751646	3.7414307726027016	5.02565607986266E-4	0.635362197278849	5.175650086889462E-4	9.532262360731431E-8	0.6506495414785198	-97.16045915966478	1953.1045027446464	76.86644259532183	129.24495221208716	58.690754312406284	69.99624923955164	4	1	2	2	6	0.1794419062579659	0.3406933656610419	0.30569781263472284	0.17416691544626697	
6110000	-1197.2554312092416	-1078.7952015447997	-118.46022966444195	-1078.7952015447997	99.63286294313521	3.0520598637768814	0.002646182477312778	0.8567499106337314	0.0020942743960439213	5.974546242670251E-6	0.902050055950714	-84.31576152371987	263.9636333747246	160.402051855212	497.1397070629778	69.99347064979023	30.431347208441043	2	2	1	6	4	0.1794419062579659	0.31287473674221455	0.30569781263472284	0.20198554436509436	
6120000	-1257.2519360947165	-1080.0832278045339	-177.1687082901826	-1080.0832278045339	2386.5678285799595	3.851515120756485	1.0206817366553036E-4	0.7844129009356076	7.570520998165524E-5	2.4825045621517835E-9	0.701597050822	-124.8099079968431	59919.41683512676	21907.98198232645	3755.307289697694	946.5483761244932	1209.0568542469107	1	1	1	6	6	0.19493711401160788	0.3583141932099925	0.26636521621317766	0.18038347656521964	
6130000	-1239.3739150971335	-1080.0399217049182	-159.33399339221515	-1080.0399217049182	737.5819965341165	3.851515120756485	2.5846656316537864E-4	0.9226833931785325	1.9924362717572435E-4	2.7091860842583103E-8	0.756138886257477	-113.31062203832953	8993.793943050981	9189.448204811946	591.7048926064679	495.3149096494426	261.6359578620868	1	2	1	8	3	0.19493711401160788	0.3494285947176611	0.26636521621317766	0.1892690750575511	
6140000	-1275.9582743740862	-1100.8381565706027	-175.12011780348345	-1100.8381565706027	1284.6897135563331	3.851515120756485	1.1611075255276843E-4	0.3201961277665652	9.879203069388302E-5	7.707551171661445E-10	0.2748101776719886	-125.75432110917113	65832.55597646808	9256.90973468906	1071.1089675187627	1614.0723316858107	536.3276141488166	2	1	7	3	2	0.19493711401160788	0.3494285947176611	0.26636521621317766	0.1892690750575511	
6150000	-1218.8565322549653	-1085.8695229775026	-132.9870092774626	-1085.8695229775026	144.15176704840812	4.399997228199795	0.0010301743714728358	0.4697920266262865	9.370744214804166E-4	1.91683469945052E-7	0.43868238833019313	-96.33341133390213	615.2079235640341	741.1339597374417	1224.0776982719944	93.20646759777323	28.252415518079797	5	2	2	3	3	0.19493711401160788	0.3554381477068856	0.26035566322395315	0.1892690750575511	
6160000	-1198.5599703739647	-1085.9504236292132	-112.60954674475147	-1085.9504236292132	52.39550505519964	4.399997228199795	0.004097112767306227	0.5764949937875288	0.003485372567960326	3.747132845764479E-6	0.5714328279875024	-80.37549651331472	1215.1091003689664	325.59729636592203	74.02771453006629	26.720881936895374	29.453334371357748	1	2	8	1	3	0.19493711401160788	0.3554381477068856	0.26035566322395315	0.1892690750575511	
6170000	-1179.2507938123388	-1081.3384041891684	-97.91238962317036	-1081.3384041891684	35.734034100527786	4.399997228199795	0.008673402690232087	1.1147377386994886	0.004887363913315278	1.1805912532887166E-4	1.3236709428078817	-67.46270459548984	189.9898163790806	68.97168820594457	48.12838673221055	89.13164702301385	3.343634917524519	2	2	4	4	3	0.19493711401160788	0.32729951118531225	0.2884942997455265	0.1892690750575511	
6180000	-1189.3835836416042	-1088.1291718624532	-101.25441177915094	-1088.1291718624532	33.18175455711183	4.399997228199795	0.007462066140132523	0.6040360760330689	0.00528988534081585	1.6533391545392973E-5	0.5905133621341239	-70.54315664487449	575.7553856702203	317.6252466051462	35.493297684115056	44.73352647445647	7.014506353617503	1	3	3	7	1	0.19113871354029294	0.3379755040292477	0.2884942997455265	0.18239148268493058	
6190000	-1175.0045751202981	-1081.0745884292166	-93.92998669108157	-1081.0745884292166	28.246594158825516	4.1331896449105665	0.007512642183991393	1.3670281304494352	0.006438675928214941	1.2417423566952817E-4	1.2934126275411708	-68.86166283133777	87.550736451278	36.67534982975266	22.935529490368527	9.234490585961096	5.88717082955659	4	1	5	2	3	0.19113871354029294	0.3379755040292477	0.2597656355549599	0.21112014687549713	
6200000	-1169.79820507293	-1079.7009569236795	-90.0972481492504	-1079.7009569236795	27.508388305108674	4.1331896449105665	0.011572278193663266	0.7811785599281469	0.008490336403673408	5.9812570252468844E-5	0.7079154486322953	-65.66163321947958	59.24564350213902	21.47896168849898	34.42470117684611	27.562634340868147	8.101825543128928	4	2	6	1	2	0.1992763255565911	0.3241338878719752	0.26546963969593423	0.21112014687549713	
6210000	-1197.7310974912696	-1079.8503213801985	-117.88077611107113	-1079.8503213801985	77.49538793130175	4.744032224182099	0.0023599942326995374	0.6905000489117649	0.0018286500830719896	1.8542249183554628E-6	0.6611683303756118	-86.49578193792468	531.2138823415102	279.2602455716119	160.28519431320393	33.30525231440747	4.519679694662844	7	1	1	5	1	0.1992763255565911	0.3241338878719752	0.26546963969593423	0.21112014687549713	
6220000	-1248.934024381355	-1079.0644344550888	-169.86958992626612	-1079.0644344550888	1031.1477673660943	3.2764150260274	2.5609749077696545E-4	1.2915998430501916	1.5129326360539428E-4	3.7327413789296075E-8	0.9748763266878212	-124.60395787860256	2212.0347660010925	3159.787233017574	2779.379071992546	487.5718241742727	302.4742526150475	1	6	2	4	2	0.20541951871404812	0.3241338878719752	0.27146641229568963	0.1989801811182847	
6230000	-1234.4079085517546	-1082.2813510115	-152.1265575402548	-1082.2813510115	325.589092462118	4.862996474993208	4.325877657817685E-4	0.6223878240276575	4.3770562449209116E-4	6.684359511169053E-8	0.5680613360848015	-109.68472841450011	2736.480579599984	4541.365862607492	306.4969931675093	443.6754609936076	94.39038219509409	2	1	2	7	3	0.1621188182242551	0.30897141723890564	0.3147671127854826	0.21414265175135427	
6240000	-1250.3585384777916	-1085.4178445402665	-164.940693937525	-1085.4178445402665	855.1060798804676	4.862996474993208	2.0248286167691057E-4	0.9150974225437813	2.2892074460140942E-4	2.759270104596537E-8	0.713974077367492	-121.2420241828457	1328.6573972640633	2241.9942010832287	820.1857915100178	256.82900907856964	782.5932367259994	1	6	6	1	1	0.13292705275922656	0.3381631827039342	0.3263008850877757	0.20260887944906114	
6250000	-1188.347425843488	-1089.2971976011995	-99.0502282422886	-1089.2971976011995	34.19436676761579	3.5526160228591936	0.004563212113101312	0.9576737591656311	0.004884099668867392	3.0898490374633906E-5	0.9395405291993094	-71.211623784286	164.02712821764297	187.43727867918216	14.50929127550536	23.47694097994092	1.754496349691733	3	3	2	6	1	0.21151272720008113	0.32930329575636064	0.24771521064692115	0.21146876639663467	
6260000	-1189.6261818475748	-1089.2327795913106	-100.3934022562642	-1089.2327795913106	56.946142235450765	4.839997172969378	0.008494533123793575	1.016362346431422	0.005786920562078671	1.1285704568185102E-4	1.168909374394807	-73.80377455806861	57.16303172645638	60.733164534989996	34.73199194715377	31.479237160523393	19.46753512350181	1	4	4	3	3	0.21151272720008113	0.3154679229784035	0.28826635960422187	0.1847529902172911	
6270000	-1171.482565380942	-1078.1383800273802	-93.34418535356188	-1078.1383800273802	22.015946941413418	4.5003479006887535	0.008271417408829283	0.7193999235262291	0.007568989624524224	4.267692067468395E-5	0.8328615130801719	-67.5621853577932	85.79656382848874	89.04099282334431	34.97062930539244	26.548154930429803	4.384456359954813	1	1	6	4	3	0.21151272720008113	0.35971090497881336	0.244023377603812	0.1847529902172911	
6280000	-1203.5045083336063	-1085.8031394357554	-117.70136889785095	-1085.8031394357554	72.39847527152305	4.5003479006887535	0.002342173075769607	0.6210402805638859	0.0021436676603652375	1.5327887434137723E-6	0.5784206533777809	-89.86151666132983	465.05259579949626	10.228915744126406	23.735584834515986	9.109763171958877	20.518911290801437	6	1	3	3	2	0.21914984773072035	0.34748632054945927	0.28740433100831964	0.14595950071149827	
6290000	-1207.0913925464265	-1096.7111172364491	-110.38027530997726	-1096.7111172364491	74.31880185315626	3.1145362393575113	0.0034892086352283007	1.0032942788301582	0.00205251694323287	1.552791060714697E-6	0.617331176702683	-77.47580289768935	838.5388995947923	459.5312696876938	123.2811124391799	26.009667867540507	14.490026982272905	2	2	1	8	2	0.1729130234381589	0.39372314484202076	0.28740433100831964	0.14595950071149827	
6300000	-1216.983409140251	-1091.267962762275	-125.71544637797619	-1091.267962762275	153.50098817012494	3.516016270542968	9.423608434207767E-4	0.647648174136797	9.272245080756103E-4	3.2294564773696266E-7	0.5961322745430727	-88.7277595656499	2129.126561218782	602.7856646841684	349.428345646685	32.51766445269031	75.04640743787328	2	1	1	4	7	0.1729130234381589	0.39372314484202076	0.26752370866543235	0.16584012305438553	
6310000	-1237.4160601953452	-1087.9957524606734	-149.42030773467178	-1087.9957524606734	353.84609405965045	4.292535492654889	4.5851580178791503E-4	0.5752451702877256	4.580281900272988E-4	5.9543285352701363E-8	0.5201119589821135	-109.41557278808365	2086.5475155581	2752.8649344813375	655.549815852871	153.22053375992243	127.30836153092052	1	4	5	2	3	0.1729130234381589	0.3887172925279704	0.2725295609794827	0.16584012305438553	
6320000	-1218.6728369801344	-1081.7531479041481	-136.91968907598638	-1081.7531479041481	233.97343828703785	3.9605764594435087	9.998434689259311E-4	0.6321858807044585	8.093378077644403E-4	3.282267661705446E-7	0.6288815510905429	-103.77223009575378	246.92116465341118	425.4635680001234	137.30961795327164	159.92039142984441	19.15533345392094	1	6	3	4	1	0.1830379270497031	0.3014799761232798	0.2663082594776917	0.24917383734932286	
6330000	-1240.7709771957639	-1087.5156612169296	-153.2553159788342	-1087.5156612169296	520.9815192643252	3.602667858592704	3.540851015498938E-4	0.42842001041348593	3.0136965501353094E-4	1.4733160547384105E-8	0.37687766518696547	-116.51668355701513	2758.120069234924	915.8807966684543	332.9221557772208	156.14449578639184	20.181025651613655	4	4	1	4	2	0.2101051926180298	0.3172721204139023	0.2663082594776917	0.2063144274903737	
6340000	-1220.017351905542	-1082.493204665648	-137.52414723989398	-1082.493204665648	174.01879037808808	4.668470331762021	0.0013297681309459937	0.5409985830239804	0.0012585583029056063	6.220225939468748E-7	0.6121446523397361	-96.11091168229773	4233.132349797522	1612.2782707031581	297.3847704913137	546.3334268697571	149.99086883237405	1	1	5	2	6	0.17437715502699225	0.3351112948694982	0.28419712261313335	0.2063144274903737	
6350000	-1236.8523248880588	-1093.521016577644	-143.33130831041473	-1093.521016577644	493.39233515207314	3.3625014213284277	4.065079540564966E-4	0.11102233961440142	3.943376803709052E-4	1.91952991473304E-9	0.11089999481930221	-110.43084920732665	1235.0561921151195	352.3970604037169	78.21473049719775	85.25238172654554	171.07759808892456	7	4	1	1	2	0.17437715502699225	0.3351112948694982	0.28419712261313335	0.2063144274903737	
6360000	-1210.2277233033128	-1080.6460759814788	-129.581647321834	-1080.6460759814788	125.71980210575248	4.053305759906124	0.0016130330303870612	0.6543768845213181	0.0017216384990113391	1.2928983468661707E-6	0.664939885308378	-93.10245717621147	738.7866848080173	911.8078909012246	125.87216533426822	184.11842498562763	131.8396597415775	3	2	1	3	6	0.18708409813081922	0.34186860878879544	0.28419712261313335	0.18685017046724953	
6370000	-1228.0014703725378	-1090.415847375498	-137.5856229970397	-1090.415847375498	234.93443718963064	4.140592561465305	0.001462882713619493	0.728661393290047	8.81529672093793E-4	5.288071132686647E-7	0.7308042145184541	-102.03515440703002	1114.8018829240107	724.3632351140462	89.49907395741515	110.64663079432833	66.31713521441927	4	6	2	1	2	0.2090642822182221	0.3080316410822475	0.29605390623227834	0.18685017046724953	
6380000	-1206.9088289660344	-1081.3752094572624	-125.53361950877203	-1081.3752094572624	152.6320110217024	2.6866699064163293	0.0020199304609476087	1.2515868955602338	0.0012841224181174566	6.400702465508612E-6	1.433750137250212	-91.93745748143654	614.287578650279	280.08489188777344	174.32663975223153	24.727591843104822	31.630416149856742	2	4	5	3	1	0.196987333191835	0.3080316410822475	0.2734349635752566	0.2215460621506584	
6390000	-1197.139564444083	-1079.630261600386	-117.50930284369701	-1079.630261600386	88.39174808037725	4.728446262219138	0.0019598863672975037	0.6966437954606793	0.0017579755247411838	1.369192049121745E-6	0.6404746366637557	-87.0918338408849	498.98332896220165	204.97879662178534	64.53022024767333	33.61764009006608	18.431457333724644	4	4	2	3	2	0.1979188844101324	0.34553731322583287	0.2954927601641948	0.1610510421998375	
6400000	-1201.0774246625635	-1087.5500715852352	-113.52735307732844	-1087.5500715852352	120.24675246153888	5.461694206075696	0.0013948692448693617	1.0112919616613516	0.0012642377681989472	8.921312819093514E-7	0.8113453401914259	-73.39843780884877	2349.763792806302	6580.881091096567	15.176583421313213	11.79980509489944	31.325712895398773	2	1	3	5	4	0.206656176059336	0.36761082806590156	0.2646819536749225	0.1610510421998375	
6410000	-1197.9304184062826	-1084.01631337104	-113.91410503524254	-1084.01631337104	61.37176368136368	3.1261841763046223	0.001757533345624085	0.7261462658366366	0.002176893214554689	3.1854402866624626E-6	0.8033530242096737	-81.05228109308567	614.0526373956557	386.0243873041247	187.5473396741937	49.21241102502108	38.16636431935262	2	2	3	2	6	0.21251412044666493	0.3617528836785726	0.2646819536749225	0.1610510421998375	
6420000	-1179.963286844676	-1082.8220488054053	-97.14123803927075	-1082.8220488054053	39.02246298779036	3.0074808553867696	0.004566764106249623	1.1681566333659035	0.003435363715995108	2.000777239284874E-5	1.102212166815867	-66.96650909955441	193.03059062652505	178.23068153513816	194.96567938814906	12.617775751282666	5.783245886615639	1	2	2	1	9	0.21251412044666493	0.33107099911039695	0.2698796742293499	0.1865352062135858	
6430000	-1193.2669367561311	-1086.4195679641537	-106.84736879197753	-1086.4195679641537	67.76254783839866	3.8400930010506196	0.0022845124180413063	0.5333072564637709	0.0021169017944556675	1.995267172190608E-6	0.6262537902447226	-76.14162756037348	739.4804336440038	421.3070674114215	33.78283210256951	10.005649935709659	23.08866142984581	2	3	3	4	3	0.1949212435942307	0.37411657858510544	0.2698796742293499	0.16108250359131154	
6440000	-1202.2024268806417	-1088.0405629524544	-114.16186392818747	-1088.0405629524544	96.41948915997862	4.070829556668304	0.001916032121121995	0.7717386788889796	0.0016176075448292714	2.2367756208945824E-6	0.7693758572761159	-82.1297216712693	805.3261153119266	296.3941779246826	142.3585880076267	7.42433877846394	13.763338870735918	4	1	4	3	3	0.18623615715648556	0.3599066175045313	0.28408963530992404	0.16976759002905667	
6450000	-1204.5419811515783	-1096.7039827265853	-107.83799842499299	-1096.7039827265853	75.57381328995363	4.070829556668304	0.002210073251714387	0.09673946297130005	0.002235400650355981	4.2735698188401524E-8	0.09361105881606402	-80.72426266690256	628.0447825545135	302.1540927700718	12.85530240226016	16.874983913306384	13.241319753021395	1	7	4	2	1	0.19364795870518994	0.3784118644730125	0.25817258679273847	0.16976759002905667	
6460000	-1213.8254007356184	-1087.0405043526268	-126.7848963829916	-1087.0405043526268	145.50180537090287	4.070829556668304	8.077936646409581E-4	0.7035232837508899	9.055172396469183E-4	2.592591054131178E-7	0.6384009709573909	-91.48979587680462	2118.565472472337	865.5417541142706	176.0816684784402	48.17300949222338	12.724116061451898	2	1	7	4	1	0.136308721349619	0.4029382229696943	0.2990129846575467	0.1617400710231376	
6470000	-1203.9071010239502	-1083.8976784778974	-120.00942254605276	-1083.8976784778974	143.55403854412174	4.1951632590214505	0.0010271304153351593	0.49523229708783845	0.0010851943460927604	2.8720967974425184E-7	0.5069432672289818	-91.30240525648765	559.3269785427705	157.86707902095827	32.824909658120006	12.414152742598432	21.88602546513921	4	3	1	2	5	0.22655818459949567	0.30929642070857005	0.29223623561100803	0.17190915908092383	
6480000	-1206.608966170987	-1090.878042036943	-115.73092413404407	-1090.878042036943	75.32759077204065	4.1951632590214505	0.002140082703382232	0.6253684245782747	0.0018734523013013414	2.5462984179773254E-6	0.7317898465473366	-84.71621786770783	1064.3209876418737	113.59753726598099	57.43044817616286	39.75668724081792	20.091565503146434	3	5	3	1	3	0.22655818459949567	0.34072693351085626	0.29223623561100803	0.14047864627863763	
6490000	-1207.436310698998	-1095.5736672164523	-111.86264348254578	-1095.5736672164523	44.90854473694639	5.058232193513465	0.003359222264132311	0.5251288887911535	0.003262698320804857	1.520107013529066E-6	0.35983374389955014	-83.45911542267315	152.20075665789838	127.6896334974786	21.46479547968146	48.94129543714507	27.085656592902286	3	1	1	7	3	0.22789432474007468	0.34072693351085626	0.290900095470429	0.14047864627863763	
6500000	-1197.011799147979	-1096.008111967661	-101.003687180318	-1096.008111967661	42.474880139568896	3.1257683729961157	0.004528760774339506	0.8434023271937865	0.0044796040277292485	3.583317472466813E-5	1.0655693081293298	-71.8678117420434	240.97414511239987	42.146898608031414	55.3992504767176	57.225172194114954	39.05768089730322	1	5	6	1	2	0.22234338355952105	0.3620684074807872	0.27510956268105163	0.14047864627863763	
6510000	-1195.429832791102	-1098.7592230206467	-96.67060977045524	-1098.7592230206467	38.89065554643766	4.2639014222296705	0.005846205124992553	0.30111409836133496	0.005669136312268065	3.4684185533641488E-6	0.3164349765725762	-69.69057968753906	284.1004444499905	17.863830888561242	24.522812450299575	56.33459666206533	11.317951765192314	1	7	4	2	1	0.22234338355952105	0.3184882978131215	0.27510956268105163	0.18405875594630333	
6520000	-1192.6870384700794	-1080.6773461288244	-112.00969234125499	-1080.6773461288244	54.542385550254856	4.2639014222296705	0.003644165458842445	0.4715956576719113	0.003484094710699689	4.445490908539413E-6	0.5690373620413325	-80.70360759494055	465.02798179142997	167.01257242340935	58.2022159030891	112.184860969449	22.18506119351583	2	4	1	5	3	0.19973563382468854	0.34321277390326366	0.27510956268105163	0.18194202959099365	
6530000	-1219.402269114194	-1085.5338647991646	-133.86840431502952	-1085.5338647991646	253.07189293062822	4.17997976164378	4.946870264777402E-4	0.680144943555305	4.182937299298113E-4	9.213927305723507E-8	0.6264581371197736	-96.08066594922613	5061.135261747432	490.3498028123606	292.4262957322994	72.72590194846983	47.3458243297642	3	1	2	7	2	0.19973563382468854	0.34321277390326366	0.27510956268105163	0.18194202959099365	
6540000	-1196.766143900207	-1082.298973494228	-114.46717040597905	-1082.298973494228	60.6661610306819	3.136289662216042	0.0038559963433185407	1.0168131553211088	0.002578226621584797	2.3339998778231827E-5	1.398461287267587	-77.12073510707523	728.9575041080504	34.30488044691893	185.99208679677366	179.18233336176718	14.127167215325619	3	2	2	2	6	0.158640496405987	0.34321277390326366	0.2811613175390396	0.2169854121517072	
6550000	-1218.088152375411	-1081.8901007808488	-136.19805159456234	-1081.8901007808488	201.9902345216681	4.146697051211712	7.622145759095752E-4	0.6428307527609186	7.400135236847554E-4	2.2092025612662155E-7	0.6681024418839441	-97.80801768935707	709.1765298755781	1262.5168875408976	42.8129965547073	149.06178227869825	182.10927846348005	2	4	5	3	1	0.19259687847670004	0.36962774174718316	0.24720493546832661	0.1905704443077877	
6560000	-1216.619113250833	-1078.040422576914	-138.57869067391894	-1078.040422576914	206.20686765027384	5.275662502911638	7.616989291460244E-4	0.6463342508227472	8.701363765380226E-4	3.112543604792771E-7	0.6551033185719013	-98.21341385581152	1528.4891643256778	395.0577734009746	1030.3518219032749	496.199111078226	25.353589477695444	1	3	3	4	4	0.19655448148268867	0.30674695061620755	0.2751835663390484	0.2215150015620529	
6570000	-1230.250430150862	-1090.254890928244	-139.99553922261788	-1090.254890928244	103.65181032584378	5.275662502911638	0.0014917614168961717	0.5297501588829743	0.0013161349897153542	2.590088958480527E-7	0.39507638819918867	-99.37181885468492	5597.415397492261	694.5183336035644	529.4935287916815	337.08029630324904	142.7933006648448	1	4	5	3	2	0.1862316224552667	0.36658497453882893	0.2929335106587029	0.15424989234719896	
6580000	-1288.4593500231035	-1092.6728764722934	-195.7864735508102	-1092.6728764722934	4696.4775185549615	5.045693941892723	3.732752195561892E-5	0.4590183617632063	3.528661050197675E-5	3.1920785763260144E-10	0.4655163787183498	-150.3758542003951	12401.031184823303	3356.4048725287516	1486.1660165147216	1072.6812052431014	275.0683468359522	9	1	3	1	1	0.1862316224552667	0.28564729403053035	0.2929335106587029	0.23518757285549757	
6590000	-1195.1657002932134	-1086.645754376645	-108.51994591656825	-1086.645754376645	56.88502172671314	3.248161682373914	0.003355813797117701	0.46796912085383485	0.003010717768467259	2.8374363107320426E-6	0.5720141187823945	-80.22084412591553	429.84810587815724	323.9579534118276	56.70874136304981	15.65020019940089	7.066417434397399	1	6	2	2	4	0.1865713458268995	0.28530757065889756	0.2929335106587029	0.23518757285549757	
6600000	-1208.5133480421441	-1088.2459083877752	-120.2674396543689	-1088.2459083877752	107.13851530890675	4.3320978072157015	9.363305085160296E-4	1.0750805887544377	0.001107621171424421	1.64164056072292E-6	1.1136951233442982	-86.24682766394189	1588.662422765543	216.85706987293779	45.06689936402109	46.11266046524707	28.88216450097186	3	3	2	4	3	0.1865713458268995	0.28530757065889756	0.2929335106587029	0.23518757285549757	
6610000	-1171.5877127527551	-1083.7909170876915	-87.79679566506361	-1083.7909170876915	24.77550747636754	4.3320978072157015	0.006724750225525611	0.8300921830420966	0.005379545847323115	4.205949722721715E-5	0.9440902707125667	-61.019574747262624	793.2410777874239	83.6330913131452	21.914352269964727	1.9917236315894908	2.5048393910529145	1	5	4	3	2	0.1623383007432145	0.3367984445015515	0.2771822327971895	0.223681021958042	
6620000	-1209.743996608412	-1081.4013311054641	-128.34266550294802	-1081.4013311054641	257.507927086078	4.3320978072157015	5.546455238922874E-4	0.8175927210835806	5.90705642419816E-4	3.316809955249612E-7	0.8629243064079578	-89.35176055942229	5450.305982252331	132.64730932986998	38.87312710181197	154.07000730883985	69.50850467377593	2	5	3	3	2	0.13991855804036415	0.3545727645927079	0.31755663023178277	0.1879520471351427	
6630000	-1179.3460064886913	-1080.538605606478	-98.80740088221326	-1080.538605606478	37.84777768733457	3.1397834797918733	0.004374282075362756	0.8719875409846605	0.0033671759289409246	1.4621021190426148E-5	0.9813500613445378	-67.57255277183246	1589.1879250228587	99.81466376197577	28.030900557771727	34.47114082818707	6.505478777341531	2	1	8	2	2	0.19478005704329476	0.3196771867968535	0.2709856494071123	0.21455710675273698	
6640000	-1191.9613254694052	-1084.6639581961294	-107.29736727327582	-1084.6639581961294	49.57913130827148	3.1568363717884087	0.0042219093993175515	0.7759794117643842	0.002900695780575911	4.39381426983354E-6	0.7218700640984035	-75.65084208160961	694.5312169328629	394.96144229627646	130.88577778201173	8.626170571089329	14.071991750387607	2	2	4	2	5	0.19478005704329476	0.3196771867968535	0.2794834061963391	0.20605934996351014	
6650000	-1171.9881412819773	-1082.9232132391053	-89.06492804287204	-1082.9232132391053	33.785719320484624	3.3239326419535646	0.004935690903622551	0.6997505180849755	0.004278993973243209	8.062709381409147E-6	0.6015622635966555	-60.600744659449596	555.368510574166	297.67885356832437	5.106632308653822	7.499762196770732	12.724792412441627	3	1	1	8	2	0.21545382689264356	0.3504260619378883	0.2501873920621607	0.1839327191073049	
6660000	-1192.496664953239	-1085.7368311194741	-106.7598338337647	-1085.7368311194741	57.46057743251736	3.0282833741640345	0.003659337949519602	0.9406637717610634	0.0025999967330966843	4.865335461592373E-6	0.7388602907224441	-71.93160191472755	2636.170074173284	320.56621752509767	207.70448167022442	25.825228124478752	10.148138229853352	1	2	2	1	9	0.21545382689264356	0.3441789060605595	0.2501873920621607	0.19017987498463368	
6670000	-1200.4266397262031	-1077.0216639365462	-123.40497578965696	-1077.0216639365462	156.05790971445685	3.0282833741640345	0.001100589894556099	0.8052554239885535	8.401944345133106E-4	7.6486685578585E-7	0.8628858603234622	-84.08606626326804	3131.230081480384	4872.117903269199	91.59972846021493	72.73247896755338	40.19794765138365	1	1	4	4	5	0.19837972518651514	0.31253475635987643	0.27176744512831996	0.21731807332528588	
6680000	-1240.1947538482787	-1083.9643820354938	-156.23037181278482	-1083.9643820354938	511.0379150978433	4.045971471029662	3.257993525051682E-4	0.7845590006690168	2.745840720276281E-4	8.761449500999833E-8	0.9435029902165266	-113.649289322611	8822.189441598877	2469.5711038279687	376.3447398944177	90.49753074360213	200.59913585085636	2	4	5	3	1	0.19837972518651514	0.31253475635987643	0.27176744512831996	0.21731807332528588	
6690000	-1193.7175425087837	-1087.738991445538	-105.97855106324572	-1087.738991445538	51.03036751047973	4.993231188247106	0.002726748784408159	0.8253312729609578	0.0027424344233431368	2.07721355010948E-6	0.5582692370437967	-73.69861615832399	451.6951586597915	58.10636019914283	67.51347430374575	127.71506561859765	8.31861208847169	1	1	1	6	6	0.19837972518651514	0.3666553998628418	0.23077709560088666	0.20418777934975385	
6700000	-1205.6411543773365	-1085.204402415743	-120.43675196159343	-1085.204402415743	104.6605536184114	4.3147881630464	0.0014951586848724967	1.0055351067188132	0.0014275973744428095	2.4593763383288432E-6	1.0561918163474482	-83.29133324510423	2610.2140098722048	480.200350985018	24.12165770341396	63.01900500877589	63.94235008253908	1	4	3	1	6	0.1573597743123104	0.32440148498598886	0.29332863109878793	0.22491010960291025	
6710000	-1213.0058542346817	-1086.3052364298107	-126.70061780487084	-1086.3052364298107	107.54315748798206	3.5040704407901386	0.0019198747980630937	1.2805462553106661	0.001184968577221213	5.589018686124012E-6	1.5367608530590944	-86.85763900480822	10423.898760028447	395.3166278946033	73.79157754057938	91.21652643443404	41.94729354891803	1	2	3	6	3	0.1573597743123104	0.3171240528986267	0.33761211431229604	0.18790405847676428	
6720000	-1215.091922339403	-1077.3268399486044	-137.76508239079854	-1077.3268399486044	625.1671036547872	4.106122381802078	4.6285111747127415E-4	1.1575598600114991	2.3638579922076618E-4	9.379839161663146E-8	1.0475958266742944	-94.76498994231412	21308.602856362224	84.73760572031381	76.51300712156186	108.46654440416631	306.9616296291993	1	1	1	7	5	0.23031064616891161	0.3171240528986267	0.26466124245569483	0.18790405847676428	
6730000	-1186.2359406696896	-1083.1390056428284	-103.09693502686129	-1083.1390056428284	49.45525078736867	4.199110389027786	0.0073501512937253965	1.1950563650081936	0.0033777681969102075	1.0739550763029403E-5	0.8557946492260439	-72.22622923004353	600.2824946009084	188.6528546841353	36.65648428841392	11.069344072806752	15.829140295958341	4	1	2	5	3	0.15576441341042283	0.3171240528986267	0.31840110844523667	0.2087104252457112	
6740000	-1226.875081814058	-1085.1907766098134	-141.6843052042446	-1085.1907766098134	232.14558297077235	3.1997845660039257	8.184203717966176E-4	0.5053954555924893	8.002255697291124E-4	2.771854266691024E-7	0.6472236975935942	-102.73841572021811	4660.174462574284	702.8259746208906	333.1650303349663	344.9758809598594	41.729013995231796	3	6	1	3	2	0.15576441341042283	0.3158276299605208	0.3196975313833426	0.2087104252457112	
6750000	-1235.3409059414344	-1078.3850646021292	-156.95584133930504	-1078.3850646021292	480.41253773139005	3.3632049286589063	3.0189258050351576E-4	0.7160803591882016	3.474576984708696E-4	5.104126786212619E-8	0.6429733394020906	-114.36249719173301	3966.261074948723	1457.3383974828714	942.2216926296724	972.3773280480384	128.5155387349836	1	4	1	4	5	0.2054555735881826	0.3158276299605208	0.3172931685512926	0.16142362790000156	
6760000	-1254.2669968250677	-1098.3158308349175	-155.95116599015026	-1098.3158308349175	710.7576503676208	3.843350628649625	2.083497083672321E-4	0.02120816102599777	2.086817838934465E-4	1.7057174552381885E-11	0.019760591810824863	-117.05702354201829	4791.686671489115	3728.0638166783383	645.6350231949959	193.2242983924395	229.4483745621109	5	2	1	2	5	0.2054555735881826	0.3158276299605208	0.3172931685512926	0.16142362790000156	
6770000	-1238.2100224226433	-1094.421697181414	-143.78832524122933	-1094.421697181414	328.7357133603112	4.53257844733936	4.575320645162971E-4	0.3682542071760598	4.554145059906805E-4	3.7086943251680215E-8	0.4246585494760202	-108.00872027364676	872.6269039821766	921.441249336165	288.34177819003236	114.27868971021208	144.03466029771837	5	2	4	3	1	0.2054555735881826	0.3158276299605208	0.3172931685512926	0.16142362790000156	
6780000	-1229.24400162918	-1081.9590795726592	-147.28492205652086	-1081.9590795726592	406.3901860999466	3.5765614133570933	3.7756118565645776E-4	0.2510185532716318	3.7629268827977147E-4	1.3201132743343245E-8	0.29546650768011473	-111.36363066392404	1442.54095506787	999.0709065702836	404.6831340202457	188.54383388650788	86.30669035068723	8	1	2	2	2	0.2054555735881826	0.35475068920553293	0.2625066502797897	0.17728708692649228	
6790000	-1214.352790157806	-1081.6075346957455	-132.7452554620607	-1081.6075346957455	173.39497515155045	5.390214642337759	9.297470646210303E-4	0.5467851464957293	8.92744164571672E-4	4.132538386927731E-7	0.6574387849653244	-96.35507232495951	1392.9743168552404	1241.4285143994655	94.79804366429325	120.88080319544255	39.54519444532046	6	1	3	3	2	0.2054555735881826	0.35475068920553293	0.2625066502797897	0.17728708692649228	
6800000	-1215.0649163697374	-1087.7192514917108	-127.34566487802664	-1087.7192514917108	141.31984458300005	3.329892833474858	0.0012186415987823587	0.7225357583153811	9.324807016811343E-4	2.720814606793447E-7	0.5670854937807563	-92.51172199651757	2043.8168765780847	221.7060506819241	97.9371325357426	83.66156249363897	77.8411838023331	2	3	1	7	2	0.24202413143025167	0.31818213136346385	0.2625066502797897	0.17728708692649228	
6810000	-1256.9956264350303	-1090.4974303493116	-166.49819608571872	-1090.4974303493116	1283.6439813076108	3.6671453329133006	1.5267351800883245E-4	0.6066279453996483	1.5059772584495977E-4	9.464401776318898E-9	0.618799324907138	-122.07889016086021	7870.39198344209	710.2247222797178	666.2393373491018	1464.3308272449087	476.7202342576365	2	2	3	5	3	0.21040099187692485	0.36728026309883477	0.24503165809774563	0.17728708692649228	
6820000	-1194.3981821657417	-1080.079410990652	-114.31877117508985	-1080.079410990652	88.28991102493369	3.2745254495472644	0.0017084954165571067	0.6394968452838601	0.0017760207269959833	1.1893006332835244E-6	0.6014325680664806	-82.26398520829113	886.550223121857	72.2831215515968	49.78509951516873	100.41326317290032	34.77719926460173	2	1	7	3	2	0.21040099187692485	0.3504519001938833	0.24503165809774563	0.19411544983144374	
6830000	-1187.5877169560367	-1091.377658630929	-96.21005832510768	-1091.377658630929	50.279752325220294	3.2745254495472644	0.0028912839525571566	0.6601483175496743	0.0026849215299921798	4.60701787634726E-6	0.6596186948127553	-66.90291954862964	586.3926918851038	23.51565866408759	59.855851069510976	14.115849982489607	17.26794731689234	2	6	1	2	4	0.17551128911576436	0.3966529507563912	0.23372031029639823	0.19411544983144374	
6840000	-1208.0677523320899	-1084.7051832541931	-123.36256907789677	-1084.7051832541931	170.03964730021914	3.2745254495472644	0.0014592165745150134	0.9388927746581388	0.001091879319241571	8.986299523597223E-7	0.7920413085158835	-89.46924411596858	409.23297321736925	668.7132710543791	116.22978611437429	36.76381054090154	50.19807780804255	3	2	1	1	8	0.1742032168175816	0.3966529507563912	0.23577813987302615	0.19336569255299857	
6850000	-1214.6616356404134	-1088.876956038832	-125.7846796015812	-1088.876956038832	121.06800173693857	4.025476777579034	0.0013684909282028047	0.3177065484211133	0.0013234780576878347	1.5183157876026216E-7	0.2952847474590746	-92.20297723244751	2594.5381469884965	680.2137778125303	63.13273711718098	61.334454123099114	7.354027478160848	1	7	1	5	1	0.1335710548618979	0.3966529507563912	0.2588459116740263	0.2109300827076821	
6860000	-1213.4356145969532	-1088.607697720154	-124.82791687679915	-1088.607697720154	103.62967765953715	4.249727256230495	0.0012563518318335866	0.41781566951794985	0.001351837965091507	3.665531031188752E-7	0.47806224270931674	-88.44577027738941	3494.4562283026635	309.44412654244053	331.5670136724853	35.107490137192336	56.71003212603662	1	1	6	6	1	0.18384864661874364	0.37163633906160826	0.2855408442526605	0.15897417006698505	
6870000	-1202.7780029547996	-1084.3843650594822	-118.39363789531743	-1084.3843650594822	89.05283271187645	5.279888799432333	0.0019316111469150372	0.7954765579004697	0.0017318371178399075	1.143330327596403E-6	0.6184759290542632	-88.02293538955745	294.74185287178074	272.57124650898015	86.78246386848903	26.517712682823287	11.537870928859016	4	1	3	5	2	0.24217692555949358	0.2975988967271642	0.30125000764635457	0.15897417006698505	
6880000	-1252.4830581091167	-1090.0702450867325	-162.4128130223841	-1090.0702450867325	1315.3342787401218	5.279888799432333	1.2608053754446414E-4	0.7761011195967201	1.2444597310363325E-4	1.106004601440455E-8	0.8897769660435545	-116.9807392548832	17283.953795621754	262.8026476385554	799.3803909642578	284.83908006802494	282.8713687350128	4	1	2	2	6	0.22737501679656527	0.27348385842757794	0.30125000764635457	0.19789111712949964	
6890000	-1257.8513990583588	-1094.375513308596	-163.4758857497628	-1094.375513308596	921.9428025243142	3.670290239274171	1.530173263330385E-4	0.37279097181160425	1.5910338861637227E-4	3.13591802844591E-9	0.3709172764977293	-120.911013746337	8642.82997638128	1346.6615900362065	735.514166825703	738.306254108036	432.5161692137574	2	6	1	5	1	0.22737501679656527	0.27348385842757794	0.30125000764635457	0.19789111712949964	
6900000	-1235.361168723152	-1081.6858449474362	-153.67532377571587	-1081.6858449474362	415.48643412299344	5.54437428575614	3.8106017139976505E-4	0.6784399608634099	4.1489101430360086E-4	4.788218126077039E-8	0.5681498201746845	-111.5802273604368	2289.5545019142064	2454.9792141450102	877.8682274384747	401.7084183587895	321.40808682234393	1	2	6	5	1	0.20466595538820576	0.3389022541981054	0.2585406732841867	0.19789111712949964	
6910000	-1257.606268653942	-1084.6906538526205	-172.91561480132154	-1084.6906538526205	1569.735729646146	3.254589535355186	1.4673422698059454E-4	0.7626834064051244	1.0200355077763595E-4	8.523122199666815E-9	0.675632269365259	-125.4464080747222	14101.713683047965	4814.483242492036	373.42699382781774	518.5196026799327	1532.0730589135972	2	1	1	5	6	0.15099199127182464	0.3415378512659287	0.3095790403327444	0.19789111712949964	
6920000	-1203.8044717614462	-1079.2677010339044	-124.53677072754184	-1079.2677010339044	82.85542538402846	3.8572336604490056	0.002123037132097266	0.849928277896722	0.0019114485183293	1.6553885362616574E-6	0.6957133014258053	-86.60557287129897	1548.1773241176468	538.3958630984491	644.1972911987156	124.53209686518187	62.262762267554	1	1	3	2	8	0.15886829791169113	0.31956839137128223	0.31752456109537397	0.20403874962165008	
6930000	-1198.5739189780008	-1086.5401258787886	-112.03379309921225	-1086.5401258787886	70.83873357146501	3.3326352818755427	0.00213926831062148	0.33474215266345625	0.002441315334484585	1.0985673671676205E-6	0.4425671299353467	-82.5194866600174	354.8628013520183	269.1402859266509	68.32205056799248	41.0362716453533	47.244707847040004	3	2	2	5	3	0.15874350399048232	0.35627956534312355	0.28081338712353265	0.2041635435428589	
6940000	-1215.0829712551424	-1076.8950920804584	-138.187879174684	-1076.8950920804584	204.87872002206763	3.6434240984464803	7.543110740876235E-4	0.8000958832056289	6.653111424945512E-4	5.239026024915254E-7	0.90334921623589	-97.6647107993361	3097.432526706676	898.9464343140196	1507.1707324578165	46.212700591143765	60.11416056976084	3	2	1	4	5	0.16980930139326425	0.37072559769479746	0.28134927323480363	0.17811582767713208	
6950000	-1242.1264390994352	-1080.9880136223676	-161.1384254770677	-1080.9880136223676	954.0648114698062	3.6773492224837323	1.816576086264187E-4	0.5616365960692985	1.804914557268873E-4	1.4006373235701719E-8	0.6196916564017695	-116.47567341838683	10265.816414285715	858.3614868757885	1658.564870984088	988.0303452168035	93.00345191254844	3	5	2	1	4	0.16980930139326425	0.36088464829342176	0.28134927323480363	0.18795677707850778	
6960000	-1239.1173093445454	-1085.7587920309036	-153.3585173136419	-1085.7587920309036	482.71924345234686	3.8946702672298605	4.887597340827933E-4	0.36938805545331765	4.1540856705258146E-4	1.7548745561350474E-8	0.3273395046282037	-113.5849892242928	917.3665272724453	1104.5696122182624	2430.1052273996734	270.3010368537599	113.53069313414885	3	1	4	1	6	0.190008575530937	0.35852584438233903	0.25693506095187235	0.19453051913484906	
6970000	-1215.0002281980194	-1092.4864016733077	-122.51382652471175	-1092.4864016733077	139.86974557804558	4.34896962743879	9.831497152761285E-4	0.10065937509770391	0.001006118188560932	1.0867128884486822E-8	0.10232565782051191	-92.09490678829394	918.8041425444734	477.28142977617193	90.04466757071525	45.064061186729134	20.620758066650424	2	6	1	4	2	0.190008575530937	0.35852584438233903	0.25693506095187235	0.19453051913484906	
6980000	-1205.2796018775787	-1084.5888266947718	-120.69077518280697	-1084.5888266947718	81.09068017456144	3.771953909917477	0.0021224092232738382	0.4990789234254428	0.0022993954667497782	1.2676870189479134E-6	0.5262493814344489	-86.71569858804126	436.8520725045258	115.30622579009729	334.63544374479346	143.091261550087	66.72021238096849	5	2	1	1	6	0.190008575530937	0.35852584438233903	0.25693506095187235	0.19453051913484906	
6990000	-1199.7669807025886	-1082.4614225111186	-117.30555819146994	-1082.4614225111186	52.61035733049404	3.918615646949567	0.003781891714650972	0.5255148576218984	0.003161919024205042	5.266353884720994E-6	0.6601757798996805	-81.97710365869119	1928.6018078430104	174.6607465300795	234.89071560262613	144.93335992764526	25.69589881688502	1	1	1	9	3	0.190008575530937	0.3565277020267104	0.25693506095187235	0.19652866149047768	
7000000	-1214.4343780220656	-1090.2668583206048	-124.16751970146078	-1090.2668583206048	124.22247635011185	5.1718979289907665	0.001475295345472519	0.4895973166499433	0.001489373509278646	2.514860710632899E-7	0.3433597860404355	-91.09141859970072	315.73529331867564	334.5138664066014	160.31442868861296	197.88330914538528	0.7691389757384787	5	4	4	1	1	0.16296532684179005	0.36498637628938035	0.2755196353783494	0.19652866149047768	
7010000	-1190.3802841317715	-1079.51147861866	-110.86880551311161	-1079.51147861866	59.07458032782639	3.2252379655614636	0.003337094131990359	0.4000550723318093	0.0028047184031704774	1.3857980467599468E-6	0.39441319125403784	-79.98989490492598	255.44109527284294	138.63294485604627	299.34655785117843	69.88425104626057	20.133172096659845	1	4	3	4	3	0.16296532684179005	0.36498637628938035	0.2755196353783494	0.19652866149047768	
7020000	-1192.4829134752636	-1080.4084053076783	-112.07450816758534	-1080.4084053076783	66.6001968131472	3.6270443460289092	0.002429804340633558	0.38228942483529615	0.002458530321849658	1.3244080413264152E-6	0.43120677574853816	-79.46238551693523	3408.379076947126	236.89427052220276	136.15041321162758	26.982978008171237	1.856073914810106	1	6	2	5	1	0.17253079017464187	0.36498637628938035	0.2755196353783494	0.18696319815762585	
7030000	-1253.639272489117	-1091.6567206199659	-161.98255186915105	-1091.6567206199659	723.9327998399858	4.090835807843917	2.0333238552746162E-4	0.11845083476530957	2.0209580157650928E-4	4.5920354701080503E-10	0.1058017435615442	-120.67731084993356	3619.373830746301	3075.975161993549	1739.0700053323753	827.9564611606336	116.84823812016403	3	4	3	3	2	0.1739653923209608	0.36498637628938035	0.27799572837556547	0.18305250301409082	
7040000	-1202.2555009001335	-1081.509980124518	-120.74552077561547	-1081.509980124518	106.45203771352811	4.090835807843917	0.0017670005743337185	0.534363487977881	0.0015400776250816609	7.008246244675767E-7	0.48788732341207064	-91.66642586047789	551.0000902652944	219.33236832375266	111.85310533962142	13.508861746051737	3.509314739685246	6	3	3	2	1	0.1739653923209608	0.3146047713021357	0.30608386015681194	0.20534597622008904	
7050000	-1237.8581868072408	-1091.0473129527993	-146.81087385444152	-1091.0473129527993	395.80186410705454	3.5514507004026696	5.083114033223867E-4	0.757578058394294	4.0806317150994016E-4	1.0030660763830078E-7	0.6677548012879532	-108.12727554257053	4211.521107901496	1353.7137591609232	334.72183882266165	42.72736814642229	63.58805504524313	6	1	5	1	2	0.1899694963650264	0.3146047713021357	0.30608386015681194	0.18934187217602344	
7060000	-1230.4655768076957	-1088.8005821883921	-141.66499461930357	-1088.8005821883921	259.8327985243533	3.532136521905289	4.918283663882534E-4	0.4313598995169678	5.792392936319277E-4	6.556704916146923E-8	0.4673648008382454	-103.25850970202599	2541.2229531662324	1454.1396323595768	924.2101845302935	117.55190367245226	70.93698697452443	2	1	5	6	1	0.1899694963650264	0.3146047713021357	0.30608386015681194	0.18934187217602344	
7070000	-1233.8711705171365	-1089.3198611964606	-144.5513093206759	-1089.3198611964606	374.3485811385482	2.896194794304403	5.322703188812521E-4	0.5786154843380662	4.4501985416437633E-4	7.897953606876541E-8	0.5775140381535709	-108.52444904548217	1906.3493103373771	991.082428797439	136.7589038158207	114.95660783977162	74.72770878499757	3	2	3	4	3	0.17094364545603893	0.33887176121048723	0.3008427211574479	0.18934187217602344	
7080000	-1174.5287938859312	-1082.4305704657359	-92.09822342019531	-1082.4305704657359	36.96936443585222	2.8542839091519965	0.003388661237952177	0.6342591218369891	0.0034047176980735814	8.018453426197988E-6	0.7836291860275011	-65.89354602110899	547.1019732203245	54.16786756106684	15.620334366980712	8.139490383286427	11.930771854589054	3	1	5	2	4	0.17094364545603893	0.3345552974158213	0.30515918495211386	0.18934187217602344	
7090000	-1188.0760257327242	-1091.5064788467466	-96.56954688597767	-1091.5064788467466	39.54775202817201	3.422903879515566	0.005192213183436098	0.5858336403316546	0.003773750895454896	7.325034214354509E-6	0.6187437813481473	-71.64338662100852	274.5275923803076	56.892776791135454	61.27245683487027	5.146154321554453	0.5907418315065116	3	6	2	3	1	0.17094364545603893	0.3345552974158213	0.2915914426741647	0.2029096144539726	
7100000	-1217.0879638398483	-1085.0856823481708	-132.00228149167734	-1085.0856823481708	147.06663836016153	3.353709545167851	0.001805964041150608	0.904598868033808	0.001401609079260337	1.256692652968131E-6	0.7729531331661716	-90.97840312785206	7281.216699830779	687.3952163238739	990.2891158292094	74.50499340715038	33.97467165096385	1	3	2	3	6	0.18762200328536952	0.3345552974158213	0.2749130848448341	0.2029096144539726	
7110000	-1206.8026208200947	-1089.1553847181467	-117.64723610194791	-1089.1553847181467	80.94811382580814	4.156512069466884	0.0014395023260388672	0.6873375781181381	0.0014773947809359367	1.0157123393822158E-6	0.690120561461204	-81.74461620364124	2331.5875659480744	1006.0440456487362	137.96322886810682	27.647478649979746	40.7007215359969	3	1	3	2	6	0.18762200328536952	0.3357563483444735	0.2843368326323795	0.19228481573777503	
7120000	-1195.4155021605995	-1087.9074520784725	-107.50805008212696	-1087.9074520784725	46.45902824916717	3.774773475317286	0.003614503134014217	0.641731396204643	0.0034698869769416003	6.074881126822968E-6	0.6670282761612305	-78.3458379795992	353.27367001152794	57.654875629402014	51.6779089502128	35.599521376902906	49.32312670193769	4	2	2	4	3	0.16015845933364167	0.3357563483444735	0.2843368326323795	0.21974835968950288	
7130000	-1205.0382364964005	-1092.399263073479	-112.63897342292155	-1092.399263073479	68.36791625526119	3.388513531366628	0.002358338586592753	0.6545004485272465	0.0021370679117914586	2.909069553005397E-6	0.7098104603870893	-85.5306097397091	451.50607698171757	93.73137981632331	19.650445491073942	13.861103457393554	13.51949231663815	7	1	2	2	3	0.16015845933364167	0.32272289255569603	0.2843368326323795	0.23278181547828036	
7140000	-1235.8610469262485	-1082.8169677532803	-153.04407917296808	-1082.8169677532803	424.9228732196356	3.388513531366628	4.3610588574360037E-4	0.9271123327402381	3.202826847088017E-4	1.1547040950788513E-7	0.8865569761208796	-108.5926915502654	6766.496883380636	6963.196567476327	889.006081402175	250.3349084305795	175.37301334026435	1	2	4	5	3	0.15720665812569232	0.38373916743901587	0.261393296699101	0.1976608777361884	
7150000	-1217.093660929288	-1086.3241819944178	-130.76947893487014	-1086.3241819944178	222.91316207558225	4.174457314832937	0.0016886397258123191	1.1057584246621657	8.494902118609243E-4	5.653710312721921E-6	1.6273343515437901	-92.54613939166153	2416.136209894782	633.7270495297425	307.31412219834624	76.53296048595419	62.56139917191992	3	1	1	1	9	0.15720665812569232	0.3354798225318552	0.3006633395890082	0.2066501797534418	
7160000	-1211.2295096763291	-1080.714718610339	-130.51479106599015	-1080.714718610339	139.81957515280948	3.3524205800364597	0.0010979477668971174	0.5453675962216014	0.0012710031655113869	2.8497558199761244E-7	0.44861743118522274	-94.00568498859911	1570.727281922258	352.0479250070991	293.7577677466605	279.9920594678369	95.72429189332739	1	1	5	2	6	0.15720665812569232	0.3354798225318552	0.3006633395890082	0.2066501797534418	
7170000	-1199.2885987256377	-1083.0209789632058	-116.26761976243186	-1083.0209789632058	74.05536756048167	4.09431191559052	0.0017045012362645047	0.786097255542042	0.0017348257097485745	1.2518048859406939E-6	0.6751689726925039	-82.3141288341579	3263.609096112237	50.59699915664085	61.53912730947739	37.27815340799297	36.49322284464904	4	1	2	4	4	0.18021844827145947	0.3388145667975593	0.3002037646068557	0.1807632203241231	
7180000	-1191.740474211459	-1079.3459101565613	-112.39456405489774	-1079.3459101565613	65.09332148025823	3.9346950601433286	0.0027896122858984294	0.9307190020621829	0.002308576785826219	4.481276985659228E-6	0.7970540734589863	-80.23860177038571	1003.9846904939452	186.34772079543708	112.21425177241056	27.43801672385208	9.318456523120034	2	3	2	4	4	0.184752236642649	0.35555503350857076	0.25833501368785305	0.20135771616092474	
7190000	-1212.1123855918054	-1084.181181648369	-127.93120394343634	-1084.181181648369	168.4521617395099	3.597989718786387	9.096757685063666E-4	0.8451343922347212	8.507453020165881E-4	8.653394642337343E-7	0.9703255426601014	-87.6208435640932	3755.907790217438	182.67888215214197	22.47047491702261	148.05093198320927	66.0794343932948	3	1	4	4	3	0.19391271352555883	0.3524016563566498	0.28648846353421653	0.16719716658357242	
7200000	-1245.0640343080786	-1087.9619592194429	-157.10207508863564	-1087.9619592194429	485.64128003036916	3.597989718786387	2.966563283472404E-4	0.18205473105456368	2.990612323001428E-4	2.5590128951130057E-9	0.1694773444912775	-114.62335230822812	5325.23156046985	5913.550318751914	2364.1954965996974	460.6744862050316	67.40226997976002	4	2	2	3	4	0.1925050807507312	0.3538092891314774	0.28648846353421653	0.16719716658357242	
7210000	-1241.4158296659073	-1084.359988278793	-157.05584138711419	-1084.359988278793	501.23120970854916	4.040759487961732	3.145623986785787E-4	0.3111825128085758	3.218741027015387E-4	1.0187279610514951E-8	0.31390587156742455	-116.6318297672545	5641.180055263649	234.384020852358	190.1999051819775	595.2750845421839	276.4381969934124	4	1	1	5	4	0.19081574157811765	0.31656429765744587	0.3254227941808616	0.16719716658357242	
7220000	-1243.990183716273	-1080.9605236301604	-163.02966008611241	-1080.9605236301604	689.1895833842743	4.040759487961732	2.0498821295848784E-4	0.33360925726665586	2.2081117285830578E-4	5.109762245935871E-9	0.3337620319595524	-119.80082163769153	3744.171862079673	4978.025010023773	2538.568278019763	534.0404874111734	209.65690689924395	2	1	5	4	3	0.1992146226852878	0.337771543286218	0.2958166674449193	0.16719716658357242	
7230000	-1235.188493421118	-1093.9067457164933	-141.28174770462456	-1093.9067457164933	297.5964466104855	3.017483438702232	5.761178409619232E-4	0.15784131510218505	5.638274061715595E-4	8.64085256193049E-9	0.16342004560534604	-104.55023484257937	1039.7454694592254	1985.1582980177195	780.6217730808709	129.7683661473906	90.28849375181501	5	1	2	6	1	0.19779341238391443	0.3682188602162998	0.25653137930240394	0.1774563480973794	
7240000	-1247.118254083767	-1085.9486942945016	-161.16955978926538	-1085.9486942945016	582.4652312656278	3.627452097550406	2.3202546492814567E-4	0.3014946457144668	2.623082707454205E-4	4.30192655880194E-9	0.2574325588722266	-117.49955489376669	10176.475944385718	1306.7362294734758	1941.8693863221763	318.4139943863549	474.516456393552	2	5	1	5	2	0.17709484796890496	0.35101965396634877	0.2508032099637738	0.22108228810097003	
7250000	-1261.3992702831476	-1087.1861207579916	-174.2131495251561	-1087.1861207579916	1072.9480346667392	3.462331949888857	1.6982878864201144E-4	0.525985336388315	1.3374752292312237E-4	5.38281597151889E-9	0.5363874422375314	-125.0491003847947	9395.728077287693	9929.144514363496	6576.806488896837	3599.2216478557816	696.2676815679529	1	2	2	1	9	0.17709484796890496	0.35101965396634877	0.2508032099637738	0.22108228810097003	
7260000	-1268.4766585650293	-1085.8081725143809	-182.66848605064848	-1085.8081725143809	1726.2239040848333	4.018106902591783	8.922689336747341E-5	0.34686641456686146	8.977983742292568E-5	1.3952805769748664E-9	0.4406488708705412	-136.32151046950702	7847.671819005861	16715.117061445286	1833.4653160669968	740.6420887194195	132.13970863962885	1	7	4	2	1	0.17709484796890496	0.3381914512839891	0.2636314126461335	0.22108228810097003	
7270000	-1261.6023933602985	-1089.7711518277897	-171.83124153250884	-1089.7711518277897	668.9715358509496	4.796590408273945	1.8437931698342194E-4	0.5102977905770851	1.7239231159927077E-4	8.557655229961359E-9	0.4829841618867764	-122.88169240307104	56186.941957390874	24754.55589133019	693.0982582718572	166.9300021169598	335.7219964816862	1	1	9	2	2	0.1924695036635857	0.3381914512839891	0.2594418104232509	0.20989723462917192	
7280000	-1288.044663233051	-1090.4964081575724	-197.5482550754786	-1090.4964081575724	3866.0120986724164	4.796590408273945	3.077335791970318E-5	0.7458377253724485	2.652623834241277E-5	3.119844935439466E-10	0.5887591514482559	-142.15870549625748	171256.07491738387	19706.71234956523	6949.345210634113	3129.1494028915326	669.7154872706528	1	3	2	5	4	0.1924695036635857	0.3381914512839891	0.2594418104232509	0.20989723462917192	
7290000	-1251.327651867478	-1082.1124334969895	-169.21521837048846	-1082.1124334969895	1151.6272831114488	4.16177536111996	1.836180758711517E-4	0.6165358238804192	1.5627263451147816E-4	1.0315194746654238E-8	0.5784717514667826	-122.20682226254311	7176.536449520819	7291.262998974865	2351.531117687169	1127.1467064769881	1115.877403102811	1	2	2	6	4	0.17855577629647817	0.35210517865109664	0.2594418104232509	0.20989723462917192	
7300000	-1259.6195158123057	-1080.8426582437035	-178.77685756860222	-1080.8426582437035	2015.8809053075204	4.247307416458406	5.429643522668872E-5	0.5641246286905232	6.804246229374334E-5	1.3749099780746015E-9	0.566793452450082	-132.4963363401281	25355.45324051645	2385.509044649005	920.2593232468893	886.026647212241	497.22974180656547	3	5	1	2	4	0.16625663885001873	0.35210517865109664	0.2594418104232509	0.22219637207563137	
7310000	-1229.2639476853683	-1086.5056856473245	-142.75826203804382	-1086.5056856473245	182.8536560153911	3.9129776242028496	8.398565542594264E-4	0.48664284175003825	8.145560570598969E-4	1.8559493266203937E-7	0.521924266329671	-103.25452545089996	4646.41782834185	890.6627114476695	380.30505133637956	334.0478144127332	114.3491736752324	3	4	2	2	4	0.18418683797490532	0.35687515989124535	0.27868895877533256	0.1802490433585144	
7320000	-1213.900278921081	-1089.695443443406	-124.20483547767496	-1089.695443443406	116.78248912958703	3.304909009277394	0.0024852417017959118	0.9093672527687703	0.0012893613312103382	1.3448510863326746E-6	0.7651604392301706	-89.5861665419648	1284.6105258860177	145.6650596199643	177.79117724982248	104.07750844595746	15.382810310773035	3	3	6	1	2	0.19138242342923611	0.32827699898578055	0.32147046893632364	0.15887010864865733	
7330000	-1192.769227938368	-1082.4712781641454	-110.29794977422252	-1082.4712781641454	97.38361739796004	4.556178303190633	0.001819117749089907	0.5976468313651307	0.0014044574566159486	5.439540960517877E-7	0.535515930176138	-79.61413323407787	1864.3757794596827	45.36241873726255	19.29411346827535	28.894977262553667	20.92701406097496	3	6	1	3	2	0.17587663803075232	0.32827699898578055	0.27696330485066745	0.21888305813279732	
7340000	-1234.6925417998332	-1084.678205822068	-150.01433597776503	-1084.678205822068	517.4501493385154	4.556178303190633	3.2932576902327973E-4	0.4548780606407034	3.2500756120239124E-4	1.7098312867992323E-8	0.40623344448328325	-107.95697654575496	6645.31894435935	4337.547286562092	325.4100583608402	37.083347329026324	130.74579989206902	3	2	2	1	7	0.2136632021497044	0.33629689071825375	0.26894341311819425	0.18109649401384523	
7350000	-1206.6967427170678	-1083.3734586624296	-123.32328405463814	-1083.3734586624296	163.12404888628882	4.056121015419456	9.868443606109115E-4	0.8006542386282527	7.185962716113006E-4	6.097730012481005E-7	0.9084757325260292	-80.22893167362355	2429.751438094641	1561.6137289369797	3114.5890408918413	14.174999674989792	49.387091402296996	1	1	2	6	5	0.17573682951276537	0.3030110483000241	0.3022292555364239	0.21902286665078424	
7360000	-1236.6631978599587	-1084.9052178621862	-151.7579799977725	-1084.9052178621862	393.60833412458175	3.8050490075246532	3.9277632384628145E-4	0.5622914457478347	4.127701293253277E-4	7.322605520372906E-8	0.6544309301336466	-109.6212267541665	7498.774083457436	4132.001374834577	219.55321049802146	294.94298606785566	140.54550144011256	1	4	2	5	3	0.19601923419741918	0.3627876332514658	0.2620571608693698	0.17913597168174283	
7370000	-1227.8035693594647	-1081.1091251484013	-146.69444421106337	-1081.1091251484013	261.3983064648168	3.66789129276907	8.941623688268033E-4	0.8000543065175248	7.21336756656363E-4	1.9008731535812487E-7	0.5609731537962468	-106.3526358363014	2222.9200220155067	1066.9765273692417	978.4245534385882	283.86486081777315	150.7131153745999	2	2	3	5	3	0.19601923419741918	0.3627876332514658	0.2501900533035482	0.1910030792475644	
7380000	-1214.6457225370289	-1087.7090032616488	-126.93671927537993	-1087.7090032616488	138.67848257224261	3.1416842862530436	0.0014408812642991086	0.38808038886870594	0.0011430052764797795	1.9059991239541962E-7	0.36079503905118016	-97.00137712980185	426.4875590173706	336.05734494319444	66.87801900004118	55.132596066894685	20.292616526018687	3	5	2	1	4	0.19601923419741918	0.3236321106487775	0.2789498826478385	0.20139877250596244	
7390000	-1200.3096536220646	-1099.1355970703657	-101.17405655169881	-1099.1355970703657	43.67991504007557	4.3002101932742045	0.004111204989014539	0.3398640110216018	0.004283489487616963	2.4748337961648786E-6	0.36259317259430673	-76.43982373045486	134.83709117426642	115.54692919299636	31.5765269258209	20.15420563651646	3.0244104736547484	7	1	1	4	2	0.19601923419741918	0.3515325688140694	0.2510494244825466	0.20139877250596244	
7400000	-1206.4784032174384	-1085.057418719883	-121.42098449755548	-1085.057418719883	89.9037682581057	3.4393825330520524	0.0026332779924867185	0.7840864124527646	0.0021475277197791735	2.3700579057314215E-6	0.7994916103477312	-89.13072556633551	405.64624281277236	188.42578011705797	113.2613958281036	86.84618702669768	81.39493105223566	4	3	2	2	4	0.14581969127461303	0.3515325688140694	0.30124896740535273	0.20139877250596244	
7410000	-1187.4282531369379	-1080.2359286462497	-107.19232449068816	-1080.2359286462497	47.82497201968868	4.305399321264618	0.0031523947479754418	0.6413926726751508	0.0031346911280755196	6.293507377212831E-6	0.6998070369382395	-77.26052908170745	161.63281299926757	154.37938161803052	201.54472153037304	46.84205991703193	8.915129678697417	4	1	3	5	2	0.18787960789038435	0.30947265219829806	0.30124896740535273	0.20139877250596244	
7420000	-1239.1550277573308	-1087.235102947273	-151.91992481005795	-1087.235102947273	312.89082897874715	3.9699976842346216	4.271867636079167E-4	0.2248341330599487	4.606759450923925E-4	9.83833868930001E-9	0.223751816520778	-110.41157163345615	2485.5021016016267	4256.260141335473	2518.0739214062087	314.02735521732313	93.2504824893355	3	1	4	6	1	0.2119511289979365	0.3489564879656967	0.2376936105304019	0.20139877250596244	
7430000	-1274.990856743749	-1088.0850559652868	-186.9058007784622	-1088.0850559652868	3606.1629747477195	3.416640387242676	4.779600335085365E-5	0.6168517382479649	4.569975008652806E-5	1.0751887891582898E-9	0.6925289086043572	-136.46892624591172	45060.571857149764	3359.379445765485	2239.777582693297	2377.392636004279	2553.433483066229	2	2	1	9	1	0.2119511289979365	0.3489564879656967	0.2376936105304019	0.20139877250596244	
7440000	-1230.1905711663926	-1077.091590997206	-153.09898016918677	-1077.091590997206	365.9962176134647	3.416640387242676	4.527919303379114E-4	0.6308572416519707	4.6231827357014524E-4	7.076977391257804E-8	0.6589473317813442	-107.77438380086875	8121.849759356699	3357.6665177451573	2468.533611181028	151.5261791035116	392.5517039093352	2	1	1	4	7	0.20065895921284593	0.3602486577507873	0.2376936105304019	0.20139877250596244	
7450000	-1194.3177924672934	-1079.6742503018813	-114.64354216541216	-1079.6742503018813	56.53943425092038	3.382122732393966	0.0024830130125891867	0.7203768866596382	0.002206821739025201	2.597611979527109E-6	0.6287831005425536	-82.27757184834824	548.4082338356616	211.6138485612723	256.5620679370746	42.720644601786184	20.430932035290372	1	3	1	1	9	0.17138726389812267	0.3332875395021485	0.2669653058451252	0.2283598907546012	
7460000	-1218.9501873960985	-1092.6821225322333	-126.26806486386532	-1092.6821225322333	107.93455957455548	3.382122732393966	0.0011557041228577604	0.37187003061818635	0.0012479188790709551	2.687912998694309E-7	0.4137536251646581	-94.52235872148418	477.3448579788088	133.83452383613582	160.31344795178333	141.18331538555378	69.38473242718314	6	2	2	2	3	0.1752710675449478	0.38733860800271697	0.2630815021983	0.1743088222540327	
7470000	-1201.4326645457575	-1080.2373052844512	-121.19535926130628	-1080.2373052844512	111.30156844775496	3.4685169116254633	0.001716937898794238	0.5619033723973952	0.0013497411905925988	1.0676211765391379E-6	0.6538547912333659	-89.36620765359474	414.7229741981656	616.4851648968729	193.63834777996496	17.695417771339873	17.110114148609327	6	1	2	5	1	0.1752710675449478	0.3530840675441212	0.28970591457762723	0.18193895033330124	
7480000	-1197.6633336179673	-1082.8322835473093	-114.8310500706579	-1082.8322835473093	80.68561221161526	4.297114387023095	0.003866051187942656	0.8278105271622238	0.002189876003208516	4.308057058828509E-6	0.7670136730080153	-81.47205696306449	315.0842337350848	825.7228175561057	46.05873839501374	32.69811550564258	30.893514087846818	2	5	1	2	5	0.17548811206839302	0.352867023020676	0.28970591457762723	0.18193895033330124	
7490000	-1205.7102176289372	-1084.456806951233	-121.25341067770427	-1084.456806951233	106.98022366409624	4.254525219366584	0.0013984160401021206	0.3345718442485559	0.0012886482401638917	1.6741605876478562E-7	0.30080252802513585	-90.0426442091775	693.1751463951065	333.0456544939129	176.4162889174813	50.90522075667224	7.6969150772445785	3	4	1	4	3	0.17548811206839302	0.352867023020676	0.28970591457762723	0.18193895033330124	
7500000	-1192.2569407650824	-1080.7360458445794	-111.520894920503	-1080.7360458445794	69.18743603897875	4.265182173489605	0.0029010413820434494	0.5337586813180685	0.0021120149785600153	2.0396186202912325E-6	0.5506872195226354	-78.70598080870967	766.0527464552101	59.78995446713648	180.69818766737396	65.17097987336395	6.502678787297832	1	2	7	1	4	0.17548811206839302	0.39149844562990754	0.2510744919683957	0.18193895033330124	
7510000	-1210.548482163185	-1080.4738538896975	-130.07462827348763	-1080.4738538896975	141.34726578236317	4.120548294223705	0.0010638304328496333	0.6537695383557458	0.0011383441504622077	7.734667061198383E-7	0.7130240602350085	-94.16356139847211	1390.1142225077813	641.3188109985729	244.41468420748816	95.28847182426443	77.62021873052592	1	4	2	6	2	0.16238055470231288	0.36089184900235155	0.27853558225694697	0.19819201403838613	
7520000	-1220.9584862501683	-1083.2222768907322	-137.7362093594362	-1083.2222768907322	220.6308089641901	4.926829573528266	0.0010221535614460384	0.6160990151123596	8.820560645178099E-4	3.347960271329443E-7	0.6227198199487014	-99.21196531918528	4159.205671731921	476.3564826474239	499.6997129425397	52.200427969427274	66.48750359167857	1	5	3	2	4	0.16238055470231288	0.36089184900235155	0.27853558225694697	0.19819201403838613	
7530000	-1246.5792838288185	-1095.145134947813	-151.43414888100557	-1095.145134947813	337.6768201577005	4.926829573528266	3.7173688572971647E-4	0.22880914383911027	4.0310509761874003E-4	6.085331880033411E-9	0.19830669518626387	-110.22984311641864	4384.495392392196	3925.285808454905	2569.1922266027645	119.41703845497956	49.705675127169286	5	3	1	3	3	0.16238055470231288	0.31922245940932104	0.3202049718499775	0.19819201403838613	
7540000	-1247.4686443767287	-1090.369644747373	-157.0989996293556	-1090.369644747373	889.9112582771685	3.6063334393612902	1.7983157407513306E-4	0.5230439085621064	1.8107875096722806E-4	1.1623638659678798E-8	0.6063683415510676	-118.55594235385074	5245.628794927329	556.4825479751858	212.4681609080189	231.73546429398502	103.28124825130708	5	7	1	1	1	0.16238055470231288	0.31922245940932104	0.3202049718499775	0.19819201403838613	
7550000	-1257.8693246341957	-1088.3424750009099	-169.52684963328574	-1088.3424750009099	1210.3454690766764	2.9755800965135135	1.1725041142360478E-4	0.6214774658641935	1.1543178506401363E-4	3.159320308875244E-9	0.5134297683784877	-127.65001439672358	8872.939765676303	2922.3065737730976	751.740795479327	240.7270297044883	76.52948791145143	4	6	2	2	1	0.16238055470231288	0.31922245940932104	0.3202049718499775	0.19819201403838613	
7560000	-1241.099124100013	-1076.2307039040036	-164.8684201960092	-1076.2307039040036	1036.7744771720795	3.991523070408092	2.799928156615948E-4	1.3182542400518993	1.5951905853974933E-4	2.730814712403125E-8	0.905139257367822	-118.60712479556497	13750.285414460273	1295.855760642598	860.9410425172912	551.271756914123	371.61232728911807	3	2	1	7	2	0.15997879556233102	0.3216242185493029	0.3202049718499775	0.19819201403838613	
7570000	-1182.3315182003187	-1087.7776138863796	-94.5539043139391	-1087.7776138863796	27.255312574095115	3.991523070408092	0.007846742043050095	0.7152043102401424	0.005842327268007029	3.065282697988825E-5	0.7536504471700001	-60.05493695494966	219.49576947728252	175.31172878691467	768.1278551670315	2.8931854218684183	7.599288372776722	1	3	1	5	5	0.15728482985644948	0.3411469888441643	0.30337616726099764	0.19819201403838613	
7580000	-1170.4600407015841	-1081.212279364122	-89.2477613374621	-1081.212279364122	28.715715869266834	4.378431856375685	0.005485481740423052	0.8841849145226661	0.004730128119966333	3.808393229864543E-5	1.0165434761672294	-63.23086510779361	437.7359948601599	94.86824605096035	12.60367981406928	5.665782782676979	3.0746009532652336	1	4	6	1	3	0.15728482985644948	0.3411469888441643	0.30337616726099764	0.19819201403838613	
7590000	-1194.6123403773313	-1094.316111138461	-100.29622923887025	-1094.316111138461	38.03721903940976	3.091373172543851	0.003867903362485844	0.4866326352743743	0.003979769067453647	4.321051451782297E-6	0.5325977753975405	-72.09674738964081	976.3447915518158	25.711972901689666	22.358243886273613	24.52282713638358	22.70387591139559	2	5	3	3	2	0.15728482985644948	0.32635498457081374	0.30337616726099764	0.21298401831173666	
7600000	-1177.567133040296	-1096.0769236553779	-81.49020938491823	-1096.0769236553779	22.352939531268035	3.091373172543851	0.013440635399736795	0.9997674857822907	0.007101684372585478	2.2523724431981797E-4	1.0796127236413622	-54.69700062881777	451.94625676866616	71.89506225609769	5.783523159287254	10.895703315743708	4.242398517467597	2	2	6	1	4	0.15728482985644948	0.36101488795659137	0.30337616726099764	0.17832411492595907	
7610000	-1173.3123105378668	-1089.2396513027538	-84.07265923511294	-1089.2396513027538	23.116243654431585	3.011889377300987	0.014028414338553749	1.0176461022611702	0.008903177747215808	1.112706223140575E-4	0.9973872655454191	-58.90657169850122	338.6350489664476	15.429562718731306	8.33205165313421	11.395787153847065	6.970155430387271	2	2	3	6	2	0.15728482985644948	0.36101488795659137	0.30337616726099764	0.17832411492595907	
7620000	-1177.9874369057677	-1082.9487180267151	-95.03871887905254	-1082.9487180267151	38.46486140121395	5.300804726546499	0.003963912687804082	0.7724622420780162	0.003739060225945414	9.838305624152238E-6	0.7989108510111704	-62.792532088930436	1747.2672838227577	294.2193472112038	6.524143337060586	14.703291050260841	15.071058433656745	1	3	7	3	1	0.1841671152549491	0.36101488795659137	0.26246432600067626	0.19235367078778084	
7630000	-1184.4185879220013	-1088.5360971603766	-95.88249076162478	-1088.5360971603766	38.22073805099425	3.9447200030635328	0.005620857093689148	0.901038769977057	0.003987770485857973	1.882167549746804E-5	0.8653066114620298	-63.91499497874633	624.5850247475616	339.16180862792305	179.31945637927683	9.019227782246732	10.32835933230597	1	3	1	6	4	0.20647562229019556	0.3530566536714309	0.24811405325059027	0.19235367078778084	
7640000	-1184.183659893513	-1084.0710689405364	-100.11259095297677	-1084.0710689405364	37.35548811425529	4.002953054691212	0.01218537052812639	1.2128435897425998	0.004638646856731544	5.6904496706985766E-5	1.2022501985784566	-70.25930335406424	459.331907998185	58.90281958816841	50.32506799083079	9.247856682558535	15.03660927255765	1	2	5	1	6	0.20647562229019556	0.3694830112787589	0.2585821530650461	0.1654592133659971	
7650000	-1217.7539505305515	-1094.890098883172	-122.86385164737956	-1094.890098883172	155.1331858186158	3.6299548270649753	0.001389131519863289	0.4387012003202501	0.0012079350609859355	3.1086761989519955E-7	0.4681576280431695	-89.2239892985237	1126.8245632436679	155.11444503436775	138.77763266347765	59.116953211941585	124.28079368045775	2	2	3	7	1	0.18822521053981014	0.32537648697219007	0.2585821530650461	0.22781614942295125	
7660000	-1229.0309429180265	-1091.3204396320748	-137.7105032859517	-1091.3204396320748	232.35673471606128	3.4155847167803586	6.278224646093925E-4	0.39910577394473035	6.81949599919042E-4	8.999398936658631E-8	0.4508832033628153	-99.43787104531674	1018.1534185313004	1668.5790349884755	1503.349615116415	95.90954417906208	73.73069160266692	3	1	1	8	2	0.18822521053981014	0.32537648697219007	0.27775629497957033	0.20864200750842704	
7670000	-1201.33659843612	-1087.699035519163	-113.63756291695702	-1087.699035519163	76.97599062463094	3.8034362842872476	0.002456972757172677	0.4737180317047298	0.0020734031992189557	8.97257357852874E-7	0.4660554685380275	-80.78989192570455	1332.400219896224	136.89787939862123	109.6603246118054	68.89774266903414	63.759915917226834	2	1	1	10	1	0.18822521053981014	0.32135420897541495	0.27775629497957033	0.2126642855052022	
7680000	-1196.7751410242481	-1078.689210781994	-118.08593024225414	-1078.689210781994	65.71864479726474	3.8034362842872476	0.0032052046495149636	0.9576874867002482	0.0020451627562858158	2.4194389888354435E-6	0.6679236036846977	-82.4451335783091	2357.184181207311	248.0748365747798	214.75654276191224	48.0337497484124	20.068850418687944	1	3	3	3	5	0.18822521053981014	0.32135420897541495	0.27775629497957033	0.2126642855052022	
7690000	-1194.5420818443624	-1083.1889534487834	-111.35312839557892	-1083.1889534487834	37.09231459940114	3.768316595550005	0.0057749709402520515	1.3366525808867378	0.0029039074091069986	1.1652770162378909E-5	0.9840245153213611	-77.77118475384832	308.12734924923313	274.1080474804716	117.76308701586076	93.79197245359448	19.19030195073529	1	5	3	1	5	0.16477581888693763	0.32135420897541495	0.30120568663244285	0.2126642855052022	
7700000	-1217.3541479966732	-1084.079325085793	-133.27482291088026	-1084.079325085793	245.3041892301467	2.7633059735739836	6.972717272756595E-4	0.8469522114530595	6.170882074395017E-4	2.9532557346484916E-7	0.7688098738450141	-96.58458761207059	2900.261977338354	390.9939861042125	110.34682072994568	137.30406146041793	61.580780852309154	3	3	7	1	1	0.16477581888693763	0.3396774561687867	0.2828824394390711	0.2126642855052022	
7710000	-1225.3581429448766	-1083.8409245006906	-141.517218444186	-1083.8409245006906	273.38615784534534	4.102827606433689	5.42403112601315E-4	0.46119753165284816	4.90505042643035E-4	6.82614533873175E-8	0.5021622070635511	-102.74508654508661	5410.34391329385	2439.9180124782392	148.54617737168303	105.70984120785971	73.46427435108875	1	2	9	1	2	0.22193419720939678	0.3103881345607809	0.2828824394390711	0.1847952287907489	
7720000	-1254.668033593972	-1094.4587384709532	-160.20929512301873	-1094.4587384709532	470.2864299463047	4.8249455826159116	3.5823753183610317E-4	0.47152743826726795	3.0159336036807345E-4	3.942331174921915E-8	0.582798101054275	-117.05672527102602	4218.7014794216775	803.7181912148703	1123.217588492709	1143.7644705397222	738.4798976384517	1	4	3	1	6	0.17917282011170935	0.34172343389895515	0.29430851719858425	0.1847952287907489	
7730000	-1205.8462322924515	-1084.8554655739583	-120.99076671849326	-1084.8554655739583	78.5715153657992	2.8903789852274633	0.0028649013764179662	0.762408705244559	0.002118734690520724	4.179101919473593E-6	0.8321310110488944	-87.13454757453445	5163.528815936664	221.51291660457164	61.35713104316195	19.746311938444737	15.768038499413116	1	6	6	1	1	0.18064705781754437	0.32934860694647683	0.29430851719858425	0.19569581803739225	
7740000	-1171.4612443569263	-1081.2041612499586	-90.25708310696774	-1081.2041612499586	31.420333049202537	3.657670155375796	0.008199210895422793	0.8016888658785958	0.0071000037330227654	8.32592608937593E-5	0.9624536029252111	-64.14765547238396	178.8322176640473	30.02467561139241	13.362133479145886	27.960675662973987	13.990219800385546	1	1	2	4	7	0.18064705781754437	0.32934860694647683	0.29430851719858425	0.19569581803739225	
7750000	-1171.168279098867	-1087.2525794909627	-83.9156996079044	-1087.2525794909627	24.700486957111593	3.3746059731460143	0.007836917710603093	0.6772589161461169	0.007322008692072039	1.9331065249718218E-5	0.5836064564935941	-55.505274977628616	650.3102670753806	17.503089706099995	40.19230342646577	17.244171321025373	10.200224898398831	1	5	1	1	7	0.18224447090159965	0.33520568223301495	0.2868540288279909	0.19569581803739225	
7760000	-1178.5622970924646	-1076.0395101445135	-102.52278694795099	-1076.0395101445135	76.17713118497691	3.607494540975662	0.0037803766364427186	0.9671231044278038	0.0025111110432224494	3.5284307110009594E-6	0.7418442428004315	-71.7722091879858	480.70531943004755	332.1349587477757	7.108676452938468	14.051607380989159	22.381366956435176	2	2	4	1	6	0.18224447090159965	0.33520568223301495	0.2868540288279909	0.19569581803739225	
7770000	-1199.092520095854	-1093.0884131841701	-106.0041069116839	-1093.0884131841701	38.27193054297064	3.5260556574666246	0.004650427595188181	0.5913859408406793	0.004353275100161467	5.5794068206314945E-6	0.568586577437706	-68.41966634854684	3584.259886177624	22.94763487252479	75.65979089136282	197.64282312552422	16.33311323463014	1	1	5	1	7	0.18224447090159965	0.33520568223301495	0.2868540288279909	0.19569581803739225	
7780000	-1202.4603089866287	-1090.395079963009	-112.06522902361972	-1090.395079963009	48.676552830943734	4.100830301041611	0.003166106768292799	0.7338713302182857	0.003135946944891579	4.257007994426711E-6	0.6125884520930295	-78.50994839461596	250.6424814937216	381.67384477320303	81.67800899830031	166.7986646760417	22.79849999480363	1	1	1	6	6	0.18224447090159965	0.32376925495538367	0.2868540288279909	0.20713224531502353	
7790000	-1222.971158662904	-1081.1374566644677	-141.8337019984363	-1081.1374566644677	267.3557840808056	3.283451129721169	9.566732086784231E-4	0.6056532066513115	7.254103729493666E-4	1.6859606696279775E-7	0.4880320572897274	-105.03278093094205	745.0115180260307	434.40189162377567	396.9305693320303	430.2602870648409	186.244032260487	3	7	1	3	1	0.18224447090159965	0.32376925495538367	0.2868540288279909	0.20713224531502353	
7800000	-1227.7712938432094	-1080.4147598547745	-147.3565339884348	-1080.4147598547745	233.04879899222163	3.283451129721169	8.651602733545092E-4	0.7827667225440589	6.957392792726368E-4	5.040083855782071E-7	0.8624158437800263	-106.72172593632318	4820.535280552135	490.45390443578174	579.1428891879885	414.4308753614974	29.57106741717267	2	4	4	2	3	0.21108119364875128	0.3069187329769533	0.2749357983732182	0.20706427500107497	
7810000	-1246.723337174834	-1090.0827536974268	-156.64058347740712	-1090.0827536974268	405.7462667470458	3.0245579678953187	4.5433621802080677E-4	0.41413083714459425	3.838168376174994E-4	2.9594371207157074E-8	0.4269610529256276	-112.5984081680622	1804.9191384617357	616.3550104755248	2689.371815078516	1950.4331755096382	91.53520862923803	5	1	1	2	6	0.20490030277876603	0.315530004381572	0.2749357983732182	0.20463389446644153	
7820000	-1284.33624607841	-1080.0106590673254	-204.3255870110848	-1080.0106590673254	6369.21643078388	3.548956100256521	4.289472379256982E-5	1.111396961311911	2.9238542960764345E-5	5.098322395754039E-10	0.7039157508705173	-147.10470405207124	11515.322937118575	17458.68079814626	60590.29092607368	2281.669239559671	1940.27285001563	2	1	3	6	3	0.20490030277876603	0.33410964102948404	0.2961702679542141	0.16481978823753363	
7830000	-1258.3901981774732	-1085.703282971424	-172.68691520604918	-1085.703282971424	1471.7629426433632	4.6215848960451	1.596091887212214E-4	0.6940795900272557	1.3709671785647786E-4	5.701105563856406E-9	0.5429975822284978	-127.1057199334607	7745.136607017868	5448.924308141122	1176.7115913794382	1007.4120149756111	155.10120890063274	1	5	1	7	1	0.2011313486614918	0.321295509102302	0.2991133013423441	0.17845984089385994	
7840000	-1206.2910235195886	-1082.2312513772306	-124.059772142358	-1082.2312513772306	147.84940240107497	4.185473060677651	0.0010094548647468437	0.3763186013262672	0.0011394910034416656	1.733456686671319E-7	0.38697127468142395	-89.93556328573156	673.4920282324597	210.07893284122432	475.72741474495035	91.92048164711645	35.54327378912856	3	1	2	3	6	0.19832808649323488	0.321295509102302	0.2991133013423441	0.18126310306211685	
7850000	-1183.246657195833	-1082.8138877881279	-100.43276940770502	-1082.8138877881279	42.348492349250385	4.185473060677651	0.004556017436523609	0.6372509793434855	0.004145675956589245	1.0828656890446323E-5	0.7159898315021698	-74.3172684182562	382.9288259616072	52.01904150119395	23.15675936435789	13.29136747873694	7.288896239821471	2	8	3	1	1	0.1889314108567881	0.34486689590505626	0.29283171343972214	0.17336997979843127	
7860000	-1245.268829135626	-1085.8209951078904	-159.44783402773564	-1085.8209951078904	587.7809516879752	3.674355660492329	3.651633294508514E-4	0.5018524936308405	3.479763549311288E-4	1.882619236922649E-8	0.39955092880761606	-113.0283816401639	11951.553725600033	12617.269635949458	177.7938148897328	440.5693244939005	516.705889486254	1	3	2	7	2	0.20429024579181582	0.3372194361780568	0.25142270434745945	0.20706761368266574	
7870000	-1249.8592936862426	-1080.2207503061313	-169.63854338011126	-1080.2207503061313	1119.6285873970705	3.0959713437449286	1.3922955939558602E-4	0.9036417732334322	1.465607611447357E-4	5.654661821887051E-9	0.553587615812818	-126.32098090954709	5663.637634240639	3578.550587501087	884.8556854949667	386.31314743551127	175.92255130512925	5	3	5	1	1	0.1930531589819822	0.29096540052178876	0.30891382681356105	0.20706761368266574	
7880000	-1239.882640134292	-1086.8221012540018	-153.06053888029007	-1086.8221012540018	398.8767025265242	3.8485382575624545	4.923396091786336E-4	0.4753454188849579	4.235511353233028E-4	4.587545541888343E-8	0.48049917757773086	-109.03757631993184	17537.058155298997	2733.713178531512	540.2230267865784	634.6894043550888	76.32742113454755	1	1	3	4	6	0.21597354762422857	0.29096540052178876	0.30891382681356105	0.18414722504041936	
7890000	-1184.012790835471	-1082.8049007221662	-101.20789011330486	-1082.8049007221662	42.44969618719108	3.198368319089907	0.0038822003651494174	0.6683484849216652	0.004619037143660121	1.183432304789501E-5	0.7336198921719316	-68.60424686266079	1009.98204220871	628.6255441505702	16.306606544737836	39.37483552332062	7.023312879290412	1	2	7	2	3	0.16154572197004205	0.3453932261759753	0.30891382681356105	0.18414722504041936	
7900000	-1210.7107913314144	-1089.9478487127944	-120.76294261861995	-1089.9478487127944	110.62257455610539	4.3202426883413665	0.0018725977864546676	0.5545819157759132	0.0017372588914163578	1.4447185236059217E-6	0.6504412952463422	-85.84589785596923	1508.5849241386907	966.5171230095106	299.1179477356834	17.44724112423535	21.6561531851751	1	1	3	6	4	0.17512328002334612	0.3454390502516236	0.3146613064309237	0.16477636329410436	
7910000	-1220.304412705612	-1082.232038411431	-138.07237429418117	-1082.232038411431	150.57536967501647	4.3202426883413665	9.472062971007186E-4	0.7875904800946796	9.192381862589379E-4	5.472579233302901E-7	0.7871070058017772	-95.0579516035166	5229.693495046971	1280.1675256593367	1555.001398424014	436.4243251580815	87.33375319887527	1	1	2	1	10	0.19301340448386903	0.34248509694660084	0.27180382578075585	0.19269767278877206	
7920000	-1174.3792201069973	-1076.7709822797462	-97.60823782725106	-1076.7709822797462	53.33142445206009	4.3202426883413665	0.002898167136376032	0.7354564706565815	0.002276387460126333	4.523601214839234E-6	0.7622975677304029	-68.12189761559756	901.7193815670996	128.14490914638466	10.93812133579483	8.274543194075331	19.328112023285062	2	2	1	6	4	0.19301340448386903	0.34248509694660084	0.27180382578075585	0.19269767278877206	
7930000	-1197.60183078618	-1083.989591658796	-113.61223912738421	-1083.989591658796	75.1610960119568	4.3202426883413665	0.002366957938139207	0.7638412004418491	0.0022847373749731526	3.054672359030581E-6	0.7853188367813196	-81.7053755430734	642.7341955124891	175.28420273878004	33.095162271281055	54.1856134854207	50.24699748959405	1	2	3	3	6	0.17048244300335383	0.34248509694660084	0.2702377248575265	0.21679473519251657	
7940000	-1206.3520490425324	-1092.256210885693	-114.0958381568394	-1092.256210885693	64.7238729036689	4.092585571638992	0.0018391209699742733	0.7604404417476509	0.0020731845527253824	3.261556366328108E-6	0.8885502264681996	-81.65514642086676	887.6240897591116	80.27225625273854	140.4283964841445	35.72867396556805	23.308663504674215	2	3	5	2	3	0.21912387146801995	0.29384366848193477	0.2702377248575265	0.21679473519251657	
7950000	-1202.1074211246198	-1086.9054096602874	-115.20201146433246	-1086.9054096602874	81.65411266000645	2.737127437364404	0.0026846780995600636	0.8568903177745585	0.0017456119346642455	7.4151942709432215E-6	1.145940813949158	-82.8178246415501	872.638766296526	165.72274538575988	197.94327678496782	28.64649121469535	14.213884600400691	2	5	4	3	1	0.19463300319432406	0.31833453675563067	0.2794758465225301	0.20755661352751295	
7960000	-1209.6169222250285	-1081.9975924491746	-127.61932977585379	-1081.9975924491746	109.20473850468622	3.1255308620246365	0.0021295393415088795	0.6525703655666872	0.0016845513546628057	1.5957471045947262E-6	0.6838335299834233	-94.68328329427004	306.80077186774315	174.01947822258668	227.4750243972277	199.75554202711393	61.27287082805717	7	4	2	1	1	0.19463300319432406	0.31833453675563067	0.2794758465225301	0.20755661352751295	
7970000	-1225.3359631147055	-1088.343693817995	-136.99226929671042	-1088.343693817995	121.34451442712415	4.426187013924461	0.002402408938297621	1.0389245315458744	0.0016538245339173035	2.784831810014237E-6	0.9306226537715173	-93.92511964311574	21891.62011115684	510.3346803863873	536.3763766938869	117.90036471594615	36.6602448094939	1	4	1	7	2	0.19463300319432406	0.32878203090051505	0.2773900887670471	0.19919487713811151	
7980000	-1193.528945317816	-1080.506856162589	-113.02208915522694	-1080.506856162589	77.77561184434349	3.8666334098934194	0.002736837518694193	0.6072538552335002	0.0021933208237692957	2.480813708434983E-6	0.6071974903173153	-84.47365650837028	448.77943017994227	171.5920231218889	28.1327186515523	18.259689351787085	20.40888688406498	1	6	2	1	5	0.17952925872127065	0.31838317768890123	0.2773900887670471	0.22469747482277874	
7990000	-1185.0966108567322	-1082.9574874758978	-102.13912338083442	-1082.9574874758978	36.40702599131615	3.8444353149166854	0.004273932412013884	0.6917779207087861	0.0038788116757383726	9.183606959177939E-6	0.7156794806184926	-73.22882525595983	430.95329579513196	113.68502070528689	56.87926826027302	33.212371156319335	8.075367853370322	2	2	8	1	2	0.17952925872127065	0.31838317768890123	0.2773900887670471	0.22469747482277874	
8000000	-1224.1902386227289	-1089.6231430817568	-134.5670955409721	-1089.6231430817568	165.3444477595365	3.46401291125121	8.959986346674057E-4	0.5305187004157749	9.169667351310496E-4	2.4605215618745045E-7	0.5302609360239718	-98.09730689045226	1129.2087542458955	672.5915873396297	465.13051336438633	218.99124095708996	80.85381810798015	3	1	4	2	5	0.22983544866253797	0.32130942290451253	0.2861630589240168	0.1626920695089305	
8010000	-1236.7955379330429	-1083.0159523853235	-153.77958554771922	-1083.0159523853235	369.3037976738453	3.964718483785091	5.063578802313611E-4	0.29928213103712387	5.023303777797966E-4	1.7525465017783512E-8	0.2805409720558899	-110.9724905744221	10537.356955387411	1578.720392757235	1323.4680705838734	502.3639436691957	305.4499383052377	2	2	4	1	6	0.17926192684329084	0.32130942290451253	0.2861630589240168	0.21326559132817763	
8020000	-1224.43105779824	-1087.4451098302595	-136.98594796798048	-1087.4451098302595	161.1924561584372	3.964718483785091	0.0010106719304061847	0.505993225060262	9.534620653728788E-4	2.5604999952092967E-7	0.4683788556566994	-97.48300084386298	3765.6569462543935	738.5068870900286	1074.4518949217495	140.0293662633663	57.53521779992355	1	1	5	7	1	0.17926192684329084	0.32130942290451253	0.2861630589240168	0.21326559132817763	
8030000	-1195.8375486562459	-1078.8230046369777	-117.01454401926826	-1078.8230046369777	77.96626100660441	3.6970529291378518	0.0014624005533748184	0.9355585899495278	0.0016204126035431962	1.6118733002170284E-6	0.7254083011459681	-81.39887516975655	1609.9094008979032	694.7615866335983	194.28109187932182	39.09688864726658	31.925344388671707	3	1	1	2	8	0.17721273521472852	0.3413621529940069	0.29350660910380666	0.18791850268745572	
8040000	-1198.4594505748219	-1078.2513465141024	-120.20810406071959	-1078.2513465141024	55.177066255186034	3.620329996796454	0.003660037309504793	0.7462690784677585	0.003028238974554135	2.12837941856104E-6	0.48689133387804695	-85.19669537588437	715.8274039382488	267.033426556807	309.5688461508129	168.89054487967968	53.98226567082102	2	6	1	1	5	0.159124881771793	0.3465132762379883	0.27916059854675096	0.21520124344346556	
8050000	-1224.3226144155904	-1077.8396800792823	-146.48293433630806	-1077.8396800792823	396.93637536296933	3.5983900623512337	3.6154084377873946E-4	0.732966427146796	3.9659947008360803E-4	8.788421049276194E-8	0.7395737608831187	-107.61868095124623	2006.741936611874	2611.646842567166	122.62223535672803	166.53562492567832	32.01687272428232	5	2	2	5	1	0.1833427083607351	0.3419514183346568	0.27916059854675096	0.19554527475785494	
8060000	-1216.9135960456233	-1095.158313551777	-121.7552824938463	-1095.158313551777	121.27275848482182	3.5983900623512337	0.0016704172703019633	0.5687683323786176	0.001358337998870263	8.212179027923627E-7	0.5833056975803589	-91.67042225258879	802.503522582179	121.74047728826297	43.90556225322235	31.810745693761067	32.147657695284074	7	1	1	3	3	0.1833427083607351	0.3419514183346568	0.2509777827554784	0.22372809054912748	
8070000	-1231.6762113504037	-1079.8313627856012	-151.84484856480248	-1079.8313627856012	517.1272394861758	3.5983900623512337	3.6813766956796123E-4	0.6343698493890548	3.0974576615196386E-4	5.726076323769271E-8	0.7071675608990905	-112.07116378028526	4297.635855586678	2718.70022138639	259.85105464204986	179.40855145228835	58.403285171993744	5	2	2	3	3	0.17948759773000592	0.3185792523939576	0.28798664611215125	0.213946503763883	
8080000	-1225.8563121582345	-1086.9777834687354	-138.87852868949895	-1086.9777834687354	159.90682441718926	4.328399697618819	0.0011160991382040593	0.36189841920666993	0.001093573720486643	1.458325827767504E-7	0.3380032301352028	-98.51000858463387	3877.4494087678813	1122.5300165397289	1209.1596662851355	354.7762797795468	103.92441088087163	1	2	1	5	6	0.17032961428108143	0.3185792523939576	0.29714462956107573	0.213946503763883	
8090000	-1271.5541482038955	-1079.89669963037	-191.65744857352553	-1079.89669963037	3006.717577223249	3.3138004820713425	5.1171990232355086E-5	0.3802506793889725	5.101462336611457E-5	4.5487655964529716E-10	0.41879572945419	-140.85012420830503	38843.550530864886	4788.081751859229	10588.948278834081	1876.1656457937788	446.82056789833103	3	1	4	5	2	0.17032961428108143	0.36482403784671746	0.2529922870588173	0.2118540608133816	
8100000	-1264.7436475555414	-1085.4027427900642	-179.34090476547723	-1085.4027427900642	1422.9950798196126	4.531602264575977	1.3359565227909087E-4	0.4298228243525897	1.1344015375531992E-4	3.5786210675999204E-9	0.4781914215388646	-129.78996424073114	21511.01892962893	5120.274472747137	9767.762015762115	1320.2896898227718	250.36513082505238	1	5	1	4	4	0.1693642865794505	0.3657893655483484	0.2529922870588173	0.2118540608133816	
8110000	-1246.0177438692963	-1084.3347867802488	-161.68295708904756	-1084.3347867802488	664.2700055555083	4.531602264575977	2.5702115686546356E-4	0.5083807833305914	2.506142643364366E-4	1.1308365539929775E-8	0.45200599490402693	-119.3882224811304	4204.654307713361	2170.3777546020347	2090.5411810203454	218.66552139463266	177.1374195618733	4	3	3	4	1	0.20064260551318547	0.3345110466146134	0.2529922870588173	0.2118540608133816	
8120000	-1236.0372050695214	-1076.9461066940144	-159.09109837550693	-1076.9461066940144	714.180208088991	4.17420800072082	2.6036376000773714E-4	0.5185611751456033	2.229584052558043E-4	2.4023339459161494E-8	0.5757598239793277	-119.3853890632518	5957.468051478597	1551.0202537312312	605.2186347647189	91.57890721589207	75.39447415491959	1	8	4	1	1	0.20064260551318547	0.3345110466146134	0.24302703393395977	0.22181931393823914	
8130000	-1188.909384362549	-1078.0314714614046	-110.87791290114431	-1078.0314714614046	60.193374511961686	3.114578828203556	0.0033150368364248503	0.7719902655052642	0.002734701411885229	7.400105111473442E-6	0.8828040381737201	-77.29012977020327	525.0955828035878	55.39158900984279	244.85500326701364	48.300868921126224	0.8482862265512733	3	7	3	1	1	0.16415932921324156	0.35672085417638266	0.25799760050862425	0.2211222161017493	
8140000	-1184.1206026075638	-1085.7596606666207	-98.36094194094323	-1085.7596606666207	38.018082104826334	3.6554477520498514	0.007936397818754057	0.794040032650475	0.005031028122503279	3.763263273138352E-5	0.8688497648063419	-68.90813725595306	720.6445200036451	70.31423285659386	26.48953235174455	30.483381563609512	16.467946336825566	1	1	2	10	1	0.16415932921324156	0.35672085417638266	0.26911681087472017	0.2100030057356534	
8150000	-1169.334710743421	-1084.3154647594374	-85.01924598398357	-1084.3154647594374	20.346143080055313	4.2446292744751775	0.017480207351210635	1.0312374839181129	0.010085418598877093	1.626447142462069E-4	0.9758038188319025	-60.50303052220711	75.38569298587045	17.600480307175246	19.166971058525654	18.294020533094688	13.898032785882547	3	2	3	2	5	0.16034129174634995	0.35672085417638266	0.22578839762134428	0.2571494564559209	
8160000	-1164.4741368101825	-1082.699674397861	-81.77446241232158	-1082.699674397861	19.923878060910692	3.3945396629144686	0.016695744960878445	0.8067688437344719	0.00987403712870398	6.523545366926923E-5	0.6831026891359427	-58.67858485176079	121.55816245887355	55.62522003451299	25.178821082736718	1.3447781134655112	2.495821838997033	1	1	10	1	2	0.17596054151518975	0.3336666982224942	0.31738985848482254	0.17298290177749143	
8170000	-1179.702137400994	-1078.6760951077229	-101.02604229327105	-1078.6760951077229	52.171348511883096	3.148644459005743	0.008190077062605904	0.939359571431946	0.0035948034427593484	1.3342172376287366E-5	0.7913264596417418	-72.17763051863254	190.17882482075112	9.805460708989113	39.324884917792666	30.61738582216723	20.44278409052928	1	2	8	2	2	0.17596054151518975	0.3282404604114731	0.26364361973361927	0.2321553783397158	
8180000	-1191.4713294304415	-1082.552202586275	-108.91912684416654	-1082.552202586275	62.55912392340546	3.032671633335509	0.0029334339717863194	0.5738384089141854	0.002705364938290924	3.103874247486334E-6	0.5943148706755337	-82.70173008074431	162.0993123115212	107.81841101687293	56.67495663745933	23.469666048017547	7.496874489640455	4	6	3	1	1	0.22184806368672508	0.29362101514206723	0.26364361973361927	0.2208873014375864	
8190000	-1237.4170125112064	-1092.720798630005	-144.69621388120146	-1092.720798630005	248.67938657789355	3.6236615556573293	6.340784812135248E-4	0.6652696092043318	5.546980906348216E-4	1.9203885566821147E-7	0.7303058387269995	-107.10040568443802	2356.078047696361	1522.5932518364768	355.67189049036307	97.06746187516212	37.33905717921749	1	5	2	4	3	0.22184806368672508	0.29362101514206723	0.26364361973361927	0.2208873014375864	
8200000	-1232.9065751039254	-1076.5907823272523	-156.31579277667313	-1076.5907823272523	452.5416264005565	3.3202068621688334	3.3056227146629965E-4	0.9095277117753375	3.5826432844005126E-4	6.78746876372429E-8	0.7300142189103979	-113.42245308891961	2361.2269541969927	3434.822922128384	689.2128880058939	670.3520036519121	75.52494532609617	4	2	3	4	2	0.18396495931879733	0.3441492197422468	0.2509985195013674	0.2208873014375864	
8210000	-1203.6070709340333	-1080.7171700249073	-122.88990090912597	-1080.7171700249073	97.08012714957346	3.3893193658231446	0.0015044394460035234	0.7143674968756222	0.0014810512154930157	1.7985265411768809E-6	0.9153959725570565	-91.07608047638328	825.7888197794174	30.03994113560273	43.55120361142925	37.38204564752579	89.86913612437596	4	4	1	3	3	0.17876768977058954	0.3653358274192469	0.23436282872771258	0.22153365408244893	
8220000	-1201.2129620375622	-1078.5380757549146	-122.67488628264763	-1078.5380757549146	181.6832426008853	3.337332554138374	0.0011525320706125117	1.0682375893219311	0.0010011145677295374	8.049975172216791E-7	0.8645150555485693	-86.06462100836167	2623.0014348979744	110.60698623006753	138.1441286064996	53.58461178729623	88.00458158200802	2	2	1	4	6	0.17876768977058954	0.3653358274192469	0.2591995197491958	0.1966969630609657	
8230000	-1216.4582917897928	-1084.9728789199542	-131.48541286983868	-1084.9728789199542	278.0574369914125	2.894149187622336	6.302417486490442E-4	0.5424290687406359	5.681389612371637E-4	1.0831055563718917E-7	0.5436107917327965	-89.94921798079871	27548.38547182043	58.914945900306115	32.63733213942212	168.19146728955013	102.09424803665182	2	7	2	2	2	0.17876768977058954	0.3653358274192469	0.2591995197491958	0.1966969630609657	
8240000	-1172.9984736284575	-1091.2324334853154	-81.76604014314212	-1091.2324334853154	31.282728498125735	3.2067806375437877	0.00390076018286004	0.629883339580236	0.0038148891643429686	7.232846968401653E-6	0.5954590844486671	-55.72969268515458	1025.7646790525857	10.688184728837614	8.480198548195345	11.549797540216224	6.433949480090873	2	5	2	4	2	0.16428855075353885	0.3653358274192469	0.27367865876624653	0.1966969630609657	
8250000	-1199.8071449888469	-1088.8689476199859	-110.93819736886101	-1088.8689476199859	83.26635866562964	4.107337962309492	0.0018803159570021013	0.7964744994511471	0.001686559861197013	1.155499177091838E-6	0.6059169259439077	-76.90334325669545	1935.518325211637	29.26763757482133	82.07904612194598	41.528939068241954	30.375569989366003	2	4	2	1	6	0.20344264767536882	0.34140175130653283	0.2516405416005847	0.20351505941751166	
8260000	-1207.572494255306	-1088.066386980482	-119.5061072748239	-1088.066386980482	160.0147111833055	2.9975993084451074	8.870099427191123E-4	0.695174068930899	7.935773284637173E-4	3.1863797730304713E-7	0.6711398765027898	-86.54978289011419	1547.5687667326279	29.535893803525642	43.77961289661568	94.27305670604899	24.98215505889245	2	5	3	3	2	0.2000244586458843	0.35796831108052835	0.2384921708560737	0.20351505941751166	
8270000	-1248.2844279367598	-1081.2396193979037	-167.04480853885613	-1081.2396193979037	975.1273287948841	3.6765203386569576	1.2220101871322675E-4	0.7497152259484244	1.2646143504229328E-4	1.3224878120683018E-8	0.8533877113096908	-119.60647664468068	33409.61339140714	1327.2186992114687	2036.5271842911316	547.7906244398237	329.5573324344206	2	1	5	6	1	0.17712751866599225	0.3281566509840179	0.31608653297789047	0.17862929737209737	
8280000	-1220.278257926047	-1096.9496709630116	-123.32858696303542	-1096.9496709630116	112.81582262576603	3.6765203386569576	0.001652614768913666	0.4709372796061639	0.0015314043070454011	6.621301327452429E-7	0.4732347056342795	-90.83567241638582	525.723418488519	133.70430883651247	82.16577568431454	162.66771546711755	100.54138236743582	4	1	2	6	2	0.10905375866354339	0.3512456994498316	0.29431794628607144	0.2453825956005516	
8290000	-1224.0631441418652	-1083.1196182105075	-140.9435259313577	-1083.1196182105075	248.64194096764584	3.497798847282878	6.538043053844022E-4	0.41473258636420046	6.553006533804618E-4	1.2351942140656899E-7	0.5096435649581365	-103.86711756855117	925.7530504628191	1423.8960085502736	643.9756088643728	85.05301340498328	109.24439970083569	1	4	4	1	5	0.20121906455849542	0.32443103784400035	0.27747363486344667	0.19687626273405556	
8300000	-1213.47424832675	-1091.5156739336771	-121.95857439307281	-1091.5156739336771	102.15096349411172	4.2611004131605945	0.00297456220730653	0.7512302049440436	0.002128861117109327	4.481455410355739E-6	0.7623781402761622	-89.52381479482683	641.4406208909326	362.23489108177654	153.7004831710353	50.48325168510018	5.467993597944378	1	2	10	1	1	0.20121906455849542	0.294153372574161	0.307751300133286	0.19687626273405556	
8310000	-1247.0005980543351	-1090.5847005654525	-156.4158974888825	-1090.5847005654525	480.0792800100415	3.6422927899867745	3.334364079491164E-4	0.22052064910235164	3.54391383741877E-4	5.265176602969261E-9	0.2072727360866343	-114.13322676799561	1178.2817337789202	5028.531198983146	790.8667285855003	114.30196601994204	291.5011546264121	5	3	1	1	5	0.20121906455849542	0.32031720118748147	0.28158747151996555	0.19687626273405556	
8320000	-1226.1220881143954	-1090.5786541682353	-135.54343394616	-1090.5786541682353	177.66371283692425	3.673579575559642	8.721754418647263E-4	0.23613188084075926	8.540765890424735E-4	3.3033269039295816E-8	0.21268000629430886	-103.50329685645198	370.9048969846061	459.5144867655982	345.46674893082326	85.67331241844347	32.29508731300779	5	2	4	3	1	0.16779577599525042	0.3537404897507264	0.28158747151996555	0.19687626273405556	
8330000	-1201.9073969903043	-1082.2608568141889	-119.64654017611545	-1082.2608568141889	73.06826550838318	3.2143778578630497	0.002483479839871412	0.638023495716607	0.0022142759417083514	3.0634389554197634E-6	0.7656988402780464	-86.6802900037053	623.7593484926558	345.70977532507356	167.5094284509092	115.35203506132427	14.914647865810611	4	5	2	1	3	0.16008252424578864	0.3406662614499599	0.2946616998207321	0.20458951448351734	
8340000	-1252.1256322304498	-1090.9650269300616	-161.1606053003881	-1090.9650269300616	745.1400569605926	3.5670093309913895	2.1043314469614715E-4	0.14845008506179574	2.103779024515819E-4	8.564130424662991E-10	0.13711348486538597	-119.22566088142852	2811.809872120738	2031.2980391842063	3051.808260471165	1120.4671247459855	122.73525585081124	4	1	2	3	5	0.16008252424578864	0.3962927879411875	0.26755035444993364	0.1760743333630882	
8350000	-1211.0833376120104	-1083.931040452697	-127.15229715931333	-1083.931040452697	156.78319113272772	4.618497922634465	0.001267131726098793	0.5036855854937102	0.001144533846725395	5.935622781718808E-7	0.6106288216307035	-93.35338047391818	1088.4293326156417	436.00912145419494	188.0020624820698	83.63794185632216	24.299601937876847	3	5	1	3	3	0.2045020227114756	0.3397662263018227	0.27965741762361146	0.1760743333630882	
8360000	-1193.877363794116	-1085.9377577970697	-107.93960599704641	-1085.9377577970697	78.81970622207257	2.7729006779901333	0.00227846817310754	0.5478664641685402	0.0018263514763519496	1.5903004750881153E-6	0.5814548654745282	-80.80113696824358	608.7969169284213	40.625338557224865	16.633649898103936	26.45213070341375	10.509988639515305	7	4	1	1	2	0.19884109599751576	0.3397662263018227	0.2759580872995934	0.18543459040106608	
8370000	-1223.5336119100616	-1090.231595872606	-133.30201603745564	-1090.231595872606	152.8319624548838	4.54205692863351	0.0012139986078922502	0.3640028372267126	0.0012333532341365528	1.385508296800449E-7	0.30950759048781695	-97.0531480138639	1961.2611384645636	976.9943140305711	410.5979264886677	138.03352558357392	4.612765692160992	2	1	10	1	1	0.19884109599751576	0.3397662263018227	0.2759580872995934	0.18543459040106608	
8380000	-1212.475329005387	-1091.9567550762663	-120.51857392912082	-1091.9567550762663	101.82829504060005	4.54205692863351	0.0018835869220032854	0.5626941553014603	0.0016206131260104084	1.1871139918747604E-6	0.6338582082713564	-87.42563216488055	844.0651372273524	701.5503302134017	81.75685788399517	66.65539365413862	0.5018971017145508	4	2	5	3	1	0.14363810289394496	0.39496921940539353	0.2759580872995934	0.18543459040106608	
8390000	-1228.9158661025378	-1090.5951163018094	-138.3207498007285	-1090.5951163018094	176.6803465650835	4.1574150632988935	0.001143375049307455	0.311000433682771	0.0011089827935228445	1.6855659892090702E-7	0.3462714796585585	-102.31095884653686	619.8567699580391	637.8106403612164	321.3799031964127	311.6143187380502	322.09505218757243	5	1	2	6	1	0.14363810289394496	0.3195189336130434	0.3617565002208345	0.17508646327217517	
8400000	-1229.2824568749634	-1085.0474945633032	-144.2349623116602	-1085.0474945633032	267.9306802639597	4.1574150632988935	4.359014781493875E-4	0.6680298483721967	5.053923080576815E-4	1.0161948515414814E-7	0.6665667973498557	-103.98088980398077	2130.9251310703366	2423.254623092492	207.00793156241775	247.58919655536945	232.79486303515088	1	2	2	5	5	0.17296087329087595	0.3748431083627529	0.2867889482151971	0.16540707013117203	
8410000	-1214.0039901523967	-1088.0515175016446	-125.95247265075214	-1088.0515175016446	117.03083917701123	3.771667493527932	0.001864582466406303	0.8128061919893962	0.0016181456038491962	1.4670896741141952E-6	0.6964783556636124	-91.33755919059419	503.970742508479	344.03653504741766	251.80862765049443	147.51090915767963	77.94916936868707	1	1	3	2	8	0.21253516058998517	0.3022696832438092	0.2946109500694048	0.1905842060967988	
8420000	-1227.5070756457692	-1089.575958344669	-137.9311173011002	-1089.575958344669	141.51698260605727	4.402649421364281	9.742435949763676E-4	0.5181011899675008	9.193677445343726E-4	2.2568342840579494E-7	0.5338183726506524	-96.54697840738999	13934.016489455069	1242.9209930967256	350.30307427714376	188.16032203260357	127.3782787614889	1	1	3	2	8	0.18716573052323002	0.32763911331056433	0.2946109500694048	0.1905842060967988	
8430000	-1205.7671349601114	-1089.6823112584214	-116.08482370169011	-1089.6823112584214	64.4776687908305	4.19965447655513	0.003716916512456093	0.7073374961327804	0.0022819900009585594	6.0970525584778E-6	0.8308550714808354	-84.04021643557385	544.8124530882754	414.1008366806058	49.333419226258776	47.62414485220443	35.23260351508488	2	6	1	4	2	0.1764984220248302	0.2891629590622069	0.31252062688523663	0.22181799202772418	
8440000	-1210.8358625086573	-1088.1888610804424	-122.647001428215	-1088.1888610804424	92.79974512518724	3.7812939324246515	0.0016629660730646983	0.6389483496951984	0.0014014026855552787	7.934457130641691E-7	0.6330549710717914	-86.12137064638262	1041.621042314149	909.0947507893214	33.06605222419621	119.89536562178422	33.70591015224266	2	1	3	4	5	0.1764984220248302	0.37122227671026076	0.2304613092371828	0.22181799202772418	
8450000	-1226.6731151730744	-1083.216528929594	-143.45658624348036	-1083.216528929594	319.8606526246819	4.188730265722696	6.156449832717724E-4	0.6369557971437212	4.946018168072567E-4	1.4008568804798442E-7	0.7105482912326333	-102.65692579919376	9788.648336787737	579.0981489318987	313.9740123697712	131.84477334078548	207.34021238038994	1	3	8	2	1	0.1764984220248302	0.33674290076664004	0.29002721242205776	0.19673146478646997	
8460000	-1209.341048558237	-1078.948403511613	-130.392645046624	-1078.948403511613	182.38305686834516	4.029223133061338	0.002056537684622018	1.0556516773506435	0.001076656707907689	2.261037653533275E-6	0.9204206754415224	-93.45703036229925	566.2598738249615	111.33051118079415	381.50140841400804	179.97783940501748	35.57280704051703	3	7	1	1	3	0.1764984220248302	0.36594659866826734	0.26082351452043046	0.19673146478646997	
8470000	-1214.4952139122815	-1080.0354083936204	-134.45980551866123	-1080.0354083936204	182.7082341129538	4.029223133061338	9.564015098842361E-4	0.5028072902772349	8.807109097312375E-4	1.5822926490424675E-7	0.44065712650482036	-99.22859983599996	1338.1785547654101	236.2558841139707	403.6501963459226	116.52441293221034	12.76653259877749	5	1	6	1	2	0.1940582937731364	0.34838672691996114	0.26082351452043046	0.19673146478646997	
8480000	-1208.569411585258	-1088.5944936848837	-119.97491790037418	-1088.5944936848837	63.43455928640127	4.029223133061338	0.002730012199762655	0.868421424341798	0.002262056172814356	2.366238164114035E-6	0.6188364981397706	-84.14125984131645	949.9389290312039	72.38611632539101	49.6926352754529	206.3042952943629	31.810708542558647	1	1	1	8	4	0.1940582937731364	0.34838672691996114	0.26082351452043046	0.19673146478646997	
8490000	-1182.1474056982636	-1085.8308062389362	-96.31659945932725	-1085.8308062389362	31.596808015995606	4.029223133061338	0.005761549444195288	1.0596611910701041	0.005113705766539477	3.4410364117960675E-5	1.045207794266219	-68.66913933612364	139.13328519873218	242.43049810133525	17.877992895284134	8.410977448687921	7.22160876880008	7	1	1	2	4	0.16789070715813514	0.3594391283436511	0.26082351452043046	0.2118466499777813	
8500000	-1178.314717641405	-1087.374005929136	-90.94071171226899	-1087.374005929136	28.447774282080715	4.029223133061338	0.009549520377312984	0.48219692518591245	0.006784320433319647	2.369293785534329E-5	0.6019908273157887	-66.5922654519388	148.0194476313278	69.03536941568932	20.739936782211913	4.365229791000612	10.40303565267113	1	7	2	4	1	0.16789070715813514	0.3594391283436511	0.3117923551012044	0.16087780939700735	
8510000	-1175.1640359709309	-1082.2878080430314	-92.87622792789952	-1082.2878080430314	23.357845374039815	4.604431101680489	0.013847715154312728	1.2034547474113122	0.005912567130161556	8.547534857545344E-5	1.0348400465352856	-63.20097335611823	1271.7214858511243	67.48097639699384	22.930126502701633	10.624539763889299	0.8492271941224123	1	4	1	8	1	0.20234329822458924	0.31773709914571957	0.31904179323268184	0.16087780939700735	
8520000	-1190.6168967594697	-1088.3952344896347	-102.22166226983505	-1088.3952344896347	40.816279250624156	4.440113006589813	0.0037287689614128867	0.7740339729659123	0.003772489603996471	8.55649442562001E-6	0.7740271528362807	-68.51268982738839	7892.576543302829	222.22352375122964	32.10324497060866	12.138988126507567	5.853529138483972	1	1	8	3	2	0.20234329822458924	0.31773709914571957	0.31904179323268184	0.16087780939700735	
8530000	-1223.805334390482	-1090.5374865784136	-133.26784781206828	-1090.5374865784136	281.06555989170784	3.4032211934701544	5.479326518392153E-4	0.5324701861671688	4.7113782690390353E-4	1.1135357916563666E-7	0.6372922054290358	-95.38339150076892	10073.17913634069	276.83714797566057	117.82846546417338	88.38896477697708	101.07581644973752	3	3	1	4	4	0.197548745183719	0.2952309895016318	0.313359370770994	0.19386089454365324	
8540000	-1243.6125621578324	-1093.059379028296	-150.5531831295363	-1093.059379028296	679.6534111302569	3.345728585391864	2.2278764839622097E-4	0.6851528632062001	2.0055035907569826E-4	1.674264069694679E-8	0.6125170580506568	-110.6048518651501	3699.289965307799	246.93151052282397	113.50692154199977	393.1081397201008	230.86837266979657	3	1	3	3	5	0.17251450730099083	0.2952309895016318	0.31278596151913746	0.21946854167823798	
8550000	-1187.4566358586385	-1082.8982666580055	-104.55836920063302	-1082.8982666580055	42.25516222822098	4.448376053931569	0.0038166903848181606	0.779174184603534	0.004095276387899458	1.7691673856203215E-5	0.9454145510467785	-75.36285258722297	515.687645623143	79.25762583350422	27.120422282567215	23.970597559692727	26.281642446291833	3	3	2	1	6	0.17251450730099083	0.2952309895016318	0.31278596151913746	0.21946854167823798	
8560000	-1224.953456889552	-1100.5927954809829	-124.36066140856907	-1100.5927954809829	112.6868211241379	2.8531616325713522	0.001303397146040493	0.400024448639212	0.0014272319557207523	2.908333701942521E-7	0.3824262573700565	-94.63263555575912	446.26899358816394	308.52230681645113	222.3583127650177	20.453334087690358	6.34259842408237	3	2	6	3	1	0.17251450730099083	0.2952309895016318	0.27224224702516214	0.2600122561722133	
8570000	-1195.6307935208513	-1087.6445065479543	-107.98628697289698	-1087.6445065479543	57.5881738504654	4.917702796699476	0.003274432078193844	0.7249277762132285	0.002501387234728195	3.052852908251534E-6	0.6433367590596228	-79.03083645424663	459.7954802080875	194.05789787152744	18.079199846342345	15.237074198807854	16.925335000455373	3	6	1	4	1	0.17251450730099083	0.2952309895016318	0.34490093089545965	0.1873535723019158	
8580000	-1182.5708611409486	-1086.3713358226169	-96.19952531833177	-1086.3713358226169	30.501211112872795	3.7406488828221036	0.0053332225954202525	0.8029820642428691	0.005006968069433776	1.8788390726444543E-5	0.8308392484797046	-64.18183883622046	681.6655246148666	405.10349983875153	13.143772187783872	37.106719554968635	3.279951810018433	2	1	4	6	2	0.1744990488030868	0.30544709602432735	0.3225743428323195	0.1974795123402644	
8590000	-1187.002131210657	-1085.9960114816934	-101.00611972896345	-1085.9960114816934	31.30510995842217	3.038620105970216	0.006279801464463141	0.7355155903445927	0.005788114734086148	2.9911520297330402E-5	0.8281806764768724	-72.7453609196936	134.21954957918473	124.48566200143861	136.2432243488202	31.50446994703968	7.466212416259701	3	5	1	4	2	0.1506640966167328	0.3270786248136514	0.33025806213360503	0.1919992164360088	
8600000	-1159.5055431166	-1081.9714943137753	-77.53404880282467	-1081.9714943137753	19.247217553414394	3.600889184879631	0.010430188482321748	0.49377488200870784	0.009184508713677151	1.984328793935873E-5	0.4525992197147472	-53.47831023973182	127.52486853692818	6.31312801431394	18.36434134682811	23.139327060250093	2.0494962704911246	1	3	2	7	2	0.17033329689337376	0.3240528621081206	0.27764284486239826	0.22797099613610539	
8610000	-1176.7349281386832	-1093.6266610206815	-83.10826711800173	-1093.6266610206815	19.95689814733828	3.600889184879631	0.011139749159046034	0.31884664228603987	0.008530439679445214	9.33130459206667E-6	0.3107820018459613	-58.62577778894918	294.8220806864591	52.77267553318975	67.7859963520642	5.836380874978504	0.6745255957415793	1	2	9	1	2	0.17652886250493383	0.3629472038035948	0.27144727925083817	0.1890766544406312	
8620000	-1185.3875911462967	-1080.7892653913757	-104.59832575492108	-1080.7892653913757	46.21567567914286	4.053358701077308	0.006378824532427187	0.8362161326225078	0.004633983556819638	5.855895542035379E-5	1.0852987902264344	-73.14156250648396	580.1101411405876	39.37314235881251	48.284472876693975	56.36175165991838	70.223969549851	2	6	1	3	3	0.17107826052200345	0.3629472038035948	0.2768978812337686	0.1890766544406312	
8630000	-1182.926231488054	-1084.685830745191	-98.24040074286319	-1084.685830745191	29.238773801455178	3.453880765983082	0.006073501074331344	0.4280657418299759	0.006378515088015693	1.1374086241299062E-5	0.497412531054508	-71.13787364448821	126.0908794136161	36.87067761273653	35.73848589558632	91.88874872855943	1.8695048191133645	4	4	3	3	1	0.17107826052200345	0.35352729989492887	0.26635889898911497	0.20903554059395074	
8640000	-1213.3627929401655	-1078.2304976599257	-135.1322952802397	-1078.2304976599257	174.90070200861953	4.976437550479661	0.0010091495521140803	0.6167404471585393	8.796131463109356E-4	2.8234984486480703E-7	0.5488399642421242	-96.31417451137962	5728.067434769135	258.15884883632737	453.9671720286879	109.1597684800124	11.602151988792372	1	7	3	3	1	0.17107826052200345	0.35601097224481826	0.2638752266392256	0.20903554059395074	
8650000	-1288.5275922350318	-1098.1731962279289	-190.3543960071028	-1098.1731962279289	1710.4771560685458	4.976437550479661	8.689563565104656E-5	0.5495057602980197	7.44409650031066E-5	2.828819761678608E-9	0.6003530735479615	-137.48619432187513	14239.450821619155	8870.907474305577	28620.745009853672	2036.1312957552857	164.91996197368255	3	5	3	2	2	0.21399697121460276	0.29880178213294006	0.2976825142680045	0.18951873238445066	
8660000	-1225.3773227609686	-1096.8779314154422	-128.49939134552636	-1096.8779314154422	125.76310775555525	2.383303586024164	0.001176458850596956	0.5303146503407303	0.0012908330116250756	5.549064170994255E-7	0.5573262696271404	-94.55751658071772	442.72904973893236	455.2344824769836	304.98437945872996	202.72340775524168	78.35696433187152	1	1	1	7	5	0.21399697121460276	0.29880178213294006	0.29614324766216954	0.19105799899028564	
8670000	-1248.94990984041	-1088.142050841391	-160.80785899901915	-1088.142050841391	696.6557913375997	2.398710616571552	2.613179376351031E-4	0.8303158748076684	2.6810408488422033E-4	3.323060404780522E-8	0.7449707288557482	-117.56486390279355	5784.611346272944	395.0539518224799	877.2187309919763	611.6915527810842	555.0904691842833	4	1	2	5	3	0.1846468402901368	0.328151913057406	0.297288733574173	0.18991251307828216	
8680000	-1286.5998980565719	-1091.1476539562739	-195.452244100298	-1091.1476539562739	3190.9584604323372	4.182437264947422	4.303982256237249E-5	0.6550141513962499	4.0540388678789886E-5	6.934593285290378E-10	0.6502993947132937	-144.17745558584116	42004.84907903322	18439.09647040736	6383.496226112932	1605.2656598440976	142.32055768598633	1	4	8	1	1	0.1924550911384901	0.328151913057406	0.2894804827258197	0.18991251307828216	
8690000	-1269.056073057122	-1089.2571945213224	-179.79887853579962	-1089.2571945213224	2894.1971173079346	4.3985338346048755	5.405285807061542E-5	0.5734044048227162	5.92115553363727E-5	1.0864125008291554E-9	0.5618445218003256	-128.52201305541615	54310.91477737361	20146.557038972816	644.2686552518331	423.1252940245192	1397.1012897487497	2	2	7	1	3	0.1924550911384901	0.3363070989931956	0.2813252967900301	0.18991251307828216	
8700000	-1240.052751720506	-1080.424782428689	-159.6279692918169	-1080.424782428689	588.4982656091888	4.378642192700915	2.705146293368671E-4	0.9128261291844855	2.821557605104391E-4	3.7635328852710025E-8	0.7359401717022132	-115.8431703451284	7436.345436901089	1808.0603024649313	1132.7510113864694	413.7706172975536	158.5493056410505	4	5	1	1	4	0.1924550911384901	0.3363070989931956	0.2813252967900301	0.18991251307828216	
8710000	-1199.6118238806214	-1086.9855655062277	-112.62625837439377	-1086.9855655062277	71.66633095227141	3.3957068436683797	0.002695367411518083	0.5570138493008157	0.0025064793561947693	2.095989145930956E-6	0.5838126060249978	-83.77357309554996	356.54639137419247	234.32579689181995	56.85501162685345	32.23538574516749	11.352450994903974	1	5	4	4	1	0.14906955851166717	0.3757143467170265	0.27946019973230507	0.19575589503899923	
8720000	-1202.3172066585266	-1089.8861617633036	-112.43104489522317	-1089.8861617633036	53.87025245943761	4.383582209172297	0.0037806921219992913	0.5720117363283745	0.003323041564594309	4.963601521965004E-6	0.578220454445282	-77.06466868588389	573.828875762119	180.10788581339833	134.3873327402038	384.46433806470026	7.735738698837949	1	3	5	2	4	0.17223619857907665	0.3805484191126854	0.27946019973230507	0.1677551825759309	
8730000	-1219.7252713160176	-1085.9595648628558	-133.76570645316173	-1085.9595648628558	182.64175855869232	3.260158811163155	0.0013893510954096795	0.43158711570526165	0.0011525210232301581	3.301769355633049E-7	0.4599553734087453	-98.72180615606224	1773.206023036451	860.7190662680622	177.76548066229054	111.20480860393995	33.03982804702508	1	7	1	4	2	0.18451109845510935	0.3805484191126854	0.26514049297174275	0.1697999894604605	
8740000	-1243.0388377173254	-1102.398955671344	-140.63988204598138	-1102.398955671344	270.20342195895574	3.051183919373339	4.8377377987528653E-4	0.15735674667828	4.6771419904102E-4	4.422933441228428E-9	0.1341291109734412	-103.31064751940973	3828.513460844923	1320.962694026581	176.7268277029366	272.43528988910634	75.4142390902189	1	7	1	1	5	0.19500650629402586	0.34074429142063395	0.26514049297174275	0.19910870931359545	
8750000	-1280.3564199071775	-1079.3364475558178	-201.01997235135977	-1079.3364475558178	3991.312415389899	4.251100837943057	3.284699492327526E-5	0.6805708874608946	2.828635639318799E-5	4.545373235108229E-10	0.7796828510773666	-146.97973946626334	82674.7314266522	55403.16403277173	3823.2915932240953	1356.7964741808003	1245.0893329557646	1	4	6	3	1	0.19500650629402586	0.36919380171125027	0.23669098268112643	0.19910870931359545	
8760000	-1245.640957501261	-1100.5777518201871	-145.0632056810739	-1100.5777518201871	308.8202763289224	4.365643255298073	6.075974819738255E-4	0.6686089859659958	5.619347786531813E-4	2.1359483880730554E-7	0.7566668851568916	-102.63304701021539	1783.0275602034183	1967.032243277654	2788.757895403789	128.99444517705325	195.99617685978757	1	2	1	1	10	0.1445865526193474	0.3816550857150296	0.27464965235202554	0.19910870931359545	
8770000	-1220.9441566751375	-1084.4962754826583	-136.44788119247912	-1084.4962754826583	191.466599660879	3.2227239832637373	7.680697739755744E-4	0.4904720502477617	6.978093412183812E-4	1.4351740598138782E-7	0.5410520784651166	-101.309131574739	1210.3311305211319	400.38372022706864	249.13526928806985	109.87350585415706	144.90336078398795	5	1	5	3	1	0.19397765914223872	0.3322639791921383	0.2647791166142334	0.2089792450513876	
8780000	-1204.7787047464312	-1079.1924577505642	-125.58624699586707	-1079.1924577505642	83.3100494444083	2.948529185685587	0.00222875993661169	1.0380035248082298	0.0015771855444665969	5.38605599185981E-6	1.1348244202421076	-90.42283967451587	547.3453280471302	796.0539258269117	254.11843172687367	67.40425095080599	25.924591295602998	6	2	1	4	2	0.19397765914223872	0.3538048059464666	0.264649879918178	0.18756765499311465	
8790000	-1220.2404866306053	-1075.62765524152	-144.61283138908544	-1075.62765524152	239.11578386579868	2.948529185685587	7.784021278435604E-4	0.6446368779895463	6.995082254535185E-4	1.7441863984796514E-7	0.6273238168646179	-102.80291451240706	5056.317049493105	684.8730724429214	1374.7035291664763	372.40659924265793	78.97866494992508	1	2	3	6	3	0.19935630617686134	0.33274892911741843	0.27894857544954005	0.1889461892561782	
8800000	-1197.2083259739725	-1091.6211955040078	-105.58713046996476	-1091.6211955040078	42.40075900516899	3.0102600793051795	0.004046566057896274	0.4524726058511797	0.003848350475652058	1.938447571384336E-6	0.38460913999488955	-74.28256854451033	822.3213374922357	140.9691683729849	163.0420227448218	22.85174001966689	32.73536648979721	1	4	1	6	3	0.19113940301406665	0.33274892911741843	0.2871654786123347	0.1889461892561782	
8810000	-1166.9782631650673	-1079.943199011874	-87.0350641531935	-1079.943199011874	19.492927528839026	3.6120956266133777	0.010846947734236539	1.2317159545684806	0.007696888735854999	8.499659059081681E-5	0.8827469957029757	-63.20250930845821	141.08183593477656	36.44617537418917	3.738210793907357	6.711979539479976	2.9854299754832523	7	3	1	1	3	0.2204505540087202	0.33274892911741843	0.2215668403577884	0.22523367651607096	
8820000	-1195.776508024382	-1089.203416198787	-106.57309182559514	-1089.203416198787	47.398798574391634	3.6120956266133777	0.003778234956569261	0.4885639967700404	0.003990767503991724	4.9857333153832725E-6	0.5448630047243358	-77.81991849636889	669.1989680397286	320.3284901635024	65.62499915682143	10.515523461139104	4.715150790443249	3	1	8	2	1	0.19697535472276487	0.3582474578238061	0.2483304435724004	0.19644674388102662	
8830000	-1180.8204636563778	-1079.6097074292825	-101.21075622709523	-1079.6097074292825	37.10675507650137	4.976438480619128	0.004284069479790284	0.7182748485918514	0.004700462080099602	1.5117306237701204E-5	0.7809048282431251	-72.4679485298989	166.798230878189	43.067719139500355	53.59000279185609	76.83434159698947	11.83262011752236	4	4	2	2	3	0.19697535472276487	0.3582474578238061	0.2483304435724004	0.19644674388102662	
8840000	-1203.5636816579595	-1088.070794048921	-115.49288760903845	-1088.070794048921	113.65783076839288	3.435288008943336	0.0016970472127830227	0.8907864634906917	0.0013975383840412223	2.4573876423463194E-6	0.8625814339715798	-87.70505363620373	336.9410718781105	93.06030689547632	94.36541626751873	8.442772077211128	1.1878148466369225	5	6	2	1	1	0.19697535472276487	0.3582474578238061	0.2483304435724004	0.19644674388102662	
8850000	-1212.2868514926527	-1082.930099948847	-129.35675154380544	-1082.930099948847	179.80385430145935	3.5584756809058713	0.001281483935709444	0.798347292834119	0.0010663377107612637	6.565990568111559E-7	0.6506098140112173	-97.92676233426532	587.4942517215883	304.77467653510973	184.81134310197567	4.942353732046488	9.031073972931793	5	5	3	1	1	0.18423849756991803	0.3582474578238061	0.2576034209666267	0.19991062363964712	
8860000	-1231.4724628296638	-1085.0669229358493	-146.40553989381436	-1085.0669229358493	298.83089955633517	4.582241642508114	4.984249625148666E-4	0.6397395159346908	4.4304241219557985E-4	3.877287215041958E-8	0.48106782737802806	-106.25234138776977	3590.698554256994	923.2318635969037	327.79014827386936	234.70933529927274	331.46840516998225	1	1	3	5	5	0.18423849756991803	0.38269714367909424	0.2576034209666267	0.17546093778435898	
8870000	-1251.9403089731945	-1096.4639652726967	-155.4763437004978	-1096.4639652726967	1317.6861544436897	3.10444667946555	1.0334947213293828E-4	0.4566175968238518	9.313620581113286E-5	1.6765261210888915E-9	0.40524057847229306	-112.5866859523687	15827.644093612233	326.4095883299068	284.3594963798485	573.6780572919232	570.6444858246191	2	5	3	1	4	0.15541436288308536	0.38269714367909424	0.2864275556534594	0.17546093778435898	
8880000	-1214.2258758506819	-1081.289637973627	-132.93623787705488	-1081.289637973627	181.781490390495	4.832506257374127	9.016729686217003E-4	0.8500375474978888	6.797015717140694E-4	5.980551144003603E-7	0.8475114943602092	-91.70514288234749	3761.8146679713095	1886.29467688513	124.15019543186382	273.55903486052546	83.26798694045699	2	1	1	1	10	0.15688467751915922	0.367265892992996	0.269488909309297	0.2063605201785458	
8890000	-1214.0919763590032	-1085.6936764534034	-128.39829990559963	-1085.6936764534034	162.52369473809443	3.691833042166134	9.08976362570859E-4	0.7566280115180231	9.589988631552486E-4	1.041497417134511E-6	0.8534870998675599	-95.07932470278922	734.5922504278097	815.2504430298674	112.10531807422483	47.77143290586647	4.089417056798188	1	3	8	2	1	0.15688467751915922	0.39399112392237035	0.26826612410272815	0.1808580744557403	
8900000	-1211.5342518712348	-1090.6262820451836	-120.90796982605117	-1090.6262820451836	69.77538271297142	5.433389205665532	0.004267685750637879	1.1752515719865368	0.002606562591837768	4.175221423901339E-6	0.7331119639710498	-83.47459061627124	1521.9427605990015	1504.2493300117328	131.14423992258617	39.46936447409303	25.76252584462691	2	1	8	3	1	0.15688467751915922	0.3662195908143477	0.2960376572107508	0.1808580744557403	
8910000	-1208.5266865462652	-1084.2699660383546	-124.25672050791049	-1084.2699660383546	147.64641212078857	4.790136974525448	0.0014121237247609014	0.7807367822029971	0.0011198355689530615	6.737594914436083E-7	0.7312121166577172	-85.7217946921755	1753.5580108560634	1718.0264462487119	98.17480737105775	170.6864993480776	27.72977356927363	1	3	5	1	5	0.19742014416050344	0.333097992643365	0.24601116591816408	0.22347069727796554	
8920000	-1178.7264495577153	-1078.6430670822233	-100.08338247549209	-1078.6430670822233	49.63544800553444	3.602824338958035	0.003498494547493849	0.6177367274654646	0.003369785322812179	4.438328602960392E-6	0.619884973266913	-71.73334661293816	319.7214843402582	286.4365943974475	26.113106665325663	11.52723797578955	16.554147752489193	2	1	9	2	1	0.19742014416050344	0.333097992643365	0.24601116591816408	0.22347069727796554	
8930000	-1202.0808155562966	-1079.3436658987396	-122.73714965755696	-1079.3436658987396	105.22824425266238	4.092339961771276	0.002035859784490206	0.8131542092723627	0.001812455161599639	3.590126340080757E-6	0.9873587536295458	-90.27145293479708	471.7242398093461	122.3293321273582	85.32533176301108	22.10201310148853	70.9143132681261	1	2	8	2	2	0.20963404012418646	0.3175874642521492	0.2776510899197232	0.19512740570393922	
8940000	-1191.6595969300458	-1087.3520632086986	-104.30753372134731	-1087.3520632086986	39.29680418715297	4.092339961771276	0.0044594413906712425	0.4095401588604201	0.004487264168851945	4.098147457034496E-6	0.4410384089624097	-75.21839438901524	156.89698599886296	341.824838886071	99.83601608499792	18.700428466989703	17.699956673179237	3	4	2	4	2	0.20963404012418646	0.3175874642521492	0.2776510899197232	0.19512740570393922	
8950000	-1246.4440420586834	-1096.468158245112	-149.9758838135714	-1096.468158245112	381.6065223291579	4.243864856376062	3.459317802315516E-4	0.32299596403455105	3.466323992205558E-4	1.699062364109317E-8	0.36622410257152915	-110.95945674509976	2348.1714870970736	4511.281996003184	247.62880121091106	130.79123211075583	61.74389467975873	5	3	2	1	4	0.227566188026532	0.33684485344644166	0.2776510899197232	0.15793786860730122	
8960000	-1244.9981525620426	-1091.5531845009486	-153.44496806109404	-1091.5531845009486	431.0680871909562	4.005078197541424	3.314448232368864E-4	0.3784122956028041	3.692877117017088E-4	2.5061940033411946E-8	0.4106758030696584	-112.73098444757763	3014.275093799665	3890.181366570501	523.5359577122528	248.2665788074205	220.699175528907	6	1	1	5	2	0.2328455462357025	0.33156549523727114	0.2776510899197232	0.15793786860730122	
8970000	-1205.169722223342	-1088.0203140224703	-117.14940820087156	-1088.0203140224703	66.1244559081101	4.005078197541424	0.0029920882251991045	0.9971223816104188	0.002244826638709274	3.798874168981968E-6	0.8834825929335779	-86.71290342103778	390.7901054776117	157.93547700890477	76.97565913504974	25.993893940383856	17.65367345230666	4	1	1	6	3	0.25133926125503564	0.31307178021793797	0.23469200025192807	0.20089695827509635	
8980000	-1188.1268829674284	-1086.0440164040847	-102.08286656334374	-1086.0440164040847	64.711203235421	4.005078197541424	0.002641510568497523	0.5185764125160269	0.0022496104641248978	1.2156938487956483E-6	0.48648195327757227	-74.43073203396449	266.41940684606004	370.9027012719012	7.906232799192256	10.949593528275903	10.210322104533512	1	5	4	2	3	0.19234430174751876	0.3177606126722297	0.32394698963300184	0.16594809594724771	
8990000	-1223.1019551821782	-1079.8491134642713	-143.25284171790696	-1079.8491134642713	343.1253868591302	4.005078197541424	5.196713108536166E-4	0.5190054612570543	4.3944567208730346E-4	5.1519619901870504E-8	0.5166035143965139	-107.92042240703196	1756.9639303895456	284.88745430094446	112.35780319197296	134.9664366939768	131.9257349405093	6	1	2	1	5	0.19234430174751876	0.3268494239664732	0.30833709577580865	0.17246917851019739	
9000000	-1202.5005761681973	-1086.319313610436	-116.18126255776124	-1086.319313610436	90.75002358763801	3.6491365816425962	0.00195768997376171	0.7738111566731263	0.0017171525059422412	2.7241699030685926E-6	0.8296736499263327	-85.56272523024403	1380.9795743198472	137.13743826350583	39.25811916912206	19.567531911215347	11.643051603363503	3	7	1	3	1	0.1715897831602422	0.3268494239664732	0.31627745542164615	0.18528333745163644	
9010000	-1222.4114049812758	-1084.4027220626422	-138.00868291863375	-1084.4027220626422	192.92590160313534	4.392754925464494	7.363159598311764E-4	0.3757420544595101	7.193137855696007E-4	1.1948283930208947E-7	0.46073570444157513	-99.91957063545262	7040.085837467383	293.03933903910905	237.15637561356553	117.88269128549419	133.65135159289844	1	5	5	2	2	0.1715897831602422	0.3268494239664732	0.31627745542164615	0.18528333745163644	
9020000	-1202.1373671120073	-1080.4358816428821	-121.70148546912516	-1080.4358816428821	93.37301241147478	4.560005787432081	0.0020429356758079574	0.9569788828236492	0.001828436903956811	1.9710994835990196E-6	0.7554258500674995	-85.50738657473042	694.9945760210898	474.35087554179023	34.08126162681936	120.24324580838696	44.73208203820405	5	2	5	2	1	0.1715897831602422	0.3268494239664732	0.31627745542164615	0.18528333745163644	
9030000	-1199.6970392188177	-1086.971477127974	-112.7255620908439	-1086.971477127974	47.061238241581634	3.0312622266646008	0.003365272819458116	0.2699709012609443	0.003659059239603572	1.0043909305343615E-6	0.26558033376052587	-83.0527885707758	163.82914331221815	254.30169193332821	124.84273197291525	86.11531249141716	70.70735083533512	4	1	2	7	1	0.18363698360120995	0.3571563062688683	0.24474645435606132	0.2144602557738584	
9040000	-1218.116062340579	-1081.5362263406805	-136.5798359998986	-1081.5362263406805	224.75566379646864	3.485348393729876	9.133000707569032E-4	0.9135058683956442	9.188555133262225E-4	1.363979738392575E-6	1.0357826787957378	-101.0896786641843	670.7074711279258	415.4497666964237	391.3770974162175	103.23907249987222	52.69865981233416	2	4	4	4	1	0.18363698360120995	0.3571563062688683	0.24474645435606132	0.2144602557738584	
9050000	-1210.935013075065	-1079.8073658204357	-131.12764725462927	-1079.8073658204357	182.88950343467704	3.4687354485276445	0.0011250153845676458	1.1008606237932677	0.0011042020362953158	1.583589863482297E-6	1.0942991508541953	-94.42953692548195	1457.7752770339657	644.0600699028007	156.9843625873759	50.51096850674983	80.9536525396664	1	5	2	2	5	0.18363698360120995	0.3571563062688683	0.28011210552985455	0.17909460460006515	
9060000	-1231.2711492892329	-1077.507285935144	-153.76386335408887	-1077.507285935144	682.1014180422968	4.610040622431477	3.0376458893960286E-4	0.8106102941923076	2.7931223430342176E-4	6.194644026598752E-8	0.8508062124752933	-111.62691391895997	13001.934266195243	996.3010764997998	113.82620270628811	210.59006426868868	133.76546451696632	1	7	1	4	2	0.18363698360120995	0.33465495042119964	0.3026134613775232	0.17909460460006515	
9070000	-1232.249451236525	-1082.4875776557046	-149.76187358082026	-1082.4875776557046	356.8530062672405	3.509158373230827	3.875501648082265E-4	0.4119473548793278	4.2528262058354015E-4	3.7070017135159204E-8	0.43713702515443187	-110.49984541481965	2039.9639459956825	2085.9457910986025	278.64092319844815	216.9192519232142	347.93771650071625	1	1	2	1	10	0.15591367316380889	0.33465495042119964	0.3026134613775232	0.20681791503746622	
9080000	-1225.6437159823117	-1087.4318976003508	-138.21181838196105	-1087.4318976003508	237.27909252961445	3.4101371705049717	7.733548811937125E-4	0.6679778183412652	8.734137407297534E-4	2.0669335874879964E-7	0.5115964580707684	-100.42803704032899	799.7024429555169	1268.2354968322607	249.69666147651654	216.09149489193393	223.9260327312813	3	1	3	7	1	0.20766108490802188	0.32556088485578566	0.2803800672374268	0.18639796299876357	
9090000	-1265.2280314991106	-1089.623953575768	-175.60407792334263	-1089.623953575768	1397.9864840762357	3.4101371705049717	1.0408725685197739E-4	0.20550211052899947	9.998004057817961E-5	4.772475513148511E-10	0.2218840047163411	-130.823625266017	9369.150126505687	4526.507889820951	2126.8706490446125	544.784262958068	1070.297736892936	5	2	1	1	6	0.19505775205162143	0.33051965119384785	0.2577030060129493	0.21671959074157934	
9100000	-1250.6483399496542	-1083.8084475094818	-166.8398924401724	-1083.8084475094818	678.6775935034078	3.234825836215431	2.59691218051028E-4	0.5508665686881331	2.1968482282540264E-4	9.304463328902983E-9	0.4350264515977478	-121.78864891377117	5786.463584189397	1282.1306983942395	2824.639539404087	1501.936047656382	175.424954248432	4	3	3	1	4	0.19505775205162143	0.3239117085354086	0.2577030060129493	0.22332753340001854	
9110000	-1201.2620620316106	-1088.4178998770315	-112.84416215457927	-1088.4178998770315	69.33849929127744	3.9056887701092413	0.0023126350435825785	0.3689585810706431	0.002322791407065141	8.216595027230983E-7	0.3922225340384498	-85.28149837248121	216.50691891687123	208.65206199684732	69.30241015681949	17.471013737201233	17.911816813209327	1	6	4	3	1	0.17895354306771788	0.3589610905592013	0.2480690889482236	0.21401627742485516	
9120000	-1226.9459899793683	-1089.8972367560632	-137.04875322330506	-1089.8972367560632	135.28442877739624	3.9056887701092413	0.0014215309142845366	0.5047120565226925	0.0012503693494956697	6.936926118665444E-7	0.5463721336659847	-102.8877365771278	189.80100293821226	256.7948202280917	203.1626531649562	199.6811903466608	417.0997625147366	7	2	1	4	1	0.20806448137568168	0.297267063110334	0.30976311639709087	0.18490533911689136	
9130000	-1228.5218530590178	-1092.200566660273	-136.32128639874495	-1092.200566660273	183.0453366703138	3.9056887701092413	0.0012547015839757727	1.2411034465414346	8.202619529461332E-4	2.9273126010464112E-6	1.3426859074005846	-97.93102454451981	493.45850140415416	353.5283223147562	671.2019945670855	319.62011545067753	36.846811931819964	2	1	2	6	4	0.20072216378218363	0.3430297900022465	0.3105704686405943	0.14567757757497357	
9140000	-1214.8266593409726	-1093.6626695458676	-121.16398979510497	-1093.6626695458676	128.99360613906578	2.9942427250497134	0.001966364084646591	0.6939038363577594	0.001434194250930045	1.937374991521884E-6	0.8178111844149949	-87.58507554207549	606.1299351185029	115.71541093111406	260.58031295438377	128.19255373663398	3.968291198351838	2	2	7	2	2	0.18716740190631026	0.34877449391998805	0.2812529195794001	0.1828051845942996	
9150000	-1199.5257788426911	-1079.2156380607562	-120.31014078193486	-1079.2156380607562	121.99949286911844	3.970734733294655	0.0016144432116666752	0.533021558158481	0.0014501380287911848	9.496192348551413E-7	0.6118200218135684	-90.55000503193818	402.7562203746961	100.51098013239812	171.2441221987263	20.82503074927769	10.102594280071088	1	4	7	2	1	0.18716740190631026	0.34877449391998805	0.2812529195794001	0.1828051845942996	
9160000	-1189.5848585686829	-1076.1982603559707	-113.38659821271224	-1076.1982603559707	51.87505338326861	3.1249715860812453	0.0032421376511226232	0.5577647639275164	0.0028322615172997334	4.875025480363822E-6	0.6389529927577996	-81.5149093017203	242.31330882270365	165.980547376947	20.39844265288373	82.23772961504957	106.45452223178643	1	4	2	4	4	0.20254115948864898	0.33340073633764933	0.2812529195794001	0.1828051845942996	
9170000	-1228.4420709817286	-1079.9380958662891	-148.50397511543963	-1079.9380958662891	327.7416710102612	4.179030805352625	6.853841003647925E-4	0.6523764336793809	5.337182342980094E-4	1.5235810116120457E-7	0.6558384057551924	-112.91507514375317	3047.045207081064	143.19814795313582	103.35198775289389	126.78524660258171	28.00051236783972	4	6	2	1	2	0.18528573457483485	0.33924773108832157	0.2812529195794001	0.1942136147574415	
9180000	-1194.5590546306526	-1071.8522142775423	-122.70684035311035	-1071.8522142775423	99.44367629647408	4.179030805352625	0.002209605495711732	0.6027424390402516	0.0017433154715200522	1.9970328445189418E-6	0.6598482176397001	-88.6528172846507	348.9435889724607	346.17945297340714	55.72604788322003	185.63749753216155	9.510988285281616	2	6	1	4	2	0.18528573457483485	0.33924773108832157	0.2812529195794001	0.1942136147574415	
9190000	-1222.5153037322852	-1081.6066410188687	-140.90866271341662	-1081.6066410188687	239.16526728315011	3.8120655997170263	6.838908412166905E-4	0.7184838955064851	6.580883880107246E-4	1.504415426225623E-7	0.5751098870478031	-104.879394833478	1341.232210640505	588.102374919926	626.5361592736074	46.526759052574974	18.8179790059122	8	1	2	2	2	0.17191895225645937	0.3619862677521508	0.24408061257652522	0.22201416741486263	
9200000	-1225.5874331951918	-1082.868917725008	-142.7185154701838	-1082.868917725008	346.5451348994124	3.8120655997170263	0.0015717156778423467	0.9225508135564537	8.472728059863373E-4	8.262379025609511E-7	0.8458934219126447	-102.95996035916603	558.309701888014	1298.2366934567801	758.0215800061114	283.77717704651394	210.32722944363005	1	2	4	5	3	0.17191895225645937	0.34300046985051064	0.2442006750079905	0.24087990288503752	
9210000	-1224.9412604284842	-1080.8702368451736	-144.0710235833106	-1080.8702368451736	187.6372078318434	3.6239853553965027	9.233953978339161E-4	0.9202314250620588	8.671194741449852E-4	6.895962797168803E-7	0.8066121246569359	-101.33976316282087	9934.420692874408	609.9204050383461	439.5282662798085	520.2115637940892	18.98474044085605	2	1	5	4	3	0.17191895225645937	0.34300046985051064	0.2442006750079905	0.24087990288503752	
9220000	-1194.4347079137572	-1086.9172748083042	-107.51743310545288	-1086.9172748083042	53.45040117024625	3.5107313246524177	0.002927713055649252	0.606911061515014	0.0030357657612648872	3.0893007210782982E-6	0.5829030967117611	-80.49671768473867	181.99438010864148	122.75848453295878	71.30824986205391	18.483783164963427	10.812638964405082	5	2	4	1	3	0.2085791200841509	0.34300046985051064	0.27075432850709685	0.17766608155823965	
9230000	-1194.9947591906007	-1091.9740744347027	-103.02068475589802	-1091.9740744347027	41.20555347344966	4.320759718906412	0.005088908404447048	0.39518755867208255	0.004489211135400743	3.5553687247519894E-6	0.37598725237838765	-74.18649143581833	99.56460231092059	86.41287657228176	108.76471344436712	143.73481630283015	6.564664701963061	5	5	1	1	3	0.2085791200841509	0.34300046985051064	0.27075432850709685	0.17766608155823965	
9240000	-1222.3771404034198	-1082.1183185916084	-140.2588218118115	-1082.1183185916084	211.1350728733613	3.5925495619055647	8.338569724612594E-4	0.6048896092406606	7.682682726743231E-4	1.1888716676406697E-7	0.43633458203986664	-105.16561058902114	1810.4772031589787	978.4803396121093	109.71458701124693	75.14116535609521	23.339451231810326	8	1	2	3	1	0.2085791200841509	0.34300046985051064	0.27075432850709685	0.17766608155823965	
9250000	-1228.1204561384618	-1086.7988121826997	-141.32164395576214	-1086.7988121826997	266.4597410291093	2.9594423798301976	7.750421692486548E-4	0.470008334363498	6.296036729830177E-4	1.1072195088035322E-7	0.49290955980299045	-102.14913731036451	1945.0016683258832	231.8904354334427	748.5201862017361	271.7997307361963	215.63858652684266	1	4	2	2	6	0.20466064329718198	0.31475939059575825	0.2919213770022511	0.18865858910480668
[truncated: 11,150,348 more chars]
