# Supplementary material for: Dissemination of Mycobacterium abscessus via global transmission networks
Source: Nat Microbiol. 2021 Sep 20;6(10):1279–88. doi: 10.1038/s41564-021-00963-3 (PMC8478660; doi:10.1038/s41564-021-00963-3)
Supplement: Source Data Extended Data Fig. 8 — Ancestor data and substitution rate distributions for Extended Data Fig. 8. [file 41564_2021_963_MOESM14_ESM.zip › figureS8/DCC6.log]

#
#model:
#
#<?xml version="1.0" encoding="UTF-8" standalone="no"?><input id="posterior" spec="beast.core.util.CompoundDistribution">
#    <distribution id="prior" spec="beast.core.util.CompoundDistribution">
#        <distribution id="BayesianSkyline.t:cluster9" spec="beast.evolution.tree.coalescent.BayesianSkyline">
#            <parameter dimension="5" id="bPopSizes.t:cluster9" lower="0.0" name="popSizes" upper="380000.0">380.0</parameter>
#            <groupSizes dimension="5" id="bGroupSizes.t:cluster9" spec="beast.core.parameter.IntegerParameter">1</groupSizes>
#            <treeIntervals id="BSPTreeIntervals.t:cluster9" spec="beast.evolution.tree.coalescent.TreeIntervals">
#                <tree id="Tree.t:cluster9">
#                    <trait id="dateTrait.t:cluster9" spec="beast.evolution.tree.TraitSet" traitname="date">
#                ERR3198397_Europe_UK_2008.7650273224=2008.7650273224,
#NQPT01_Asia_China_2015.22191780822=2015.22191780822,
#SRR7800463_NorthAmerica_USA_2014.43561643836=2014.43561643836,
#M154_Asia_Malaysia_2010.5=2010.5,
#M172_Asia_Malaysia_2010.5=2010.5,
#NQPD01_Asia_China_2014.09315068493=2014.09315068493,
#SRR6871404_Oceania_Australia_2015.12465753425=2015.12465753425,
#NQPO01_Asia_China_2013.60273972603=2013.60273972603,
#NQPR01_Asia_China_2012.44535519126=2012.44535519126,
#NQQF01_Asia_China_2014.3698630137=2014.3698630137,
#10625_5#29_Europe_UK_2012.02459016393=2012.02459016393,
#NQPA01_Asia_China_2013.9397260274=2013.9397260274,
#NQPC01_Asia_China_2012.96174863388=2012.96174863388,
#10625_5#27_Europe_UK_2012.33606557377=2012.33606557377,
#NQPE01_Asia_China_2012.75683060109=2012.75683060109,
#10208_3#3_Europe_UK_2011.0301369863=2011.0301369863,
#NQPW01_Asia_China_2015.26575342466=2015.26575342466,
#NREJ01_Asia_China_2012.45628415301=2012.45628415301,
#10625_5#30_Europe_UK_2012.41530054645=2012.41530054645                
#                                    <taxa id="TaxonSet.cluster9" spec="beast.evolution.alignment.TaxonSet">
#                        </taxa>
#                    </trait>
#                    <taxonset idref="TaxonSet.cluster9"/>
#                </tree>
#            </treeIntervals>
#        </distribution>
#        <distribution id="MarkovChainedPopSizes.t:cluster9" jeffreys="true" parameter="@bPopSizes.t:cluster9" spec="beast.math.distributions.MarkovChainDistribution"/>
#        <prior id="KappaPrior.s:cluster9" name="distribution">
#            <parameter id="kappa.s:cluster9" lower="0.0" name="x">2.0</parameter>
#            <LogNormal id="LogNormalDistributionModel.0" name="distr">
#                <parameter estimate="false" id="RealParameter.1" name="M">1.0</parameter>
#                <parameter estimate="false" id="RealParameter.2" name="S">1.25</parameter>
#            </LogNormal>
#        </prior>
#        <prior id="MeanRatePrior.c:cluster9" name="distribution">
#            <parameter id="ucldMean.c:cluster9" name="x">0.0025</parameter>
#            <Uniform id="Uniform.3" lower="0.0014" name="distr" upper="0.0037"/>
#        </prior>
#        <prior id="ucldStdevPrior.c:cluster9" name="distribution">
#            <parameter id="ucldStdev.c:cluster9" lower="0.0" name="x">0.1</parameter>
#            <Gamma id="Gamma.0" name="distr">
#                <parameter estimate="false" id="RealParameter.4" name="alpha">0.5396</parameter>
#                <parameter estimate="false" id="RealParameter.5" name="beta">0.3819</parameter>
#            </Gamma>
#        </prior>
#    </distribution>
#    <distribution id="likelihood" spec="beast.core.util.CompoundDistribution" useThreads="true">
#        <distribution data="@cluster9" id="treeLikelihood.cluster9" spec="beast.evolution.likelihood.ThreadedTreeLikelihood" tree="@Tree.t:cluster9">
#            <siteModel id="SiteModel.s:cluster9" spec="beast.evolution.sitemodel.SiteModel">
#                <parameter estimate="false" id="mutationRate.s:cluster9" name="mutationRate">1.0</parameter>
#                <parameter estimate="false" id="gammaShape.s:cluster9" name="shape">1.0</parameter>
#                <parameter estimate="false" id="proportionInvariant.s:cluster9" lower="0.0" name="proportionInvariant" upper="1.0">0.0</parameter>
#                <substModel id="hky.s:cluster9" kappa="@kappa.s:cluster9" spec="beast.evolution.substitutionmodel.HKY">
#                    <frequencies id="estimatedFreqs.s:cluster9" spec="beast.evolution.substitutionmodel.Frequencies">
#                        <parameter dimension="4" id="freqParameter.s:cluster9" lower="0.0" name="frequencies" upper="1.0">0.25</parameter>
#                    </frequencies>
#                </substModel>
#            </siteModel>
#            <branchRateModel clock.rate="@ucldMean.c:cluster9" id="RelaxedClock.c:cluster9" spec="beast.evolution.branchratemodel.UCRelaxedClockModel" tree="@Tree.t:cluster9">
#                <LogNormal S="@ucldStdev.c:cluster9" id="LogNormalDistributionModel.c:cluster9" meanInRealSpace="true" name="distr">
#                    <parameter estimate="false" id="RealParameter.3" lower="0.0" name="M" upper="1.0">1.0</parameter>
#                </LogNormal>
#                <rateCategories dimension="36" id="rateCategories.c:cluster9" spec="beast.core.parameter.IntegerParameter">1</rateCategories>
#            </branchRateModel>
#        </distribution>
#    </distribution>
#</input>
#
Sample	posterior	likelihood	prior	treeLikelihood	TreeHeight	kappa	ucldMean	ucldStdev	rate.mean	rate.variance	rate.coefficientOfVariation	BayesianSkyline	bPopSizes.1	bPopSizes.2	bPopSizes.3	bPopSizes.4	bPopSizes.5	bGroupSizes.1	bGroupSizes.2	bGroupSizes.3	bGroupSizes.4	bGroupSizes.5	freqParameter.1	freqParameter.2	freqParameter.3	freqParameter.4	
0	-2155.490230738542	-2045.7726548504609	-109.71757588808097	-2045.7726548504609	57.82404791737908	3.599107264250421	0.003000624521525673	0.0907462102445388	0.002913490494924338	8.312818151984119E-8	0.09607383280804989	-90.72039589026572	118.52624755921451	85.8652478503011	92.14772528957579	13.527987214120163	5.908103233766256	1	4	9	3	1	0.1935890536988641	0.31511955558394894	0.3000919603852864	0.19119943033189907	
100000	-2157.623160765014	-2041.079089736898	-116.54407102811585	-2041.079089736898	83.90050632172193	3.4689129452027325	0.0021871023811008694	0.0685887376683209	0.002232422091750437	1.4724976285549997E-8	0.054811888788762614	-95.83409689771604	52.33035976669892	164.5031352834118	134.86592019669615	8.239328750110078	11.529375128577474	10	2	1	3	2	0.20537607396106827	0.3296618198650264	0.29391717051168204	0.17104493566222173	
200000	-2158.495426071195	-2035.4302489043341	-123.06517716686098	-2035.4302489043341	85.25046217640265	3.1253687630129163	0.002849114285873768	0.42780177916794887	0.0023114742511393966	8.925144874840882E-7	0.3811210620549359	-96.80080649718765	165.0716970076243	88.89736892151342	199.12275621698112	216.089739901669	23.69680743079954	2	7	3	3	3	0.19565959753488676	0.3048967957266367	0.3137364090966308	0.18570719764184418	
300000	-2154.8048182087427	-2038.7291683006515	-116.0756499080914	-2038.7291683006515	69.97055740652794	3.3321728561904655	0.002221214364837408	0.18821482496699843	0.0022464735209268994	9.971506723531503E-8	0.1396002586298072	-94.97049955181748	72.38110326034251	79.48524254455853	169.65369201802167	20.84709213776235	13.599877304533287	7	2	5	1	3	0.2123004212144405	0.30934187828242904	0.31240470156336025	0.16595299893976864	
400000	-2149.9016564096164	-2034.1764597153701	-115.72519669424611	-2034.1764597153701	62.06703190001439	3.2087704582203624	0.0031430392641420557	0.1356835370927407	0.002995400130397174	1.9132253035648172E-7	0.13828056610757272	-92.78458797916065	52.900639978248634	120.57106002817463	192.67214103219456	103.83589247461612	24.41395747669021	2	3	1	8	4	0.20233649420047126	0.3220375649993394	0.27499532476174904	0.20063061603843882	
500000	-2141.9593469027263	-2028.6793492404436	-113.27999766228272	-2028.6793492404436	67.53918432126983	3.966255322321203	0.002552901198966117	0.11489314220292467	0.0027059656862341527	9.317860533665808E-8	0.11864662682910236	-93.5588085143652	35.69511380745739	36.98370100643664	52.052050482185535	102.09072836088495	20.768941316411027	3	2	2	7	4	0.22203232056258537	0.30863319151892427	0.2808389669624369	0.18849552095605188	
600000	-2158.8102519290624	-2029.6674470827031	-129.14280484635927	-2029.6674470827031	111.93066063979884	3.446602501290861	0.0017280990863037392	0.42760156648212705	0.0017668740930418796	6.755494809610722E-7	0.45013566377963565	-103.05257537097087	152.07929702352695	118.0542517856529	169.886212722012	219.10588596630708	46.115332835313545	4	5	1	4	4	0.23184029098244868	0.30808340796183237	0.2710070442487419	0.18906925680697545	
700000	-2152.596493754303	-2035.2369343048085	-117.35955944949451	-2035.2369343048085	56.6240863171979	3.2986772367485067	0.0031039434499260943	0.08201686781584211	0.0030972561419088797	6.608106700247777E-8	0.08280226302821254	-91.2707633694703	118.1950093412043	156.66692292302383	403.887749883252	254.23785316112176	26.085756361775875	4	6	1	2	5	0.18719411504202146	0.31333433196288557	0.3024713548927504	0.19700019810234104	
800000	-2155.8350150954216	-2039.3335851261581	-116.50142996926346	-2039.3335851261581	73.6097496124072	3.470802998145902	0.0026944611390080963	0.13495027488586372	0.002538005685992962	1.536184303756873E-7	0.14896977434313335	-91.43394268654487	79.44234758310277	80.63676080032813	263.608279564924	225.82218102338055	11.651551021344947	10	1	2	1	4	0.21344115962315058	0.32134007301200884	0.2797670194959677	0.18545174786887128	
900000	-2165.901368105483	-2038.7989004267502	-127.10246767873265	-2038.7989004267502	108.47418233578993	3.392934187622044	0.0016572594164933545	0.04359800564859295	0.001648623304959744	4.0922912456032246E-9	0.03850529807912485	-102.51193460491244	142.00717401165278	300.4256443862648	200.41511385200945	161.05295565943817	8.017975322811177	5	2	5	2	4	0.16039864106335253	0.3052048866658329	0.32132468372434864	0.2130717885464643	
1000000	-2159.2964131732047	-2041.302379872641	-117.99403330056381	-2041.302379872641	74.25379106638125	3.948322097841855	0.0025958504819718997	0.07047017184090426	0.002565039915783831	3.5557802078783616E-8	0.07350802718485241	-96.7226162047594	48.929375177588476	74.32986917306614	99.39975549136406	100.35557371141299	68.33814332875897	6	1	7	2	2	0.21509558444237692	0.29254586390712906	0.27104010003917856	0.2213184516113138	
1100000	-2165.862061090881	-2038.0558074552562	-127.80625363562501	-2038.0558074552562	87.00580762162745	3.612990265947021	0.0020521736503332747	0.0994601861965722	0.0020972529638662884	2.5730873953793635E-8	0.07761828236306718	-103.4965146473705	154.6023718889377	311.8135774756241	111.21408326796606	75.34026147639044	63.79526378913735	2	11	1	1	3	0.1832298292367325	0.3085719734720211	0.3033948417050648	0.20480335558617982	
1200000	-2156.8884570889372	-2033.0268257220682	-123.86163136686888	-2033.0268257220682	114.89929066558827	3.071372552965621	0.0015694172037563697	0.08972682106526869	0.001595035039777095	1.7899765508402614E-8	0.08478112324847624	-100.94637897294336	86.92760512390474	46.67827458291157	92.42366771880715	213.24992632826314	27.874137061998418	1	3	3	7	4	0.2304889446210348	0.3159665964547739	0.30159718687393405	0.15194727205025552	
1300000	-2142.9685971313697	-2034.8194426358332	-108.14915449553676	-2034.8194426358332	47.07629699114444	3.299442684951709	0.0036658661796473103	0.26197566398888583	0.003643193696140699	1.2758068506351443E-6	0.30518011902148773	-89.33828398130244	56.47656114846092	84.10348912154723	94.97244071443141	10.5296335983315	3.7163299924532858	9	1	3	3	2	0.2083154433846108	0.28586967980668676	0.2975636394274557	0.20825123738124512	
1400000	-2156.476481081741	-2034.7883103132324	-121.68817076850856	-2034.7883103132324	91.55459141737244	3.181168296347362	0.0018654581934236746	0.05252338586379767	0.0019151809394984019	9.225623159799085E-9	0.05093549392003125	-97.27659063624355	77.33276710144534	118.38564832979164	228.2253850492118	294.8392311785031	24.12478634544197	6	1	2	4	5	0.20371619373188854	0.2720260539245781	0.3289841181898366	0.1952736341536952	
1500000	-2148.5973331207997	-2037.8905820689022	-110.70675105189758	-2037.8905820689022	65.22731217965158	3.4990367998075462	0.0029655528312891146	0.027403803103328433	0.0029426077667687512	4.2370874900802275E-9	0.02202471210160891	-91.82218239528231	66.1726403601855	91.69039979605766	130.35715885784762	20.598500434961295	7.952785248862919	4	1	8	2	3	0.22140113774967107	0.33004113414507563	0.28016620018049215	0.16839152792475956	
1600000	-2149.5756720508557	-2033.2229413673983	-116.35273068345737	-2033.2229413673983	51.77308788230736	3.2375863154162667	0.003224796711453372	0.14629876682453394	0.0034636043698922665	2.5875051738381126E-7	0.15239480199025934	-89.23139939640129	726.6972614221173	92.95548236312202	184.95439507520553	189.07547911579007	15.342045472247195	1	6	1	5	5	0.17852709455584562	0.3675083474216212	0.2864754505230775	0.16748910749945423	
1700000	-2149.0978539035254	-2032.7951843372773	-116.30266956624796	-2032.7951843372773	60.56272030062216	3.2884607709151092	0.0023189252719997117	0.27332386708563156	0.0029152786706059222	5.912320912435846E-7	0.2989411950933063	-93.29744601408845	85.66546039785335	131.83843175308635	240.64556130111797	25.293427250204587	17.017553617141036	2	11	1	1	3	0.21403787043694375	0.27264378795185756	0.3390784781577342	0.17423986345346298	
1800000	-2174.189225635344	-2046.4944221328283	-127.69480350251547	-2046.4944221328283	122.35116170274381	3.756993008536304	0.0015572966705019009	0.0042055050744622515	0.001556256863151775	4.638607317002152E-11	0.004372652070669085	-104.94836954550128	77.03281071028631	256.171194119796	234.34146618688084	49.427588861898634	39.956598997799254	5	7	1	1	4	0.21088042981740313	0.2856846600260648	0.3129801464562617	0.19045476370026873	
1900000	-2156.7971983009247	-2030.8767838792717	-125.92041442165304	-2030.8767838792717	100.58849023598658	2.782416991424062	0.0017894540612395295	0.1732914116185824	0.00168128775102988	1.1604030130376931E-7	0.19235763486213678	-96.94299110831213	101.82370294831107	312.4087227914479	572.0177170821363	476.8530406577889	10.052098247222483	6	4	2	1	5	0.19636360107453796	0.3186467266874855	0.3028801465882358	0.18210952564973906	
2000000	-2144.8309660376563	-2036.2719421017111	-108.55902393594526	-2036.2719421017111	55.60872805387987	4.060271747636816	0.0030122527288965204	0.09137211176421156	0.0029378388930200784	5.9115047235742844E-8	0.08269470563791362	-90.8837120511281	37.326265124010895	100.22184204560524	55.83082043586101	9.97427618153396	4.47786491340897	5	8	1	1	3	0.19332777798030973	0.3216287180671968	0.3112708486872719	0.17377265526522	
2100000	-2153.20682241149	-2032.3719387789977	-120.83488363249252	-2032.3719387789977	78.35782579672286	3.284076478744849	0.0022157235366779262	0.14785907550995406	0.0022476204486165437	1.1398265864194524E-7	0.152281938684095	-100.59610927690686	108.87607012385281	83.25840579709913	87.61873744367233	23.584932500433037	22.706904151425114	2	8	5	2	1	0.19595837177305617	0.3325211814319906	0.28712169334793197	0.18439875344701964	
2200000	-2158.9777084049188	-2036.185668198244	-122.79204020667464	-2036.185668198244	88.41524805043387	3.027713403892961	0.002145448922129944	0.17340301030594468	0.0021497277992518445	1.3430331349128271E-7	0.1691908750653321	-101.78843830702036	146.0801112523755	39.90404714599704	104.72612883666278	12.183493759315075	16.793754987291763	1	3	9	4	1	0.21260437628878925	0.3127992073418859	0.2870189305100814	0.18757748585924172	
2300000	-2159.1456648916333	-2035.82266583764	-123.3229990539933	-2035.82266583764	101.31841487620032	4.768058208094876	0.0014774454494496287	0.3021662632034764	0.0016176130933039095	1.362935705783746E-7	0.24017670895656854	-101.61360044684993	217.08581007662568	202.57051190268112	11.77322760947576	18.819943121111837	13.133411581741175	12	2	2	1	1	0.20471571367437666	0.3149574831738208	0.31861454597128264	0.16171225718051815	
2400000	-2165.133653220511	-2034.6958649529747	-130.4377882675364	-2034.6958649529747	116.5875165691501	3.429554851904613	0.0016396889121653574	0.0012627026384346386	0.0016401476885068683	5.248554904153448E-12	0.0013970519196696283	-105.88281974055073	938.5656301963717	155.27341146931846	262.227202994091	88.01483406829696	31.53143716883204	2	5	6	2	3	0.20414990673195102	0.33783679470717176	0.28325368980722293	0.1747596087536524	
2500000	-2131.9753142819786	-2026.3324359102805	-105.64287837169823	-2026.3324359102805	51.31104291417417	3.8536083528917686	0.003584496298452122	0.21883925472846585	0.003517787766563303	5.797585551014253E-7	0.21396250266113956	-85.49242791361058	70.18764569629607	237.76248221301717	41.15001345316306	8.661035392365012	1.923554719304344	12	1	1	2	2	0.20836204542363915	0.2925810569720525	0.31548653168322777	0.1835703659210787	
2600000	-2138.7543912866754	-2030.7889074498287	-107.96548383684687	-2030.7889074498287	62.00220709436896	4.16767604270048	0.0031846689855320135	0.08665856376427751	0.0031644122331274146	9.033069813941303E-8	0.09538570169931995	-90.13614591515186	101.641504340373	112.11223991161003	13.968020665079807	15.126624308637258	8.627336626720679	7	6	1	3	1	0.18794606810945325	0.34164892936666075	0.30043908553722126	0.16996591698666277	
2700000	-2154.9481742600115	-2036.1977598910732	-118.75041436893808	-2036.1977598910732	85.58781225599148	3.559566436992094	0.0022070837752621066	0.005653786122091541	0.0022013653290511464	1.6789543349707142E-10	0.005877356343856691	-97.45893827262131	117.90382995496692	125.57864141050852	77.14285702282423	140.29810976836384	22.480032150348528	1	2	1	10	4	0.2081770231033158	0.32259667501806694	0.3057239517048569	0.16350235017375842	
2800000	-2166.3429930136513	-2038.4390877980113	-127.9039052156401	-2038.4390877980113	94.48187340853902	3.055756323074848	0.001515364342496556	0.26016477775443425	0.001708239274959911	1.483440816989603E-7	0.23454741064214832	-100.18615192825818	2817.550452584516	243.95085289466476	253.65933810869737	11.927530138510084	10.930598554736331	1	10	2	2	3	0.21308701241627329	0.2861512777076976	0.3005529961763409	0.2002087136996863	
2900000	-2166.1969389226197	-2038.055298817553	-128.14164010506653	-2038.055298817553	122.72648282442104	2.7777841601866387	0.0014519708685459113	0.020546640061597007	0.0014484395593407924	4.334060915015825E-10	0.014378883463364871	-101.07161283052321	175.47848928274257	412.313365192311	1022.5090433683289	22.539830019271147	33.43168983438236	11	1	1	3	2	0.18564712335013087	0.29932150557540715	0.3063847933094461	0.20864657776501397	
3000000	-2156.0070403379877	-2030.9700867823046	-125.03695355568314	-2030.9700867823046	79.06612594421901	3.8439582719229985	0.0023380384736816973	0.07521467463142203	0.002350950821828093	3.1398111990074875E-8	0.07580388188287042	-100.04861670348072	757.8118013544802	180.0266517753525	136.31841453557843	64.89062259427958	34.983005738843175	1	3	9	2	3	0.1965096164364197	0.28048033502415687	0.31322495848588777	0.20978509005353352	
3100000	-2145.0932159367662	-2036.5104911634928	-108.58272477327336	-2036.5104911634928	53.957697930752964	2.8493002108819394	0.0031754185847610917	0.19113950499439944	0.003275764080964884	3.7969026408296723E-7	0.19508639862089486	-90.00622842657528	66.31514944783504	73.71500494485994	85.96505688093134	14.570991633159194	6.916104485091649	8	2	4	2	2	0.18233093447205057	0.3108469858948189	0.32083254092298014	0.18598953871014814	
3200000	-2155.6776244612975	-2031.705021134678	-123.97260332661945	-2031.705021134678	127.1661484389193	3.136436959824455	0.0017873939247554638	0.2739086289900304	0.0017854680267837153	2.0080301430562754E-7	0.2516338054196487	-100.89905130198173	38.25531825800014	48.355183224314416	100.67301973010139	213.16417618122532	32.46962341221602	4	3	1	7	3	0.23742252648720974	0.28369647038257634	0.29650923397511514	0.18237176915509648	
3300000	-2141.748638943027	-2031.5285365853042	-110.22010235772265	-2031.5285365853042	51.66110839527077	3.0938689614623587	0.003440138657869209	0.3232266362096972	0.0035360869625619762	1.009261243025054E-6	0.3003661049387032	-89.51943979506144	115.78618069636269	15.60670488577291	29.812051885629483	63.189993534189696	14.944408248016678	1	1	1	10	5	0.20668569950344085	0.30184160443600894	0.3068551446659017	0.18461755139464628	
3400000	-2144.468370243373	-2032.9780308231934	-111.49033942017954	-2032.9780308231934	60.61494920206263	2.6582661850653526	0.0030921255958546094	0.23927108237787298	0.0031935646188963455	5.843924125030493E-7	0.24315824641386824	-90.91204613557485	51.04400799934217	78.23361539343196	176.04081744140052	15.62442979817069	8.905880809318727	5	5	4	2	2	0.19931124858712237	0.31026927985456076	0.30116994562703414	0.18924952593128055	
3500000	-2166.3347000108547	-2033.9834662219087	-132.351233788946	-2033.9834662219087	118.59950578728458	3.3487840625528977	0.0016085063144445088	0.3133333914598517	0.0014784322578564948	1.9825185408989232E-7	0.30027408050660886	-104.50420040889934	156.8627580437556	218.10145729362122	281.7770308336137	375.2043209549364	80.29482325061278	6	4	1	3	4	0.19713611739465003	0.29220101413337923	0.3159314721332904	0.1947313963386782	
3600000	-2166.3633731221166	-2031.3710834119693	-134.99228971014728	-2031.3710834119693	96.0385981257881	3.7327428389168484	0.0018175197989970806	0.29836632808038316	0.001960773795226677	2.04999657752568E-7	0.25400315531023604	-108.1381234751155	199.4923253624743	179.72683212165612	142.71842099063534	251.42414221520227	127.3635326791579	11	1	2	3	1	0.1989304472851825	0.3176054621545964	0.3119754243840074	0.17148866617621156	
3700000	-2147.3031903636274	-2035.4847609956032	-111.81842936802416	-2035.4847609956032	74.24788382473659	2.8006311453418866	0.002807205466147067	0.10092028557595725	0.0027765996975112287	7.698120462642723E-8	0.09758770410077942	-88.47218393703267	57.73579451074261	100.18470084619183	222.18868834704162	172.44321308293803	10.367682485928034	4	5	2	2	5	0.21532162478952913	0.2930115243029586	0.29167795347951303	0.19998889742799716	
3800000	-2149.830772072471	-2030.8825541724013	-118.94821790006993	-2030.8825541724013	78.28495281640461	3.4028838238346975	0.002524320253564176	0.33326411894784114	0.002488437592984207	5.819163996635112E-7	0.32209626902456323	-95.90594669002104	133.60327706353877	244.81683366718786	118.8192832915683	30.58478318688516	9.94280603988221	7	5	1	2	3	0.20186624254033056	0.2937609071572343	0.32772912900901646	0.1766437212934166	
3900000	-2147.0923118616847	-2037.2858211840621	-109.80649067762256	-2037.2858211840621	58.03589487673035	3.2422234662270464	0.003023420441388945	0.14883851227341546	0.003151615824423672	1.301644384241798E-7	0.1148533326361556	-88.58557473854894	50.596312237928096	45.23790320587921	91.03544806297664	123.04237113431797	28.833643671390412	8	1	3	1	5	0.24372584691489524	0.28713442054555316	0.28320443894015074	0.18593529359939895	
4000000	-2142.0613185758516	-2037.2213490291085	-104.8399695467429	-2037.2213490291085	48.198590458370816	2.7409383283511137	0.0033696613029427004	0.020753021014971455	0.0033729232129117845	5.1243749949141525E-9	0.021186118961758975	-85.84540799635003	42.30550587634069	62.87267656557422	69.03981336038792	98.55601236676651	19.890296660338887	5	1	6	2	4	0.20367209370139358	0.28928687261014496	0.3157519049196558	0.19128912876880388	
4100000	-2155.0158126185565	-2028.7441016633968	-126.27171095515968	-2028.7441016633968	76.85035908955054	3.4257018047360837	0.002260099490338196	0.18078533674666072	0.002272840598865313	1.677833938114393E-7	0.17745561663190404	-99.61064519096611	160.47030300047626	138.54134144687413	279.2926773926805	324.1149539043114	45.40284854231704	8	1	1	3	5	0.20208424400418762	0.321230069086969	0.29311432204446547	0.18357136486437617	
4200000	-2161.3082855788516	-2033.6625282481282	-127.64575733072364	-2033.6625282481282	121.59471819925128	4.488380931844234	0.0015883533360093337	0.062496514774678234	0.0015983660032928898	8.627217992025646E-9	0.05838329362258723	-101.76582815284954	96.91959658144528	80.51798887309836	317.04125987330264	224.99975395597102	39.45409190866429	4	3	3	3	5	0.20976646369121826	0.28984364302602184	0.32731458221842413	0.17307531106433394	
4300000	-2145.248269408724	-2033.8293991233982	-111.41887028532574	-2033.8293991233982	53.46414796465561	3.6053021308747537	0.0026393587810650504	0.1857253826537774	0.0029629289472399485	2.4405969076841417E-7	0.17539961991795966	-92.77483165162637	75.8451431186425	80.60300244086348	47.93336750505906	11.669179088697778	15.218809123045688	2	10	1	3	2	0.18690659665307563	0.30228110175285466	0.3101834291526662	0.20062887244140157	
4400000	-2137.8848648859057	-2032.111632888457	-105.77323199744869	-2032.111632888457	60.127436946518905	3.6137615585639975	0.0030515250357467188	0.12972870905131118	0.003131569542944287	1.6913856092619443E-7	0.13444806853576258	-87.13002162742694	31.08106874074074	105.96364429440018	55.1086992102272	10.795264562316964	9.035966113098382	7	6	1	3	1	0.1924773827238623	0.32704546757966113	0.3169608146687952	0.16351633502767943	
4500000	-2151.7005304818485	-2027.0615002517386	-124.63903023011017	-2027.0615002517386	96.94111205775134	3.2739422402124463	0.0017862875378166065	0.24438121119176248	0.0017600435954990004	2.312561272053061E-7	0.2598652392651093	-100.2725465161974	29.156995021618584	33.34527140035678	134.96990562247834	280.07001095443576	20.5421586377732	1	2	8	3	4	0.19690492415258876	0.310107925985453	0.2974255973133028	0.1955615525486535	
4600000	-2152.1027352686933	-2031.5159916148623	-120.58674365383102	-2031.5159916148623	108.42964925976678	3.3601183122703056	0.001524300016920209	0.02371574594183475	0.0015269802531755249	1.2340017071827091E-9	0.022954984630702027	-102.92746108280373	61.83341366957137	176.63772041680954	12.735532930685718	10.75708858156528	10.014451379179283	2	12	1	2	1	0.21409799876763158	0.32706865728149465	0.2898173164974056	0.16901602745346625	
4700000	-2150.2356224798896	-2034.3229527974083	-115.91266968248114	-2034.3229527974083	76.14148547841243	2.980726730292789	0.002513271206624056	0.07803220335912846	0.0025336213552151704	2.570880928801657E-8	0.06331716098131514	-93.70672073293471	56.64042535748467	73.44108412083311	227.20483188837798	29.560562709853688	39.382537713660824	7	5	1	2	3	0.20022414470392302	0.2976502393056299	0.3120163999806634	0.19010921600978165	
4800000	-2166.644592002449	-2046.9714707365054	-119.67312126594375	-2046.9714707365054	82.76528051844228	3.7251484154469368	0.0026614713875672386	0.224761725028716	0.002561006625424009	2.7345909783008596E-7	0.2025893120983634	-97.82020995837064	199.0275540097936	108.40758027892784	15.79704635063443	41.58102644158334	19.782112724785645	13	1	1	1	2	0.23725286756107708	0.28957866823008377	0.3027271831989268	0.17044128100991032	
4900000	-2151.8854239213388	-2034.0165685343043	-117.86885538703457	-2034.0165685343043	82.25127133327534	2.7699632957080396	0.0021405733979864335	0.17823057285407287	0.0020962566196106687	1.3914997761846203E-7	0.1727957015259378	-94.71057367489979	120.44501640309737	83.90480858379046	227.00880195081103	12.736274890215359	25.22744497726294	2	5	6	2	3	0.1919055865655922	0.2751039842116417	0.34994025230424014	0.1830501769185239	
5000000	-2147.4168332074814	-2025.031292443992	-122.38554076348943	-2025.031292443992	113.59574157450061	3.962629793104152	0.0019430877280256042	0.23780182002427147	0.0018234238484473853	2.0882781896639532E-7	0.22976787743058616	-100.3113570497283	89.97005369556815	144.7798768776817	63.402032140642845	64.74827905066903	18.243313955337502	1	12	1	3	1	0.18607341973530725	0.33059453923208254	0.2952090802706726	0.18812296076193538	
5100000	-2149.382753635033	-2033.1479458807137	-116.23480775431953	-2033.1479458807137	99.84714973351802	3.7344288322710377	0.0018401089952345103	2.6707802007366926E-4	0.0018399522765280062	2.829634223747145E-13	2.8907937301545715E-4	-97.2119415668245	73.35912044629035	61.43308264754491	204.38109921898607	44.8062519655245	8.950238176119745	1	4	8	1	4	0.1990806463369246	0.31250755996439017	0.2952549115862836	0.19315688211239943	
5200000	-2161.19800680579	-2039.245714188786	-121.95229261700428	-2039.245714188786	92.98000310608498	3.5923778601722005	0.0019443049260778776	0.001963014766136703	0.0019435193752223557	1.4274370572135764E-11	0.0019423476207177123	-103.13055155465928	38.269513947140794	45.34198954803078	110.74073540386694	70.30065532300745	71.08028692808051	1	6	4	3	4	0.19406584235405175	0.29545021275941313	0.30880762158454356	0.20167632330198926	
5300000	-2147.2359736497665	-2034.0836089685813	-113.15236468118529	-2034.0836089685813	66.4032092034159	2.957431285645605	0.0031429290399445213	0.1690550498679586	0.0031956037255791133	2.79515455720501E-7	0.16666060830625795	-93.25997855414477	85.72436495394093	99.72570603386453	69.60913079806743	14.287657529571533	23.742982539159854	10	1	3	3	1	0.18057434854286106	0.28787003881944373	0.3340021005514681	0.19755351208622482	
5400000	-2160.1294751873456	-2033.834113724791	-126.29536146255465	-2033.834113724791	137.1912982079824	3.5075758707559066	0.0015028748075787686	0.09746380829747434	0.001481910891801818	1.8984376767668806E-8	0.09173706869809516	-103.23218820504226	57.20335583171964	84.71315132655255	136.8753762539281	208.05087500579708	31.630721559150395	4	2	2	5	5	0.21455639666132512	0.30847340725443145	0.2981237342519697	0.17884646183227157	
5500000	-2155.0118742545947	-2035.7571327677917	-119.25474148680306	-2035.7571327677917	81.54600163475524	3.096025697632173	0.0020151980147894654	0.028493475366884177	0.0020268614616871013	1.90376647342464E-9	0.021651099021421514	-97.54605261521736	175.94311612977168	250.7676532962234	136.27934863196012	44.830033186368304	9.433711047979823	6	6	1	1	4	0.17657431558373332	0.3260312971634456	0.2902153145540502	0.20717907269876867	
5600000	-2148.9050401233344	-2035.6599133303666	-113.24512679296755	-2035.6599133303666	73.69283264012896	4.156768899860531	0.0024984421138530594	0.14087391356843823	0.002416613901107122	1.0731364554428562E-7	0.13345043789050343	-91.54114983854925	77.52986843406809	49.67005701560545	170.61644762552507	16.80723123854587	16.247815013534833	2	5	6	2	3	0.21440763245427458	0.3082540465701492	0.30047725854968876	0.17686106242588515	
5700000	-2153.462511754822	-2035.3404724675975	-118.12203928722455	-2035.3404724675975	86.2420362826221	3.8560515393318218	0.0019946800366732395	0.22953835980418322	0.0021069954042081717	2.5246744757931425E-7	0.243038119000237	-92.79978215902236	102.81356191590496	47.9351682348488	116.30182407089607	284.33385324272797	24.05477115874427	1	5	3	4	5	0.19947029678607042	0.34500567081661687	0.28792184003528115	0.16760219236202928	
5800000	-2157.8325035501925	-2032.8381077940594	-124.99439575613326	-2032.8381077940594	82.76306361547977	3.150237071303376	0.002178714262645034	0.05251840991411261	0.002167184762735541	1.0292147947254209E-8	0.046785553679927254	-99.73991373734565	470.9100746055101	141.44688281500817	79.54555587328069	187.56860851039104	33.861361471946196	1	8	2	2	5	0.21139296684634376	0.309679716747453	0.3062541830119257	0.1726731333942753	
5900000	-2167.4724638177254	-2041.2187347398958	-126.25372907782948	-2041.2187347398958	86.18818314542895	3.3818844176731275	0.002183006053064943	0.02631534231630152	0.0021689981045191257	4.2118591427291425E-9	0.029797941116230655	-101.08102992941105	218.72197086211494	185.142410859203	213.73584291714857	286.31084458041886	39.99620538070412	2	9	2	1	4	0.19373231663463114	0.2689971142538283	0.33812671640286307	0.19914385270867518	
6000000	-2151.729999792854	-2039.3645566859461	-112.36544310690796	-2039.3645566859461	49.627341700457855	3.5866890495029677	0.0035457732569660356	0.04336923522072637	0.003483927845946106	2.6045582500324557E-8	0.04585131921051032	-89.57663011127445	205.70891632344373	95.14261135757042	103.62499168898712	133.7285678250833	24.735746091513185	2	7	3	1	5	0.1946597748762026	0.34130619469132834	0.29179905924049493	0.17223497119197176	
6100000	-2158.205636499939	-2039.3400589601524	-118.86557753978671	-2039.3400589601524	57.77834382530618	3.446800534900834	0.0032124358918154297	0.25611700967900625	0.0028824101209826173	5.47025517105025E-7	0.2335104082828474	-97.07909891912782	28.936885087309577	109.37960202894662	87.9182577462895	36.20154146419956	34.58260508237925	5	8	2	1	2	0.21213658983145603	0.2822872321980838	0.3098641841565782	0.19571199381387958	
6200000	-2155.6762814594654	-2035.6307206784181	-120.04556078104731	-2035.6307206784181	92.53161469483281	3.189551902267679	0.0017916580209879503	6.099487146475238E-4	0.0017917076193748429	6.976641342880714E-13	4.661947009062247E-4	-99.75820885155076	79.56081257165135	250.31985580791167	36.21831814845421	29.61939653123636	62.70327929152698	5	8	1	2	2	0.18232113863951563	0.31242319882485475	0.336363789977993	0.16889187255763413	
6300000	-2157.0807979616425	-2031.389842461665	-125.69095549997739	-2031.389842461665	101.96575022996896	3.8736012219644946	0.0017026861402343414	0.020247622735622615	0.0017108837598476222	1.0030337464579501E-9	0.018510007746573572	-102.48725555434622	201.86243176957626	186.58267360734402	157.962018170084	22.859680300907076	58.389247582686885	7	4	3	3	1	0.23599096218293755	0.2856980366324864	0.28972751114133793	0.18858349004323552	
6400000	-2143.494020760718	-2034.9998679424136	-108.4941528183041	-2034.9998679424136	64.20449985998518	2.690032716467573	0.002559988981331292	0.007463794948148899	0.002561504834564354	4.041293667437317E-10	0.007846232032733687	-92.75656145574727	75.09486277685282	92.98353247641141	23.278015203370675	19.384744619504428	6.474342585537457	7	6	2	2	1	0.20145046657224477	0.29917996858902285	0.30735516357691034	0.19201440126181932	
6500000	-2164.8270078233436	-2044.7767933097618	-120.05021451358179	-2044.7767933097618	97.16715840613843	3.069021176037031	0.002003016430347772	0.006209409775894313	0.0020034225326448266	1.3349258972914431E-10	0.005775376335502062	-98.3632219289733	122.14196700582093	125.9740824409684	299.69342990975036	37.24706528977473	19.990274934913312	7	1	5	2	3	0.17746447155599235	0.3586803285931699	0.3063493598515338	0.15750583999930118	
6600000	-2159.256590736684	-2035.1688587947172	-124.08773194196648	-2035.1688587947172	104.23066370034147	2.8702116980530836	0.0018251576197493868	0.056455674774330306	0.0018159227890087457	1.0492963096114996E-8	0.05610137127294751	-100.59933055816771	89.10173933004968	371.8920024911006	173.7377127710483	19.522788198666404	15.263150948729729	6	4	4	3	1	0.20886411852993947	0.30385359629883274	0.3017061341985796	0.1855761509726454	
6700000	-2148.1431606244782	-2026.4952258321018	-121.64793479237649	-2026.4952258321018	83.16963748563757	3.1697490435140883	0.001926237231416162	0.2073178567363059	0.002122790176335076	2.2820242857444518E-7	0.2402437975710564	-97.75276783138104	54.94247888557435	160.14676753581537	108.72786111611934	150.9306121567231	14.065321896079922	1	10	1	2	4	0.21646617827165435	0.32955398437386557	0.2810632628460812	0.17291657450839623	
6800000	-2165.990270880855	-2038.4208353234442	-127.56943555741063	-2038.4208353234442	129.6425247937014	3.2251853104434316	0.001433381644296616	0.1440096564379519	0.0014192418705393896	3.830601144573194E-8	0.13647786196358933	-102.58101125861768	71.96207796780065	213.19531168078927	433.4440758681589	49.80997904539872	13.547407499668505	4	4	5	1	4	0.1943498072957417	0.30009520990517174	0.32022940204833794	0.18532558075074598	
6900000	-2134.542534351027	-2031.5952650732024	-102.94726927782439	-2031.5952650732024	41.89444291367118	3.018971203670011	0.003690066729340907	0.40486326991401783	0.003804678215320965	2.8365623353720778E-6	0.40064821626516245	-84.31191355648673	39.541511784006914	65.06809113158226	76.17585371286005	8.746737347914921	7.6445852510586345	5	8	1	3	1	0.1736287530442971	0.3419096001600486	0.3083586171317318	0.17610302966391994	
7000000	-2132.1623142774033	-2028.1791562962535	-103.98315798114992	-2028.1791562962535	45.58267553061456	3.6098954525731553	0.0034323525338222937	0.18879585895629847	0.0036545858438785626	5.419146204801929E-7	0.21157717557469544	-85.16927622271805	31.931415805829833	33.465878472234905	27.435517225936717	74.12509614715269	7.896758409030031	1	2	2	8	5	0.19576173983372883	0.340293722659393	0.2877656844395331	0.1761788530673425	
7100000	-2151.049046148982	-2028.7680285682968	-122.28101758068534	-2028.7680285682968	74.14121929242492	3.26415857394034	0.002550799027820583	0.26125299672339625	0.0025563520398538134	3.204439842714233E-7	0.2196337650218686	-97.57819755774524	71.9856099051597	144.41740915579058	233.95211443117734	142.83253728994708	31.10033023646407	3	2	4	6	3	0.19711794923988502	0.3230967300515195	0.3050562364229637	0.17472908428562917	
7200000	-2142.0535717955836	-2030.1629983835903	-111.8905734119931	-2030.1629983835903	62.08136738589931	3.0508735719629114	0.003079977201714415	0.23227226119086505	0.0029646245111931173	4.212675466655374E-7	0.21344465898573461	-88.9192271175534	54.91277221424076	61.83108382990375	97.6354513105277	195.48904679118755	33.13542850482697	1	7	2	3	5	0.18808763762422948	0.31582140153866134	0.32482775363011546	0.1712632072069911	
7300000	-2143.3627589425037	-2032.6981513930605	-110.6646075494434	-2032.6981513930605	67.6330027857699	3.409412042952554	0.0032383541132638594	0.39604367299351423	0.0028531532170154197	7.112359888268323E-7	0.29899060679642186	-87.12947194523477	39.079826138524865	72.80314504017157	62.283001512366766	180.66632117654427	12.459459574096018	6	5	1	2	4	0.21384786625544364	0.339706085741589	0.2661791890956739	0.18026685890729074	
7400000	-2156.1973929973083	-2032.4920084562839	-123.70538454102442	-2032.4920084562839	105.48850954931774	3.497191652431272	0.0015291365929476425	0.19260726092594493	0.0016207764790025518	7.003652465645837E-8	0.1731514894955515	-99.78421181720975	134.75726448557955	410.45523722441925	79.98022065509167	30.76528798251448	18.427259867414524	10	3	1	3	1	0.19877433931709912	0.28627852998307324	0.3438010849975973	0.17114604570222744	
7500000	-2156.546592398723	-2035.311939923119	-121.23465247560387	-2035.311939923119	88.25036095116029	3.556567874505201	0.00190790219070602	0.22980821965510617	0.001954544332047415	1.865154679173734E-7	0.23191337001509865	-98.73254467101408	71.34477751311438	54.393111883297195	145.28600996726672	99.42159513700678	1.2149864471115033	3	1	8	5	1	0.21749289521218032	0.26796620269065496	0.3262199953186377	0.18832090677852414	
7600000	-2152.0872147280147	-2028.5549082141645	-123.53230651385029	-2028.5549082141645	82.05704972199777	3.3812856905125264	0.002525145790216502	0.21367067796385092	0.0023434587455197038	1.0713165327929585E-7	0.13717133258221628	-99.7563720748754	90.12623665317315	69.96448861081025	139.15566949298162	178.58105155436027	40.671092228159075	6	1	1	8	2	0.19077971508197772	0.3268864511043414	0.29903462186653884	0.18329921194713916	
7700000	-2160.91562554103	-2038.2914425993192	-122.62418294171079	-2038.2914425993192	94.15135791989579	4.308427655514846	0.002265667254811499	0.31403532346712915	0.0021290989187479482	4.723534588735092E-7	0.31704726473484757	-99.89300589315728	70.60648795535201	60.75514007751935	91.03990887697924	109.07426343910114	53.01963207511504	2	5	3	5	3	0.1968246331660491	0.2856462192823276	0.33720026928039704	0.18032887827122335	
7800000	-2145.9999487333916	-2041.5294158347067	-104.47053289868475	-2041.5294158347067	48.71099035554557	2.7716164181191307	0.003458580232665178	0.02745288135552186	0.0034703102278855484	8.227283249568374E-9	0.026179686656147304	-84.50183803632038	53.95027711545702	124.0296064179533	82.16442274620289	72.28200434846025	11.51501973926162	4	1	3	5	5	0.2123644624397757	0.31071660550236563	0.3001180254536084	0.17680090660424735	
7900000	-2160.281264716655	-2042.89202962251	-117.38923509414509	-2042.89202962251	77.95031097532772	3.0012556303346307	0.0024312592136621664	0.0559699038093603	0.0024245425559017487	1.3258950854094802E-8	0.04777354855694914	-94.57682038415541	64.46193054670749	146.15020551402583	117.66689502380854	169.62610546549374	19.117228987456798	5	4	1	4	4	0.18488283750244403	0.32525569816039945	0.3092650152469405	0.18059644909021308	
8000000	-2144.341916451253	-2041.6162653721565	-102.7256510790966	-2041.6162653721565	55.31153769939614	2.854246310497725	0.003631984928418251	3.215134459664957E-4	0.0036320145890277383	1.7372718586384422E-12	3.629003313987518E-4	-86.32495504736364	64.59611476251013	40.53350659792932	136.20284909358745	5.247425134709738	7.190614413329757	7	3	3	3	2	0.1949871447701103	0.2969794357489029	0.34299415885078954	0.16503926063019445	
8100000	-2159.4646541559578	-2034.6540030261106	-124.81065112984726	-2034.6540030261106	108.52012536345713	2.962498636640031	0.0017797689825152885	0.14516603691867827	0.0017409931384903593	5.567666131760069E-8	0.1364714514618206	-102.27746777624206	148.7493054987756	213.2253431583104	144.34183698737564	49.12630882603268	10.947739094196185	7	4	2	2	3	0.18087431218096348	0.3388076471902367	0.29012607704727494	0.19019196358152207	
8200000	-2154.7425737834888	-2035.0118968307881	-119.73067695270055	-2035.0118968307881	106.18058976430557	3.1013005879232876	0.0019248462482313918	0.4203689654973617	0.001764810358147373	6.444943917058111E-7	0.41368080587941397	-98.5199638761018	134.72842731099274	109.72525141641906	94.74080324265134	6.990422601460497	11.000361490510894	5	5	4	1	3	0.19843388455906968	0.3124290532765284	0.28783169175795514	0.2013053704064438	
8300000	-2172.9100239326767	-2037.0638017175118	-135.8462222151649	-2037.0638017175118	108.05935176531506	2.917438471285985	0.0015600783298670208	0.004069219058927386	0.001558191355517459	4.72805955552348E-11	0.004411369760246937	-107.89451180746576	415.0233283386071	330.6699610702942	1188.2442494199474	61.4442143517444	52.76464050749598	7	5	1	4	1	0.20922022448418	0.31392512748771306	0.29566567344200356	0.18118897458610045	
8400000	-2144.547434937742	-2032.8393611862023	-111.7080737515395	-2032.8393611862023	72.60060995635261	2.8833488839640213	0.0024683717698222364	0.03363821571447065	0.0024952988230638063	4.919057782159615E-9	0.028351707853901974	-91.5150112777654	127.14238802841776	59.468064591290265	184.76739551755318	11.40562263345393	5.643322234112619	1	7	5	4	1	0.20615124653441713	0.31262606142232385	0.30574359548334373	0.17547909655991223	
8500000	-2155.9744224223778	-2034.6494533261273	-121.32496909625027	-2034.6494533261273	85.95838292073014	2.7329654349740395	0.0017337303300064715	0.06434358467840326	0.001697290303020683	1.3246875065618965E-8	0.06727542806140907	-97.85560642681587	142.9282865231604	224.16742431368507	288.80245201323953	74.85464380312794	5.852213567291516	5	4	4	1	4	0.1923573572889416	0.2800291660398481	0.3194095051507532	0.20820397152045397	
8600000	-2141.10173881225	-2036.318868845306	-104.78286996694408	-2036.318868845306	50.99868047293772	3.387392469411321	0.0032472869525699767	0.03408841714398328	0.0032765037065249194	1.2157762414805331E-8	0.03396560172927196	-86.85471159588451	75.03904976126147	38.44854240654623	105.07585159052462	8.207966000757933	6.109107544706135	10	1	2	4	1	0.21402546856984683	0.30020132189992627	0.3041019118036501	0.18167129772657375	
8700000	-2154.4495047623195	-2035.549346474683	-118.90015828763664	-2035.549346474683	115.71538308361886	3.0403221470759094	0.0014675381527816656	0.018317270245647815	0.001457950256020102	8.369621898961155E-10	0.019770287581057228	-99.37080385612566	94.93739140832187	214.84466106259205	35.60035500380954	21.205418978525323	21.916010902469335	6	7	1	2	2	0.18749606482628942	0.295584185526651	0.33509778385139494	0.18182196579566165	
8800000	-2160.452885828133	-2031.234705194692	-129.21818063344085	-2031.234705194692	112.8236727483641	3.9841912072623336	0.0016531193603844987	0.11854489388145997	0.0016131375135601425	2.312465145701213E-8	0.09394907332839908	-103.76312784503207	226.5829387464052	120.4028104855183	294.8234234244887	42.14134353715831	61.684379714078005	8	2	3	2	3	0.20508022706776355	0.31562883337523767	0.3155901947683448	0.16370074478865101	
8900000	-2145.301600139604	-2042.5512474660231	-102.7503526735811	-2042.5512474660231	58.5792928189742	3.1464984787744372	0.0029557983017860345	0.010841383219864666	0.002956392296757339	1.0737867793451865E-9	0.011066130514223678	-87.81646268535475	44.866543376589476	74.93662661012205	3.2388478777777054	0.9853043462159086	5.60359235557098	1	13	2	1	1	0.21060098667323757	0.30332608758367635	0.30280357618354625	0.1832693495595369	
9000000	-2154.2167475352185	-2028.2398261053434	-125.97692142987533	-2028.2398261053434	95.26225499786631	3.391013104864024	0.001892449121768622	0.3174761788744107	0.0017494499275699776	1.972915181194577E-7	0.2502428784315737	-100.52260934637664	45.05256243408557	113.85836957880882	180.56363811758703	268.8026670202179	33.83646001033009	1	2	1	9	5	0.19873628401205182	0.3025097786386605	0.32934008370008216	0.16941385364920242	
9100000	-2153.013964702382	-2029.839658044149	-123.17430665823325	-2029.839658044149	101.02091014129476	2.8291530110447063	0.0018140550687405946	0.11170393600012418	0.0017906091884205499	4.519001558789317E-8	0.11710430197924565	-101.01494609044566	136.77277134450955	137.7296292354241	173.69530322047214	19.093146187570706	29.456473923375146	8	5	1	3	1	0.2080982578751626	0.31816822707637926	0.3004944274005493	0.17323908764790563	
9200000	-2147.3743128304513	-2033.4982206737595	-113.87609215669164	-2033.4982206737595	53.32922895766715	3.181608597409155	0.003618848816187669	0.22055686153814752	0.0036757487083860373	5.55442397747059E-7	0.20299168498641026	-91.65617476431086	58.037139470484036	87.87350889152117	103.77128739934193	39.95393229622211	84.65751197301437	2	9	2	4	1	0.2041997373882481	0.29510409409443505	0.3151488526936602	0.18554731582365336	
9300000	-2166.285213152122	-2034.6230727834356	-131.6621403686866	-2034.6230727834356	125.43733565153458	3.6583395933761875	0.001562634232646874	0.01484910702198091	0.001554533095499411	5.589071901250643E-10	0.01516546260842836	-102.69302732985388	761.5779076237244	136.5506665681973	98.25888717653962	455.0639071439532	32.48320841829888	1	4	2	7	4	0.1869643132805228	0.3498112955738773	0.2748625495422647	0.18836184160333197	
9400000	-2150.0859914954835	-2031.340344121569	-118.74564737391465	-2031.340344121569	74.41419739708294	3.3792085001324548	0.002502971089363517	0.005441045435870193	0.0025026259835145073	1.5018855684700174E-10	0.004900763010883438	-94.0190046138512	84.01480280142219	115.47773262841557	251.0202150021803	482.7127017948607	22.504056471503418	5	2	4	2	5	0.19092840356253027	0.3381016799945454	0.30883070683395597	0.16213920960896516	
9500000	-2155.426369942929	-2038.5370734988824	-116.88929644404668	-2038.5370734988824	58.3057157852072	3.8144906194634394	0.003121522483596208	0.0043218967021091195	0.0031171233293106663	1.776672795129798E-10	0.0042737305180707685	-94.14869683541876	148.32402549614886	214.97983553653145	99.27619446727822	165.39654316004945	26.670228237444956	1	1	8	4	4	0.1830305099077707	0.2936521058377743	0.33540786546775225	0.18790951878669948	
9600000	-2157.955632771328	-2039.747971453585	-118.20766131774292	-2039.747971453585	97.17937570652867	3.102856774606571	0.0016291002651790923	0.020467836567424676	0.0016343281828530805	9.600445181226724E-10	0.018930918102228557	-100.47003410068896	150.62448295389856	188.92497041265668	14.173985875117399	4.281075650794631	9.771728634458835	7	6	3	1	1	0.19038399339564266	0.30577013126204816	0.2837759191872005	0.22006995615510538	
9700000	-2155.7595919050063	-2035.9856862716613	-119.77390563334488	-2035.9856862716613	81.72412067839986	3.595173511112079	0.0019341813578490445	0.05754088928756073	0.0019352640109571524	1.251402970623682E-8	0.05899841039523714	-97.63533721790186	157.54977662470571	195.92220686429678	67.25670612599262	83.03188968151439	8.75033071451326	3	5	2	3	5	0.20454656157492818	0.3091367205687101	0.2887505724360652	0.19756614542029308	
9800000	-2164.4423374449066	-2038.9908482336398	-125.45148921126697	-2038.9908482336398	69.27975996493561	3.6331321855516845	0.002981402727874139	0.2540929161043873	0.0028583797891849247	6.084446257252016E-7	0.2694277378718675	-98.33009873537733	52.480964798284454	23.408282815951342	86.32672089216182	273.71097185805456	622.6703930624917	1	6	8	2	1	0.22208497977539	0.2698990223219949	0.3397271535911461	0.16828884431146568	
9900000	-2162.7455560102026	-2040.2062391871852	-122.53931682301716	-2040.2062391871852	80.39406754508003	3.6721715690324066	0.0023338800749269574	0.036434145494823274	0.002357608202831515	7.82696909819393E-9	0.03773633095633822	-99.27009556040703	79.54486888025829	248.9990261652597	200.77845864318567	41.598821675147384	36.55368681718684	3	2	9	3	1	0.2128282431181292	0.3126888234559459	0.28297353609615267	0.19150939732976893	
10000000	-2153.5520625661793	-2031.152113172984	-122.3999493931952	-2031.152113172984	52.62557544605466	3.7603190849430326	0.0027538194080552044	0.45015992262287635	0.0031797084054211865	1.8981469579651926E-6	0.4893909168019299	-95.15178107252589	103.59345430777394	165.9421630095213	394.7514852450593	74.73278326381565	88.01860692239595	4	3	1	1	9	0.18946136290978935	0.30395832005908474	0.3022566150696208	0.20432370196150176	
10100000	-2153.473665790616	-2036.5047287743485	-116.96893701626752	-2036.5047287743485	48.165779292978634	3.8231741607293896	0.0035399922397376556	0.04378468491971975	0.0035242299276631688	1.858946292165515E-8	0.038349355434471585	-94.68464348137557	103.11508070500932	43.690766295709054	37.4798488324365	86.9271646414395	212.71003434349976	8	2	2	5	1	0.20923710576088092	0.30063814586844406	0.296637904977341	0.19348684339333064	
10200000	-2146.254581353859	-2041.5861376958853	-104.66844365797374	-2041.5861376958853	56.12225802239986	2.9885915828682275	0.0035845883207517642	0.04562727450158788	0.003595977005496098	2.00871564726848E-8	0.03979395436901363	-89.13009025095785	16.554801052090923	24.160822835007256	23.7594642788443	50.53070992703393	12.036202569111712	1	1	4	7	5	0.1625559362268446	0.3107392442271856	0.3358299072283777	0.1908749123175887	
10300000	-2162.0824623118083	-2031.3901078957563	-130.69235441605207	-2031.3901078957563	107.20286737665985	3.5763313594567245	0.0014636506497659155	0.13726891518593368	0.0014848130395555769	3.5386546944228355E-8	0.13096734873025587	-104.59181718803136	121.07770815650194	399.1303122825306	163.12491808973618	110.27223885670075	60.65114071858413	10	1	2	4	1	0.2026319990486471	0.3164719760273474	0.29860936820645595	0.1822866567175463	
10400000	-2151.4608734639473	-2035.2052493925457	-116.25562407140161	-2035.2052493925457	97.9347459219568	3.349202109366695	0.0021296369750126226	0.014803276836557126	0.00212542717443289	1.191718150998194E-9	0.016202117004603812	-96.18494821932958	112.56166922614868	97.61920720904544	189.88160581336592	4.403596962944373	9.292791178084627	9	2	2	1	4	0.2028941593598275	0.33260684368095933	0.27798449367691136	0.18651450328229865	
10500000	-2144.2599462572157	-2030.3537615016364	-113.90618475557942	-2030.3537615016364	59.45187417933995	2.7435270686664706	0.002714956480707012	0.19233298412043293	0.002625705024880195	2.537943083644892E-7	0.1825396105178913	-90.50884988297337	91.33634570605292	194.05653422798585	257.802840222197	9.25253341981309	18.819013229243655	7	4	2	3	2	0.21096361006392206	0.3215318142848864	0.3029135460144711	0.16459102963671718	
10600000	-2156.122235080168	-2029.9607598438677	-126.16147523630026	-2029.9607598438677	98.17607251120324	3.642706489772437	0.0018684373999389775	0.1381512247212694	0.0017806807897806191	5.959143628346329E-8	0.1330350267424088	-101.21206159703932	466.0127347934279	86.87505851240658	159.96781313951843	94.77602716995266	12.612046754349533	1	4	9	1	3	0.2063484624202991	0.30457240417653114	0.28959895941283603	0.19948017399033066	
10700000	-2149.030514448876	-2036.1955285938077	-112.83498585506855	-2036.1955285938077	54.60771487486474	3.901457666102196	0.002954021960094876	0.18881706794868416	0.0031008604807857615	4.0404954619293623E-7	0.2115660421633971	-90.37963179435712	179.08689335017002	85.67199944323824	116.95218077302786	64.61311724592353	8.188065093885434	1	6	6	1	4	0.2034197825874174	0.2986442472712619	0.3071669854224989	0.19076898471881867	
10800000	-2166.4859197248893	-2036.755290430509	-129.7306292943804	-2036.755290430509	97.99964055238117	3.7437708168541595	0.0017176877802128508	0.08473453096684903	0.001720870131943349	1.872197278376614E-8	0.08054705379280247	-102.18049922124553	95.77701338981254	196.24093762195076	266.53416321063304	598.9057716079117	16.452793070845168	1	2	9	2	4	0.19947699437708016	0.31488151531097586	0.294539384181652	0.19110210613028875	
10900000	-2145.8948380229663	-2035.1868481190704	-110.70798990389581	-2035.1868481190704	59.10020766638516	2.9645126034745535	0.003228925035061005	0.22555137824842986	0.0032036252514873074	4.2716661545795735E-7	0.20325208647779414	-91.08278611676839	32.214445531467604	40.30029525812354	82.20391994627721	53.12467398183937	33.19794176668347	7	1	6	3	1	0.21139937103049805	0.3033025461425972	0.30088660036880205	0.18441148245809943	
11000000	-2151.5070702426983	-2034.9121049964715	-116.59496524622668	-2034.9121049964715	80.79984034160499	3.1124892066606686	0.0023105629764867837	0.19830491168716166	0.0023287729286665727	1.975290190424419E-7	0.1883795668036217	-94.24655962374521	71.28817064358246	37.549891740495504	69.06166207652535	167.05237043290353	14.929354503875775	2	1	4	6	5	0.19039066057023796	0.338457318592581	0.2983206750589362	0.1728313457782417	
11100000	-2169.156009921111	-2035.0956183377427	-134.0603915833684	-2035.0956183377427	95.69954710967787	3.5611412566568053	0.0018207525094667881	0.7600935019974625	0.0016821820163418764	1.8990135332309253E-6	0.7849633073846048	-105.35813256896496	205.34420682237052	173.54003917580414	440.7288574192468	89.6447467641183	46.65805425832352	3	7	3	1	4	0.20369496514398944	0.2846077357378171	0.3267796579648598	0.18491764115333048	
11200000	-2160.25499555885	-2038.807507623567	-121.44748793528325	-2038.807507623567	89.22669865689382	2.761028957135649	0.0017246010399796013	0.0903806251201569	0.0017200592852932577	1.9246509744310958E-8	0.08034829958247774	-96.26218214267148	225.48602898909073	67.0978519461387	313.0721460615286	43.637923018845136	14.209249719043022	1	5	7	2	3	0.19330912742147124	0.30716333765083215	0.29682396756854523	0.20270356735914827	
11300000	-2162.0396522769593	-2043.4329681803808	-118.60668409657852	-2043.4329681803808	77.28808505666859	3.4559072653067946	0.002596087544425845	0.009051090062892335	0.0025976789070339076	4.820091282657041E-10	0.008460847565643827	-98.23256727931862	371.34116214530906	119.23163177441295	45.778155330081475	26.233181737867074	32.205317111888654	1	12	2	1	2	0.18994577187262143	0.33538448372619195	0.2931023310830813	0.18156741331810217	
11400000	-2143.4937954603392	-2032.0539163768765	-111.4398790834626	-2032.0539163768765	60.89442440274865	3.4124424275072784	0.003175739250893681	0.15768388535632022	0.003341748202940355	3.477849262387847E-7	0.18293360443260742	-92.38035498590112	48.253539259585715	101.10621674522804	68.19530493788004	23.098206574470975	8.481676125015836	9	3	2	2	2	0.2154028221198521	0.32376070498922793	0.2656839705834959	0.19515250230742098	
11500000	-2159.1795195924465	-2036.886040106729	-122.29347948571744	-2036.886040106729	108.9014463613004	3.7589909838745723	0.0016867548388275336	0.07028547974659248	0.0016799269706065764	1.330577965499381E-8	0.06740675477979566	-99.26572334322074	131.13994472372266	193.26453803832834	317.712650831141	19.834505818088484	14.221605532714726	3	5	5	4	1	0.2319944650101738	0.31269077317474747	0.2911623195525845	0.16415244226249123	
11600000	-2152.725861807773	-2038.3773925441128	-114.34846926366049	-2038.3773925441128	82.40840846549227	3.7404496302134	0.002370922334867505	0.004016743154719914	0.0023712611635992665	1.0748517041765095E-10	0.004374797088639405	-91.8669327145636	202.78790941093126	65.42619369468414	112.7944259455999	190.62484608775424	18.197940688124508	2	7	1	3	5	0.19907741033381188	0.3094297659167719	0.31948870174355065	0.17200412200586254	
11700000	-2158.1853029581325	-2038.7281913158804	-119.45711164225203	-2038.7281913158804	99.92670498085617	3.119051345511687	0.0016896926371493548	0.03622104523924574	0.0016932686407892252	3.981876935357257E-9	0.03716922265087109	-99.27712495291719	31.129417942474713	88.10521377736247	139.64559424109274	48.14548852571974	23.825785741382102	2	5	6	1	4	0.17799329405539213	0.3242746903875191	0.30557003706086583	0.19216197849621997	
11800000	-2146.9516445454165	-2032.4446082674272	-114.50703627798936	-2032.4446082674272	58.708212346590905	3.768325981892738	0.0029903611367246923	0.1389332763686504	0.0029705266363717164	1.912230243318322E-7	0.1452288981045073	-89.66278873330182	97.01923559250653	75.05331935009451	58.75916333816032	250.55856045664518	24.16851007303927	1	3	8	1	5	0.22541203025502127	0.3000981891446231	0.29104653008378806	0.1834432505165645	
11900000	-2154.9287747176954	-2035.4493556660318	-119.47941905166381	-2035.4493556660318	86.53434280249456	4.6666154719140245	0.0021838114721417262	0.0015095167590650066	0.002183136076538814	8.242997541734574E-12	0.0013148668486240788	-97.53380484747142	120.53263852372756	241.2952525857308	246.10664816429156	67.6706769309248	11.18471969663914	9	1	3	3	2	0.20178606767106466	0.2913614175499726	0.3260618732358724	0.18079064154308724	
12000000	-2150.48274748748	-2038.1112175683077	-112.37152991917252	-2038.1112175683077	74.72357601158762	3.1032798670710755	0.0027301628407575217	0.005526361310213693	0.0027304153765118134	1.738674613186795E-10	0.00483050979846322	-91.71454999166903	130.9001154126398	101.60907470551919	82.47468329452349	125.14018448546206	16.818936137183165	1	7	4	2	4	0.21154844014772875	0.2872355259953996	0.28917856835272915	0.21203746550413946	
12100000	-2141.495400181095	-2031.8358786357985	-109.65952154529647	-2031.8358786357985	51.289387215655054	3.416559438473559	0.00345083386495394	0.09654722849546711	0.0034753190675360494	1.1621656518992068E-7	0.099200446673986	-88.83584691514862	129.1158022600464	45.87515587281912	25.506199215042383	74.62364651813337	31.337269924878314	1	1	5	7	4	0.21454660558086422	0.3310559657761291	0.28909815222077406	0.16529927642222952	
12200000	-2164.7753580156927	-2035.2204657253815	-129.55489229031124	-2035.2204657253815	81.95363927797175	3.4295424440497775	0.0020833260879222983	0.10650604018552846	0.002170465772142302	4.9481312270539205E-8	0.10441987684481896	-98.50580748449346	48.47735804506344	122.89875894683205	971.7997218319539	198.3300465680175	23.050583945877026	7	4	2	1	4	0.20195436027776292	0.29937954592693644	0.30802090528877013	0.19064518850652737	
12300000	-2161.357457192563	-2044.3219540276914	-117.03550316487134	-2044.3219540276914	73.58473751001168	2.758503325632391	0.0023902847888801343	0.17566687822695418	0.002345563507271903	2.1709191737755018E-7	0.19860089186537502	-95.33545306725566	35.84156370880962	69.34116612212895	115.67414974183674	113.03892937964766	59.239203884862455	6	4	2	2	4	0.2112677264528841	0.31043600291495443	0.2840159684942454	0.19428030213791297	
12400000	-2150.984385602847	-2034.364210350634	-116.62017525221306	-2034.364210350634	74.79995459008788	3.5729853334790005	0.0022770782499585336	0.2587021349706353	0.002497563101677827	2.772272536057192E-7	0.22578233613448265	-99.57691914301448	65.0720044650369	58.85488846892145	8.646210894346618	9.546172006145104	15.752260829602093	8	6	1	1	2	0.2131373837741022	0.31730080723508675	0.28643080126259124	0.18313100772821658	
12500000	-2156.6763704215905	-2031.3071969740306	-125.3691734475597	-2031.3071969740306	106.01284967320227	3.0272623793812845	0.0016184286449102481	0.01212518143973558	0.0016138375502821067	3.6401581151138693E-10	0.011834489420063916	-100.28631976241219	98.49935198682199	112.1106482446102	200.48730168622876	503.6167009091032	32.4852215137567	1	1	9	2	5	0.1773808382173155	0.3366926787717224	0.30781411892359034	0.17811236408736866	
12600000	-2157.9053842484213	-2034.2334321964952	-123.67195205192631	-2034.2334321964952	112.13086245704892	3.101990673044749	0.0015623411939388837	0.03673512861612624	0.0015773802785445659	4.5240945179856255E-9	0.04269880298328997	-101.69482032220031	74.51583962190054	170.40362755173678	246.71184685164877	12.940238429050954	20.737117472615477	3	2	8	4	1	0.18594975169129993	0.31770673630871255	0.31095287419225853	0.1853906378077257	
12700000	-2148.395864671119	-2030.1783203530308	-118.2175443180879	-2030.1783203530308	83.20170965047252	3.6867062167246045	0.002038223487545783	0.30381569239596473	0.0021133802411211623	4.111667465630677E-7	0.28796468030436223	-97.32345478441042	109.48055008768563	283.967073824619	30.772872238520662	5.883948941748243	6.67183996528475	12	1	2	2	1	0.2108845509787872	0.3095427992341748	0.2953503797455447	0.18422227004149014	
12800000	-2141.1578665380243	-2034.1393040287542	-107.01856250926997	-2034.1393040287542	56.04562723880381	2.9850681592929402	0.00340623341261893	0.30514473452860214	0.003564727129490433	1.1900896266023994E-6	0.31955335010557295	-86.47762941713196	97.09010134529332	104.73424742569604	157.49000578634104	5.760843061473796	5.263465758623947	2	10	1	1	4	0.21403796769411387	0.3273350828727366	0.2635007599101131	0.19512618952303312	
12900000	-2147.910744532393	-2040.4395723351495	-107.47117219724343	-2040.4395723351495	66.02224779966144	3.412654360973447	0.0026357828118059013	0.03630675074711804	0.0026125374454922853	6.589405758200145E-9	0.03102084991044157	-87.1726211395848	67.85567496407025	71.63395374505566	232.11881506783766	13.778246575036139	4.241060959609396	8	2	3	2	3	0.15896150925620356	0.3060925716574941	0.3246798839241103	0.21026603516218856	
13000000	-2151.122171236353	-2036.140168912002	-114.9820023243511	-2036.140168912002	74.91371337699229	3.7825889523796996	0.0023564218664671108	0.07352289722079333	0.0023573276492348163	3.561989787152178E-8	0.07896385568534717	-96.86647030058853	105.93541270225849	103.04990252994352	100.09881981343189	4.729079039184645	2.8427659911146725	8	4	1	1	4	0.19405398413065764	0.35092351358220497	0.2929906093133875	0.16203189297374634	
13100000	-2152.4449825301854	-2042.4095513697712	-110.03543116041416	-2042.4095513697712	58.15402475799111	3.120025616024514	0.0030966785413459514	0.06526417841482927	0.0031615805218942945	4.2284339438709004E-8	0.06632967541097474	-89.90557705371295	68.53805118621663	112.73572357504526	133.16095163689297	30.367999331040963	14.777458071792585	4	8	1	1	4	0.1903067837956533	0.3501654540285154	0.2912097024567896	0.1683180597190381	
13200000	-2154.95372307332	-2037.1285189509078	-117.82520412241215	-2037.1285189509078	79.96690258395815	3.0812629036224037	0.002286234718402417	1.6771422542433164E-4	0.00228629944502233	1.634464180384555E-13	1.7683079629029637E-4	-98.72221339214451	90.69911164320645	111.8749305124925	173.4670985512742	52.47220774208632	52.11361953120405	4	6	4	1	3	0.19969892998622182	0.28272369040368894	0.32032357607110823	0.19725380353897742	
13300000	-2167.9316652085704	-2038.4358527286854	-129.49581247988513	-2038.4358527286854	110.38960963931422	3.0220212882818784	0.0014817030756136104	0.004282561074445853	0.0014799932215742097	2.8279741888793995E-11	0.003589050399563613	-106.69936006471116	322.86675186737705	273.85810976912785	267.5327040516665	30.337665973770175	31.33923991648285	6	2	6	2	2	0.1871988334473339	0.32799011445798015	0.27389606145532125	0.21091499063936114	
13400000	-2146.9218138500046	-2026.6041805721563	-120.31763327784815	-2026.6041805721563	68.58640209245183	3.0676213364516642	0.002983152266429432	0.3993164436690587	0.002728129176978088	5.805628249075216E-7	0.2782256900446067	-97.00087714376102	51.41283717878017	46.271315955067685	90.71906662479029	160.0475730104881	95.98901510961238	2	5	1	7	3	0.21035907237346702	0.3087293702391111	0.2910116736941382	0.18989988369327998	
13500000	-2152.565378656015	-2027.7306105783462	-124.83476807766878	-2027.7306105783462	103.1327943112642	3.387184883860778	0.001536882158745267	0.26732503312668593	0.0016273352551139676	1.8605588420971563E-7	0.28177104194519353	-101.14785914182892	162.97037917209812	217.03154365393397	154.70601212427425	4.081779083304105	13.169975478300486	6	3	6	2	1	0.20394126707262794	0.30018924851599604	0.3098346973659264	0.18603478704544596	
13600000	-2139.790657977758	-2033.2083187514409	-106.58233922631749	-2033.2083187514409	53.47995059008818	2.739429550872322	0.003383267765544069	0.31010845747387933	0.0035529460480804814	4.7386737098807916E-7	0.20342014537326314	-85.84389152575818	23.412374342158884	45.15293693542918	140.4885688712996	38.48105200437179	14.846375554181682	7	2	5	1	3	0.19456386141221937	0.2911760992588419	0.32411276863665106	0.1901472706922841	
13700000	-2149.4597887082405	-2036.7532036509226	-112.70658505731794	-2036.7532036509226	65.0333765761792	3.305302862338255	0.002715644249923012	0.06748817428050728	0.0026826698169918344	2.5975621692549466E-8	0.05956315047099564	-91.95286252238556	56.332581546052964	92.59364765829132	101.02681753231585	94.1851305899856	13.731346184345222	7	3	1	3	4	0.1993403393462241	0.3100599659084776	0.30780984613117063	0.18278984861412403	
13800000	-2147.364293278075	-2026.6931595490657	-120.67113372900894	-2026.6931595490657	74.61855864506683	3.445407447158536	0.0023535745874198595	0.2132550030192269	0.002281301383281769	1.8389397304240623E-7	0.1764449366427287	-96.06320079782702	81.94816584864438	141.27194494542297	341.4193670021913	42.285728573443905	36.14866407995248	8	4	1	1	4	0.2159108065539297	0.32388167338831697	0.29006510958872916	0.17014241046902054	
13900000	-2150.576699551393	-2031.1117108203816	-119.46498873101154	-2031.1117108203816	88.63510235891896	3.144212850954109	0.0022637410800913217	0.205149424227575	0.0021987714739167006	2.1222896714945468E-7	0.21193626463338805	-98.11926007321483	62.35766421359935	70.51493619582796	125.37373746187494	26.140231133260926	41.97316711524758	1	3	9	3	2	0.20209274789013335	0.32132073196969335	0.28574142143358	0.19084509870658978	
14000000	-2141.6626307219058	-2030.2814109427613	-111.38121977914457	-2030.2814109427613	63.07611094529674	3.031113411122117	0.0031633954269373876	0.3837763775305844	0.0033081735828876624	1.226763525623301E-6	0.3363590666773707	-90.94986737215729	67.11258892311149	57.12142791194032	46.35082298606864	64.83178576249347	11.750939955802739	1	2	2	9	4	0.20320989625384692	0.3097892586358626	0.29359258470447847	0.19340826040580855	
14100000	-2165.992975565194	-2039.2483678969786	-126.74460766821525	-2039.2483678969786	117.44293835049218	3.286248179493196	0.0014467523506867675	0.12496386931782859	0.0014506769007057243	3.3954337156080543E-8	0.1284555457278194	-106.91044517289407	239.43072868373596	82.25260295641725	12.360491965588068	25.098682329159637	14.784217653317922	13	2	1	1	1	0.16958696110022586	0.29797160448560445	0.32953430499793657	0.20290712941622974	
14200000	-2148.7707955014944	-2032.4304714794375	-116.34032402205686	-2032.4304714794375	83.16246004929671	3.7321508673244206	0.0023122986318652697	0.003258671264383266	0.0023153948127513277	6.004755653443015E-11	0.0033485645217515366	-94.44049193623587	192.95072601497176	51.93650030132599	76.75363243407934	178.3279085771965	11.230402745832098	2	1	4	6	5	0.1853370098267404	0.3009530162400307	0.3183391950598625	0.19537077887336296	
14300000	-2159.7001148603886	-2034.4000048805374	-125.30010997985134	-2034.4000048805374	109.7970026738769	3.3658127057921163	0.0016317339755135716	0.0758826519760674	0.0016074575198283347	1.4553273123939607E-8	0.07463953748764592	-101.66555536996127	101.2894993049433	149.74968530447532	287.64360893822607	95.96509043166586	13.92383619234241	4	3	6	3	2	0.17724803670656072	0.311613089825143	0.3491641886430307	0.16197468482526214	
14400000	-2142.804166648026	-2040.909978441786	-101.89418820623993	-2040.909978441786	56.232678763720116	2.894532336225308	0.003671736931397114	0.04457930051770843	0.0036621326697648007	2.383066260084609E-8	0.042264776197502005	-81.58792935526252	42.76972121345494	73.65440760930139	240.46960279604056	7.353906348756407	8.861254842338703	8	3	2	3	2	0.18001730237380692	0.3346360222723136	0.2972691784232112	0.18807749693066486	
14500000	-2160.146698810759	-2036.241937929782	-123.90476088097728	-2036.241937929782	113.46385406586431	3.1943621135618443	0.0015652504448522213	0.04473819217110433	0.0015579759844486874	3.788578799424221E-9	0.0392959814432493	-102.30500671401278	189.20988890587802	283.0012710515969	37.67744712958021	41.06858459255227	20.65222595420197	7	6	3	1	1	0.20599950761355054	0.3122839593900086	0.2940809711003598	0.18763556189607775	
14600000	-2145.813656775851	-2032.7329685188467	-113.08068825700411	-2032.7329685188467	64.78006913612886	3.167373526527532	0.002819779080793652	0.03675780564360183	0.0027983649980764373	7.96814793072299E-9	0.031872579930893125	-91.21827613976899	44.79970525375051	105.40401871640317	220.0855414182791	81.17898481210523	17.697151332938798	7	4	2	2	3	0.22136888679888506	0.30441512188825054	0.30166439247909593	0.17255159883376522	
14700000	-2153.462793204209	-2033.2931599812666	-120.16963322294252	-2033.2931599812666	74.65207964174643	4.264769356102914	0.002624635178942633	0.26205040353466696	0.002425864384247252	3.558725555747496E-7	0.23473282539867324	-96.46183753158962	79.63982020652811	131.3311861862591	355.0115408032491	14.908227915063078	7.092040331956459	4	7	2	4	1	0.2083379088608085	0.30306470775897293	0.30952030171488865	0.17907708166532676	
14800000	-2154.955695193019	-2032.356509519972	-122.59918567304696	-2032.356509519972	82.64819823149024	3.785525857817573	0.0019872176954961974	0.1683491401096312	0.002150967643473008	8.314523160275898E-8	0.14083470028302042	-97.17418073476546	75.27279728716657	66.42710404802827	353.2851546476581	41.696123820796956	26.566514762272778	1	9	3	4	1	0.1976435818497682	0.3396836750817376	0.27758688852056984	0.18508585454792115	
14900000	-2160.0186740577747	-2034.7945598095846	-125.22411424818988	-2034.7945598095846	93.66260463465265	3.4651008703848842	0.0019128069674336826	0.11626427098682414	0.0018238387873657322	4.4607270588093404E-8	0.1113107911136056	-99.0025901372958	117.31251178032075	468.76308395336287	189.25237889976458	96.54868915855387	19.062887923993124	10	2	1	1	4	0.2066049996587481	0.2994773259980279	0.31587543018785175	0.17804224415536898	
15000000	-2149.462132829813	-2032.6396690840033	-116.82246374580961	-2032.6396690840033	73.92697604792762	3.6493342227892085	0.002498310431755135	0.015577958646975856	0.002514896238969239	1.4353567525927905E-9	0.015146413989513068	-95.3899502612432	56.8364085869068	151.74864579500004	14.7760734201893	44.67586853463566	69.40747593650387	4	11	1	1	1	0.19486991438202764	0.3446658233722685	0.2721332174424241	0.18833104480327656	
15100000	-2157.6705156027706	-2032.4143359775287	-125.25617962524207	-2032.4143359775287	91.79616801809541	3.2664529899042987	0.001966058248001001	0.09171993914867949	0.0019602532830618217	1.855615347495198E-8	0.06987712684493343	-101.96521711373764	503.6883639460028	147.23887689011258	102.41663729746963	52.59126221692695	20.041674150802393	2	10	1	2	3	0.2037417008703213	0.33968877879649284	0.2880494863406466	0.16852003399253612	
15200000	-2143.5593758388286	-2035.5564580271607	-108.00291781166794	-2035.5564580271607	59.3183817556506	3.6366228665602525	0.0030666732095144616	0.09940460519681586	0.0031676605585249803	1.0961108374395274E-7	0.10662065261299668	-86.51651853713611	18.383544743898266	19.750087583735027	84.37336801885763	16.69385369004986	72.18535185952972	1	6	6	3	2	0.23758249043093455	0.3067657838729124	0.2793642440024069	0.1762874816937429	
15300000	-2148.3555646710206	-2030.971628056763	-117.38393661425751	-2030.971628056763	85.35327245456673	3.704005116133479	0.0020287661905329536	0.10170069015309173	0.0020764991601791355	2.8716018902464616E-8	0.08274797956112422	-97.04567367301858	24.328419043465193	77.91180537880106	148.11014397893445	19.28619907284213	15.587005681672219	1	8	4	4	1	0.2055969117977552	0.31926376203532747	0.28988476338956476	0.18525456277734936	
15400000	-2143.2260398931744	-2038.589138572375	-104.63690132079917	-2038.589138572375	50.17594151643263	3.0392062966431728	0.0032796563128598705	0.11318265771477073	0.003363638324192353	1.51096838252896E-7	0.1171770137682846	-83.53989693854606	31.226387681366262	68.30705814504894	95.43927777095269	135.35021884957473	8.96749703826119	3	1	2	7	5	0.1968262399187829	0.28631575549019683	0.3287450063462732	0.18811299824474392	
15500000	-2141.783989290828	-2030.9708500349377	-110.81313925589025	-2030.9708500349377	57.553514113816455	3.1930639622556796	0.00290723626122233	0.3304418739005857	0.002875179956929314	5.318557662779787E-7	0.2485906970145855	-89.2583497165485	43.06310173949899	92.60568629131105	167.07042137880651	14.647154524503238	15.897307345050395	5	1	8	2	2	0.20668145780066563	0.29122634668385783	0.31849890704902234	0.18359328846645112	
15600000	-2149.515289411229	-2031.7666415734707	-117.7486478377584	-2031.7666415734707	87.2162760627886	3.391550175232729	0.001937711099558802	0.19927190766407016	0.0020337936072565683	9.119797723867577E-8	0.14911309906889295	-96.30031877331868	131.32298891501205	102.01553396788971	146.44677771949216	21.190716392066925	12.892007745833626	2	7	4	2	3	0.2055355417002161	0.30155098732248664	0.3439799084274454	0.14893356254984874	
15700000	-2160.755182292523	-2031.8906357283734	-128.8645465641497	-2031.8906357283734	95.66637184125148	3.361441221577404	0.0019033246964132331	0.1899465557709186	0.0018703775372574476	7.365182456525958E-8	0.1453638302394279	-100.43246101037852	500.24655604947407	106.26602126106056	194.16231609802563	392.7013062975088	10.411740869963662	1	8	2	2	5	0.1971684641242893	0.3337748814608417	0.2715637133496823	0.19749294106518359	
15800000	-2141.2083564196278	-2040.907612403262	-100.30074401636597	-2040.907612403262	55.541289328909166	4.613104692809251	0.0031592765910632295	3.948914746080201E-4	0.003158660607149697	1.482482429432054E-12	3.8543351913486343E-4	-81.47864875627405	37.006574232688905	116.56577941853041	214.72531358125764	5.895671415426827	9.556739491149008	5	5	3	4	1	0.2111899993287087	0.32748344491843334	0.2876345426382638	0.17369201311459104	
15900000	-2148.0506818304175	-2027.3794362977274	-120.67124553269035	-2027.3794362977274	68.28226986330421	3.7023997893666087	0.0024143362846739424	0.15762306941600393	0.0025088385893656585	2.0442815531198732E-7	0.18343293740870448	-95.48592646583566	68.37115952716725	122.40122757999964	241.16474319360327	246.162448786067	51.104126270379965	6	5	1	3	3	0.1727110298084455	0.35771244450448714	0.27251566702992974	0.1970608586571344	
16000000	-2150.0602714315464	-2035.66198965082	-114.39828178072635	-2035.66198965082	79.55278420987419	3.614851793253364	0.0023901752259434224	0.07471647687082997	0.002355080584601154	3.1727658049197025E-8	0.0752578273664522	-91.96096145881968	61.83334597595956	110.27435766855851	342.8544943801078	22.384152762747625	5.002246307837041	7	3	3	1	4	0.19712384254218462	0.32531740197227527	0.27896486904960666	0.19859388643593037	
16100000	-2157.6069996549045	-2036.5127356293585	-121.09426402554598	-2036.5127356293585	94.64887988283823	3.139699557463224	0.00197272348578024	0.03751195352838508	0.0019672052065473878	5.962639273962476E-9	0.03937092846486759	-99.3556880256574	171.40571475697064	72.34582596248433	171.21504157056057	14.262808888758656	24.430541670271197	5	2	7	2	2	0.20023751495049436	0.3136276856953124	0.31141037431130414	0.174724425042886	
16200000	-2156.880226620897	-2035.8265472644205	-121.05367935647615	-2035.8265472644205	69.96999748743823	3.063968941464797	0.0025354442160532517	0.1981168572312698	0.0026214609026937287	2.583061722319849E-7	0.18882882982496094	-97.89829091821666	136.49877179498105	62.858146588256275	148.36727546413508	85.35288833064318	33.74857313289094	9	2	4	1	2	0.20119504935011132	0.29561219345145046	0.2895034883234945	0.21368926887494066	
16300000	-2147.6708624158405	-2028.804183050978	-118.86667936486256	-2028.804183050978	76.81254191397613	3.8702690180430652	0.0025211152230558715	0.15337832482048713	0.0024345590180222705	8.55389919319462E-8	0.11674222156636962	-95.13551068030525	84.3916743245262	54.21336098070491	142.12669543211587	9.274619051008633	40.58743467139266	9	1	3	4	1	0.21677464908576213	0.3027474982251862	0.31732856415650457	0.1631492885325441	
16400000	-2147.313729455109	-2035.540184565027	-111.77354489008208	-2035.540184565027	69.07668370908186	3.3520831252729337	0.0024713171005137226	0.16163921999997674	0.0024593557851992293	1.8623040788734538E-7	0.17236852567037955	-94.98336101187294	67.13107682517366	75.47758769415947	35.1076176557121	5.136530206921291	6.515611897020435	5	9	2	1	1	0.18983184667814088	0.3511665079182285	0.2651136956743945	0.19388794972923326	
16500000	-2162.2762197363436	-2036.3135462243185	-125.96267351202509	-2036.3135462243185	115.91000231836112	3.386317633904233	0.0016566823269799319	0.006671975509523714	0.0016553032469127447	1.4191867821205968E-10	0.007204581624939181	-103.11775263487432	227.61648695639545	127.85761348320192	170.44465467716114	143.59891798489667	43.60730931071767	1	2	9	1	5	0.174754293206731	0.3130715183794402	0.3133672815463148	0.19880690686751104	
16600000	-2167.068811234737	-2034.6986507318375	-132.37016050289947	-2034.6986507318375	106.46324483798197	3.5649062208046893	0.0018101504541136412	0.13643463882475876	0.0017478289670992161	6.064632066391514E-8	0.13593171175637758	-103.44529115995532	87.15332459909098	158.18695122824946	285.7254998811073	837.1384791302513	174.6236950368977	7	3	1	2	5	0.19580578251170985	0.28296941253462016	0.3293471440620419	0.19187766089162503	
16700000	-2152.501624684368	-2034.08249395795	-118.41913072641809	-2034.08249395795	78.02972373924996	2.7191015062527804	0.002222528427654275	0.07724792014037789	0.002201839210641593	2.1721639497289733E-8	0.06614008168139776	-96.89141475483785	74.34500442089693	117.00475609521001	119.41932982018437	16.072104673631888	44.83421848861389	2	4	7	2	3	0.20276949709740935	0.28766881290718493	0.31705145040761984	0.19251023958778282	
16800000	-2171.7833503442434	-2043.7517278669382	-128.0316224773052	-2043.7517278669382	132.98725743788629	3.891023360968344	0.001495922338407057	0.1340654717338634	0.0014638948233011663	3.7493899696098647E-8	0.13204650583095598	-101.95609128560514	241.85618111722798	230.23795342402298	495.867108837453	15.069035183691495	26.112129292630936	2	10	1	4	1	0.18443602217843108	0.3083466714775258	0.30623007301021526	0.2009872333338248	
16900000	-2166.510519511673	-2029.501533340414	-137.00898617125904	-2029.501533340414	146.64331817450196	2.963781804115969	0.0018310479942717994	0.5907956208116015	0.001536405883192442	5.090449905583154E-7	0.4607918247725585	-109.40962762115936	275.55552402907045	332.64074234656323	391.084953634232	34.41392862994717	39.12150001011204	5	5	5	2	1	0.2142379864788084	0.3230511397487664	0.2961723280949314	0.1665385456774907	
17000000	-2161.4948348396033	-2036.2751151644245	-125.21971967517891	-2036.2751151644245	111.57951400455529	3.9192872578236453	0.0016825735533212362	0.08077787668089506	0.001712849398379667	2.356352668925572E-8	0.09187920277170988	-102.82534775244642	79.3036193567773	65.22202568297428	90.49737522668485	166.59668165795637	48.352065986836806	5	1	3	4	5	0.17773251219759287	0.32769292334647737	0.30860328759631145	0.18597127685961523	
17100000	-2143.95700773889	-2032.0586690092557	-111.89833872963428	-2032.0586690092557	59.65339976980723	3.3592369360537004	0.0026105346561924305	0.28711118759888393	0.0027253674580857566	6.911714994088032E-7	0.30445951312296804	-93.2391809337836	62.10740085003202	114.51144626878073	45.03220532187428	11.188226768538577	5.634197482299891	7	6	1	3	1	0.2086620790398189	0.31337462783643627	0.3010258552886273	0.17693743783511437	
17200000	-2142.147872915773	-2034.0686698589018	-108.07920305687095	-2034.0686698589018	51.83404792009987	3.3471434337976076	0.0035732256536154163	0.19319046289185568	0.0034781920994988794	4.861687136807275E-7	0.19893838053918408	-87.80540625862473	132.9580005900207	72.32865250094228	100.48055430786401	21.755237529492163	7.743316349637025	8	3	2	1	4	0.2250832862974572	0.3163163982266135	0.28712487290200467	0.17147544257392153	
17300000	-2147.3545079726314	-2033.1016295018048	-114.25287847082649	-2033.1016295018048	68.80703649497775	3.343026093913391	0.002562941809747112	0.3422359507790051	0.002909786787526298	8.28994439589918E-7	0.3211234985287338	-93.96320893792988	62.61690794162777	62.17095345520989	78.67258780986695	34.78803634273974	20.924113564924937	3	4	6	1	4	0.1737016074018359	0.33188348572127213	0.3175846733825199	0.17683023349436885	
17400000	-2147.0517520043636	-2023.776654891423	-123.27509711294054	-2023.776654891423	109.40822259243947	3.209094276523456	0.001552005041584685	0.12289114674596535	0.0015071114226193792	3.8225373051183425E-8	0.12586342736114303	-101.35887839867831	77.05052402353228	110.19104040089293	223.23285716986342	30.88354033564519	15.898551243253424	7	3	3	2	3	0.18903688865396157	0.33721070184628826	0.2912464217903891	0.1825059877093578	
17500000	-2155.126559820313	-2031.084193718964	-124.04236610134919	-2031.084193718964	75.59556968442446	3.487056784994269	0.002552008114073761	0.3026807625114848	0.002331192908307003	4.093935769522365E-7	0.27781962713159003	-99.26175642334996	91.45716409386111	215.64879798467177	185.92794095679096	55.9819049499637	58.5705610284006	8	4	2	1	3	0.19740375240884583	0.29928135923214266	0.3023925711296489	0.20092231722935938	
17600000	-2156.5769244463236	-2041.6951627263595	-114.88176171996417	-2041.6951627263595	66.90234899118387	3.813943961680923	0.0026467441178854383	8.208610991337135E-4	0.0026464054341778856	3.324517952631376E-12	6.889688128262181E-4	-95.42566138919916	122.00433987639107	144.88117761950983	139.46619561877182	20.138915803812935	29.898830127704027	4	9	1	3	1	0.18499982327093917	0.3411320272930037	0.2971527931167742	0.17671535631927973	
17700000	-2163.5051297509276	-2038.5647748466595	-124.94035490426798	-2038.5647748466595	85.02298378983987	3.0028565795820117	0.002313537030480345	0.03531451878605298	0.002273159262805971	6.357559236150172E-9	0.034860023354263844	-100.00049746418972	247.16771008434378	127.19094895503555	263.7212070179427	189.8937945402784	46.066232490608556	1	4	5	3	5	0.18285428201054743	0.2961490932852836	0.3200929423243026	0.20090368237986314	
17800000	-2141.311443223915	-2037.4427899573288	-103.86865326658601	-2037.4427899573288	45.122085934614645	3.473563019789873	0.0032210693585674175	0.28273478419105263	0.003817273966971683	9.288490455829979E-7	0.2756019143114345	-84.02909332913352	21.61971429671248	38.779069935024104	40.104835452779206	93.79275093069771	15.572135157983109	3	4	2	5	4	0.1872091583599185	0.31481490600991857	0.3165872219907431	0.1813887136394165	
17900000	-2147.553556387833	-2028.8056841609844	-118.74787222684836	-2028.8056841609844	94.4870550763126	3.3019706083006604	0.0021142786784554618	0.2899100431593851	0.002191258394848542	2.49533631769892E-7	0.23895226593887353	-95.84328597725136	192.0016770106302	61.575702641874805	161.12915761549746	23.226161227283168	12.0400584322149	1	6	7	1	3	0.19629441044097962	0.301605541567995	0.3175331720366073	0.1845668759544146	
18000000	-2151.4618511036197	-2031.6155048112992	-119.84634629232058	-2031.6155048112992	84.84255328227752	3.4037594456657354	0.0023497388320069244	0.16550816471017527	0.0023956316851570583	1.7396073685094836E-7	0.17441890752814282	-96.33366816513795	139.38308929696115	60.200306616949675	169.94545081413224	48.234023801799886	52.953256250325225	1	6	8	1	2	0.21209694178537716	0.3085415144994494	0.29438643844690526	0.184975105268265	
18100000	-2154.737314359501	-2033.176262851865	-121.56105150763581	-2033.176262851865	100.80899501511838	3.9282597825460246	0.0018566806079056415	0.14656534373215865	0.0019564371618782657	7.302495718965112E-8	0.14337256577099733	-99.29403325732193	134.02506159094875	339.4753310037906	49.107406964402976	20.622995021152157	13.780621998542587	12	1	1	2	2	0.21693012197129194	0.2976138318139842	0.2995389314049537	0.18591711480976694	
18200000	-2159.2101533401014	-2034.214012355888	-124.99614098421334	-2034.214012355888	109.96025791399664	3.182699191146839	0.0016107048772361228	0.05955786998487945	0.0016191224396229229	8.350084210799222E-9	0.05657072919444606	-101.18117045509076	59.50479809099986	59.08976883743662	166.54154944064166	300.10848167848684	18.56323795646406	2	4	3	5	4	0.18173674897017766	0.3254870153263715	0.29160343935671895	0.20117279634672874	
18300000	-2158.6412150396927	-2042.8319471370442	-115.80926790264867	-2042.8319471370442	79.67912519972391	3.484578160007884	0.0022507448233202937	0.02132009492359088	0.0022708713348153576	2.535074637622615E-9	0.02224776335362686	-94.90844690909923	71.57341230466419	262.30693044266985	9.038954883146944	2.8564484392123073	14.06806568291983	9	5	1	1	2	0.21170619173603694	0.2982079175347709	0.318922022445292	0.17116386828389704	
18400000	-2146.1117658520975	-2029.678896590746	-116.4328692613516	-2029.678896590746	69.33914312753095	3.459881293771772	0.0023571063358613815	0.19451908090107434	0.0024397867231323927	1.533616031719638E-7	0.17002072860270634	-94.95341536837796	112.97805758974043	103.43520732742653	164.64890797191754	18.374606029665216	12.693911171819149	9	2	2	1	4	0.19573298860126317	0.3006130227410086	0.2995363750053432	0.2041176136523819	
18500000	-2173.1195487070845	-2045.0605659329228	-128.0589827741617	-2045.0605659329228	111.11618285333543	5.042738323689545	0.0016941504922884266	0.08971480353660867	0.0016937023731140343	1.3283606638141044E-8	0.06821587685971087	-103.26095335509126	340.339746017289	222.9531216947586	278.0845404549652	10.297233654495484	19.779604291624178	4	3	6	4	1	0.18387806854891967	0.2947764114774865	0.33150042209470315	0.1898450978788876	
18600000	-2159.6150644298104	-2032.9769151635678	-126.63814926624251	-2032.9769151635678	106.99968252476044	3.5815867323356305	0.0016669856625271815	0.13879808305703853	0.0016818084468735533	4.455952035843872E-8	0.12748758242852212	-103.26450210702723	115.33321978240062	183.78514249895886	202.1609503280031	50.2110312774193	34.97220875237682	1	6	7	1	3	0.19133669272903273	0.3047347122183683	0.3202011360352068	0.18372745901738916	
18700000	-2164.827550479846	-2034.000308479374	-130.8272420004723	-2034.000308479374	114.35928890508742	4.133425486331635	0.0015549007110116852	0.14799353819789796	0.001500005646124445	4.216526882431408E-8	0.14057945490800297	-105.27346838414054	412.54395283277694	124.84976058283557	171.09237128653746	108.52517569507137	56.01320585861814	1	2	10	1	4	0.20134027256385845	0.330144397605595	0.30840260936305863	0.1601127204674849	
18800000	-2167.4291784406696	-2036.9121017935793	-130.51707664709025	-2036.9121017935793	134.9519207594559	3.0346143884451053	0.0015398393408156425	0.09797504376856978	0.0015536484870320682	2.6782113844788327E-8	0.10419773854304865	-106.42430201205339	88.87827755433504	65.09195069629787	202.81028578196123	189.06137401752645	49.27919394208271	2	1	5	6	4	0.197037115409408	0.3640842721204286	0.26881393559214184	0.17006467687801854	
18900000	-2164.885139311738	-2039.9624560822028	-124.92268322953524	-2039.9624560822028	111.84321848915665	3.429947842160849	0.0016249064559164807	2.846075640258513E-4	0.0016249130253456268	1.1308822036651931E-13	2.069569448982691E-4	-105.91119779230607	356.8869668591372	185.22912526732406	19.457867260883937	31.706716774875904	25.963599731460842	5	9	2	1	1	0.19489880975303575	0.31734883253051294	0.32895621922675966	0.15879613848968868	
19000000	-2170.193499118194	-2037.3492262458105	-132.84427287238324	-2037.3492262458105	113.49206403388257	2.681436036712995	0.0015482821147110696	0.12173080895082004	0.0015740678159459607	2.9926246137632324E-8	0.10821607098773012	-104.55857131037925	849.6791706466398	120.62595940512355	266.1388899513202	257.34457673456654	44.236978607288854	1	7	2	3	5	0.1985071755024182	0.30916682390470646	0.284354497620803	0.20797150297206934	
19100000	-2159.7395670559504	-2029.9395674275124	-129.79999962843775	-2029.9395674275124	112.60136132146322	3.269170194443984	0.0016025537170797689	0.16282716986608115	0.001543953029779758	1.0451187463296159E-7	0.1992517473386146	-103.53278798280844	123.66803473914425	269.09572911502977	112.84908589938712	242.15401008273264	60.032040962884	4	2	6	1	5	0.205408038387051	0.2928641562675684	0.32269645270960834	0.17903135263576928	
19200000	-2143.566546001058	-2034.1563108287726	-109.4102351722856	-2034.1563108287726	55.3932500953405	2.872803949105804	0.0034358574067837517	0.11424929979801224	0.0032625415104210872	1.722431309122507E-7	0.12033554257232937	-87.10093656822207	91.75222352768368	124.31003033803411	315.2082698580179	5.606983511332656	9.307667174101912	7	2	4	2	3	0.20359782241853466	0.3189672063719136	0.3042210268861576	0.17321394432339118	
19300000	-2143.1794106270377	-2034.949384200147	-108.23002642689045	-2034.949384200147	48.7974856904145	3.3292968957014564	0.003380712415809009	0.0795945980858401	0.0031965066534207255	8.037107758330489E-8	0.08527949960246425	-87.63669362981064	47.83682065058695	72.36957658025449	200.90224186305696	28.40522110348353	5.425133421579548	9	3	2	1	3	0.2058810828617624	0.3143444193282288	0.29671261759026535	0.18306188021974049	
19400000	-2157.5270783047226	-2038.0641347974724	-119.46294350725023	-2038.0641347974724	74.91574230728507	3.751803283361611	0.002297584021268353	0.001085244072423703	0.002298600002926775	4.333457629261397E-12	9.058692461017099E-4	-97.94776768070697	164.94095681881694	94.1240456776752	149.0084767797412	168.594569747469	13.641353742878922	4	4	5	1	4	0.19375062191581438	0.29626124433575507	0.32356149854383154	0.1864266352045962	
19500000	-2154.105789400255	-2032.8404752987046	-121.26531410155062	-2032.8404752987046	71.0288671402134	3.1994460777764866	0.0021758977848054233	0.3151324149168429	0.002486438373554205	5.77340213114152E-7	0.32772584247779324	-97.24672430096537	87.92296412669107	101.36439449130457	228.06945300823557	71.87453412328202	36.888113001809344	7	3	3	3	2	0.21450348876390773	0.3173025982241568	0.3028638170633852	0.1653300959485475	
19600000	-2147.7085620509515	-2036.1683448099093	-111.54021724104223	-2036.1683448099093	56.959568521113056	3.8967687050139186	0.003078844158566051	0.22769071656248435	0.00350421259119465	4.948979982044278E-7	0.2135337784171173	-85.20416492002683	482.12858624742597	29.832538004847912	35.954852070024046	153.28903608677183	11.68972399906737	1	4	2	6	5	0.19071410944472172	0.3024761805673563	0.3238649887595361	0.18294472122838312	
19700000	-2150.7477896274945	-2042.1466761376116	-108.60111348988308	-2042.1466761376116	53.98473027107138	2.268398052335159	0.0030348877565051914	0.29278970367829493	0.003311431739894436	5.265348226820537E-7	0.22928588345228815	-87.53266459110927	63.91281942556208	61.682814472205884	38.025658182524545	98.3325478178645	15.774204152749572	2	2	4	6	4	0.22011136987420865	0.27780550786148706	0.29003215648571473	0.21205096577858687	
19800000	-2163.5605714201397	-2033.124101025958	-130.4364703941815	-2033.124101025958	117.45617872079482	3.7451026769638402	0.0014712122768777433	0.04579921704239854	0.0014808570482353486	5.303359575632294E-9	0.04998871081189062	-105.04078959892178	105.255510373483	208.38014446811798	298.0427413321004	255.19698996284856	35.281377025736845	1	2	6	5	4	0.20842801815474216	0.32697953067792596	0.30930073942694136	0.15529171174038783	
19900000	-2142.11753676428	-2048.7529679999598	-93.36456876432031	-2048.7529679999598	40.91689689683727	4.183807894948758	0.003595324135524386	0.010946894051599333	0.0036065928438568304	1.6464986046823127E-9	0.011260790269342283	-77.77247863784596	61.77013425794566	63.48609051393852	69.75668147081194	1.039103199394097	2.3719137891759643	1	11	1	1	4	0.19156738670096363	0.30589929955993755	0.3053996204707887	0.19713369326830732	
20000000	-2155.22854143002	-2033.3735523892055	-121.8549890408142	-2033.3735523892055	113.56668617524213	3.5589797559627083	0.001571316527697399	0.0912284899741822	0.001576837960620654	1.921895900786985E-8	0.08688114209510918	-96.94878839394252	62.000194858237215	111.38898530400633	170.1043645479741	353.2708666775867	20.98469989895804	7	3	1	2	5	0.17508664978367156	0.30208555717051877	0.3273144833433015	0.19551330970250533	
20100000	-2148.978324373168	-2041.2603499886486	-107.71797438451968	-2041.2603499886486	76.10268052504546	4.1143567586880065	0.0026312315421196096	0.00377474147247579	0.002634748605790535	6.964219280648803E-11	0.0031709394690799075	-91.2030611496655	84.4101742133646	191.5847576248612	3.428536666119377	5.640492601955126	8.667463297448	5	9	2	1	1	0.17777607429280756	0.3230137166703605	0.30384221602529154	0.1953679930115375	
20200000	-2147.34626707808	-2027.9974346205188	-119.34883245756106	-2027.9974346205188	78.4223556247465	3.3793481430559513	0.0021159232458470203	0.19133019564292306	0.002481199943840988	2.352220100259578E-7	0.2128468689190313	-93.99437368036276	105.60170198405528	87.37796811800352	370.95634409643685	70.5609879545861	7.80779019976078	8	3	2	1	4	0.1885458929212532	0.3115806769991233	0.3182325058032132	0.1816409242764074	
20300000	-2165.0279902655766	-2031.6003951731684	-133.42759509240815	-2031.6003951731684	125.4093947425245	3.187872069730887	0.0018319817360245363	0.4752555866418034	0.0013968225836950476	3.3455684421531417E-7	0.3736784449881676	-105.60727094517289	190.67546905712803	136.96764692592188	547.1851707814191	37.19779632299797	21.63132621646658	7	2	5	3	1	0.21726150992415827	0.3185701761505945	0.2749537105583998	0.18921460336684454	
20400000	-2137.747596078977	-2028.9456750399418	-108.80192103903505	-2028.9456750399418	61.33370114702188	2.9229366664966356	0.002955088187176079	0.19638367424723072	0.0027577328286632805	4.4295812345364873E-7	0.2324757063643573	-85.44615618564146	31.094368265059703	70.62143631152877	197.06409369593985	166.48117988530996	5.707503867078784	4	3	4	2	5	0.1972534594949925	0.32489811969172855	0.30244341648583	0.17540500432744605	
20500000	-2158.8548931438454	-2034.4619464302066	-124.39294671363878	-2034.4619464302066	98.5967872633933	3.6220440230945123	0.002128414236975682	0.032888173945820234	0.002126722766461096	5.153074883839496E-9	0.03395640599872021	-102.88229451757422	75.49454054174272	187.80059541697344	109.53761899900039	48.8620820603585	31.827867273164962	2	3	9	2	2	0.19118545202012002	0.31797516224400524	0.30709012485266485	0.18374926088320692	
20600000	-2145.868390761977	-2029.2761046082974	-116.59228615367971	-2029.2761046082974	74.32411964386347	3.408568967811212	0.0026957349378447016	0.3269352041949169	0.00247545107946718	8.100847270425664E-7	0.3315461623335797	-95.8184608081527	170.32035497537711	274.63293311464923	13.158803926395596	7.043507761136973	10.762715903171394	11	3	1	2	1	0.20568474152250818	0.3002436703683096	0.320864311947461	0.17320727616171822	
20700000	-2156.6165481096095	-2036.0707410493364	-120.5458070602731	-2036.0707410493364	80.85732695044064	3.772437269745852	0.002175971651822435	0.06198228995515985	0.0021480353937528523	2.1922015366949533E-8	0.0679317553693368	-98.27672338495076	119.73152593220935	74.50868995089814	180.78427448818488	29.360135188628803	38.44634966461409	1	9	3	3	2	0.187888465334316	0.31015753074812613	0.3195312768569083	0.1824227270606465	
20800000	-2155.639328139803	-2025.008455421791	-130.63087271801197	-2025.008455421791	108.20673057402705	3.355274507418496	0.0016893118439886318	0.12226025026254977	0.001692537775462374	4.6701343670999175E-8	0.128668427717186	-103.6502245580482	101.82725384166363	226.67694165159645	277.6018203511411	26.66623911450016	112.81847212905635	6	5	4	2	1	0.2070006077615279	0.3038417368244728	0.299924143568294	0.18923351184570228	
20900000	-2142.984103961462	-2033.3252938198668	-109.65881014159507	-2033.3252938198668	50.5490532165222	3.8391761066981545	0.003353868203456491	0.2020541025826269	0.00340521660044318	4.0594074564877377E-7	0.18412072534252133	-88.21473178639829	48.915292738962286	37.82217252505146	79.42420306168331	120.65710979559297	29.996850506844062	2	3	1	7	5	0.19649768305468623	0.31695115186978096	0.3292900907411131	0.15726107433441666	
21000000	-2157.5544673624677	-2039.7517062316938	-117.80276113077392	-2039.7517062316938	70.58962091765594	3.6562791575733584	0.0024728041191572894	0.0347332291492823	0.0024349567429371457	9.046174780232357E-9	0.03864642226860693	-96.57706942794323	145.39035670507232	59.610783723993116	45.45473144174857	107.0357076556187	26.45349212416543	2	1	6	4	5	0.2066508607555905	0.3090863132169087	0.29439504680721007	0.1898677792202876	
21100000	-2161.25591543867	-2032.23585586755	-129.02005957111973	-2032.23585586755	69.13140421711081	3.2682026167122182	0.002130944253846064	0.28292436686136035	0.0020321224416702723	2.9997901836352595E-7	0.2713738927835712	-100.85526481836952	84.92944491699531	119.83417000333154	116.29181551148014	528.0731032720588	77.40063871810797	4	3	5	1	5	0.22229503495320524	0.3075871075725437	0.2905131320449557	0.17960472542929237	
21200000	-2157.6834019052217	-2044.5052422795245	-113.1781596256973	-2044.5052422795245	100.56486909604612	3.4040374018732433	0.001962118276454317	0.010035027002621029	0.0019627785888726972	3.4276728455762784E-10	0.00944844489158102	-92.7624732682758	62.932271006927934	89.61537973673451	243.4467869471148	13.067152168865723	15.443264168748069	3	7	3	1	4	0.21339445095134243	0.2717111108071692	0.3381401677810707	0.17675427046041473	
21300000	-2164.4163439139807	-2039.6005010757885	-124.81584283819198	-2039.6005010757885	94.93836226973141	2.738767755053527	0.0021516897482266976	0.12231060913430168	0.002100700472169834	7.746961024040327E-8	0.13333081220022086	-96.79632377719815	148.62621471947773	42.6261940046662	195.26093224936741	477.80936410400886	47.5364052923126	1	6	5	1	5	0.22258484083617536	0.2851675648161791	0.30071102597623717	0.1915365683714054	
21400000	-2151.996440640691	-2037.0418805221266	-114.95456011856476	-2037.0418805221266	60.226540451796545	3.5000915896552347	0.0028026155053460485	0.24659050510934033	0.0029586664309852015	4.82006517270433E-7	0.2437972098572858	-91.00413025506255	322.14172384316686	88.77306852795643	97.03094212575301	94.46844315299373	12.128793601155747	1	9	1	2	5	0.22584394279274028	0.29684633465221966	0.28996891192689617	0.1873408106281409	
21500000	-2142.689925792733	-2034.7701366989688	-107.919789093764	-2034.7701366989688	48.88671045171497	3.4602824288918446	0.0033495098125347917	0.09681422765543442	0.003378515731170835	8.8465076611273E-8	0.08775164332949753	-87.92017318311842	65.43701282805812	89.00423551170674	120.10167990612709	24.311905977264793	18.789823369356633	7	2	4	3	2	0.17723806281552604	0.33584001629995236	0.31528555332893327	0.17163636755558534	
21600000	-2143.9834548346485	-2031.797681375607	-112.18577345904154	-2031.797681375607	65.61044670958772	3.368048966684324	0.0027919674472575828	0.09295671935191875	0.0027130889385643757	7.886211653005769E-8	0.10091868219894379	-92.72752235863481	80.59483761164603	140.31888474458518	93.90485147110378	20.538414474911864	2.404383153373316	7	6	1	1	3	0.18491898461188497	0.32952611381138025	0.2843334562505295	0.2012214453262023	
21700000	-2149.5454533569387	-2037.4006610369308	-112.1447923200078	-2037.4006610369308	54.25933618152371	4.213811386198996	0.0034897907734246186	0.22636527655986521	0.003410018892692753	3.5806101437307507E-7	0.18700167368804327	-87.89938673782362	49.9710194275373	75.29611866638943	114.87353989842099	260.98244379513744	8.800202740335134	2	3	5	3	5	0.20682034894404483	0.3024700542138144	0.3120553741952202	0.17865422264691774	
21800000	-2149.467111271326	-2039.651790883807	-109.81532038751894	-2039.651790883807	49.86195218807987	3.4941341892526596	0.0035185836583066094	0.1091011144664043	0.0034002814085956363	1.14517445356118E-7	0.09725439158682038	-83.44164848432601	71.1674568388459	246.97467411449156	457.58345622387895	143.1866883779065	3.5990050765112245	10	2	1	1	4	0.21308182616687157	0.27596199795193044	0.29750801516323316	0.2134481607179621	
21900000	-2150.3486428975752	-2031.3355946891836	-119.01304820839178	-2031.3355946891836	83.45208013204261	3.4931283996970905	0.0022380459331096244	0.26001331253270177	0.0023880151077402627	4.246351323599103E-7	0.2781200128141194	-97.25961882529779	76.93707008396004	173.34529443772266	111.26638968328311	21.692774023997686	14.222043658529385	2	9	3	3	1	0.20208579723990433	0.32881812892485546	0.301729761499323	0.16736631233591445	
22000000	-2159.76185210138	-2030.296366548875	-129.46548555250502	-2030.296366548875	123.57627972428213	3.28334414273452	0.001557506322424606	0.283672614831718	0.0014178989285968144	2.1556202699932132E-7	0.31350046102676377	-104.24705935612198	91.79253543527157	95.74227076454564	168.86098121279068	248.79137611210228	70.35873544292384	3	4	3	3	5	0.20513591782787066	0.32619409635105534	0.29940720216771743	0.1692627836533537	
22100000	-2164.3013615918653	-2035.8089179432159	-128.49244364864953	-2035.8089179432159	98.88538721599724	3.1576487116189114	0.0017309520915129515	0.0979948612376726	0.0017378399999759802	3.048141703880415E-8	0.10205561150774105	-106.34403266458304	106.91624090189892	143.65633417620697	63.12770493895595	94.39679687824714	44.887666368278914	3	1	3	7	4	0.19699810010361463	0.310916961130257	0.3396814429578331	0.1524034958082924	
22200000	-2153.2725804262636	-2041.6948747863125	-111.57770563995106	-2041.6948747863125	59.784098724970654	3.2144136501346607	0.002818079248326594	0.05449621666334812	0.0027638698485557495	2.5500603828337564E-8	0.05643933767680857	-88.30723336312228	61.540998076155944	58.46447034677603	163.77780427148778	246.90278910006955	17.378064112075556	2	5	4	2	5	0.1910149082463337	0.3262651511464496	0.30333645340889503	0.1793834871983189	
22300000	-2160.8431684196753	-2031.6059765309712	-129.23719188870425	-2031.6059765309712	102.65930456807746	3.201714307635241	0.0017197823325312124	4.3773928882942146E-4	0.001720044768704357	3.4091693608118817E-13	3.394750893426026E-4	-108.63022760577918	219.5720595402956	96.13226660812504	156.7920649975215	98.03934001839261	25.943985693044667	3	6	1	6	2	0.19149596422652218	0.3346968793940643	0.29259593877929657	0.18121121760011427	
22400000	-2150.685299779743	-2037.2833109237522	-113.40198885599096	-2037.2833109237522	67.1914385075596	3.904809748402632	0.003115146836844129	0.2478822695857084	0.0027981547506395533	5.60775599187868E-7	0.25233922114121327	-93.66764398840388	35.418423426963926	54.40985033685337	72.16481389105134	36.646255314694066	32.81681919484846	6	3	6	1	2	0.21513178471265584	0.2877033300044019	0.30362326667680106	0.19354161860613847	
22500000	-2158.2132797637187	-2037.7341877073068	-120.47909205641206	-2037.7341877073068	89.50750760211017	3.5851285994414526	0.0022498687044445187	0.07368452382346337	0.002208238970092199	2.0270237634580406E-8	0.063571643357773	-98.63656869402956	102.40078138407063	174.36712302770655	254.75979453478104	16.41269483921039	8.489396987057006	6	4	4	3	1	0.17678451952666616	0.359464950565901	0.2911287110542721	0.172621818853158	
22600000	-2148.111204899082	-2037.445992428812	-110.66521247027025	-2037.445992428812	60.41302611007776	3.06235106205258	0.003153155410439681	0.19563484156396735	0.003113464860160003	2.403882787763448E-7	0.15338597917022992	-91.0148049115694	52.28693654444744	49.797748512147926	75.20343291337835	61.24631156313535	11.384514762853172	1	6	3	4	4	0.20851095122265023	0.2978396964443281	0.2870199716607565	0.20662938067226239	
22700000	-2151.262125899168	-2037.8259273656204	-113.43619853354754	-2037.8259273656204	52.40931766401319	3.0489407918536706	0.0032870018145699244	0.1571029902688984	0.003303580708043625	3.4523570169900574E-7	0.1717648007494547	-90.64462363873172	70.8232041096687	101.26951723580852	140.11620050239594	140.13777744075176	32.27256734607495	6	2	2	4	4	0.22032474664526921	0.3034715664472237	0.2827218466579224	0.19348184024958193	
22800000	-2143.3148113834586	-2031.3269259847978	-111.98788539866067	-2031.3269259847978	55.617392772755835	3.499027170332956	0.003576983227724043	0.20691096623568386	0.003345954200226756	4.828839715750618E-7	0.19344054490865495	-88.93708505909525	127.2064667982214	58.55275179816017	100.6717890808735	136.6542680448415	11.944597701466098	4	3	1	6	4	0.1823831752236746	0.33462030994025127	0.28257407630789294	0.20042243852817848	
22900000	-2154.703431310727	-2025.864889885065	-128.83854142566224	-2025.864889885065	137.70270895331575	3.2942967343737566	0.00220540573447132	0.5366264941528273	0.0015619141798960349	1.3028440689744354E-6	0.6589124092795254	-106.28579436168212	146.22646723153645	151.21535238702867	65.10688293259531	35.134285395239786	16.00325037746105	3	10	1	1	3	0.2010628669724516	0.3022143962857474	0.29691657356408546	0.19980616317771271	
23000000	-2140.5920219918826	-2033.7212153471523	-106.8708066447302	-2033.7212153471523	45.38018059740744	2.9878511980994036	0.0033466523127731007	0.24655599583976592	0.0035669464314940958	8.136399956553562E-7	0.2566772587853686	-86.98548000571257	21.951440996949703	47.16105499195842	150.78040191491374	11.218082794374322	9.605604277529984	5	2	8	1	2	0.18910331255424118	0.31160157495337676	0.31396096494257425	0.18533414754980504	
23100000	-2176.845392199273	-2046.4500783915335	-130.3953138077395	-2046.4500783915335	142.18171478825258	3.0747813660951944	0.0014348505202928213	0.15886717889681273	0.0014449888636130425	5.626637698440486E-8	0.1640353105464199	-103.15337085698222	387.28938655293325	80.13275611368417	146.3436266567781	334.3220565069579	27.064498779610265	1	2	3	7	5	0.21282522205189308	0.30401641823316095	0.27765416580815966	0.20550419390678365	
23200000	-2167.431007818609	-2032.4349292540019	-134.996078564607	-2032.4349292540019	144.05274351889582	2.8984218586335917	0.001471432326445781	0.20368209206826682	0.0014911682611782003	7.344536479342622E-8	0.1850673102719485	-105.07393602729474	75.23255907263567	161.670233671753	381.62476466883106	1057.2026298031665	100.96884372379596	5	2	5	1	5	0.19926507400216845	0.29273930419234745	0.32297095394311026	0.1850246678623712	
23300000	-2155.484865003103	-2035.2056374212627	-120.27922758184019	-2035.2056374212627	82.33038272799632	3.1053465671525866	0.0025331617386869167	0.08176250464580896	0.002448045791835557	3.7188888399207826E-8	0.07666277382049429	-99.55256921860273	275.4832753352181	120.47214959473989	60.4865641610489	29.40111709712101	15.966349487951362	6	7	1	3	1	0.2054291526316203	0.3151223873958729	0.2971825256670898	0.18226593430541443	
23400000	-2156.7987937472876	-2033.0218088338668	-123.77698491342096	-2033.0218088338668	92.1633717595391	3.7095765177433204	0.001832700220937056	0.2312980075601156	0.0020020350368926817	1.8794521534160917E-7	0.2273985541525418	-99.06484706874801	113.13804694473436	143.4852378144184	310.11510566298534	82.84947948857877	9.812614720921957	1	8	4	1	4	0.21113755560016878	0.30828299301634254	0.3028746795625391	0.17770477182094685	
23500000	-2152.703847672286	-2037.1832647692615	-115.5205829030243	-2037.1832647692615	66.01866846094873	3.331873049490553	0.002582163969879978	0.12808913304126698	0.0026035307597972275	8.28104308720769E-8	0.10855614419622685	-93.46016082920798	88.49040238710455	128.51824166424183	208.1190889277586	38.712281166554774	12.944681043157578	10	2	3	1	2	0.22003284252617294	0.321640479975849	0.2870479866542476	0.17127869084372782	
23600000	-2153.242341629785	-2036.3532042404147	-116.88913738937046	-2036.3532042404147	78.82660707148344	3.2723395911825173	0.002635801733821441	0.1907955460989596	0.00255213739419714	1.5910945154551325E-7	0.1568783494404335	-93.43607021594141	85.95718308018648	110.54688785987538	110.28056925164807	172.0665334690126	28.482022208370363	10	1	1	1	5	0.20905069369776624	0.358422606803141	0.25416176845269	0.17836493104640008	
23700000	-2166.1664826165656	-2041.1251810099764	-125.04130160658949	-2041.1251810099764	76.313428985225	2.8282750214341266	0.0021663962612255283	0.050709414665504216	0.00214261810402112	8.383517366218054E-9	0.04263677131785744	-99.7169577562502	360.9065365623842	218.17275993895785	292.0577399683191	161.60415513990984	9.19269297495169	3	6	4	1	4	0.2048080701719989	0.31098190097698203	0.3143177897750237	0.16989223907599268	
23800000	-2159.36185526793	-2037.8342089372386	-121.5276463306915	-2037.8342089372386	103.39575609818313	3.0183066731358195	0.0016658733878745476	8.950385496935844E-5	0.0016658833790671927	2.1792669686450875E-14	8.861558598731997E-5	-101.41839589148006	334.5233115972726	182.29133165845076	240.20789245747935	23.102278805545694	19.288059296951012	5	2	6	4	1	0.1970391948853047	0.34320372780249647	0.2835601074977751	0.176196969814421	
23900000	-2146.7295716629246	-2037.740531234708	-108.98904042821682	-2037.740531234708	53.699604782361895	4.684900033487896	0.0035444214649787307	0.07284199363225348	0.0035344204598990805	5.147221676280859E-8	0.06378237776085277	-86.35913018383879	66.02457830966384	82.64808452015593	78.78707792276076	180.03625680660917	20.733785575497244	5	2	4	2	5	0.17873161593320197	0.33190673400796944	0.31421736318660426	0.1751442868722216	
24000000	-2165.2546504625257	-2038.6883330313074	-126.56631743121827	-2038.6883330313074	115.34894185924662	3.1534510435462186	0.0015157739547553002	0.007659776239725233	0.0015164327025888936	1.7024674626498356E-10	0.008611004987667724	-104.46614747192353	86.62753916006339	181.05562144283857	156.02386035544603	137.4970811263284	26.494202013181653	7	1	6	1	3	0.198962720749912	0.30433034260405245	0.2738943006854101	0.22281263596062276	
24100000	-2159.183022692809	-2034.1432439095117	-125.03977878329735	-2034.1432439095117	96.1260915445936	3.184628039890963	0.0017031761727035618	5.967809350935877E-5	0.001703163408539212	1.3685634593248826E-14	6.868821330828911E-5	-102.40256502704784	148.86570448790712	193.7439225323088	113.64313413771728	349.0846091185657	28.5798760420185	1	1	9	4	3	0.1908651848763818	0.3161787200680076	0.30106521777496087	0.19189087728064716	
24200000	-2172.184770169959	-2039.0982024738967	-133.0865676960623	-2039.0982024738967	99.15727958056578	2.943865236570415	0.0017518446032291951	0.2072345889911334	0.001601054633869707	9.10518651380307E-8	0.18663333517001626	-106.49380021770028	150.10240883589006	136.18828076986898	338.06956532644153	181.0409098488382	138.13917444616965	3	6	4	4	1	0.1969739146717805	0.35113253596406613	0.2925769998026729	0.15931654956147792	
24300000	-2166.5804012568265	-2036.9376949964376	-129.6427062603888	-2036.9376949964376	90.64715697893381	3.539654065598925	0.001858523044854558	0.05007844173186375	0.0018528443320299447	5.3830991130854285E-9	0.03966851135685845	-103.98944494073181	95.31220865067885	128.14588299748274	410.39001421000364	181.31978264107144	71.5286807344249	3	9	1	2	3	0.19035100908890082	0.31507476791085626	0.29613290984008683	0.1984413131601534	
24400000	-2156.2626502291014	-2041.979840089366	-114.28281013973549	-2041.979840089366	71.67630490156333	3.752086088692817	0.0024668408313872647	0.26132710798151143	0.0027296132316724955	3.815417326828052E-7	0.23543585254902277	-92.68030148644793	48.15816229731603	43.20604643846779	88.02867896483333	116.59793328160374	14.446607872402845	1	6	5	2	4	0.22307138520730277	0.2767838392808017	0.3218783720147542	0.17826640349713857	
24500000	-2150.6245908233504	-2029.5228135119667	-121.10177731138387	-2029.5228135119667	75.94652504871303	2.8296744821894584	0.0026381902363195077	0.22757777087072156	0.002611452536790385	4.37654816131669E-7	0.24684963648006406	-95.09983106701978	150.62105708470943	68.69215555983341	104.07211289541452	336.41218269545163	25.078529751046936	1	10	1	2	4	0.20565882542437514	0.3282809324740979	0.27728452167954165	0.18877572042198246	
24600000	-2149.1387432435986	-2028.224386965524	-120.91435627807445	-2028.224386965524	108.01970853253641	3.291510333463805	0.0018567383589072066	0.46563220922770865	0.0018014482322132165	6.75407068996028E-7	0.4555101477916953	-98.33949234443993	55.695316407118966	94.59637368197669	129.94877142070732	35.255688412504696	38.628384962141084	6	4	3	1	4	0.18805284255129065	0.3164542023353553	0.3245312544022764	0.17096170071107464	
24700000	-2158.5294961775858	-2029.1681929396748	-129.361303237911	-2029.1681929396748	136.2254283735526	3.187124377938006	0.0015178624314233094	0.15915112598080933	0.0016263063766422145	6.724597553793595E-8	0.16701643342405526	-103.40848994563656	134.01083068817894	141.98062476383345	199.57868577689882	341.60615751724515	37.81966139351073	3	7	2	1	5	0.22891437916111954	0.30987253117764685	0.2705287149931343	0.19068437466809643	
24800000	-2161.671866277642	-2039.4785876568099	-122.19327862083227	-2039.4785876568099	88.37928691652023	3.875887489372179	0.001819604217353917	0.06820028318044127	0.001838890268001082	1.802774156191267E-8	0.07276076105612457	-98.7362725061642	85.54064231687704	179.02376615149097	220.9530852550629	111.29549270007053	5.2471655290701245	6	3	4	1	4	0.19614021609416862	0.3246518744148483	0.30489626099328093	0.1743116484976993	
24900000	-2148.788939962083	-2037.1213584850136	-111.66758147706956	-2037.1213584850136	80.18618405326012	3.2371721615259537	0.002371769047777097	0.08455715787268447	0.002450019742034243	4.2205394977255E-8	0.08543047358922558	-93.8313317297494	76.13543838379464	144.08775826839548	32.22330118466812	6.502865975827178	7.954513234971634	7	6	1	3	1	0.19437724233704085	0.30449043603342313	0.30112915107272514	0.20000317055680816	
25000000	-2168.4383589745507	-2036.2750839225719	-132.1632750519789	-2036.2750839225719	102.65027078477593	2.9919069683627555	0.001671067762509438	0.2949891493910373	0.0016748313746008207	2.3382019252275776E-7	0.2809853524751229	-106.74911733221758	70.99335731775574	118.82527825682723	232.93399648182972	168.12751892731848	138.64861297072372	2	4	8	3	1	0.21271343495667866	0.3280399059594605	0.268751561220376	0.19049509786348212	
25100000	-2150.230380478673	-2033.0803422911326	-117.15003818754042	-2033.0803422911326	82.48368551437645	2.8081954287162607	0.002117108180262651	0.1356180658956418	0.0020642623362980873	9.182168644403205E-8	0.13915272311065008	-94.35985858939117	50.731261693005344	138.72303501796188	198.00783199023542	77.9414996678144	22.650064478732766	6	3	5	1	3	0.1888241906262521	0.314884007941782	0.29208926581987876	0.2042025356120844	
25200000	-2148.5340225837735	-2037.9762515391938	-110.55777104457997	-2037.9762515391938	61.365647948092665	3.8805489674051405	0.002603715810366823	0.2699772925080824	0.002868664916424667	4.95354076191891E-7	0.2618387854714102	-85.92506221349848	83.19691626640669	147.1534008243211	374.85851644811925	5.413786639511432	12.484196941028703	5	7	1	1	4	0.20106712430794876	0.3135124045900147	0.3018848914821958	0.18353557961983802	
25300000	-2153.0597935866735	-2033.0078600805389	-120.05193350613479	-2033.0078600805389	69.31981659063956	3.4049740026148836	0.0022638867768481645	0.17676512013209403	0.0023104060681789877	2.6596053744350997E-7	0.22326389975905464	-98.65592578665336	21.801188044785903	71.0709238555664	110.73695728760296	74.19021620264279	38.1298964611355	5	1	7	4	1	0.2045574459871806	0.29850946478971285	0.31325620820104716	0.18367688102205676	
25400000	-2150.989964416295	-2033.229951596346	-117.76001281994907	-2033.229951596346	61.04851935975406	2.912743923123755	0.002631183741277161	0.19618214835231595	0.0028194933518766517	3.253208888656354E-7	0.20931331571058998	-93.5695211858622	155.09024816167147	22.336934272225786	115.81059003041365	69.641277227639	13.249128095054344	3	2	8	3	2	0.17600091543535903	0.32535357737184933	0.316532997447864	0.182112509744925	
25500000	-2146.7573605355337	-2033.1702899311977	-113.5870706043363	-2033.1702899311977	55.50923152125857	3.8789651289071982	0.0023556684617239173	0.3298859532089863	0.00240030498806419	9.650810324103319E-7	0.4182450436119238	-86.6763955122392	38.56144594277948	217.83324323381552	114.45815085713652	160.78247810502694	4.445179513104453	4	3	1	6	4	0.2110495655209883	0.30826237774651616	0.29912152004836295	0.18156653668412998	
25600000	-2150.6276389181903	-2026.9776746276882	-123.64996429050211	-2026.9776746276882	97.68638674418371	3.8691131804396437	0.0018829423054069316	0.19549157519831345	0.0018473745077591248	1.2248631455764489E-7	0.19348887306803314	-101.42823674610155	63.81944973320899	42.727252434221334	92.76287747663994	136.78667663074611	26.225173319958483	1	3	7	3	4	0.18658336811038684	0.3184975909946323	0.3230677147810371	0.17185132611394116	
25700000	-2154.429261526125	-2036.7528855095688	-117.67637601655639	-2036.7528855095688	77.09785432775544	3.111521095247986	0.0021483487111128596	0.20059628990530945	0.0022385989362901718	2.26070465458639E-7	0.21761233380828715	-95.38524397415362	59.67869770574097	118.7990532113687	61.64464815908456	112.71776475199391	20.14186763454888	4	8	1	2	3	0.21592195169920606	0.287979384909658	0.27928253264400077	0.21681613074713255	
25800000	-2146.6434820854743	-2034.0043163242417	-112.63916576123242	-2034.0043163242417	86.95562059585711	3.08833683106694	0.0019280017256970237	0.00603895623235858	0.0019279390711865146	1.6730094131778485E-10	0.0067049318315697114	-93.32229346456207	120.84639357305772	116.9460754760459	193.12498179987395	17.43330406847102	5.101603069651104	9	2	2	1	4	0.21522188168557066	0.3193670876515553	0.28076230615530046	0.18464872450757103	
25900000	-2170.817698457582	-2038.130157552896	-132.68754090468587	-2038.130157552896	125.04972200078903	3.6822235493047017	0.0014900242394012737	0.08788023193709667	0.0015830492616222165	2.5710668640857013E-8	0.10574081679314314	-104.1418515542615	219.48726571437447	276.69201352930503	186.84006914889267	573.5246686528149	36.12996172737022	6	2	4	1	5	0.2065959361136114	0.28289072870611814	0.35043867287829333	0.16007466230197462	
26000000	-2151.268716528835	-2035.1203017973146	-116.14841473152045	-2035.1203017973146	65.0586148286332	4.247736827834154	0.0027507089271954313	0.32063539476607267	0.0026426072625587754	8.443479980603607E-7	0.3259041442638122	-89.49336379584321	39.67004559936904	92.83557861102399	185.14917547096437	417.74571668577386	18.37113216163202	7	3	1	2	5	0.2279955913648155	0.3069761511202308	0.31125345273971156	0.15377480477523955	
26100000	-2142.228758706716	-2038.511130913252	-103.71762779346392	-2038.511130913252	50.022154690561095	4.414266478525836	0.0033999418035204443	2.9805307929479875E-5	0.0033999658283834265	1.421197567126551E-14	3.506330052339031E-5	-85.59112091995947	72.66685940067859	104.9521602088111	266.7721425574674	15.545086074076066	11.16378535617234	6	6	1	3	2	0.18154894493391963	0.3134207455674346	0.3357428188901518	0.1692874906084914	
26200000	-2145.1925603894297	-2027.8635077794886	-117.3290526099412	-2027.8635077794886	74.3911704074805	3.4291182446132016	0.002361952187954733	0.19591055375843427	0.0022640838474510933	1.6887745184413224E-7	0.1737751812448594	-91.28510994959558	99.37522437772476	81.0948125447291	102.9852536639299	380.84322439416843	11.930790530051777	4	1	2	6	5	0.1922515510872105	0.3134497920122182	0.3093200437137484	0.18497861318682046	
26300000	-2167.8727089185445	-2043.5091944279056	-124.36351449063896	-2043.5091944279056	100.8246664813529	3.318064698562836	0.0017139630535153469	0.05734303702820453	0.0016997918746260126	8.753689095089972E-9	0.05521326831362271	-101.38222832422112	185.95218813265862	168.26681967629705	266.76219902000093	36.44970523793683	18.346654649074555	3	6	5	3	1	0.20137111367425362	0.31612143877874255	0.2943465988362365	0.18816084871076488	
26400000	-2131.074704002646	-2021.4665720098778	-109.6081319927678	-2021.4665720098778	57.408999219660686	3.6059219916576457	0.0030327182540984157	0.35294333515431886	0.0030134271370218283	1.0091115130953737E-6	0.3666006283307119	-91.9028603639888	106.50891102331796	7.546988816895624	5.464090850315102	17.589163254095567	17.049412613083085	13	2	1	1	1	0.20830239366208841	0.2976419110920206	0.31684653750829084	0.17720915773759766	
26500000	-2158.6551794549464	-2035.8609590446936	-122.79422041025298	-2035.8609590446936	95.42805444758184	4.7806472623049	0.0020823471578120143	0.18656957252719403	0.0020745629450490285	1.5216974430379376E-7	0.18843287970263073	-101.04659147044299	45.04793100326526	31.796152685978	60.95480680970682	111.59631515271263	107.78827592095472	1	4	2	9	2	0.1783610797242054	0.3271253390422272	0.32295845744729634	0.17155512378626847	
26600000	-2161.857449076675	-2039.584087707088	-122.27336136958696	-2039.584087707088	90.55901842211995	3.1776383946309976	0.0017087191062256188	0.1180107663960353	0.0017265636246637842	3.517323137139573E-8	0.11288075183395622	-98.48860958734844	60.12043315344687	95.90549385519611	139.18802342250632	263.8384550204837	10.613662177324734	2	8	2	1	5	0.1972504593320771	0.30340733315252083	0.27171517748052887	0.22762703003487067	
26700000	-2156.604623225628	-2030.9838661590536	-125.62075706657444	-2030.9838661590536	106.25183875634946	3.8581192303135015	0.0016894673120084846	0.18906685409934237	0.001728470196739095	8.995054051965668E-8	0.1739957791609429	-102.91895210113815	108.41769276128345	151.60710900594168	97.24800537209549	88.52315870317744	11.875817840409077	3	5	5	2	3	0.21054938170469084	0.29442733274316274	0.3099606596418078	0.18506262591033612	
26800000	-2156.1398321701886	-2041.2608271069535	-114.8790050632352	-2041.2608271069535	62.24576479662216	3.7739154347949246	0.002882564259032396	0.13455125427433753	0.002927319625463732	1.3805841005036366E-7	0.1273896695684879	-89.76469031712365	62.68919333742672	98.12268032757169	459.4333968995818	44.78089188715714	6.156064689342158	4	7	2	1	4	0.18076385722716046	0.29754771660497115	0.3116753240320841	0.21001310213578167	
26900000	-2154.643104767379	-2032.0821664050557	-122.56093836232344	-2032.0821664050557	96.40155843410587	3.366506759149239	0.0017470654954596836	0.1615583378402333	0.0017648203998875426	8.491029956978507E-8	0.1634521809031995	-98.78652696105186	94.7193085552865	146.96079088503916	139.88566795593945	156.1089025818052	33.28736507037024	7	1	1	6	3	0.2319157969055504	0.29105019489546724	0.2955780896170697	0.18145591858190996	
27000000	-2167.8392228869366	-2034.8883547777305	-132.95086810920597	-2034.8883547777305	109.51344351432988	3.3874257780951957	0.0016552403319166538	0.0847082016914012	0.0016178166379931793	3.036793655165724E-8	0.10481020714188236	-101.98836565462035	202.16672055456922	222.16430177146907	272.6734533204687	1231.3511455320886	9.42457879007913	8	2	1	3	4	0.19359114636490055	0.3229981088021379	0.3169403162016417	0.16647042863131697	
27100000	-2144.922749375574	-2037.0508399416915	-107.87190943388225	-2037.0508399416915	42.24328812576232	3.3566014863843745	0.003452454829200766	0.4701144175203507	0.0038478572168955468	2.400055945603202E-6	0.4116286598366903	-84.05943763764218	94.2592558624514	113.07191337499404	122.37036102377978	116.08151285844012	5.315422853035656	4	2	3	5	4	0.22270156883001324	0.28155979175828366	0.31130043877928243	0.18443820063241784	
27200000	-2168.4942171444354	-2037.1078606261462	-131.3863565182893	-2037.1078606261462	117.07267132368537	3.425437972576825	0.0015897374157641563	0.01637761665253181	0.0015786434532903582	7.931616178406892E-10	0.01780001441422429	-104.98538257242981	192.07273797419	510.8626626452603	263.2115304521736	223.95153574859552	43.59534022417904	1	2	8	2	5	0.19646867846427812	0.33426737315712673	0.3030192515143736	0.16624469686421872	
27300000	-2151.723683602015	-2034.3077669503248	-117.41591665169051	-2034.3077669503248	63.07920043517003	4.194348566335012	0.002760832782994764	0.31799657789936747	0.0028176715633079445	3.8006818321139715E-7	0.2263736633305012	-95.46800973856892	115.49719178008118	168.06516652562638	40.547992672686384	43.64602771702608	9.968585302714212	2	11	2	2	1	0.16760771245766848	0.3256275439719553	0.3182931474993189	0.1884715960710544	
27400000	-2158.2027387479334	-2031.4788358385215	-126.72390290941206	-2031.4788358385215	106.26710916710502	3.2114070166222266	0.0018261616518375399	0.051942553246454914	0.0018271343589768175	1.1083169775917004E-8	0.05801952262623812	-102.46009200606555	56.27502832068824	187.9753971314979	233.18793515140771	141.8462393431679	53.22580775118727	4	3	6	1	4	0.21310968545826667	0.32599197850865996	0.28807447407322867	0.17282386195984173	
27500000	-2138.513981726236	-2030.050744932727	-108.46323679350901	-2030.050744932727	50.425099940074475	3.4034630794275165	0.003593664846446435	0.22421893718048827	0.0032577391103608545	5.700253770876034E-7	0.21471392396355293	-85.68389645816625	27.5753730309525	19.642542506777826	87.48517530761397	181.52092418000038	12.351288930960536	5	2	2	5	4	0.19195994462091978	0.3113572397357413	0.31833940286518614	0.1783434127781497	
27600000	-2154.5697341983014	-2035.3652167490318	-119.20451744926969	-2035.3652167490318	59.71357633585759	3.4850112667893534	0.002960188085139093	0.2379052687995082	0.002817471396222843	3.5774809682773046E-7	0.21149063577671448	-95.63141355089249	131.08037104657987	63.99294660111291	161.05215635977817	94.70869055995155	15.245051262979546	4	3	5	3	3	0.16750281667791478	0.33383455243220295	0.2807281594785289	0.2179344714113503	
27700000	-2143.6341467048514	-2034.1322674511996	-109.50187925365194	-2034.1322674511996	62.535568413420556	3.119885346443631	0.0027197043935483648	0.04440209018294933	0.002715945406033847	1.456451978331285E-8	0.044052447863056926	-86.55251785387915	35.1475214958543	45.990997273319174	211.18403203487938	158.33887481458987	9.790588916740534	1	6	3	3	5	0.20893131037105872	0.30482204950916697	0.3175838977842323	0.1686627423355388	
27800000	-2156.4535152385793	-2036.877150345285	-119.57636489329415	-2036.877150345285	83.03390044673188	3.6224318699562854	0.00197583988612381	0.23248092404340184	0.0021329063381987866	1.906801970364991E-7	0.22215482040785936	-94.49646465880528	121.7148076876554	157.55219246009025	198.8479726641602	187.761233296593	17.192679339601113	2	5	2	4	5	0.20567826986208473	0.32488992390681676	0.3146499960749514	0.15478181015614387	
27900000	-2167.4443111889236	-2041.5922589591182	-125.85205222980561	-2041.5922589591182	112.7990792089914	2.704497845439441	0.0017388005369158514	0.25008621212751825	0.001810453943093306	1.3008558412154215E-7	0.20531220557567545	-99.33753786490875	239.0987595170425	120.81152083551636	267.6111937457759	233.49609227113774	17.069259502381026	2	3	2	7	4	0.21744486744437572	0.29489638250744665	0.33586920886551636	0.15178954118265803	
28000000	-2143.4940251875937	-2028.487797466867	-115.00622772072661	-2028.487797466867	64.10218053900655	3.1939154272061456	0.0026012159888113132	0.27813197866405714	0.00265057609961341	5.186148654574396E-7	0.2756595101296963	-93.72840421361722	102.43743911501558	57.40406794697184	117.65839466909124	18.048497391618664	21.4793990070709	2	3	8	2	3	0.23678935854861116	0.3099406561043163	0.2845791281870428	0.16869085716002644	
28100000	-2162.51691762213	-2036.399103883011	-126.11781373911903	-2036.399103883011	96.70866024798893	3.897503838878498	0.0020301923316577903	0.20179913443238998	0.0020790393229483477	8.916579374882336E-8	0.14654425038574886	-100.32221328963185	87.33745420400334	283.715139597127	325.979594189032	56.19390775642136	32.76197381055261	3	2	8	2	3	0.20744712474082302	0.33561024866122935	0.28432757076165255	0.17261505583629175	
28200000	-2164.8808817251997	-2039.589054557902	-125.29182716729785	-2039.589054557902	96.6233888733563	2.854230981752851	0.001759799772436304	0.17146783037940463	0.0017704161266054728	9.229301890480441E-8	0.17831659997124846	-99.86163680530709	100.8394855845329	318.2101065623002	233.3567642779419	103.07609573892259	29.77733311526942	6	3	4	2	3	0.22660338720248333	0.3219641399393326	0.28575363236162754	0.16567884049655318	
28300000	-2145.3104390053472	-2030.941643082654	-114.36879592269314	-2030.941643082654	68.63400133381725	3.2055772876320643	0.002548367984235816	0.1358733086428741	0.0027014335148000364	1.1560607215987067E-7	0.13175417068048767	-94.45406242200589	82.24755042326417	32.49364676832625	108.84853030369113	11.855406597574191	11.157323691454476	4	1	8	4	1	0.22047645253099302	0.32169376040685993	0.2866235452924557	0.1712062417696879	
28400000	-2146.864914763727	-2038.7705331312507	-108.09438163247628	-2038.7705331312507	52.38263814748575	3.68958245789001	0.003313694366661331	0.03986954847827383	0.003390952601053474	2.3379746745812553E-8	0.04527599714867497	-87.33857058079342	169.28094422651955	117.21223149134119	183.88979384569996	10.142058569675958	8.912964713256768	5	4	4	1	4	0.18752786689283174	0.3431093367657994	0.2941626988352131	0.17520009750615234	
28500000	-2170.463998818374	-2035.4108152456424	-135.05318357273154	-2035.4108152456424	111.57037758832843	3.5411747499856467	0.0014830633063797445	0.2501111449420011	0.0015031137175143862	1.168921082931098E-7	0.22358287473034183	-108.87813938290627	86.52572212140196	112.7541927410416	119.1082995392457	347.91038392428993	92.78486169116495	6	1	3	4	4	0.20331071913902005	0.3190459110933683	0.31052310987137455	0.1671202598962337	
28600000	-2152.619531177433	-2030.5249236390148	-122.09460753841833	-2030.5249236390148	89.36938022357575	3.744989759451656	0.0020279697546613526	0.1386398972828312	0.002049503891375344	7.385984371822213E-8	0.13084796373511642	-95.62921023237102	78.24730827067532	206.06050869378566	471.75579822253445	6.509663196869725	23.4239485399056	3	1	9	4	1	0.1811276987877145	0.3205158789364333	0.30898181183077594	0.18937461044507276	
28700000	-2154.171408300536	-2039.6311843343665	-114.54022396616945	-2039.6311843343665	77.0043245655046	2.5929345640705277	0.002710472338943868	0.26362700537200695	0.0022634200772395177	5.611239205634182E-7	0.28508118623670853	-91.59141398117106	60.41413120657618	62.99789642544251	109.96841783749738	190.88918823700678	9.742850293771896	7	3	2	2	4	0.1963564408619667	0.29666255826349247	0.29852757540879804	0.20845342546573928	
28800000	-2151.447892897113	-2041.1041083023918	-110.3437845947212	-2041.1041083023918	72.28579267639331	3.6798122767302375	0.0024550619276175922	0.014554665564263115	0.0024559834825865433	1.0756709156500834E-9	0.013332082064552067	-91.86635476717119	51.48281741078889	158.240939337257	44.61770092079083	7.536627911519886	12.957948242360292	5	8	1	3	1	0.22007548021244408	0.3089195068860578	0.3130677332385354	0.1579372796629593	
28900000	-2151.906244235615	-2034.9423014611903	-116.96394277442444	-2034.9423014611903	71.40026065345673	2.9605772386242175	0.002361137125837546	0.07479941176777702	0.002430602277365018	4.886007555562117E-8	0.09220621052067242	-96.543134480283	84.67235845434041	101.64122416758477	83.72181730448963	63.54432225290302	26.91257420245063	1	12	1	2	2	0.20919751507666606	0.355655292271846	0.2881726667208213	0.14697452593066307	
29000000	-2150.3966897361306	-2036.592254041425	-113.80443569470555	-2036.592254041425	78.87239180021257	3.306905661762241	0.0027660296471023315	0.10048444007770067	0.0025943377707653	6.486742340576644E-8	0.09484802647531794	-92.82713252221576	73.77058350365343	133.57085026383362	7.750108043292394	15.988408386124577	52.27999103747631	9	5	2	1	1	0.20383563941905397	0.3132475984275543	0.28504925695552286	0.19786750519786536	
29100000	-2137.7726986903344	-2028.2238831737357	-109.54881551659884	-2028.2238831737357	45.479739800198516	2.7214732186239563	0.003680527487051734	0.19148519675149223	0.0037801136825767532	5.91925256364846E-7	0.21520800517532176	-88.49828005858464	19.0735390694311	53.54554367599302	165.89771297029995	3.7771780531745747	11.3958001546132	1	7	6	3	1	0.1976578394320787	0.31194400533455013	0.2866264293833175	0.20377172585005024	
29200000	-2155.0275786647744	-2034.1560904577127	-120.87148820706176	-2034.1560904577127	95.4010762705418	3.3829828826796735	0.0018459354912888214	0.1521988222689458	0.0019174695293005465	6.093071299758966E-8	0.1333966882228053	-97.62021477928552	83.65234533431331	264.1608310228852	27.579737102639385	42.85336515466604	47.92996212790108	7	6	2	1	2	0.1944487020471767	0.3402237580576118	0.26705746436162214	0.19827007553358603	
29300000	-2160.577358939278	-2034.7704734371043	-125.80688550217359	-2034.7704734371043	113.03359885386543	3.7965021984621687	0.0015889362442539007	0.11305853074204075	0.0015453345838880783	2.273632612149846E-8	0.09586580119021357	-101.83980196403773	179.1283212646627	172.8842924592978	286.3732322355195	60.44680595665845	8.351620181407275	10	2	2	1	3	0.19249589386944926	0.3255653419616924	0.32656281292563516	0.15537595124321985	
29400000	-2151.0694719971075	-2030.1935755090556	-120.87589648805209	-2030.1935755090556	86.86371099557886	4.308031639134041	0.0020770774435956017	0.1469282627648932	0.0021169717618600863	8.629187317977323E-8	0.14330020183573453	-98.39343016273355	44.96094930615313	151.72028434747253	128.56941203405142	7.512250241520826	19.676587812812713	6	2	5	3	2	0.20717768445662657	0.3308543702840779	0.302291516316039	0.15967642894325326	
29500000	-2149.7304685228137	-2035.3079512036238	-114.42251731918974	-2035.3079512036238	72.7076019971973	3.1638534964842555	0.002596972918590638	0.1807859922188662	0.0026656112670352494	2.079831153573535E-7	0.1794212674510841	-94.26548996889112	52.63765141251342	46.11884625437485	51.860757592302136	93.27795706797481	20.923927895971907	3	1	1	8	5	0.19951575892362555	0.32830098217450776	0.2699373093147697	0.20224594958709366	
29600000	-2166.702020119287	-2037.3814990813146	-129.32052103797278	-2037.3814990813146	133.041481186641	3.334307066214349	0.0014009952302744494	0.03453101655664907	0.0014056435376622457	3.2343906255537476E-9	0.040511334893410855	-105.16347641729318	198.73946581777906	238.92002172341864	614.5130333374708	13.05584081957841	6.6177827420239	1	10	2	2	3	0.18181105166211287	0.3422984671662873	0.29925270934658654	0.1766377718250101	
29700000	-2153.7059458116355	-2034.3329445742036	-119.37300123743191	-2034.3329445742036	56.215163346406534	4.893572090516445	0.003521029353481673	0.15396223476713403	0.003557305082442626	2.434851372118097E-7	0.141587406197564	-95.77107706596725	135.54998601338548	104.57797309908364	65.19319399101914	107.13970835932474	102.54543731624436	1	2	10	2	3	0.19424461127555842	0.3169038441871077	0.32690084705128114	0.16195069748604957	
29800000	-2155.700833290799	-2034.353438746038	-121.34739454476106	-2034.353438746038	84.63355676157501	3.218530482688106	0.001966256250958615	0.003944384695530651	0.001962945736387677	5.0540984665849975E-11	0.0036180647738536663	-99.42489623334423	165.27991751779822	237.6980006214946	192.6766002676819	84.52457428870406	13.924181779277927	1	6	6	1	4	0.22743000711142866	0.333692090594031	0.27478398376867313	0.1640939185258641	
29900000	-2150.068078767023	-2036.644976832594	-113.42310193442898	-2036.644976832594	56.912367029651605	3.472692622953317	0.0033369107045014466	0.013853024569373453	0.0033171692956294246	1.6339185608141249E-9	0.012147622502061129	-91.71173836724319	14.28503489093622	58.869828873997626	91.08020811974482	204.40826153676917	40.245257758695665	4	2	4	3	5	0.17461921004207143	0.3034431296887459	0.3339564139301877	0.18798124633899171	
30000000	-2142.159474124232	-2031.4948149317086	-110.66465919252337	-2031.4948149317086	61.247317129989	3.3867008316703564	0.002811863459814176	0.2823727733173269	0.0032231142223902855	9.107433267132671E-7	0.3299201444565535	-89.43421005238481	84.1087530253593	57.153645685714146	122.01433051931409	6.771500717015594	15.54126489106645	1	11	3	2	1	0.18825231021242897	0.3157578073325511	0.296228950966767	0.1997609314882498	
30100000	-2150.2897238868163	-2035.4423731846455	-114.84735070217063	-2035.4423731846455	64.32370226048154	3.508299351267195	0.0026253098952074296	0.012390576639619014	0.002613106299478315	8.207673842356293E-10	0.010926413129827162	-93.21141856540002	320.2429001235574	75.96249101699894	174.16013901720498	28.894251953900806	6.214809858440701	1	4	8	1	4	0.18621377338566905	0.28453903916083356	0.3276190886611074	0.20162809879238686	
30200000	-2146.7970728504815	-2036.85397703847	-109.94309581201155	-2036.85397703847	61.15776539007547	3.4214467430822815	0.002942649876962148	0.06219832662123596	0.0029074558892814325	2.6526321866690668E-8	0.05574690965493361	-88.83667010491668	83.68671049009403	132.1242737089325	181.5225248619507	27.653636646179297	15.626986391775981	9	2	2	1	4	0.2171056120815697	0.29016037281008084	0.28906792116001145	0.2036660939483349	
30300000	-2162.822840391755	-2030.551685089382	-132.27115530237293	-2030.551685089382	118.55604017837074	3.1285211319546344	0.0014970417665958707	0.2081449082477318	0.0014906721310363686	1.0275993812480473E-7	0.2115841309212478	-105.08858899883563	1056.875517859091	192.57381425708166	277.3254865139532	27.654612340911633	36.3242094815303	1	5	7	3	2	0.21285639399041473	0.33418091464324384	0.2801437829400061	0.1728189084263323	
30400000	-2141.4543585842703	-2033.0778956803586	-108.37646290391162	-2033.0778956803586	52.841975805398896	3.6744609483635178	0.003648055101971325	0.2577309533547646	0.00337507480503669	7.065953033837822E-7	0.23621999389631107	-88.44878231127988	85.03488240101281	112.06075764246583	37.85696332839023	29.403781038902704	13.172223889372251	8	6	1	1	2	0.1900851881685885	0.3295927330793775	0.28547144661471324	0.1948506321373177	
30500000	-2143.693629481262	-2027.0475440577716	-116.64608542349045	-2027.0475440577716	67.23504013045468	2.8884255212326293	0.00285755112874431	0.18507499221542104	0.002716501804174009	2.2158946556981792E-7	0.1718745806676611	-89.54988490099808	147.6083003288225	46.92092043676758	97.5693441900709	427.14092501009924	12.750541962908535	1	2	7	3	5	0.1881041493504164	0.3093283436710377	0.29642498685030655	0.20614252012823617	
30600000	-2153.834774515498	-2027.827508681102	-126.00726583439575	-2027.827508681102	108.58870000192657	2.873447720684051	0.0017728059888238276	0.13498055556181007	0.0016921150690557567	4.313976285261131E-8	0.12191183189020298	-101.03072490970166	72.51317777449489	281.2365747242509	266.76282444916336	19.686921883564573	34.819672543669014	2	2	9	3	2	0.20095538945490352	0.3051465778146798	0.3111008309712272	0.18279720175918632	
30700000	-2166.4163726761326	-2045.1253231019557	-121.29104957417684	-2045.1253231019557	94.66120472381438	2.9599271041184263	0.002109095173359217	0.0035818714043455626	0.0021121249009699	6.399380852392014E-11	0.003789810416118589	-98.65475071726812	186.06720355319592	201.50772330031054	187.0203600609986	163.21681128518415	19.269765412547514	2	2	2	7	5	0.17339290446260594	0.3157014248449796	0.31391205209940953	0.1969936185930018	
30800000	-2155.138787409241	-2039.237060200129	-115.90172720911198	-2039.237060200129	80.76574819356465	3.514528127299032	0.0021317980300039788	0.011226101562755421	0.0021361274148773224	4.81952797036093E-10	0.01028413491304785	-95.089338197327	145.79541680946676	156.84143528076157	155.39683079706657	49.02940251219768	9.104591554993085	1	5	7	2	3	0.19964498782745646	0.322628433372204	0.3186669943391234	0.15905958446121302	
30900000	-2148.8068495317084	-2023.3573878917814	-125.44946163992695	-2023.3573878917814	97.41641917713402	3.5030236138128075	0.001911232506216579	0.2225449583802929	0.001926914655845753	1.1248208963193276E-7	0.17842365708504057	-101.14946758329332	184.78196036636822	180.94411559209922	232.7631806849149	64.51372012388708	18.870941331969224	10	1	2	2	3	0.1923112515595179	0.3275126617525054	0.31699228064791873	0.16318380604005484	
31000000	-2157.589596515958	-2030.954474751425	-126.63512176453288	-2030.954474751425	107.85334628451086	3.533274290807796	0.0019253143417530662	0.3022647889285712	0.001862300166899692	4.179813463271111E-7	0.3240723407788249	-101.867031198397	93.64926207138316	133.07774468258327	219.0535852528884	128.0007408635595	42.7886173581568	8	2	5	2	1	0.20524040777476546	0.3094559426503518	0.31221206364443743	0.17309158593044224	
31100000	-2136.7287522404117	-2030.7781614356475	-105.95059080476412	-2030.7781614356475	55.81031091407224	3.354473453344312	0.003470519347924391	0.19534967353785954	0.0033447625514872155	5.575547463429999E-7	0.2130699479864089	-83.83709363105747	32.33455625739009	53.433926720744346	52.42713527279282	175.0639885396166	9.63567112458011	5	1	5	3	4	0.1742579250996528	0.3541229308565375	0.3105746138549377	0.1610445301888691	
31200000	-2149.0188513745525	-2028.2462123899627	-120.77263898459	-2028.2462123899627	99.89475033105352	3.323825148447386	0.0018753290143323274	0.1792863705435448	0.0018597591577037944	1.2254270803429969E-7	0.18834152469160237	-97.53873877557506	68.62711029500215	81.39150681413143	132.4628282273901	187.50050879335592	16.850988973128835	1	1	10	1	5	0.20034231000939645	0.3166858778915159	0.29606826386515617	0.18690354823392866	
31300000	-2159.8176470797557	-2028.8483446313023	-130.96930244845342	-2028.8483446313023	126.84238855489582	3.9558322021367687	0.0018090210525429742	0.2667000413556539	0.0016987774873622073	2.2109368969411122E-7	0.2672917718632863	-103.41220024787978	130.6857770535285	88.08746370911273	304.44097541681987	300.2366121409452	71.31787431720372	5	2	3	4	4	0.21315507385854632	0.2945013324542643	0.30993923389270434	0.18240435979448216	
31400000	-2144.159431615027	-2034.3795361972623	-109.77989541776513	-2034.3795361972623	78.6328816032077	3.0806335136253264	0.0021743877895479763	0.2894252430862214	0.001899981002934524	2.739683947938131E-7	0.26082111407192593	-92.65609816418181	124.62657491063028	272.2365068405	8.07832828053837	0.6204188973829741	0.9929561689313061	5	9	1	2	1	0.20159365347462466	0.30177561353714644	0.3090197836748211	0.187610949313405	
31500000	-2161.7339787379065	-2038.1188388562625	-123.61513988164404	-2038.1188388562625	97.21721401194883	3.8302720401872574	0.0018630462979619302	0.14515369211267543	0.0017706672094410607	5.8833861971940444E-8	0.1330486667455313	-98.61585151629421	854.4870969346034	237.42069823130262	217.61020427773536	14.897756652738556	11.373434849212826	1	3	9	3	2	0.2062571977895839	0.3106263594727481	0.2995820712632642	0.18353437147440094	
31600000	-2144.8404775808763	-2030.0951081004466	-114.74536948042959	-2030.0951081004466	65.4325659319305	3.302792393292696	0.002940243818559031	0.1344433601410199	0.00297538762925026	2.06149400813886E-7	0.1529728782905332	-94.76306957419797	83.93073209662307	64.14897579004665	86.18522568276269	38.64655491234543	23.67793560356687	6	6	2	3	1	0.21166714250077948	0.3279013111016489	0.2803080987933789	0.1801234476041898	
31700000	-2155.7412103906536	-2035.3258339818312	-120.41537640882254	-2035.3258339818312	76.67476530680425	3.377451918117433	0.00238474952179111	0.3067438986119142	0.0022104517655857866	4.451165178003751E-7	0.29955175671732037	-97.03208502424404	107.00024554487864	78.26829895504562	53.75196669789124	143.12589181381745	15.880901440091773	3	6	2	4	3	0.19686916645305738	0.3280662372936418	0.2968108930634208	0.17825370318987718	
31800000	-2148.2820348642526	-2031.4632495990056	-116.81878526524704	-2031.4632495990056	67.30185515108755	3.2503285895850667	0.002625118579067393	0.023212125388870616	0.0026530891508215327	2.3591325390166502E-9	0.018443160499359717	-96.90402391760668	150.8840069421213	116.0752142879467	154.43207927140193	14.30597473989318	9.60374693247388	6	8	1	2	1	0.1886767651178306	0.32505977275356296	0.2924146791916082	0.1938487829369954	
31900000	-2150.1784303968793	-2035.2069908572528	-114.97143953962669	-2035.2069908572528	54.4677045252857	3.5946421049678	0.0036056611758871534	0.24866141432684807	0.0033422356547123237	8.923498234708884E-7	0.25567435841786557	-93.12215367779582	153.5553593686183	355.40421129864734	46.32487021444696	16.090824344118637	2.26598571337249	7	1	7	2	1	0.20692908943106647	0.2986975091778524	0.30513923458296127	0.1892341668081171	
32000000	-2159.772904280129	-2039.1340211243908	-120.63888315573816	-2039.1340211243908	66.58157425758776	3.5780959051354118	0.00244904775344909	0.05244104912667783	0.0025332012055788635	1.735598591637383E-8	0.052946250354461044	-96.90860610740093	288.30646353255895	106.74947660894011	153.30513806034693	127.96998346730143	10.395274059568662	5	3	4	2	4	0.22631221620782624	0.30797581165653803	0.29126748995092394	0.17444448218470904	
32100000	-2148.182766011505	-2034.182100831413	-114.00066518009189	-2034.182100831413	77.62110111430069	3.252834634705691	0.0023958769285197527	0.1581761797657034	0.0024666217203013663	1.3415347245249166E-7	0.15083040233741138	-90.64487694773597	210.3477696486119	148.75384007612018	59.849072300754685	110.14077838544156	12.269992285191307	1	1	4	7	5	0.20940629249796283	0.3158329927539191	0.30325024441305687	0.17151047033505845	
32200000	-2150.1496051260733	-2029.4323814240447	-120.71722370202845	-2029.4323814240447	81.70084913856401	3.1594993896702412	0.0025250273035148578	0.3116308283066487	0.0023478864933125414	6.050491069358628E-7	0.3203549730514527	-94.31395594705022	93.7942940932765	142.4092968064529	261.5550131806952	311.2631175569595	8.427145427890192	8	2	2	1	5	0.19339569364895134	0.3224645141714909	0.2942952810532228	0.18984451112633222	
32300000	-2155.312569843986	-2033.1435749437196	-122.16899490026633	-2033.1435749437196	88.58407522995559	3.4170580029975874	0.0018648985521385198	0.19990026053784057	0.0019501163234533659	1.4408762821896796E-7	0.20046633341106498	-97.87250096740355	99.81444498780623	54.30394684298978	194.7272414235342	85.31497611255618	62.73952915316589	2	4	7	4	1	0.18827585971050811	0.30874425164381947	0.30476810811698113	0.19821178052868849	
32400000	-2168.562802675872	-2040.8144856454571	-127.74831703041478	-2040.8144856454571	99.04391302369872	4.939241859734586	0.0014876792566485824	0.12375661466310278	0.0014990282634294513	2.262038672847485E-8	0.10250350239854393	-103.9017143103437	97.54803158032801	69.51357474662079	186.41468969640863	132.3042775511203	14.25136649260246	1	4	6	3	4	0.19304629425104972	0.31035053633358023	0.2840993408684658	0.21250382854690136	
32500000	-2170.6097346674806	-2043.0114756320686	-127.59825903541218	-2043.0114756320686	138.65393791664962	3.768402927042849	0.0016438636544304835	0.007099458196576922	0.0016405214214439082	1.3678893329561432E-10	0.0071272467994717694	-103.48246321900659	69.86438787818192	147.45138526098947	339.2077615939141	202.4044405942041	68.21378681167579	5	2	5	1	5	0.19723748048532583	0.30967382145654393	0.3159992790633087	0.17708941899481861	
32600000	-2153.366790416798	-2029.3016464984912	-124.06514391830649	-2029.3016464984912	110.31029140853468	3.2979264679729035	0.0019767982013717293	0.19644618893547106	0.0018361862564757513	1.2568202016620496E-7	0.19113277866665573	-99.90536809367087	74.45692442896402	186.93891719598568	254.2212877048868	35.0857303521818	41.66043456922047	6	2	6	1	3	0.20555129561058363	0.28509657573984437	0.3339318658415268	0.17542026280804235	
32700000	-2152.6039523763684	-2035.0506092412884	-117.55334313507984	-2035.0506092412884	81.00383376856584	3.551558991241798	0.002266082400326028	0.04069860504756	0.002251165772381165	6.9190619245957205E-9	0.036702217950547816	-94.22344707942186	56.233656888638365	125.34657302430698	187.58724877453045	207.77377336301657	13.906109971460827	5	6	1	1	5	0.18398142648140156	0.31121278243482337	0.31121482117789834	0.19359096990587382	
32800000	-2164.4776530674135	-2033.4802211941005	-130.9974318733128	-2033.4802211941005	127.43796130589767	3.1224160860677865	0.0014098862137297218	0.22266077895938607	0.0014014472911042118	6.46720817728677E-8	0.18317223617430578	-105.79672094369067	300.1966455378868	472.82356188465616	350.1735834052416	4.743838228719853	8.568749817954703	9	3	1	4	1	0.18683767109232288	0.3015041545678389	0.3127663144161623	0.19889185992367298	
32900000	-2151.91991414821	-2035.9083265501458	-116.011587598064	-2035.9083265501458	63.440393634551185	3.2508572405679543	0.0028132552580192923	0.03778924722385676	0.0028458637607967044	9.542559883454853E-9	0.034535488958980586	-93.54741340938894	65.02774407194697	116.53153791485839	124.82162758425214	188.79135064432663	16.443455118079143	4	2	2	6	4	0.19859486877662497	0.34652472586949534	0.2981883039853373	0.15669210136853948	
33000000	-2155.7817948494567	-2031.8729670781518	-123.90882777130477	-2031.8729670781518	119.99278515104194	3.470160342374823	0.0018846291703394445	0.3469130258068873	0.0018110419146512523	4.1087549162510453E-7	0.3336259717060269	-100.33884184295381	104.422663805073	132.35854589098193	197.43000774651895	56.639587958546194	16.37205599802765	8	1	4	1	4	0.1918666679572868	0.29921063000872433	0.319497923787028	0.1894247782469579	
33100000	-2155.8389890809253	-2048.533716429673	-107.30527265125224	-2048.533716429673	56.76328988903152	3.1813755360538374	0.002966825106600917	0.00479474614275136	0.0029704327045886013	2.2975455340721946E-10	0.005111172782859639	-91.96441949699725	74.09237629721645	53.259728583024355	78.86558940318946	7.476026325539594	2.3618793674539664	6	3	4	4	1	0.2115275188632645	0.327155681056236	0.29442320870988414	0.16689359137061227	
33200000	-2150.2845678003264	-2038.6586348655899	-111.62593293473635	-2038.6586348655899	76.76264902479754	3.4085292270012197	0.0026810315446053412	0.31694435546383076	0.0024574825669330725	9.093413495648438E-7	0.35511284008666283	-92.05527581379992	26.42366635868215	75.49502825632585	97.91130778075559	9.951929134445889	9.662088275557082	4	2	9	2	1	0.20648375831765328	0.31077676411379557	0.315205314448848	0.16753416311969996	
33300000	-2153.95656279812	-2031.7284475111935	-122.22811528692647	-2031.7284475111935	72.86127657732362	3.283123884849768	0.0025274474053848307	0.3889628983841395	0.002351671551383649	4.286212761794648E-7	0.28763750844641434	-94.49535951465118	390.4542113895428	201.39925149131253	100.39320858709581	247.14422199572613	16.717749239519893	2	1	3	7	5	0.21388978322477786	0.28818135928229105	0.3335075569978175	0.1644213004951103	
33400000	-2152.29920018695	-2037.4679301488807	-114.8312700380697	-2037.4679301488807	59.452566885482405	3.482564078311509	0.0026461932481496764	0.13971433844614403	0.002744576670790026	1.5632152664732867E-7	0.14519143070163326	-87.40006692193569	154.8706672371991	138.89977696294133	346.96592628682	445.3710391320703	5.5388362601824666	8	2	1	2	5	0.1953789871133989	0.30075298011648305	0.33403070175336785	0.1698373310167471	
33500000	-2144.1416983315257	-2032.1354656558137	-112.00623267571214	-2032.1354656558137	63.494746030433966	3.249128046840381	0.0026894949400816416	0.13140863427018945	0.0027038330170784703	1.4790926150040586E-7	0.13947949835298543	-89.65606761097871	91.71635493538332	130.759812713295	78.70463273863577	122.86542318371069	3.6215247416149756	1	1	3	8	5	0.20740263052444874	0.29594337593175274	0.3177058853817523	0.178948108162043	
33600000	-2157.4020080512637	-2033.232424494935	-124.16958355632889	-2033.232424494935	108.39311249195545	3.2661695879967683	0.001748738954427449	0.021887684542514448	0.0017540829213443109	9.071676689687663E-10	0.017122887531536686	-100.85453586913279	140.6120272391504	368.339414530811	188.86482869318422	22.254866190709485	30.75698264552757	9	4	1	2	2	0.19886676612944956	0.31299471970677395	0.2862647405302603	0.201873773633513	
33700000	-2157.469590248959	-2032.3353711719146	-125.1342190770443	-2032.3353711719146	98.42288179622882	3.164569586588014	0.0019042757423384255	0.33993681666056713	0.0019929735213646536	5.23915770211748E-7	0.3621123375138145	-98.16428918974697	72.20761735062716	139.78883596008106	370.727311134031	249.80903047526795	43.42430736450045	2	5	2	4	5	0.21462752424822523	0.31642256322839757	0.2768312799472918	0.1921186325760822	
33800000	-2146.540545609747	-2028.3156549714693	-118.22489063827751	-2028.3156549714693	74.45479610928088	3.0656808987222024	0.002602378012051238	0.3427065448738413	0.0024360535994690353	9.319130399996403E-7	0.3589384159734743	-90.06272444541472	15.599676564901392	127.40417588311075	293.1882291019266	15.11444783090576	35.19495792897788	7	4	3	2	2	0.19581868648027778	0.26996759882807453	0.31830401363495947	0.215909701056685	
33900000	-2153.002340775315	-2039.5250318781812	-113.47730889713405	-2039.5250318781812	68.70238106642272	3.703096571241379	0.0025237565922147137	0.04100706841131426	0.0025409894967727163	1.1735008449762294E-8	0.04268756248126401	-91.42416221824605	55.13196129541667	43.95678341126226	148.94591321691698	146.01732389696414	10.852927761426002	3	2	3	6	4	0.21232977279347853	0.2960263467781736	0.29100551885553144	0.20063836157281326	
34000000	-2144.61564103263	-2025.982658977338	-118.6329820552917	-2025.982658977338	65.35438734717044	3.5654787899328264	0.0026122648284939865	0.3200068366327049	0.0026652148643366517	8.690872734846303E-7	0.35218337631549596	-93.95265881789528	85.62120484052241	126.53960607205218	163.1677330305832	172.93035117459914	36.43815212449883	4	5	4	1	4	0.18466937733799083	0.3431837384358341	0.30533429738117956	0.16681258684499234	
34100000	-2166.9331203821325	-2036.492409943129	-130.44071043900357	-2036.492409943129	123.39649245600094	3.6685351128216954	0.0014363179690132285	0.056914051974747644	0.0014556498892048008	6.625522332202673E-9	0.05628400910694367	-105.87845841804526	310.04750582045136	234.1549244552416	329.6913721221321	15.757752065939309	26.19245639399106	4	3	7	2	2	0.18452979715066056	0.3165633428212869	0.3169925838063731	0.18191427622167636	
34200000	-2146.78405631975	-2038.1363788735775	-108.64767744617244	-2038.1363788735775	60.732392730849476	2.7834247566961023	0.0030768509437443543	0.05522248870354397	0.003091640836959358	2.5033630897733516E-8	0.050651934525135944	-87.74272971451535	45.620137374080265	63.766340733492044	220.87337495194143	16.541794461423574	17.99735488756545	1	9	3	1	4	0.16595770283357916	0.30362938998150074	0.33610355043066326	0.19430935675425362	
34300000	-2158.3776132926637	-2041.5792876990176	-116.79832559364623	-2041.5792876990176	89.87891688583866	3.519713514134529	0.002106790600426384	0.16345102271930848	0.002061882726242143	1.639965064614201E-7	0.19573570598504025	-95.87999927279728	88.20041415200872	90.09686357313477	112.70683682360475	41.17164200278423	18.854604633418834	1	11	1	1	4	0.19171892266584423	0.30672286508149516	0.31900760553270924	0.18255060671994802	
34400000	-2146.0137332601266	-2032.1651593803049	-113.84857387982153	-2032.1651593803049	69.10573956300645	3.300054119435681	0.002919763066648287	0.10013510910038867	0.0029503745805712213	8.953096169385101E-8	0.10116692955674857	-91.34097951498984	130.51943401881408	27.926956927113917	75.7553925312423	129.64964036292946	19.41786380671874	5	1	3	4	5	0.2088198971687122	0.3019177025200791	0.29963958591134787	0.18962281439985754	
34500000	-2162.8657350912526	-2036.1916057093858	-126.67412938186669	-2036.1916057093858	114.24920117329225	3.145503049171109	0.001766069044828684	0.0017382693855867274	0.0017668369829835326	7.922551119674904E-12	0.0015934800659785984	-105.89231376549556	36.34952308754124	84.4743450003454	81.95567395131481	186.86172210768257	125.30873051731993	1	1	7	7	2	0.19309549808887588	0.30485662051840573	0.32388098713354047	0.1781668942591746	
34600000	-2149.8328137409694	-2032.6253212615914	-117.20749247937796	-2032.6253212615914	57.72436898845008	3.819118256969558	0.0031188909059915414	0.14832535669717345	0.0031047371776191106	2.2678774624357963E-7	0.15054354411632292	-95.34330991671851	142.53943622303973	49.12341975833559	71.90815911046064	88.41757676869292	28.485271105483477	4	3	2	7	2	0.20026807762898977	0.30354652973252705	0.3172852491441139	0.17890014349436592	
34700000	-2156.7583885452073	-2029.618878948169	-127.13950959703838	-2029.618878948169	104.80016151794585	3.149687332584478	0.0016516063109746578	0.23679228465134308	0.0016673604026070175	1.566686474292887E-7	0.22855087864085363	-102.17962893465338	91.21271505891966	255.30118793164783	264.4546298183833	32.17150428820033	39.52747350819094	4	4	6	3	1	0.2022045331126794	0.30714342247091386	0.3120273096748132	0.17862473474159007	
34800000	-2160.721808848998	-2037.3661198607635	-123.35568898823449	-2037.3661198607635	86.39945718096831	3.615221281029476	0.001815790880587271	0.06879712819898516	0.0018217430382869168	1.7752071477402902E-8	0.07240051290954995	-102.18782139662294	47.985984902808056	66.90976564168038	134.14173939044946	46.82840219319342	66.67887331574913	3	4	7	2	2	0.17529734645050526	0.32657092701797946	0.3205180289754025	0.17761369755610937	
34900000	-2155.143158787867	-2043.305378855067	-111.83777993279978	-2043.305378855067	66.38063083815834	3.0846858069050875	0.0023193138464224264	0.0016301777661640892	0.0023193484539230013	1.0908870586974665E-11	0.0014242680137365364	-93.04746446309919	69.17440026217834	169.40414710351757	110.5855134456347	29.55010463902495	14.695592795088237	5	4	4	2	3	0.2029130249906719	0.27511508290821185	0.35380968990426703	0.16816220219684574	
35000000	-2148.0191794884845	-2033.5335762744994	-114.48560321398509	-2033.5335762744994	69.99903545144247	2.9118075927404354	0.002584517730101423	0.1952718168725188	0.0025770771136876887	1.8953243483657515E-7	0.1699251504347151	-94.33430155046949	86.19765633153756	116.61759228148846	131.36646959707784	16.777291427416348	5.004098472539731	4	6	3	1	4	0.18142186125167817	0.3386838703568389	0.28262368339381433	0.19727058499766517	
35100000	-2138.6960538387125	-2030.5737999259654	-108.12225391274725	-2030.5737999259654	49.96569702489334	3.2004641032983745	0.003630611734835107	0.18881942511595104	0.0036596986064436413	6.023609221035798E-7	0.21061193740436582	-85.19818539921262	55.40337095804992	129.2565093288665	222.606451105174	20.409788148439702	31.01788507614352	10	2	1	3	2	0.20090643274937417	0.3118858272674332	0.29883844129228154	0.18836929869090774	
35200000	-2146.1319812916736	-2030.2504050081543	-115.88157628351911	-2030.2504050081543	55.02274468792183	3.4265476492647666	0.003158376281867401	0.1773066148464693	0.0031896851275365783	4.1723586402344833E-7	0.20622481395858758	-90.84129595586836	595.4883977913331	61.47558079525271	95.17666225922726	111.44069578256044	9.878511844780576	1	4	1	9	3	0.2210607018721764	0.30628703437543126	0.3082758145655868	0.1643764491868022	
35300000	-2144.2339837041573	-2031.4413881610078	-112.79259554314962	-2031.4413881610078	51.560999363006154	3.4840155822891097	0.003398682187685733	0.37551538131650547	0.003022655431100149	1.260459705330581E-6	0.3681583853374162	-90.3481466009973	116.20821385980676	296.9976765584198	13.84457429257441	17.757953523733455	17.82619594169354	11	2	1	1	3	0.20457022826542906	0.2988606255801872	0.2973965173344894	0.1991726288198911	
35400000	-2155.1330299450087	-2035.4298741928978	-119.70315575211076	-2035.4298741928978	77.60811630146031	3.178460990940234	0.002167170278697149	0.15867886897166023	0.002160154986232456	1.396980775657066E-7	0.17373646109877977	-97.65908130703252	55.17256800772654	114.15925659239555	187.99393798542096	41.783711126335525	25.07661361461318	5	1	7	2	3	0.20820461747421976	0.2745659810615576	0.31653034277620196	0.2006990586880174	
35500000	-2161.822715140745	-2034.8254759104484	-126.99723923029666	-2034.8254759104484	127.0992427499944	3.800614099942597	0.001590573508116436	0.059730380358905516	0.0015787072353454577	4.87093173048133E-9	0.044229520453188884	-103.79662169738555	310.1811038790182	210.5554982366924	55.45738196516082	8.705660864316668	33.26876134954401	2	11	1	2	2	0.18257111550438257	0.3018833451687303	0.3265343361912782	0.1890112031356057	
35600000	-2153.7365418600725	-2032.0972786526188	-121.63926320745378	-2032.0972786526188	71.10697479099655	3.3486353225657655	0.0023059726852107092	0.21655225358094213	0.002383072287896414	2.506636544508066E-7	0.21218036248096456	-98.26481571471577	136.2540136398553	153.7167271318084	88.6622530606548	119.22520815042223	7.572473075188998	3	2	4	7	2	0.19034488665121194	0.32908588043118464	0.2998909377544372	0.18067829516316286	
35700000	-2163.4600485239507	-2039.0397386917555	-124.42030983219503	-2039.0397386917555	96.96914226110941	3.5657055174519168	0.001966766775396463	0.012388807316398184	0.001961501410412022	7.178189185885476E-10	0.013648812998560524	-99.57227829927798	90.95205790427211	109.47582714565334	332.82274396293576	314.05159461621395	11.048802676599761	3	6	3	2	4	0.18478145206913554	0.3506292804654275	0.29934360509116664	0.1652456623742668	
35800000	-2153.178192525706	-2029.657772283315	-123.52042024239113	-2029.657772283315	94.27524075536445	3.67085375244378	0.0019723401849458086	0.08760655305268848	0.0019174086358184537	3.35331614225162E-8	0.09258603564839205	-99.98935801699358	120.49996180223363	88.46100531976829	261.13988911656264	53.06957521169287	29.472738685834624	4	4	5	3	2	0.17888734248267812	0.31581714598482646	0.316449335959623	0.18884617557286884	
35900000	-2146.860317949485	-2031.7879688068174	-115.07234914266726	-2031.7879688068174	69.84873160727332	2.880978264695908	0.0024228708250335546	0.25723569043026023	0.002303586230253251	4.3240198420902807E-7	0.25709435571378514	-90.19447852433309	54.81272623743641	93.23527487524217	217.13903769107387	255.88732858178224	12.1447670764931	5	1	3	4	5	0.20613724585061297	0.29884066432628836	0.30622694250023524	0.18879514732285985	
36000000	-2148.4642266051064	-2024.4214704700278	-124.04275613507859	-2024.4214704700278	85.39539438293635	3.1305043451957077	0.001617583174660816	0.6300466231431116	0.0016471906683181653	9.822363821046968E-7	0.6191858826000756	-98.54603935356934	80.55937914168832	201.3851030438302	325.6748226304592	22.355447011518567	15.740441274739995	5	5	4	1	3	0.18624827485779533	0.34026499578586494	0.29053001918383947	0.18295671017249673	
36100000	-2156.4498972338693	-2038.1953270078773	-118.25457022599197	-2038.1953270078773	92.75665442459089	3.0355472001368926	0.002204982803558041	0.10621547312448608	0.002222688317753948	6.048709981223311E-8	0.10908093072389355	-97.00415833225969	57.51382082922857	44.53292449907359	113.83404396148373	106.27227375834177	29.664591656088586	6	1	2	5	4	0.23325743073840605	0.2596049694506961	0.3340152203486084	0.17312237946228584	
36200000	-2164.9115256242007	-2038.1760294362562	-126.73549618794463	-2038.1760294362562	122.42111868727096	2.9650763366020545	0.0016196961231663076	0.0760531154997436	0.001594666499870919	1.672670535022929E-8	0.08054989339304626	-105.27800616060533	80.29215844961318	223.47977797315076	46.56358464260513	26.037775899097166	38.46100524446251	2	12	1	2	1	0.1851757978059771	0.3058995454198663	0.3062327282059238	0.2026919285682292	
36300000	-2149.364738816325	-2034.5969400968825	-114.76779871944231	-2034.5969400968825	63.58222082111057	3.1212237775354	0.0028501940340322227	0.1961897051377619	0.0027986628165443997	1.7858610423492164E-7	0.1509849188758547	-93.0425810406378	72.48247607493332	231.33235782459155	120.27448215672342	12.183624810625759	8.012805622653655	3	5	6	2	2	0.20475581385391312	0.2972111513978883	0.31270950034767486	0.18532353440052024	
36400000	-2168.0653382189557	-2034.8124117627485	-133.25292645620704	-2034.8124117627485	110.20604183587814	2.936273861924652	0.0014193094990634523	0.22338199230653966	0.0013895552601415398	8.62591026537377E-8	0.2133283463243482	-107.6815887156358	224.91292882037413	189.2192426223016	247.06731028091878	146.5497970409514	35.13977545034305	1	2	1	11	3	0.1948538253844024	0.3317173855462331	0.2898927261995916	0.1835360628697694	
36500000	-2155.3840837476337	-2037.1432958872622	-118.24078786037147	-2037.1432958872622	95.85393510213306	3.687206826910569	0.001932583619816591	0.09465400302235634	0.001999848857594568	4.8991107817400224E-8	0.1117629437936286	-95.26234289994953	91.32812092706874	83.37101857983873	101.43011261573902	192.17683941060054	15.584366076362537	3	1	4	5	5	0.23164036882856065	0.2958614481115096	0.2993505324924324	0.17314765056749384	
36600000	-2153.2818246266997	-2040.4423305646746	-112.83949406202503	-2040.4423305646746	79.78328631468165	4.058195445881934	0.0020672574861038974	0.021452448581917985	0.002068131036972549	1.3928763947766414E-9	0.01812550335525317	-93.3313978564972	52.28415201176482	78.93237293208537	132.1703411537563	25.89768355271948	23.88179419888846	5	2	6	1	4	0.1853314974078854	0.35022693589172044	0.28907922561682764	0.175362341083563	
36700000	-2153.6868813756582	-2034.9574028204668	-118.72947855519168	-2034.9574028204668	71.90531513589367	3.1597779647692845	0.002529336175485533	0.029150940674368093	0.002540291093775716	6.856068770374897E-9	0.03295987941569617	-95.83454651719344	77.08265039946717	233.6898769330233	191.3647713113968	69.13066742198103	27.417918423398337	7	5	1	1	4	0.20972939623600365	0.29702604021967843	0.3012955876539607	0.19194897589035376	
36800000	-2165.2082569181734	-2033.8265851032068	-131.38167181496672	-2033.8265851032068	117.49141935834447	2.8450401580696596	0.0016439009886786012	0.19033473089069722	0.0015693223265150248	7.542989510119168E-8	0.170142187269377	-104.4860213450992	92.71154209620757	125.95057612380458	394.3951585993284	296.1646226991217	78.40334948868868	2	6	4	2	4	0.16761453511762053	0.338030227781867	0.28853213998931126	0.2058230971111977	
36900000	-2150.087277028119	-2033.7927309647919	-116.2945460633269	-2033.7927309647919	70.54264495778878	3.2781382495220694	0.002597528224157532	0.1284553661166845	0.0026661846822608353	8.932586651246588E-8	0.11558183696142744	-95.25279933472737	149.8571670632897	60.77343113649464	131.31950457321412	19.79424764949931	13.835264836108214	4	1	9	3	1	0.208307474286147	0.29608831807877917	0.32523214756393637	0.170372060071134	
37000000	-2155.377351524009	-2041.0416422127125	-114.33570931129644	-2041.0416422127125	76.4750236301898	4.174528644083105	0.0021530174995464876	0.0018212251467622407	0.002153530024038437	1.795109120194831E-11	0.001967865633027431	-97.76487129174053	144.67262797031077	125.46977654381736	15.446753167184946	17.4154243155605	7.710910574594919	7	7	1	2	1	0.21007145404945263	0.3308226108476315	0.3036192966741261	0.15548663842878638	
37100000	-2141.696597078548	-2024.0735391160513	-117.62305796249682	-2024.0735391160513	70.2518843477844	3.872458091498011	0.0030417341770981286	0.31968085189691375	0.002801726629927344	7.082357548922226E-7	0.2670197279215177	-90.73938601530585	88.12850491194747	121.5383356951251	180.86628197083695	406.36731808773703	22.221059589297294	9	2	1	1	5	0.18062271861038892	0.3179224995278986	0.33566282502227	0.16579195683943912	
37200000	-2157.7515391206434	-2038.5231314022612	-119.22840771838213	-2038.5231314022612	70.33991497236516	3.8348976402883013	0.002781969518261392	0.21837787129753575	0.002485312615235847	2.0556679457841804E-7	0.18200918625899987	-96.46391635392057	296.9456497425301	180.54152462293158	78.46821447297425	27.89623849076451	22.111444925281866	2	2	10	2	2	0.18575155815176236	0.31739632922365746	0.3191555744401186	0.17769653818445816	
37300000	-2138.1242430094544	-2030.942328110502	-107.1819148989524	-2030.942328110502	42.98715594353508	3.768593524536091	0.0036959972690496913	0.2623023864292969	0.00374664460233271	8.5039036072609E-7	0.24839303710711186	-86.57361842695565	53.41678318788845	77.35939802337955	71.05548215839039	59.859343405992746	15.639399494867462	7	3	4	1	3	0.20957405540240226	0.30405483277410894	0.3167222759812408	0.16964883584224458	
37400000	-2156.94661149974	-2033.3818241356676	-123.56478736407246	-2033.3818241356676	107.55430109104857	3.8029778034166295	0.0016761048482711225	0.10972406207695933	0.0017455578782306237	2.7843372996317696E-8	0.09901888391012882	-96.52982961041624	113.74867398722458	167.1361002658972	280.45708416361805	490.43498211090264	15.924044838341997	7	3	1	2	5	0.2149789090240571	0.2831631258897433	0.30676413864765045	0.19509382643854573	
37500000	-2163.094235681857	-2036.9897756866385	-126.10445999521853	-2036.9897756866385	100.99268602673372	2.6771041415381265	0.0019225235395203728	0.30553148296154653	0.001927133865637642	4.730426057003015E-7	0.3628829525975205	-103.05539606664888	153.77842448118136	113.79764211644749	110.90620312063182	96.25255536486229	9.664208376641719	6	7	1	3	1	0.20343344368132418	0.3066679566898618	0.2965586917500621	0.19333990787874858	
37600000	-2162.4243819484227	-2035.705094488304	-126.71928746011854	-2035.705094488304	105.55808743664548	4.338529038912555	0.001729916562861413	0.10109697330200555	0.0017140395102719765	4.2215571342572375E-8	0.1156953176888753	-103.71279118072553	74.4031587013712	71.84297946006954	59.31740280525071	182.63085324953698	29.088933008993504	5	1	1	7	4	0.18531222664134123	0.3166765088119045	0.302934044217897	0.195077220328854	
37700000	-2157.4668356333204	-2033.2441419346856	-124.22269369863466	-2033.2441419346856	99.2619797260814	3.2774977763791906	0.0019165017185078248	0.03460360789840548	0.0019459213497449869	2.855923426249206E-9	0.027760742415314402	-101.90449377571291	204.0390121418413	83.70736113371926	158.4379485680855	33.825691932472424	46.166325927056434	3	3	7	2	3	0.1852162148002786	0.3291683386327232	0.31732534641789734	0.16829010014909757	
37800000	-2142.558167602081	-2031.035663882935	-111.5225037191459	-2031.035663882935	58.6575703473672	3.2637260448600913	0.003336686793593226	0.2524189353503279	0.0031775808319851415	4.905611504978906E-7	0.21512784517122116	-90.2415914411399	53.72908552615141	79.60020017392252	59.98549153341157	74.65593664442233	58.4174718994824	6	2	2	4	4	0.18877956529619022	0.318847241791644	0.29157279544959763	0.2008003974625649	
37900000	-2168.1996358168644	-2039.5075225210376	-128.69211329582689	-2039.5075225210376	105.66914422056615	3.4171087743868367	0.001812589326792146	0.0749514577405153	0.0017867171431611777	1.9061477736329425E-8	0.07675452374066116	-101.01415116826645	88.24098894554817	389.5617875244391	479.1399396826347	170.04583967567913	25.51734830946986	7	2	2	2	5	0.20385223285570012	0.2933802834645165	0.29600570801111603	0.20676177566866394	
38000000	-2145.248176765573	-2026.0739866238923	-119.17419014168061	-2026.0739866238923	73.90373185541387	2.752973754262357	0.0022536305253014577	0.19061434769462762	0.0024179692777284616	2.4835382233878906E-7	0.20705287657443344	-96.1845980560625	108.16494614301627	136.08030846048524	164.98522475877306	104.05097178177034	6.47838386199073	8	4	2	2	2	0.22981278594266538	0.3004418159344915	0.292797419964236	0.17694797815860372	
38100000	-2155.1268110108635	-2027.2516165692314	-127.87519444163229	-2027.2516165692314	118.35447203444143	3.139293469404789	0.0017342460262086779	0.196896614440679	0.0015706790919001294	1.1064386776746728E-7	0.19836634448632937	-103.53605189322887	109.18694746919485	160.95597288703345	225.5327360564722	127.76902236652563	25.194301215796507	3	4	7	1	3	0.19348580323912515	0.32076059806881846	0.3081202480460205	0.17763335064603245	
38200000	-2145.302272232987	-2031.3839492779919	-113.91832295499505	-2031.3839492779919	77.8135481319456	3.638918821803064	0.002765567773982324	0.22964574398392607	0.0025557621924515786	3.517733299032489E-7	0.2217944584702877	-92.09476057229308	36.562314556173426	76.3931692641572	161.64597834116347	35.22760244461248	32.76418997515272	3	4	6	3	2	0.1887482143364511	0.3075936900161692	0.3245161795058123	0.17914191614156394	
38300000	-2156.8749836081274	-2032.0357176685966	-124.83926593953096	-2032.0357176685966	91.21392671064166	3.253696774852188	0.0018139104412902751	0.09779617359556733	0.0018362783228395097	3.363041679177985E-8	0.10141869556287318	-96.25896494960735	125.29821139840088	210.9645569527184	183.45069902616223	699.5027581225002	11.622947330394508	6	2	2	3	5	0.20636801744110278	0.2898139661666877	0.2994998574177152	0.20431815897449082	
38400000	-2163.3235078238786	-2046.0840016214017	-117.23950620247699	-2046.0840016214017	73.18493099399764	3.149810507592144	0.002370860955021857	0.30482954272065027	0.0024415278957447216	3.5991347814752107E-7	0.25913804945253754	-92.51890236632856	103.32723949048925	72.20919223628073	312.030809062919	26.225548695983303	15.726045667680097	7	5	1	3	2	0.23048520862315572	0.2774152618636181	0.3238612822224817	0.168238247290741	
38500000	-2155.838384598471	-2033.0119302537605	-122.82645434471043	-2033.0119302537605	101.86252543489562	3.1302193369142706	0.0016733383081856412	0.0072919079875696	0.0016726296833584674	1.3577418930815812E-10	0.0069670184579230165	-100.71299458692256	74.46392932303802	150.58100698571695	186.80902880394433	165.22899853085457	7.6934551958029	7	1	4	2	4	0.2187774146201381	0.3174230738754069	0.31263578580642537	0.15116372569802602	
38600000	-2152.2357809990253	-2029.4468575622948	-122.78892343673063	-2029.4468575622948	86.51569325835678	3.716865285744587	0.002458213670259791	0.25438587889987024	0.0022386683977307633	2.4552877159650314E-7	0.2041142636993488	-100.13482969982736	53.99761478145521	48.04550189407275	26.264285978562707	94.70533286117703	143.62980949324518	1	1	1	4	11	0.19597742603320845	0.36418975351820704	0.26160938549552837	0.1782234349530526	
38700000	-2147.7807010589477	-2029.5089567778566	-118.27174428109129	-2029.5089567778566	52.3219208006966	3.822422865405414	0.00288063906845504	0.293693930773175	0.003360438150519678	9.038902909986369E-7	0.31282964740222946	-95.28518186317234	33.943801334092555	106.33580459318864	88.82343065868815	77.61087069646362	74.60466194479645	4	1	3	9	1	0.19885561498197557	0.324871101625058	0.2755172711176109	0.20075601227535206	
38800000	-2161.9683629124634	-2035.2932069162734	-126.67515599619011	-2035.2932069162734	74.30528275627928	3.368787077875329	0.002022544605501402	0.22276510856504306	0.002288347616674348	2.581071077754446E-7	0.23843683492966844	-102.82652085594593	217.81219514250043	193.0206162058413	74.55102273836636	89.16271110740848	33.95730594262753	2	1	1	12	2	0.17783488033736433	0.3223764982346451	0.31769144262737187	0.1820971788006151	
38900000	-2155.4569534675275	-2042.2182477926347	-113.2387056748927	-2042.2182477926347	65.30812445013407	3.285321724010651	0.0026497403299163497	0.02872285775031976	0.002675334378284233	5.138493649209168E-9	0.027028511267858893	-92.66004671519114	96.33114511859127	192.9164709548089	88.0781939160252	15.609533408211327	25.450426845835132	7	6	1	1	3	0.2093631232294808	0.3209443556847196	0.2917109909148042	0.17798153017099191	
39000000	-2146.0585171217353	-2040.4388336463571	-105.61968347537825	-2040.4388336463571	59.16865658514751	4.62558726418717	0.0028361262079693124	0.05901159971849589	0.0028577664797865125	2.8518304786634544E-8	0.05928046367375442	-85.37185126296822	36.42503537087827	107.97898369043229	198.10250915059163	8.266949765004885	5.074230784360034	7	5	1	1	4	0.1844140489202598	0.3161506649647593	0.3066648661776485	0.19277041993732896	
39100000	-2151.314860837961	-2035.5236344445914	-115.79122639336954	-2035.5236344445914	93.78420102641937	3.4686022972088146	0.001886301150833287	0.0695843837400772	0.0018530880577260235	1.7193987248383237E-8	0.06980517728856897	-96.5572067665531	48.602617934637045	56.32305765870282	132.90372004644908	25.53648230776017	8.455901378315474	5	1	8	1	3	0.17863754101285323	0.32145802282414926	0.3333457149732243	0.16655872118976991	
39200000	-2160.9283382438366	-2037.059982588699	-123.86835565513763	-2037.059982588699	117.12597054205975	3.622337934534132	0.0016000586745289135	0.007566014909116337	0.001597736154091034	1.4777881513403717E-10	0.007591645180090407	-104.31387674153817	236.24758341041064	183.487087043187	31.533528963847253	25.47457567487036	21.31317568158782	11	3	1	2	1	0.19344402063377658	0.30588704633315267	0.30284133105551475	0.19782760197755261	
39300000	-2144.4056677004955	-2028.8860700823275	-115.51959761816784	-2028.8860700823275	57.74769961895531	3.573753680932788	0.002968553506736967	0.050300703180374697	0.003013038972235639	1.7823290651583728E-8	0.044633533453616106	-88.01680892509371	43.05444777042448	181.90327405008208	267.190862905238	548.5350226450374	18.33867203797393	7	4	1	1	5	0.196606907009961	0.31802789418147637	0.3070908623258823	0.17827433648267701	
39400000	-2158.3694808942237	-2037.5477092517956	-120.82177164242808	-2037.5477092517956	86.32544257927437	3.3271522606619173	0.001998794217778415	0.07962866848676838	0.0020364370182542066	2.483084369183305E-8	0.0776820828231735	-97.71386231722745	145.65117867775473	156.22271270151168	269.15200164632	40.187325660308474	22.334598288209637	9	3	1	3	2	0.18486810019252256	0.29592592694677833	0.3370410522588325	0.18216492060186318	
39500000	-2170.322080740759	-2039.5745068193398	-130.7475739214189	-2039.5745068193398	98.13509803658224	4.052522905419329	0.0016085747428024977	0.30003094047619516	0.0016161823336425056	2.144732191589282E-7	0.2876727924854431	-99.62956117640387	285.1520721589014	51.41064353012232	325.37622504578934	331.49875004849514	9.139996754978206	1	4	8	1	4	0.20597321304150024	0.3051270648830422	0.319626442713259	0.16927327936219513	
39600000	-2158.773105676145	-2033.4911147553792	-125.28199092076586	-2033.4911147553792	107.63951736838143	3.003823469807271	0.0016357831185976196	0.05470968173520603	0.001646402670176353	7.906196250324647E-9	0.053465899554084234	-101.54845074872925	43.66974752788583	93.31545895035175	226.9145487093683	244.9799919829996	28.33553980487883	1	4	3	5	5	0.1922150227682197	0.3375409569810954	0.2979305058179676	0.172313514432714	
39700000	-2162.4393154252894	-2034.9999536923078	-127.43936173298131	-2034.9999536923078	108.74251617542097	3.20163289112305	0.0014722780738562248	0.0075824434395086425	0.0014743913901348266	1.229647696742815E-10	0.007532348668245527	-101.46710089934282	1194.2120070108954	120.6993265595255	308.3392472270217	17.775517918293726	30.139138709079326	1	9	3	2	3	0.1914841126385534	0.3172296925528039	0.28635800796342614	0.20492818684521313	
39800000	-2152.8485654500305	-2025.8410976879309	-127.00746776209942	-2025.8410976879309	102.24924467323379	3.3512095296064963	0.0016915064172613261	0.0935836128298033	0.00175342073466006	2.328593472060824E-8	0.08962045732916461	-102.69406383240569	105.45170141805607	94.27484576161073	271.10887533943395	139.749425224606	27.840696084226185	1	5	3	6	3	0.21722662253818845	0.3024487917010523	0.3158735490068297	0.1644510367539261	
39900000	-2165.360526673112	-2040.983770470585	-124.37675620252702	-2040.983770470585	92.78806987683973	2.9889881538122736	0.001726846722719362	0.11098740491128584	0.0017636623370643428	2.1555287105916996E-8	0.08357059923173803	-98.62198552967008	159.92849179659652	83.83082977257926	248.83758609368252	275.1080684710056	6.056676379318499	4	6	2	2	4	0.22458443828711677	0.3234262241819491	0.2742700675517919	0.1777192699791388	
40000000	-2158.148177764919	-2041.7881291334302	-116.36004863148914	-2041.7881291334302	78.99610552825894	3.34203903048513	0.0023995279833808445	0.012877852058216201	0.002397304179537973	1.0221003252051196E-9	0.013368463801304816	-97.00371952251655	146.78516749892458	170.5491597554621	14.603069311517702	24.961607018360134	27.148688312441074	10	3	3	1	1	0.2150561545206584	0.3155237054630272	0.2848906787368761	0.18452946127943481	
40100000	-2149.778080966157	-2033.4123954041931	-116.3656855619642	-2033.4123954041931	79.41669641143262	3.406510088504844	0.002210249814371986	0.07871962448312711	0.0022032035736551767	1.9547819403180006E-8	0.0639057731013959	-97.19395043402555	47.01719843749	154.17894359142576	17.959628142365172	24.53118128397306	6.352439830638069	3	11	1	2	1	0.18612017629956604	0.3286832484399023	0.30305894664335664	0.18213762861717164	
40200000	-2161.703050616212	-2032.5215179073389	-129.1815327088732	-2032.5215179073389	118.30181008197675	3.436305696715679	0.0014848258297962954	0.09109581739300297	0.0015143952109074772	2.06484098949209E-8	0.09515029610533937	-107.35852273380402	182.23657434189846	191.38639050638102	117.25582690735516	33.53511485114617	16.72332398536846	1	3	12	1	1	0.20334287414509417	0.316721712694958	0.30597577634090267	0.17395963681904192	
40300000	-2154.7667456338086	-2037.4049039156248	-117.361841718184	-2037.4049039156248	85.41797248010667	3.4220013176428	0.001897915012649918	1.7735673100207608E-4	0.0018979572216344168	5.940331207572812E-14	1.2842215330214986E-4	-93.01628316958241	86.75422852426261	110.9556128247904	246.91507638750613	696.6972368838868	8.22326882022325	8	2	2	1	5	0.17877438318220454	0.3200687347006408	0.296675753544785	0.20448112857236647	
40400000	-2155.074241220047	-2033.3780968456979	-121.69614437434936	-2033.3780968456979	99.30858146303163	3.4980442400654566	0.0018987239737084472	0.03101974073713828	0.0019277436797933043	3.92678302212283E-9	0.03281671130809142	-98.35857644948678	109.864533292287	196.9256495195074	312.2595580159784	68.32647582953005	19.835231146078222	6	3	4	2	3	0.1904183814573109	0.3534403617334772	0.28850461378912495	0.16763664302008371	
40500000	-2151.2544554266747	-2032.9711161506204	-118.28333927605442	-2032.9711161506204	81.8264803464385	3.4242695474811815	0.002048225632654876	0.1744152709633315	0.0023054326198509124	1.5783456728289614E-7	0.18942983594671273	-96.16879105636703	127.34248035591625	95.77780402791853	207.87967014105266	6.324527989556272	11.24243761255228	7	5	1	3	2	0.16711439543361734	0.2820895437875233	0.35332224625519526	0.19747381452366086	
40600000	-2159.870776133642	-2034.9641615349578	-124.90661459868411	-2034.9641615349578	101.62409350951428	2.853603229051435	0.0018462920427485415	0.07229464470638648	0.0017981311687320025	2.519852581837372E-8	0.08582217284514826	-99.93864103280248	183.7979369963986	99.4876910038988	185.18181088182496	278.84365490185445	29.153194407141186	1	3	8	2	4	0.19693563054905389	0.31798072667701793	0.3006015022804147	0.18448214049351025	
40700000	-2141.712833159574	-2028.2230762295071	-113.48975693006709	-2028.2230762295071	68.4489800688424	3.3908979131276253	0.002415064377731674	0.1633567276598961	0.0025370954926136418	1.5860510914639398E-7	0.1652005008518796	-93.96585374639442	48.05226914880891	34.93480431044082	114.14806011731183	11.218209895960884	12.357930813641044	4	1	8	3	2	0.23229751495308543	0.30135330126785753	0.2924429388349558	0.1739062449440981	
40800000	-2150.5518184564353	-2038.9658473919324	-111.585971064503	-2038.9658473919324	59.72441868174081	3.379516128659148	0.0030277757521570687	0.2792113435161398	0.002872649700201684	7.277098307373105E-7	0.271780337896994	-89.56472289949279	55.74341702671541	33.91591226207974	49.7577198788279	148.6883421398252	8.96372912232091	4	4	1	5	4	0.20426068919883245	0.2991539676141351	0.3109846056121748	0.18560073757485446	
40900000	-2149.9900508969013	-2031.5747878721052	-118.41526302479625	-2031.5747878721052	89.06335506387357	3.1484871342595997	0.002171341729217348	0.04716764885324933	0.002173105536435687	1.0554821071876316E-8	0.0477909971906382	-98.31495932168737	61.438901124788245	173.39755997263728	64.3147756502144	33.40431453002936	13.568655766921406	5	9	1	2	1	0.21128193469299208	0.3020250987231032	0.2947494709014154	0.1919434956824861	
41000000	-2138.841590767208	-2027.303052333428	-111.53853843377968	-2027.303052333428	75.1197403586687	3.406878082642512	0.002458092009772228	0.11036580796141453	0.0024131434722668267	6.311014803149052E-8	0.10471662296209354	-90.00638626991025	82.3995728826516	35.248668849327935	41.36302104821396	134.80823171186034	13.130188478574452	1	1	5	6	5	0.18562823861457672	0.3423652328244133	0.28987336654330226	0.1821331620177045	
41100000	-2149.542718957398	-2040.8440646463762	-108.69865431102197	-2040.8440646463762	46.05932502257663	3.16352907050842	0.003607694051518049	0.15302258031585503	0.003838586569388653	3.0950357745852394E-7	0.1535758383142478	-86.54754272112777	33.284646506845284	63.78744044462783	124.95489853491686	162.59920129018957	24.04627080849169	1	6	2	4	5	0.17884620875246485	0.29833771809832266	0.3280822298948285	0.19473384325438087	
41200000	-2156.0895262400195	-2031.4091407460446	-124.68038549397485	-2031.4091407460446	106.94319348212292	3.5886315586895727	0.0017985643086359155	0.11257813469457476	0.0018183321012628427	4.783930406815986E-8	0.12008393669260287	-101.90377748030586	91.62195479035144	156.3666466804653	128.05295738062514	107.30183118648881	17.128659258705554	2	4	7	1	4	0.20419240321001503	0.2763688725458855	0.339819632985716	0.17961909125838033	
41300000	-2154.9601120123198	-2031.2040379561515	-123.75607405616842	-2031.2040379561515	90.0955873357345	2.8800432154410127	0.002072117848479577	0.11405688891456309	0.002117188459292502	4.839956168949423E-8	0.10617624618773491	-98.06207555450715	115.38301083466959	95.20401206592854	211.36479438928913	389.55271238407454	11.879588867925797	3	3	5	3	4	0.19982539670583369	0.33579050898385643	0.2843847130472279	0.17999938126307893	
41400000	-2163.728533360225	-2035.027425440162	-128.70110792006298	-2035.027425440162	105.96549248561963	3.3157624914154256	0.0017706958981278395	0.230979590646213	0.0018079351757263964	1.7188759637708573E-7	0.22739966084744453	-103.35392573120299	130.91316202440584	212.907265372903	184.88041632043354	29.62710614059855	82.55101633695057	11	1	1	2	3	0.20736056387264673	0.30147083843144307	0.28495045884736275	0.20621813884854434	
41500000	-2144.1202208019463	-2031.4975068845179	-112.62271391742838	-2031.4975068845179	70.39777023040925	3.18948047210427	0.0025940408491023467	0.13873646022213607	0.0027084726257414196	1.3041266567035492E-7	0.14107874311217525	-91.1853443143273	43.939521068390285	67.89093901350172	172.40705061032844	25.65135737090562	34.833363000211556	4	2	7	4	1	0.19929472351174737	0.29481402483961944	0.3307632681717931	0.175127983476837	
41600000	-2154.379593039484	-2037.9917123306755	-116.38788070880865	-2037.9917123306755	67.59714797416966	3.7923530824226948	0.002244746547422059	0.15933242393791178	0.0023652879469646883	1.4027741125258693E-7	0.16084026588299177	-94.64212903612636	70.7559295607941	140.3220131219471	223.8313391208277	12.708872897337598	9.009205463848147	4	4	5	3	2	0.19341695762048206	0.32477419027083937	0.2860465001318505	0.19576235197682496	
41700000	-2161.8325748296147	-2037.879778679023	-123.95279615059155	-2037.879778679023	72.11794180852942	3.6191746911575358	0.0024759578559487606	0.08003512457182824	0.002483676854742423	3.49065158171704E-8	0.07377709733149196	-98.72209485048002	76.74907777167726	121.60382492019164	353.393451402897	92.67260779230907	110.64124963489544	6	4	5	2	1	0.19976994219786712	0.28932098558698616	0.3404163411042626	0.17049273111088112	
41800000	-2156.391376735942	-2034.5867902162038	-121.80458651973807	-2034.5867902162038	108.08980002065502	3.7388167047877925	0.0018399788055340725	0.11062712282929335	0.0017842744817439479	2.1698762805177732E-8	0.08174852219128742	-98.99666427429834	102.51269416609243	270.14094728819606	25.998902062450828	15.431419968783397	45.61657903580048	4	9	1	3	1	0.22615083250668802	0.2809083088020657	0.2852457925454777	0.2076950661457657	
41900000	-2154.691767011132	-2033.1272702998322	-121.56449671130001	-2033.1272702998322	75.37490353056191	3.3104017605329865	0.002334086114956201	0.1338894089219421	0.0021829891695749355	1.0520985267859055E-7	0.14050088194758065	-94.65822221252196	89.79239182155581	248.43189648470303	598.3078445964383	122.70371144765346	16.147278712913035	9	1	3	1	4	0.20166277896338455	0.3003710398567886	0.32067114436331007	0.1772950368165139	
42000000	-2167.8507960852485	-2040.8556772940772	-126.9951187911711	-2040.8556772940772	118.07841832441432	2.6149861844448363	0.00164915764313358	0.07229531758776878	0.0016041320330101659	1.1553193656982772E-8	0.06612030181965864	-105.00476527510446	204.16728773960546	113.3450564115474	158.2036276514784	19.915799519332293	29.915887632633336	1	10	3	1	3	0.20064046532990037	0.3014682760443612	0.30793028575836756	0.18996097286736793	
42100000	-2162.5795308066577	-2034.4555105090058	-128.1240202976519	-2034.4555105090058	106.21107623503676	3.7509826391553696	0.0016351142629270651	0.00944716946923832	0.001640378668201055	1.9211828775689136E-10	0.008465745603168736	-104.96940605855742	336.690928301483	250.17686024422963	204.49039213391475	26.812026201239096	37.89961546581842	7	2	4	1	4	0.21685551435445105	0.2840552215512534	0.30406929342641453	0.19501997066787805	
42200000	-2141.5913626589045	-2032.5250195514507	-109.0663431074536	-2032.5250195514507	48.95883376692747	3.2120996226559293	0.0033223831412425107	0.12086895474443445	0.003508212863997857	1.9696308532701478E-7	0.1306313521389545	-89.6291752307227	75.19347488903225	77.85534500351474	79.9014006721682	33.16877204028714	17.160247969266816	1	10	2	1	4	0.2027592543782047	0.2889682803325889	0.3275430101546104	0.18072945513459296	
42300000	-2162.6906099290936	-2033.4211653275431	-129.26944460155033	-2033.4211653275431	109.96460431535279	3.242671954929049	0.001786482371848744	0.22415562654520957	0.0018450133062647308	1.9244576365230806E-7	0.25254939206507504	-104.58255168155054	60.431675142688476	191.96816250465344	298.6430639387005	73.54310837422827	8.818185435188733	4	6	3	3	2	0.21829797268721465	0.29502466222088486	0.30047425560211843	0.18620310948977895	
42400000	-2153.311623643576	-2031.743759310244	-121.56786433333164	-2031.743759310244	89.42412150020364	2.9152165564297494	0.001993507815636826	0.003130118276429689	0.0019929516375716133	3.7895797173602415E-11	0.0030877566367768297	-99.47449611866985	101.65982358267475	135.66306316311085	208.90176109165236	169.9408766158318	51.648896544596425	7	2	2	2	5	0.19905703697578772	0.3031798891982132	0.3107333954789259	0.18702967834707007	
42500000	-2167.990476442452	-2035.8180712231467	-132.17240521930512	-2035.8180712231467	112.2155962570369	3.9617289005161274	0.0018006800281969884	0.2048674242542668	0.0018181955347879113	1.2570160469357796E-7	0.19706713225908085	-103.84829591616321	94.66387092760796	219.14896600863068	190.15120382778136	521.8047480740362	66.25581142357622	2	6	2	3	5	0.20996396803214812	0.30064407476370975	0.31557098136082584	0.17382097584331324	
42600000	-2167.3381819811993	-2036.2420048943973	-131.0961770868021	-2036.2420048943973	108.85016604644603	3.181193200057606	0.0014712577231239202	0.0182024704682498	0.001476570628711828	5.707086818737671E-10	0.01619210677325607	-107.00951463449215	102.10878716156448	337.79134512083823	165.97389193177642	120.77541859698945	19.891904627214565	3	1	5	4	5	0.19286922556288683	0.3055322194886128	0.32046750578181543	0.18113104916668193	
42700000	-2146.5946504086874	-2036.7313504667202	-109.86329994196723	-2036.7313504667202	67.14722216711742	3.7822076311058948	0.0026482852934231554	5.585989111613384E-5	0.0026482884798800835	2.183262321981845E-14	5.5793214485698394E-5	-91.66067887290552	65.51598175208376	111.25814471388152	112.36602447619535	101.62646959594166	27.194386507644115	7	3	1	2	5	0.217077445030963	0.28442761505852404	0.32280473929317777	0.1756902006173322	
42800000	-2154.0893243928076	-2036.2042555799449	-117.88506881286278	-2036.2042555799449	94.10452598058096	3.0174602753774593	0.0015076351925193605	0.1460857932549809	0.0016264259806811506	5.547653076030707E-8	0.15272381379460892	-95.3476129749961	94.0695431211939	183.37515314158642	269.5207660007316	10.732045195404728	12.428410777355152	5	1	7	3	2	0.19311334886786763	0.3105246775853615	0.30246910008107303	0.19389287346569484	
42900000	-2140.534450047704	-2035.0306145338388	-105.50383551386513	-2035.0306145338388	54.57904025919189	3.872702521396015	0.0035003113615307015	0.1298179848222617	0.0035104493180571324	2.560814265236067E-7	0.1433045655164395	-85.58456861477117	43.485632765267056	38.6091677389743	90.60974425851865	69.03540507413555	9.871416206212384	5	1	4	3	5	0.18438024486563795	0.30210612853295293	0.3331456877675469	0.18036793883385926	
43000000	-2163.7755063492937	-2029.7166591310454	-134.05884721824808	-2029.7166591310454	131.78913513614378	3.4866002849045947	0.0014447602733278198	0.031689588856201004	0.0014439378353077626	1.7218354746680002E-9	0.028824840752993384	-109.55543844479776	59.506774522790856	71.60032163614162	210.52663981597635	331.81425543923655	125.29935447311185	1	1	2	10	4	0.2133645153136371	0.2929444759352683	0.3057823678195826	0.187908640931509	
43100000	-2160.3962593980623	-2039.0688960385505	-121.3273633595117	-2039.0688960385505	84.71047336032576	3.403710159401324	0.002160427878858873	9.371058138235611E-4	0.002160896270691502	3.647379109554635E-12	8.8396905145087E-4	-97.43523340489253	200.98191642010644	163.49946773270622	154.74450642953425	367.25515496842553	10.432151940576532	1	9	1	3	4	0.1827594884276441	0.2983546333263798	0.31292776542183026	0.20595811282414292	
43200000	-2162.2135480263105	-2037.0070699403307	-125.20647808597987	-2037.0070699403307	97.19492964938877	3.7677308667612714	0.0018756344974205663	0.032861366301583005	0.0018509634254275415	3.7189142700998623E-9	0.03271047223370581	-99.73513766688963	298.98602970671385	109.64211557324253	117.89046778116024	291.0089888581361	28.960987202903738	4	3	5	1	5	0.17113671875198622	0.33813173393693313	0.29033506030902473	0.20039648700205298	
43300000	-2136.094571033879	-2029.6253816514597	-106.46918938241964	-2029.6253816514597	45.79736325831488	3.614152934273418	0.0035905447038354892	0.2906990007989129	0.004004044558845541	1.1159118718971592E-6	0.2825721787276104	-84.39710813971564	56.55711912264698	44.15933753794433	43.702015252914144	136.79609691243704	9.290222556125194	3	3	1	7	4	0.1786106408404453	0.32056677331905686	0.30105663415342526	0.19976595168706976	
43400000	-2155.5997689150477	-2032.7182661722022	-122.88150274284544	-2032.7182661722022	95.38606467266307	3.269847813754343	0.002547306781226614	0.48860740990266	0.0021485370908654027	9.847120799489881E-7	0.4437886772662063	-99.09790620080834	64.02337053998795	92.67449532019135	120.98497460980994	60.73124070030566	96.40730987218534	4	7	2	2	3	0.17437500526452543	0.29476415120902016	0.3615744996461866	0.16928634388026498	
43500000	-2152.4859208143785	-2036.6363994475103	-115.84952136686834	-2036.6363994475103	71.4552862772178	3.1011616558592396	0.0021983590733866206	0.5203234421370178	0.002157708241783308	9.102224275145386E-7	0.44313961425459536	-93.80057064326547	74.1737479347838	137.63511694654227	131.6487835105409	12.790840465124816	11.873352188910689	6	6	2	3	1	0.18823335685319867	0.3435745894240849	0.2794640414075107	0.1887280123152028	
43600000	-2157.6182545339093	-2034.309837496082	-123.3084170378274	-2034.309837496082	115.03313164749332	3.261878001907922	0.0017314110321244758	0.0630896942566407	0.0017201210829028775	1.6791732141783677E-8	0.07450829949089213	-102.93664279522271	77.90067015850353	198.18144342454718	55.650776935838515	31.038545586551855	12.500125159288856	1	12	1	3	1	0.20219611638495402	0.2950302747915405	0.31172687406752836	0.19104673475597428	
43700000	-2145.4549119848925	-2031.0210366696626	-114.43387531522986	-2031.0210366696626	70.6484865833472	3.4799423296144565	0.00263765375958744	1.398120955595843E-4	0.0026375789661670134	1.3046009075270316E-13	1.3693881101066417E-4	-94.98301219305762	236.70134236723894	69.84904239474253	83.29771079023347	97.05457785469113	38.19631025703339	1	2	4	6	5	0.18797684727501188	0.30657595828802936	0.32281390743466976	0.18263328700228607	
43800000	-2150.781730249067	-2037.3658680797007	-113.41586216936629	-2037.3658680797007	72.59438500499802	2.733585613609382	0.0025630179364059175	0.0037037778762262375	0.0025618641300828035	5.653339022613371E-11	0.002932602929640427	-93.91000674651585	114.73945916904205	175.69387872968792	195.81302309990525	14.526896120740341	10.092249355525986	3	7	4	1	3	0.21650038547330316	0.2870862028808205	0.2911398480391784	0.20527356360669505	
43900000	-2145.0648425580052	-2029.0489467769726	-116.01589578103263	-2029.0489467769726	66.8060585988479	3.589467757424154	0.0028822935523126	0.32996162843687893	0.0027983386865662835	4.5944719557254784E-7	0.24970213697070048	-94.42569819966899	43.219576909840924	42.200632546455644	100.95772639504202	57.98074704834789	57.68601695922505	2	5	2	6	3	0.19959939142083338	0.2980016052994244	0.3346250180880542	0.16777398519168513	
44000000	-2153.0380195192656	-2041.3807793084693	-111.65724021079646	-2041.3807793084693	49.801700607346575	2.849197764351489	0.003509852060149898	0.13680486527830818	0.003392901954802746	2.487081773518384E-7	0.1427405770153214	-88.84227984683379	149.4941073947717	109.89399031250726	107.24390935500001	130.5488600095511	11.684789465043796	1	8	4	1	4	0.19325259634168757	0.25954604329585174	0.3456668534726822	0.20153450688977562	
44100000	-2166.2340910449648	-2034.5205893712155	-131.71350167374942	-2034.5205893712155	124.89072669827661	3.434163582069094	0.0015986957417677564	0.026391146082861278	0.00160133561813834	1.4872868556289355E-9	0.024111754401773995	-109.77556290733372	148.76218735092536	304.6095140788904	97.5720775300193	23.036929109418566	27.630524037240058	5	3	5	2	3	0.20716287705076336	0.308558505396195	0.2925263611008886	0.1917522564521502	
44200000	-2166.3284205589443	-2033.4293749771584	-132.89904558178608	-2033.4293749771584	109.40331784798471	3.2952727904157872	0.0015742164674722456	0.20445830863019654	0.001610718602712211	1.3921106303834145E-7	0.23052871032946895	-105.53223582776648	476.3380047353642	244.2318431667935	175.26307298069148	243.42417459350702	48.94837842816357	2	6	1	5	4	0.20640841183282416	0.3026525818723332	0.28092616607755816	0.21001284021728164	
44300000	-2155.3890990842538	-2041.9194506068513	-113.46964847740232	-2041.9194506068513	81.47100412501162	3.3604811929477205	0.0024445531891564144	0.13409962233399608	0.002450198482378739	9.754998108642396E-8	0.12758195798254834	-90.43458862533768	145.0698369008287	33.04400728322486	52.8303632331341	157.10968116129203	9.365734809402351	1	4	2	6	5	0.2031009662796298	0.29154844051594686	0.3235017271281226	0.18184886607629797	
44400000	-2146.8733888769166	-2033.2004617061334	-113.67292717078338	-2033.2004617061334	66.85080506425513	2.687591575125339	0.0025343879726788775	0.051484788100901284	0.00254395293228518	1.7779003021019444E-8	0.052894024604153315	-91.7282127684719	125.09459924593824	95.98021329589616	150.30882008957488	113.83269968848111	9.165113293950677	5	4	3	1	5	0.20387669367229364	0.30344072932441635	0.29461242056936066	0.19807015643392664	
44500000	-2137.5373118821058	-2031.9634663898046	-105.57384549230109	-2031.9634663898046	63.28362039073014	3.486079694168075	0.002554685638470364	0.31582258909571964	0.0028179896719917963	4.953767423270183E-7	0.28091459732998897	-87.02304521462008	49.63208327022021	147.99301480639028	6.414020680955724	2.211310729165635	6.880133375662691	6	7	1	1	3	0.21261129498500536	0.3052365297269442	0.2969229650389191	0.1852292102491286	
44600000	-2162.6281820651534	-2038.3164232858296	-124.31175877932385	-2038.3164232858296	112.53863617912731	2.8076617384175435	0.0015299433748465316	0.09788550032381425	0.001592906496764875	2.3773606211564907E-8	0.10132724101782192	-99.74683294342084	86.97494156984384	88.05045548056228	66.78403240140322	279.27930121906775	29.114623577935927	1	3	1	9	4	0.19061902852260582	0.33551538554949684	0.295457305494801	0.17840828043309354	
44700000	-2157.384686609279	-2040.6085123531068	-116.77617425617207	-2040.6085123531068	59.88916800957057	3.6751853669267867	0.0029426808430682893	0.24385253229974896	0.0030086871177450792	5.020302934297941E-7	0.23772937086642984	-93.0342460723747	41.32571202287158	104.05815497026346	199.30768198048335	94.95893424485136	50.353253842018475	5	2	6	2	3	0.17362020352313612	0.3066039688481142	0.357919824406395	0.16185600322235172	
44800000	-2154.531653412705	-2031.4374589548102	-123.09419445789472	-2031.4374589548102	91.53125788497152	3.239721357454104	0.0020613235295010336	0.24240333913929835	0.0022141261373073216	2.804315148197293E-7	0.25089411688058344	-97.14121294860311	103.31734756201482	61.07306760556939	55.0861975783994	278.4684174514532	45.979344434662025	1	7	2	3	5	0.19710375903289407	0.30093305076747323	0.3293566740383552	0.17260651616127443	
44900000	-2156.722089881168	-2041.9033790250953	-114.81871085607267	-2041.9033790250953	75.5418559649535	3.2532202127671397	0.0023021066003796574	4.8063230436201816E-4	0.0023017296380281826	1.4217838900026659E-12	5.179532751963464E-4	-97.98524774791635	74.87145271000603	79.77873109849818	94.14185987684695	31.09722895772644	16.951594904946706	2	9	2	3	2	0.22162709289581253	0.3468233599419528	0.25090031083854186	0.18064923632368993	
45000000	-2156.769105402672	-2036.8877815939688	-119.88132380870306	-2036.8877815939688	66.71155157402639	3.622783202771863	0.002612405531653619	0.2954114039086894	0.002733634510330928	5.779234784583982E-7	0.29137000605494445	-91.54474983411659	227.0014769888563	183.95315662296946	414.6793779502965	327.91091262854883	8.015256264677555	3	8	1	1	5	0.1996769326240569	0.30380950521247907	0.2930846410501714	0.20342892111328975	
45100000	-2160.645272638427	-2036.7594478025196	-123.88582483590726	-2036.7594478025196	122.81911116375788	3.709555671253602	0.0015211341188112496	0.03719814068090497	0.001527404326896502	3.1743599849857684E-9	0.036677987583645245	-99.80583244794109	112.56331540440841	229.18829624270373	188.51172752166693	43.07194533668974	92.14474376032572	7	3	3	3	2	0.2014395317538007	0.31198697022540495	0.30788025744726455	0.1786932405735271	
45200000	-2157.2482896492047	-2036.4213798184892	-120.82690983071544	-2036.4213798184892	118.75438656332686	3.812992154607072	0.0016104863233543647	5.240989960157358E-4	0.0016104213167258583	5.59314305275477E-13	4.644349380510445E-4	-100.28046566447635	300.84335890007316	202.44488320482046	237.35342048347025	11.923839133702767	12.333146772597477	2	9	2	2	3	0.19737212879846788	0.2774659126101004	0.3409630515433244	0.1841989070481046	
45300000	-2153.607951640073	-2033.348064136073	-120.25988750400045	-2033.348064136073	86.56563681824079	2.8988643151461737	0.002031066679493254	0.029128231564974103	0.0020266868768972065	3.867711478297729E-9	0.03059519789575929	-97.66721470228373	158.00931243466675	219.1102884304015	201.41508787309095	71.22256516358132	20.44204835876933	9	3	1	2	3	0.2104630908816426	0.3065878176901278	0.3022723235866591	0.1806767678415677	
45400000	-2145.8867886760777	-2028.579169432363	-117.30761924371474	-2028.579169432363	57.8363084876486	3.0497041358541415	0.002867501800325406	0.3714158249449451	0.0030750539013034467	8.128658460260025E-7	0.32766209146291436	-90.64476749390724	87.89562986092109	275.86642500171826	87.46910556600193	188.00092507962006	18.040113267861614	6	2	1	5	4	0.1867117170905783	0.34002134309992743	0.30432162248080963	0.16894531732868187	
45500000	-2154.586318574727	-2034.875793962862	-119.71052461186505	-2034.875793962862	79.85316355333336	3.0134799098344027	0.0025940879557088546	0.07380504877457364	0.002577990374806533	4.506266397143783E-8	0.0823731437814467	-97.27073057000538	93.23263799138952	120.58471358275072	138.73978654835503	120.54311245310824	47.48529080668657	4	4	2	3	5	0.20260628078696555	0.3017883661230719	0.32090520800051964	0.17470014508944012	
45600000	-2158.534495956402	-2031.4649591802313	-127.06953677617088	-2031.4649591802313	105.44167634507595	3.0937238784399317	0.00146246456346647	0.11376323961361222	0.0015938824515536153	2.7664612470621202E-8	0.10908248829707341	-102.70544063278938	54.74442254075676	203.8991737502498	333.6384949163617	55.81558278206822	11.322048352767434	3	6	5	1	3	0.17997027880102046	0.31951980699276505	0.3102514800113263	0.1902584341948854	
45700000	-2163.2387756271005	-2032.2772044368555	-130.96157119024514	-2032.2772044368555	118.49523303129102	3.6176215009352406	0.0016705542442594175	0.14646552065490437	0.001673305562833322	7.072289328583319E-8	0.15829975184118888	-108.33433764024342	40.80239953980044	96.53274762120756	56.45612447732356	149.46936510591942	21.50673531957062	5	4	1	5	3	0.20350160452221383	0.315265999730034	0.2973073409064677	0.18392505484128177	
45800000	-2153.5897084028647	-2030.7977786276056	-122.79192977525926	-2030.7977786276056	89.02667207931296	3.141373388958758	0.001976469585080582	0.1724229813865148	0.0018751106880830445	8.933303164247488E-8	0.15790051341511913	-99.38773468083475	88.55755442676781	59.39707145993598	216.21232549567816	49.766413154174785	34.256766684559615	2	2	10	2	2	0.19543046975792228	0.3528668047330359	0.2732885961003821	0.17841412940865709	
45900000	-2150.08944098627	-2027.5168981801287	-122.57254280614109	-2027.5168981801287	61.61093737783774	3.605714272496532	0.002476215106047683	0.4245761646709223	0.0024728503289290897	6.95368482408669E-7	0.3626019301603608	-96.22172953739573	146.9731240035425	173.4497669178159	53.95687783163999	183.0424739751299	11.234657880664148	5	4	2	3	4	0.19975738813934407	0.3127371728864067	0.30413668007843797	0.18336875889580864	
46000000	-2162.4476357274743	-2038.3009354133912	-124.14670031408319	-2038.3009354133912	88.65464909364275	3.6684165042047656	0.0018843559365330548	0.0012745081667220881	0.0018839027130441621	3.9522947731913274E-12	0.001055178885401039	-99.33066134670285	126.26080674207303	166.1542808568179	543.9331585652467	197.69187791410943	35.285040554285594	3	4	1	6	4	0.16822312004980616	0.3337941727571957	0.3088178474316267	0.18916485976136882	
46100000	-2146.961034099887	-2030.614984420086	-116.34604967980086	-2030.614984420086	73.73220251482812	3.535850690833706	0.0022539973156286627	7.106817480895884E-4	0.002253650965265081	2.1096986334616297E-12	6.443674263052231E-4	-94.95473812649084	52.95911335006792	138.2405389560418	168.24862361455092	187.0722196711074	43.31811894623625	4	4	3	2	5	0.18855123735266047	0.32836012364978573	0.30179934315420726	0.1812892958433439	
46200000	-2150.642015901546	-2032.5814563315694	-118.06055956997679	-2032.5814563315694	82.42523273615325	3.030647071210651	0.0021241503671334764	0.05087344053590531	0.0021422705388036947	1.6695715431899686E-8	0.06073630502662789	-92.59505518526582	274.47508049255646	31.44331631467929	100.8190503800858	238.1031530726579	23.405469077825302	1	6	3	3	5	0.19955394866263168	0.30226135642216534	0.3219321380731861	0.17625255684201424	
46300000	-2148.816611066921	-2037.9225413751599	-110.89406969176075	-2037.9225413751599	60.199720569551154	3.5301384084691985	0.0031371963748198484	2.160343041302393E-4	0.0031373959024668953	3.275444914642014E-13	1.8243165974874133E-4	-90.84283644659955	81.88458977921891	70.5282162996131	72.10237906829116	212.0775482792697	17.07376238922963	6	2	3	3	4	0.17854940841393116	0.3177335258086874	0.3032993631348735	0.2004177026425053	
46400000	-2158.390540346183	-2032.6464934808866	-125.74404686529647	-2032.6464934808866	89.2923633400701	4.154225533505348	0.002034631404835131	0.32993574943767867	0.0018837339439765107	5.655179666784693E-7	0.39258107891355104	-99.97366312356749	105.06682019300972	270.56948308227146	251.16565841667068	90.17983483503102	8.02267478061657	3	7	4	2	2	0.19937231652980109	0.30880303724391467	0.30759509218211467	0.184229554044167	
46500000	-2164.1042000912594	-2047.5479139950048	-116.55628609625451	-2047.5479139950048	65.51155408215807	3.491894417654622	0.003117193834040403	0.24055732675927738	0.0029892870144076103	6.20984321443928E-7	0.25001761507422926	-92.76288386809969	122.57874429197258	316.1950533157855	238.7975157555002	11.849196136742366	9.440524094439438	7	6	1	1	3	0.18939573423840755	0.3191869297429387	0.318367731751868	0.17304960426678317	
46600000	-2144.026996008328	-2030.9857162463052	-113.0412797620229	-2030.9857162463052	55.09257068060695	3.1486638958087	0.002496695771269143	0.33895459715774184	0.0029084874766810943	9.133537157820351E-7	0.35854047023809194	-91.77321350564048	75.20031021383299	61.453702183152046	125.18027388302079	15.59996479439109	21.28103676403371	6	1	7	3	1	0.19062256397542365	0.27102480830858994	0.3346958211967462	0.20365680651923762	
46700000	-2159.3599408111677	-2044.1219082275607	-115.23803258360721	-2044.1219082275607	72.35410776211516	3.717823713356352	0.0023720291713733906	0.054163809123223224	0.002430912152944847	1.8467175503141556E-8	0.056582118325510064	-90.70191324089203	79.39308192858103	241.48405773303315	218.85125843139517	6.633517403917653	25.550213388650256	11	1	2	3	1	0.17379217513693998	0.32743386125117246	0.3107910606885427	0.18798290292334233	
46800000	-2163.082822230177	-2038.6328661259174	-124.44995610425948	-2038.6328661259174	113.5007816060643	3.1368416818908647	0.0016906740695240307	0.27280782094038514	0.0016949073792284933	1.6595209000737997E-7	0.2484343289100078	-100.08446911733876	121.04341119980869	112.6591772346629	238.27302184281857	14.264074588936417	35.658320161086024	1	4	8	3	2	0.1961237929728187	0.2839787734183859	0.32229320844301396	0.19760422516577875	
46900000	-2153.895483800591	-2028.294840857012	-125.60064294357907	-2028.294840857012	95.52631401889255	3.2567914944385126	0.0021204899644569875	0.10706723292125968	0.002065101198476719	5.865765464143206E-8	0.11564366700204275	-99.2426606626434	71.58065246493767	307.7216554694011	288.27688932854323	150.31748973620174	24.69086642002939	7	3	3	2	3	0.2048835452385802	0.3063081165228196	0.29947878154000057	0.18932955669859683	
47000000	-2172.334180128931	-2030.7589325648255	-141.57524756410547	-2030.7589325648255	127.543802872494	3.187905515562919	0.001518783675493684	0.11601169768501345	0.0015329917484540325	2.7780819708919164E-8	0.11056204145893667	-111.74901747207515	176.8252541055055	285.08755071738335	843.672176193065	197.21170168708673	289.91022140561574	1	6	1	9	1	0.20308692795251637	0.30871816875101815	0.3063790161244459	0.18181588717201683	
47100000	-2154.1259926454827	-2032.7082268380543	-121.41776580742858	-2032.7082268380543	64.94009742002497	3.9954059350453623	0.0030699133094536637	0.28788557336508763	0.0027691632203733813	4.3232989444712296E-7	0.23989896558020507	-94.33918606758036	47.85913720926474	219.90498713483865	266.9078677319293	175.3755011715215	12.293675710241214	5	4	5	1	3	0.23091108462978535	0.27910942387665927	0.30253286217883607	0.18744662931471656	
47200000	-2156.7991789011508	-2035.8062953536078	-120.99288354754307	-2035.8062953536078	80.82617067157456	3.470703808032357	0.0015411180155578289	0.37048802327992797	0.0018082914718571459	4.335239743354266E-7	0.3909725540601905	-91.94929557477707	193.32419793268886	96.67093249771763	273.5405782407324	523.3605291768306	3.3047793568819337	5	5	2	2	4	0.19338766551413705	0.3617893574984945	0.27894400002958974	0.165878976957776	
47300000	-2156.873212392234	-2030.2859763743577	-126.58723601787635	-2030.2859763743577	108.16649692047461	3.3553488564067315	0.0016573417071600908	0.17772824968835227	0.0017085384065304357	1.0460440944862886E-7	0.19278337930568654	-103.42786508184454	120.5618176880466	147.4869703734865	177.21920349819976	46.400504341715354	43.56754962987014	2	8	3	1	4	0.17047265991841434	0.3115833011640047	0.32120351993325075	0.1967405189843276	
47400000	-2164.384110765602	-2032.4206865894248	-131.9634241761774	-2032.4206865894248	114.9753580437153	3.0402028453183743	0.0019816960852438816	0.6665241568802944	0.0018382154750426624	1.5033174074605852E-6	0.6696303332428571	-104.2204012240988	110.52323896249851	167.46118210921395	303.15114781509976	54.33647323580744	123.73138835799121	5	5	3	3	2	0.22240199548385797	0.30251342757762817	0.2824400152226468	0.19264456171586444	
47500000	-2138.670712354262	-2036.8741804453923	-101.79653190886958	-2036.8741804453923	51.02184091861383	3.455980219580071	0.0036657678320615016	0.02732339728306929	0.0036995107125813703	1.0393508600810464E-8	0.027723896582560137	-84.45311482756506	61.06480227018509	48.68317214213549	64.98469924388746	31.24260723910049	8.955184324609252	1	9	3	1	4	0.20011221894200312	0.3038389430800213	0.3089496691910708	0.18709916878690205	
47600000	-2146.353174675702	-2033.685410679674	-112.66776399602794	-2033.685410679674	54.19870581872388	3.0682134711553966	0.0031562492249905126	0.27883701010853634	0.003280105708839604	9.288626978358835E-7	0.3185839302315818	-90.12866080296499	41.276320440826034	151.09985641600625	167.90511712873743	30.27572397468251	8.493897119285494	6	6	3	2	1	0.1956596708678907	0.2874294524183138	0.325859206034446	0.19105167067934675	
47700000	-2153.8128778491455	-2033.383880193204	-120.4289976559414	-2033.383880193204	102.41907687789977	3.1611638214306006	0.0017931730231412338	0.30304878475576214	0.0016869564694702182	2.3331999087577642E-7	0.28868690270777425	-94.56234186643854	64.51292165399555	186.47532654581113	133.65372278553102	240.02094461632163	18.557939285242984	7	1	1	4	5	0.21217118425537843	0.28662323481409047	0.307511929818073	0.1936936511124554	
47800000	-2155.7826640456983	-2030.6789002583118	-125.1037637873864	-2030.6789002583118	91.8409009602767	2.884719061721598	0.0019363289673305472	0.251234693289379	0.001837494994680397	2.0446264334992831E-7	0.23308244245720117	-102.21800523924657	139.95384333273438	237.04196440721228	145.7950505862884	22.511859994509376	19.06540693907593	1	11	3	1	2	0.20008829284134458	0.30864253298942457	0.32120563253107404	0.1700635416381541	
47900000	-2157.9753366814825	-2033.6058054308019	-124.36953125068081	-2033.6058054308019	95.00256348101402	3.2898432762890506	0.0018977871430662205	0.13274149093907434	0.00191983493428847	6.922188138119171E-8	0.13902176165599403	-99.93040980139831	178.5022748386292	82.27984462190769	135.62513040110102	202.32056684788992	34.899533357514116	1	7	4	1	5	0.18132199496534984	0.32351478132318545	0.32091445314069666	0.17424877057076535	
48000000	-2145.6828918884034	-2034.1366862767013	-111.54620561170232	-2034.1366862767013	62.370412753313055	2.9162359927063872	0.003072180858463058	0.14396478901140394	0.0029998849890278713	1.843467446810137E-7	0.14065262998936504	-90.4825452220926	44.23977116469074	65.29916428001538	153.82652633381778	68.78286931896874	10.807276203336015	6	1	7	1	3	0.20483456305093944	0.3021113479576135	0.2912532370649425	0.20180085192650182	
48100000	-2154.0289961024096	-2030.7898010983172	-123.23919500409222	-2030.7898010983172	115.06697757956894	3.487599426011372	0.0019353488613508552	0.28033803453856304	0.0017706928182176865	3.533034524474223E-7	0.31153928524024016	-97.5449081555409	128.68538976009884	212.8324858850471	164.43977926583372	207.33437201826288	6.431955781817143	5	1	2	5	5	0.20098576720100206	0.3080494330690583	0.3014438772563211	0.1895209224736159	
48200000	-2166.673976999747	-2031.3630023881624	-135.31097461158478	-2031.3630023881624	120.21547772239815	3.531225962076416	0.0016190498132145886	0.197654303831155	0.0016296763126369572	1.0691890584515552E-7	0.20522268553205414	-109.00176042427792	204.35181157896153	77.09047394246473	51.987064459240834	233.43424852966365	64.89106590600204	4	2	2	5	5	0.1940119326293207	0.28650925329357496	0.3113291619991656	0.20814965207793618	
48300000	-2157.038999880689	-2041.809482918794	-115.22951696189529	-2041.809482918794	60.921835729842925	3.184295378033001	0.0030220914567930285	0.09141505534622922	0.002990840055355788	5.823300164711233E-8	0.08008425671680094	-91.22043422752947	392.7665588428138	138.17022839883614	62.34011044461218	121.8132363420295	11.18009117421126	1	1	1	11	4	0.17586060927334246	0.3626496231404147	0.28534264652051095	0.17614712106572922	
48400000	-2157.9244716976973	-2031.9760166132041	-125.94845508449319	-2031.9760166132041	94.59586232924894	2.9925223345286938	0.0016170589779678096	0.15720056380944694	0.0016785167812861524	6.057140764571026E-8	0.155031324853426	-100.8776238335099	174.55546466747612	162.24012303232166	179.11160790824897	219.51861985815552	24.981407570979812	1	5	5	2	5	0.20218270263185018	0.3160708680069872	0.32959250635134435	0.15215392300981548	
48500000	-2157.4743935100523	-2033.7575193359849	-123.71687417406744	-2033.7575193359849	104.57659159091253	3.9795278550343984	0.001675491770832954	0.021807523944113665	0.0016814087429346308	1.3617182027052137E-9	0.022015369998347464	-100.11814939417982	195.18598892207646	246.77436126255844	335.3285526720689	54.193372843399004	9.770074200948333	7	4	2	2	3	0.20760761372696204	0.2786007258327111	0.3138827931047245	0.19990886733559962	
48600000	-2148.3792825124187	-2028.2368146400338	-120.14246787238504	-2028.2368146400338	65.87242622353624	2.933798690116111	0.0026014370741366125	0.15530264492349352	0.002643033514470894	1.803021871648185E-7	0.1624672847693994	-97.97385731847598	56.77412851297442	142.81547581075165	105.22364531376316	59.13701098231014	53.527413502987265	8	1	3	2	4	0.21287527810614798	0.2968562381900482	0.3177401573134604	0.17252832639034074	
48700000	-2153.8105247085837	-2043.2196146130032	-110.5909100955806	-2043.2196146130032	59.10585975222173	3.7806424295480547	0.0036279577509563134	0.017929131974285913	0.0036073275398826464	4.136727212278948E-9	0.017734116096180433	-88.77516552881012	62.081987890701804	33.62266399152337	87.56138826061985	204.83863318602155	32.261201827686925	2	5	3	4	4	0.20270448725964194	0.2985290603139072	0.2878031202810683	0.21096333214537993	
48800000	-2154.0294873929925	-2035.801150944448	-118.22833644854458	-2035.801150944448	74.07001903371358	4.471242546919604	0.0024822804171782532	0.30982426623629566	0.0025608616785393373	4.4075579480549554E-7	0.2788076716935816	-95.44856349913964	41.87333417196242	56.464229679458484	75.8098359047523	161.60377028921206	23.573250081618795	2	1	8	3	4	0.20335650951680412	0.2989703911675767	0.3108240331256412	0.18684906618997546	
48900000	-2150.9607432285466	-2028.7765101918396	-122.18423303670696	-2028.7765101918396	99.99026268598341	3.127472832445058	0.001708840188809958	0.039596376776514654	0.0017063759821185594	5.30105964905016E-9	0.0424296404900361	-98.60602445064711	37.573963309102666	88.86712658568987	171.09315840651982	306.7002106612099	23.825866713190354	2	1	8	3	4	0.19519139831315077	0.33654401558487007	0.2986748943294658	0.16958969177251085	
49000000	-2155.834846851549	-2042.952782878236	-112.88206397331328	-2042.952782878236	62.393090563264956	2.706307079889824	0.002789156386588077	0.31201334522021973	0.002840796262178551	5.941168620111271E-7	0.2811156462627269	-93.3213673071303	54.31282261787525	38.26873405921766	68.60234081892382	46.8453856069384	16.338202996557534	2	3	9	2	2	0.20373431512776322	0.271226363795734	0.3258790297216444	0.19916029135485583	
49100000	-2158.6166904400943	-2039.3504309803914	-119.26625945970297	-2039.3504309803914	78.97764617303847	2.906480245700677	0.0021426463918825544	0.10298857394889746	0.0021484423885700463	3.74783025075063E-8	0.09151018615271406	-96.11719137071161	425.8793132784932	121.19105518838165	167.1241519500517	39.66038605997626	8.16109738352993	2	5	6	2	3	0.1855308876215813	0.29357803066047866	0.31655991133714145	0.20433117038079604	
49200000	-2151.8966719629643	-2030.408815879976	-121.48785608298822	-2030.408815879976	78.89056014715854	3.9362304820031815	0.0022474109000215946	0.2437414783228195	0.0023248179538434693	3.8489151181744035E-7	0.2705675733919095	-97.75030177749461	208.25137161724794	64.21169061189228	98.20707077656675	111.8997983567827	18.740401758706053	1	6	1	6	4	0.20212301318109605	0.28568391338491195	0.3140131787350417	0.19817989469894776	
49300000	-2145.567077513522	-2036.875213829451	-108.69186368407064	-2036.875213829451	57.255220546888175	3.2891241427324167	0.002943552701039503	0.01512016502506094	0.002953013999885913	1.7213731151192E-9	0.014061259030482075	-87.07136410764039	37.32685577536117	99.65870204342812	108.1530508655554	184.56961436589913	10.697246435594355	5	1	1	6	5	0.21656411874617557	0.3347887657631424	0.2753343494403901	0.17331276605028945	
49400000	-2165.954328243726	-2030.3911506295588	-135.56317761416724	-2030.3911506295588	110.7374911268154	2.882985874458988	0.00154233141181974	0.19971600304381987	0.0015998764789463776	5.4777989986822086E-8	0.150199844974135	-106.6236006176195	1652.719182846468	230.3854774165476	144.31170405748938	210.2999025233638	52.26484601718932	1	7	3	2	5	0.18591072429646593	0.33545845047710493	0.2872435827243312	0.1913872425020955	
49500000	-2156.5343604699315	-2035.5955314231971	-120.9388290467345	-2035.5955314231971	70.39639111891816	4.05780281500677	0.002954286016917973	0.31316131649469114	0.003260549650502232	1.2990110307946683E-6	0.35576367531511	-95.1325904970801	80.91431187723691	231.9026960018964	73.47999219870637	87.53541187489473	144.11029901221883	7	2	1	7	1	0.21516090756111683	0.34078060957105905	0.2660938173440933	0.17796466552372825	
49600000	-2135.3300959885073	-2033.7014791027484	-101.62861688575882	-2033.7014791027484	52.22927080929277	3.3298665555094344	0.0033711784469945562	0.11428774385206873	0.0035962188418022806	1.4452062497041234E-7	0.11090275790850176	-85.69538750734677	31.714654655506575	64.85996276663909	3.00632270233113	10.25785454195774	3.6132739835474426	9	4	2	2	1	0.18849769628856275	0.31126151600329066	0.33089216743625655	0.16934862027188732	
49700000	-2160.7241276166774	-2034.5820435017445	-126.14208411493279	-2034.5820435017445	103.56514886096316	3.2913117320565672	0.0019018559780120642	0.2937082441596928	0.0017151071232388265	4.038995563235251E-7	0.31645984648463765	-101.45371025450623	152.6144549981853	46.56724351267388	166.92276125001996	68.20672785338003	47.68637659188807	3	2	8	3	2	0.19012090188944555	0.2969820780379198	0.3154680138085403	0.19742900626409168	
49800000	-2149.1666310800156	-2031.5003411549665	-117.66628992504896	-2031.5003411549665	68.40081010941498	3.295766619462874	0.002644703803818045	0.12455728771349751	0.002596588340218582	7.293147419125138E-8	0.10396152765515766	-93.40644293294066	140.1184633021335	97.74818739934386	220.28816116300047	154.00527165030815	14.2321965242601	8	1	2	3	4	0.19853257647889574	0.31293837538977004	0.29756287219955674	0.1909661759317748	
49900000	-2143.737134263977	-2035.2427707730833	-108.49436349089366	-2035.2427707730833	58.20316416041093	4.00430361077513	0.002892292388245267	0.006951781917863732	0.0028911380449480853	3.833835560015895E-10	0.0067664304606277325	-89.10053596001988	140.59962260369448	33.654339670837764	126.84174506642712	3.388684444208781	5.677156524643846	4	1	8	4	1	0.1812526451381042	0.31098255245460515	0.3181388035538867	0.18962599885340126	
50000000	-2151.0842354455403	-2035.602089347061	-115.48214609847933	-2035.602089347061	62.27757923913671	2.975942498520282	0.0026706775706270406	0.059080797606478455	0.002720004539889572	2.7582031870185125E-8	0.06212398112989274	-94.73418035884396	42.576269384398245	55.83565522697166	108.96634744738157	132.64316019582748	22.863928233390666	4	3	7	1	3	0.2051902535134707	0.2911339960119976	0.30382211522689706	0.19985363524763194	
50100000	-2146.0507222222795	-2039.8002598009675	-106.25046242131205	-2039.8002598009675	67.62641562273288	3.0081316058842393	0.002418781590508896	0.0020304399871573114	0.0024187463370188766	2.8182347262469453E-11	0.0021953693679065307	-89.10890717565194	48.99271311612942	37.839077468384644	141.8337367969803	8.547559659219386	6.340746752591238	1	2	10	2	3	0.20227394511592953	0.3207051860686034	0.3051398600243922	0.17188100879107215	
50200000	-2148.9120943741564	-2034.9321620982519	-113.97993227590436	-2034.9321620982519	83.42578621400297	2.7125184872093464	0.0025597540476342763	0.424517616123437	0.0022500649068174943	7.087352060322161E-7	0.3506139384428645	-91.7650584193465	36.80043577860053	26.28593154890943	81.6206517529719	139.15620059772297	15.543991620288836	6	1	1	6	4	0.1994565449214228	0.31251852189253265	0.3025337397773161	0.1854911934087257	
50300000	-2162.4269151714097	-2030.1274632976535	-132.29945187375623	-2030.1274632976535	110.67146130129761	3.4523581000409087	0.0018878584680368832	0.10102069062997346	0.0018501431223491552	3.203878344872318E-8	0.09654514404068897	-105.73818125878296	190.73020006746026	258.72096597442373	75.92943723235976	252.94234239342364	37.19061509218077	1	7	1	6	3	0.20262428181760622	0.30509024001527013	0.3159639522106285	0.17632152595649225	
50400000	-2145.0685826237896	-2024.2247312502216	-120.84385137356804	-2024.2247312502216	79.87114940373641	3.617599435945552	0.0025700374101411527	0.2970424327237541	0.0023842621355567814	5.075546897001726E-7	0.30305166369151726	-96.27452023084277	249.58248928351784	83.32615599490043	195.95063704407573	54.30354346662217	16.015265758524123	2	4	7	1	4	0.21595645560622512	0.31972376099011013	0.2969057420204206	0.1674140413832412	
50500000	-2151.454887201395	-2041.6809149487528	-109.77397225264231	-2041.6809149487528	65.37962988427178	3.9554108420941474	0.00254288109427566	0.08888557667390225	0.0026918240502847328	5.465379331654919E-8	0.08864037561795131	-88.92479831672549	102.36502883037296	99.40379799352802	203.20566324072118	12.463834953363959	6.164139529645882	3	9	1	1	4	0.19638871393485127	0.2949485095005369	0.31919053668517605	0.18947223987943282	
50600000	-2141.9029340526813	-2031.9016334283779	-110.00130062430355	-2031.9016334283779	63.79439281170943	3.599345892395121	0.002908681170253342	0.15299922503311714	0.002940817638776595	1.8182895527156387E-7	0.14363513386985255	-86.35091689964864	71.39437423226731	162.62610186025316	343.418544800663	6.322339472155695	12.916949655848505	7	3	3	1	4	0.17672000203669797	0.3307313343721118	0.29814169246205824	0.19440697112912908	
50700000	-2162.0499693820984	-2025.7150839225617	-136.33488545953688	-2025.7150839225617	105.12673801957847	3.4543451279758557	0.0015935352670831868	0.40996836043749846	0.0015771302623393852	3.9346431973527037E-7	0.3901838227176396	-106.29649337509656	171.1340265554417	684.0694046001779	191.54153818189062	226.95623974544486	26.39422041702148	4	1	2	8	3	0.2024760108179747	0.3047118300793354	0.3079464793619524	0.18486567974073453	
50800000	-2157.175123714869	-2030.9428377333281	-126.23228598154094	-2030.9428377333281	114.48324164836617	3.1799010289153165	0.0014990288577557544	0.2969909301828978	0.0016440042429124542	1.544201721307749E-7	0.2523572725660759	-100.73293311417147	63.71693380160753	47.63981132852577	115.72377189892094	347.3531503324002	40.73500518739024	2	5	1	5	5	0.205974932396306	0.28915910333144146	0.3065775185986678	0.19828844567358178	
50900000	-2155.314271687047	-2029.4718055557446	-125.84246613130254	-2029.4718055557446	101.86437705863811	3.4179892624508814	0.0014704352653817756	0.2970888177260912	0.0015465147988250065	1.7852648120124242E-7	0.2913295782301607	-101.15400749294703	67.96141007567276	287.901869931712	204.74786540220614	32.893438182571884	5.056591346820781	7	4	2	4	1	0.21253916443729468	0.31108461313408897	0.2919907775338974	0.18438544489471595	
51000000	-2142.3197845722007	-2031.892074017207	-110.4277105549937	-2031.892074017207	55.342256889756854	2.779956696724476	0.0032567504829855995	0.3203107917330826	0.0033925421365793027	8.801235017685079E-7	0.30931704852471614	-85.0495651310491	45.434554294316996	75.04567960373295	249.83320474364558	236.9879379526429	29.858445967602307	6	4	1	2	5	0.18596883068768766	0.31724935066566506	0.2951031585468694	0.20167866009977486	
51100000	-2163.143315821234	-2038.388797568863	-124.75451825237073	-2038.388797568863	84.37697074128195	3.6106193079421365	0.001785822275805215	0.34424386151388203	0.0020810456752077713	4.2660598479338084E-7	0.32319060795844284	-101.87533260890095	121.79556402873071	107.46770984749217	196.55311911465773	13.727754856737603	15.781082179630829	7	2	4	1	4	0.19720365274463766	0.2967838557445902	0.2856376654983597	0.22037482601240937	
51200000	-2162.39432474478	-2039.3216103938923	-123.07271435088786	-2039.3216103938923	71.38748995836687	3.4207580258261823	0.002344892041356257	0.054867434888344384	0.0023105024123178464	1.569711534326565E-8	0.05454426679654009	-102.94599652749615	46.45706433288362	99.21585973427054	49.73648839240136	56.73135822245041	58.41110325593562	1	1	3	4	9	0.20430284767123885	0.30195232852333764	0.3190751909304249	0.17466963287499546	
51300000	-2174.2325815702147	-2045.100749635977	-129.13183193423777	-2045.100749635977	108.07361191526866	3.085832479315472	0.001806701957426139	0.1408697374638725	0.0017223508801656117	4.393238145545718E-8	0.11934593528773046	-103.35779086280289	104.99241396830938	109.90372098458049	288.8476223812485	283.0698850063952	44.012881125563595	6	2	5	1	4	0.18110033886051594	0.3404705944190071	0.2654584148697359	0.21297065185073785	
51400000	-2161.3998954073804	-2033.8341759534117	-127.56571945396898	-2033.8341759534117	115.60231796336524	4.210857945196825	0.0014688368243921334	0.04765488245672652	0.001481084162686419	4.350215299326784E-9	0.04452211642429618	-103.08029123461739	123.77777553218829	186.8666017512796	209.92554718113956	193.81953321590382	34.78658727339167	8	1	4	1	4	0.1863710397545596	0.3173510204796476	0.3143085099325291	0.18196942983326048	
51500000	-2155.5412353738593	-2036.5605843949484	-118.9806509789108	-2036.5605843949484	112.84996246995816	3.3450206851728184	0.0014300813137196483	0.013712538139393273	0.0014334781910453438	3.01382526468624E-10	0.012112085493580237	-100.78770788815805	159.64122692941766	196.49773266123555	6.425469507509513	6.0726469050475975	15.578056837462094	4	9	2	1	2	0.18974801145867196	0.30720416714982746	0.30615616511320026	0.19689165627829694	
51600000	-2159.308279467668	-2039.064855387519	-120.24342408014914	-2039.064855387519	93.69535654755823	3.5161049885065037	0.002091641011973723	0.12606813743548342	0.0020583548450385683	7.048876323283544E-8	0.1285156434237448	-97.31846075805707	75.48581154430634	141.46595194216596	111.52267453020706	136.38567763199032	14.813990152281498	2	6	1	4	5	0.2008233123630241	0.3207305985311046	0.30882916925325093	0.16961691985261695	
51700000	-2144.1740494419614	-2033.5950835617489	-110.57896588021248	-2033.5950835617489	69.91568633134119	3.3835935272856057	0.0025287529642445804	0.21511142253237583	0.0024703293477523983	1.7602728971964346E-7	0.17135530178772865	-91.10917964198299	55.8136438989531	84.99431403521547	110.20945174668346	6.663175490063543	9.115282392908007	7	2	4	2	3	0.18833937739763446	0.3236487761541998	0.28723343743013685	0.20077840901802546	
51800000	-2157.4517865523476	-2039.7134561007267	-117.7383304516209	-2039.7134561007267	74.50114690280625	3.136514498001375	0.0024971678203314983	0.08245762133988147	0.002426867713361634	2.4545025833018745E-8	0.06419230552111774	-94.61614890173108	177.02084952374466	355.1235797970286	101.64157186138654	56.860529364307	6.856218522222149	10	3	1	1	3	0.20506694916792947	0.3138772782856948	0.3002874212847282	0.18076835126164403	
51900000	-2156.652285703661	-2032.839097317108	-123.81318838655311	-2032.839097317108	104.85319822741074	3.8954795254164925	0.001553775545409924	0.036187901182827	0.001541799067425558	4.133508318277571E-9	0.04167664587914555	-100.44138761226785	59.1733924598384	129.57361178268124	129.63931545182322	230.74875332612433	12.991790787995324	4	2	2	5	5	0.21319881575499078	0.3080493434837245	0.294072058261955	0.18467978249932615	
52000000	-2152.626178119361	-2032.1329530354187	-120.49322508394262	-2032.1329530354187	85.26824947264555	3.6955779740261807	0.002098788346933881	0.29388511923291233	0.0019677250613724727	3.579591125229471E-7	0.28541373988642504	-96.1794213858196	178.06565524188431	83.97866168013876	152.9178022592386	115.9365741751791	11.141524982314943	1	3	9	2	3	0.18971137101360153	0.30408594154367397	0.31991084535933645	0.1862918420833845	
52100000	-2169.112881389895	-2035.9420038786166	-133.17087751127858	-2035.9420038786166	152.76268212364639	2.912340219632843	0.0014646703321069474	0.3904493805616683	0.001361304090125326	3.054677734198639E-7	0.3761861989983575	-104.33601852888377	135.8422618940536	133.83964515921375	410.48769951863136	59.31526192964692	184.60301927526453	1	9	4	3	1	0.1697375583561245	0.34651285757870515	0.29606601863522375	0.18768356542994302	
52200000	-2164.213337719254	-2037.5549815821666	-126.65835613708728	-2037.5549815821666	132.28222702099336	4.418923046245102	0.0014901833533421947	0.011818803530461176	0.0014915316397060543	3.677468790749527E-10	0.012846620487661164	-101.45085700043468	109.4688479292617	117.7950048831108	426.908326693901	22.755451635327812	57.27844832904979	10	1	2	3	2	0.19272310839517937	0.30077699547237285	0.2934971912299374	0.21300270490250686	
52300000	-2159.6478857430766	-2032.6729432822494	-126.97494246082694	-2032.6729432822494	101.1540065301078	3.550028010079869	0.0017051814176301905	0.2065019614367144	0.0016318536802517618	9.489564211073038E-8	0.18765104967013527	-101.28033574863814	100.46825859974732	23.40708646627638	71.0297215323771	269.87809963487894	65.69545718704687	1	1	3	8	5	0.19245421892385703	0.32423367509389134	0.297203069862665	0.18610903611958318	
52400000	-2150.2261455492894	-2031.8433137298478	-118.38283181944172	-2031.8433137298478	77.10290941991225	2.966655071165501	0.0023738498830249946	0.03890894762367358	0.002345759372567279	7.877938714153247E-9	0.037602947663129084	-97.18980299662391	124.35863793422688	152.67325730237118	123.05447112381349	49.855713543152696	30.641283375432415	4	1	8	3	2	0.21135017659280841	0.3261451625205687	0.2881532841534038	0.17435137673321577	
52500000	-2144.815842564369	-2034.9660921195523	-109.8497504448168	-2034.9660921195523	51.84224220394086	3.1346016623899957	0.0035242744831003626	0.053116664363072386	0.0035151705641511773	3.8098887190416404E-8	0.0556624169468714	-89.52863046506994	149.16390365720903	62.52610312261311	48.88144934858779	75.96683024162172	16.550836351097946	3	3	4	4	4	0.20354141198221615	0.30554861623689655	0.31658029811614097	0.17432967366474303	
52600000	-2153.3565253558672	-2034.3800547504327	-118.97647060543439	-2034.3800547504327	90.1071963683025	3.402517685883885	0.0017591461233662767	0.2607773464260271	0.0019805047161342085	2.2449112946232102E-7	0.26332604247798114	-99.13786465400813	78.34105225238348	138.16018323132502	22.606577979239997	20.320094897137245	17.908866592135947	1	12	1	2	2	0.20454169766154331	0.3430579809375217	0.2936607956704119	0.15873952573051972	
52700000	-2166.2880079104166	-2042.8473248961684	-123.44068301424822	-2042.8473248961684	94.36935912704234	3.3093229373346427	0.0015924836256606854	0.21350242336196276	0.0016259932402229449	1.429959360095956E-7	0.22992921980015368	-97.56556538250325	358.05970097725015	248.4700575807424	534.9056610423871	10.11224013216169	10.451124759139315	1	9	3	2	3	0.1898516240457361	0.24974204867437463	0.3704646109169508	0.18994171636293525	
52800000	-2151.030730803611	-2034.7260898036377	-116.30464099997334	-2034.7260898036377	74.22841773613433	3.7356130326061177	0.0025181837541910393	0.15928882267429526	0.0025478169241567347	1.614502575925209E-7	0.16047279186860378	-94.91601533334233	70.10601964432418	125.39987547583115	129.77972465887976	39.469859040354045	16.586785650476465	6	3	4	3	2	0.2227115443540972	0.28339489850508875	0.2908867394638066	0.20300681767700446	
52900000	-2159.1527664727096	-2039.6970194056066	-119.45574706710292	-2039.6970194056066	90.8353530184535	3.347132486221024	0.0019323251729721693	0.07464001519415382	0.0019528595539099513	2.2936010362766997E-8	0.07867672601789699	-96.5816445477233	125.94630727921968	247.27876076410976	166.5447987606376	33.13198118520991	32.188778999132225	7	4	3	3	1	0.21422280588633674	0.28430304019149594	0.3082916309002682	0.1931825230218961	
53000000	-2160.713795279764	-2034.3949838082126	-126.31881147155138	-2034.3949838082126	87.71288776025665	3.5630361199679936	0.0021603175014773884	0.3456475430998042	0.0021204833047765133	5.611449260501435E-7	0.37407300041440655	-100.39674056401475	157.53206087357384	164.0869744524205	254.43094530052906	136.32277033922458	49.65097475062256	7	1	3	2	5	0.19801033280979138	0.33642216729827834	0.26151281681646055	0.20405468307546662	
53100000	-2155.5410556871766	-2036.9901720939192	-118.55088359325715	-2036.9901720939192	72.52106617367548	3.2183251060417954	0.0025744035009919648	0.19266727745048354	0.002813923679888234	2.2675488263563223E-7	0.18080535832533692	-94.77768949860794	79.87905827482673	146.52578372846133	172.4833843484731	138.3525682822202	22.24785750050485	1	1	8	3	5	0.18766946743582993	0.3104864149331312	0.31071107125053404	0.1911330463805016	
53200000	-2150.359315664427	-2030.4818621032935	-119.87745356113372	-2030.4818621032935	73.07320304713062	3.6396798659110243	0.0023727870379155838	0.072123265217897	0.0024198352454849813	2.101471340082419E-8	0.06114576468765615	-96.55173343308556	47.16850137908936	153.24610612435342	197.05552097837813	104.6987798842927	25.33368945585059	4	4	1	4	5	0.17992554296033136	0.343886841068916	0.2944531797788348	0.18173443619191465	
53300000	-2159.9316340792843	-2037.2482424569534	-122.68339162233109	-2037.2482424569534	86.74323083430592	3.402379201782523	0.002210715959242457	0.23722777673178244	0.002122736099989906	3.137286032310822E-7	0.24966387739298834	-98.20123093850178	154.84972641132615	134.84788267774945	153.40028884782043	156.52354053703658	20.748408016588048	3	1	9	1	4	0.17695580478152415	0.3429667753094864	0.29525608231234024	0.184821337596646	
53400000	-2142.561968184106	-2036.6327892653444	-105.92917891876121	-2036.6327892653444	58.56718741499347	3.380526810956195	0.0032563853279438787	0.0038234536571691864	0.0032556526061877453	2.0079035217930756E-10	0.004350757998161464	-86.60686486894404	36.19324964384561	33.319534331059714	95.60164007720428	142.97588214149587	14.820571802609825	1	4	6	2	5	0.21012208445721015	0.30539018635971765	0.2817084684070317	0.20277926077603736	
53500000	-2138.2945977616937	-2034.7228950984295	-103.57170266326433	-2034.7228950984295	57.17464974685033	2.9839699814330176	0.0032425344015307167	2.54484618459643E-4	0.0032426874211922713	8.194973613213987E-13	2.7917826512428677E-4	-91.1691699495281	16.66184450451237	23.371667144033196	55.790558068268155	11.67373851551248	9.506234814907984	2	1	10	1	4	0.18360006259813172	0.32262659494086915	0.3016544022189008	0.1921189402420952	
53600000	-2158.3538822410524	-2034.0199779977495	-124.33390424330291	-2034.0199779977495	75.00501679181343	3.633662225485897	0.002245334137713735	0.2645404490202834	0.002335614419879179	4.456606170104929E-7	0.2948411006219406	-98.71007472954535	64.40699076764649	179.1456605277271	322.47185588610705	67.8092400139773	59.45991808387852	8	3	2	3	2	0.20728755202684385	0.29298870894823	0.29483020522148	0.20489353380344305	
53700000	-2176.0464380227095	-2045.8400865818892	-130.2063514408202	-2045.8400865818892	130.61281760809393	3.982256703209029	0.0014551309200757606	0.007288268434973551	0.0014571438702136825	1.000815085169805E-10	0.006851266154554847	-105.27150879779562	253.39187776211972	205.92851926551023	491.86845642536025	43.86655832832828	45.612144128893625	8	3	2	4	1	0.1830037651914114	0.31345166410654013	0.2879212433201975	0.21562332738184786	
53800000	-2161.544270686634	-2033.6217040951226	-127.92256659151118	-2033.6217040951226	113.30764859539799	3.7800162686863947	0.001824635599222317	0.13887284082265577	0.0016675222120581259	7.126760462265461E-8	0.1536807380037082	-103.50287061126295	95.64462519764552	255.5510538692254	279.8557052010377	46.89233055448846	22.177770817001523	3	9	1	2	3	0.18908373201634532	0.30237840269596344	0.3057855812044257	0.2027522840832622	
53900000	-2148.7744017012287	-2037.0644862774402	-111.70991542378842	-2037.0644862774402	52.843059523273226	2.3775030470126284	0.0032708506376688262	0.3779106613751589	0.0032949317723779377	1.1368165260306197E-6	0.35263069760138765	-88.03764416272938	32.8474676894312	99.7673165425327	37.55083502750227	135.64813091315716	8.734957809590972	6	2	4	1	5	0.16566378316445426	0.331689241731495	0.33340985547188606	0.16923711963216134	
54000000	-2167.2812915842223	-2038.485731969827	-128.79555961439556	-2038.485731969827	117.92879925178437	3.0945834797188416	0.0014914580179635237	0.08955004998626444	0.0014797544201468316	1.7468831023574838E-8	0.08882931494522987	-104.01552987199469	193.50628878657892	229.16194941127728	364.0912947089547	46.38836099902949	40.605470931255766	10	1	2	2	3	0.21378992415875808	0.32085766306164926	0.2745069667125735	0.1908454460670159	
54100000	-2155.4405427445026	-2030.2410240222976	-125.19951872220527	-2030.2410240222976	96.53884992300682	3.760045678021112	0.0017974256427775782	0.08722947358482899	0.0018533358613507841	2.637932455573772E-8	0.0905485078281423	-101.58228673127566	114.20353216486087	120.83464446381018	272.93936042386736	50.07914367173702	40.76540888868671	4	4	5	4	1	0.20357810613903485	0.29406049386917316	0.31145572308386255	0.19090567690792615	
54200000	-2150.184308043411	-2041.0953620620237	-109.08894598138724	-2041.0953620620237	57.54360069262724	3.7187067802454914	0.0035613856724892035	0.0017445536792406353	0.00356190390745032	4.373941225306631E-11	0.0018570446298914027	-91.36455193125954	55.09291881754745	43.25930410680112	93.9487689986928	60.149770123277214	13.892356447864406	3	2	8	1	4	0.2138011018587135	0.3176832517375958	0.2973266218670656	0.17118902453662177	
54300000	-2149.1145230970938	-2032.7526529680406	-116.36187012905329	-2032.7526529680406	90.32396460005658	3.526746065471971	0.002207820917081319	0.3470038791544869	0.0019661691975215415	5.129827344749291E-7	0.3445595005357995	-96.84673378726856	113.30727608638105	113.03365229416747	1.95492811829153	5.074552855653833	13.561565129639936	1	14	1	1	1	0.19391277753772965	0.30028091137678437	0.30617251269298795	0.19963379839249462	
54400000	-2143.8954537242325	-2033.7366864319772	-110.15876729225512	-2033.7366864319772	61.27738141449071	3.1542984138557397	0.003634827435836318	0.4667918950769916	0.003171636242457982	2.9300038593607857E-6	0.45637121484224025	-89.97993818544262	31.08117447348141	24.175052034485066	54.873951050220796	76.97760607382368	19.07319400362214	3	3	5	2	5	0.19188647725330704	0.3295269911912007	0.3056668487026508	0.17291968285283812	
54500000	-2155.357874675561	-2044.2860860989085	-111.07178857665254	-2044.2860860989085	68.17996628143014	3.7086818400656307	0.0032343555776325828	0.007926477950677158	0.0032344479859679103	7.736564303810723E-10	0.008607823601185853	-91.6362688783562	59.72932968618884	34.07778531777613	93.72162707170045	91.69360693656279	17.245388444932495	2	4	2	7	3	0.1964471001693128	0.30667933949890164	0.32383663384696	0.17303692648482238	
54600000	-2152.539118699227	-2031.5984361592027	-120.94068254002404	-2031.5984361592027	104.23757044432045	4.302911379258363	0.0016989775176257486	0.00213711642405273	0.001697717593401093	1.550667876810771E-11	0.002317871852098634	-102.9773861059734	106.08981721553495	161.0429139227586	30.06962634708971	31.213742713733176	6.807008861322874	11	2	2	2	1	0.18975389734475406	0.31870258229109644	0.3142410971682836	0.17730242319586273	
54700000	-2159.4533630422984	-2043.898943560413	-115.55441948188526	-2043.898943560413	67.72854023577996	2.948051263386594	0.00251159338261161	0.1593574021395911	0.002732775918272304	1.777038100806993E-7	0.16129250129660522	-90.46820300629348	82.46790729043423	150.3182291178142	135.0245266735966	297.0212178206663	8.177980383740517	4	4	3	2	5	0.20133732040379076	0.29361847276336206	0.3284324428785249	0.176611763954319	
54800000	-2159.308125843443	-2036.2537845944164	-123.05434124902683	-2036.2537845944164	79.6013711340841	4.171149133471781	0.002343989368458097	0.21255949099990876	0.0022831068200612247	2.8467391647830726E-7	0.22915354629285942	-98.50540388014552	154.37294653752826	110.2963615044299	50.28468966285897	149.23659064713962	49.0892478672118	2	3	2	6	5	0.21659543246450408	0.3035276966140295	0.30330509557160124	0.17657177534986196	
54900000	-2153.204775959268	-2039.6960552119303	-113.50872074733763	-2039.6960552119303	81.21726175396479	3.413608498403989	0.0019078132310285933	0.18055259267186127	0.001996180443707053	1.368252657726293E-7	0.19795678905332154	-90.74712246146781	152.41249388963695	100.58556002374912	254.13670900794847	11.784469114593998	10.425214646999102	1	9	3	1	4	0.18401034198988953	0.3551155847591924	0.30744111209396435	0.1534329611569505	
55000000	-2167.780884366143	-2032.158735468153	-135.62214889798975	-2032.158735468153	125.33598867628197	3.0034417596093252	0.001416248873768696	0.02280778047155261	0.001412181848938406	1.0463271338017515E-9	0.02288671883301996	-107.6156128105939	137.59429599335556	163.57719036539424	360.96556095134696	873.3046551395505	101.7281849763146	3	8	2	1	4	0.19516906230341566	0.3347764902363126	0.28886917873940055	0.18118526872086796	
55100000	-2155.9802940116906	-2036.431466106268	-119.54882790542237	-2036.431466106268	91.66613638474242	2.9467505342664215	0.0022589318203958247	0.40239661509566593	0.0020881173951046556	7.859064023998007E-7	0.3896102693882029	-94.88754906754248	76.51940190080347	114.47462598290659	170.30908556710008	182.23952167123306	15.60000474329299	9	2	2	1	4	0.21152004430098695	0.32026239350193075	0.3200736372728381	0.148143924924241	
55200000	-2161.37547328176	-2038.0201787489502	-123.35529453280985	-2038.0201787489502	108.00197986012253	3.5550767233998997	0.00172439526109802	0.06803606393946106	0.0017551894273781835	1.3271476197708822E-8	0.06565369513133522	-96.91936830205825	86.89114215605179	251.09954972656385	351.72518875969797	283.47312826331563	27.21459742571304	5	1	6	1	5	0.18710055957904118	0.3000489377316383	0.3281358140039363	0.1847146886853809	
55300000	-2150.2682104958544	-2043.3206576600546	-106.94755283579984	-2043.3206576600546	54.74588715668687	3.14679188469037	0.0033387114756148624	0.14515501868357245	0.0032040033438909877	2.103205992924768E-7	0.13990515069442094	-85.52972785042591	36.77797754297477	79.62715269784235	155.03923051008334	49.62433948393198	37.68393050203678	9	1	3	4	1	0.18927619677083063	0.3365051219190822	0.28802326600798195	0.18619541530210199	
55400000	-2157.20487636871	-2033.9504991712845	-123.25437719742533	-2033.9504991712845	113.5487412454479	4.146467810902797	0.0015866776087169621	0.06709654558026767	0.0015270848325790421	1.1518042064049954E-8	0.0690969558018976	-100.3302038329907	138.94169163276263	119.02792257362385	251.1289330201006	14.334200674584027	23.03784822278994	5	6	2	3	2	0.18511868126355813	0.32033016790764274	0.3148871458290187	0.1796640049997772	
55500000	-2162.73234904756	-2032.7481295150135	-129.98421953254655	-2032.7481295150135	122.84585991921126	3.066829860458446	0.0014663402573781854	0.05031507465247882	0.0014734606040418166	4.327283061591685E-9	0.044592940946003926	-102.39466489744551	141.99721921082005	227.70109270111257	602.4034259068208	388.6799162627496	25.2706249740123	7	1	1	5	4	0.21099471841511896	0.31930003542480784	0.3001931785202584	0.16951206763981153	
55600000	-2154.1467187104804	-2044.0608501789163	-110.08586853156389	-2044.0608501789163	62.15126600916043	2.7607022965523855	0.0028251157045426647	0.005915220856264434	0.0028246488016277663	2.3252726643003146E-10	0.005399449678199062	-88.28905956545691	81.16969032872898	152.8626104976076	210.3539826357795	136.49865049599325	11.685075963828453	6	1	3	3	5	0.23449585216951863	0.30011314345834306	0.3121079133587556	0.15328309101337956	
55700000	-2147.0239746430657	-2030.049324003448	-116.9746506396179	-2030.049324003448	98.22979259998596	3.1701347432776394	0.0018105882071286163	0.0915794976081017	0.0017404247610682164	2.503190834088937E-8	0.08843404580010768	-99.63211648859937	128.27144026683214	38.519967205857355	5.912159115908462	2.0905362860667975	11.110321968048506	14	1	1	1	1	0.17463955279429128	0.3314017583281007	0.3338686517777749	0.16009003709983	
55800000	-2147.997907151725	-2030.1739066641715	-117.82400048755379	-2030.1739066641715	76.26648938322448	3.0879222058028737	0.0022481069422821734	0.17256279842107278	0.002310616612735307	1.8500427987812002E-7	0.18513897132877738	-96.12837272337438	120.91438095627119	92.63134145626171	172.90626713087875	17.45201114733368	17.613147573329613	4	4	5	4	1	0.20040602544638886	0.30224453008798347	0.3244775061317093	0.1728719383339154	
55900000	-2152.0061674930485	-2031.0535719261231	-120.95259556692528	-2031.0535719261231	100.53855006768555	3.648267942245446	0.0020129113596088835	0.13464164639743947	0.0019442644735676424	9.261699936744698E-8	0.1518428637775156	-98.6200661627278	165.07901651335362	82.23248771051446	205.9281139795224	15.966197084472654	11.731220229461655	1	4	8	4	1	0.20712706741923564	0.313717686057428	0.3057687810963634	0.17338646542696987	
56000000	-2160.1717520119328	-2032.0030269759102	-128.1687250360225	-2032.0030269759102	105.1998585981347	3.8477621360975816	0.0014450474337523113	0.23193155675886357	0.0015206770253931386	1.4410896378035637E-7	0.2475877952319677	-102.83426489220705	153.7427640035729	229.27643881962828	414.4213336414079	35.13968555530575	17.30137405738	5	2	7	2	2	0.21288027542205631	0.2897761080916427	0.332619560349155	0.16472405613714303	
56100000	-2144.129851916577	-2028.4459841957528	-115.68386772082418	-2028.4459841957528	80.65338696452798	3.831409710270413	0.002232888286745378	0.18280865387864614	0.002301683920150331	1.9475129422299064E-7	0.1998244697593887	-95.56253506748968	100.40739523764404	43.751754342280826	89.16358412226624	25.466738612181498	13.084747997987458	2	3	9	1	3	0.19517516239835866	0.31206066588946224	0.3242890683658998	0.16847510334627638	
56200000	-2147.3535383777594	-2028.168664960662	-119.18487341709753	-2028.168664960662	65.0685713773849	3.3548940478339566	0.002699136705013924	0.28955696052257396	0.0029603795086956867	6.933245353319758E-7	0.28027644594500606	-94.25252274047035	90.09399276305318	114.0596361457486	250.88200971286656	148.1907579855274	23.100338106540303	9	1	1	3	4	0.19285885500633593	0.3185672824130097	0.31961672578680483	0.16895713679384675	
56300000	-2160.1533480459607	-2033.5466023110112	-126.60674573494941	-2033.5466023110112	138.8362914649899	3.541927289344521	0.0014703876717944509	0.19689111945722582	0.0014605358357399623	6.236719602160069E-8	0.17014259685647315	-102.04780613192943	61.33201135940941	88.34637337460248	291.1184618836659	21.320117964372248	46.95157925785012	2	5	7	2	2	0.19257973506680062	0.28961389980235125	0.3465225046229427	0.17128386050790265	
56400000	-2158.329557727411	-2041.107607382584	-117.22195034482726	-2041.107607382584	87.98100638985859	3.1582618184548963	0.0022546993814589237	0.018405180462873243	0.0022513297289552003	1.6928610621295664E-9	0.018230071082022955	-98.44183117571765	178.97939999298637	201.74814054169983	47.87998755389883	14.76218353570278	6.683413365799369	10	3	1	2	2	0.20139357252976786	0.32238269280522214	0.2632936307640805	0.21293010390092684	
56500000	-2157.902945487689	-2034.2540569595258	-123.64888852816307	-2034.2540569595258	83.66032659446087	3.4249955490137975	0.001977783222240403	0.01758262037974636	0.0019803893384509014	1.031386218780006E-9	0.016269174922694283	-98.48559109481934	88.8433935554656	181.32260628849272	66.89034063073974	282.55686657430124	8.015914435411267	1	4	1	8	4	0.20712317110954998	0.2846433061424394	0.3372559926109466	0.1709775301370614	
56600000	-2143.237529512113	-2034.7793158667275	-108.45821364538514	-2034.7793158667275	62.98889535040816	3.674565859449123	0.0033842231664856326	0.0891610599582986	0.003313052438335612	1.4226218814673827E-7	0.11196477171168799	-88.47689848296943	36.29233265560772	117.61925320514842	115.28217936513418	17.87567620792278	9.412783244265887	7	1	5	1	4	0.1919827532577554	0.33635266398824193	0.28899142339239514	0.18267315936160486	
56700000	-2164.063520233975	-2047.256835504427	-116.80668472954792	-2047.256835504427	67.36915370722849	2.418754788249953	0.002769886060789834	0.058245619817026195	0.0027490776003489736	2.2566807733940027E-8	0.05517785046999454	-91.90432930118497	252.57197749561684	52.03675975693642	188.81314313349324	162.42698320699452	13.641107038891738	1	5	7	1	4	0.1769913880336189	0.30036061706624556	0.3202158438028398	0.20243215109729307	
56800000	-2154.1754814125425	-2042.6061476496707	-111.56933376287179	-2042.6061476496707	63.48441235246562	3.818003636715066	0.002764288113733319	0.009737463250690189	0.002753910580838513	4.859550199279436E-10	0.00798405760355767	-88.73315159705517	85.92405786636827	90.11880754122943	216.54664297375098	199.29568525998684	13.482509855187297	1	8	1	3	5	0.2076924247978934	0.2841016917960945	0.2978614363047395	0.21034444710127007	
56900000	-2154.947379958239	-2029.5448525265451	-125.40252743169351	-2029.5448525265451	100.1303095525557	3.4432662573332293	0.0018701346881458234	0.1808156495068753	0.0019015119863535614	1.1774869119881323E-7	0.18043868997361232	-99.74458179736692	191.88481165589812	283.3068900220879	449.46931056074345	17.907996926087744	25.34021482239264	5	5	3	1	4	0.2001310994485559	0.31690731592251675	0.2976324680573676	0.18532911657155704	
57000000	-2165.1041803087405	-2031.4594640777268	-133.64471623101377	-2031.4594640777268	144.80160408449774	3.111317489112555	0.0015229447965615863	0.47863560340128714	0.0013556067941256804	3.415185109529979E-7	0.4380288522135129	-105.9689476228729	186.45428291870772	136.7362587874258	209.38101450501378	345.03266160235876	34.49116535054191	5	2	4	3	4	0.2046550691290094	0.32034272683040993	0.28339246264604273	0.19160974139453513	
57100000	-2163.272183158301	-2033.8179881666763	-129.45419499162446	-2033.8179881666763	102.00151516515281	3.28651257883678	0.0015797596189972378	0.20051927434781394	0.0015705392200747765	8.49899626472316E-8	0.17833044888747326	-105.73407766944285	204.11384373359536	80.36235815790899	51.80898626345216	132.92298500478833	29.520055550220768	2	3	5	3	5	0.2151336240534605	0.30671197539916917	0.30703985596533445	0.17111454458203304	
57200000	-2148.232561923687	-2033.5911885552296	-114.64137336845751	-2033.5911885552296	61.137605067044895	3.1797947919662812	0.0027908375638735277	0.1968285157087666	0.0026961510180546237	1.9062198872501476E-7	0.1598621687567815	-90.84165102623098	57.82391965889184	139.76724350087378	167.48657688124175	152.17605654122457	14.776330958346767	2	4	5	3	4	0.20213268896685604	0.27882617988965697	0.32626358683271495	0.19277754431076935	
57300000	-2154.764915850248	-2041.8572405297346	-112.90767532051365	-2041.8572405297346	78.58344902702156	3.687630497547228	0.0027731513735900102	0.06412553883145072	0.0027354850092266786	2.0254705199717244E-8	0.05162541580916928	-92.77113987960107	83.18724287498496	41.55203007549279	112.67599100061433	31.528904791178135	19.448942954629736	1	5	9	2	1	0.19417210960836415	0.3126073114390572	0.31001089812671945	0.18320968082585645	
57400000	-2159.29720963122	-2040.614240910808	-118.68296872041233	-2040.614240910808	76.74706969229229	2.7200823068228113	0.00263498249977311	0.022449754374837247	0.0026113768007937103	2.3584069070071886E-9	0.018524637181662196	-97.36614302257172	139.00056782927624	225.44942229032156	145.9628775447006	19.536368358773682	25.656213547521624	7	3	4	1	3	0.2051492496547978	0.32584292544080157	0.2946736909870882	0.1743341339173096	
57500000	-2160.855569751568	-2031.552967683436	-129.302602068132	-2031.552967683436	139.63996102749826	3.4813991545325544	0.0014086643899929735	0.09990515099788924	0.0013834626079825417	2.2639607308727747E-8	0.10476938379944281	-105.06048635873582	127.4497358976997	121.47937988998946	176.0494561064583	208.7054711841086	27.792136347076223	2	1	5	6	4	0.2035473258258657	0.2911716321010817	0.2998307156201425	0.20545032645290717	
57600000	-2134.7035968538316	-2026.290556966708	-108.41303988712346	-2026.290556966708	43.62810097209334	3.5127158763157866	0.003672124283294672	0.41054640966054584	0.004191957296518083	2.9610826761403103E-6	0.4261332201176902	-83.10381558274501	93.53476545709327	51.23432470041435	142.45312846607584	223.9522493084168	8.223526600615086	4	3	4	2	5	0.20189284714432904	0.3201923259686079	0.28282300505472163	0.1950918218323385	
57700000	-2162.1384985850937	-2038.3184728380725	-123.82002574702099	-2038.3184728380725	106.75800275100782	3.4455820356635702	0.0017911359095586117	0.004904762749734998	0.001790220751530584	8.808519133128564E-11	0.005242241502784619	-100.96857231375205	80.06612197794689	211.76090877692897	336.26860979686734	74.70193653860633	20.772899613572108	6	5	3	1	3	0.17671935318870347	0.30592610994143404	0.2844725805207461	0.23288195634911352	
57800000	-2156.2429360084484	-2037.3745625241947	-118.86837348425357	-2037.3745625241947	88.89929216074898	3.5889604477596944	0.0019021551016541734	0.07457106504759937	0.001925955800783427	2.2148217284647854E-8	0.07794491545054663	-95.69119866393353	129.50126017069135	253.34147737674823	277.3009608686549	21.820907468088375	15.902363452327718	7	2	4	3	2	0.20890481339735603	0.3439402290923532	0.2815737873978748	0.16558117011241305	
57900000	-2163.5837452119063	-2045.3618571516276	-118.22188806027853	-2045.3618571516276	77.36175198177374	4.146852666169261	0.00239770929400928	0.0289780756314743	0.0024076982476459916	3.2257685190836275E-9	0.023667050527157115	-96.0263884974299	49.09653484252123	199.4051874496222	59.20412256707336	44.3058970710723	51.51240685814567	6	6	1	1	4	0.2051751713730969	0.3301421017556533	0.2716734226072885	0.1930093042639585	
58000000	-2147.3714490668867	-2027.2758299538993	-120.09561911298725	-2027.2758299538993	92.3543200307174	3.049246787604068	0.0019153728731877537	0.22900846697483454	0.001987593974565481	1.5536086946172635E-7	0.19972168812507063	-96.77827776821267	46.44548429084681	33.86499404114216	129.36699141720155	169.95329255058365	29.061991375811743	2	3	7	2	4	0.21752060673176846	0.3137171039552279	0.3010658202285182	0.1676964690844826	
58100000	-2158.921500738072	-2034.9744563198726	-123.94704441819941	-2034.9744563198726	66.27291315140981	3.1216553476246176	0.0022214755093938063	0.20521364701175057	0.002197428098130417	2.0700446990556973E-7	0.1971374223062941	-101.97764455644845	302.88489825469856	127.64275243880971	83.49775840492572	36.461387829941806	5.881217730526287	10	2	3	1	2	0.20193200439995126	0.3017889990091712	0.300905064397006	0.19537393219386867	
58200000	-2153.3423592915437	-2031.3368809177798	-122.00547837376386	-2031.3368809177798	85.16596733835765	3.6391986980738684	0.002332777864977652	0.20004304404149253	0.002081643739318191	1.5445167501017837E-7	0.17973412857415516	-97.09593760982108	57.97301935188287	62.56955902212322	321.3710063673906	61.8178315819948	12.400249239966856	8	2	3	2	3	0.20482986506800466	0.32130338994034	0.29538478180780864	0.17848196318384377	
58300000	-2140.923113090665	-2026.454010530196	-114.46910256046915	-2026.454010530196	65.06344335400632	3.3287078562912145	0.00271623067107871	0.15100272958672048	0.002639030378041709	1.2964958651331711E-7	0.13725887650309299	-94.07869832198311	64.94889916588946	80.21470452069562	64.85888926542009	28.3480639881754	53.128759522462836	5	8	1	3	1	0.18359453215881694	0.32420387319096783	0.3086601457752272	0.18354144887498525	
58400000	-2159.3703449612285	-2037.696147822342	-121.67419713888634	-2037.696147822342	89.40279894911653	3.3545606742564154	0.0018641993857835537	0.07375868803804517	0.0019048557472973108	2.102329829188368E-8	0.07536606001683839	-99.98698841426544	77.95618715250234	128.52329756257004	178.41382601686556	8.648680696813855	21.003067317479694	4	2	8	2	2	0.19886390515573357	0.31585472968316436	0.29671273232656586	0.18856863283453335	
58500000	-2153.5343907545107	-2040.7859968416365	-112.74839391287402	-2040.7859968416365	64.64349479252643	2.845190250746637	0.0026661529621413087	0.013996338087808117	0.0026699790581903977	1.0811128694442413E-9	0.012316385201368307	-93.80055280482085	81.92721530561481	96.19120047632588	92.0632300476201	47.237497086085156	18.15042227255671	6	6	1	1	4	0.21041542105720512	0.3082473114232187	0.31345641837854776	0.1678808491410255	
58600000	-2160.7932606775407	-2040.7119021249123	-120.08135855262853	-2040.7119021249123	78.01497542535935	2.962831659146621	0.0019821957670288137	0.04662036138983866	0.0019708368062157392	1.0936181299013677E-8	0.05240903119038996	-95.6024419716234	65.7079589695173	114.75829004194496	266.00827364179776	292.1019175990042	28.38520474317825	1	5	5	2	5	0.18827990814063478	0.28400454476631914	0.36205187763259356	0.16566366946044955	
58700000	-2147.6714704035157	-2035.7735800360504	-111.8978903674654	-2035.7735800360504	64.3937059533701	3.478483236884282	0.0028095856965523885	0.19247466503558505	0.0027741281527728875	2.549526097009821E-7	0.17750745876013815	-91.09165023471802	21.409098608138716	43.39287405934245	37.100425757709	126.9674496883437	11.315334582941784	1	1	5	6	5	0.18402185188866846	0.3120231438169474	0.3120040755075733	0.19195092878680795	
58800000	-2161.0311134534813	-2040.4474310854357	-120.58368236804566	-2040.4474310854357	83.96050741194365	3.0710453798920234	0.002255687721059839	0.016221467093506844	0.0022481206104130553	9.225335838606008E-10	0.01352609309342721	-98.39812923820473	222.63469240837028	243.77237088826175	284.71046898112127	14.810539681637483	13.30954303742699	3	2	9	3	1	0.1886673664613458	0.30130730031598213	0.29966844411060156	0.21035688911206754	
58900000	-2144.5044227912235	-2033.703148469507	-110.80127432171652	-2033.703148469507	62.99058993211184	3.3506139008130025	0.002540829163557551	0.16592006482103563	0.0025075414265777426	1.7892373407969218E-7	0.17018624728512072	-89.63610496692151	28.527709522133854	75.59248298494363	209.97061192183307	23.34785946313417	5.257818612904322	1	4	8	1	4	0.1990543765167051	0.32943031199231276	0.3082535229609053	0.16326178853007398	
59000000	-2150.784446460262	-2027.9761464379992	-122.8083000222632	-2027.9761464379992	93.80445211096044	3.1876039573266355	0.0024283674339401987	0.2678299433796854	0.002197329931399467	4.489092291278202E-7	0.2968547828642725	-99.63112170646993	111.03172409445689	78.35630751211235	169.37815266257493	64.996178711179	34.4762655839705	5	1	8	2	2	0.20975386577843222	0.2974146399154678	0.308960117019653	0.18387137728644412	
59100000	-2161.4776810452045	-2038.66655127355	-122.81112977165418	-2038.66655127355	84.9902869687119	3.5134056418295803	0.0018518970204721085	0.17824051887011244	0.0018729829002256425	1.4694504985403255E-7	0.20460456793464474	-97.04463759019421	127.15478960568704	353.0487811041729	113.0103291217483	144.9521754531078	18.761128913264635	7	1	2	4	4	0.19614776301715756	0.31820062302868724	0.283759723729229	0.2018918902249234	
59200000	-2158.039239593163	-2044.2171227981614	-113.8221167950016	-2044.2171227981614	77.55339105561765	3.4190226629626213	0.002158957650400866	0.018939690853219143	0.0021648922430681965	1.747083588021241E-9	0.019395847894253915	-93.91655695803246	70.08225185868164	104.07230119209146	145.6995259562421	23.106075280874666	24.95871275407834	4	1	8	4	1	0.19692256887197251	0.3299497404050321	0.3138770240917603	0.1592506666312322	
59300000	-2149.962256668724	-2026.7161533001865	-123.24610336853738	-2026.7161533001865	91.36303358890927	3.022221975998274	0.0019839706611362003	0.22054445686765142	0.002018967196816758	2.3326889295477808E-7	0.24696742772380167	-97.09286076622132	67.84073781414446	133.42291739079437	84.63864375020111	329.02237783421026	21.44570714245342	5	4	1	4	4	0.20524597964720626	0.31173691443889723	0.2929101361277932	0.19010696978610056	
59400000	-2155.2527724827387	-2032.3457743466276	-122.90699813611099	-2032.3457743466276	105.04035454022174	2.904826751826849	0.001559939026385604	0.014146756581503862	0.0015618946198119755	5.775894620853819E-10	0.01537171773491932	-100.15505766504852	86.78107379229361	204.545602712174	281.0021133603624	35.573494882617055	44.343948796787835	6	4	3	1	4	0.17178701283265338	0.3153203364202899	0.3233460309021726	0.18954661984488122	
59500000	-2157.6954776696034	-2036.6457761074255	-121.04970156217809	-2036.6457761074255	70.1950967037813	2.848589105362236	0.0021546609410881276	0.28829299368642963	0.002342722352714115	3.032950673404682E-7	0.2566364665064719	-99.29424674002561	122.65438278330008	94.82901091002464	69.84251614050686	66.83455267202001	26.31132021703321	5	2	8	1	2	0.2225893785283107	0.30064656587782346	0.29094269279698115	0.18582136279688177	
59600000	-2154.219372006366	-2029.625349366486	-124.59402263987995	-2029.625349366486	86.8994534598524	3.630451370665265	0.0019779589858694912	0.11555616506164823	0.00205562686709313	6.552593879642342E-8	0.1279502701632266	-99.64249036959433	197.0629210645247	135.16265699196995	197.13770628960256	195.50190680888093	21.720605368593073	1	3	9	1	4	0.174629225395144	0.3440773773813651	0.29729612246105835	0.18399727476242964	
59700000	-2157.32444884409	-2036.8484967237728	-120.47595212031744	-2036.8484967237728	70.74010082648294	3.866306387152884	0.0023473341038676735	0.004486080859205832	0.0023443494148003142	1.0759521701074075E-10	0.0044202454368253465	-98.17299040180575	84.36134507445631	170.01558329078907	168.0066319216376	152.20045160977563	42.251691893025345	5	2	1	5	5	0.20948226820732038	0.3301634332174495	0.2919138531554801	0.16844044541974698	
59800000	-2161.518949122523	-2032.6313736003444	-128.8875755221785	-2032.6313736003444	110.45093587428808	3.667954398029819	0.0019215676856135916	0.43169095644342903	0.001665635900979814	3.22702612519955E-7	0.3243744006155348	-105.08658776348378	85.98372092033	104.81938992317134	213.8092834646737	55.05792386615977	12.80028413189335	4	6	4	1	3	0.19966859734485795	0.2772246360076219	0.32079980262394664	0.2023069640235704	
59900000	-2153.1959442478797	-2030.0249414337495	-123.17100281413026	-2030.0249414337495	64.8184111040428	3.2275741798199844	0.002437924814726905	0.2520184047849715	0.0026494585887145445	4.0690505066213616E-7	0.2704230788353286	-98.201384345815	272.74698722527035	260.0378602918937	324.4746630259901	27.78232986190862	15.158329970942583	5	5	3	2	3	0.20856370927502255	0.3257919407229363	0.2933358955942609	0.17230845440777717	
60000000	-2167.3903302365075	-2040.3650504801933	-127.02527975631425	-2040.3650504801933	91.96604153026836	3.2909062632565793	0.0019058399818893442	0.020069007499374757	0.001903704329050397	1.3181038273085486E-9	0.019025104490981576	-102.75203692587826	220.47772044539425	165.43490609492366	326.5194605338324	104.7579841852297	40.43816142490151	2	11	1	2	2	0.17572440783771826	0.2894337039314531	0.33807286379316515	0.1967690244376604	
60100000	-2141.6427299777283	-2036.135000674765	-105.50772930296351	-2036.135000674765	54.828750117322684	3.523237139529799	0.003203670618918994	0.13242987756311927	0.0031421214205071225	1.3067891706501607E-7	0.11705348177912396	-84.5400274554282	35.50490482522156	47.603134993333946	112.87932911210234	110.5884615790124	10.903806038061289	3	2	6	2	5	0.20700426651764992	0.30471763000470736	0.3194832986462614	0.16879480483137832	
60200000	-2162.393754046325	-2033.9729764923077	-128.42077755401706	-2033.9729764923077	140.33838556986328	3.2559730352415848	0.001465206455058482	0.29176544865607196	0.0013359811515691136	1.061639234998669E-7	0.2334870598446878	-102.56962241926614	82.29030666550436	54.51272326627592	153.79861716061288	335.0352270811799	28.894844552244024	1	2	5	5	5	0.2098471788455395	0.29799144051313686	0.3154488559052567	0.17671252473606391	
60300000	-2156.8398365568773	-2031.5334978330372	-125.30633872384024	-2031.5334978330372	97.78088151321464	3.423656217003122	0.0017257683612155713	0.0013167622626898603	0.0017258493542851522	5.277314783787203E-12	0.0013309146446542483	-102.90420768767078	172.34856420424381	240.60453997938444	342.57965640789706	58.29918578063339	28.2239534220274	6	5	3	2	2	0.2138516394461517	0.2993705683905382	0.30332125616564026	0.1834565359976669	
60400000	-2148.0025809507088	-2038.7112846106436	-109.29129634006537	-2038.7112846106436	65.18739998992129	3.3940020657070726	0.0030495006973060004	0.020890021451238402	0.0030422320337540392	3.3488409380935847E-9	0.019059045337408233	-91.04324202489036	48.222312832786926	111.68271731999555	64.38118005656077	10.460718952080878	17.320771551400746	11	1	1	3	2	0.15875719330437826	0.33254606958516	0.3247298709567047	0.18396686615375402	
60500000	-2157.256421943617	-2032.5210961338444	-124.73532580977268	-2032.5210961338444	103.90303000752543	3.2718035849114693	0.0018461986023121338	0.004888803530747995	0.00185144147501132	9.361355145180626E-11	0.00523195936342629	-103.54391520645198	98.68541814865348	204.50593688965552	114.40385630506864	84.0508261260296	28.897651029857613	4	5	2	3	4	0.21971267994708063	0.29394634122903535	0.27960610169851546	0.20673487712536548	
60600000	-2141.8432512327627	-2036.5688854246234	-105.27436580813925	-2036.5688854246234	51.07943647493665	3.319687211768479	0.0033669179351035316	0.15428728609368672	0.0033313031508686764	2.898263508124463E-7	0.1577990975594926	-83.04564906740016	58.73613009332419	145.54228978891953	369.57352050852637	3.0453541480650173	3.801878474286631	6	1	6	4	1	0.19470704929516974	0.3190206518800552	0.2818549872030189	0.20441731162175308	
60700000	-2165.4940382040595	-2034.7808833665908	-130.71315483746875	-2034.7808833665908	128.0725448887042	3.174068949882215	0.001496924288382074	0.2098901427177136	0.001402366156015882	9.968688140514805E-8	0.21992797340158657	-105.90100274162434	145.66538546758494	184.45157435161497	358.29273958475187	57.360372316296576	16.802564052731086	7	5	2	1	3	0.19014702229990024	0.3173005770400779	0.30716674075755196	0.18538565990246675	
60800000	-2158.785186052157	-2045.1619441377106	-113.6232419144462	-2045.1619441377106	67.52578308390787	2.890797488691096	0.002721507273298293	0.09995379352138403	0.002798750912932553	4.807406517764766E-8	0.07952703100543003	-92.78771807450312	46.57592371409502	64.40447774178642	90.69446757104643	130.2063501027521	9.71717363438394	2	1	2	10	3	0.22729195501352356	0.26885888731428104	0.3047731993940365	0.19907595827815577	
60900000	-2154.820673574877	-2035.3707718997566	-119.44990167512067	-2035.3707718997566	82.06631110244226	3.8863029878178548	0.002439098332840544	0.026898340604926674	0.0024447451982980636	4.872773759525308E-9	0.02872454358337778	-97.64992042040373	149.1932422421878	107.57860436506132	169.1041142687761	50.30968786413194	31.283831503006674	4	5	4	1	4	0.18693145331928845	0.31733911862864733	0.30664198966374995	0.18908743838831116	
61000000	-2154.404078216299	-2029.299605664144	-125.10447255215469	-2029.299605664144	89.39828635149114	3.3091936930536963	0.002010597007090104	0.22626442263768254	0.00197970698424908	1.496085520742695E-7	0.19578774627667092	-99.34168927411827	231.0629562589434	61.80892974844707	317.31344341653113	13.322935970564403	10.621058411269434	8	3	3	2	2	0.21157378809675872	0.31118996271361193	0.29069581497071606	0.1865404342189102	
61100000	-2153.8943819140227	-2034.1594951462753	-119.73488676774731	-2034.1594951462753	74.28422961841495	3.281790382184661	0.0026809155120643205	0.1968813140335022	0.0026558889004929627	2.2074523462085367E-7	0.17782788708103395	-95.55903798732479	35.888700818441876	102.28083812410541	152.05533521586466	226.39173229077073	23.11744580316037	4	3	1	5	5	0.19467416618690322	0.2744183229893263	0.3202410332288705	0.21066647759489696	
61200000	-2156.8327920530605	-2035.5941226879042	-121.23866936515618	-2035.5941226879042	80.19724123990106	3.168345113639945	0.002278078938694724	0.2209354027473449	0.0022981337981947607	1.1232915557278188E-7	0.15328668502264303	-95.97427198953544	55.64498317401394	61.08364866452122	174.0508254129098	353.2625700097024	7.28270212205898	1	2	1	9	5	0.2236610560567163	0.30307304126239315	0.3081723787963718	0.16509352388451579	
61300000	-2138.036513861976	-2034.3513169336518	-103.68519692832419	-2034.3513169336518	48.152399216948005	2.8586196844550606	0.0035136962613530084	0.02649035667589925	0.0035005998226211644	8.468548145216352E-9	0.026215617508872354	-86.02247628522306	49.66816413742277	72.9791399067071	89.6667977762367	21.927566691717505	11.851492802778331	8	3	2	3	2	0.1943339625007734	0.28489731502094984	0.3271704040512496	0.1935983184270242	
61400000	-2137.7806483473537	-2025.326120500425	-112.45452784692871	-2025.326120500425	52.85797428099212	3.6422967726577626	0.0034512068513866726	0.22858698601602276	0.003323191911926152	5.904009035592872E-7	0.2286961115283505	-87.63336027557185	32.235235858369535	157.66015842825516	131.97918586615032	130.42444431357308	7.784544867270591	7	3	4	1	3	0.20623315556925642	0.3083215726050769	0.3081006673709317	0.17734460445473185	
61500000	-2148.310758172136	-2038.616567955406	-109.69419021672987	-2038.616567955406	74.2527837560427	3.4317028106816068	0.002652041940052462	0.05186057831387961	0.0026933788728240433	1.7585081062759822E-8	0.04973559360035733	-87.34815908905776	45.28520360709032	46.05919497010346	113.20507903201539	237.16152895294883	12.419280484182552	2	8	2	1	5	0.19802922807938628	0.32339640590750485	0.30276793274564984	0.1758064332674559	
61600000	-2173.3480318555285	-2043.521962331275	-129.82606952425328	-2043.521962331275	119.13471118058271	3.5713858944788206	0.0016132842554966525	0.09007698785152461	0.001625606421236936	1.3131018954763987E-8	0.0716036883183705	-106.18361598694163	128.5797656926018	143.6078069142997	100.01540744624344	170.0059045778005	40.36271176797284	6	1	2	6	3	0.2145108051008953	0.3210210101104373	0.29403618278629257	0.1704320020023716	
61700000	-2169.9912835062873	-2033.6447964098656	-136.3464870964218	-2033.6447964098656	125.28883949513592	3.2927761912880653	0.0016883027990834197	0.3395421097849848	0.0014330357173378654	2.2218232853710163E-7	0.30766489917302303	-107.50222585177468	100.77148560536456	197.37450569155519	565.7876324977367	347.99164169033736	21.35969229485679	1	6	4	2	5	0.21561503501499452	0.28951693045689236	0.30925976077308576	0.18560827375502414	
61800000	-2140.563783779666	-2033.0919939205103	-107.47178985915592	-2033.0919939205103	63.334504483374644	2.885402953640427	0.0025246864652296672	0.2793134910311439	0.0027740018181299886	4.594282153906359E-7	0.2522585889014382	-84.31836597965044	51.069692122050256	50.911075052964726	119.68013105072805	197.15570814846367	8.283482559919952	1	6	5	1	5	0.18641735936477272	0.3080052264311147	0.2938117573926175	0.21176565681149184	
61900000	-2147.6631087926085	-2039.6693389018355	-107.99376989077308	-2039.6693389018355	67.21133798603708	2.9474034509243503	0.002979205390051885	0.18438609180921806	0.0028922621260540986	3.699662470953693E-7	0.2062637282605219	-87.30886867968216	29.641402564565702	60.99062041962016	161.34659027509676	38.78028368635905	10.758059712631836	6	1	7	1	3	0.20048600485180612	0.27814594708920276	0.3409565841804819	0.1804114638785061	
62000000	-2155.120919102179	-2030.8953415076273	-124.2255775945515	-2030.8953415076273	98.80034742046658	3.2285095080652395	0.00235866005421509	0.21383752662558977	0.0022221411578721515	2.10901193567069E-7	0.2042656589434996	-100.43804256756663	29.44205749073695	129.1471321546768	199.83689454020845	34.22797720186663	39.31761203879088	2	6	6	2	2	0.19312634976472037	0.3129473868837368	0.3284031143899643	0.1655231489615755	
62100000	-2150.951203143942	-2033.6952469107666	-117.25595623317555	-2033.6952469107666	92.05327899216678	3.2505315881945163	0.0021052752505515593	7.951006686514616E-4	0.00210585694672108	3.6478229222161125E-12	9.071897082464625E-4	-93.58291154607437	46.1144465763484	196.22873175672447	121.65256981564065	280.6662724464567	44.76127643359751	7	2	1	4	4	0.19998659481205264	0.30022995133503677	0.3209888408101693	0.17879461304273817	
62200000	-2159.174401424907	-2034.1747150295903	-124.99968639531654	-2034.1747150295903	107.72292244081166	3.503730244959681	0.0014764943453213436	0.17407670493153227	0.001583518061014278	4.376732983501901E-8	0.14126238363350527	-100.98035751412546	83.71571989887283	199.5089974879462	316.76596584146455	17.045062089649132	21.7901478930645	7	3	3	2	3	0.18860820556126243	0.30394796661829065	0.3131280268247049	0.19431580099573884	
62300000	-2155.4293727656777	-2043.9997375988014	-111.42963516687627	-2043.9997375988014	58.11166605618094	2.5854599897332218	0.0034552702746149322	0.3018919499187139	0.0033027862280121285	5.927354032785851E-7	0.2329938033079197	-90.49979705273545	38.10679605935174	63.97245899139967	53.224096496132	104.32428692905066	16.880953822395508	3	1	4	7	3	0.2189579448327176	0.3064772193391959	0.25823597606960064	0.21632885975848265	
62400000	-2140.612063631424	-2035.5126851189766	-105.09937851244727	-2035.5126851189766	50.55702249947178	3.0398868430913866	0.0032399410085339132	2.8273271165995574E-4	0.003239797756074128	1.0641534238999375E-12	3.1838329336114206E-4	-88.9070668059278	94.0446727093606	48.00790025032239	102.35967609062911	23.29813389839283	4.32284900631696	4	1	8	2	3	0.19344125935836592	0.28874742763199795	0.32972304332660773	0.18808826968302528	
62500000	-2141.2118262448716	-2029.8723485289281	-111.33947771594343	-2029.8723485289281	77.52289009621983	3.7889851183396464	0.002607159154342954	0.21420149631974025	0.0025037296420815365	2.983325881300665E-7	0.21470852950817904	-87.5955772056745	62.24671508614671	41.91760093238204	138.52404843693904	182.2607484978223	9.236186736626458	5	1	4	3	5	0.1977638105655201	0.29495631348460105	0.3174487822101793	0.18983109373969645	
62600000	-2162.3120877266465	-2042.6623299946198	-119.64975773202654	-2042.6623299946198	71.40424753883673	3.0906477889118156	0.002576954583559349	0.0011644058753597572	0.002575809898870561	9.080974124632839E-12	0.001169620366478346	-98.20207635343183	71.09221742345949	123.2168515158844	236.197250653766	157.0146861281658	30.980110189423904	8	3	1	3	3	0.19578035927574164	0.32613151361092396	0.2743180976524252	0.20377002946090605	
62700000	-2166.7238438081995	-2038.587617887954	-128.13622592024547	-2038.587617887954	98.07395093289726	2.9721547308732084	0.0017492900507748506	0.0342874779888049	0.0017182532564027349	3.7068579903298165E-9	0.03507374145651626	-104.48463033157307	130.89435685398254	284.96393709410677	204.1188738991669	86.28995023713043	41.68730142034058	2	2	10	2	2	0.17148183810609963	0.3183045997873285	0.30959313581614145	0.2006204262904272	
62800000	-2150.5050251253024	-2035.8978758104022	-114.60714931490021	-2035.8978758104022	58.955479541593654	3.9151009225612343	0.002917812383152726	7.33418948127831E-4	0.0029176239727954903	2.1114882151733073E-12	4.980461428957832E-4	-92.6176945502087	580.737502814419	86.18176814970934	110.3191367252833	86.9600611204511	24.907071596353806	1	7	1	5	4	0.19253646223919701	0.29749655370279576	0.3221108486767249	0.18785613538127913	
62900000	-2160.460662253104	-2037.6717564253015	-122.78890582780248	-2037.6717564253015	94.9608981757263	3.0016441342139792	0.0017667578955069963	0.1786305520002345	0.0018597139273257163	6.905838681106931E-8	0.14317399057498204	-96.25201725717817	369.0005651031739	33.60058234631854	120.38762221106728	188.76982602832393	19.698745322298524	1	3	6	4	4	0.20846735371064845	0.3058660659528383	0.3044182189924233	0.18124836134408678	
63000000	-2146.6989106322508	-2030.482339425506	-116.2165712067445	-2030.482339425506	65.93471622148888	3.6584749566911396	0.002806623513223567	0.2517258223302767	0.0030160999342880787	4.949875672092019E-7	0.24005367565171912	-94.58777577785133	110.65256102057427	117.95842629102523	69.11445035528484	27.08072911363587	39.85853477202728	3	2	8	3	2	0.1816454577476989	0.32518026569671954	0.32752824467428593	0.1656460318812924	
63100000	-2161.6360455047297	-2039.8246701186022	-121.81137538612738	-2039.8246701186022	75.8968523382342	2.6735039801695755	0.002430909242399965	0.11575051428600171	0.0023854892173988014	5.9265172193472453E-8	0.0998187754335272	-98.13951513993588	246.77425026300043	69.96562809196142	101.39867646528776	144.90367422901463	44.92177008963045	1	3	5	3	6	0.22367060655008794	0.3209554416882707	0.2638160597245626	0.19155789203707557	
63200000	-2148.7701883484474	-2040.0941559387838	-108.67603240966369	-2040.0941559387838	57.11636576976881	3.4742131785620263	0.002981776931369239	0.04916821506346312	0.0029843296598619992	3.1174080604630485E-8	0.059118174367097244	-89.12430317333606	130.98020008150587	60.17319906625283	103.41523436589976	14.93749394423681	14.739623943633665	2	4	7	4	1	0.1954839208896337	0.2929413462171705	0.3135653045737838	0.1980094283194091	
63300000	-2146.7304194688018	-2038.8355981826799	-107.89482128612205	-2038.8355981826799	70.5076190055375	3.7614266011788184	0.002528690763784418	0.004946375873219785	0.002529984233983939	1.3910647618392046E-10	0.004663436371156416	-90.56695581521576	48.96590699998371	72.44650117392194	101.56663758292368	7.0231620184574695	12.423105983213578	5	6	2	3	2	0.18843548487664308	0.315286812586052	0.3292450780291247	0.16703262450817735	
63400000	-2154.047625749741	-2031.003179842316	-123.04444590742528	-2031.003179842316	132.50174882553122	3.6617341542851403	0.001429534738913155	0.1106810358275095	0.0014708226545580335	1.3817447885819607E-8	0.0806134053359978	-100.8206199726289	113.09408937787873	140.71058177067812	240.00796664299565	16.213939125988713	14.394752875181409	1	6	6	4	1	0.1986327445329681	0.31677467371073564	0.3059626140173753	0.17862996773891807	
63500000	-2165.719726028629	-2041.6319057999026	-124.0878202287261	-2041.6319057999026	92.58457774391418	3.3093675269980407	0.0018923074483333654	0.21536619056156953	0.0019044959320325394	1.8006981073935857E-7	0.22473057180175174	-99.18518981356486	196.05153610371758	83.72984557261861	256.9697706879478	8.386704218372426	21.81897396223107	2	1	10	4	1	0.2509832070919172	0.3066867215171375	0.27844719068816964	0.16388288070277274	
63600000	-2155.733533043863	-2038.9888487802136	-116.7446842636496	-2038.9888487802136	69.96464538231807	3.2408623517281563	0.002547828327946362	0.06777439175770532	0.0025765320469839257	2.1901958725415162E-8	0.05752494297799887	-96.87260579334144	112.39955189997578	101.49164368311769	40.476309618626246	30.650434399146054	44.61085290218699	12	1	3	1	1	0.21666513449163055	0.31375493205791	0.3031387499669982	0.1664411834834582	
63700000	-2159.3393898221607	-2034.9186790383808	-124.42071078378008	-2034.9186790383808	74.99743624952312	3.7178972206315213	0.0024443471464775145	0.21615893647372722	0.002305247781255085	1.8169280531768002E-7	0.17808914096562062	-98.38229425943653	136.03552937624008	458.757724428716	321.032501103759	22.890055405347667	18.012705847817816	7	3	3	4	1	0.18673859909840324	0.32216339874679223	0.3222053555999884	0.16889264655481315	
63800000	-2165.1975267157213	-2036.7588704014738	-128.43865631424734	-2036.7588704014738	110.8618785086325	3.1565760809511882	0.001453497275315846	0.17087041296197694	0.0015701313021882178	5.9096951380550996E-8	0.16282524048226305	-103.23768389846589	121.08366646598097	393.9006929960432	226.88045205001325	42.830974071588685	25.509900436336338	6	4	3	3	2	0.20896434657657684	0.2889981464672307	0.34369801015653406	0.15833949679965542	
63900000	-2149.808080140471	-2033.9397640500163	-115.86831609045447	-2033.9397640500163	75.97830289612907	3.034258594866905	0.0021346997557654948	0.18384629928717103	0.0021342176022171523	1.5267003210875634E-7	0.17902157066696917	-93.95315174060909	49.07338475355141	50.562373269907226	90.89649304375584	163.06312269843735	19.218407475604053	4	2	1	7	4	0.19496366913770433	0.30463575986483016	0.3096373569946496	0.19076321400281288	
64000000	-2145.3504862583973	-2030.2718053215524	-115.07868093684476	-2030.2718053215524	49.3273069520654	3.0880946189694183	0.003481827419915884	0.21412746787436426	0.0032860816041110734	3.8218108983060626E-7	0.18291204177355447	-91.8250246071408	215.3325844613745	34.627837388199204	75.84719271368914	96.87032360555084	39.15233242278756	3	4	6	1	4	0.22039483448143884	0.3335579355688437	0.2895198218938122	0.15652740805590223	
64100000	-2154.078095071522	-2036.1598107568707	-117.9182843146514	-2036.1598107568707	83.1289347804884	3.1832279158417633	0.00228798863216083	0.0016485665492749855	0.0022879410163121968	1.4019168436797438E-11	0.001637107176421315	-99.26197861106839	72.23426970987379	142.05432912145037	148.61056001202158	28.26502392940669	9.277607538327018	1	8	6	2	1	0.19017355620205487	0.34148579672680757	0.2994048036793529	0.16893584339178164	
64200000	-2164.2222031389542	-2032.163227830222	-132.05897530873233	-2032.163227830222	107.1324658753695	3.467243325737862	0.001631587197583318	0.2085524269819657	0.0017042810055633356	1.0566360043980104E-7	0.19379062714463574	-103.95023552089741	261.3265065307544	97.56810270218358	402.28018522375555	180.54369754918957	22.652441299957136	3	4	5	1	5	0.22020224544234393	0.30896873874199293	0.30026193411403146	0.1705670817016286	
64300000	-2145.440075875267	-2029.3890433277322	-116.05103254753496	-2029.3890433277322	56.41680391284072	3.843082567762521	0.0032120143552019564	0.23264079420916936	0.0033910524201502933	3.867355194674346E-7	0.18942955145077153	-93.03526100572873	37.1174262099107	113.06579065093015	55.09018654922468	113.92943012191753	39.31223681970849	5	4	1	4	4	0.20931130518003405	0.3053029952998704	0.2981086725010252	0.18727702701906723	
64400000	-2162.5671453763553	-2041.6014520083563	-120.96569336799891	-2041.6014520083563	82.52205301960447	3.794295782674194	0.0023191565088860455	0.013738805118501956	0.0023180328066147184	1.0957877650113494E-9	0.014278123375479653	-98.29468791789233	98.04134045433969	179.59289551258152	142.89647575499004	147.17497007725817	32.548519982956705	2	1	1	10	4	0.2063941974572283	0.3225199884693249	0.2929422678689439	0.1781435462044998	
64500000	-2150.582713165223	-2034.6341011609256	-115.94861200429749	-2034.6341011609256	71.94953484433067	2.8119298109078286	0.002536715502186847	0.08608650651477055	0.002531773398927467	3.864399969955221E-8	0.07807078301941112	-96.60296103186175	273.0531329834025	105.54417664147164	17.267926799336045	16.68446213958618	18.533186247671352	4	9	1	3	1	0.20915899328931123	0.31976317507284113	0.2723929394961219	0.19868489214172264	
64600000	-2153.2357621056244	-2030.3122254709149	-122.92353663470942	-2030.3122254709149	84.6696317471258	2.9373392182399227	0.0020463796893873047	0.1310844561057607	0.0022054072058861457	1.0977103257175335E-7	0.15413113559145467	-98.62526514517275	106.87858382011282	87.05393962369655	193.84239586801888	220.03854227847523	25.931979652575585	3	3	6	1	5	0.2025378989352657	0.32363026943056133	0.29326057996111426	0.18057125167305565	
64700000	-2164.485392664551	-2038.9438094587827	-125.54158320576819	-2038.9438094587827	88.251383704066	3.603367027869506	0.002219347096199905	0.02685878086512519	0.0022024496284485996	2.9661111397570293E-9	0.02475915858480203	-100.5911521986968	144.2984872871898	237.90333368486372	272.18142998769855	50.63115774879358	114.75834419387796	7	3	3	1	4	0.19621753565904984	0.3154438242829911	0.3135513853356025	0.17478725472235354	
64800000	-2148.3699496182116	-2031.4313420933279	-116.9386075248839	-2031.4313420933279	85.05829323737862	3.5636147030349155	0.002058713364830645	0.09025868241449606	0.0019803966595024814	3.677539217649341E-8	0.09353498078428428	-97.05436607332429	57.70519987196784	121.01174942120792	137.99794650293458	12.248446942359164	9.179124366213573	6	1	7	1	3	0.20175383787474263	0.283019568933703	0.32621175319034945	0.18901484000120183	
64900000	-2150.2129325925416	-2039.6913754556592	-110.5215571368823	-2039.6913754556592	62.56409688411075	3.498894034179793	0.0029096619947558597	0.2502456460560115	0.0029097912669833466	4.197814073026722E-7	0.2156567496660733	-90.4247680641047	57.038302135586605	34.66013776858782	36.02439913828463	84.03099282946313	11.116562231005576	6	2	1	5	4	0.18989381319698445	0.29528449135758517	0.3306818652228048	0.18413983022262267	
65000000	-2150.5392021433786	-2030.9490163664311	-119.59018577694759	-2030.9490163664311	81.75978560237589	3.400076954872747	0.002264259380397943	0.06173957064328818	0.002308342172976681	1.9957342071484043E-8	0.06180880291472493	-93.80923192065288	108.02186804282299	105.53498232360214	242.173641497842	423.2283879763596	14.755610341858326	2	8	1	2	5	0.19447994036788405	0.2869570601202626	0.3099273251240287	0.20863567438782177	
65100000	-2157.8415952159407	-2039.1218780636507	-118.71971715228992	-2039.1218780636507	74.35140418132373	3.2540436228097267	0.0022979484917170032	0.14768707757804878	0.002342470049775112	1.0445128705883508E-7	0.13711849853483582	-95.46891414621959	338.1365412680029	41.70880050283917	124.1548259763742	34.36824146266161	13.580283285464112	1	4	9	2	2	0.21311009909667886	0.327444056011057	0.3187904558458285	0.14065538904643277	
65200000	-2144.572764019629	-2031.2846123435313	-113.28815167609766	-2031.2846123435313	57.91351640766674	3.5467889818738123	0.0029389821305958338	0.3393708139310941	0.0030833032549842615	8.55939563302331E-7	0.3106725571742896	-92.72989049826555	48.160756014299835	62.350739786584555	64.44608881897662	68.85754547769193	10.73529305446004	2	2	3	9	2	0.2095481989342717	0.32208743561886866	0.29651748474119627	0.17184688070566057	
65300000	-2149.2000312410805	-2038.0290697087032	-111.17096153237722	-2038.0290697087032	54.4810290848548	3.588362814678606	0.003184167774678884	0.18583567784820687	0.0032661988508308564	2.9988642048511975E-7	0.17105190606637885	-91.32630395645302	50.122481350415946	102.48610993245067	14.888984094368725	25.102109804443877	38.309923194837495	6	7	2	1	2	0.20143456955319555	0.29946819605137537	0.32531912686239045	0.17377810753303588	
65400000	-2152.4849408194077	-2031.7430516318298	-120.74188918757777	-2031.7430516318298	81.25345499500023	3.4618652051771104	0.0020961643936974264	0.013385539443716066	0.0020918986604897905	6.950829767329207E-10	0.012598881918352994	-98.16088472346213	181.2741841963761	155.07823244082002	260.499655105041	29.709662841034802	34.99550779133883	6	3	4	1	4	0.2065866227474878	0.31270499660975826	0.30957735852583873	0.17113102211691253	
65500000	-2158.6528771372755	-2029.9712230757468	-128.68165406152883	-2029.9712230757468	126.53456841581033	3.6425602250472084	0.0014331769306275026	0.15361069162224655	0.0014546595448789545	3.645713829430744E-8	0.13164715178961023	-104.4152417710853	96.59830655281385	176.01597535296315	331.0603981724077	60.62189226751979	15.499104668714732	2	5	7	1	3	0.20790630942284372	0.31469130871709744	0.3099055903977862	0.16749679146226998	
65600000	-2157.6837393042633	-2031.8247299880031	-125.85900931626017	-2031.8247299880031	95.46784652486565	3.458378894229735	0.0020037723270259562	0.03180308780692988	0.002024737695309188	3.5981355089619026E-9	0.02952519977653145	-102.10800120049151	79.33035600361912	19.09869915065193	95.61217291253564	68.44397579803602	171.37008851983663	5	1	10	1	1	0.20685776058860933	0.29521559830566635	0.30910680947480496	0.18881983163091665	
65700000	-2146.1722295453014	-2043.1384738142835	-103.03375573101799	-2043.1384738142835	54.23487589767266	3.423236203792684	0.003234273508038115	0.007983625113335651	0.0032343276139801935	6.858347777176559E-10	0.008096497775973311	-85.35356188028722	32.41388742197166	62.95858399195748	126.3238705726982	23.888581784552997	8.113846932956001	6	1	6	1	4	0.18702591442605773	0.3453398528410988	0.270858182131586	0.1967760506012548	
65800000	-2145.7197260581197	-2027.00997528071	-118.70975077740964	-2027.00997528071	84.6093679210481	3.311430619440229	0.002094231200659049	0.1351198285003053	0.002056985733685602	6.379648905433469E-8	0.12448628702666623	-96.26575052748477	76.07190176230733	123.49194815545233	144.62576956414273	95.9284646716691	26.924889658418067	6	3	5	1	3	0.19006726274032093	0.32447287635670596	0.3069903357591212	0.17846952514384923	
65900000	-2143.758799026945	-2033.4787994507724	-110.27999957617233	-2033.4787994507724	61.21479516666469	2.8024518700851053	0.0030012243675343465	0.21675833623662213	0.0028487994738200647	3.396981650468739E-7	0.20052595330422984	-87.270272431134	46.950770310159754	76.03578057068496	268.85647941459376	17.152566158185227	23.74318550621546	6	4	3	4	1	0.22329946356289004	0.3002000361109428	0.30012580885285667	0.17637469147330787	
66000000	-2149.9435329052435	-2033.4376329672953	-116.50589993794803	-2033.4376329672953	66.47317930297481	3.5947431761665842	0.002824006601411967	0.10309463459228402	0.0027638081971273374	6.529747199083591E-8	0.09198288289570489	-96.00916284698437	69.57920790554532	71.49177193301372	88.68744723681677	54.74955305776533	43.49945323307083	5	6	3	1	3	0.19935379023363367	0.2839252918498959	0.3060985319836351	0.21062238593283272	
66100000	-2157.4380692544587	-2033.9133477004164	-123.52472155404216	-2033.9133477004164	89.5536332107208	3.999969455647102	0.001904576473008672	0.18242235564932693	0.0018778443241967437	1.139956134515181E-7	0.18649418563032757	-99.26056916612639	169.05993254965531	22.71691266812339	30.718909429555982	143.56525473561643	22.14238546715514	2	1	2	8	5	0.19874106167733008	0.30151896283372875	0.33914474828667296	0.16059522720226552	
66200000	-2163.0657842561054	-2027.4662137066505	-135.5995705494551	-2027.4662137066505	109.58051119975387	3.2734452285632187	0.001607562949153013	0.212764217586392	0.00152820545740203	1.201404350415497E-7	0.21783835167751062	-110.45041463088855	312.3040314803493	334.8188499252453	146.45113621454115	73.79525353012431	33.84191078815551	4	3	4	3	4	0.19961025842606836	0.3220188157168858	0.299807313618926	0.17856361223811718	
66300000	-2159.7081934694675	-2034.1293148529733	-125.57887861649398	-2034.1293148529733	106.80280269661887	3.300111273724652	0.0016662846204703167	0.009586006966907066	0.0016644292574168043	1.8104363145720866E-10	0.00808815265253399	-103.96994116858653	299.99719627885463	201.70771889188737	204.23373244297144	15.775918729598715	14.468833280086166	9	2	2	1	4	0.21506841934722273	0.30683515459157007	0.29493182754574016	0.1831645985154643	
66400000	-2159.959641778098	-2039.1139973771221	-120.84564440097603	-2039.1139973771221	88.88929831684543	3.345953752590506	0.002283313808597155	0.15281995000191015	0.002120261797475693	1.6238685257450865E-7	0.1780438745926029	-99.78419313716755	60.50269489626427	53.541246139468996	80.68191452767452	113.04433024422354	18.242159815407067	5	3	1	5	4	0.20623250577878824	0.28118005203516966	0.34002515113646287	0.17256229104957635	
66500000	-2148.1899641066325	-2029.3719305741795	-118.81803353245286	-2029.3719305741795	70.2626149555612	3.3913583634394695	0.002615798570992021	0.3777819080521757	0.0021413617083130905	9.9415007857154E-7	0.3894621017603763	-94.69950367315282	96.01777457244643	91.57325858079676	252.58857505896293	59.14533436228325	5.340940132812706	5	3	5	2	3	0.21402016465552512	0.31193010562718837	0.27632618978176315	0.1977235399355204	
66600000	-2165.916463566494	-2036.3690704914713	-129.54739307502263	-2036.3690704914713	105.01204466438249	3.104617141042975	0.0015964127996329505	0.1252618857105072	0.0016143514130353843	2.7978624466497226E-8	0.10496967710343434	-104.31061585955823	158.69909418495916	253.64914946961986	247.79093227784261	164.3623699876947	25.86553423621104	7	1	3	3	4	0.2208686419742344	0.30116243734800363	0.28608492199963326	0.19188399867812583	
66700000	-2144.975212471336	-2027.4641026570782	-117.51110981425751	-2027.4641026570782	96.62598599242511	2.7165199803296582	0.0018394498956943266	0.3047713695513708	0.0018794588814108578	3.1399321143564394E-7	0.30998142569072307	-97.88194848013771	131.96494729355467	126.51544995700705	39.15945132455331	5.781520726886744	10.921677513405479	3	10	1	2	2	0.19346459473279515	0.3212668231256207	0.3032669727658984	0.1820016093756828	
66800000	-2149.6658467335315	-2030.4652167950862	-119.20062993844532	-2030.4652167950862	67.02094646786321	3.474698697069376	0.002778372608920202	0.2079085810854432	0.002647242321249806	3.0637373861114784E-7	0.20635356488732118	-96.23713313343806	345.5558717971003	39.89496885535889	60.93179554215692	72.2281061571922	17.118045074303225	1	1	1	12	3	0.20269297645146725	0.34021434985464555	0.28435177506189335	0.17274089863199085	
66900000	-2151.9914904728194	-2041.1213752930503	-110.87011517976923	-2041.1213752930503	58.10379007068287	3.4474456649584986	0.00329852192515554	0.24626538400844533	0.0029476772369276343	8.249456391068823E-7	0.2793891170584987	-89.58383811385652	102.71637971853185	204.13774322943166	1.6884281906722463	6.14265974343196	14.921907759668294	2	11	1	3	1	0.18565444728287864	0.32206597288969574	0.31950941552324025	0.17277016430418218	
67000000	-2149.147375127416	-2032.3698039066207	-116.77757122079555	-2032.3698039066207	88.1215349558218	3.257671925032728	0.002247716167375015	0.08208750005424446	0.0020727665942449694	3.301031416367444E-8	0.08394507407102611	-96.07700401896386	78.66882714961672	162.42659646276343	156.06586789372847	10.465752702461918	11.379235970624809	6	2	5	3	2	0.1795878697204351	0.30465775885519586	0.3291196019039776	0.18663476952038802	
67100000	-2145.400471374334	-2032.794896249791	-112.60557512454295	-2032.794896249791	70.92492368501269	3.2577080951545905	0.002331876890933151	7.64629788020456E-5	0.002331819727871809	4.902385197071218E-14	9.495141710451693E-5	-97.40849483548114	123.96901736871156	105.63294799006975	47.54981440601403	23.5674650912674	4.800276035628603	7	6	1	1	3	0.2155487478096527	0.31133204309321477	0.3077695486055323	0.16534966049159672	
67200000	-2154.166002263406	-2040.4331123247248	-113.73288993868111	-2040.4331123247248	79.14784611943546	3.879551342268463	0.0020917076901966316	2.1703172895638902E-5	0.002091693297478396	2.2426119137105465E-15	2.2640030674488276E-5	-96.93157820447685	129.00649777759602	121.5691779916379	176.65061428561526	11.97815376071213	7.929523594333387	4	4	6	2	2	0.2024623197818304	0.3391664674651083	0.2888732537320035	0.16949795902105416	
67300000	-2161.2945721050655	-2036.9365142233437	-124.35805788172186	-2036.9365142233437	88.03085634274309	3.7626171129977446	0.0018374951002161116	0.31294977749914726	0.0018304193554391063	3.4511583519016074E-7	0.30675370771088806	-99.01762968307924	99.33184714980557	59.70611021428949	163.37332515156572	211.26830336621143	60.14570615187372	6	1	1	6	4	0.18228397787022713	0.2768141844247158	0.3455999906154783	0.19530184708957526	
67400000	-2162.2126703919403	-2037.869305766718	-124.34336462522235	-2037.869305766718	96.63234243554814	3.8798792530113118	0.0019280085045180234	0.00995450224200192	0.001927400672251091	2.39762075395476E-10	0.008045189033865686	-100.46648398594272	151.50841204178136	158.6334112885752	386.01351728659404	80.08247735871838	31.714513395819043	4	4	5	1	4	0.20635688358319215	0.28423911796556217	0.3020611584038422	0.2073428400473999	
67500000	-2160.646999926784	-2029.8997620390996	-130.74723788768415	-2029.8997620390996	117.24961268503954	3.516143648232963	0.0017527041018432844	0.29866172458711127	0.0015575345428185975	2.0499423926995457E-7	0.2624393144648449	-103.91750488647915	126.02139776995192	330.70482421647364	249.50979347075204	163.47104398147187	25.380142423525996	5	3	3	2	5	0.18360873198636632	0.3171823874473958	0.31099391674539745	0.18821496382083674	
67600000	-2157.157035552697	-2036.1898440917835	-120.96719146091354	-2036.1898440917835	97.89102697531173	3.980180020934001	0.001735288839770967	0.17512253566496244	0.0017588548062896902	6.867393457371993E-8	0.155760726729706	-98.34336515545547	108.15008324302694	191.00659363746735	9.542462718621975	20.757808318601022	53.84584126671411	7	6	2	2	1	0.20975709169920403	0.2922090179346098	0.30496220537611934	0.1930716849900631	
67700000	-2169.1479409124904	-2033.9151750052845	-135.2327659072057	-2033.9151750052845	104.47788819982323	3.9560976752330608	0.0018654880461086538	0.036888215194887046	0.001857462126633209	5.700320843609384E-9	0.0405499266710062	-109.4029459057743	320.74864016901057	272.94948089019186	397.2687801590348	137.48857446273584	10.277140328250146	1	3	7	5	2	0.19797282113809161	0.2920067115749055	0.32092019575885256	0.1891002715281467	
67800000	-2157.846479856827	-2032.777508516238	-125.0689713405889	-2032.777508516238	110.42456683116767	3.4418828292214405	0.0016333257831161337	0.0733524933432321	0.0016685789032295365	2.0677513233764274E-8	0.0877625581149422	-98.45925766598894	145.3189459472342	83.26590079251308	233.31020307008157	453.4979353913718	23.78867115302956	1	3	2	7	5	0.20880634707995577	0.3030331125802136	0.30929210840054316	0.17886843193928387	
67900000	-2150.697735786322	-2034.4696719123228	-116.228063873999	-2034.4696719123228	92.91795868217467	3.460432928102882	0.0019008513073847098	0.003026951039922606	0.0019021115384392894	5.080658300340481E-11	0.0037494228188765803	-97.37358530257985	52.40446461110763	164.23656369847092	20.311392959584317	11.783783567457103	33.887174255162265	1	12	2	2	1	0.2272055779478616	0.31299637833969884	0.2714154222104987	0.18838262150193724	
68000000	-2141.650164354611	-2031.8956355935225	-109.7545287610889	-2031.8956355935225	62.50231162057861	3.1744825328445065	0.0023002375274365446	0.3157081932649874	0.002551108609977641	5.761562062949634E-7	0.3214522819444141	-88.77206531012986	41.97644666932123	46.72361750960607	67.48329542334291	109.45786990555523	7.917301760503472	1	3	1	8	5	0.20250942126054483	0.29523285168073127	0.3010331845038654	0.20122454255485475	
68100000	-2150.2385380344144	-2029.4095561920585	-120.8289818423557	-2029.4095561920585	77.77998857474772	3.7479068202861376	0.0019246631210025906	0.183943980097016	0.001987296632108589	8.478585453318292E-8	0.14906294206507817	-98.20028507191702	61.12888232118005	87.05791916798644	191.55427871298977	74.15940477940246	19.330163944569424	1	6	6	1	4	0.19750026920108796	0.2994126938596195	0.32165350374365786	0.181433533195631	
68200000	-2151.1762077926023	-2036.4413467031707	-114.73486108943166	-2036.4413467031707	78.24724279758281	2.6665012388842873	0.0019610324600824207	0.20002291138021974	0.00200018219984407	1.346520524289385E-7	0.19343123248204394	-95.76126881605646	92.93601666747948	137.06478415940236	28.994276680776885	8.688038707107275	14.460488132555957	9	4	1	3	1	0.2011121134533216	0.2915229953893656	0.31407539198538953	0.19328949917191937	
68300000	-2157.458245144899	-2040.3078924430934	-117.15035270180563	-2040.3078924430934	78.17931156589255	3.4526331345555015	0.0024417821620350984	0.059137930588919044	0.002544139223191479	1.7285759791406903E-8	0.05268146887565453	-94.75317943840155	96.16087644588049	52.80732773657489	81.21204744462187	190.42446899994454	12.16116164940161	2	3	1	7	5	0.17907877521973511	0.3127662674887147	0.3212829513598818	0.1868720059316645	
68400000	-2146.4806618568036	-2037.857676914618	-108.62298494218587	-2037.857676914618	47.89734896974673	3.462179572407572	0.003251817221689451	0.154570952623983	0.0035471152108647566	3.7863455427559747E-7	0.18184111059535424	-87.45995666219169	68.46604064402759	112.95499469089215	141.48600279197584	44.413328557577046	7.525778624232372	6	3	4	2	3	0.20968840663191418	0.30661819040482635	0.2926237964409408	0.19106960652231458	
68500000	-2158.2152448536053	-2039.5278427209596	-118.68740213264589	-2039.5278427209596	69.8566561122165	2.9578400794343596	0.002518281103786189	0.11340873383622681	0.0025323500516166394	9.362128816850322E-8	0.11820868377094751	-94.55330897784935	28.322036608795255	98.13929284036115	185.3678954642332	227.91311886102994	45.12652668395776	2	6	4	1	5	0.2233650033958265	0.27095384290351476	0.3279147146970491	0.1777664390036055	
68600000	-2163.8937940793303	-2036.5803571106117	-127.31343696871875	-2036.5803571106117	84.33527399415877	2.9385199593536004	0.002090103051405022	0.1135449310127355	0.002082379704234553	5.743455350141029E-8	0.11359429784774612	-102.04980053552212	232.29182000764106	211.7251321449054	168.86402567819346	218.82459635730885	14.975524415761459	11	1	2	1	3	0.2167744254213804	0.29523938569455155	0.323587005936809	0.16439918294725483	
68700000	-2141.1986113584444	-2032.7982890824112	-108.40032227603308	-2032.7982890824112	58.68812765782877	2.8028079684541445	0.002742573713738378	0.08345026045469704	0.002704915013363026	5.651178117906998E-8	0.08710475473931441	-90.00914131237124	61.401558632702205	96.42438243482138	40.4535479956144	9.192121457389934	21.1394377478675	7	6	2	2	1	0.1953010192168399	0.28750095499669	0.33249131483482586	0.18470671095163987	
68800000	-2137.275435377226	-2032.1530575896063	-105.12237778761995	-2032.1530575896063	44.500868836926585	3.1581562173908506	0.0035274907641827387	0.6799242394756418	0.004406067036701546	3.023056958773546E-6	0.46352495976313557	-85.07833666299679	51.87794298078458	54.057871906418924	70.10769277462536	19.510682388181372	9.987600383990248	6	5	4	1	2	0.19425718976029507	0.33137396572869904	0.2950568877014546	0.17931195680954695	
68900000	-2148.772615760327	-2030.0837713018	-118.68884445852692	-2030.0837713018	52.780694636876696	3.460708600039682	0.0032496594114330957	0.22916500645105392	0.0029949075614564506	5.933507192904701E-7	0.23740354619429427	-93.41436116697136	512.6062028827566	357.02874459910987	65.94336385318904	78.69015084921699	4.7861310415018	2	2	6	5	3	0.18819527126974714	0.3347236468997634	0.3250020690808077	0.1520790127496773	
69000000	-2160.154053945644	-2035.7464476669927	-124.40760627865153	-2035.7464476669927	109.57927951445095	3.2149203228427075	0.0014620426202793695	0.1170645877444334	0.0014975256783660146	2.8045647652421617E-8	0.11322337084741772	-100.59809532245635	255.33057626323532	416.58140515213495	296.3513135313998	11.594500503641227	7.261371083199793	8	3	2	3	2	0.2123355668159789	0.31134854949565577	0.29295519299015305	0.18336069069820785	
69100000	-2153.5743627465586	-2039.2055854836979	-114.3687772628605	-2039.2055854836979	73.07186309953546	3.654586746867091	0.0026188127644050214	0.0011243605635451828	0.0026194245274054687	9.911129224636757E-12	0.0012018122045990658	-96.42803029059658	54.50672799044567	67.4261213113473	141.06785102472247	39.997216252569	9.421199999065333	2	1	11	1	3	0.18511429855718115	0.3329272376932929	0.30764397990183706	0.17431448384768436	
69200000	-2155.376519214431	-2040.702248531685	-114.67427068274598	-2040.702248531685	67.7527990046342	3.679510483657571	0.0026946317392996903	0.1785038931563203	0.002742987154858496	2.3487351272787176E-7	0.18306179374900092	-91.54272015468212	69.47890960197947	150.0623063337633	108.45763994260435	15.163622260993376	47.89405291025806	4	4	5	4	1	0.17846873977378894	0.32265873872037115	0.30518345662269697	0.1936890648831385	
69300000	-2155.2746881527682	-2036.6963745759922	-118.57831357677607	-2036.6963745759922	74.57396596382848	3.865680574897826	0.0022393255149944667	0.06378683030480906	0.0022484263635053725	2.294700598541286E-8	0.06668530171189113	-94.58563885825907	155.37407368728734	101.57056310708661	93.61830373598913	214.56035459055363	35.89307811469428	3	3	1	6	5	0.18158229726163208	0.3415226554546657	0.30879914397031855	0.16809590331337929	
69400000	-2137.960266989924	-2033.500791573647	-104.45947541627737	-2033.500791573647	48.03415003401252	3.3698823276576326	0.003597359825433608	0.22847637676612917	0.0038883461814898075	8.696607723791163E-7	0.24915323087624328	-83.55027015278222	33.244448173012515	41.514579692227706	47.931308821621926	132.80532265717957	6.415341130237173	1	5	1	6	5	0.1962185395845649	0.27939154316770104	0.32664546098784786	0.1977444562598817	
69500000	-2162.221260693703	-2039.5864672488472	-122.63479344485582	-2039.5864672488472	70.28537467016773	3.418434766264541	0.0028323074770571347	0.015288862928156207	0.0028353584783728644	2.130628159587067E-9	0.016274219759292212	-95.99432687358514	434.3690968489293	121.49465168851597	314.41949021730824	276.7033503406905	45.39599532010059	1	6	1	5	5	0.20440087041693708	0.33342092063921636	0.30228573586838875	0.15989247307545337	
69600000	-2157.0451150547824	-2035.6895304919435	-121.35558456283903	-2035.6895304919435	99.85495075322407	3.658771418685126	0.0022170447646085965	0.10307140843229426	0.0021065877727042054	3.328517716467244E-8	0.0839556007429638	-98.66201185442713	77.39609158740932	108.38278188305789	98.80539529617114	158.02321179732544	23.32097751417755	3	1	7	2	5	0.21927249747835892	0.29568440833418835	0.30213608941275527	0.18290700477469318	
69700000	-2152.926948482788	-2041.0665674858492	-111.8603809969385	-2041.0665674858492	62.32506693218949	3.2581716868385966	0.0032644258816168295	0.004053828816799495	0.003264508327364054	1.1348902462776861E-10	0.003264098919804192	-91.82644911306096	46.34616937209256	48.513416980109014	62.336674468830964	178.05592210543946	47.11674045610994	4	2	3	5	4	0.2247404720901656	0.3199843043808208	0.27298015985189295	0.18229506367711654	
69800000	-2149.450506169067	-2031.7103386190508	-117.74016755001605	-2031.7103386190508	71.46090775714102	4.216493057900948	0.0025555834757284416	0.2109140267566327	0.0025677006238169634	3.6536988597528284E-7	0.23930282001544997	-92.09695843895369	41.83144756611647	69.5466158800196	335.64095534154495	120.52142266631277	11.537800532662297	2	6	5	1	4	0.17997850865234497	0.36326319851209876	0.27444404839372394	0.18231424444182825	
69900000	-2171.7570517779227	-2039.4176187710896	-132.33943300683322	-2039.4176187710896	102.2034530412218	3.3244864321795635	0.001684109176511238	0.10033159592547071	0.0017529817464853274	3.5399480129831634E-8	0.10952061836099197	-107.32532419672955	135.38342955731443	375.0830277085467	121.19734887996847	99.14876432261546	49.61674424199334	4	10	2	1	1	0.2371977149309823	0.2852252653643844	0.2998211764107346	0.17775584329389457	
70000000	-2162.7078995740185	-2035.8447361542142	-126.8631634198042	-2035.8447361542142	94.56560887115467	3.4639224729214257	0.0018205226140806132	0.37814720655147527	0.0019010591453181163	4.1644259759259657E-7	0.3525084151802513	-101.31474485956515	72.20955919771188	264.8899653442463	198.90615574430063	28.31907788407744	38.575675188855655	3	1	11	2	1	0.20191952284448036	0.31357353388091125	0.2997145146486637	0.1847924286259407	
70100000	-2155.1032902931975	-2039.4327317724121	-115.67055852078515	-2039.4327317724121	91.31173142793106	3.642944267098635	0.002128682236511851	0.0817584694098176	0.0019946821118849174	3.1876712173938165E-8	0.08559454737102115	-91.25515984046862	50.57250789956531	126.55785968817662	459.8013786888267	17.865452996731353	19.868584663163713	7	3	3	3	2	0.21807811975069363	0.3067822542748258	0.30866160199941495	0.16647802397506165	
70200000	-2163.1745045998296	-2048.0784266830383	-115.09607791679124	-2048.0784266830383	79.94339928059121	2.733638524737178	0.0022645883855911793	0.1793457168164005	0.002272730075846122	1.0622011181308073E-7	0.1445614013231952	-92.94319603300256	76.0498624396161	52.12788126366881	78.2890404563357	162.22681715976606	15.787600395742812	2	2	7	3	4	0.22132249394753384	0.28694813707999184	0.3061547613011047	0.18557460767136563	
70300000	-2151.121975136809	-2033.9994218067927	-117.12255333001643	-2033.9994218067927	54.38975555968529	3.2968461362604393	0.003110882492614682	0.1472665610428992	0.0029997387572047404	1.7823340362817815E-7	0.1371366289042386	-92.47255041294245	108.80433624136677	106.42808865602615	282.8845163783105	131.9919736672624	28.798128686067564	2	8	3	2	3	0.18512480575636772	0.3400297729773968	0.2959976377312023	0.17884778353502906	
70400000	-2157.5328252683166	-2036.2518459757125	-121.280979292604	-2036.2518459757125	92.32762500233767	3.769718000369849	0.0021722016681519833	0.04152604433246262	0.002145707064978337	9.081198553270373E-9	0.0438872381959586	-97.3549211392926	66.42961453120304	22.84523365484881	100.40957667097085	240.59002410638567	30.344956663952498	2	4	1	8	3	0.1850472192842802	0.30837129856108764	0.30485889053030196	0.20172259162432601	
70500000	-2147.658394812021	-2035.578335146	-112.08005966602093	-2035.578335146	54.19310863602889	3.613284350239257	0.0028449739092662194	0.024488711275679916	0.0028534204823670193	6.5576930768869976E-9	0.02838008365784302	-90.69364188873782	51.94834891706264	97.92597045129685	77.53679823875025	157.88750913307797	9.947359831613026	1	4	5	3	5	0.21115254082496546	0.2849663809153306	0.32969317947549226	0.1741878987842075	
70600000	-2140.1819339799	-2033.4865160877828	-106.69541789211709	-2033.4865160877828	48.41067148076824	3.7784424554869247	0.003516433498260352	0.2612317263272214	0.003690173808866924	6.772301462322665E-7	0.24045256216434938	-84.53455591131258	40.556434298527755	157.76496899483504	132.33636304544407	22.461346741303277	7.243810432094824	6	5	2	1	4	0.21726219921403025	0.30080973635763003	0.28204200465242657	0.1998860597759089	
70700000	-2140.0608714033374	-2030.5000095471576	-109.56086185617977	-2030.5000095471576	69.01239806998912	3.1704040152555906	0.00338121831538188	0.24612219977823802	0.002976062318825224	6.148146188644707E-7	0.25273324044472106	-87.13598493343653	48.322021436674696	82.0232671057165	251.1834918773897	23.81710579574386	12.01166008568943	11	1	1	2	3	0.17394055292011995	0.3303454349230236	0.29545143124935297	0.20026258090749932	
70800000	-2146.5043240222485	-2027.751496920831	-118.75282710141741	-2027.751496920831	68.81932398111606	3.558232984748622	0.0026691910290109607	0.21924217716299155	0.0024412695158654613	2.4670242243086666E-7	0.19237080211198337	-96.41196083108171	86.6012890745887	90.9337890410001	154.49339623436913	45.01504349773873	36.30928095178533	9	2	2	4	1	0.23180624494289873	0.3082487154758687	0.269179210610091	0.1907658289711375	
70900000	-2166.0833756837715	-2031.5585259786155	-134.52484970515604	-2031.5585259786155	132.14430967252864	3.801621339033088	0.0015853228645890773	0.17511610075686992	0.0015153830746505708	5.154542296553312E-8	0.14931419901080276	-107.14682149428783	133.7787973341396	100.29783520926368	89.91798465708618	409.1446366355137	79.43921462039954	4	2	3	5	4	0.19465114213808815	0.32540111695629986	0.31799627827663884	0.16195146262896906	
71000000	-2153.414800478998	-2035.7495528478748	-117.66524763112312	-2035.7495528478748	88.9659193901128	2.9783144636289336	0.0021179468216526542	0.10935983136664301	0.0021476307172194464	3.862318833610523E-8	0.0937976174479868	-98.82122969086905	69.97623493951008	80.24543247508404	25.22489510884897	14.143766121899349	37.56729962844415	2	11	3	1	1	0.2140801947520158	0.30546236455841624	0.3119827213545985	0.16847471933496552	
71100000	-2156.253094505575	-2036.3177775675179	-119.93531693805703	-2036.3177775675179	93.01922831124297	4.179752360735654	0.0017975769375024274	0.13458097873752195	0.001843098499460293	5.089902818144899E-8	0.1253094712780473	-97.75639172290605	91.73492200986833	112.52879707042456	237.56509064498792	17.25234955048036	12.498077101390887	4	6	3	3	2	0.18702861592017053	0.3361813871472332	0.2798063775961921	0.19698361933640016	
71200000	-2159.4368419492644	-2035.117360041916	-124.31948190734846	-2035.117360041916	110.84720535666234	3.2076287486365334	0.0015759612904721633	0.04237204819099542	0.0015805455205270338	3.5507203064360533E-9	0.03780186635666673	-102.95400337092393	56.55101864144685	59.36377318997455	44.477278264182516	154.2186001431168	36.379134853861686	1	2	1	9	5	0.2046388681500988	0.32780490263726014	0.2945345388385708	0.1730216903740663	
71300000	-2157.2785606163184	-2035.668296186572	-121.61026442974658	-2035.668296186572	83.83064242781191	3.4835694546788165	0.002194812106515509	0.13839553322718207	0.002184547117413292	1.0415462355176403E-7	0.14774256017238774	-101.54267132006356	68.36090788835757	29.94671149918343	45.6234220737255	69.14194512108214	63.55380707097691	3	3	3	5	4	0.1972261662487064	0.30717758147722535	0.303477634338072	0.19211861793599228	
71400000	-2154.1360640948583	-2037.7283731181508	-116.4076909767073	-2037.7283731181508	67.82393308691972	3.3583600957001227	0.002775063375440579	0.018073720773140466	0.0027907932275752167	1.7653251853487105E-9	0.015096433539187491	-96.40003790139211	64.20417963274745	53.73584030922763	69.13496381600078	118.89594679570007	44.03189507095119	4	1	6	3	4	0.20676517944853967	0.290610075464581	0.3169056707508816	0.18571907433599388	
71500000	-2164.522304047702	-2033.0218482051018	-131.5004558426001	-2033.0218482051018	119.8868886670345	2.9642488740135784	0.0015067744711732428	0.3947792760266243	0.001682560728722531	2.9326165955167097E-7	0.3260355665242596	-103.97958930736104	137.54939637428092	508.5190364534173	289.43231557478026	17.106564326529544	31.951253313875604	9	3	2	1	3	0.19951712137595967	0.2886312506095494	0.3112838779516957	0.20056775006279148	
71600000	-2169.0627877435495	-2040.0483172887527	-129.01447045479688	-2040.0483172887527	112.27987859473768	2.866048177761726	0.001515210162741921	0.1256083990193913	0.0015065762273700645	3.6329366910922636E-8	0.12586665498899635	-105.4416217768294	205.3307158198564	170.64714837675177	260.7706311912126	36.79936656601669	23.582015823960308	1	2	11	3	1	0.18641561635762105	0.299088700575637	0.31681032357725364	0.19768535948948457	
71700000	-2164.034218836917	-2028.5481680884334	-135.48605074848325	-2028.5481680884334	106.90123160293298	3.204450898220074	0.001608244445421045	0.21118783888261297	0.001623926651926454	1.236304769754091E-7	0.20801201677572695	-107.0949813896154	1088.7823675558166	79.32745051398234	186.11441022366765	124.41033675543605	104.2594174678384	1	2	10	1	4	0.20705244241314458	0.32231497326465863	0.29733177412633455	0.17330081019585844	
71800000	-2149.99365712697	-2033.5516456806897	-116.44201144628039	-2033.5516456806897	86.2176493093387	2.8338545445355	0.002361535330163321	0.040671252911291055	0.0023585635827131617	7.226976726878687E-9	0.036064255427374806	-93.0036480329775	241.76968139949378	66.90849344878575	84.84007614156454	188.75758773049293	16.55599134020482	1	6	3	4	4	0.18538889581099816	0.32684281252354636	0.3020722139893834	0.18569607767606838	
71900000	-2147.0354268696046	-2035.3289135816024	-111.70651328800234	-2035.3289135816024	54.61989332788606	2.8907547998078322	0.003640800636490387	0.3748227838973764	0.003082840036877232	1.5312572596122375E-6	0.3979480950581497	-90.77143991720561	30.77340597135507	74.33349942988518	59.72476153974052	73.41646689371117	22.06517092164202	3	8	1	2	4	0.18505472065089537	0.2965700236879682	0.31919651914930786	0.19917873651182474	
72000000	-2147.698121217111	-2030.793651836193	-116.90446938091773	-2030.793651836193	51.37800905807215	3.8156038062555204	0.0035566332277890073	0.07860389196602714	0.0035079224644878225	6.571846664968969E-8	0.072523981500791	-94.85113023337671	100.98957512060835	98.50366908672454	120.35748729488834	99.33790087295269	36.23022819179392	7	4	4	2	1	0.19668515005930542	0.33630083783840653	0.2805328374317844	0.18648117467049982	
72100000	-2144.466050660038	-2034.2519039141403	-110.2141467458979	-2034.2519039141403	59.195466774245055	3.4396911741049996	0.002802294290648644	0.239518738823113	0.002875576935356767	2.9133937738952237E-7	0.1930872177735677	-89.99745427872656	37.8330020560134	70.48746021877486	153.1331019530552	5.6678262610055095	8.998852028795742	3	5	5	1	4	0.20311061668738273	0.3220284602138349	0.2798946643141323	0.19496625878464624	
72200000	-2163.4790441074165	-2039.3707702376669	-124.10827386974975	-2039.3707702376669	108.26554656057	2.8775442048773274	0.0015500044974679358	0.10956407634360592	0.0016024444567453195	3.5075866436242223E-8	0.12097663235108945	-103.49962395906489	64.65442049208627	77.7983787729246	190.8657451928222	10.219821814558617	12.850363159870154	4	2	8	1	3	0.21061705104538467	0.33247107216790855	0.28710934871029326	0.16980252807640972	
72300000	-2159.239136620533	-2033.8396298009804	-125.39950681955247	-2033.8396298009804	116.52895581073875	3.2756258181622724	0.0015437362817202393	0.13022567545788663	0.0015519519952988618	3.012746448513558E-8	0.1081882645327541	-102.012555480971	108.10716500460569	198.60181757238806	59.93631760764641	10.275100818733186	44.69505156890476	5	9	2	1	1	0.22165742417316622	0.3252242068877125	0.28279134454900584	0.1703270243901115	
72400000	-2150.3433561335887	-2032.141990339846	-118.20136579374287	-2032.141990339846	79.04085347174028	2.7976023541700323	0.0021595014682176342	0.4274394931930697	0.0021294564377872032	4.298011429561775E-7	0.3300330534050999	-95.5370166138451	141.06526195080093	91.64237079098066	170.7481926297548	28.54185314751361	7.801994567220724	1	10	2	2	3	0.20806747870667403	0.31494684906140713	0.31795904470060526	0.15902662753130964	
72500000	-2157.3434869270127	-2032.6499483791374	-124.69353854787519	-2032.6499483791374	117.03332061603226	3.0919390008061023	0.001612877140488928	0.1742146393274847	0.0016433530269871698	6.477139192623075E-8	0.16214710767757434	-100.32165468304733	89.67864423029445	131.62096381458426	368.4124269216798	22.462968910713805	29.62477797501474	2	5	6	2	3	0.21033600017409	0.2989948070001135	0.2990274114459264	0.1916417813798661	
72600000	-2155.42678610261	-2033.0387739623136	-122.38801214029642	-2033.0387739623136	55.568211353125925	3.924468030851268	0.0031493578119345432	0.2264118215162507	0.0031715490293908826	4.2922372339524514E-7	0.21050144902944745	-95.98667701797659	89.60739097621148	391.8891812487835	94.98771210887126	65.89140221906776	67.39094805465322	11	2	1	2	2	0.22115109133344008	0.28416892825461953	0.2945817337406946	0.20009824667124176	
72700000	-2142.596538484504	-2040.705272531127	-101.89126595337711	-2040.705272531127	51.97662401250015	2.783710699686823	0.0034232206399067966	0.03802638325394238	0.0034585293088080045	1.64695226356413E-8	0.03744340201378758	-85.42012069033669	30.628885904671318	34.25423838454589	82.87054632092169	15.873666822567158	8.22116220052147	4	3	6	2	3	0.21113194495869897	0.31357431784217815	0.3013304367819995	0.17396330041711927	
72800000	-2154.0175569242383	-2029.5124087321633	-124.50514819207496	-2029.5124087321633	117.19284327128968	3.251489890037301	0.0016710821251742997	0.17887398749491604	0.001669972510850165	6.609136813868595E-8	0.1530545310171298	-103.13977617328273	100.75520049752767	206.19249411801025	20.641040388316174	30.524606794747935	25.287918397341958	4	10	1	1	2	0.22295970049317512	0.2752906840642783	0.3095554421032875	0.192194173339255	
72900000	-2152.8929096788975	-2037.8697906629718	-115.0231190159255	-2037.8697906629718	74.86214788891043	2.8769161808786983	0.002075581236719554	0.26396626483450625	0.002072365922687905	1.8025689672615498E-7	0.21498634132681216	-91.8915881487562	34.05111283255564	84.43210758939219	307.43504159467886	9.947934557627256	12.725794608082413	1	9	3	4	1	0.20490795269505302	0.3189513320380233	0.305127194350133	0.17101352091678657	
73000000	-2159.0903577604795	-2039.526884245739	-119.56347351474061	-2039.526884245739	90.43466502564428	3.3185502875553166	0.0021392247062120054	0.25263032440741273	0.002120633823723047	2.662697341921235E-7	0.24089012651392303	-96.21645889951587	134.14400896853093	132.37771265515778	226.36236939450993	26.15821153710451	22.976930385338854	7	1	6	1	3	0.20780658717137096	0.28686374461396336	0.3155129591963946	0.18981670901826697	
73100000	-2162.6879116457803	-2032.9651170062723	-129.72279463950804	-2032.9651170062723	90.82475547206485	4.0619681864389925	0.0016093773388659637	0.18104207259903574	0.0016990756019065287	1.073814533380984E-7	0.1955811403178464	-105.37807212351575	221.10178505243763	201.07883262449565	95.8898835478927	50.758958270668195	83.8120530463131	8	1	5	3	1	0.24394331258628627	0.2795578618029046	0.30210992463644387	0.1743889009743612	
73200000	-2162.689254514521	-2033.613926374359	-129.07532814016216	-2033.613926374359	85.93384776172229	3.629161431946321	0.0020446041451447623	0.1253734669870989	0.0020072609293887637	6.563381661086809E-8	0.12520701028200534	-102.43614258736254	149.76933422373793	309.0227167821179	553.1018397572565	111.75626760706972	7.414611609041663	5	4	5	1	3	0.2010728936211945	0.3232303061615533	0.28547939140416306	0.19021740881308516	
73300000	-2159.4386416161383	-2034.175772060151	-125.26286955598705	-2034.175772060151	82.39884298138789	3.108453279259312	0.001968707214637404	0.4434562329159049	0.002049588329199951	4.398093259684537E-7	0.3636860554227473	-98.77562721136432	73.83565475082311	58.55985462031772	250.11383773922853	19.96285350626709	63.49967464703653	1	4	8	2	3	0.1795121687842849	0.313963982412041	0.32227360072327	0.18425024808040014	
73400000	-2159.261812507644	-2033.6858642204447	-125.57594828719951	-2033.6858642204447	114.14193359638399	3.5638642817376325	0.0015116182328819693	0.20149678557904344	0.0016914115203787712	9.146015387733816E-8	0.19928030619301196	-98.37598887704017	94.75957919745271	56.15152754755737	287.99659081500533	262.55346229706356	18.945268404345846	1	5	3	4	5	0.18029837440107196	0.3161862993398558	0.31320117514716506	0.19031415111190317	
73500000	-2148.681006359481	-2035.0285239471148	-113.6524824123666	-2035.0285239471148	66.0135428417949	3.5191648308204537	0.0027918690496776723	0.08991525123482492	0.002719967049460139	4.5089197659536686E-8	0.0776378501087357	-90.77190274183131	119.23212180670424	39.86652263787851	145.9753734129708	87.64153877115278	11.198107072577747	2	3	8	1	4	0.20403137107384267	0.2828639806530804	0.3354117974569089	0.17769285081616415	
73600000	-2160.482073414516	-2025.3939281251962	-135.08814528931987	-2025.3939281251962	99.52071268259516	3.380626346721273	0.0015854171564110646	0.19176278411857856	0.0017895862099160877	1.215112983556797E-7	0.21213722640885946	-106.0466957831196	112.0940475493121	539.9412864904692	380.3763991829982	67.10596722295152	96.96353525516861	7	4	2	2	3	0.1907807432202096	0.29653850684479016	0.32409302488457564	0.18858772505042068	
73700000	-2155.386487494879	-2038.0016683736626	-117.38481912121655	-2038.0016683736626	78.27764226273138	3.673127582688971	0.0023879264672641604	0.007843891914322379	0.0023829594037131016	2.8195099208412054E-10	0.007026024093601759	-97.04894059824758	126.31773779908852	52.73239499028882	39.22422476859462	101.64221781499542	49.296456037517906	1	2	3	8	4	0.18865157301708796	0.30180546592129914	0.3329338419898267	0.1766091190717822	
73800000	-2159.1572211659427	-2029.6508138290578	-129.50640733688468	-2029.6508138290578	103.8988704421066	3.895763769073521	0.001723783313339171	0.2707233963942889	0.0017336159530980816	3.0495609458890073E-7	0.31272441173494814	-103.48091671717907	182.62171542418994	168.75377882558988	312.660798986703	136.74536754840256	6.840181561786543	8	1	4	2	3	0.21677029512572213	0.2942262780666607	0.3101381862680565	0.1788652405395566	
73900000	-2158.5179431082547	-2031.408228057362	-127.10971505089279	-2031.408228057362	94.68084119418715	3.3213539844818514	0.0018112121665716722	5.686859448429785E-4	0.0018113982024593757	1.1801352450236497E-12	5.997117909930606E-4	-100.07383874527748	65.37539440894646	246.43096674310462	669.951018791199	611.501615140781	14.604761197697387	3	3	3	4	5	0.2031202506647425	0.32920566797901163	0.3049161394719456	0.16275794188429615	
74000000	-2150.1166324551014	-2032.6845293956944	-117.4321030594067	-2032.6845293956944	75.2571520703666	3.6756858360593188	0.0025523599403150764	0.23280177731600607	0.0026316077276347595	3.2458804247740557E-7	0.21407578544073816	-93.99923772409086	56.166585518490216	20.563159317211312	45.51128196768933	188.1571941715254	50.482282808253764	3	2	3	5	5	0.2013159763959443	0.3155119657251301	0.29982831839824897	0.1833437394806725	
74100000	-2155.205778497513	-2040.2472437098506	-114.9585347876627	-2040.2472437098506	68.54646770752203	3.0141910782718653	0.0026550570655138202	0.028758333155629853	0.0026799360045835366	5.6168740452573E-9	0.028295151736627885	-95.41672039698436	31.812340730367485	141.873019246294	62.118114020910966	15.422335611761188	16.381788406784608	2	11	1	1	3	0.16445137449219677	0.35192302375192885	0.3115683913451027	0.17205721041076755	
74200000	-2160.374388313841	-2037.255710175282	-123.11867813855862	-2037.255710175282	94.5819737003371	3.808280803905875	0.002119924024759506	0.38953218265728534	0.002105229161623671	5.21394955337067E-7	0.30087597967354146	-99.71996912976175	38.68251969512574	68.41462701989629	156.90169806922927	119.39920466373958	23.360910604274572	3	4	4	5	2	0.1826626251248241	0.3191493108053379	0.3117284154740436	0.18645964859579037	
74300000	-2144.218221023859	-2035.1998491412273	-109.01837188263154	-2035.1998491412273	59.36566217710894	2.9257666044123565	0.003203629055679971	0.3454089092503204	0.0029660799020266547	1.4425563344735312E-6	0.37291174108443975	-84.16443165524812	40.7618341848491	53.01452710159667	105.25003119908598	331.1637265063887	13.290315564375495	3	7	2	1	5	0.1820303528839245	0.3326085586021737	0.2945998945291308	0.19076119398476704	
74400000	-2150.397428652211	-2032.43389291537	-117.96353573684088	-2032.43389291537	88.64531957629706	3.7626282727176803	0.002356423556916542	0.4036303007857971	0.0017684284648155537	3.877550042741786E-7	0.2944302818395176	-90.96760461632029	52.823574604099655	111.92467191989086	194.85544888890408	413.9701740511652	7.274535950813172	4	2	5	2	5	0.19138008119627672	0.3079366351924784	0.31726213323278935	0.1834211503784516	
74500000	-2146.197380583524	-2036.0447040174813	-110.15267656604262	-2036.0447040174813	55.85939412834538	3.7472082911945797	0.00279326577915903	0.10351411730271386	0.0029374064452434524	9.293848294194643E-8	0.10808234616147602	-92.3400862858772	25.442186641861984	41.16661250748548	114.03437886563596	11.42590877313197	3.821838213673173	2	10	1	4	1	0.18404527124266526	0.32770566682248764	0.3223512161395104	0.16589784579533265	
74600000	-2166.435002048384	-2038.5078188771806	-127.92718317120313	-2038.5078188771806	82.21415075462782	3.3379674694612524	0.0023613721536036698	0.12511252068481107	0.0023998469793949867	5.4019324893489E-8	0.09995904998412146	-103.45872154732147	140.677417655272	71.74891338445626	177.37620704596924	87.81050597676177	134.8772665524018	7	3	3	1	4	0.19256734198522307	0.3074670779176134	0.3056152541652948	0.19435032593186458	
74700000	-2153.302748418368	-2040.8309009864574	-112.47184743191077	-2040.8309009864574	58.95140198461722	3.5622417065286376	0.003097647780319835	0.008095618060808937	0.003109849272856363	7.387096479224405E-10	0.00878192016023532	-89.65093452653	170.60591084758738	72.49387550594787	159.89023849588065	185.20784336219228	5.605827102068557	2	4	7	1	4	0.2132489709512783	0.29316100603243755	0.3374756608909719	0.15611436212530805	
74800000	-2140.7334015835204	-2029.3423090731565	-111.39109251036382	-2029.3423090731565	66.14845764674902	3.063457496920326	0.002617598606102911	0.22379942063894787	0.00274061523269858	3.296655281830819E-7	0.22493055806980883	-89.69432836721481	58.18887925456659	28.088796747513722	78.61713327122733	122.23533344069297	19.558581573665656	3	4	5	1	5	0.2099653118769966	0.3181079654076845	0.30785763484579026	0.16406908786952443	
74900000	-2141.3788792399287	-2032.2076888004683	-109.17119043946046	-2032.2076888004683	57.46738449022205	3.2979230069341465	0.0034404925255576784	0.09849330739325228	0.0033950328924857403	1.1659786963830318E-7	0.09916092210250335	-86.92626690098996	83.86578119313451	109.65025860301553	229.5759918869929	55.43792751612288	8.474700461199031	8	4	1	1	4	0.1973552964657266	0.31119145480879723	0.3090118869581288	0.18244136176734319	
75000000	-2156.2236023108035	-2028.4278917347085	-127.79571057609493	-2028.4278917347085	104.3869073268573	3.114940476731113	0.0016364961345657395	0.26429043387812506	0.0017326706827817972	2.0667392671555346E-7	0.2664289085032262	-102.60100363924622	200.38567539541756	138.0641148715822	171.70749747207492	176.37593645706193	21.26515187349345	1	1	11	2	3	0.19004144947988194	0.32173153936262094	0.31022576767804116	0.1780012434794518	
75100000	-2167.6889768978754	-2038.9467317892484	-128.74224510862723	-2038.9467317892484	122.3235620323299	3.2962008741788025	0.0014490759266968176	0.21090037883190077	0.0013946605222160643	9.399278934885411E-8	0.20718816573400434	-104.22205516985456	95.96569121954713	101.60857643327502	226.60508249684216	162.88806775970568	26.14825708950929	1	2	2	9	4	0.16879964625304528	0.3463701380036364	0.2895122722148878	0.1953179435284263	
75200000	-2156.703521841255	-2035.7700886985958	-120.93343314265927	-2035.7700886985958	69.89561353051792	3.255533460175835	0.0026861666262764866	0.18464877116799253	0.0028023418862887905	1.8507332961352876E-7	0.15809113755134185	-95.21960855358368	82.98395900363748	68.19113342909593	249.1724519300554	264.83399033504554	20.047599932964005	7	2	2	2	5	0.19528520634946742	0.3168038344525149	0.2919543920030386	0.19595656719497498	
75300000	-2154.550219256607	-2033.2944104366552	-121.25580881995153	-2033.2944104366552	71.58878356587776	3.413885279205946	0.0024638727157555505	0.0816856975078134	0.002443343920808909	3.752333621746269E-8	0.07825537535614653	-97.11055380160234	126.075294462229	219.9629748612482	310.9171470939602	63.583824793765054	30.024870858648963	5	4	4	1	4	0.184398898949134	0.30173838727282437	0.3150821140464329	0.19878059973160467	
75400000	-2146.470465778334	-2030.1569404464478	-116.31352533188642	-2030.1569404464478	94.8774788088608	3.57588449690127	0.002039263228586706	0.28732187848647583	0.002079528481457621	3.9297902419690183E-7	0.307232552563884	-92.47595023562585	88.84860056627097	44.56571905167476	103.21868754591759	184.85339641327238	14.636590876033333	1	5	2	5	5	0.19919393327039914	0.2893474561398747	0.31861599894788795	0.192842611641834	
75500000	-2149.446798590958	-2025.950623589237	-123.4961750017214	-2025.950623589237	78.8962410896855	3.9947034098904655	0.002550364346429257	0.2537765728236432	0.002323232619583558	3.6130028609887746E-7	0.24117366846524044	-100.30003670439058	98.27548545056413	111.32225849788556	129.2832482206041	48.838610831199944	67.10808168805258	1	5	10	1	1	0.20005716742791224	0.33024621308400187	0.28963256502870915	0.18006405445937254	
75600000	-2163.0794066755147	-2028.082058797496	-134.9973478780185	-2028.082058797496	141.34462776268532	2.8738455854176532	0.0014148525233151866	0.1953772415238809	0.0013838724999248628	7.030278233333437E-8	0.1942356123857532	-108.40496512528676	130.46355516447005	415.4938746283437	435.98803758916137	56.92120456329685	26.991795288755075	2	10	1	1	4	0.18590059390384253	0.3218512916437478	0.3046707941047521	0.18757732034765334	
75700000	-2154.5355074227136	-2042.4229179770714	-112.11258944564223	-2042.4229179770714	61.415187788482484	3.8682106480777056	0.0033595989727832065	0.04828173638728898	0.0032991851697283365	2.6353642949557753E-8	0.048987300199805996	-90.14288087735594	41.412604021086246	66.75603258255545	172.44665640835058	128.82419703224352	25.87624221795235	3	2	2	7	4	0.20044550374044703	0.34120590596056577	0.30023682223023135	0.15811176806875174	
75800000	-2143.578879857952	-2038.4432801105334	-105.13559974741842	-2038.4432801105334	46.70273303115563	3.8752715183833306	0.003557752824337352	0.3349659073323655	0.0032167423393399297	1.8005990028922467E-6	0.41467795860342765	-85.28069099904337	135.93121575765895	85.32640569793946	81.336358933029	12.904246225612793	0.9526845184714222	6	1	7	2	2	0.21463094079931508	0.3358996911921111	0.2951693535135096	0.15430001449506006	
75900000	-2147.076221302304	-2026.658916882218	-120.41730442008621	-2026.658916882218	83.81511679277473	3.4237876001378607	0.0024425674797358345	0.34109720099682395	0.0022011422800220907	5.888118053142467E-7	0.34247284093075764	-97.81861534450465	142.77963320986152	181.82111237934978	56.461087366198704	52.88762284057516	13.686483758924968	8	5	2	2	1	0.16665828230952176	0.3209273027786423	0.30220679632651826	0.21020761858531342	
76000000	-2157.9043950642163	-2031.2344260459884	-126.66996901822806	-2031.2344260459884	133.7121667617379	3.1112246934660726	0.0015488971293327984	0.021831450564950325	0.001553566704302151	1.1908034970785171E-9	0.022163286209041712	-102.83722021066076	71.97426155643745	145.99875489455113	224.32609941703996	259.9221631474225	30.150611406940843	5	2	6	1	4	0.21254585080997396	0.3069983873814428	0.2948304034002208	0.18562535840835814	
76100000	-2151.2540159279583	-2033.7529157174283	-117.50110021053014	-2033.7529157174283	68.45121028539697	2.533929240554302	0.0023114065019425784	0.22290719698578135	0.002305483318654886	1.949790450760546E-7	0.19369661441705902	-96.24738391928679	126.65213181655419	108.36566109049558	80.62998427714741	7.143160004614106	21.221797399519932	4	7	4	2	1	0.22703444298376455	0.28201518842861945	0.30834279623498556	0.18260757235262612	
76200000	-2150.8944803048084	-2035.7257111510821	-115.1687691537261	-2035.7257111510821	63.89896344613893	3.0391284625932813	0.0024407633067039603	0.2485650202996554	0.00280126329280353	3.443370266783963E-7	0.22850877187003726	-92.8686206305569	132.2286049425132	34.25773618949205	94.44619302437602	75.58088325138397	10.280747404660609	3	4	4	2	5	0.20971827755778638	0.30142930606898266	0.3174964591678033	0.1713559572054232	
76300000	-2164.6558273982528	-2037.2525860601897	-127.40324133806297	-2037.2525860601897	135.1526617402877	3.169602758537479	0.0015301836970167768	0.03213245399027468	0.0015555315863052474	2.340000566193724E-9	0.03160625104634381	-106.71910236827053	116.13962985982413	77.33126411384849	174.98144027841983	29.247020370186473	14.086237622612671	2	2	10	3	1	0.2024480481458427	0.2863194492101512	0.3254409104567141	0.18579159218728755	
76400000	-2148.8345034240974	-2033.173993579257	-115.66050984484035	-2033.173993579257	77.45728861155314	2.865768132473298	0.002064121077866952	0.11666583577781235	0.0020152577318408955	5.6360010125799454E-8	0.11793698250388603	-91.08490174083747	75.62457845435918	153.10927361175783	230.13075601170115	230.21370549833009	16.35048839922475	6	3	2	2	5	0.19541264514905635	0.29503679232526314	0.30580741161930364	0.2037431509063724	
76500000	-2147.3488952403004	-2025.5195603230943	-121.82933491720601	-2025.5195603230943	85.16203065799978	3.511575923744689	0.001961531711610788	0.33512808407221667	0.0021097200451092733	3.472000950195183E-7	0.2990230639507436	-98.8439498852625	89.12913545683259	168.42355279224174	145.03618591331298	50.31204186570307	9.480430674109389	7	3	4	1	3	0.20774014998001758	0.3077618907151207	0.2911852911476876	0.19331266815716963	
76600000	-2143.3362043517927	-2034.7572855178823	-108.57891883391045	-2034.7572855178823	48.778780461268205	2.8702618570679412	0.0035422647112550534	0.15550390574030884	0.0035080504002486077	3.5738167414929414E-7	0.17280259727269406	-89.7202430124072	65.35475226846667	25.576595053226388	63.74502224707727	9.995403018917818	21.07055472588926	2	2	9	2	3	0.21055661109296414	0.2767431048373817	0.3293540205039155	0.1833462635657341	
76700000	-2170.9571207165036	-2043.104702106961	-127.85241860954248	-2043.104702106961	123.12718566284508	2.8958768062328595	0.001771340369026842	0.11394751358585384	0.001748110427341129	1.945284542492627E-8	0.08082570330069937	-104.99402362675242	270.4818895042469	174.4446700499164	97.91426136648046	52.33982397494057	42.11639682671707	1	10	2	4	1	0.19255169027281174	0.31057176316564256	0.27489082834805534	0.22198571821348573	
76800000	-2155.304849334231	-2031.331443441274	-123.9734058929573	-2031.331443441274	92.5882836270078	3.4560410125095373	0.0017643904682571642	0.08172602124984814	0.0018078867854816444	1.856266424844972E-8	0.07609829313000607	-99.8540793704297	80.98795450994847	100.3290532690728	348.0855065205145	61.714929991948644	30.61407201401571	4	8	1	2	3	0.2238387145904116	0.28643947842554074	0.2890855056192209	0.200636301364822	
76900000	-2151.2263149499045	-2031.7592538063438	-119.4670611435607	-2031.7592538063438	81.65873399075863	3.785931904295621	0.0029870357837796895	0.4577193331045489	0.0026193300611352666	1.676090485035544E-6	0.488766776172921	-95.2987390617023	30.022487979804037	20.996011308619725	89.80343202913416	17.399449299771334	79.0717701442927	3	3	6	1	5	0.18854482135356954	0.36008008605909364	0.2968918665800325	0.15448322600729963	
77000000	-2171.2342260880837	-2037.0072478733928	-134.22697821469077	-2037.0072478733928	102.59148000940662	4.156801388082099	0.0017554336875155254	0.1872378619598604	0.0018399697088632566	1.1230559276514865E-7	0.19297427379983156	-106.16393688166801	283.92311033813723	281.9098049589625	184.46157877191578	342.3486201733289	109.57125127037207	1	2	4	6	5	0.18711206491992985	0.3395634148669896	0.28283092654902076	0.190493593664055	
77100000	-2170.004613052829	-2045.9040683001285	-124.10054475270044	-2045.9040683001285	60.228142657559204	3.372428915652005	0.002765642115795617	0.3431593080576563	0.0029268004543170157	6.413215974697205E-7	0.31016844617694456	-99.17151981672329	143.61977476555518	304.2207276273741	141.57261677609705	73.96058288621795	17.143278148563912	3	8	3	1	3	0.2130370531766468	0.3088697630235238	0.2798933227111454	0.19819986108867907	
77200000	-2156.537001103989	-2030.909171055792	-125.62783004819681	-2030.909171055792	122.73113214856146	3.2220535513302675	0.0014879617706503204	0.12287359905746875	0.0015232398074301757	4.8415877549636317E-8	0.14652059314995042	-101.42484786610036	144.15922232078515	217.06188078757705	272.372079842603	33.41212620067034	43.42944251093103	6	5	2	4	1	0.20460737303620852	0.3257687104960918	0.2944693023359169	0.17515461413177794	
77300000	-2160.9601263313334	-2040.4867635239714	-120.47336280736218	-2040.4867635239714	70.21150590425505	2.824546419120768	0.0024653763408774864	0.13599290217319995	0.0024381753628352	9.42174710015227E-8	0.12557646396902664	-97.68893088100413	382.1468598564687	122.82525120823904	98.61551999613314	2.0869373231090744	8.529710039694615	1	2	13	1	1	0.1929618423673644	0.28991683732404716	0.35261718402293224	0.16450413628565133	
77400000	-2167.758432063316	-2038.7660847948716	-128.99234726844412	-2038.7660847948716	87.4051189497182	3.331826666355631	0.0018136612195857802	0.33625794680916893	0.0017762416121315959	3.241009518358753E-7	0.314408858669464	-101.90847333109346	173.38974356157456	172.83330628739947	361.09133759606925	184.69905898255288	50.50560694433273	3	2	3	5	5	0.19450445341125894	0.3260498474542666	0.3187237414403909	0.16072195769407865	
77500000	-2150.7323192329027	-2035.635569003568	-115.09675022933465	-2035.635569003568	82.56303129971073	3.206890568478412	0.0024899620819444457	0.006411488540445192	0.0024907501604594655	1.5145706138477962E-10	0.004939251841263225	-95.77318863065332	84.50692270095016	149.89559509549883	114.19075279427912	26.820172992976875	19.589137597525728	7	2	4	4	1	0.19130684508757392	0.32317702387412334	0.33278431290541877	0.1527318181328791	
77600000	-2145.326410577753	-2030.41489784208	-114.9115127356727	-2030.41489784208	72.04484698884791	3.446278180344968	0.0021934000016009475	0.22486030247741567	0.0022835549783959005	1.3186382569927953E-7	0.1631707519947903	-94.32955286129135	126.54387293429326	130.9406488117211	46.81636332238724	17.924423441990616	23.575872873619492	10	3	2	2	1	0.23173117241228647	0.3095342616747843	0.28308940209670286	0.17564516381622147	
77700000	-2155.1721973975955	-2033.3490248436788	-121.82317255391662	-2033.3490248436788	84.63462135155719	3.0195193030196976	0.00196091045054403	0.04926698833225613	0.001956020706893413	7.691887420641143E-9	0.044471382873586464	-99.21509171161262	145.5782779520405	256.85187603183016	128.84295918112676	61.429136731554124	29.558744150374558	7	1	6	2	2	0.22472880606123324	0.3034855705532063	0.2953309562376457	0.17645466714790978	
77800000	-2162.4866632811136	-2036.7823146348185	-125.70434864629523	-2036.7823146348185	116.92816186275033	2.9176868024741607	0.0015076338546018886	0.01417901854439251	0.0015085797027049154	5.120701030530456E-10	0.015016978337195713	-103.40008608613361	92.33455908957748	113.1127445233509	224.5201697678806	96.69210542159352	67.94843745652717	2	8	3	2	3	0.19592470231057812	0.32669523152964897	0.29408564030078166	0.18329442585898645	
77900000	-2145.7899607541253	-2030.8732713177326	-114.9166894363929	-2030.8732713177326	69.58570597867906	3.4498081067001163	0.0025619088993019557	0.12595076945605413	0.0026514201169654103	1.1139181777454906E-7	0.12822476221491608	-93.16738329623668	69.84670229840377	54.66093119429011	80.48716351625548	145.31772587305653	21.717479281117235	4	4	3	3	4	0.1653925674622309	0.3373861921503376	0.30026742550667207	0.19695381488075459	
78000000	-2146.038416365782	-2035.8225552579265	-110.21586110785547	-2035.8225552579265	63.39980533932996	3.3718768163222053	0.0032509226089008116	0.010984781036673648	0.0032470758507038996	8.423737625747999E-10	0.00892894756956905	-94.88410942250735	100.42858329868156	56.432837760888084	24.657694343745373	13.236973482430656	6.986072442793819	11	3	1	2	1	0.21025492763928713	0.285544207311884	0.3132497454734611	0.19095111957536293	
78100000	-2155.8732481985166	-2037.6545378065507	-118.21871039196598	-2037.6545378065507	82.3910625509515	3.4087061137402594	0.00284409278577227	0.15577060324927916	0.0027585905794522574	2.448177527790353E-7	0.17372633565351595	-96.6240819594593	50.80353511630029	43.0458420158369	79.75199046102499	107.60652735746461	110.73287930569725	7	1	1	4	5	0.1844720559844356	0.3127748659725481	0.32064351376104827	0.1821095642819631	
78200000	-2139.1589930235505	-2031.8620322274369	-107.29696079611368	-2031.8620322274369	51.016247203039335	2.982507245403303	0.003655178814759871	0.1482649773843338	0.0037753730041335185	3.010324774844622E-7	0.14555405519467252	-84.50775912566891	101.79579220803609	164.54260460610072	48.864293633597846	109.6414176695546	4.997264142372894	1	1	4	8	4	0.19612113596771275	0.27155732980877684	0.3501950435482076	0.18212649067529793	
78300000	-2137.274213674809	-2029.3797124695586	-107.89450120525021	-2029.3797124695586	51.7700103067653	3.6716677305595637	0.0036740788797081205	0.18397559838260033	0.0036206778619930096	4.038485399317253E-7	0.17511778504586728	-83.995309996934	75.8856096043712	141.58437552126546	127.61795398432527	175.8957916496205	8.000809404938359	7	3	1	2	5	0.19704839866873894	0.32413322814621826	0.29877483505241487	0.1800435381326232	
78400000	-2165.126202012947	-2033.5996864830377	-131.5265155299092	-2033.5996864830377	104.6749145342223	3.726476155280373	0.0015026954884052222	0.2673520189735418	0.0016039332223908454	1.2603720316842117E-7	0.2227348816374148	-102.79201620609203	872.3343553688135	128.66361444659861	145.22566879735308	253.2509025406832	80.0467691634075	2	8	2	1	5	0.2049625754763837	0.31816923214943504	0.3002949774673035	0.17657321490687292	
78500000	-2158.413734171289	-2039.6852361835677	-118.72849798772148	-2039.6852361835677	58.545842797303315	2.9712678594134374	0.0032295195798035118	6.096369450794314E-4	0.0032293294094289664	4.097820550655965E-12	6.267701921564871E-4	-98.53700760841934	440.9671131356479	202.7823383125443	90.92593174683603	33.43840445418099	22.557153023732454	3	10	2	2	1	0.2186410268102596	0.2958537706163171	0.30608345427061406	0.17942174830280438	
78600000	-2148.137702636887	-2035.1267115211729	-113.01099111571384	-2035.1267115211729	57.056742864346745	3.6631528852818773	0.002874311678481197	0.13212990229906751	0.0029568232672645064	1.3027499413653022E-7	0.12622631271784882	-90.28283890990473	75.50051295293811	256.8566392758978	266.84261471820946	7.796566342123945	4.941341506026684	4	5	4	3	2	0.18515882451509227	0.32040299131638705	0.32098266271708936	0.1734555214514265	
78700000	-2155.9106969640525	-2034.8428031657008	-121.06789379835165	-2034.8428031657008	68.83851484874856	4.5401929276452595	0.002797922831276619	0.38839067824978385	0.0030675671001012036	1.0685784983556676E-6	0.3592072517439084	-96.1952318278625	94.88260665104721	88.32864856957022	118.56384853098417	151.19937424833964	108.6968339045994	2	2	6	5	3	0.22499331603569955	0.30340079678842824	0.2976812214227664	0.173924665753101	
78800000	-2160.3374829426793	-2037.3991809022068	-122.93830204047231	-2037.3991809022068	91.06358864687535	2.9543272815350328	0.0020116769820909416	0.06702454705875759	0.0019657758715900743	9.684278759021609E-9	0.05068458395359503	-101.40916535779911	42.35754071708295	50.28526455118347	182.26824727967895	83.40098321306131	13.157971679215809	4	3	6	2	3	0.20159092976590254	0.3036782516159023	0.30462645343141304	0.19010436518677729	
78900000	-2157.4629404446773	-2026.7529767312787	-130.70996371339854	-2026.7529767312787	104.88683666804923	3.4802617161697875	0.0016595950768528525	0.16565635867732	0.0017496847943564162	1.0256084373362295E-7	0.19353525104389682	-103.76319974840395	67.8127003023575	431.65492408848735	192.003132237754	34.26669091989765	25.578472959044458	3	5	5	3	2	0.21789942621573982	0.2764315698981002	0.30286239237423185	0.2028066115119233	
79000000	-2141.2224763718364	-2031.0433768639564	-110.17909950787985	-2031.0433768639564	57.12571253070606	3.2229400489722257	0.0032436983517621703	0.11190623721012447	0.0030894849506218373	1.3728829236583766E-7	0.11676322481232632	-88.59941000062211	51.06738392862476	66.92451787378938	95.25231092281963	150.55580970089872	17.18777794277729	3	1	4	6	4	0.19280719349081982	0.3142507339502067	0.28284487319603785	0.21009719936293075	
79100000	-2152.512430664786	-2039.7145109744774	-112.7979196903082	-2039.7145109744774	53.93281192646252	2.8752610820633766	0.0031309092397561597	0.11276710614091356	0.0031557891978110063	1.5166376081459588E-7	0.12117375098138208	-89.57286539888193	266.54527200943255	116.88770357651168	206.84494416850913	54.16356480573311	5.687855689224207	1	10	2	1	4	0.177073280741291	0.29622269413857366	0.33034711948752143	0.196356905632609	
79200000	-2150.384418515255	-2030.1838904824356	-120.20052803281969	-2030.1838904824356	80.2275603595449	2.9061758740839045	0.00251305557307018	0.19066182594793382	0.0024911093322374737	1.701450290624799E-7	0.1686070954066574	-98.99875954582538	74.25096621268275	75.18563882017675	122.01519717230777	60.766257556000255	22.58179081406956	6	6	2	3	1	0.17747712538104565	0.31027383896874333	0.32085077235966186	0.19139826329054427	
79300000	-2169.706946326301	-2035.6618381533788	-134.0451081729223	-2035.6618381533788	106.98457759607204	2.898042763484633	0.0016055703475077489	0.06268363174005448	0.0015649542654768312	7.592243718587274E-9	0.05524655670933098	-105.20463908299591	118.86841351830795	178.86860035540445	464.76910906897035	915.4492528680898	58.157709573246855	7	2	1	3	5	0.19348321791058315	0.30992509939529045	0.29826512259677873	0.19832656009734276	
79400000	-2163.171412326942	-2027.8947427526577	-135.27666957428417	-2027.8947427526577	120.59838757962699	3.2280198625721215	0.0014271850708862817	0.1816379942713908	0.0015180395311983961	9.037615787507379E-8	0.20654566463289017	-107.21724298690184	80.21301533165949	237.13745748183877	414.09920733125676	421.04249266331567	48.61866302665732	3	1	2	8	4	0.1893150707031045	0.3205937364951225	0.3175324797767689	0.17255871302499917	
79500000	-2159.883847614596	-2040.616920918919	-119.26692669567684	-2040.616920918919	93.5609534555324	3.3049035932277024	0.0020836902813195376	0.003134249261835828	0.0020834734232315602	5.364053262625331E-11	0.0035134181085029552	-98.90763982822963	108.68539703981929	139.0678205818989	128.93536934739038	32.84259936538632	53.44719517003566	5	4	4	4	1	0.2156094921031554	0.3102252137775345	0.2824363868525993	0.19172890726670588	
79600000	-2170.3250340082623	-2042.134691586965	-128.19034242129734	-2042.134691586965	101.10018656430125	3.1412210183641336	0.0017462475688232357	0.0304798112923963	0.001732519502389738	3.6704846761097833E-9	0.034792782557825884	-102.65317154362761	176.8777352274126	76.84357688794466	97.92621579216785	376.3301933089778	40.59345257117421	4	5	1	4	4	0.17520084361903204	0.3555232578050029	0.2686998551863271	0.20057604338963303	
79700000	-2151.2091131946936	-2041.6942757351728	-109.51483745952073	-2041.6942757351728	72.31800466940724	3.0026972062996093	0.0024476054841301572	0.05518939149552069	0.002475048511896294	1.6421209279704393E-8	0.05220635131819353	-88.1107672155074	24.591659862297487	81.05900792992043	160.43046143903294	8.974317701294455	27.29069668998971	7	3	4	2	2	0.18846844798382706	0.3324114335780409	0.30328921085089855	0.17583090758722847	
79800000	-2164.08231903154	-2039.33830583421	-124.74401319732993	-2039.33830583421	126.46849576505313	3.4755232642334875	0.0014468446795532909	0.01839570937730405	0.001445707313358134	7.9537656879462E-10	0.01946798703595139	-99.66998707001015	98.48115078014558	107.56914718235642	408.04854292416024	12.774857942777428	41.14228543426913	3	4	6	4	1	0.18910414833969927	0.32816593275470624	0.2917959630643982	0.19093395584119133	
79900000	-2159.9029125491697	-2031.5029945520373	-128.39991799713223	-2031.5029945520373	121.41811141617653	3.6607989240031213	0.001623807134382316	0.0643073889880249	0.0016264814838104426	1.2444720458463925E-8	0.06905389644463927	-104.52629187205775	156.14766857619702	272.2953590245825	165.45341391344348	85.88461529840635	39.13864916234804	6	7	3	1	1	0.1981382685652055	0.29518807599619945	0.3018545586160368	0.2048190968225533	
80000000	-2147.6627493828237	-2034.64172608191	-113.02102330091363	-2034.64172608191	56.92837084455488	4.0985772906807805	0.0034638029270432323	0.13418003830372796	0.0035291429991417098	2.629230967852104E-7	0.1462537550296478	-92.71297973565005	122.29318388445718	126.99463166275692	57.28683369579971	31.050160743937077	12.373291361643094	6	3	4	4	1	0.17563548868131118	0.33399811339381164	0.30318451602558494	0.18718188189928736	
80100000	-2149.141946969225	-2038.9703614970913	-110.17158547213361	-2038.9703614970913	58.07698269250255	3.4917847732321325	0.003192032330830268	0.0024026502645254485	0.0031893385460718023	9.059940354335105E-11	0.00298165191721401	-90.53891551710528	54.95992335951197	95.41272993822456	156.5177302852386	15.035044503123059	34.26515878883878	7	1	5	1	4	0.20737718819556702	0.3425005072613044	0.2672842894308846	0.18283801511223896	
80200000	-2148.0678974888037	-2033.706767007405	-114.36113048139876	-2033.706767007405	65.46735912341276	3.4872435947568543	0.002711542881816931	0.21287673685297712	0.0027903153691618402	2.8221884463177417E-7	0.19983546341076802	-90.77089007278644	170.47638990508165	123.99956667057126	79.51996053298524	132.07382263548283	5.756800609534504	1	8	1	4	4	0.2112777887314755	0.2852730228380089	0.31729431516144474	0.18615487326906593	
80300000	-2129.6623640493817	-2029.792250431686	-99.87011361769584	-2029.792250431686	43.83945903076032	3.3747242745113444	0.003502182334631749	0.3404421727020254	0.0035203157182144566	1.7530080938833055E-6	0.36241889879199407	-85.49998224889676	59.17948666031047	63.924054737510204	6.110917158983463	3.0598892167794403	2.3670022878510557	10	5	1	1	1	0.2355236170401317	0.2679371734490243	0.3029014903778952	0.1936377191329439	
80400000	-2151.941631395221	-2034.932395315314	-117.00923607990734	-2034.932395315314	60.53968739542824	4.08197902458976	0.003098197022597451	0.1055325100559643	0.0030856419578041733	1.1623989773921094E-7	0.10765522353797442	-93.7230214313671	187.19720196514916	203.92333203445563	92.22308821032397	84.86964467118788	28.034827138540493	2	2	4	5	5	0.191362891294998	0.34604824241575616	0.28631286391616007	0.1762760023730808	
80500000	-2147.0658115495353	-2033.182602585602	-113.8832089639333	-2033.182602585602	59.198997992484486	3.070524674476844	0.0032375516975604963	0.09058638257754408	0.00317522518049192	6.10171725411144E-8	0.0768036949961531	-94.56358181346604	43.11632861250569	78.39721665894588	81.74380097708178	54.83134932276986	10.206796127115814	3	4	4	5	2	0.18633876467725222	0.35968948231194886	0.28971888338847035	0.1642528696223236	
80600000	-2142.902680449407	-2030.6195255779555	-112.2831548714512	-2030.6195255779555	71.36308676741403	3.1410827233085397	0.002312833879550706	0.30843733890280367	0.0021543834482899097	5.89035707259183E-7	0.3375917306571962	-92.92168603057085	73.87890645948517	244.6465470524148	28.604284849465994	2.21339837323963	2.522104265952382	7	7	2	1	1	0.1871240994850966	0.3212894365921952	0.3095409835967287	0.18204548032597456	
80700000	-2145.486289983526	-2038.3239027179548	-107.16238726557123	-2038.3239027179548	55.75260836992047	3.221829892082275	0.0034441162787701785	0.10090389799709792	0.0033182361832440814	1.1781507636736013E-7	0.10402835621341744	-87.73679221939015	40.38734344729864	32.146082815390955	74.12229709305059	83.3972792642467	14.052031932421762	4	2	6	2	4	0.2000465384942836	0.3269559835478505	0.30485301922199004	0.1681444587358708	
80800000	-2168.308880566305	-2038.6551736023066	-129.65370696399864	-2038.6551736023066	134.6744369199341	4.106833614328476	0.0014209662527142329	0.04289533842139974	0.0014177113948763017	2.8868693681191524E-9	0.037985614381048194	-107.1201834572208	185.85482459479476	150.68375276315777	160.77916933511108	44.86907428681575	38.22829850064637	1	11	1	1	4	0.18287869118574776	0.3416398085996925	0.2798554756340452	0.19562602458050946	
80900000	-2141.5739102602865	-2034.634985384289	-106.93892487599781	-2034.634985384289	48.69487939427824	3.79247518576762	0.00320403289478704	0.18380482849238453	0.003350061728570715	2.9800919517280393E-7	0.16976864725018917	-82.2411160063698	55.565312390527964	325.3212935658322	170.57382120085202	5.716549852681171	8.384362906092802	7	1	5	1	4	0.20443204504686086	0.30831808110671344	0.2879720218352186	0.19927785201120213	
81000000	-2152.9608066976507	-2027.3891303630792	-125.57167633457156	-2027.3891303630792	127.14441450560118	3.3654976476455443	0.001826054081851073	0.4215158653165007	0.0016970715165797387	7.741073460134681E-7	0.4942030174322027	-102.07161422310377	99.86692451773996	98.16155566623247	78.33038210384713	94.28291998545225	78.6016994410782	1	8	6	1	2	0.1965118868696017	0.31684091629546407	0.32315744298018123	0.16348975385474804	
81100000	-2154.777981622383	-2034.2391194638712	-120.5388621585115	-2034.2391194638712	70.98100648390984	3.013662156103131	0.00243874874673968	1.6714981361712835E-4	0.0024386908242030195	1.1387725217225146E-13	1.3837322583140017E-4	-97.08012462807507	223.02039207332533	129.4684646809179	107.87569710346446	378.1225367044219	36.4721189984931	5	3	4	1	5	0.18528162808649182	0.3153803625946652	0.3208404262755904	0.17849758304324764	
81200000	-2165.610876448482	-2037.4140961381652	-128.19678031031685	-2037.4140961381652	116.94676929229259	3.4225899650682745	0.00157164412516978	0.23322447730933651	0.0016112905060177932	1.0556614963091084E-7	0.2063754174325503	-102.5738848573405	201.28026029915344	203.6266918344403	422.7304162064137	49.50456415586598	15.329403590481634	10	1	2	4	1	0.1809586175549811	0.32555648667482096	0.2853568972558706	0.20812799851432254	
81300000	-2154.6843186497667	-2032.0892899993107	-122.59502865045584	-2032.0892899993107	115.45344852037846	3.5695829720919527	0.0017114428532660749	0.05689393697039132	0.0017127045463941283	9.787190499447678E-9	0.057764091772377214	-100.82165293019513	70.8214889147704	55.70412295270468	187.4875540483715	33.93216868773213	32.91675851418072	4	2	9	1	2	0.178213186973539	0.32857190706814055	0.31109719715786643	0.1821177088004492	
81400000	-2147.4241032897585	-2031.0484847408813	-116.37561854887728	-2031.0484847408813	64.15186777662043	3.4272693071142246	0.002681693417212214	0.10865149346251729	0.0026876848826200674	7.286909920790653E-8	0.10392847350120064	-95.97075384443697	69.87579533941725	39.32924393747606	85.96078545242901	70.7545810668476	28.093133249292183	5	6	1	1	5	0.2034070592379685	0.3211810712887876	0.3041750712841504	0.1712367981890887	
81500000	-2151.619749799974	-2031.5779542606633	-120.0417955393109	-2031.5779542606633	113.89275318180457	3.0588414267710027	0.0016308358741624514	0.2920948425351435	0.0018047262902134628	2.7726921805127764E-7	0.30071691400882145	-100.16879124162716	150.53998246217935	215.30495266901835	3.462844461826773	8.851760128300075	6.022756220837503	9	4	1	1	3	0.2180309468209389	0.29646718569863645	0.31392658023769077	0.17157528724272905	
81600000	-2146.820724699917	-2032.2071229726319	-114.61360172728482	-2032.2071229726319	64.17063421300708	3.6852946676000635	0.003090280812737289	0.48283876521027164	0.0033090952182081297	2.509960609655684E-6	0.4926645054393367	-90.57316177314584	79.02347103718901	44.76092946369854	14.852227186723084	74.4806716297297	94.49200782713986	2	1	2	6	7	0.1857758775520711	0.30519168394951557	0.33089393500598313	0.17813850349242535	
81700000	-2150.118980794573	-2029.8223356457281	-120.29664514884497	-2029.8223356457281	84.04777474433689	3.505610620764349	0.00241937225987997	0.2587768805581424	0.002276707055818658	3.309054516998876E-7	0.2574139346896623	-93.92944292174487	177.22925429123796	71.81010134292647	245.3633008085296	172.25462756896317	32.052449749053416	1	6	1	5	5	0.19937415584497734	0.29979761738226657	0.32259259639383137	0.1782356303789199	
81800000	-2161.0358990841232	-2027.2605472068492	-133.77535187727406	-2027.2605472068492	113.80353726165329	3.2913980991211207	0.0016933281754639743	0.29044819660154403	0.0018107447985850704	2.2479181746239551E-7	0.29137596144910255	-107.8097539740546	202.66083120018408	143.56707853464502	255.86028110620046	97.92116403163773	91.37592487472814	5	2	9	1	1	0.21824686678096114	0.2891348266724264	0.3150195797185419	0.17759872682806574	
81900000	-2157.719023822991	-2029.1982553957143	-128.52076842727672	-2029.1982553957143	101.65921883506597	2.9672207785732185	0.0018760206818709453	0.3506382055351403	0.001671593334344042	4.950727020268199E-7	0.382253640790101	-103.1796304980687	70.38005487862026	106.51524295397812	293.8469182727099	144.88556827357786	24.477451178518784	6	1	7	1	3	0.19424870314055487	0.32712159540293073	0.3256629144847057	0.15296678697180388	
82000000	-2163.5308306950737	-2045.8849268658782	-117.64590382919533	-2045.8849268658782	77.47138765036262	4.215359670489943	0.0021374065219486246	0.004400916029647969	0.002133354443948525	8.162274967131284E-11	0.0042283939834086	-95.80899036105787	55.68441148864565	257.61430923428844	182.22763419624377	14.067163108872881	13.028674476673288	5	3	5	1	4	0.2030176841051827	0.33105938206558194	0.32147064812035847	0.14445228570887206	
82100000	-2153.2158220909314	-2032.533136565586	-120.68268552534533	-2032.533136565586	89.60839992272787	3.5861242666154873	0.002577400419271819	0.3595650238644595	0.0024883219124030914	7.166531423713629E-7	0.3298506588274553	-96.86439816285885	50.58034936128221	27.628819857744347	110.74103586137906	123.62565433783448	78.96341655511951	4	1	4	5	4	0.18193600885657804	0.3447093511521843	0.29209481014467575	0.18125982984655697	
82200000	-2151.361212160802	-2031.1605368508776	-120.20067530992438	-2031.1605368508776	87.44510815021629	3.1459896846159237	0.0019187514886348845	0.11728039280673419	0.001897861460446962	3.3704130815966754E-8	0.09439571550396932	-97.93487500189646	69.64509786574088	149.98014744309194	88.4164080139442	19.232908492459615	54.809652010512615	7	6	2	1	2	0.1942765969264892	0.3184014655370251	0.2969815779545901	0.19034035958189086	
82300000	-2163.341962667314	-2037.3111538388941	-126.03080882842	-2037.3111538388941	95.11581046368569	3.7142080715550243	0.0019164168146864416	0.07137773924926126	0.0019660397617679718	2.2274624174975664E-8	0.0765570915147063	-103.04563055342476	97.72565505519455	123.26938665513262	179.78872892444366	132.0336868602246	15.360461879403065	4	4	6	1	3	0.2106615194626309	0.2981674428376588	0.30580139593571803	0.18536964176398768	
82400000	-2160.156672425	-2035.0590128017352	-125.0976596232651	-2035.0590128017352	104.76224431404809	2.7184852004740145	0.0018558948551468102	0.2656038141312263	0.001713015814115091	1.6155083384217266E-7	0.2299006415662067	-104.12900332276934	32.70758500845232	41.101493455865686	45.07055023837598	128.65516885314733	35.12149728412486	1	1	1	11	4	0.20943887356545238	0.2883320379031752	0.31541072438043305	0.1868183641509349	
82500000	-2148.1574603209247	-2035.2107515499001	-112.94670877102475	-2035.2107515499001	75.04835121208635	3.65906516444245	0.002740166716494501	0.3465976592154807	0.002615365014876119	1.054573860522695E-6	0.3714653834238717	-90.65640285920709	61.447642628906856	73.45051879218208	137.17064819792094	73.05764088447573	11.54688871158503	6	2	5	1	4	0.1911657991341988	0.30060402203374287	0.320300998188902	0.18792918064315178	
82600000	-2147.413644505223	-2033.50864351595	-113.90500098927286	-2033.50864351595	77.74638015919072	3.6004846097399783	0.0026250518550823463	0.24070309781058083	0.0024289059788376367	2.2440334176790786E-7	0.1831348875428583	-88.68836997954259	32.0631193144327	113.65342904533581	456.0971522218545	4.810195295870144	9.424531391387694	2	7	4	2	3	0.1852602870161652	0.32352802143361614	0.276030792253508	0.2151808992967061	
82700000	-2136.731394821459	-2032.8060604481277	-103.92533437333128	-2032.8060604481277	53.493683097096344	3.273080286739723	0.003405338921013501	0.06347196803639404	0.003458218331619471	4.1754737237187553E-8	0.059817906504658444	-87.1044913537446	17.522867209753297	35.24362611516403	86.62391842491877	18.17307041913597	6.3855142576267685	6	1	6	1	4	0.19397973899752746	0.3125112122140264	0.29688942556287357	0.196619623225568	
82800000	-2147.898323451592	-2039.861533273404	-108.0367901781883	-2039.861533273404	71.40605200638053	3.4431036259500933	0.0031788808134812947	0.005588681720041946	0.0031806255758385985	3.4034491761030585E-10	0.00580915627722885	-91.39418098137403	38.48478312308796	37.13971297611918	37.201306393896694	65.81500771708366	17.20530390327713	1	2	3	8	4	0.20274482705710523	0.2956984361761606	0.30744511633302396	0.19411162043370556	
82900000	-2168.6695701351878	-2035.624968993458	-133.04460114172997	-2035.624968993458	116.64394088650671	2.8320110450343625	0.0014420302783406582	0.006509298635212153	0.0014392085213047765	9.040343227997035E-11	0.006595262874762255	-110.96848968106771	247.30211299721748	117.77469593062355	57.283761055832095	112.61097803795309	89.96324959474639	1	12	1	3	1	0.20865087796728443	0.28454507876162666	0.2915830194146352	0.21522102385644892	
83000000	-2143.6595437593232	-2038.0902232241606	-105.56932053516279	-2038.0902232241606	60.45146097356095	3.9237444769117307	0.003288249577296478	0.06747401033877917	0.003277583814316129	5.72727607540983E-8	0.07338747621365091	-85.45256995325508	42.652497623091904	44.66707398150082	181.75715154154474	11.830621820600978	6.681669345746217	1	6	6	4	1	0.1940059823179742	0.2926791072679823	0.3287700725658934	0.18454483784814527	
83100000	-2167.34711920591	-2039.7274978355272	-127.619621370383	-2039.7274978355272	109.66458069885526	3.0344389073699913	0.0017747912553391864	0.1798108527649757	0.001797397072181244	1.32318164347108E-7	0.19983671802933228	-102.92296811799527	82.2887789102897	158.83742653034648	348.6521667026275	24.51766803627923	42.13004249938096	11	1	1	1	4	0.2098806694812304	0.3047112485282812	0.28477116530542496	0.20063691668505862	
83200000	-2149.329050347689	-2040.6745183104047	-108.6545320372845	-2040.6745183104047	64.481812748079	3.5117648076328085	0.003454212383944323	0.1875469007461662	0.003465541201501351	5.540817639673207E-7	0.2074495427427468	-88.22660734203743	62.31686855207348	93.82496760074261	128.44178785453585	15.090972447989872	15.34229214046709	9	2	2	4	1	0.20410751412585904	0.3400797033595737	0.29304752226681857	0.16276526024774385	
83300000	-2164.936829905339	-2040.775756211393	-124.16107369394595	-2040.775756211393	121.4188639494474	4.263908372030444	0.001627502546837987	0.14111252686206655	0.0015478076780425678	5.437812396996598E-8	0.1429355152611866	-99.19849569877331	102.42370187262718	85.63645681032354	199.33776129123888	241.7625856386264	15.836394046923976	7	4	1	1	5	0.16819315955317315	0.3285657908166599	0.30205282288971874	0.20118822674044334	
83400000	-2147.925651816433	-2036.1931698343185	-111.73248198211444	-2036.1931698343185	64.92645401810529	3.0587031415656005	0.002866435851029592	0.04078666765251	0.002927911120161038	1.6683784634951375E-8	0.0448485519150086	-91.5320298390926	77.97275228482938	44.65793437214948	68.3635351421362	115.9264702124712	12.662807374773188	5	4	2	3	4	0.19620538976643953	0.31776627993115747	0.30693479199977375	0.1790935383026244	
83500000	-2156.8666892535857	-2028.8247792497302	-128.04191000385526	-2028.8247792497302	98.16368003446175	3.5793448469543234	0.0017091139221294628	0.12963460442679264	0.0017568570985642485	6.069831015808834E-8	0.1385424223196048	-99.45915880379414	166.3446754392317	198.3587231009835	423.67158464259336	621.2931338115205	27.72151724364624	6	4	1	2	5	0.20004021414207207	0.32425925362656716	0.29055994924049966	0.18514058299085634	
83600000	-2150.663674519967	-2027.4104056874346	-123.25326883253231	-2027.4104056874346	102.96616886229663	3.620229110368623	0.001976940134152292	0.28201014446607175	0.0016912868643991525	3.7793011683295234E-7	0.3214245645576749	-97.12844526322678	91.16107830940528	149.3253871100229	164.36161417393205	310.13206501820383	35.40068125805667	2	8	1	2	5	0.20058204661415857	0.32496439757565965	0.29935974188086684	0.17509381392931017	
83700000	-2168.360258187442	-2037.7506923218393	-130.60956586560266	-2037.7506923218393	105.09164149721218	2.5977341317342972	0.0015871805905567269	0.04812858943947589	0.0015871412063965518	5.375341043039139E-9	0.046150013498456134	-106.38975861587582	182.7347567532685	164.63912560004664	125.96357692922243	220.93104407419105	69.70126463354478	2	1	6	6	3	0.201634148139419	0.30024036770550955	0.30286006349985617	0.19526542065521058	
83800000	-2160.0374454049143	-2036.38814556054	-123.64929984437435	-2036.38814556054	82.09059455774002	3.2795816355970517	0.0018598823041211016	0.21922033143497016	0.00209700912277185	1.4872050782458428E-7	0.1913282516728786	-97.9230259534833	69.12551630304945	160.67030864712171	371.13017965487757	29.698531635889847	60.370401619207634	3	3	7	3	2	0.17449195938742698	0.3264236685787101	0.3193753135384003	0.17970905849545793	
83900000	-2152.7777901179734	-2034.76264898357	-118.01514113440359	-2034.76264898357	71.40335398562287	2.994999825415732	0.002420843668729837	0.0793533956460596	0.0025423961537532225	3.6461133741198E-8	0.07831450171525928	-96.06649278089682	56.48039391964169	157.08363458985212	213.7087179392818	41.15925595653044	9.073653573713122	11	1	2	2	2	0.1862377591392266	0.30621108701387423	0.3079881400927695	0.19956301375412508	
84000000	-2140.0101529984854	-2030.658965396238	-109.3511876022473	-2030.658965396238	60.71726276020659	3.394834969954827	0.0028713703415858627	0.1306149386065072	0.0029620667965118692	1.3323119468722864E-7	0.12971846585324912	-88.62999664078104	44.935577409418954	22.556739703880478	72.34036655525811	104.32086167765279	23.54275823536591	5	2	3	4	4	0.21181359573973899	0.2990943238608624	0.30166502232030806	0.18742705807908594	
84100000	-2146.044192452274	-2029.4678983405183	-116.5762941117554	-2029.4678983405183	69.80089014499491	3.2854960874904098	0.0029316908781313335	0.19628688468150843	0.00260356798928398	3.299635190798407E-7	0.20045472321751012	-92.12418057728863	45.85597277397363	26.029694526338467	128.6894942045297	215.3329385557509	24.958400237024648	3	4	4	2	5	0.18375282745568955	0.29639286555331906	0.3323099372212751	0.18754436976971167	
84200000	-2148.1687079385383	-2032.554563329673	-115.61414460886539	-2032.554563329673	67.14680227787831	3.368795355009058	0.002578247364163349	0.14959913682102202	0.0025929264199922785	1.4924017582524554E-7	0.145835698623127	-91.29290108964747	49.37322804403732	83.08384241203957	187.57609121293493	276.8544373280014	9.972861183116024	7	2	2	2	5	0.2117100884450637	0.27513871711990706	0.3111749823754606	0.20197621205956384	
84300000	-2167.6315350311725	-2038.592572321221	-129.0389627099514	-2038.592572321221	102.234854837486	3.4538842498431923	0.0016225869329646626	0.03103070356722616	0.0016309848026313336	2.2086845060032605E-9	0.02900751269674652	-103.49714038507409	115.7089740582605	367.3910104568124	372.9403290476612	123.6735819574422	10.629575736798584	7	1	5	1	4	0.21172963971771278	0.31878004588897607	0.3159661084725479	0.15352420592075838	
84400000	-2157.39013561041	-2029.5966353322563	-127.793500278154	-2029.5966353322563	102.28882064239603	3.247544688780473	0.0014893688714498223	0.14707236754893627	0.0015277277901811733	4.6628258098307996E-8	0.14225576854015023	-103.82198187011242	189.3256513025379	244.42716538680764	177.16103741875276	69.95431267822701	28.912084954267105	2	6	6	1	3	0.19610331627342675	0.33631575924310253	0.30207793528282045	0.16550298920064527	
84500000	-2166.1993084388605	-2036.756635678279	-129.44267276058156	-2036.756635678279	141.19223234865433	3.528969122814022	0.001579758461507331	0.2913141524793524	0.0014437561685448892	1.4157659237168915E-7	0.24071699623831452	-102.87715874776234	76.49136661703909	202.02392824937132	416.62563566103984	58.55871962508098	65.15837216873449	6	6	2	3	1	0.1985847866026244	0.28153343899169	0.3027888148399335	0.21709295956574717	
84600000	-2156.4716459314513	-2037.9002064533775	-118.57143947807393	-2037.9002064533775	90.11839538611407	3.690850664937564	0.001843251253739041	0.2906435664808407	0.00201637800595933	3.148285614951382E-7	0.29879317925526366	-95.66323592335344	82.83486244227372	109.26260179090595	264.65500848791845	10.395944866739628	11.501227880664857	2	1	10	1	4	0.1880374962249586	0.28844402271155273	0.3495761346966717	0.173942346366812	
84700000	-2149.2638999601504	-2034.4852059840289	-114.77869397612173	-2034.4852059840289	72.36808142726065	3.404258712613297	0.002272593460001911	0.4905332753066706	0.0020740648024467666	7.776601686105505E-7	0.419109961826442	-93.02707715815166	42.65817164720719	75.97498373370406	187.77805410499224	19.71836485064009	1.9021431126613042	5	1	9	1	2	0.18461553772350991	0.30416414718929297	0.30983092709793875	0.20138938798925332	
84800000	-2163.5300704893284	-2036.0748710196494	-127.45519946967896	-2036.0748710196494	124.27418673512919	3.166453474659773	0.001492169792468282	0.012706964670274393	0.0014890043722475402	3.6743055587754287E-10	0.012859559809493647	-102.65488070708687	68.02904377889097	221.10184823307816	228.01017784974312	287.2189250985085	29.18530646914215	5	2	4	2	5	0.21101368860288627	0.3339150953138821	0.2932579633511712	0.16181325273205535	
84900000	-2159.312334346687	-2030.6686277780786	-128.643706568608	-2030.6686277780786	106.15026699598442	3.2226665513863892	0.0016807261776884087	0.22026794231244223	0.001705138856233538	1.482920773233776E-7	0.21832705455011203	-104.24634469063908	210.310797380721	164.08883323076165	183.4041045399962	28.77649573060683	53.75038696210431	1	10	2	3	2	0.19454263788265802	0.3278074533345995	0.28898377908107037	0.18866612970166705	
85000000	-2150.6582819655227	-2030.9546108965494	-119.70367106897348	-2030.9546108965494	57.9449711152357	3.1662760402926233	0.0027839086261158977	0.2958784126068746	0.0030178432179560318	5.806273285165318E-7	0.27308982863573805	-95.05260639703049	62.31596605612002	52.469626939610094	201.5105865574701	76.14408709294341	99.54580195002043	3	3	7	1	4	0.19241161221490083	0.33588635026800623	0.3039316487380705	0.16777038877901732	
85100000	-2164.132800596451	-2041.260730280848	-122.8720703156028	-2041.260730280848	96.13685299060616	2.9071074068686245	0.001840204037452703	0.15317973071295213	0.0018579224729386378	9.831794887762216E-8	0.17113379879683677	-100.22477376478793	144.94360533201976	283.41305724404674	55.249648884181006	51.05790896183412	19.218874770504005	6	7	1	2	2	0.20589679512859774	0.2803306864986912	0.32698266224444117	0.18678985612826499	
85200000	-2161.698392199315	-2029.5733351505648	-132.1250570487501	-2029.5733351505648	113.66852953636034	3.9283147620787795	0.00177288863340203	0.2599139198658672	0.0017547783860429162	1.5446612464784262E-7	0.233490048139198	-104.09619544006763	272.9795874645204	70.76201466245814	310.1226408119326	141.67013178141463	34.518746513361826	1	3	6	3	5	0.20603008881097493	0.30271055639357064	0.30202539401230694	0.18923396078314264	
85300000	-2141.753981113211	-2033.9989220130656	-107.75505910014523	-2033.9989220130656	64.06017269614452	3.6168402343448944	0.0032378981581027756	0.08208923703350698	0.0031299000374601224	4.750408011031383E-8	0.06850056868995966	-86.43987962733497	53.344002947060304	104.29091346739642	98.95072133450122	105.32796669686248	7.652562963422646	3	3	2	5	5	0.19603590977244764	0.31471267996019753	0.29363203729011633	0.19561937297723372	
85400000	-2152.23035236386	-2032.597864260892	-119.63248810296805	-2032.597864260892	100.99412422586336	2.8580642364286533	0.001642237668367541	0.07940023144083073	0.0016685676891179876	1.6400176935959096E-8	0.07762915535725272	-98.51892256473887	41.472629455203204	61.34753182222444	109.39892672349116	144.78396017284575	22.01793555310944	1	2	3	7	5	0.1997347173736851	0.3019073953018412	0.3049335741941631	0.19342431313030603	
85500000	-2162.8622650370016	-2037.7928346023746	-125.06943043462726	-2037.7928346023746	88.32611401143245	3.668176012247422	0.002055059696355544	0.4332582718777963	0.0022179827996929237	7.729900916008299E-7	0.42572313152830604	-99.50365750612947	37.18026403416212	72.58468582252553	363.68680545002206	21.266114353590886	20.22120936220314	5	5	3	4	1	0.2091846853467433	0.310475948602235	0.30896461108704437	0.17137475496397275	
85600000	-2159.602083416849	-2026.4628675778335	-133.13921583901532	-2026.4628675778335	122.60206658806116	3.2780364537624034	0.0020224781891235574	0.5029926568079004	0.0014753200797359373	1.255233873301725E-6	0.6021566974783439	-105.34538524686981	194.77415453799603	148.04367114829287	234.06555176704123	304.0659306321106	59.079294081015526	4	5	2	4	3	0.19843085679462358	0.3002789887064459	0.3081287702945076	0.19316138420441833	
85700000	-2161.7842194003238	-2028.9526141383133	-132.83160526201067	-2028.9526141383133	101.17431581291034	3.8891779448935826	0.0017046272053090734	0.16094039901625215	0.0018728311328618343	8.905838074205722E-8	0.17008569624922112	-105.75865545824776	288.69232285233744	397.0554718695211	392.47384182087967	111.65570009017569	44.23379614201029	3	4	1	7	3	0.17458509133593547	0.3614646389647625	0.29170391204042967	0.17224635765886787	
85800000	-2161.3198217363506	-2039.3816486223077	-121.93817311404273	-2039.3816486223077	80.06989364448155	3.670348839472274	0.0024046255509155303	0.036142185535211264	0.0024319758798745194	7.615784131486753E-9	0.035887710715783894	-96.78631627338251	132.673672830763	341.03137870156337	152.2012417491129	182.7631932164994	27.762468280957982	8	2	2	1	5	0.19140383293806137	0.31116687774281054	0.295320020673892	0.20210926864523152	
85900000	-2151.6107999980486	-2035.2560731902538	-116.35472680779489	-2035.2560731902538	70.76024523303577	3.3792935964497075	0.0024599423815909005	0.20947085880024535	0.0024056964296028157	3.08878451138716E-7	0.22457198906963835	-94.36159901777184	45.558825254649975	59.20290451973363	89.76495192355699	150.5702138212367	24.341034561876207	2	5	1	6	4	0.2134046556437207	0.32680964901201814	0.28528727260440084	0.1744984227398558	
86000000	-2162.0699168772267	-2036.0853826682985	-125.98453420892831	-2036.0853826682985	100.63256427175233	3.9491713642146853	0.0016935798265821967	0.0028692526889650093	0.00169275354553169	2.349730564855824E-11	0.002863615678370609	-101.38612249159513	348.92730641987043	174.23633580792767	104.2408619475289	268.2054250989924	11.399958813439357	2	3	1	8	4	0.18907627917634426	0.2924699348722	0.30819604431419884	0.21025774163725233	
86100000	-2148.0278672882287	-2038.847082645021	-109.18078464320782	-2038.847082645021	57.330468197032566	3.538938192161757	0.003051528481859991	0.1262975812360056	0.0030923643685369776	1.5035128586870915E-7	0.12696614313051394	-91.6243547005044	40.17842989761077	31.1265539447592	63.136267672696476	23.01285701817302	13.173977178245897	8	2	3	4	1	0.19755563104839904	0.3146161837935519	0.32182018154082365	0.1660080036172208	
86200000	-2161.90552540984	-2032.481247865561	-129.42427754427882	-2032.481247865561	101.54024631119944	4.048753948518846	0.0016305289188239661	0.23675111145180375	0.0016557045214404453	1.1091721659998082E-7	0.2079461861103749	-105.00044119213103	149.8417577840417	219.54627335540937	210.95564567352824	76.4854168246921	6.409070125656635	8	3	4	2	1	0.19407655161910772	0.32594972167821706	0.31748512361319403	0.16248860308947652	
86300000	-2161.638687400352	-2042.1355546345444	-119.50313276580745	-2042.1355546345444	109.40926996926073	3.8426429619365168	0.0017558263295291124	0.08936485515149097	0.0017872365642418845	2.930188500592883E-8	0.09500039411970447	-99.51364066150488	46.44570894686763	51.45635340318508	119.1475690448907	28.49493526385091	29.25845003828656	2	5	6	4	1	0.18165802158961958	0.29377214032721877	0.3161930647329896	0.2083767733501674	
86400000	-2160.0120129754587	-2026.7067668569532	-133.3052461185055	-2026.7067668569532	119.04235619264624	4.2963399689302655	0.0014738483353071727	0.28958760177360904	0.0014801334856248262	1.3607332558028154E-7	0.24658861547829167	-105.14271139246729	200.65664753827	261.9626237739978	275.85956932904816	359.78815775438574	23.117985735246577	4	3	3	5	3	0.2116241817968288	0.30151481730186547	0.2981683283516956	0.18869267254960548	
86500000	-2152.57325835564	-2031.39365845653	-121.17959989911024	-2031.39365845653	82.55721064664422	3.12015665623405	0.0021731135403046734	0.011058249205091419	0.0021727222438681785	4.071382852778481E-10	0.009276306478901018	-99.05397564825708	38.82946768867865	155.44266029401808	230.87732166336554	38.79470404053954	33.32989851544337	6	5	2	2	3	0.19392085305111095	0.3382029576647185	0.2923702995331582	0.17550588975100767	
86600000	-2150.3206541677046	-2030.4948411076416	-119.82581306006273	-2030.4948411076416	79.34329570779786	3.3442164362603792	0.0026178500662553403	0.24708704491180808	0.0023202874968425093	3.4564643417045687E-7	0.23349791731125538	-95.66470058800209	132.78794175095334	120.22966344570322	255.44331076408227	41.73097741032259	35.72506590287667	11	1	1	2	3	0.2008425901398876	0.3128974096404679	0.3017468860682043	0.1845131141514354	
86700000	-2157.167698820333	-2031.8880164444686	-125.27968237586428	-2031.8880164444686	82.17064920192136	3.097321644191037	0.0019277970468634304	0.2598600956263601	0.0020354580063304075	2.02529924881263E-7	0.2332327034383715	-99.875430713093	82.86623079703467	196.88550722341384	347.31540189881537	107.38854909661877	7.428731733764104	9	1	3	2	3	0.18256031149894747	0.33356625603163487	0.3126388585828158	0.17123457388659707	
86800000	-2143.017972362856	-2022.2738240842175	-120.74414827863887	-2022.2738240842175	83.6484110345808	3.2049647623850213	0.002245907059107919	0.25114122065137706	0.0022151356135074376	3.982763229936936E-7	0.27836424013626904	-96.7078846461413	90.2104248214864	82.21213629921473	184.6120934020251	154.9921142941689	19.15969412659411	2	1	2	9	4	0.20597035863136087	0.324294335773917	0.3061588852516066	0.16357642034311062	
86900000	-2157.50486183591	-2039.0412058525637	-118.46365598334617	-2039.0412058525637	103.46769651097758	4.3636127780846685	0.0016498529387493344	0.16140668266670682	0.0016448406894679765	3.415206757462084E-8	0.11122649552203957	-93.51621987085569	67.40107623418383	150.61208841045524	529.0522812516035	6.372208220511919	9.271649652044118	4	7	2	1	4	0.19324051353352667	0.34143298840770114	0.2997887293124287	0.16553776874633855	
87000000	-2157.3954247979946	-2034.6108126053023	-122.78461219269242	-2034.6108126053023	89.15059522595507	2.841595418980815	0.0019453078050018636	0.02485427366277628	0.0019370309394554257	1.6101857800110722E-9	0.020555262422096408	-99.83459169062327	181.6900783760898	158.0792523625547	271.8401300160943	53.16919210018305	35.2610009512679	3	5	5	2	3	0.20734763197262743	0.29455309992878137	0.29575410904455757	0.2023451590540287	
87100000	-2147.363368967045	-2036.548256223417	-110.81511274362796	-2036.548256223417	75.99875734422153	3.6230418925420196	0.002654064181473988	0.002087154348784678	0.002656833892268315	3.3742525779246616E-11	0.00218843815227242	-93.26207073436038	36.039639376426834	90.92112432066018	9.717471947099103	10.03541323704597	41.221452004686846	2	12	1	2	1	0.19028686672812375	0.31429896508465005	0.3111951073093314	0.18421906087788992	
87200000	-2147.37951082581	-2035.5468717480758	-111.83263907773448	-2035.5468717480758	52.264614855258564	3.5463499580111826	0.003547074631809351	0.12009994043867	0.00352232398228191	1.9133263448382954E-7	0.12620018053262094	-89.61928192961524	287.9013985671759	136.95777208774098	104.95923922096546	37.189962442838414	15.956824676980789	1	9	3	1	4	0.2124854168311754	0.31062562802240995	0.2664658009196838	0.21042315422672592	
87300000	-2144.1330537405747	-2035.7889490394437	-108.34410470113087	-2035.7889490394437	45.13887332172458	4.490546620282647	0.00357834857704324	0.32881688056168923	0.0037759386513965326	9.357821846248999E-7	0.25848452123448795	-84.09775832113213	18.599583374391848	127.13827384919823	46.95954568207211	59.564903536694345	9.973894395836393	6	2	1	5	4	0.19242071507815425	0.3184162079365056	0.308644338462326	0.1805187385230093	
87400000	-2149.5978458593663	-2031.3121219303148	-118.28572392905139	-2031.3121219303148	75.77047797508955	3.690477527071922	0.0026665743141181526	0.1745351537491837	0.0027642543337147597	1.7438911938433625E-7	0.15406077707533086	-94.4874082265917	93.76532313460794	82.70905625309521	132.09668036231128	198.58131173950872	21.648371289624354	5	1	3	4	5	0.22776181328225367	0.31502410502014866	0.2899504735248835	0.1672636081727093	
87500000	-2161.2896050888153	-2041.980067009916	-119.30953807889934	-2041.980067009916	79.93823497346997	3.4115976633209977	0.0022800045877513987	0.2282962555361193	0.0022323459740159896	1.837361135222606E-7	0.19399478935680797	-92.86355216250473	77.36925459872155	36.76408247846494	220.98858547768296	173.33098974272428	19.569298270721184	6	1	6	1	4	0.17636333663210385	0.3491435537722676	0.31746792430797055	0.15702518528765314	
87600000	-2163.3519438870744	-2035.5473991051454	-127.80454478192893	-2035.5473991051454	125.9335725286864	3.141853320274912	0.0014568548702870476	0.08332717433672508	0.001415837999456633	5.263533914678675E-9	0.05082485125611029	-103.50358237754406	88.60981716538906	181.04233773597147	322.9128025016354	110.54232706384386	23.225110428373178	4	8	2	1	3	0.21444845010803576	0.3311822425319593	0.28164789367157184	0.17272141368842817	
87700000	-2169.304812262028	-2036.713523965207	-132.591288296821	-2036.713523965207	142.5501142665993	2.9651786874755564	0.0014132061057984214	0.4474849218542507	0.0012501913629241414	2.4041064495552064E-7	0.3532476951216446	-106.35044370674481	403.62302265595343	90.81140008290296	275.1534473605571	20.491665208963788	16.953425846701474	2	3	10	1	2	0.22374750799820908	0.2715330073686193	0.3218915796884498	0.18282790494471693	
87800000	-2147.651656992984	-2030.9334058493428	-116.71825114364133	-2030.9334058493428	69.20196703179829	3.0887788449548976	0.0020565665666234453	0.13771829783391465	0.0021246007232277367	9.692244076795993E-8	0.15020718551392492	-96.42617003112822	36.81239209923812	54.90590488703711	213.21144045854027	9.075815192377034	4.19866983359093	2	8	4	2	2	0.2016510733392555	0.31804390841515734	0.3225174876795945	0.15778753056598757	
87900000	-2145.401445091701	-2031.4855368812537	-113.91590821044761	-2031.4855368812537	72.01258280538288	3.376097553941181	0.003101455633410872	0.2933669595390474	0.002634305364642131	9.677724593911835E-7	0.33205102951444077	-91.62073117093101	112.54013869118819	52.02886906287136	123.74467181043065	41.91524326957766	28.586535343930322	1	6	7	1	3	0.20639716528370117	0.29798710972756715	0.3090160743622887	0.18659965062643785	
88000000	-2153.0169662956537	-2033.6606937961005	-119.35627249955304	-2033.6606937961005	109.29077230061242	2.9000028883467546	0.0020201986929752397	0.22103278872651788	0.0018258204256985677	1.8087902676409225E-7	0.22076495306285884	-99.79964384622518	171.64914860659388	188.02188531717468	22.81158750453307	12.290637907652455	7.885084912007809	9	4	2	1	2	0.2118361721744577	0.2836712017227402	0.32832282238610805	0.17616980371668892	
88100000	-2148.7334931338114	-2034.8925055235025	-113.84098761030877	-2034.8925055235025	80.98909139926697	3.8005406200359446	0.002501526833265448	0.022306720109163288	0.002492224156144832	2.9532244474665766E-9	0.02181702556734036	-93.15922945477831	74.20404668422356	120.36506428392734	156.30908984036174	54.89584093324091	12.275891116294565	1	4	8	1	4	0.20250484281182468	0.3324966886904062	0.27414304264833045	0.19085542584943344	
88200000	-2166.2443724321497	-2033.5825382596095	-132.6618341725404	-2033.5825382596095	120.91628617996798	3.4993303704872067	0.0015415968691208863	0.05528888849615833	0.001569336122360371	4.889088424433296E-9	0.04535424357627618	-109.13583327850588	136.0238512986987	216.37654626793068	78.34811391629313	130.03317089849685	45.6309951953092	4	2	4	3	5	0.1978787924740952	0.2983931905914466	0.31273100559294065	0.1909970113415123	
88300000	-2156.2743523880226	-2032.4993281346135	-123.77502425340927	-2032.4993281346135	98.81436916083761	3.3153068767115306	0.0015853431794157233	0.14371662700988871	0.0017272590915489532	6.490033061550918E-8	0.1603772527937579	-104.34148014344944	149.97049061843072	129.18960071111212	56.57850608134146	7.538591058788155	9.970646710159608	12	1	2	2	1	0.17653040966668596	0.3010423804218551	0.3317943959355801	0.1906328139758735	
88400000	-2139.278851529769	-2031.261205492299	-108.01764603746967	-2031.261205492299	41.666658940891914	3.004066275457676	0.0035679912813763085	0.2796406339919525	0.0037826848980425432	9.730752546324912E-7	0.28162334654644505	-83.30912246973547	141.7937795166249	17.567442667538444	49.628027803906356	175.45142005476993	14.513084033045304	1	5	6	1	5	0.2128078906088941	0.3016258021505034	0.301899266091385	0.18366704114921195	
88500000	-2164.3153749664243	-2036.5099303634179	-127.80544460300638	-2036.5099303634179	109.26797839248799	2.7864131028950005	0.001455472702312019	0.24776475061213782	0.0014901343473387465	1.0117869249346754E-7	0.21174433422318847	-99.93895837983129	248.07459991381666	238.87729447706474	356.23044873415796	366.03191038171457	9.370879140753797	6	2	1	4	5	0.22829623084008865	0.26600942853877374	0.32795667698415815	0.1777376636369739	
88600000	-2149.0787364397993	-2034.9985602032568	-114.08017623654263	-2034.9985602032568	82.20964473737763	3.700247095860672	0.002310263583411174	0.2357288245447184	0.0026160753586471765	2.5435842474543003E-7	0.20964563514257825	-92.07099984867743	49.8363992313387	70.36904421116891	135.1172300026721	17.018513018181967	40.88697921281811	5	2	6	3	2	0.20965886122737154	0.32989827761474594	0.2587647021656583	0.20167815899221878	
88700000	-2160.096360912914	-2032.38570491225	-127.71065600066413	-2032.38570491225	94.26660959938516	3.3579427172532883	0.0018385058190532432	0.23851204441592136	0.0017960824064014158	1.7090195802464052E-7	0.2267885302245471	-102.3204104070921	187.34540981938284	335.03487454860374	290.15883313124186	19.82367121467323	29.610797518434087	4	2	8	2	2	0.17630720500657318	0.3090786757393503	0.3182201943734197	0.1963939248806514	
88800000	-2158.9331054238005	-2041.554505280487	-117.37860014331356	-2041.554505280487	89.66574646973979	3.2987465061309402	0.0025145735540541506	0.3504275604492745	0.002291586474954325	7.641851696354653E-7	0.35325098996637827	-96.20823847355148	36.74377704934293	68.54477517388644	45.62554209811976	84.37685980980504	34.78473729860139	1	2	2	9	4	0.1581167544288577	0.3309008411702891	0.3384956618345148	0.172486742566333	
88900000	-2162.777957887242	-2031.418783456389	-131.35917443085276	-2031.418783456389	115.62640465199414	4.338070760975693	0.0014202621559407749	0.3194697501091662	0.0016129036184426885	2.233427750871747E-7	0.3236881422159358	-104.22581588248998	268.02474668316	169.3470239640082	162.31743186028956	254.36979455771078	35.3121230561036	3	5	4	1	5	0.22088637301582476	0.31894877636725943	0.30354171646438377	0.15662313415252666	
89000000	-2145.207540344062	-2041.2310267081687	-103.9765136358934	-2041.2310267081687	52.346976271418676	4.626418897856507	0.0035457121214475537	0.17363533233702103	0.003418431276827979	4.104222178883777E-7	0.18120292415831213	-82.66008025722448	48.25420575266842	83.23904905128616	202.7001367703057	12.970242569372378	9.419059026267462	10	1	2	1	4	0.1918037113094935	0.30637722620603286	0.3040197165885831	0.19779934589588521	
89100000	-2163.65511979146	-2033.8227330239843	-129.83238676747595	-2033.8227330239843	98.48616729268485	3.1356003728049306	0.0023009309251259104	0.3909612160905336	0.0017823433080856137	6.507972947938235E-7	0.4239262921962018	-104.06294685803893	80.35454996271679	32.464301044088195	157.75364754924664	172.8215820777589	27.2120648609812	1	4	9	2	2	0.22751625905391235	0.29590804365212575	0.304862170375116	0.1717135269188406	
89200000	-2147.95353198768	-2026.900578187361	-121.05295380031893	-2026.900578187361	80.24476606169901	3.758218418878258	0.002289817144084296	0.19850372273806416	0.002468660073473473	2.490741204509748E-7	0.2025681653980869	-95.13608812067474	107.08268346682085	270.2631555550537	354.7122865549343	109.35669545945119	8.826020874530746	9	2	2	2	3	0.21169613406026266	0.3037662508386731	0.3072784380753897	0.17725917702566912	
89300000	-2156.493498279977	-2033.9665311425013	-122.52696713747571	-2033.9665311425013	85.28573505000966	3.2065264392241133	0.001928212949847261	0.08374584577531051	0.0018673360074779406	2.030612965954987E-8	0.07474561773434166	-98.85785708950174	121.34244801083757	263.9021301476249	181.05777400642094	87.1938463292609	16.5033123311633	5	7	1	2	3	0.2122088454428474	0.3055603144470673	0.2738128410389148	0.208417999071165	
89400000	-2149.655927208027	-2034.9467618317024	-114.7091653763246	-2034.9467618317024	64.88794321596492	3.594410295465514	0.0029057909224113557	0.245613569645454	0.0028216490651135177	4.4926930302348336E-7	0.2261238428139101	-93.24968835297942	69.27925808043479	157.75640246134168	105.38342187615328	28.91052895305547	9.645631737656322	8	2	3	3	2	0.2061303656085488	0.2794661832433542	0.33729996449616967	0.17710348665192174	
89500000	-2156.43689870103	-2035.7326577431706	-120.7042409578593	-2035.7326577431706	98.26880626956672	3.026249945539919	0.0017624174143249537	0.09690915399630823	0.001851653297717303	2.6716162562212244E-8	0.09183600044652292	-96.35105036461248	53.379800172071945	108.36301858185762	226.20417318638616	16.203319028649588	64.50079863378978	4	4	5	2	3	0.19732719523097028	0.32454365142576813	0.27670527383272026	0.20142387951053572	
89600000	-2147.0999824067803	-2029.9301628563605	-117.16981955041994	-2029.9301628563605	74.37588466049279	3.0535044420680597	0.0023017216146665287	0.21916133812650074	0.00226796979962885	2.5826152894451677E-7	0.22071138391215525	-91.5787465210365	65.09838348297761	43.38992018840341	95.78656121284878	382.21820683679243	20.92927066659307	6	1	2	4	5	0.2156194354877417	0.32364104698304086	0.2713127495532083	0.18942676797600347	
89700000	-2164.6060585043306	-2038.0861745727534	-126.51988393157694	-2038.0861745727534	119.88221513958749	3.892207492984629	0.0015540281087716278	0.002653424255253075	0.0015548735602332205	1.7078772787494328E-11	0.002657547268998762	-104.9310301464363	79.69031942880963	119.95058000029236	165.08438791801112	35.360153248877516	90.3634549015494	4	3	6	3	2	0.19066035469241874	0.30288661615156787	0.334785766882954	0.1716672622730538	
89800000	-2146.0231981917086	-2029.8591603524667	-116.16403783924177	-2029.8591603524667	92.62700344940019	3.21181191091658	0.00208306734787409	0.17221423242846098	0.002069471116303503	1.44927794851381E-7	0.18616112404937238	-96.03867605257668	23.393471824584868	55.31236234365713	139.91103772560413	23.489718570232895	18.44222659721536	2	4	7	2	3	0.197515368746812	0.3031049401777355	0.315427017434324	0.18395267364112286	
89900000	-2150.4768218188756	-2042.3368616678301	-108.13996015104549	-2042.3368616678301	56.76935325959641	3.482126666845625	0.003062806619795971	0.007538693294723953	0.0030478850459688886	3.808859101322021E-10	0.006395877233591526	-90.12754404322655	67.38865311935508	157.72576121777587	67.04947599382155	16.18037184978738	7.30663146206396	8	5	1	2	2	0.2177580893132748	0.29078883617027784	0.28012103932249377	0.21133203519394786	
90000000	-2155.950674512656	-2036.2746913764097	-119.67598313624629	-2036.2746913764097	73.14849692308977	2.7890915483954584	0.0023512375494799545	0.04646376332824044	0.002360657749361083	8.812218157774367E-9	0.04007995857713605	-98.48868426289953	73.96801343801758	103.0272522648008	67.24611975237727	123.12461576244498	32.78120440909056	2	1	4	10	1	0.20934263524867844	0.33201103069340726	0.2986995425616053	0.15994679149630325	
90100000	-2170.525050458564	-2042.1400720277982	-128.38497843076584	-2042.1400720277982	79.83455975317553	3.3911677038451846	0.0019629662868994383	0.006456325809261918	0.0019667999733538662	9.924469132131559E-11	0.005068776295811532	-103.80032259636869	185.7540717718431	250.90656282406195	453.5215686083329	41.59384194420305	63.95185704163543	12	1	2	1	2	0.18433927370986597	0.3316135540583142	0.3044735356487941	0.17957363658302491	
90200000	-2154.755624659526	-2037.0337724013114	-117.72185225821441	-2037.0337724013114	96.08521577472389	2.782333802031481	0.0019572954459513387	0.017071508170730967	0.001957894112027368	9.54455408041535E-10	0.015735503993674346	-95.68071592516671	130.92702189554396	121.17084615383595	231.8542683334345	13.670689172042557	31.375381369987522	3	6	4	4	1	0.18326384047449998	0.30847018583027863	0.32411150100300345	0.1841544726922172	
90300000	-2152.1985541341405	-2038.605033953472	-113.59352018066868	-2038.605033953472	75.64646924485858	3.8263304642753644	0.002030981667622394	0.11588049691877757	0.0020130652215181815	5.8018239749918096E-8	0.11892232585624284	-91.9002148147822	105.1787244179923	46.334757937953434	125.55389643148833	10.973601404505768	25.717603781070938	4	2	7	1	4	0.1955386570577631	0.31727125530354633	0.30349378534773425	0.1836963022909556	
90400000	-2161.0307504804587	-2035.09033833713	-125.94041214332869	-2035.09033833713	117.69986736981954	3.57805980526727	0.0014044875345897152	0.008316482361569141	0.001397611626261913	1.2887799894849127E-10	0.008110318431738867	-104.35506447934944	173.4297214875333	162.11449272671697	215.16830856553423	33.390464654375705	24.268274788343966	5	1	7	2	3	0.19132275002301782	0.30044392300937417	0.3196308760761087	0.18860245089149857	
90500000	-2135.323916305523	-2026.5648745515614	-108.7590417539619	-2026.5648745515614	57.90667688274902	3.506781376343428	0.0028495660358905245	0.1669253400863784	0.002827182531209161	3.0888378028719515E-7	0.1943778372233371	-90.75546202970263	71.28078340822294	63.05730284273914	69.14213635076261	5.642758823131739	7.688450302287379	4	8	1	4	1	0.2086298758439972	0.31486238517533854	0.2919424134390261	0.18456532554163738	
90600000	-2162.445121524127	-2035.3538917384685	-127.09122978565834	-2035.3538917384685	111.12739882144926	3.459359246834787	0.0015763252096734335	0.07456943394880876	0.001550552112761499	9.711031292184875E-9	0.06407546680468143	-101.97512425319815	130.34751453524873	96.39153874957198	285.1089772542516	205.61659525718215	21.389321017873854	2	3	4	5	4	0.1886973884324805	0.33515526130637924	0.30217094394449934	0.17397640631664024	
90700000	-2159.804985543719	-2032.9004660486285	-126.90451949509051	-2032.9004660486285	94.36469162300693	3.906200049539795	0.0021066498134230003	0.2560775797176415	0.0020266169718449827	1.9442800440995533E-7	0.2253268900389788	-102.94119950358979	96.34454540353526	81.76982517434811	223.01421134311207	62.42178378314811	33.22885945207329	9	1	5	1	2	0.20239096221785227	0.32509890346983267	0.30157893759202686	0.17093119672028742	
90800000	-2154.1577529888887	-2038.4448564675993	-115.7128965212896	-2038.4448564675993	67.334421582921	3.256124242214255	0.0033508082353392622	0.06779232522434142	0.00335816068198439	5.56293383449837E-8	0.07190192305424062	-92.18301275555456	81.00288817455686	176.14912450085296	195.37137778901828	120.54499653174732	51.39903261838386	7	1	2	3	5	0.19920499610916323	0.3086396897368552	0.3152151658050556	0.17694014834892507	
90900000	-2158.638510788819	-2033.310856807923	-125.32765398089622	-2033.310856807923	113.31020218261587	3.0193284324468728	0.0016387441831948275	0.03809741015641214	0.0016300552181837222	3.31931356251374E-9	0.035230630023117666	-104.3027130059578	87.47446838663893	96.38757166161513	227.9150207628304	32.820088920464464	7.658369366807642	3	4	7	2	2	0.17977714346124204	0.31689611173863164	0.3137607202562163	0.18956602454390925	
91000000	-2157.097855110192	-2032.127652852728	-124.97020225746425	-2032.127652852728	109.97490800231242	3.341950104060034	0.0016416341288869759	0.18577694700181693	0.0016122275948030184	6.313338971912917E-8	0.15728465261535785	-102.03736341954144	191.19725868880968	104.2905724738428	208.05846889964445	24.078933242327366	15.070134643878262	1	6	8	1	2	0.1982271130423437	0.31735022761094217	0.29469619326048346	0.18972646608622992	
91100000	-2143.6943412368078	-2035.3316994214117	-108.36264181539617	-2035.3316994214117	52.72655513928877	3.5930451128413337	0.0033778349785789715	0.3522508192992336	0.003667976677221373	1.2362120561918877E-6	0.3134485408140086	-86.97884138026944	44.734637943951405	59.4229738223978	32.029624429997604	90.59322829427391	21.451431576510533	1	2	3	7	5	0.21009563398055042	0.32548468911689776	0.2991034165918807	0.16531626031067037	
91200000	-2145.664236307697	-2028.3763855217621	-117.28785078593494	-2028.3763855217621	70.94886491982956	3.0020680995102693	0.002866653856815897	0.23019188479549932	0.0028824588998312	4.959823537917824E-7	0.24548808203095004	-94.37780099290579	83.02765448346233	79.69093983731959	135.30277823787537	104.54550403537257	65.96666208555435	8	2	2	2	4	0.18959100040279692	0.305730912961778	0.3095942256390942	0.19508386099633004	
91300000	-2149.5636372344266	-2033.6931133965752	-115.87052383785144	-2033.6931133965752	71.37644094200738	3.9438415005364234	0.0024728576019437485	0.1625285085512228	0.002504243221053055	1.7889631868494205E-7	0.16570310536179952	-93.64585691058069	63.732024022801134	105.76052662855962	80.31862084713215	115.77660368117361	23.665211036066776	5	5	1	4	3	0.19006384525098077	0.35129666555015543	0.2815618126971806	0.1770776765016823	
91400000	-2158.696742044897	-2040.3236017576978	-118.3731402871992	-2040.3236017576978	93.82610973425643	2.8012291565597116	0.0018951837672221972	4.934325512782955E-5	0.0018951926463377886	1.1510502900807468E-14	5.660994613640391E-5	-102.01661473413786	137.67307718120938	107.42566195142506	29.156251202613092	36.72719608831267	37.88215671960351	6	7	1	3	1	0.21134790580850424	0.2819203647738986	0.3023889629220767	0.20434276649551952	
91500000	-2151.9974115294845	-2043.728465783372	-108.26894574611246	-2043.728465783372	54.90351995673743	3.421947280271124	0.0034835030508362616	0.012555050076955983	0.0034970917939608596	1.9685284528535973E-9	0.01270521434767352	-86.67764403034163	49.50681356644383	62.34854801920392	195.7229361194645	125.80146314520529	24.01554917624376	4	6	3	1	4	0.2069176803459439	0.29508555352324045	0.29972781062103	0.1982689555097847	
91600000	-2140.8956584109487	-2038.5618114118902	-102.33384699905871	-2038.5618114118902	58.9533587370319	3.5639393233594343	0.0026335437023520436	5.688737034871149E-7	0.002633543687681761	1.744324463304043E-18	5.015024971187382E-7	-91.71876247665448	164.97233447790464	150.1484485807053	7.779617723932943	3.9788668079801752	3.047368614431028	9	4	2	2	1	0.19154789227321234	0.2831680569919127	0.3324773375717313	0.19280671316314274	
91700000	-2152.2900938593393	-2029.6940998522282	-122.59599400711105	-2029.6940998522282	80.125723284846	2.968308750526345	0.0021990915316596094	0.2620736323094852	0.0022464549428571462	3.872239806835346E-7	0.28872274568460415	-96.6587861424484	498.3953040659767	88.34361248737702	126.62734203443364	144.88652801793242	36.928778357904896	1	2	4	6	5	0.2280809572123091	0.3184443385254824	0.27246793491054266	0.18100676935166501
[truncated: 768,492 more chars]
