# Supplementary material for: Dissemination of Mycobacterium abscessus via global transmission networks
Source: Nat Microbiol. 2021 Sep 20;6(10):1279–88. doi: 10.1038/s41564-021-00963-3 (PMC8478660; doi:10.1038/s41564-021-00963-3)
Supplement: Source Data Extended Data Fig. 8 — Ancestor data and substitution rate distributions for Extended Data Fig. 8. [file 41564_2021_963_MOESM14_ESM.zip › figureS8/DCC2_date_randomisation5.log]

#
#model:
#
#<?xml version="1.0" encoding="UTF-8" standalone="no"?><input id="posterior" spec="beast.core.util.CompoundDistribution">
#    <distribution id="prior" spec="beast.core.util.CompoundDistribution">
#        <distribution id="BayesianSkyline.t:dcc2" spec="beast.evolution.tree.coalescent.BayesianSkyline">
#            <parameter dimension="5" id="bPopSizes.t:dcc2" lower="0.0" name="popSizes" upper="380000.0">380.0</parameter>
#            <groupSizes dimension="5" id="bGroupSizes.t:dcc2" spec="beast.core.parameter.IntegerParameter">1</groupSizes>
#            <treeIntervals id="BSPTreeIntervals.t:dcc2" spec="beast.evolution.tree.coalescent.TreeIntervals">
#                <tree id="Tree.t:dcc2">
#                    <trait id="dateTrait.t:dcc2" spec="beast.evolution.tree.TraitSet" traitname="date">
#                10208_3#75_Europe_UK_2012.412568=2013.616438,
#ERR3198505_Europe_UK_2009.819178=2016.043716,
#12082_5#89_Europe_UK_2013.616438=2007.835616,
#12045_8#39_Europe_UK_2013.843836=2012.412568,
#SRR7800669_NorthAmerica_USA_2015.983562=2001.846575,
#10625_5#78_Europe_UK_2001.331507=2001.306849,
#ERR3198407_Europe_UK_2009.010959=2012.849727,
#10665_4#8_Europe_UK_2005.063014=2011.928767,
#7396_6#51_Europe_UK_2007.835616=2001.331507,
#SRR6871401_Oceania_Australia_2015.043836=2011.756164,
#10625_5#77_Europe_UK_2001.331507=2011.591781,
#10665_4#75_Europe_UK_2007.594521=2003.591781,
#10625_4#22_Europe_UK_2011.591781=2008.005464,
#ERR3198507_Europe_UK_2009.876712=2009.819178,
#ERR3198408_Europe_UK_2009.824658=2016.374317,
#SRR7800622_NorthAmerica_USA_2016.054645=2009.876712,
#10625_4#21_Europe_UK_2011.668493=2016.60929,
#12082_5#90_Europe_UK_2013.621918=2011.016438,
#10625_5#74_Europe_UK_2001.334247=2001.331507,
#12163_2#46_Europe_UK_2012.724044=2011.164384,
#10625_4#23_Europe_UK_2011.69589=2015.983562,
#11861_7#68_Oceania_Australia_2009.5=2011.69589,
#10665_3#51_Europe_UK_2004.092896=2015.416438,
#10625_5#75_Europe_UK_2001.326027=2008.229508,
#10208_3#38_Europe_UK_2011.876712=2012.243169,
#7396_8#58_Europe_UK_2010.969863=2011.876712,
#10250_1#27_Europe_UK_2009.169863=2007.920548,
#SRR7800515_NorthAmerica_USA_2015.950685=2013.621918,
#10665_3#35_Europe_UK_2003.591781=2001.331507,
#10625_5#59_Europe_UK_2012.5=2010.169863,
#10250_1#5_Europe_UK_2008.229508=2010.958904,
#12163_1#55_Europe_UK_2011.016438=2006.035616,
#10665_2#59_Europe_UK_2011.457534=2006.830137,
#SRR6871402_Oceania_Australia_2016.043716=2012.5,
#12163_1#61_Europe_UK_2011.254795=2014.205479,
#12163_2#27_Europe_UK_2012.472678=2016.300546,
#10702_1#7_NorthAmerica_USA_2013.043836=2009.010959,
#10702_1#30_NorthAmerica_USA_2006.035616=2012.724044,
#7396_8#82_Europe_UK_2007.920548=2011.254795,
#12163_1#57_Europe_UK_2011.128767=2001.326027,
#10665_4#56_Europe_UK_2006.830137=2011.128767,
#12163_1#59_Europe_UK_2011.164384=2005.063014,
#10625_4#38_Europe_UK_2011.509589=2015.156164,
#SRR7800629_NorthAmerica_USA_2015.156164=2001.334247,
#10071_6#76_Europe_UK_2001.331507=2008.423497,
#ERR3198474_Europe_UK_2015.416438=2015.043836,
#10625_5#17_Europe_UK_2011.093151=2007.594521,
#10702_1#56_NorthAmerica_USA_2008.423497=2011.668493,
#11893_6#62_Europe_UK_2008.005464=2013.786301,
#12163_1#32_Europe_UK_2010.169863=2015.124658,
#10208_3#73_Europe_UK_2012.377049=2010.764384,
#10208_3#78_Europe_UK_2012.808743=2015.230137,
#7396_6#60_Europe_UK_2008.035519=2005.769863,
#10702_1#73_NorthAmerica_USA_2010.764384=2010.969863,
#ERR3198462_Europe_UK_2015.230137=2009.824658,
#12045_8#36_Europe_UK_2013.786301=2011.457534,
#10625_5#32_Europe_UK_2012.243169=2010.123288,
#12163_1#87_Europe_UK_2011.928767=2014.953425,
#10660_1#46_NorthAmerica_USA_2005.769863=2004.092896,
#10071_6#72_Europe_UK_2001.306849=2009.169863,
#10208_3#29_Europe_UK_2011.821918=2012.377049,
#SRR7800600_NorthAmerica_USA_2014.953425=2011.509589,
#10665_3#3_Europe_UK_2001.846575=2015.950685,
#10660_1#14_NorthAmerica_USA_2007.772603=2008.344262,
#7396_7#19_Europe_UK_2009.882192=2014.958904,
#12082_5#88_Europe_UK_2013.682192=2013.843836,
#10625_5#11_Europe_UK_2011.756164=2016.054645,
#SRR6871403_Oceania_Australia_2016.374317=2011.093151,
#10208_3#81_Europe_UK_2012.849727=2011.821918,
#SRR6871395_Oceania_Australia_2014.205479=2009.5,
#SRR7800549_NorthAmerica_USA_2016.300546=2009.882192,
#12163_1#53_Europe_UK_2010.958904=2007.772603,
#SRR7800407_NorthAmerica_USA_2016.60929=2013.682192,
#12163_2#50_Europe_UK_2012.778689=2013.043836,
#10250_1#8_Europe_UK_2008.344262=2012.808743,
#SRR6871397_Oceania_Australia_2014.958904=2012.778689,
#7396_7#27_Europe_UK_2010.123288=2008.035519,
#SRR6871400_Oceania_Australia_2015.124658=2012.472678                
#                                    <taxa id="TaxonSet.dcc2" spec="beast.evolution.alignment.TaxonSet">
#                        </taxa>
#                    </trait>
#                    <taxonset idref="TaxonSet.dcc2"/>
#                </tree>
#            </treeIntervals>
#        </distribution>
#        <distribution id="MarkovChainedPopSizes.t:dcc2" jeffreys="true" parameter="@bPopSizes.t:dcc2" spec="beast.math.distributions.MarkovChainDistribution"/>
#        <prior id="KappaPrior.s:dcc2" name="distribution">
#            <parameter id="kappa.s:dcc2" lower="0.0" name="x">2.0</parameter>
#            <LogNormal id="LogNormalDistributionModel.0" name="distr">
#                <parameter estimate="false" id="RealParameter.1" name="M">1.0</parameter>
#                <parameter estimate="false" id="RealParameter.2" name="S">1.25</parameter>
#            </LogNormal>
#        </prior>
#        <prior id="MeanRatePrior.c:dcc2" name="distribution">
#            <parameter id="ucldMean.c:dcc2" name="x">4.3E-4</parameter>
#            <Uniform id="Uniform.4" lower="4.3E-6" name="distr" upper="0.043"/>
#        </prior>
#        <prior id="ucldStdevPrior.c:dcc2" name="distribution">
#            <parameter id="ucldStdev.c:dcc2" lower="0.0" name="x">0.1</parameter>
#            <Gamma id="Gamma.0" name="distr">
#                <parameter estimate="false" id="RealParameter.4" name="alpha">0.5396</parameter>
#                <parameter estimate="false" id="RealParameter.5" name="beta">0.3819</parameter>
#            </Gamma>
#        </prior>
#    </distribution>
#    <distribution id="likelihood" spec="beast.core.util.CompoundDistribution" useThreads="true">
#        <distribution data="@dcc2" id="treeLikelihood.dcc2" spec="beast.evolution.likelihood.ThreadedTreeLikelihood" tree="@Tree.t:dcc2">
#            <siteModel id="SiteModel.s:dcc2" spec="beast.evolution.sitemodel.SiteModel">
#                <parameter estimate="false" id="mutationRate.s:dcc2" name="mutationRate">1.0</parameter>
#                <parameter estimate="false" id="gammaShape.s:dcc2" name="shape">1.0</parameter>
#                <parameter estimate="false" id="proportionInvariant.s:dcc2" lower="0.0" name="proportionInvariant" upper="1.0">0.0</parameter>
#                <substModel id="hky.s:dcc2" kappa="@kappa.s:dcc2" spec="beast.evolution.substitutionmodel.HKY">
#                    <frequencies id="estimatedFreqs.s:dcc2" spec="beast.evolution.substitutionmodel.Frequencies">
#                        <parameter dimension="4" id="freqParameter.s:dcc2" lower="0.0" name="frequencies" upper="1.0">0.25</parameter>
#                    </frequencies>
#                </substModel>
#            </siteModel>
#            <branchRateModel clock.rate="@ucldMean.c:dcc2" id="RelaxedClock.c:dcc2" spec="beast.evolution.branchratemodel.UCRelaxedClockModel" tree="@Tree.t:dcc2">
#                <LogNormal S="@ucldStdev.c:dcc2" id="LogNormalDistributionModel.c:dcc2" meanInRealSpace="true" name="distr">
#                    <parameter estimate="false" id="RealParameter.3" lower="0.0" name="M" upper="1.0">1.0</parameter>
#                </LogNormal>
#                <rateCategories dimension="154" id="rateCategories.c:dcc2" spec="beast.core.parameter.IntegerParameter">1</rateCategories>
#            </branchRateModel>
#        </distribution>
#    </distribution>
#</input>
#
Sample	posterior	likelihood	prior	treeLikelihood	TreeHeight	kappa	ucldMean	ucldStdev	rate.mean	rate.variance	rate.coefficientOfVariation	BayesianSkyline	bPopSizes.1	bPopSizes.2	bPopSizes.3	bPopSizes.4	bPopSizes.5	bGroupSizes.1	bGroupSizes.2	bGroupSizes.3	bGroupSizes.4	bGroupSizes.5	freqParameter.1	freqParameter.2	freqParameter.3	freqParameter.4	
0	-9899.02805089389	-9264.123685237995	-634.9043656558948	-9264.123685237995	323.4885131885254	3.8700699448383813	1.4784616200306424E-4	0.5595158279069868	1.4734933688540031E-4	4.905405862108473E-9	0.5121009336205592	-593.7172990419385	16843.092241981165	2537.6569366566637	712.4381062144863	258.2701074741735	104.02633763476214	6	6	55	5	5	0.17865756841209413	0.3369777418833013	0.30522660045926425	0.1791380892453404	
10000	-9844.89030991523	-9267.345186094928	-577.5451238203019	-9267.345186094928	164.1865722479387	3.557381062600291	2.8141741274263706E-4	0.43204987074212425	2.8814678308305237E-4	1.3720160399222473E-8	0.4077608051985277	-539.7832875891402	6654.77826966632	1353.30000506692	394.1075010262893	286.29791659100596	22.681301326693337	8	3	41	18	7	0.18438787577095392	0.3200589870439404	0.32214535529862515	0.1734077818864806	
20000	-9857.584853953602	-9258.290127270035	-599.2947266835669	-9258.290127270035	190.32865626130757	3.6361078480703344	2.439954010095798E-4	0.4766214537511153	2.5744799636776835E-4	1.518738286939606E-8	0.4953390589528939	-560.7918784046932	10144.42841765525	1570.4453209921853	481.6088103159156	190.50616441124114	40.26174398369851	9	5	33	27	3	0.19969729360056118	0.33355423613177154	0.29334068838118676	0.1734077818864806	
30000	-9842.859543526627	-9264.657256306451	-578.2022872201752	-9264.657256306451	144.34419987963977	3.368038378986125	3.5156746853239875E-4	0.4639106020714865	3.6752045623550877E-4	2.847926432197948E-8	0.46184622500754474	-540.5480432560873	6273.539811562936	423.5691790457633	599.2799259128759	246.50049347412212	63.124325188229356	10	11	25	24	7	0.19625336254202827	0.33747717290061613	0.2946974084719229	0.17157205608543283	
40000	-9878.837854112458	-9271.425607722516	-607.4122463899422	-9271.425607722516	186.40030635535047	3.368038378986125	2.430313670852346E-4	0.38410838704159167	2.3949703973953946E-4	9.932712000334753E-9	0.41354752645641607	-567.8381587735479	10688.991718410425	1697.181661444325	1051.0258811178267	305.50925073392824	20.33970144503091	9	1	33	27	7	0.18627421093397709	0.3443234851254826	0.2878510962470564	0.181551207693484	
50000	-9892.82963329527	-9287.698408182228	-605.1312251130412	-9287.698408182228	176.43906015619632	3.4933798490531283	2.3460411147411243E-4	0.42498868185782535	2.4479270255566975E-4	1.1155857209964036E-8	0.45570482771633364	-565.4137799482988	2747.6031921301183	5029.117768864738	1211.9239989203836	342.09769052624904	35.78105691837985	4	6	28	31	8	0.19839304907553984	0.34561965726192256	0.30258689989870347	0.15340039376383421	
60000	-9885.450090483702	-9250.460580537489	-634.9895099462134	-9250.460580537489	221.3134121421164	3.4408246314713065	1.5222860564438156E-4	0.5194364181731137	1.720815384224764E-4	9.48035738012427E-9	0.5776799361795196	-594.27836009107	6949.819206471446	3651.271514844332	1158.8283827858256	474.8418279572198	27.698713550965454	12	10	14	34	7	0.19839304907553984	0.34561965726192256	0.2771495810565805	0.17883771260595716	
70000	-9898.185524642415	-9262.40645018114	-635.7790744612744	-9262.40645018114	163.4488689125275	3.8855546066580806	2.1337559909954476E-4	0.5587296990816892	2.1771732851389784E-4	2.183386455885456E-8	0.6999309186406021	-590.7614557290806	73886.7756174995	3079.2987321176156	1487.0344204302235	354.9209487311525	20.37821248924862	2	15	18	37	5	0.1836262229721227	0.36038648336533974	0.2771495810565805	0.17883771260595716	
80000	-9835.231876948134	-9255.706567686515	-579.5253092616182	-9255.706567686515	111.95716046634203	4.119688729881225	3.019575321415266E-4	0.392290500331045	3.171272441890713E-4	1.8240413991674413E-8	0.4446390824420964	-540.4774063982595	13864.081588422008	1197.2001042476522	717.6682785785608	195.76657932592104	6.405665163604305	4	23	12	33	5	0.1919597326025798	0.35045150098324457	0.2787510538082186	0.17883771260595716	
90000	-9853.821940734422	-9253.776200762382	-600.0457399720397	-9253.776200762382	169.68046710078428	4.048805903509869	1.89995947067581E-4	0.45235833163099126	2.090229131033044E-4	9.450707370821147E-9	0.49751881953568233	-559.31668340186	11556.028799239213	819.7666424908784	1071.3815866501377	507.04496541771135	5.506939957976529	4	14	27	25	7	0.1919597326025798	0.33523165475950123	0.2939709000319619	0.17883771260595716	
100000	-9903.712456841686	-9269.869570290819	-633.8428865508668	-9269.869570290819	254.84710904052105	3.789723089260621	1.202215016535784E-4	0.43290805752172135	1.3045964185751352E-4	3.504361784434557E-9	0.4754770458642928	-589.0243939408853	17793.595421248156	1195.2159486588976	3736.565905482614	640.3503272578225	10.512623545319945	6	29	3	32	7	0.1861537658793428	0.3487285554602151	0.280014625316549	0.18510305334389326	
110000	-9912.054221370241	-9281.942173082707	-630.1120482875348	-9281.942173082707	193.0886096296849	3.789723089260621	1.6648929630990613E-4	0.42219783873580197	1.775567632780582E-4	5.85550136471141E-9	0.4588007688264107	-592.7092540395939	5186.033175192182	1454.971523972808	557.1159175545636	245.1126515020634	8.384951163624569	8	31	23	9	6	0.2005511152310118	0.3487285554602151	0.280014625316549	0.17070570399222426	
120000	-9872.382617851108	-9267.92029229225	-604.4623255588574	-9267.92029229225	141.37934973477644	3.5349959097903816	2.489939726603149E-4	0.44208427363676	2.5839989316645494E-4	1.2198700672195415E-8	0.44312521711359953	-566.7212764169528	5180.981020382125	1310.291248057139	447.48735100815685	339.88648316200874	44.32427474503211	6	25	11	28	7	0.19525282352148499	0.3487285554602151	0.280014625316549	0.17600399570175107	
130000	-9829.821286116501	-9259.959895777336	-569.8613903391655	-9259.959895777336	104.7534366608171	3.5349959097903816	3.426519713247732E-4	0.4335977874463434	3.538035148331382E-4	2.3938159813144195E-8	0.4517945908317018	-532.0504435535815	2261.631850746342	3644.6287345570595	576.397132779864	260.8405411120932	2.5021988824308625	2	10	21	36	8	0.19658038740948203	0.3487285554602151	0.278687061428552	0.17600399570175107	
140000	-9859.642537150052	-9271.555878772042	-588.0866583780097	-9271.555878772042	133.8292606328965	3.950917664519337	2.78945051877246E-4	0.3470467726321382	3.044817036362892E-4	1.1485300977286522E-8	0.36962868488107814	-551.3689782872078	2698.7566568621946	1504.1012297754519	787.0082691351328	282.49707152643236	9.799307737861378	12	2	26	31	6	0.18704042576494778	0.3452476716793598	0.278687061428552	0.1890248411271406	
150000	-9832.18371536346	-9268.691793265838	-563.491922097623	-9268.691793265838	104.54400389728656	3.8579084510276975	3.9659802740018115E-4	0.4549054905922088	4.274660452386411E-4	3.806794948770787E-8	0.48082010308968176	-525.951099983371	4058.766727186446	1765.3998224910627	715.0197025189818	223.60081261689717	26.910374659329428	5	4	24	38	6	0.1824108579579223	0.34743185089360074	0.314573849311646	0.15558344183683118	
160000	-9845.250609120996	-9265.782110433847	-579.4684986871487	-9265.782110433847	116.02040385465162	3.5775480118979543	3.068146372325959E-4	0.38960766862679075	3.226441579596204E-4	1.7146029257818445E-8	0.4312285603733524	-540.3447125152984	7426.820646924395	3108.1778037416666	941.2848259967965	246.1716913447196	14.964625956751641	7	7	20	36	7	0.17592802541598127	0.3533135092816924	0.311880973007112	0.15887749229521453	
170000	-9873.40942665307	-9255.688462897415	-617.7209637556545	-9255.688462897415	198.13572795425364	3.7420577289369836	2.0294826752601295E-4	0.4012370351192669	1.9055857857018784E-4	6.500643989310098E-9	0.41698684039827705	-576.3871709600699	8266.156348970486	6219.870479471409	1065.7997826526923	488.31942567777963	27.914098360689028	7	4	27	32	7	0.17592802541598127	0.3533135092816924	0.3000631351677251	0.1706953301346014	
180000	-9881.261724445667	-9270.885303398305	-610.3764210473626	-9270.885303398305	234.49315029500661	3.526939816166006	2.132736591383557E-4	0.33117105581735146	2.011347553792308E-4	4.327932987379834E-9	0.3337107862020865	-571.2254488592546	9107.503274300085	726.9213685073444	347.2439203259877	621.1717416638563	53.1804963368914	10	46	6	8	7	0.17592802541598127	0.35127639787718506	0.30210024657223244	0.1706953301346014	
190000	-9858.71254108296	-9266.467234274853	-592.2453068081061	-9266.467234274853	183.1887932246603	3.526939816166006	2.4034994742060356E-4	0.4040543093343413	2.366414250985441E-4	9.135851581544711E-9	0.4021656988047896	-555.2280462715744	6771.06579183714	475.3259506229649	165.25582828270132	316.00685225671873	38.49760895241234	10	42	4	15	6	0.19319629941536481	0.34254754832492157	0.30210024657223244	0.16215590568748134	
200000	-9818.38614761572	-9251.474491510964	-566.9116561047553	-9251.474491510964	118.95360423891567	3.5112280918526393	3.4383093336072144E-4	0.5172497424029492	3.4398251364429767E-4	4.0088284064000876E-8	0.5677120222434665	-530.232497969252	7411.4348544989125	343.9071768694295	194.47576806162056	248.49917444794278	9.850753846417875	10	38	3	18	8	0.18021740797313088	0.3338818345151402	0.31715742768974214	0.16874332982198695	
210000	-9839.35057968828	-9270.802495613032	-568.5480840752473	-9270.802495613032	115.04518237127066	3.705969100290057	3.2693455032780316E-4	0.3530378542474706	3.3076579245977896E-4	1.4111565322825314E-8	0.37171032294345746	-532.0503349048581	4332.340300114198	484.69578858938684	660.8744231548453	235.09167694603073	5.124209464946327	12	4	15	39	7	0.19647606992848832	0.33655867383356947	0.29278930457641067	0.17417595166153174	
220000	-9839.378207812366	-9273.144646079969	-566.2335617323967	-9273.144646079969	100.21481048001996	3.705969100290057	3.5534300059130694E-4	0.4289074081738112	3.6822743180580357E-4	2.5342523820126377E-8	0.42993560032572287	-529.0486510638075	3661.2668558857076	1356.745499360432	738.7561061840324	270.19828239749245	7.465455261320119	5	19	9	37	7	0.17128729673442364	0.32224492883162853	0.31716324481409225	0.18930452961985578	
230000	-9887.110087494497	-9283.794418780024	-603.3156687144719	-9283.794418780024	160.09826776188928	3.705969100290057	2.2821759132542446E-4	0.45004599039655785	2.3939404627417376E-4	1.3582753219924786E-8	0.5009165417949736	-566.1277597417594	3969.0355276554606	1629.9779387684566	562.7180421521385	250.78233018972495	8.585844413089161	9	26	6	29	7	0.18175752311680804	0.32253676213284327	0.33313035862603546	0.16257535612431345	
240000	-9912.46388605712	-9272.655773440694	-639.8081126164255	-9272.655773440694	311.9247089848653	3.7827283497159847	1.3279297147526502E-4	0.36608941317018223	1.4229241749653618E-4	2.861282746696943E-9	0.3943020671465307	-595.7934196989771	23083.77890484193	894.1723489857811	2534.518718554979	553.7270793616668	23.93769699039716	9	17	12	32	7	0.2007094121085767	0.3317155097883676	0.2926259913672443	0.17494908673581153	
250000	-9887.213738935681	-9260.439718877564	-626.7740200581175	-9260.439718877564	262.6918475872948	3.7827283497159847	1.546743608398495E-4	0.33406457002093903	1.6020916466995426E-4	3.4492236948942328E-9	0.3790679850685957	-584.5351932500511	11656.210030522006	263.22434614105146	1119.7267545518969	592.2535393179182	11.132343005205929	12	17	17	25	6	0.18625130819884902	0.3317155097883676	0.3061128464763166	0.17592033553646697	
260000	-9889.3091426945	-9276.66712178145	-612.6420209130507	-9276.66712178145	205.96562892671037	3.7827283497159847	1.8021760848471684E-4	0.39112827916892634	1.8993358120857938E-4	6.967521082715096E-9	0.44454252387183113	-568.2666187961698	6124.445045787292	16283.838153339235	271.87853607209496	671.4697820039562	30.62450777739365	4	3	17	46	7	0.18524742832482755	0.3317155097883676	0.3061128464763166	0.17692421541048844	
270000	-9858.642041517458	-9261.57930920462	-597.062732312838	-9261.57930920462	177.76454040705158	3.645359997298154	2.1853645314159678E-4	0.3490926880772858	2.151031356031077E-4	7.766209718303066E-9	0.4028024351529082	-554.2921902870158	6307.852061872729	11881.18399697722	1915.229425683994	527.1397096708077	9.90213292801852	1	4	1	63	8	0.1819722345117073	0.3358478018943717	0.30525574818343276	0.17692421541048844	
280000	-9857.589494983402	-9277.914542914797	-579.6749520686051	-9277.914542914797	156.20021363166305	3.6159132900028577	3.0148813679216596E-4	0.40413866471493404	2.915502244197578E-4	1.5840154117051732E-8	0.4211249912593914	-540.0305399217674	8350.393255945975	2229.6130758033196	262.63221584099523	471.93690879972553	18.177782215732663	6	2	18	44	7	0.1819722345117073	0.3358478018943717	0.30525574818343276	0.17692421541048844	
290000	-9843.615364944555	-9258.01785896742	-585.5975059771346	-9258.01785896742	155.7751597741412	3.5150693154938852	3.11297891134786E-4	0.4578325352048788	2.982203572789192E-4	2.265840444243297E-8	0.4912559971456599	-546.8403025091591	6162.072576529801	754.5481661301341	1191.791720021478	249.31168581379043	18.459823881336668	6	1	21	42	7	0.18099647944465572	0.3366420630814136	0.30543724206344247	0.17692421541048844	
300000	-9915.58832253235	-9261.93344176238	-653.654880769971	-9261.93344176238	359.0688339530868	3.5130991306099224	1.382191857397693E-4	0.3848954755356927	1.3652781495817533E-4	3.309105442711829E-9	0.42850161961806527	-612.2311979059127	6082.412716492089	4988.355994369784	1029.7780955824808	877.0868009902737	61.727086060681245	6	4	43	16	8	0.18099647944465572	0.3400740224713901	0.30200528267346594	0.17692421541048844	
310000	-9957.650618534457	-9266.292444288962	-691.3581742454954	-9266.292444288962	515.1215511240623	3.4747910887163487	9.049309282306869E-5	0.4299795463570885	9.08228659209768E-5	1.4592973634898954E-9	0.4392758761474037	-646.6230508107437	13296.175491628801	10766.560483779349	3570.8249614423707	868.5475360076275	132.00446529794658	8	3	29	29	8	0.18340744712957288	0.31541638510210396	0.3214172322491501	0.17975893551917327	
320000	-9947.529898812185	-9272.439459045767	-675.0904397664173	-9272.439459045767	429.5331310128043	3.4747910887163487	1.1579026241762936E-4	0.42975904844186685	1.1481573238520828E-4	2.407078875447906E-9	0.42910533627322345	-631.063671383166	21620.666765611437	4139.751434442209	2588.3441546743925	788.6213294700632	86.32681329877872	5	4	24	36	8	0.18595538217321064	0.31853784440499877	0.3214172322491501	0.1740895411726407	
330000	-9934.459557581342	-9263.771861919133	-670.6876956622083	-9263.771861919133	407.17087692348855	3.7185918469786743	1.0786042568854256E-4	0.4241521384986637	1.1101544427330611E-4	2.077343370951879E-9	0.4168090982013899	-629.634205857533	8442.655938414224	3384.95433246944	1190.8091195513364	588.062496262482	60.950957243474505	12	25	5	27	8	0.18595538217321064	0.31853784440499877	0.3214172322491501	0.1740895411726407	
340000	-9901.418528673574	-9259.409996647273	-642.008532026301	-9259.409996647273	296.5936559530205	3.801155622499031	1.885882519723415E-4	0.42469703510791673	1.901837466588739E-4	6.993909559139449E-9	0.44742162706093763	-603.9796793078222	3611.8182451662165	1077.6295744092997	615.315149029645	508.9714152641722	126.20313437789275	20	17	19	13	8	0.1870864221569938	0.3271954033936832	0.3043160747851411	0.1814020996641821	
350000	-9858.211559495852	-9254.783667297452	-603.4278921983998	-9254.783667297452	191.27220419075488	3.5817915373257883	2.635262999084097E-4	0.44981959178736747	2.515152593816187E-4	1.2587986861489833E-8	0.4516092699662629	-564.513933917666	9208.753327370185	759.8364074512546	723.6844052264659	310.77932035566425	47.44185176797958	12	8	21	30	6	0.1870864221569938	0.339168270246352	0.3111741680063193	0.16257113959033515	
360000	-9848.999864291925	-9257.05359386115	-591.9462704307753	-9257.05359386115	181.3614277611076	3.7563122114393908	2.749592322716583E-4	0.4535577058518396	2.8523793873593613E-4	1.3177908087226142E-8	0.41400651454225357	-552.87092994105	8524.547949845157	637.2924641403803	425.35315381943735	526.6675577662918	32.63245443964911	9	7	44	11	6	0.1870864221569938	0.33503397839758275	0.31530845985508854	0.16257113959033515	
370000	-9873.512790018918	-9264.163769986024	-609.349020032894	-9264.163769986024	243.41218334345905	3.677047312806264	2.189674718240992E-4	0.5468382881220335	2.484007106482653E-4	1.7327416399867066E-8	0.5418975238578467	-571.3646151702678	6088.677143024501	784.5108799865226	415.94962535332803	343.87253536199404	25.700693627251596	10	14	45	3	5	0.1870864221569938	0.3443614588138326	0.29272631654457026	0.17582580248460355	
380000	-9857.479417672648	-9272.70514190427	-584.7742757683799	-9272.70514190427	151.41900318388383	3.590360741731709	3.187008558825018E-4	0.5225103751235025	3.4468716787080514E-4	2.991550919401567E-8	0.5210414266607049	-547.609953267492	4216.467238078618	156.65438818730084	475.9218584612993	185.39062513562848	40.34783776716612	11	4	45	14	3	0.18760821352070584	0.35400211500083567	0.29272631654457026	0.16566335493388848	
390000	-9820.97332834507	-9268.666751956644	-552.3065763884255	-9268.666751956644	91.4758890684773	3.805951072826309	4.266975526746655E-4	0.3755040436110028	4.5335221137299313E-4	3.125940185242692E-8	0.3964714555206578	-517.2935935414124	2763.381462366147	1217.6502787219654	321.38020976502486	167.90675843821637	9.635628575497472	8	3	38	22	6	0.18314658143577903	0.35846374708576245	0.29272631654457026	0.16566335493388848	
400000	-9831.980696112316	-9261.028466969758	-570.9522291425575	-9261.028466969758	143.39907262404012	4.360132492472549	3.803526666734088E-4	0.40584876865689073	3.768715512977912E-4	2.4474834298467735E-8	0.42466503402135136	-533.6390794571013	7009.797877377034	521.7320429960923	292.0291973124075	306.0274641129631	29.82023448733533	8	33	17	12	7	0.1702935741816276	0.3616166665550599	0.29272631654457026	0.17536344271874243	
410000	-9843.208514679838	-9266.300245181086	-576.9082694987513	-9266.300245181086	151.42819726113518	3.936987283922943	2.977868597017355E-4	0.40465950631323283	3.2320970044019204E-4	1.5469388385833744E-8	0.4047405162781491	-544.2471814473417	5189.116850982526	627.8358439454103	188.09719248937077	8.492718213093864	10.501689269521131	10	37	23	2	5	0.1702935741816276	0.3387717853771902	0.31413382499747416	0.17680081544370824	
420000	-9875.620879880706	-9291.490163056418	-584.1307168242884	-9291.490163056418	140.52539974671362	3.5439128322991404	3.4126312261749755E-4	0.40497439546849445	3.45354116575605E-4	1.768187900121594E-8	0.3939838390860543	-548.4555053920262	3577.2800044939218	784.6372701143093	230.82549947069364	266.9255118882567	10.786399958531902	11	23	34	3	6	0.1702935741816276	0.3388820237286526	0.31672743657092245	0.1740969655187976	
430000	-9843.650186084195	-9262.11429358126	-581.5358925029348	-9262.11429358126	130.2538281722647	4.128533193255893	3.165676344210639E-4	0.43655665846861813	3.3370748714174516E-4	2.1141575384410374E-8	0.45102329102272287	-547.6165298201882	4141.37396272828	1304.4162885804942	268.5259181574043	28.23640751081547	9.009773792051478	10	24	35	7	1	0.17909366233056676	0.33187797702533467	0.31641650388825543	0.17261185675584348	
440000	-9827.993894860896	-9261.595945647354	-566.3979492135416	-9261.595945647354	119.85898751685525	3.473272056739898	3.625049173496815E-4	0.46528960069170383	3.712839275014204E-4	2.865075298885502E-8	0.4773804587427101	-534.2013114447813	2627.5371694306796	477.7164883971546	265.51924630030254	14.152198410993025	16.314489716296585	11	27	32	1	6	0.18322043501882407	0.3450891625553923	0.29907854566994047	0.17261185675584348	
450000	-9866.655937128347	-9267.226458135252	-599.4294789930946	-9267.226458135252	147.45322106297706	3.473272056739898	2.991491367447877E-4	0.3854551559070991	2.9585564303870776E-4	1.3533089336912958E-8	0.39363897110755497	-561.9073056874234	5617.647668115403	973.9971142760405	791.5807008929547	261.9160049615469	1.4038148442073703	4	23	22	27	1	0.18743042137587534	0.3450891625553923	0.30964714335808674	0.1578332727106459	
460000	-9862.331606044512	-9272.416257790419	-589.9153482540929	-9272.416257790419	188.60414254212353	3.473272056739898	3.2491775782838504E-4	0.4575521720376165	3.1995903477753586E-4	2.3654749487392348E-8	0.46885459609200264	-551.3019323935388	6959.494807088102	424.665779624294	834.919518632556	260.02792093734104	42.37760695420559	3	1	36	30	7	0.18327196941686483	0.35561022229019473	0.3032845355822949	0.1578332727106459	
470000	-9883.349790568041	-9273.389920043235	-609.959870524806	-9273.389920043235	218.8703196561879	4.062538778400635	2.3438592721837536E-4	0.36670985542716916	2.2609768088077147E-4	7.2688137174120565E-9	0.3699153384744349	-572.1641678130211	4732.35356182019	1292.7666628540962	730.732850011655	312.6290504344515	54.8143685737367	13	14	2	40	8	0.18327196941686483	0.32130645477921915	0.3375883030932705	0.1578332727106459	
480000	-9875.53221307962	-9267.779508990488	-607.7527040891315	-9267.779508990488	218.3968009385183	3.865656863345343	2.330790342860541E-4	0.4123728970889762	2.475441675720218E-4	9.594651196168022E-9	0.4121875585724551	-568.6274225339885	7481.77889729382	2191.8412769898828	742.3883606106565	325.6869389599923	28.682098677153835	2	22	13	34	6	0.18327196941686483	0.32130645477921915	0.3375883030932705	0.1578332727106459	
490000	-9856.299323066207	-9266.430688656208	-589.8686344099991	-9266.430688656208	162.01627379715254	4.092734072207353	2.668414195853714E-4	0.3673997778184775	2.8575666070904956E-4	1.261688831007903E-8	0.3986985329440805	-549.6472083049042	2461.566303125846	6115.167360006639	1222.01932271838	317.0710268381224	43.342053421053976	2	4	30	33	8	0.17503864875765424	0.3512231713203299	0.30767158655215976	0.1660665933698565	
500000	-9883.229093129601	-9263.556514905396	-619.672578224204	-9263.556514905396	202.2194794794513	3.3489661166760034	1.990135806693255E-4	0.41549950126252355	2.0621344022164634E-4	7.558183973256693E-9	0.4307642464115088	-579.8018337088256	8903.53453858565	1432.4250664482847	1154.6625969253641	318.848867925135	151.54573661719368	7	4	28	31	7	0.18395301993951585	0.3423088001384683	0.30767158655215976	0.1660665933698565	
510000	-9962.776967276417	-9256.241763611311	-706.5352036651062	-9256.241763611311	605.329084456507	3.4213424138106823	8.457240963190393E-5	0.41560384612900275	8.632132545721915E-5	1.5915578610854467E-9	0.46145981903787464	-661.0279697289002	36979.19586662773	10751.767553586655	2159.464502321188	546.8250010641261	304.2093409480482	6	2	41	22	6	0.18395301993951585	0.3286311350777266	0.32134925161290145	0.1660665933698565	
520000	-9923.135934577938	-9269.361874184358	-653.7740603935805	-9269.361874184358	360.4842720841972	3.9564627025705144	1.4493275791401805E-4	0.46459177997641654	1.4766391180954082E-4	3.473510827636615E-9	0.40398264482945895	-611.1640328066228	10239.133202014204	7179.403040185832	1394.2872316360513	553.2627776022096	86.64552072914827	1	10	38	21	7	0.17904282791925133	0.33354132709799117	0.32245727248077816	0.1649585725019798	
530000	-9922.00633273782	-9265.928529049923	-656.0778036878955	-9265.928529049923	305.05168131654864	3.892409712018032	1.374269609109889E-4	0.4229908763053548	1.3384694315943146E-4	3.5096552950960897E-9	0.451399423820014	-613.647709422467	16882.28436914534	1009.4080726908206	1581.4611235464836	623.9031689686109	84.69201530044016	8	7	22	38	2	0.17904282791925133	0.33354132709799117	0.32245727248077816	0.1649585725019798	
540000	-9886.669733405297	-9271.064565627177	-615.60516777812	-9271.064565627177	236.80821116781408	3.892409712018032	2.0915645558203087E-4	0.3283236810875233	2.1235762425287732E-4	5.9588151416300344E-9	0.3620698623798554	-574.8072218453259	6729.234128764846	6110.159842402334	1242.8530393811934	427.9645295107477	38.649332559115656	5	5	30	31	6	0.18887118169265096	0.32857046405797347	0.3226813391654035	0.15987701508397253	
550000	-9879.418734491743	-9263.989345950546	-615.4293885411968	-9263.989345950546	280.7456956982841	3.79809215167249	2.327793155761551E-4	0.46807555488393165	2.181721223451494E-4	9.39926198206479E-9	0.4252414141399678	-573.836418099756	913.5392113855246	5477.769559493118	685.0690297112999	322.50671735557614	74.63127510655868	1	12	33	23	8	0.18093124722755277	0.32857046405797347	0.3226813391654035	0.16781694954907073	
560000	-9892.594218162636	-9267.89490460912	-624.6993135535155	-9267.89490460912	252.60220743492073	3.79809215167249	2.0483414264411772E-4	0.49652965438780705	2.0074198323349147E-4	1.0710506488062812E-8	0.4967946961321266	-583.7777791266187	9441.979582528737	4093.284709473398	996.3327619072893	290.32927712806236	125.63005329464708	8	6	37	23	3	0.1847641985802293	0.32857046405797347	0.31884838781272695	0.16781694954907073	
570000	-9952.090492439502	-9280.177017281805	-671.913475157696	-9280.177017281805	377.9914675586929	3.6146023310646545	1.017891752884716E-4	0.4321043521278471	1.0753599710985751E-4	1.7271876738508484E-9	0.3977467984808198	-629.7643691246863	8842.109505787064	5227.43721076534	1216.6813440671194	381.5075516563963	456.62868651224096	9	9	35	9	15	0.2109103915493582	0.32857046405797347	0.29372968400491306	0.16678946038775574	
580000	-9908.497635752768	-9276.614268460937	-631.8833672918317	-9276.614268460937	263.36626171726056	3.6898022746431045	1.9255706757015937E-4	0.4274555928165775	1.7942681579670723E-4	6.222963733592114E-9	0.4242013337675303	-589.7048670115809	8777.086261049124	4786.238094086397	542.4127483978492	920.3608529481091	28.725653091742704	7	9	47	7	7	0.18210620571769082	0.3198337303261459	0.3276597992796588	0.17040026467650496	
590000	-9909.751720493035	-9266.185788249972	-643.5659322430638	-9266.185788249972	297.49280524184934	3.5599279827406507	1.739266112984163E-4	0.4444761352658154	1.705609955143962E-4	5.370979018291062E-9	0.4222062676259466	-601.0506019232654	9302.870216519783	8161.052159175745	1788.8133885110333	455.36389649660885	96.87634855377856	3	15	23	26	10	0.17518249999571958	0.31831221819486455	0.3276597992796588	0.17884548252975757	
600000	-9891.718475124404	-9264.566439382543	-627.1520357418616	-9264.566439382543	282.4894833878257	3.7787845589022835	2.214881073650071E-4	0.47512674934807364	2.062869069673112E-4	9.387985944794533E-9	0.4593849235212079	-587.6468127570182	4770.141772174447	3992.9949554776035	802.172860613636	319.6307976746201	45.32253474428076	10	6	24	31	6	0.18258719688432867	0.3350484197871349	0.3035189007987794	0.17884548252975757	
610000	-9909.177307216178	-9267.723127736996	-641.454179479183	-9267.723127736996	264.94180723569303	3.7787845589022835	1.7747744689431238E-4	0.43413216866147936	1.8088620300311993E-4	6.283074133172445E-9	0.4433814066200652	-599.3308766716566	7706.274749915663	7202.150831865426	1778.8570262654328	514.0691067493058	27.700840490519933	7	3	31	31	5	0.19463888866933107	0.32299672800213247	0.3024954229569694	0.17986896037156755	
620000	-9898.365807134092	-9256.029757846272	-642.3360492878193	-9256.029757846272	251.59212100077585	3.8308637789512643	1.5059558580017148E-4	0.3874988516159017	1.5656719101141256E-4	3.9898356858070856E-9	0.3940327633188001	-599.1470510987385	23227.7875187698	4307.5564282957075	2430.8793987098447	411.88735949547953	18.709414006627153	3	11	23	34	6	0.19463888866933107	0.33241611443291935	0.3144948969373946	0.15845009996035547	
630000	-9910.133974999564	-9260.567212867789	-649.5667621317757	-9260.567212867789	255.35711630314125	3.8308637789512643	1.648613724023364E-4	0.4849411442978546	1.6152040790156933E-4	5.779204819468002E-9	0.49517140604520155	-608.1397905828932	13129.635473771034	3231.035752339531	1178.2037218633207	377.69621818508693	57.53223859519929	14	7	19	31	6	0.18299076806938833	0.32717587775249135	0.3133407847690796	0.1764925694090411	
640000	-9838.752698080627	-9254.389155002671	-584.3635430779556	-9254.389155002671	155.94335448218504	3.8369180898437807	3.6571759299417134E-4	0.5428751625435847	3.2628788439594675E-4	3.870725501493439E-8	0.5659838459857572	-543.7322445260564	3345.969079505748	928.8479427993889	2746.3930665211933	314.44918442546435	16.137589261690955	11	12	4	42	8	0.18299076806938833	0.32717587775249135	0.3133407847690796	0.1764925694090411	
650000	-9867.127601384223	-9267.4668948361	-599.6607065481237	-9267.4668948361	162.61470193040674	4.038853545361291	2.881443108272334E-4	0.42473233362181867	2.782016028805121E-4	1.2041721295138355E-8	0.4062886633177746	-560.3691535536982	7560.580983312879	1320.2099537783886	832.1830779745452	418.8788258652017	15.198710774699519	8	14	7	40	8	0.18299076806938833	0.33006310653961785	0.3133407847690796	0.17360534062191463	
660000	-9906.356298792929	-9274.726178080104	-631.6301207128259	-9274.726178080104	295.8076675244776	3.8035902678129525	1.8116565205594318E-4	0.37729035611993966	1.7739924568569153E-4	4.9221287520116675E-9	0.39818857331528845	-589.8896490700088	8644.38491375324	3962.475106567078	1591.678636315903	792.8251110534013	27.466970740353805	9	8	1	51	8	0.18299076806938833	0.3442421665127403	0.30637037420765595	0.16639669121021583	
670000	-9852.425046975892	-9271.293987919664	-581.1310590562288	-9271.293987919664	157.57932026185816	4.011471891006963	2.7831801295941983E-4	0.41983820997316146	2.7779892510183444E-4	1.3506084268497017E-8	0.41469336152869535	-539.7894685325562	6692.116306382462	2519.1529329404752	103.36305095177427	462.4938310767238	52.735143829057975	7	5	10	46	9	0.1821412759939962	0.33155218072814974	0.30637037420765595	0.17993616907019858	
680000	-9847.773184987262	-9257.103276655536	-590.669908331726	-9257.103276655536	167.27538936283122	4.011471891006963	2.882037788192886E-4	0.3791130146291758	2.80847492761327E-4	1.2234974499464887E-8	0.39748245172780927	-553.7187183547583	7869.106531583258	557.5588452224983	290.0729699346768	241.53123261301195	35.56048428299818	9	31	18	13	6	0.18157100764758918	0.32727424833773805	0.32766367207267544	0.16349107194199777	
690000	-9873.897601677394	-9269.772226913541	-604.1253747638522	-9269.772226913541	183.66751462543	3.2491954965412564	2.3725533848515044E-4	0.41095582987178075	2.3009268723232E-4	1.286874889859191E-8	0.46205053397109597	-566.0547777156307	9370.79055145933	1248.8162015951148	374.48546967205374	268.49916716991294	40.76862683828904	7	27	24	13	6	0.18157100764758918	0.3352378331962971	0.31696532041561815	0.16622583874049604	
700000	-9863.508986719722	-9253.388909456118	-610.1200772636033	-9253.388909456118	253.04472516915396	3.4965982014980073	2.0022497750539972E-4	0.3637507665560054	1.904012386559301E-4	5.743546033218983E-9	0.3933439209808934	-570.8683830877649	15314.046208153539	796.3684491292084	456.4011312264644	374.7134641643697	26.09546328011286	8	42	4	16	7	0.18223287062334312	0.3257069102858021	0.3105173507959267	0.1815428682949285	
710000	-9862.011206419369	-9271.051666851119	-590.9595395682506	-9271.051666851119	173.0820861079309	3.7423102424229504	2.649261468411139E-4	0.5156136985570281	2.812536522762796E-4	2.70882341149433E-8	0.5778967117310962	-554.0734875174236	6100.079181504805	474.53945787608524	234.50990066129185	263.4184407338074	50.89468906769439	9	42	15	5	6	0.1782638473738422	0.32967593353530306	0.31349166712930765	0.1785685519615475	
720000	-9907.067058252587	-9274.509521016382	-632.5575372362063	-9274.509521016382	265.22605778084255	3.541728014433853	1.5940681179506965E-4	0.49585710161373836	1.6239503844581995E-4	7.578297990862858E-9	0.5212166539871707	-595.2111704271415	4051.6168937029247	844.3736669020999	233.25820605291005	407.66514673176107	25.396928804266427	19	31	13	8	6	0.18770771927309884	0.32967593353530306	0.31349166712930765	0.16912468006229087	
730000	-9895.539988777855	-9273.340233705847	-622.1997550720072	-9273.340233705847	219.73760080826762	3.9766473221818144	1.692051892573844E-4	0.34387566255603264	1.7039960353403956E-4	4.293887547037499E-9	0.39436225412717935	-584.8999719040521	6224.418123081288	886.4926426591771	608.097830812185	257.96485157119264	3.6727026494378787	13	7	24	27	6	0.18903252036048993	0.328351132447912	0.31349166712930765	0.16912468006229087	
740000	-9843.460396287372	-9263.593050513598	-579.8673457737731	-9263.593050513598	134.7897533207225	3.603199085220979	2.996975713643598E-4	0.4143188797678676	2.8083693816319564E-4	1.727622118933893E-8	0.448945710988268	-540.8461037576229	3730.258257767365	4105.272577441693	944.1531392000118	319.6811764426737	1.6765957210203537	1	17	10	42	7	0.19207003517249682	0.33866711974348074	0.2998818220910468	0.16938102299297608	
750000	-9849.798135183753	-9271.965773319298	-577.8323618644546	-9271.965773319298	135.11091841504816	3.656113268272191	2.736211763025238E-4	0.40565935146785453	2.58685119912913E-4	1.1249612946615478E-8	0.4009398587177412	-538.7713802175628	6043.589532145472	3578.090013101721	586.0713963754972	333.73935547062024	3.3826424102589994	8	5	11	48	5	0.16909714180154412	0.33866711974348074	0.3082493840781396	0.18398635437683597	
760000	-9822.162315439607	-9265.617074200385	-556.5452412392225	-9265.617074200385	103.54876779560131	3.7827464921847396	3.4397819813856273E-4	0.40438597928903025	3.5122803537009843E-4	2.2072389338448193E-8	0.42511641856750776	-519.6956453430993	5546.890632107776	852.9990948851878	392.37098483731734	269.67736967494005	1.7767727201005614	7	22	12	30	6	0.16909714180154412	0.33866711974348074	0.3082493840781396	0.18398635437683597	
770000	-9829.122690959677	-9279.476510736016	-549.6461802236599	-9279.476510736016	97.56028775527876	3.7588017280787684	3.6807736097125865E-4	0.46916798742915405	3.7289226758593355E-4	3.531170048445925E-8	0.4947728252981382	-512.6570255830763	5655.4969936453945	414.0369436330773	637.5429037473624	167.7730151519075	2.3309097213934202	6	18	15	32	6	0.1926313636769077	0.32476009826237806	0.32504099971902833	0.15756753834168635	
780000	-9832.81149569317	-9259.602777788848	-573.2087179043214	-9259.602777788848	123.13857251631968	3.654610951368573	3.02201837494573E-4	0.4596953840785251	3.193582114226242E-4	2.3369796999979226E-8	0.5004853576651692	-533.4298618350167	4619.17143910293	5819.905164277961	721.1964096477194	296.20411113689653	6.842937517186118	5	5	30	30	7	0.1792989978381881	0.3352187289054134	0.29413211716115456	0.19135015609524442	
790000	-9817.337806764377	-9262.904589924365	-554.4332168400122	-9262.904589924365	94.17038506891836	3.941845930786887	3.8586073625224897E-4	0.4721677730824026	4.424389729226779E-4	4.6290671520229675E-8	0.5061852367756222	-520.5003886124539	2064.6446334150296	317.9724691192386	274.8965296136191	194.60396602794015	2.0582332683328253	26	8	26	10	7	0.1792989978381881	0.3352187289054134	0.29413211716115456	0.19135015609524442	
800000	-9826.703901274308	-9265.387748952584	-561.3161523217246	-9265.387748952584	121.33313495825227	3.531529194857926	3.978120291194227E-4	0.5360928045946791	3.9771839474160705E-4	6.700338425750349E-8	0.6499863973234475	-524.9860645195496	2658.1818001588567	1182.551033967324	228.03587234334304	294.6688786148386	18.83092762136199	6	14	46	3	8	0.19957036764716354	0.3352187289054134	0.30654205497185616	0.15866884847556734	
810000	-9808.751163991377	-9268.361696443688	-540.38946754769	-9268.361696443688	86.33471758922235	3.978755923326399	4.2319961553584167E-4	0.4498623056510569	4.539452994705371E-4	4.2097313344379794E-8	0.4561297639155094	-506.5572897833561	1578.3418613432375	1490.415579595778	225.02067014130208	100.30383718172057	1.9824708582362889	12	6	51	3	5	0.19957036764716354	0.3352187289054134	0.29727478538371044	0.167936118063713	
820000	-9768.472097405522	-9259.155423462276	-509.3166739432457	-9259.155423462276	75.48440616055848	3.586674575592782	5.161848048029083E-4	0.5650188977733834	5.478680724011712E-4	1.2148446428550987E-7	0.6390422705592935	-476.04467030572897	2410.3580804135363	3603.169979979664	186.41629999249864	5.349853007157762	2.858001450836933	6	2	62	3	4	0.19914405553442388	0.3264262431581432	0.30840054918259924	0.16602915212483402	
830000	-9804.85260680085	-9272.051027757045	-532.8015790438064	-9272.051027757045	101.73772279786999	3.793782298482938	4.3651047898174357E-4	0.548081823493684	4.5344707308726334E-4	7.016756773988562E-8	0.5687951991367071	-498.91206787607933	3194.9984295742615	983.3250086920467	212.66632668691912	18.355209984290106	27.135520103906323	6	4	61	2	4	0.19230172087153463	0.3351581067836389	0.29880879983365305	0.17373137251117382	
840000	-9785.588865357926	-9261.88374403768	-523.7051213202467	-9261.88374403768	99.44950050245656	3.9778264319284027	5.210975733365604E-4	0.4866141310734573	5.034708298450415E-4	1.0365750918720452E-7	0.5946429812701768	-492.64626704697787	1900.8841463567564	410.2339135362263	149.07686865637018	4.6121695662696105	11.321269381216885	14	6	49	4	4	0.19230172087153463	0.3351581067836389	0.29533897717572904	0.17720119516909782	
850000	-9799.494747270628	-9270.797518313586	-528.6972289570427	-9270.797518313586	96.47291309272542	3.8365112688844714	5.235832805447604E-4	0.4712523581802493	4.7637915265017676E-4	6.434019213866631E-8	0.5114891613811546	-496.4169605591192	2587.60307189492	73.36097038005238	229.0925390939321	20.234251166282295	6.929264244265945	16	7	48	1	5	0.19230172087153463	0.3351581067836389	0.3071304800819803	0.16540969226284657	
860000	-9813.909587133423	-9267.638400661763	-546.2711864716604	-9267.638400661763	117.11281159708328	3.8365112688844714	4.453772999949162E-4	0.6453059759508214	4.1482921905741405E-4	7.598262861121175E-8	0.6403846002138118	-512.4021464480949	3291.5072712001765	117.9830276779824	195.42619573677356	74.88568016859604	29.114669539434583	16	13	42	4	2	0.19230172087153463	0.3351581067836389	0.31274462352859006	0.15979554881623678	
870000	-9820.923433952155	-9270.34849233245	-550.574941619705	-9270.34849233245	118.353264474729	4.005567121287431	4.132618224238405E-4	0.49005332145495273	4.3015510458236446E-4	3.968784694433111E-8	0.47755660135031136	-514.3515674073745	2697.398849658063	4451.427472334912	201.6643710858651	59.43694377553173	16.378308670918983	12	3	56	4	2	0.19230172087153463	0.33189010433782057	0.3160126259744084	0.15979554881623678	
880000	-9831.973490903349	-9258.272555047284	-573.7009358560648	-9258.272555047284	155.25541823697756	3.542808558265516	3.238574192414331E-4	0.4871405761060284	3.1770240957439193E-4	2.8302382342834385E-8	0.5151101700226304	-536.4110414366623	4149.849844737698	1506.941864132943	336.5709291374325	304.46124802603765	23.08434784301835	13	7	29	21	7	0.19472881055295924	0.32946301465639594	0.30321892928584976	0.1725892455047954	
890000	-9822.754768305513	-9272.59832717855	-550.1564411269629	-9272.59832717855	150.89786514310345	3.5896491206873318	3.7420640547967504E-4	0.47845177862337634	3.6668794176417964E-4	3.0027422725197293E-8	0.47020484244020894	-514.2341522104566	5049.598175581935	133.76806867899643	124.08667808202732	284.419770688092	18.165310317565	13	12	17	28	7	0.18841152157626012	0.3360348963635267	0.30321892928584976	0.1723346527743638	
900000	-9782.423858873583	-9259.363751006857	-523.0601078667262	-9259.363751006857	111.57380298230753	3.6689599880838433	4.8420665185076785E-4	0.46095716576536794	4.6119193129869074E-4	5.129887459667406E-8	0.467672960862609	-483.3758433865858	3517.4305471643515	3260.7956306460733	68.21330842000829	282.4023857438437	44.1048048145763	6	6	26	32	7	0.18248336301625767	0.34196305492352913	0.30321892928584976	0.1723346527743638	
910000	-9759.636442748659	-9250.416832510566	-509.21961023809325	-9250.416832510566	95.28617383681656	3.7515883917837867	5.129256492725055E-4	0.53958088585037	4.882758639399579E-4	7.618599842451091E-8	0.5591738101736738	-472.65462176801327	2602.2835411574683	454.1323032393806	58.39257964022439	252.6064704157388	7.9918040032685385	13	3	27	27	7	0.19183136095462489	0.34196305492352913	0.30066714385642324	0.16553844026542308	
920000	-9806.77565660895	-9255.30426294279	-551.4713936661612	-9255.30426294279	150.5472073474965	3.6707120223127947	3.2793379858797665E-4	0.41918215551794263	3.148894134067449E-4	1.9779205468097214E-8	0.4390084579425792	-512.12212993232	3898.543331477296	1480.8531821416925	53.05207684031239	284.68243496851744	30.417117463306944	11	6	22	30	8	0.19183136095462489	0.33679254532831343	0.30066714385642324	0.17070894986063878	
930000	-9818.827297063142	-9250.89439152815	-567.9329055349922	-9250.89439152815	199.92625501879397	3.6707120223127947	3.000934019700153E-4	0.41309053240409066	3.012062454920127E-4	1.7468435184948838E-8	0.42682053768771927	-527.5617809640894	2870.419045385175	2122.1526203675025	64.15553682313596	367.11984270377957	91.56010711820525	10	9	18	31	9	0.19183136095462489	0.33679254532831343	0.30066714385642324	0.17070894986063878	
940000	-9812.591307237708	-9253.298138917926	-559.2931683197822	-9253.298138917926	161.43167779562847	3.9373126584010447	3.4557449274064914E-4	0.4039345963583803	3.6008160920749695E-4	2.68817207954167E-8	0.4696997013464095	-518.9826425435649	2526.95458031313	4329.205625866967	60.66675880676524	283.78872390017074	22.724291770139573	14	5	17	34	7	0.19183136095462489	0.3436173193545815	0.29472101833229825	0.16983030135849567	
950000	-9872.252035685906	-9282.385422663854	-589.8666130220522	-9282.385422663854	154.07041286421324	4.057328625813473	2.5783392495965114E-4	0.44848726264297967	2.748057556448509E-4	1.8480118118719412E-8	0.5152986552613851	-552.2584088316729	3705.710370390456	1449.7905796515545	259.2200466528061	393.23870408503257	17.019369811142546	18	3	7	44	5	0.1833075558752018	0.33646739715832574	0.301870940528554	0.17835410643791877	
960000	-9869.630129304975	-9272.704035693636	-596.9260936113387	-9272.704035693636	168.10989219368523	4.057328625813473	2.762276217618929E-4	0.44391042558920546	2.7905130048969665E-4	1.3378254197232957E-8	0.41846828172376427	-557.0560373936606	4576.544786120048	5021.1673958298115	428.48617815944203	399.37063244875003	44.69002527033605	9	5	12	44	7	0.18478457269352447	0.32117327835451565	0.31406322837079015	0.1799789205811701	
970000	-9861.167754075732	-9276.11774305259	-585.0500110231422	-9276.11774305259	169.637267779363	3.5835483809821382	3.1365295802685634E-4	0.38442902135990414	3.1553015282612703E-4	1.7706179113819745E-8	0.4128743315543598	-546.2196188337402	3465.8393268857144	3876.799645531127	169.75610889391416	365.1319739925116	28.00697902154372	7	8	4	50	8	0.1930012887844653	0.32117327835451565	0.3104431585297276	0.1753822743312918	
980000	-9850.710671793477	-9256.143677592021	-594.5669942014558	-9256.143677592021	133.07887656233078	3.741426363577769	3.7620808516469355E-4	0.42047797651270546	3.632768630667023E-4	3.156557502180191E-8	0.495638626173395	-554.0608891643893	1198.1485710293614	3164.176053387321	2212.645523218983	718.5204313219785	213.2274632648676	1	19	3	17	37	0.1930012887844653	0.3181778170291732	0.30351080206070974	0.1853100921256521	
990000	-9880.950843348859	-9268.3853314468	-612.5655119020588	-9268.3853314468	181.01096276112796	3.741426363577769	2.5537772246346415E-4	0.4272001024573914	2.6717131832374347E-4	1.5573973604170806E-8	0.48789093986750387	-571.6743829085393	8064.817863794522	1135.938901059867	1203.066237436949	699.7177457383189	270.80609211827135	5	3	28	14	27	0.1930012887844653	0.3181778170291732	0.30351080206070974	0.1853100921256521	
1000000	-9887.858643692532	-9260.085661068575	-627.7729826239569	-9260.085661068575	234.12052755371317	3.741426363577769	1.88245355081795E-4	0.4205250275211903	1.9989282533954352E-4	6.840263148502431E-9	0.43327388012757573	-587.3173709874636	6104.425079552285	762.2861954458767	614.559267208839	1048.765798708839	359.82766334905824	8	9	4	30	26	0.19113854848951722	0.32553120035868366	0.30537354235565783	0.17795670879614162	
1010000	-9916.633895407924	-9274.773075100939	-641.8608203069857	-9274.773075100939	280.6968300449268	3.741426363577769	1.8974075131097828E-4	0.43641709991378186	1.8410392102424027E-4	7.131056491027977E-9	0.4724310992447391	-600.2976329437315	9908.159562012228	2618.706668993788	808.8339132048724	753.0001782891607	285.59058940816476	4	17	21	8	27	0.18376428795272806	0.32436844434784384	0.3153349390085953	0.1765323286908331	
1020000	-9888.365575908889	-9271.080766966925	-617.2848089419637	-9271.080766966925	227.70262938982094	3.741426363577769	2.1598161131851043E-4	0.4056679859028642	2.0397122552258794E-4	8.140059728436947E-9	0.4529879830129291	-576.1763950113443	24070.547595106556	896.7211912057569	880.8353126271793	316.0704453302137	77.01744874828144	4	28	24	14	7	0.17687646684233946	0.33778253664852637	0.30771405912784233	0.17762693738129218	
1030000	-9832.63118564613	-9264.586517447515	-568.0446681986157	-9264.586517447515	136.8098467929946	3.741426363577769	3.6066392978736125E-4	0.46639176569977464	3.699018662444432E-4	2.9167402190586365E-8	0.4653106169473463	-531.4899955257907	5691.350020492619	380.1675412904871	468.15364984623545	180.11660029123735	17.786157280401454	3	37	10	21	6	0.1844211859417109	0.3282994406693825	0.3096524360076148	0.17762693738129218	
1040000	-9872.020961295171	-9256.215178955146	-615.8057823400255	-9256.215178955146	297.714346473894	3.962642625794175	2.0624132527082223E-4	0.5263925025501871	2.0916403143367735E-4	1.5066607628369042E-8	0.5859191914842578	-574.2499118796652	11638.06307852858	939.0180130451319	179.75126790129596	633.4488321463252	43.36955196412729	4	31	1	34	7	0.1844211859417109	0.3341142968042666	0.3061053091836815	0.17535920807034136	
1050000	-9899.369024532733	-9257.744266742948	-641.6247577897852	-9257.744266742948	375.2292575910964	3.894027918093585	1.3794893116674477E-4	0.5423073429872342	1.4370827592375998E-4	5.108034759545775E-9	0.5141375680421312	-597.7500462548762	23808.542814617897	1106.8944362207121	1917.2215188052817	648.0507051682981	30.594368182080395	5	6	25	33	8	0.18792319179050904	0.3306122909554684	0.3061053091836815	0.17535920807034136	
1060000	-9896.473614117993	-9258.36254452439	-638.1110695936029	-9258.36254452439	269.08068579288096	4.001874713571619	1.7336963017497707E-4	0.504461410866793	1.838089604765605E-4	8.693413191555212E-9	0.5402493749915234	-591.0417110455037	35215.80544809523	13180.466758989114	4559.596444335875	938.2899241014329	32.34945266470446	4	3	2	61	7	0.18792319179050904	0.3306122909554684	0.3061053091836815	0.17535920807034136	
1070000	-9894.002479997323	-9273.670771364166	-620.3317086331577	-9273.670771364166	194.74060024204394	4.001874713571619	2.0317353706018215E-4	0.43415681954273716	2.0557635020911774E-4	8.72962053896468E-9	0.45852994526492613	-581.0667198700496	8166.727950259625	1237.0394767715286	1123.0992281076972	266.7408305071285	16.062178217131056	9	22	8	32	6	0.17536769468065005	0.347453641940731	0.2990302159289648	0.1781484474496545	
1080000	-9909.197052425214	-9260.1262756816	-649.070776743614	-9260.1262756816	246.79910640612457	3.5528825281447594	1.5243798920394034E-4	0.4679191917346853	1.5979850851074708E-4	5.277836623834665E-9	0.4723841247022379	-606.3105467349696	10090.739263491374	1349.3877611998214	2920.1313472528227	616.2865680409582	37.93592102190737	5	17	26	23	6	0.18558122814030253	0.347453641940731	0.28936406552764166	0.17760106439132514	
1090000	-9851.673356027772	-9265.516406471654	-586.1569495561183	-9265.516406471654	172.20666028950512	3.6971877965498865	3.245941764055275E-4	0.5636443606853939	3.218374229562963E-4	4.900341457271934E-8	0.6548494634700562	-546.2582808769687	14364.098774905595	553.2341643194582	831.7944895049047	191.06685901837247	31.692226087482787	6	24	24	18	5	0.1770681095878802	0.3317017844575631	0.31362904156323185	0.17760106439132514	
1100000	-9885.383544868644	-9253.787968309805	-631.5955765588385	-9253.787968309805	323.0203849703567	4.215541878617155	1.4783622200067854E-4	0.44811316192728473	1.646734987369633E-4	5.8908642959731965E-9	0.4918598703156814	-590.0424585891885	31387.009279467733	946.9091677768763	529.3112283745886	310.1257438941305	164.2048862298398	6	36	19	9	7	0.1837149293084499	0.33451646295237003	0.31362904156323185	0.1681395661759485	
1110000	-9818.226819971796	-9253.318985696478	-564.9078342753181	-9253.318985696478	130.80551148497096	3.2603731577852177	3.5527592109998584E-4	0.39850606383271003	3.758821491022781E-4	2.4074888868640933E-8	0.4238816790822934	-529.3297441492012	6307.725222076675	563.2032848334146	266.5749677037533	156.3243619131996	26.90780273485101	6	37	3	23	8	0.1820995660871317	0.3418540158208601	0.3152729605353293	0.16077345755667916	
1120000	-9860.805013850077	-9281.516437993536	-579.2885758565403	-9281.516437993536	150.1274755781042	3.5646134852161495	2.9223531644746194E-4	0.3577085840723519	3.022221475222137E-4	1.3710190928505026E-8	0.3862661189146899	-541.9726303519982	7782.721123917758	469.2284199740731	437.0672447926584	276.58836325745995	51.47298764309606	6	41	11	12	7	0.18691287379397925	0.3418540158208601	0.3104596528284818	0.16077345755667916	
1130000	-9853.869663900925	-9272.204642625336	-581.6650212755885	-9272.204642625336	153.35695751977738	3.5646134852161495	2.520103222325701E-4	0.40345775856651583	2.608719599737203E-4	9.760737013002347E-9	0.40371683132713226	-542.906890506122	11316.38030146964	423.8455736774738	309.46098916041547	457.40750686646237	12.4601769479688	9	56	2	3	7	0.18691287379397925	0.34963550931499593	0.29327445432363464	0.17017716256739057	
1140000	-9909.464807423297	-9280.736511861911	-628.7282955613866	-9280.736511861911	237.29790251384625	3.928783131553134	1.5772105122653963E-4	0.37759288781704525	1.7002231865986345E-4	3.6033639796785057E-9	0.36895137354402213	-590.4269798169987	13131.29142946817	843.2752905722996	389.21702921615287	245.78067404588782	11.380559872705618	12	45	12	2	6	0.18617043265505104	0.34963550931499593	0.30098948943759635	0.16320456859235707	
1150000	-9921.06275550029	-9265.310844625774	-655.7519108745169	-9265.310844625774	276.2853695325592	3.8415397032552376	1.3992533261533027E-4	0.49654079860551964	1.4174643901909283E-4	4.637628329933858E-9	0.4790647167591034	-615.1467842080493	8810.503852234933	1220.075526366016	1870.5749353440951	215.63494071445376	64.73529832669513	12	47	3	7	8	0.193291024688343	0.3417767148647756	0.3017276918545247	0.16320456859235707	
1160000	-9970.550960978362	-9253.724828357786	-716.8261326205761	-9253.724828357786	939.4728028663874	3.5121474856520445	5.320466387568995E-5	0.5758577013446846	5.329266885571753E-5	9.410443304515858E-10	0.6044116746154332	-673.2310541449265	35748.585648398766	2382.670169200365	501.30581884388613	597.0398778038199	160.01165388630406	13	46	6	10	2	0.19297415889401162	0.3417767148647756	0.3017276918545247	0.16352143438668845	
1170000	-9965.882373353046	-9259.311546366189	-706.5708269868571	-9259.311546366189	689.0791814268566	3.6283107179995615	6.371015819604998E-5	0.6665586977494703	6.414681315555909E-5	1.7560045389990313E-9	0.6806802029391714	-662.7367508348976	41643.517664098166	1478.1551470049276	1544.8437724870446	80.72154438080968	124.85825364959975	11	45	9	3	9	0.19297415889401162	0.32554628765695853	0.3017276918545247	0.1797518615945055	
1180000	-10003.081384470059	-9280.180699573812	-722.9006848962468	-9280.180699573812	1156.946340623129	3.6283107179995615	5.6991248146931704E-5	0.6129628079737875	5.554804049356061E-5	9.139044081278757E-10	0.5712746219162699	-677.5147649568243	32849.842356406545	2304.238076202186	2464.106057730141	341.7270417931449	428.09521585633513	14	16	33	5	9	0.18239662507718452	0.3350030790379899	0.3017276918545247	0.1808726040303012	
1190000	-9982.180190301038	-9267.237341049444	-714.9428492515937	-9267.237341049444	792.5620919265708	3.484699076776366	6.812262583276496E-5	0.7078947999553661	6.547482829679776E-5	2.816331843319052E-9	0.802740135025558	-670.4390671383082	23262.286909949788	2433.506798902593	908.6858280965301	986.8851792289942	384.7633170073689	19	16	2	30	10	0.17516352954545475	0.32577961443136305	0.32153853266323096	0.1775183233599516	
1200000	-9971.403024703666	-9273.056444731264	-698.3465799724014	-9273.056444731264	820.9062267984918	3.484699076776366	7.227687781483094E-5	0.65995299509098	7.713991774187218E-5	2.4366588964402024E-9	0.6513220702056988	-655.4520943938755	17747.800750592196	3304.2536632259685	1041.5687823245141	346.45429633800546	282.02616703495795	11	22	34	8	2	0.18603521637858053	0.3294435191807072	0.3106668458301052	0.1738544186106075	
1210000	-9965.714643130052	-9257.824116625552	-707.8905265044992	-9257.824116625552	775.1523964470185	3.484699076776366	7.428874626538272E-5	0.6817852966737139	7.727474703663542E-5	2.993639023685441E-9	0.7168771432682314	-662.2574490700317	18188.692635134663	7082.503049361658	1221.6767723508772	291.4287511612992	791.5310742520636	10	16	32	3	16	0.18344323837666757	0.328232607522453	0.3106668458301052	0.1776573082707747	
1220000	-10026.755670724939	-9271.522120777066	-755.2335499478728	-9271.522120777066	1384.207851157136	3.589964471646169	3.881032559781897E-5	0.6716434473291121	4.005488228975304E-5	6.374906534021939E-10	0.6531098295199622	-705.5757949912942	76797.43976096442	11294.594446426385	2466.9793658010362	2280.565785831628	324.53775824062467	7	22	5	33	10	0.1737917075658357	0.3382300901409806	0.3126394758560465	0.17533872643713758	
1230000	-9976.042251161334	-9260.82400892853	-715.2182422328035	-9260.82400892853	753.8476256231496	3.589964471646169	6.234364657149206E-5	0.557366801400516	6.9550582500299E-5	1.2747743472647857E-9	0.5525086705544066	-669.0116741809189	19702.36089644341	5394.046010657396	4417.8928483074305	1630.6368088192276	190.6496956096361	11	12	10	31	13	0.1864866556221755	0.3417310793535656	0.31104437047641437	0.16073789454784496	
1240000	-9999.172854559827	-9266.024164786606	-733.1486897732212	-9266.024164786606	969.3747896028614	3.584709954735264	4.877749671258957E-5	0.524411233992679	5.423767592009583E-5	7.615655330998864E-10	0.5462418115522983	-684.4667949040846	24095.2376237722	21533.54693958626	7554.203546012949	1825.8199512336953	452.2006401573702	1	4	28	29	15	0.18485950374453458	0.3417310793535656	0.31104437047641437	0.16236504642548588	
1250000	-9910.112364547105	-9292.492882604038	-617.6194819430675	-9292.492882604038	210.42697098416278	3.500028381697449	1.832798101622354E-4	0.42770339293783644	2.0336992571702366E-4	8.47853714935056E-9	0.4767550217448382	-578.1221069674319	5142.8073297298815	1381.584543699634	1148.4260637553216	587.5899621185224	97.2608440760553	9	18	11	24	15	0.18447621243611753	0.339170291200532	0.30782638640179044	0.16852710996156053	
1260000	-9943.869441912848	-9283.894624985323	-659.9748169275247	-9283.894624985323	343.64611781478476	3.500028381697449	1.0985940618391682E-4	0.4370423329923404	1.2248541364845425E-4	3.52403187529016E-9	0.5106141176083677	-620.7971455113615	7293.0118942901945	765.9635767454536	1031.779674516943	174.88774461039569	176.91631705820993	23	23	16	14	1	0.18330146048932067	0.322438874787537	0.3102946884899025	0.18396497623324026	
1270000	-9961.016438653614	-9289.956338037096	-671.060100616518	-9289.956338037096	399.7776526386364	3.871002750351872	1.0763492841950208E-4	0.4113846638216144	1.1068502201158657E-4	2.349149694406283E-9	0.4400479211697419	-631.7044969724736	8761.123335356679	1061.2427269217337	932.0877395561663	194.60239374649586	171.16419378721	23	11	28	10	5	0.1887798886201039	0.32187409366062686	0.31100662575773114	0.17833939196153858	
1280000	-9885.7160503646	-9263.818963340906	-621.8970870236931	-9263.818963340906	233.1072206101418	3.792475039475597	2.026552251700592E-4	0.5115564358250951	2.1600439562834392E-4	1.1986809135396902E-8	0.5277386518554714	-581.504849004261	8635.16940170158	1410.2004485830007	637.3310515383107	630.7048921496543	82.52155292526636	15	13	4	29	16	0.1887798886201039	0.3307450307291318	0.305054169172066	0.17542091147869876	
1290000	-9861.302494258875	-9267.016822433237	-594.2856718256367	-9267.016822433237	174.65529384161945	3.8961900805561833	2.835574381523946E-4	0.5343996729402146	2.958822700394687E-4	2.3073688855900345E-8	0.5417967835006544	-553.5813002773396	11077.686390281915	1200.1258064666813	237.9223160152439	543.779818795169	75.90241698338748	6	16	9	30	16	0.1887798886201039	0.33335135381979425	0.305054169172066	0.1728145883880363	
1300000	-9902.07411462755	-9280.907880826253	-621.1662338012976	-9280.907880826253	281.8100298663429	3.9188027501315177	1.8984510073105868E-4	0.5884804391454771	1.906990490135729E-4	1.547426052495013E-8	0.6491976173550832	-580.3561510113028	9345.891901706755	1145.6607054872634	337.06009719817473	658.9497129038436	78.10278666741577	8	27	1	24	17	0.16661281480187337	0.3370953693542004	0.32347722745589036	0.1728145883880363	
1310000	-9921.902664237108	-9259.320895042993	-662.5817691941148	-9259.320895042993	387.96497715656176	3.5794393614029847	1.2633899648585586E-4	0.5334005164107177	1.2966788733802934E-4	6.028548534443542E-9	0.606916133167997	-621.9319475446478	10297.467952965208	2482.9829918194514	1164.1699413463077	161.14726037380132	158.19729924497994	10	20	27	18	2	0.18407924681323357	0.3196289373428402	0.32347722745589036	0.1728145883880363	
1320000	-9912.022010407893	-9266.791354464505	-645.2306559433873	-9266.791354464505	300.92381633780724	3.3172615573065984	1.5741907635930956E-4	0.5592620723950599	1.651642389184806E-4	8.515875450061755E-9	0.5867812131574627	-604.4750145404681	8066.675410063769	1515.3953863188117	1270.880036135959	528.5560245874076	104.75014337415487	13	13	25	8	18	0.18469905621517502	0.351410697113169	0.29169546768556154	0.17219477898609484	
1330000	-9931.001272662246	-9260.72132094176	-670.2799517204859	-9260.72132094176	370.5358756603309	3.6944163083977815	1.301611935862306E-4	0.5286314426152595	1.2703433626301284E-4	4.9906423474314544E-9	0.5779937732763493	-628.936211728912	13001.973539603718	2819.0665474975604	960.4524812680559	400.1125069775745	87.46997122608734	12	27	18	7	13	0.19104739612693047	0.3230598908623489	0.3012497693764902	0.1846429436342308	
1340000	-9944.62485587317	-9268.522113117084	-676.102742756086	-9268.522113117084	401.92101653828274	3.6904488070820545	1.1065956802914298E-4	0.45583415827306345	9.94041232663894E-5	2.192723797695722E-9	0.4668489133707358	-632.8790101316598	58787.516385539544	3206.50247194076	755.6002505981892	117.52639502533107	141.69464916831478	7	32	23	6	9	0.19104739612693047	0.33899615827565016	0.3012497693764902	0.16870667622092952	
1350000	-9957.631464704482	-9261.367034331526	-696.2644303729551	-9261.367034331526	554.7139799268183	3.92341545849779	8.285170274037697E-5	0.4808101925309011	8.689133079963967E-5	2.0339412135622785E-9	0.5325248087693313	-652.9996935702891	36212.24075609449	3051.4228357786938	941.9391514818386	367.5672469018605	148.06107329123657	8	37	18	4	10	0.19104739612693047	0.33899615827565016	0.29876776450854003	0.1711886810888797	
1360000	-9983.492577450334	-9267.860930086703	-715.6316473636313	-9267.860930086703	560.3647302259175	3.92341545849779	7.46009276679062E-5	0.5197108616450526	7.722192674035676E-5	1.521829760783694E-9	0.512903426719453	-671.8324322632071	12013.967550649502	3759.8175615959344	1319.0579751922373	1451.0931012238689	155.12271926069417	14	25	6	20	12	0.19104739612693047	0.33899615827565016	0.29876776450854003	0.1711886810888797	
1370000	-9900.279825379124	-9272.591353953845	-627.6884714252793	-9272.591353953845	259.8933124504876	3.899135363341237	2.0075630618785444E-4	0.5702084805464095	2.0131306503339813E-4	1.2120092518957155E-8	0.5687532426671913	-588.3554602328385	7152.39206781829	1037.693517791642	372.80645354937644	469.5993210581254	89.10822886376634	7	43	7	8	12	0.19104739612693047	0.33899615827565016	0.29876776450854003	0.1711886810888797	
1380000	-9903.30498957609	-9254.92767785096	-648.377311725131	-9254.92767785096	355.84032105398336	3.899135363341237	1.5514310766958682E-4	0.5375864736170539	1.5171365049698352E-4	6.142537766027551E-9	0.5284366220667055	-606.9958873950804	8937.65886674222	1238.5174737976818	1592.7235015385083	534.8997561241774	79.90211178896527	10	22	15	17	13	0.1902515050507859	0.33899615827565016	0.29876776450854003	0.17198457216502427	
1390000	-9886.809964258526	-9258.84219855357	-627.967765704956	-9258.84219855357	253.54351674405433	3.899135363341237	1.909551845980159E-4	0.42964494233272066	2.0231280070966238E-4	8.565642670486378E-9	0.4725496470782895	-588.2939184121285	6498.752671121729	1342.6002965766402	673.0747870688468	667.1061294424501	57.43712626670359	11	12	25	16	13	0.182545560768478	0.3286098740483903	0.31354416374458743	0.1753004014385446	
1400000	-9932.76557894951	-9264.808843020408	-667.9567359291013	-9264.808843020408	391.4152450767099	3.624837224788177	1.1373777868360537E-4	0.6424226806278225	1.2899800390352346E-4	6.169298404654606E-9	0.6359031080883889	-625.3802673194842	12300.418092866732	2187.3748162392385	1279.6101281216752	792.8856608879341	56.851195713862325	16	17	21	11	12	0.18222976214688447	0.3286098740483903	0.31385996236618097	0.1753004014385446	
1410000	-9906.905397605662	-9267.078655030351	-639.8267425753106	-9267.078655030351	296.5606907903616	3.382655484962308	1.5935469442437315E-4	0.5692602393710365	1.765860644197501E-4	8.91871530310272E-9	0.5666548668120859	-601.5638983026092	4102.477929396514	2829.228986690272	1035.5075209573392	79.50493124221425	62.49218731437547	5	18	39	11	4	0.17676444733878327	0.3340751888564915	0.31385996236618097	0.1753004014385446	
1420000	-9951.937960689489	-9283.511165847462	-668.4267948420274	-9283.511165847462	346.42058766887857	3.8664598969025756	1.315992995840582E-4	0.46720217143769893	1.3019269784459437E-4	4.087609894060197E-9	0.4905215324158944	-626.6372673322173	8276.876902289461	9436.339322623535	1702.4075532730574	36.623199576978564	72.25332119075337	17	4	42	7	7	0.17676444733878327	0.3382075121783505	0.309727639044322	0.1753004014385446	
1430000	-9925.849450106254	-9275.61274767703	-650.2367024292241	-9275.61274767703	303.1229167121189	4.267493496847295	1.6080284370865446E-4	0.5227617879115143	1.5716091583019328E-4	8.301809357183407E-9	0.6044152286303114	-609.4627380916876	4947.573626346359	1261.1100685714619	741.6613529331952	1127.4149105085512	68.27178275150712	26	17	18	3	13	0.17676444733878327	0.3382075121783505	0.309727639044322	0.1753004014385446	
1440000	-9979.871284751205	-9259.805446663082	-720.065838088124	-9259.805446663082	624.3696995009852	4.267493496847295	7.346047788984973E-5	0.6095113765125807	7.25322665830913E-5	1.9293193543416207E-9	0.6221232741609254	-675.0371579665764	26580.79920831227	6468.83528780347	3150.303325619692	278.0145567915275	144.0112920470517	8	26	26	15	2	0.17274406020520583	0.34222789931192793	0.309727639044322	0.1753004014385446	
1450000	-9921.570159692541	-9268.793970535018	-652.7761891575225	-9268.793970535018	303.0420437998097	3.1371769365762696	1.4785239958336552E-4	0.41207297590059666	1.547760460804762E-4	3.759049704085967E-9	0.4065815165472693	-613.6383650121547	10891.238293945686	1639.0460556751632	532.3623842934315	332.8905881112656	54.50389430822359	10	38	20	2	7	0.18062655498365673	0.3363823453021728	0.3046706190219838	0.17832048069218703	
1460000	-9906.908773242269	-9264.320236241065	-642.5885370012041	-9264.320236241065	282.9332136324937	3.588208413640796	1.7050874626986675E-4	0.4873029907938578	1.752647575277461E-4	7.326774196800331E-9	0.5112729170847268	-602.350422956833	6916.564031782147	3625.887674033424	967.6696499843141	394.2044106284959	34.29166797196389	4	21	31	13	8	0.18060066088745869	0.3363295364702828	0.30474932195007187	0.17832048069218703	
1470000	-9945.663987400872	-9279.93415022222	-665.7298371786519	-9279.93415022222	395.1623881768731	4.13447147062353	1.0436104747797629E-4	0.38609768069571543	1.133279916095269E-4	1.854601821113205E-9	0.4047289994854935	-623.8505949228795	13029.850542120066	1829.2292710358433	984.4839678914847	893.7669922852987	107.95937676838952	9	26	8	25	9	0.190300224096523	0.3363295364702828	0.30474932195007187	0.16862091748312272	
1480000	-9932.861908939423	-9284.584931768746	-648.2769771706763	-9284.584931768746	298.9836780824407	3.481442135464363	1.4891324797875125E-4	0.37537728454630054	1.5163697242892015E-4	3.6724632851639112E-9	0.3994436892277419	-609.3392844115637	7265.075066416305	1348.7231604069384	671.8281291429367	480.7003343728974	43.94248714256626	16	27	25	1	8	0.190300224096523	0.3363295364702828	0.305975101283823	0.1673951381493716	
1490000	-9959.3907440517	-9282.573760933945	-676.8169831177545	-9282.573760933945	511.12564724046564	4.2398552587266725	9.764687603960469E-5	0.2378865122091702	9.859565623286132E-5	5.267027153886146E-10	0.23592946348755273	-633.9505396293248	16096.408595195882	2053.5306896329225	734.1344241620139	1466.6614457241933	73.66921474545015	14	26	25	3	9	0.190300224096523	0.3459351496489932	0.2942580043256042	0.16950662192887997	
1500000	-9897.927497821189	-9262.851012111008	-635.07648571018	-9262.851012111008	257.77100784189986	4.167173158247409	1.9251993777682334E-4	0.4606484256825037	1.8031968764919168E-4	7.448126048069597E-9	0.4935779522995082	-596.2416408837362	5176.3708824013875	931.1472247526659	150.30067825315743	452.8190786611697	46.738026990980764	17	27	3	23	7	0.190300224096523	0.3459351496489932	0.2942580043256042	0.16950662192887997	
1510000	-9905.533845623628	-9266.098216783887	-639.4356288397412	-9266.098216783887	258.54482153218873	4.340982118763915	1.653519594064608E-4	0.4360913645182628	1.7026854569701782E-4	5.42984557372851E-9	0.4513749652843865	-601.1051811053655	5509.665320208991	1229.0782019653843	564.9964503872629	329.96382887066005	103.27018791853935	18	25	13	14	7	0.17803016971933455	0.3247429260165907	0.3277202823351951	0.16950662192887997	
1520000	-9912.485433302349	-9263.35657394442	-649.1288593579288	-9263.35657394442	310.7243194263726	3.4914640034262456	1.4912334182130838E-4	0.43525922835268954	1.506983974678435E-4	4.8474234547871155E-9	0.47260680312110304	-608.5769447897018	12940.529571835137	932.8319051916109	446.8643943961569	659.1143955679097	103.312836598729	15	34	18	3	7	0.17803016971933455	0.3375159866644254	0.31494722168736045	0.16950662192887997	
1530000	-9870.546217691719	-9264.781759854342	-605.7644578373757	-9264.781759854342	210.1660859001824	3.6404538885227318	2.526669017620212E-4	0.47835547148877755	2.686873820870288E-4	1.5213573379837393E-8	0.4877144592863629	-570.2879449812137	5383.120509636309	961.9593532680494	540.0716402696112	30.478804174245347	21.743347073023138	13	28	28	1	7	0.17803016971933455	0.3375159866644254	0.31739291169555345	0.16706093192068697	
1540000	-9873.581439702557	-9271.147940886467	-602.4334988160907	-9271.147940886467	131.15813862533415	3.6404538885227318	2.3702319872150152E-4	0.43818655186387706	2.649274027324342E-4	1.4035432975421586E-8	0.48141177613449293	-566.9353900354087	3173.860204005067	2068.4336966884625	527.5089239127905	32.103710774936765	31.210528472311843	9	18	42	6	2	0.17111241584774478	0.3375159866644254	0.3217828509378197	0.1695887465500105	
1550000	-9861.840123349399	-9269.740901401618	-592.0992219477813	-9269.740901401618	166.41331923110988	3.704045257926111	2.6510765030163003E-4	0.49240404355120615	2.800028868364941E-4	2.3215757845358624E-8	0.5375901789978773	-552.4911882289642	11670.984737661258	1314.9014230047676	387.60954123357413	389.61349098413945	31.73641671978038	9	17	28	16	7	0.17111241584774478	0.3375159866644254	0.3217828509378197	0.1695887465500105	
1560000	-9914.828052035307	-9254.209609837819	-660.6184421974885	-9254.209609837819	394.80484869916484	3.739842177422048	1.1351077007947923E-4	0.5394133166805158	1.1343820855261373E-4	3.945348701151002E-9	0.5671765811903734	-619.4675385438771	11127.1865800678	668.948111427477	742.2979018888674	781.6474648092099	49.06958340381648	17	4	18	30	8	0.18827441432617062	0.3287337297412138	0.3045533043892894	0.17843855154332655	
1570000	-9853.334842175831	-9259.738652218859	-593.5961899569727	-9259.738652218859	185.25997828242652	3.553837523623526	2.9423865623074346E-4	0.5505413831299153	2.665043127712311E-4	2.580753803887867E-8	0.5790692357745293	-554.6574340814352	7034.223201798106	2822.5099290477824	356.33030644792456	235.02620807315705	75.56683784476041	7	10	36	16	8	0.18827441432617062	0.34281394318471364	0.3045533043892894	0.1643583380998267	
1580000	-9821.903004504204	-9264.169556353383	-557.7334481508203	-9264.169556353383	116.39908534511723	3.555065384436304	4.7646709629984267E-4	0.4697670881776694	4.5357580405186795E-4	5.619924926341579E-8	0.5310743934328214	-522.1427066105651	1467.0979316017963	2166.167888661851	408.84007268683877	142.56306137090442	27.50222241977807	5	10	34	20	8	0.19848464075068523	0.33288784900666935	0.3091348643692824	0.15949264587336337	
1590000	-9836.869814363174	-9270.453867112805	-566.4159472503691	-9270.453867112805	102.50550358041639	3.8068535363615523	4.2112123273644697E-4	0.3881429402220472	4.1925015451334816E-4	3.852090242331733E-8	0.4758983757747022	-532.3792598526775	2153.908941937402	603.9593522131166	241.35365312386935	190.78003929622676	28.078624534867252	15	13	41	2	6	0.19848464075068523	0.3424635843077775	0.29628558147658696	0.1627661934649506	
1600000	-9845.553603191789	-9268.24992268177	-577.303680510019	-9268.24992268177	104.23849223351196	3.5911395778759108	3.158628794588845E-4	0.46867857095157756	3.205923228216446E-4	2.8404945309554812E-8	0.5419885694783545	-540.3066420166081	4969.714380475543	1198.4955969505515	455.99240951701074	231.0840390287165	8.409788925030515	13	5	24	28	7	0.19848464075068523	0.3424635843077775	0.29628558147658696	0.1627661934649506	
1610000	-9825.603050273467	-9254.680485225332	-570.9225650481343	-9254.680485225332	124.23989273017652	3.5109029979642017	3.7311033325077903E-4	0.4985877807027316	4.033757765409548E-4	4.431379724827353E-8	0.533694281848221	-534.3326570950979	2922.351584060867	1332.994018344627	653.3989732467016	213.4999174035081	16.926744989911874	7	9	24	29	8	0.19848464075068523	0.3424635843077775	0.29628558147658696	0.1627661934649506	
1620000	-9849.824474176963	-9275.739676595931	-574.0847975810326	-9275.739676595931	105.12638247618968	3.8036396440397335	3.730045144313455E-4	0.6616798689486718	3.714959599005295E-4	5.799375301454476E-8	0.6549268357472742	-536.6800695318584	4709.968676374691	1092.729996708285	697.1121736678763	136.28070985739555	10.553379350967825	7	26	5	33	6	0.19848464075068523	0.3335943542779817	0.29628558147658696	0.17163542349474645	
1630000	-9796.737272795895	-9249.770409715018	-546.9668630808766	-9249.770409715018	91.07872595900263	3.8830310694215444	4.6644009795149537E-4	0.5178385846130495	4.557495263495993E-4	4.625599536472869E-8	0.4737924057363022	-510.8272197685785	6268.148858054517	916.4793318071195	123.56845003755089	151.9297260211462	8.698447956361418	2	31	13	24	7	0.1992695068866431	0.3335943542779817	0.2926613623272475	0.17447477650812807	
1640000	-9861.846269489988	-9282.940764511257	-578.905504978731	-9282.940764511257	120.40028437306886	3.524996390516582	3.6236965788663533E-4	0.5065761889995132	3.527858789324489E-4	2.6047789371161792E-8	0.4696374575760217	-543.2951088617164	2052.622298110227	917.6594874993316	134.8649783011091	272.79365764029205	37.07637875057793	12	26	11	22	6	0.1955022959482964	0.322958297837308	0.29334377335388073	0.18819563286051513	
1650000	-9862.94455366452	-9277.777034589402	-585.1675190751171	-9277.777034589402	133.91290220390485	3.1758929469633266	3.285569740898168E-4	0.3483173019597152	3.30629196064361E-4	1.1504149518392053E-8	0.336561112979633	-550.4756087420216	3344.1875053248905	674.6718219011663	177.2514573138584	216.112729742311	31.655882372513943	15	24	11	20	7	0.1955022959482964	0.322958297837308	0.30701827126299974	0.17452113495139612	
1660000	-9893.684236493957	-9278.836043010886	-614.8481934830704	-9278.836043010886	233.08741531753245	3.672617559813456	2.0857071099057646E-4	0.40253597865462165	2.0909989065332534E-4	7.948902165554685E-9	0.43056373153756217	-578.0194111627341	4706.966534758453	644.5300310293156	243.58831325683525	364.02747897301464	38.35634800265331	22	30	11	6	8	0.2068479407274958	0.3295003581566574	0.2956726264838003	0.16797907463204675	
1670000	-9904.54004614206	-9276.714166262542	-627.825879879517	-9276.714166262542	195.02878752569436	3.438145631341764	1.9495510421015477E-4	0.42082185160101715	1.940307625694057E-4	6.858992629620047E-9	0.4282563013858526	-589.6541649953647	6008.018184037029	1309.9608525191284	327.39485326516836	398.1317380760613	79.60725264991832	9	28	2	31	7	0.1973732792992953	0.3295003581566574	0.2930642313025514	0.1800621312414962	
1680000	-9871.728655873761	-9286.118544245594	-585.6101116281671	-9286.118544245594	137.98659074629234	3.769977168928359	3.568324447347476E-4	0.3345702495289557	3.3974861950725475E-4	1.3356958097694267E-8	0.3482161168704734	-550.7659351345922	2348.6619302812987	717.2045618264508	404.11072637346484	242.14708932086862	19.069717899687408	19	12	8	32	6	0.1973732792992953	0.3296288397309416	0.2930642313025514	0.179933649667212	
1690000	-9914.737341183678	-9265.71718674788	-649.0201544357989	-9265.71718674788	275.3438536374753	3.550088807795818	1.739000737447372E-4	0.5866667400887254	1.778536819321016E-4	1.00862399663397E-8	0.5890533690535945	-606.5523638416438	6634.511277351903	2936.2551716070334	1322.0216497057772	1158.3268370392725	367.68222460920697	10	8	13	6	40	0.19195467702138297	0.3296288397309416	0.29848283358046374	0.179933649667212	
1700000	-9870.60808573091	-9266.724250146997	-603.8838355839116	-9266.724250146997	178.13845393849064	3.550088807795818	3.07597401137125E-4	0.5038714500989566	3.0702864699508824E-4	2.272673473421161E-8	0.4882210220090902	-561.8845080206812	8550.402216932149	6464.896801708617	750.9311180755618	524.2343025707926	207.6983165397316	5	1	37	2	32	0.19195467702138297	0.3296288397309416	0.3091152855474596	0.16930119770021615	
1710000	-9857.245275635612	-9260.784730667017	-596.4605449685951	-9260.784730667017	158.45011020355727	3.6973002896928002	3.000247487840765E-4	0.3752877645018549	2.899843440677073E-4	1.2921267867651037E-8	0.3834395633973747	-556.9590422967475	9926.791106292952	3322.5378867410705	802.1729454234977	224.1524923802167	42.17254940447482	7	5	34	24	7	0.19195467702138297	0.3251847919673354	0.3091152855474596	0.17374524546382233	
1720000	-9824.14834466593	-9245.900404976179	-578.2479396897506	-9245.900404976179	111.10715751999919	3.29619147853737	3.6114505219026253E-4	0.4606067126789371	3.5278231000036836E-4	2.9592107669769868E-8	0.4874702313930898	-540.9993684545079	4027.611847322657	2547.6718177308258	610.2844398164085	149.66526065817862	35.31314451335593	5	7	39	21	5	0.18559272463076731	0.3251847919673354	0.31214305949676807	0.1770794239051295	
1730000	-9836.712380721621	-9251.697630341507	-585.0147503801151	-9251.697630341507	146.67313194309617	3.8852781683109385	2.8988050721322705E-4	0.4505066126608974	2.851803893757046E-4	1.634018934262032E-8	0.45814893685993857	-547.3206874370538	3090.438539467531	349.1500565888512	1003.4583759715558	198.06149637429675	39.09776279855726	11	16	19	23	8	0.18559272463076731	0.3251847919673354	0.319606527294782	0.1696159561071156	
1740000	-9874.268044328915	-9265.860128334582	-608.4079159943342	-9265.860128334582	230.11940801412936	3.4559573107430994	2.3593763648076203E-4	0.37534013051222126	2.3149433559136758E-4	8.159218896176817E-9	0.399420524697821	-571.3520960849636	3881.6276142207075	1410.9917150296512	692.1893934327899	254.07323233272328	54.01603600859383	10	7	32	20	8	0.18559272463076731	0.3251847919673354	0.31033169062992716	0.17889079277197045	
1750000	-9897.641491082068	-9273.449867946809	-624.1916231352587	-9273.449867946809	227.49936281396884	4.057672935347026	2.1711107942125292E-4	0.41678680509230903	2.1560420801740838E-4	1.0297554498770144E-8	0.470691928459424	-584.8591261292876	6280.790485264634	2475.9908303486327	844.9053848595659	380.3754807339844	17.82172622163714	5	8	26	32	6	0.1940366911468557	0.3335246014566295	0.3083806966216021	0.16405801077491305	
1760000	-9849.524372155269	-9293.77417974239	-555.75019241288	-9293.77417974239	103.19301859995413	4.057672935347026	4.1074140392995725E-4	0.3604475353591432	4.342807427575351E-4	2.928713927945073E-8	0.402408366581981	-519.8744504069817	3186.6600537790973	245.80163002261963	511.8128663476992	231.59848604299626	9.869526060306633	6	5	27	31	8	0.1940366911468557	0.3433577328618176	0.298547565216414	0.16405801077491305	
1770000	-9879.07797513307	-9262.3146096887	-616.7633654443702	-9262.3146096887	245.06615130211722	4.057672935347026	2.1115176698548117E-4	0.503786221736188	2.127875633176266E-4	1.5888039423951586E-8	0.6048404212614823	-575.2627819805483	22251.22490856376	1195.8652306629685	916.9878021418352	331.5093790696024	52.06192663788777	3	19	16	31	8	0.1876610441688659	0.31755112188431717	0.33072982317190425	0.16405801077491305	
1780000	-9918.114226644822	-9268.592704879546	-649.5215217652775	-9268.592704879546	294.88126928294554	3.4802576977804933	1.6104101106239767E-4	0.5124216029563393	1.599453044631647E-4	8.946084324792686E-9	0.5875931713258037	-606.3629667045484	15549.317271225333	1919.8257315583235	2962.685989874963	406.82298247259746	87.01576677686823	8	19	12	34	4	0.1860946998621128	0.31755112188431717	0.31754467641107126	0.17880950184249914	
1790000	-9840.011195190484	-9261.082510582122	-578.9286846083621	-9261.082510582122	135.0428580761284	4.122043197211027	3.425597204603224E-4	0.38417148080912666	3.513074439115522E-4	2.0148535455021554E-8	0.41594410647430696	-541.0077682828146	9568.93314705742	1432.4468267214588	520.8846155028476	128.63878094844648	56.18308125143894	6	4	39	24	4	0.1769357266018471	0.33845092228329976	0.3136420951489271	0.17097125596592638	
1800000	-9818.115064538035	-9263.894101422144	-554.2209631158917	-9263.894101422144	121.85882393651659	4.098076890029683	3.907973692836394E-4	0.48528705204150036	4.02385916686108E-4	3.672227665398665E-8	0.478296951919387	-518.7011163941621	3488.7419800806806	312.64719624587605	425.83716448258883	149.3118057513348	33.02601523474068	9	28	10	22	8	0.17683969586628834	0.3395611690512041	0.3136420951489271	0.1699570399335808	
1810000	-9874.87701732483	-9272.788878866968	-602.088138457863	-9272.788878866968	221.41929004568266	3.698217843987489	1.827542598781251E-4	0.49185098141568484	1.866911572566457E-4	7.441664762177926E-9	0.48901076271805716	-561.2069400368398	11055.932482933882	582.867845452121	1139.9893875560667	420.466266219493	67.50826061661098	7	34	1	28	7	0.17683969586628834	0.35260227810211153	0.30060098609801966	0.1699570399335808	
1820000	-9936.033713316538	-9259.286470191997	-676.7472431245402	-9259.286470191997	510.423572388378	3.616509587450132	8.640639114355992E-5	0.5110298730845884	8.98016923032483E-5	1.837892040386203E-9	0.5074649076261364	-633.028669038389	32456.839559473745	1368.2260890970238	577.9379644157781	926.7899367236887	136.8343058490505	11	36	12	11	7	0.18563393998912175	0.3534164615606541	0.2909925585166437	0.1699570399335808	
1830000	-9848.192555289648	-9253.475820595424	-594.7167346942236	-9253.475820595424	208.60030029983997	3.616509587450132	2.7058419551516714E-4	0.6226803436942687	2.632161726798943E-4	2.5370076716109585E-8	0.5970746569598974	-556.4606318508294	6127.343713369663	568.648941757555	468.6243274060274	183.6894890306788	202.34840898182273	6	38	15	5	13	0.1883417634444796	0.3534164615606541	0.2909925585166437	0.16724921647822297	
1840000	-9878.791165390889	-9266.355621875742	-612.4355435151465	-9266.355621875742	176.62024174827127	3.666004719712786	2.54724759950059E-4	0.5100301299390256	2.3938536177821665E-4	1.652650098704145E-8	0.5091125867245808	-572.9378068281142	6499.573723426766	1115.7190145550621	1274.1814297831475	327.6666041640977	26.546128687471082	13	19	2	37	6	0.1883417634444796	0.3122663413049765	0.3234799224493094	0.17591197280123486	
1850000	-9904.439685076264	-9271.594092760944	-632.8455923153194	-9271.594092760944	319.3647398561339	3.693161594583193	2.0151219771462345E-4	0.5155087540783927	1.8153997459199216E-4	1.0141020091366825E-8	0.5368685046166203	-593.8288763514555	4954.197280125855	1071.5243617298058	292.71755397510555	518.8610405577548	246.64910380794797	14	19	6	31	7	0.1883417634444796	0.3122663413049765	0.3234799224493094	0.17591197280123486	
1860000	-9858.921595179389	-9273.60237454245	-585.3192206369383	-9273.60237454245	169.94141004635088	4.133745869594685	3.001931098357829E-4	0.3954058435242166	3.2064255370318166E-4	1.3794009019084162E-8	0.3818898400512471	-549.2279064785539	4695.995508262237	1508.7341937630445	257.3154599719202	141.8956702572895	36.433269685574054	6	20	44	1	6	0.1883417634444796	0.33688156617624093	0.2996251663962058	0.175151503983074	
1870000	-9877.140860240845	-9268.699081989616	-608.4417782512288	-9268.699081989616	188.60623909332284	4.133745869594685	2.389900053118177E-4	0.4418787026268807	2.4055983613911798E-4	1.0011174069086029E-8	0.4243510502217696	-569.4190510087514	12900.776242140742	1246.9839806142593	368.67705693368475	263.9553919673609	36.799922091127954	7	23	6	34	7	0.1883417634444796	0.33688156617624093	0.2996251663962058	0.175151503983074	
1880000	-9873.18428671367	-9259.052775078033	-614.1315116356358	-9259.052775078033	220.60042212172795	4.133745869594685	2.393030092532161E-4	0.4389454132833244	2.497981792978558E-4	1.1616356170526273E-8	0.4480477544156558	-575.1382927602558	8879.089474879576	688.9983603663586	575.6399037433148	380.19841915037415	70.45809056876932	7	18	29	17	6	0.1883417634444796	0.32834442563787497	0.31652594169903764	0.16678786921860814	
1890000	-9868.263931725265	-9248.31088426483	-619.953047460434	-9248.31088426483	214.45210752117254	3.476406002497212	2.17112017656636E-4	0.40404505040562555	2.1396358050769252E-4	7.765501077076555E-9	0.40900579821271243	-580.4847324066823	6267.4998570128555	585.0800964296814	1296.8772585778186	312.0309031031366	83.78124692548502	10	3	35	22	7	0.1883417634444796	0.3482898417537648	0.2965805255831478	0.16678786921860814	
1900000	-9878.249487005081	-9264.974413493253	-613.2750735118273	-9264.974413493253	173.54671361841653	3.7199788506833227	2.2355826961556813E-4	0.408626527791502	2.2504842053941472E-4	7.808630185950333E-9	0.4077128008138192	-573.6915664292602	10447.793558900026	1186.8829374232957	1043.6956167955336	295.1171047799237	30.99600439932818	6	1	38	25	7	0.17690821532756534	0.3482898417537648	0.30138703953446505	0.17341490338420515	
1910000	-9842.136599967904	-9283.4191235651	-558.7174764028036	-9283.4191235651	104.06761001659714	3.982308224853996	4.1776565067818506E-4	0.43438731566644134	4.3465451210073506E-4	2.874564703038108E-8	0.38953687112083407	-523.0979257381562	2512.7818578710176	512.5431415287494	637.3727345704301	199.21947188172945	10.684200571376882	9	27	6	28	7	0.17375692446911922	0.3482898417537648	0.30453833039291117	0.17341490338420515	
1920000	-9849.404726701772	-9277.162583597179	-572.2421431045927	-9277.162583597179	154.13242569995816	2.9614291873621763	3.639483238983705E-4	0.39843525646862105	3.5725552362656383E-4	2.5457307472206478E-8	0.4366929049037212	-534.7529573609872	3824.938206333852	656.0988673651666	1119.9882983787727	263.8310838834672	29.4908244427497	9	19	12	29	8	0.18206179920818433	0.3335337371680306	0.3161688613777763	0.1682356022460092	
1930000	-9824.005419191339	-9266.494753875742	-557.5106653155964	-9266.494753875742	130.47472582642527	3.583760877426444	3.8132822374940605E-4	0.425882491959376	3.824215247957316E-4	3.407140595813955E-8	0.4863438461911098	-518.7782386863711	6602.08435380472	416.2484622325945	873.663052196788	323.35311487792836	9.702204777221386	8	12	19	29	9	0.18206179920818433	0.3335337371680306	0.3161688613777763	0.1682356022460092	
1940000	-9874.173645610155	-9265.812418120626	-608.3612274895297	-9265.812418120626	165.55392811624534	3.93221258119956	2.4576038731747446E-4	0.4245336447845666	2.459953466098802E-4	1.1760427449287293E-8	0.44298389148008505	-567.6297430541701	13217.943892756968	2955.7480259022705	567.3989462100909	438.3629073728333	19.601398274251764	5	16	17	30	9	0.18206179920818433	0.34271219752543725	0.30087629135026284	0.17434971191611598	
1950000	-9837.831689337048	-9255.911307946195	-581.9203813908529	-9255.911307946195	125.83180165475173	3.93221258119956	3.64422717108152E-4	0.5281811536440774	3.545596970692273E-4	3.969686270370613E-8	0.5464607763179562	-539.97678245513	9427.867863291933	11691.01628775825	788.8544605822046	235.45845336025891	14.068676640531503	4	2	36	30	5	0.18206179920818433	0.33403373554294946	0.3095547533327506	0.17434971191611598	
1960000	-9901.86652940393	-9283.456570147591	-618.4099592563384	-9283.456570147591	236.62164166211224	3.847738399297742	2.2384956508592513E-4	0.43877034655048297	2.0782790851472369E-4	8.30202168489446E-9	0.4285555171874546	-576.275466078735	10849.25892554136	11317.513797859498	663.7491907669664	353.3313387819906	30.790062982758368	2	6	37	25	7	0.18880025030203104	0.33829953107933486	0.3028163022389039	0.17008391637973058	
1970000	-9884.14908641505	-9270.386409039476	-613.7626773755735	-9270.386409039476	203.25105720541663	3.5394036154235184	2.2938104281852254E-4	0.3837728430808935	2.2860810230022682E-4	6.7828255505719334E-9	0.37076849851242	-574.9049324462718	7769.77247186637	915.3861901265874	630.2412242128935	489.7287648009843	36.502434256911556	10	20	20	18	9	0.19338941305335952	0.3337103683280064	0.3028163022389039	0.17008391637973058	
1980000	-9870.72880759191	-9252.087007331347	-618.6418002605632	-9252.087007331347	233.9818826703306	3.8504957531014252	2.1300964236417754E-4	0.5076653850529835	2.1293553837871445E-4	1.108038260571589E-8	0.5170129314201694	-580.9468365730027	6015.112209851515	1018.9807815758727	540.7261011939206	218.27927673449074	44.39847208477823	10	38	1	19	9	0.19338941305335952	0.3337103683280064	0.3028163022389039	0.17008391637973058	
1990000	-9874.444800381503	-9258.679696726404	-615.7651036551	-9258.679696726404	228.48152998490747	3.5076095728091876	1.9853231369802902E-4	0.5133750248607784	1.8960289242048444E-4	8.942389609119316E-9	0.4961673599540646	-578.8644430504867	10566.79307260165	750.0054639277824	541.8595405149943	48.114851114203276	19.796408589329495	12	37	20	1	7	0.17535094318727373	0.3370908134735204	0.31747432695947564	0.17008391637973058	
2000000	-9858.659005408641	-9272.76160087077	-585.8974045378708	-9272.76160087077	144.4294338166029	3.4994922990755355	2.606477753056143E-4	0.3237428541244497	2.6147421590120033E-4	7.329365105519998E-9	0.3272959468021929	-552.0642049771283	7623.300502357761	450.57972420392827	320.8681619090262	16.946056834511534	14.298916128735454	8	52	10	1	6	0.17535094318727373	0.3410523816657635	0.31033428171513067	0.17326239343183245	
2010000	-9886.015874673405	-9256.553825890998	-629.4620487824068	-9256.553825890998	268.5473476432346	3.5451380484242114	1.4716595207786746E-4	0.39581330177364604	1.509979791176856E-4	4.216263040982214E-9	0.43679555426528677	-590.3114090545904	9379.478899576936	768.4578825194798	688.2661823851339	449.37869271922654	30.99141381851703	8	54	7	1	7	0.17535094318727373	0.35301823720961856	0.2983684261712756	0.17326239343183245	
2020000	-9863.08404150921	-9260.493227360503	-602.5908141487075	-9260.493227360503	206.68487176493133	3.9316710322239254	2.0166197375307885E-4	0.43072018833362896	2.223090697158218E-4	1.1115651857966933E-8	0.504637368064254	-564.27540832467	6042.7239564034135	654.3079219685293	772.170621833503	330.0654484980845	41.99374624222345	8	3	46	12	8	0.17535094318727373	0.35301823720961856	0.2983684261712756	0.17326239343183245	
2030000	-9846.987390597029	-9264.245443550084	-582.7419470469446	-9264.245443550084	145.6642243782933	3.7904990715106806	2.4724454266701997E-4	0.4129851907195683	2.767223312416876E-4	1.287811211174069E-8	0.4399194409429188	-544.9951497509119	4646.838086428949	383.1426297414291	648.8291074010682	396.222125731063	19.95064018326685	8	11	19	32	7	0.18386216537053135	0.35301823720961856	0.2984496110011746	0.1646699864186758	
2040000	-9838.77430264679	-9256.235194206085	-582.5391084407057	-9256.235194206085	141.68658666991382	3.7904990715106806	2.7326963669807027E-4	0.5140634929063265	3.1237747365732416E-4	2.5175533426028565E-8	0.5430607111767681	-542.822888485775	6714.420402535698	2608.614609325603	1080.9679685950828	298.2635642424144	24.24896734911871	6	3	24	36	8	0.17751570530266256	0.3430650818248562	0.30554991524729935	0.17386929762518225	
2050000	-9860.826973877338	-9276.841268307657	-583.9857055696814	-9276.841268307657	154.5641649218538	3.791728777771098	2.64744500365738E-4	0.440267710331232	3.00902299005728E-4	1.721154015671272E-8	0.462100289521148	-545.9050495649617	7475.383802418092	2628.516290547189	473.0080087428342	146.63834801222183	38.32271170954176	5	7	45	13	7	0.17751570530266256	0.3430650818248562	0.3077511177360026	0.17166809513647896	
2060000	-9860.821732671819	-9272.073848890566	-588.7478837812517	-9272.073848890566	141.41644043354228	3.8352218245451395	2.970575091235958E-4	0.330221531775979	3.0217093719970574E-4	1.23900777960647E-8	0.372716785090483	-552.1161017015385	6499.699553011948	1410.566564030755	437.84961724036566	142.41996530480412	30.85216866381545	6	18	29	16	8	0.17751570530266256	0.3430650818248562	0.3077511177360026	0.17166809513647896	
2070000	-9871.2605112071	-9267.293173862092	-603.9673373450069	-9267.293173862092	149.01278698143133	4.053798828193344	2.642426140902994E-4	0.44556461732355057	2.732718951826532E-4	1.968954949512864E-8	0.5203112779088063	-561.2107563431554	17060.515160499213	5554.976950078983	1871.0716885809857	383.60104046829	28.450462125213285	5	3	18	43	8	0.18484388978774313	0.3318404371564079	0.29628670633264464	0.18702896672320465	
2080000	-9863.677277236635	-9261.549448737484	-602.127828499151	-9261.549448737484	187.61490238405932	4.193898745633911	2.561511171639601E-4	0.3792716321321108	2.6440307621209037E-4	1.4807475048017951E-8	0.4526268105377294	-563.0761213130243	7048.174794582485	2319.4327182895354	1070.993328963369	237.90631996895019	25.101619844116932	8	8	20	35	6	0.18484388978774313	0.32768837185174704	0.31085785522941956	0.1766098831310906	
2090000	-9853.917802545262	-9255.661325820976	-598.256476724285	-9255.661325820976	174.69313598418194	4.193898745633911	2.8352431627395375E-4	0.4735804410158185	2.868832395557161E-4	2.715488636370922E-8	0.564086588670646	-557.7809444484326	952.490938075344	4206.965431321576	1219.713918168306	356.0132159233514	24.511226206042306	1	8	32	28	8	0.1950795810885902	0.3265321263451704	0.31085785522941956	0.16753043733682016	
2100000	-9888.958902228029	-9248.11545794816	-640.8434442798683	-9248.11545794816	294.8400701410472	3.841233499232809	1.482737597073507E-4	0.43285903837705164	1.5789408238425334E-4	6.066981646254834E-9	0.5112088132543251	-599.9060507581262	9488.049513210104	1827.6917570624546	1861.2877949756655	373.0299013324892	53.19170872878796	8	13	19	31	6	0.1950795810885902	0.3265321263451704	0.31085785522941956	0.16753043733682016	
2110000	-9882.688827096332	-9262.902815018715	-619.7860120776177	-9262.902815018715	198.28251957940358	3.605519547192817	1.9543308070493073E-4	0.3899969636364513	1.9906593169323632E-4	6.918930168444692E-9	0.4209038135625409	-577.3576274206386	9668.98196878594	11167.014032281115	1748.4433323024948	327.3448003155552	41.92798915572472	1	6	29	33	8	0.18043038256872473	0.3411813248650359	0.31085785522941956	0.16753043733682016	
2120000	-9899.14267104762	-9260.83228993133	-638.3103811162902	-9260.83228993133	303.82957520981256	3.605519547192817	1.5707739162115623E-4	0.461693068833538	1.5704021792735444E-4	4.454217386439445E-9	0.4366308011414847	-595.6798851921652	23171.33163027847	1348.7113267640548	1651.9196150591497	443.8813655694864	57.63171885159661	7	25	7	30	8	0.18458286968360613	0.3411813248650359	0.31085785522941956	0.16337795022193877	
2130000	-9907.186176081985	-9260.269447232822	-646.9167288491618	-9260.269447232822	300.4272137767839	3.605519547192817	1.6669137918110948E-4	0.43616680719047546	1.5848797572190897E-4	4.9120446910471055E-9	0.44043597730655865	-604.0666244142568	23886.61141469685	2012.3929819050188	1927.0439412356202	432.5406715540428	60.01669228166095	6	13	25	26	7	0.18458286968360613	0.34635786058641865	0.3083954687250286	0.16066380100494695	
2140000	-9939.565803714111	-9262.860682091501	-676.7051216226091	-9262.860682091501	412.33630023942385	3.935052412188602	1.0637446996923255E-4	0.45566810615056147	1.0516524420286519E-4	2.0701838587130677E-9	0.4406409244787866	-633.4112390477908	17380.92604564815	4278.200097392045	1631.650588201701	742.3399461916678	72.27454996930842	11	9	25	25	7	0.18632246899926275	0.33132830292952226	0.3083954687250286	0.1739537593461867	
2150000	-10019.482927587589	-9261.076692956574	-758.4062346310147	-9261.076692956574	1053.919576802271	3.489289862828134	3.875712344311609E-5	0.5063376614097889	3.734193281651655E-5	3.51020828690973E-10	0.5155772147190653	-710.1633250178414	80697.94595235513	10453.947051332048	3189.0985598569887	1167.4485433593265	238.16081895208757	7	22	38	2	8	0.19214084738967185	0.33132830292952226	0.3083954687250286	0.1681353809557776	
2160000	-10122.187440697358	-9285.253717435442	-836.933723261917	-9285.253717435442	4079.9494154261756	3.582648814127735	1.2874947073504187E-5	0.46374820068661904	1.3433614284189496E-5	4.601822538144191E-11	0.49645565433916444	-782.5025919644563	367701.0822288093	32906.364349510666	2883.8843626624493	4388.609442591638	929.2184699268659	2	36	16	17	6	0.20454325830792813	0.31725760926737295	0.30135139847074416	0.17684773395395506	
2170000	-10022.306872176558	-9256.081528638571	-766.2253435379864	-9256.081528638571	1782.6068141334679	3.7771818811908306	3.404434675946158E-5	0.4673457995104312	3.516090798498511E-5	2.9518825729382873E-10	0.5074973849721659	-718.7529971796192	58337.645767794114	10061.359385145559	2679.1478413391446	1170.5751420740137	306.9894717712763	5	31	10	22	9	0.20454325830792813	0.32621805232050394	0.30135139847074416	0.16788729090082405	
2180000	-9920.11163542788	-9261.01822976689	-659.0934056609893	-9261.01822976689	344.4522257183542	3.583504764504869	1.3310043209911114E-4	0.42350207803752615	1.3648812957177753E-4	3.2867014321581E-9	0.4311478191727985	-617.0926098703538	7372.002354164528	2146.8389171572335	3223.644588185914	581.3595658143208	65.64721261083359	10	12	16	32	7	0.1832524428583293	0.324507670502753	0.32435259573809394	0.16788729090082405	
2190000	-9948.596774038042	-9271.62787112737	-676.9689029106727	-9271.62787112737	427.8190427105941	3.8908900065096192	1.0009760980443943E-4	0.37686948929871056	1.0307864484223002E-4	1.517907832515061E-9	0.393013837861561	-633.1989306636706	10682.218357819882	11915.577176013732	2767.666968598165	517.5325815301773	108.92896352968141	8	2	28	32	7	0.18174850293385963	0.3399058498865997	0.3063573240235275	0.1719883231560134	
2200000	-9926.47680570669	-9283.206524573388	-643.2702811333021	-9283.206524573388	320.30971586066534	3.8158183670973935	1.82349324870554E-4	0.4094012405197397	1.787807110996141E-4	5.487587798682383E-9	0.4039603702182729	-602.2726080342443	3290.2359333268196	5233.119995513211	2362.8606831098627	439.1195096741668	64.14815920902808	1	17	17	35	7	0.19217350064302494	0.3399058498865997	0.29593232631436217	0.1719883231560134	
2210000	-9910.014256243678	-9253.344003315431	-656.6702529282471	-9253.344003315431	350.32097113117646	3.8158183670973935	1.486429041618537E-4	0.5599746594983378	1.4325975457209515E-4	5.974665523343573E-9	0.545730969893613	-613.7700422088827	7166.418055662616	9236.68794056753	1675.0248220212695	446.45148918299964	90.9274500205374	3	12	25	29	8	0.18364901403026732	0.34843033649935734	0.29593232631436217	0.1719883231560134	
2220000	-9847.7676013826	-9255.591652906278	-592.1759484763224	-9255.591652906278	154.22211073384221	3.732336975984354	2.89104846533E-4	0.5159680776434985	2.991455105146563E-4	1.8407229721154283E-8	0.47065666708852394	-553.006321748169	7646.351409801053	1007.8942227550747	1083.8212058616616	240.72817536814273	23.817852506977914	8	9	20	32	8	0.18364901403026732	0.3415698365965855	0.29593232631436217	0.1788488230587852	
2230000	-9851.28232904845	-9257.232717754267	-594.0496112941829	-9257.232717754267	140.9000157571451	3.732336975984354	2.8660542645759623E-4	0.4922704284768028	2.8438070131953916E-4	1.9283295426510622E-8	0.4903464432906022	-554.2538323115447	3335.0172250063033	714.9454382091171	2292.52372176536	213.6039683985545	20.76770874433502	11	24	2	39	1	0.18364901403026732	0.3415698365965855	0.29593232631436217	0.1788488230587852	
2240000	-9848.78684089305	-9265.339701469882	-583.4471394231684	-9265.339701469882	136.43624769221378	3.732336975984354	3.178660806528947E-4	0.48038878383364897	3.209417774846385E-4	2.397151230577621E-8	0.49834656174685626	-545.0747550817237	3023.4080056906896	545.2848339889806	923.9547351913118	101.4851372065402	240.08512207190722	13	18	10	19	17	0.19238073727003732	0.3415698365965855	0.29593232631436217	0.17011709981901518	
2250000	-9854.010275881672	-9266.786455947724	-587.2238199339474	-9266.786455947724	146.70529781005652	3.5901117839595584	3.1654161440542074E-4	0.4843913303032517	3.225834587376881E-4	2.5853680673307008E-8	0.4989125425460269	-547.8761896509616	6448.247427135678	988.0432437842658	1079.0370615255154	134.71385607706802	193.9494921538242	6	20	14	9	28	0.2081602602316493	0.32579031363497357	0.29593232631436217	0.17011709981901518	
2260000	-9822.104924413286	-9257.920286310975	-564.1846381023115	-9257.920286310975	112.98849712147424	3.5901117839595584	4.277619961566206E-4	0.4817591158036398	4.4138296494870285E-4	4.290227609760766E-8	0.48634072039058174	-527.3019748099283	2396.4823050444747	447.81058474751416	762.626505620582	283.60758729829064	132.20288068262494	12	13	12	11	29	0.19576823430265752	0.32579031363497357	0.29593232631436217	0.18250912574800696	
2270000	-9809.722516785807	-9261.033580870186	-548.688935915621	-9261.033580870186	97.80647291184377	3.5576098057459884	4.2276439898897067E-4	0.4798408579980682	4.176189745313612E-4	2.9607859156991192E-8	0.4209923214587033	-508.5904288485247	1888.4348238719297	3181.538003224603	226.76266927353024	661.9404900759284	110.68894577509172	7	6	24	7	33	0.18639268870699172	0.33516585923063935	0.31225771638099153	0.16618373568137762	
2280000	-9837.692099913105	-9260.8723734526	-576.8197264605055	-9260.8723734526	201.8922515116862	3.5576098057459884	2.9362022321340715E-4	0.47819719370890235	2.857164255862178E-4	1.6758717647791413E-8	0.4448564009357422	-540.0425332230737	2513.705934192115	367.04189708191365	205.8204708112078	519.0824627411658	117.18370053113189	11	3	14	21	28	0.18639268870699172	0.3307105450103164	0.29689277680866055	0.1860039894740316	
2290000	-9843.71882459952	-9273.173482956847	-570.5453416426741	-9273.173482956847	158.38411552536596	3.5576098057459884	3.9302015353283776E-4	0.5009207368563358	3.9961703882289136E-4	3.3789745726290414E-8	0.4538246270136154	-531.2047832583339	9095.298161289873	924.0954190634685	348.2640697986767	458.85103763967027	111.52878249838459	3	14	4	23	33	0.18639268870699172	0.3364831203980323	0.29112020142094464	0.1860039894740316	
2300000	-9836.514790193449	-9278.607833141501	-557.9069570519479	-9278.607833141501	98.19299912845185	3.5576098057459884	4.5527287514276224E-4	0.5376318317000002	4.343629033621867E-4	8.06022456387054E-8	0.626535236023288	-514.4390884476303	3776.6070520155677	7956.489769965696	464.93187836259017	1043.8099574059324	126.81328806274345	4	3	25	8	37	0.1760418868259826	0.34263008650120824	0.29026280844607	0.1910652182267394	
2310000	-9838.03272639353	-9275.613231057108	-562.4194953364218	-9275.613231057108	103.47641450292927	3.5576098057459884	4.7632081665839127E-4	0.5008155283742358	4.6343818453199563E-4	7.024172568792395E-8	0.5596031692731005	-521.9214114397851	5333.642941126261	797.1824119699962	663.6561374044171	1168.4218141599004	105.2875766920501	7	6	27	3	34	0.18725596248286283	0.31575835760431775	0.3198576696324849	0.17712801028033473	
2320000	-9834.459275264237	-9266.701066992546	-567.7582082716913	-9266.701066992546	126.84982891727864	3.9795342269700513	5.120113148419906E-4	0.5571067910811368	4.5943699869370783E-4	6.029188101346932E-8	0.5283338069433949	-530.6316776952594	2833.69379792313	520.6587182206217	336.9512451096442	421.4678193232146	183.72963163879487	12	29	2	5	29	0.19065008878338138	0.32813800359738937	0.3040838973388947	0.17712801028033473	
2330000	-9841.597872697139	-9252.409095767927	-589.1887769292109	-9252.409095767927	166.41921238143044	4.065271771709216	3.483940169744631E-4	0.5667620048988143	2.875745004013997E-4	3.215386383878475E-8	0.5951642850878214	-550.697555941888	5120.044247826452	556.3073643370855	634.7382029955061	182.41392909299785	226.24288772804667	8	24	15	7	23	0.19065008878338138	0.32813800359738937	0.3040838973388947	0.17712801028033473	
2340000	-9860.739718024728	-9245.592483988437	-615.1472340362905	-9245.592483988437	203.7998106658147	3.932944602812967	2.8608365265433175E-4	0.5343708796321038	2.64747584222432E-4	1.7117825579791113E-8	0.500783975610763	-576.012121578976	7725.186914547414	815.446512406659	967.8307591208373	240.088886242815	31.746274993304212	12	29	6	28	2	0.1911860101437209	0.33342161651726543	0.3040838973388947	0.17130847600011917	
2350000	-9872.424066335849	-9271.983067907375	-600.4409984284745	-9271.983067907375	200.65047245062908	4.062184242211085	2.681946500086527E-4	0.39396290923451205	2.8072283853849186E-4	1.073853293535953E-8	0.3612300438455047	-562.39138514695	5608.914653240183	846.0005990300622	704.2074319906047	282.747235272633	121.04183689447065	13	23	5	27	9	0.18172031465138516	0.3457272431834422	0.3040838973388947	0.16846854482627815	
2360000	-9839.419000881295	-9249.381704460355	-590.0372964209406	-9249.381704460355	118.73285703557265	3.7434617352248263	2.965553460574983E-4	0.49226032499454736	3.134697192561157E-4	2.245513673295168E-8	0.4807630235250789	-551.2034764511423	5123.375691718439	2836.728207370048	790.1966215496428	279.46714946059365	5.4283114273333375	6	7	28	30	6	0.18172031465138516	0.3457272431834422	0.3040838973388947	0.16846854482627815	
2370000	-9890.304093427441	-9265.28589107698	-625.018202350462	-9265.28589107698	220.82458686247006	4.0855234484566045	1.9732658394260459E-4	0.3838036774642679	2.0198778422786062E-4	6.37795157136182E-9	0.39620198382330923	-581.8145160887951	13444.157012403812	16887.721991224174	1234.1514042629833	303.5343860724813	14.858881234991605	1	7	38	24	7	0.18246176528222735	0.3387245718626794	0.3110865686596575	0.16772709419543597	
2380000	-9863.653308248951	-9260.732361017741	-602.9209472312102	-9260.732361017741	168.33050111128804	3.8829323473931936	2.3906175683609574E-4	0.5168336574004109	2.3206417116338377E-4	1.2302912798106812E-8	0.47789713628771496	-561.5337928818071	3952.212478781549	7367.146289860781	1013.9934856957085	447.28644513043236	13.24036120075727	3	4	37	26	7	0.1835202427767714	0.34063622659842285	0.3031945017097815	0.17264902891502448	
2390000	-9859.256092181988	-9276.720527820255	-582.5355643617338	-9276.720527820255	142.7952003291516	3.871052505851708	3.042038816712663E-4	0.4299415493573667	3.0989836759067726E-4	1.5285986991069792E-8	0.4121886964932948	-543.0222556157228	3298.7321102835194	5872.597556619843	729.3745530604194	269.41639667346027	17.61199418060791	4	1	40	25	7	0.1835202427767714	0.3484476326333667	0.3031945017097815	0.16483762288008064	
2400000	-9865.609217616968	-9264.276805224285	-601.3324123926827	-9264.276805224285	209.97491988912535	3.9191380098452684	2.5010277154021614E-4	0.4691605798534774	2.4704080435448137E-4	1.1389063522758198E-8	0.43178419786010797	-560.5179299107776	4087.6849853062404	8861.167539353144	827.9331454921053	226.31053612687265	35.101530501816	3	2	47	19	6	0.1835202427767714	0.330901935424942	0.31735195311805964	0.1682258686802272	
2410000	-9897.767218199353	-9267.017083120563	-630.7501350787899	-9267.017083120563	216.86040565667943	3.575831041604837	1.8102289430227644E-4	0.5467333105169934	1.9282854766343146E-4	8.843521620876236E-9	0.5171146874931939	-590.3343251673579	7649.974899698593	4563.831414309401	624.6669823146838	325.328921401833	65.86453050352885	5	8	42	14	8	0.1835202427767714	0.330901935424942	0.31735195311805964	0.1682258686802272	
2420000	-9926.845885763947	-9268.906699598148	-657.9391861657992	-9268.906699598148	347.0586666870321	3.658734644927556	1.164904770596158E-4	0.5241121761492655	1.3044715236494242E-4	3.8175045889367454E-9	0.4883475770316962	-610.2344532393158	26686.68711750573	36081.60410628973	1259.2591106802063	1100.8242261330013	54.4921550478643	4	2	26	38	7	0.1835202427767714	0.330901935424942	0.31735195311805964	0.1682258686802272	
2430000	-9977.854057981254	-9269.137735100509	-708.7163228807467	-9269.137735100509	612.7431825046516	3.658734644927556	6.766726304264597E-5	0.49179139975682457	7.137842964028694E-5	1.2149151485072795E-9	0.505946330872335	-661.5086817776155	58753.14716300131	3554.428092164042	2781.5931124303324	1593.3364956084038	141.08987067151173	5	2	42	21	7	0.1835202427767714	0.330901935424942	0.31735195311805964	0.1682258686802272	
2440000	-9945.622367175449	-9274.003107267172	-671.6192599082763	-9274.003107267172	333.5744263850514	3.658734644927556	1.172025216538072E-4	0.49505548981632175	1.2082632290620816E-4	2.9591853816549734E-9	0.4688251863868899	-624.4782909884534	87558.44415634635	14951.886966114127	1346.0935928303252	585.0615929119101	130.9703198761082	5	2	45	18	7	0.1899104629572754	0.3515696742490005	0.2942648797849579	0.16425498300876645	
2450000	-9857.805707997635	-9259.895179436438	-597.9105285611971	-9259.895179436438	160.9047001266941	3.658734644927556	2.8617378565513033E-4	0.394129342313589	2.893248189794293E-4	1.2219925650723287E-8	0.4012677805595564	-560.2333977176851	3886.7970635014553	1004.5782653596505	1064.538335613185	295.95538533488633	22.023956745830144	12	8	19	32	6	0.1869501900524658	0.35679209967725517	0.29257618256058104	0.16368152770969824	
2460000	-9849.11507409906	-9264.226423825941	-584.8886502731192	-9264.226423825941	126.06427477902362	3.7742849603842665	3.0872404942109696E-4	0.531307925810968	3.3770768549782595E-4	3.38978017593497E-8	0.5566789201910386	-546.4357009554476	6682.059343773557	1365.0161051004325	692.5034776585824	247.30482021329908	15.566256162125212	5	4	34	28	6	0.1826323318681406	0.33268601317743796	0.3210001272447235	0.16368152770969824	
2470000	-9936.087921331131	-9261.347027401032	-674.7408939300988	-9261.347027401032	492.6908517323858	3.740998345885642	8.704401390693595E-5	0.4606738006241493	9.117933377809261E-5	1.7210318595034571E-9	0.47076128534026696	-627.3718926816077	44979.48775925834	1189.3856462949066	4059.3965960810265	746.9023624867302	101.5524536328744	7	23	13	27	7	0.17726909385611442	0.33470504029356296	0.3189811001285985	0.16904476572172442	
2480000	-9945.60196091974	-9278.077487445249	-667.5244734744892	-9278.077487445249	493.0191239247198	4.004920304893037	1.0494012305701493E-4	0.4087976348271698	1.1013548850595578E-4	1.7854676106311024E-9	0.40402357582106596	-624.3964420803724	14060.557195366004	1546.6772150449394	2630.3325122033348	590.1372941745149	190.73464961726373	8	18	16	27	8	0.17577704795250934	0.3439252248811837	0.29781836242543264	0.1824793647408746	
2490000	-9941.90498293456	-9270.7539247561	-671.1510581784596	-9270.7539247561	332.5993169784582	3.6237743234296174	1.2506194385963494E-4	0.47682595343209955	1.192559660463893E-4	2.893994183725352E-9	0.44287838432963106	-627.4517044237876	20289.434451691264	2324.267450372874	1271.0810366356957	1157.1349562320934	166.03838168078843	4	32	18	16	7	0.18154136954803354	0.3439252248811837	0.29781836242543264	0.1767150431453504	
2500000	-9869.947067461126	-9263.176788064071	-606.7702793970553	-9263.176788064071	189.03983319105475	3.6237743234296174	2.469458381041815E-4	0.5428375438572608	2.3325473158559637E-4	1.3483655370726018E-8	0.504117936463902	-570.0611389200162	8269.558304768605	831.1228239631329	475.0737323700821	61.04386580985087	26.956868927668935	6	35	28	5	3	0.186066079790353	0.3409542631119218	0.30143643730694836	0.17154321979077714	
2510000	-9884.004570056086	-9260.970659494373	-623.0339105617128	-9260.970659494373	174.67344391799688	3.6237743234296174	2.2532262836602913E-4	0.483673697536374	2.3705733280530642E-4	1.0456192468958894E-8	0.46163104363935037	-581.4339145599346	10497.158489739679	1682.5781584010635	2072.632639146716	437.86407182154886	49.02532958924486	5	29	1	35	7	0.186066079790353	0.32680994663771634	0.3155807537811538	0.17154321979077714	
2520000	-9864.47610415809	-9254.149437546537	-610.3266666115532	-9254.149437546537	223.13545097174318	3.3142260927409377	2.3425202539776354E-4	0.47763181671986416	2.427200079853857E-4	1.2399834894879266E-8	0.4612010646120377	-568.253582226982	43792.87398964989	842.1729254283586	696.3288317450146	331.3541773520723	64.98672954864112	4	21	21	24	7	0.186066079790353	0.32680994663771634	0.3155807537811538	0.17154321979077714	
2530000	-9944.073465764903	-9258.945454397983	-685.1280113669192	-9258.945454397983	445.29517558064776	3.3142260927409377	8.943440983620207E-5	0.5047730567193606	9.417571175333449E-5	1.6608154833757557E-9	0.45761239742882887	-640.8504383573053	45304.63992748521	2624.6807627233657	726.2430122856539	757.395401641564	132.63439780482486	4	47	8	14	4	0.17547045800792177	0.3374055684201476	0.3155807537811538	0.17154321979077714	
2540000	-9909.81677662462	-9276.920715473121	-632.8960611514988	-9276.920715473121	300.49738870036725	3.793629851491713	1.7988794446055338E-4	0.3943984353104777	1.733934448666318E-4	5.827153607753612E-9	0.43546153746837046	-593.6334230413951	5666.294637519895	1423.3728273479082	474.13317925631867	681.5398378461765	42.327190868849506	11	37	15	6	8	0.1759334604087898	0.3369425660192796	0.3155807537811538	0.17154321979077714	
2550000	-9898.010223699262	-9266.601431643106	-631.4087920561567	-9266.601431643106	259.2563484707284	3.8353464495798595	1.6677500871884357E-4	0.5132651479203867	1.6881427837273235E-4	6.4084595938961775E-9	0.4826603342175233	-591.400789650796	9759.53604769351	987.2644930139852	780.8952077036242	383.5896033773145	135.90103207280475	6	34	11	19	7	0.18228282952625324	0.3305931969018161	0.3155807537811538	0.17154321979077714	
2560000	-9913.770116073149	-9267.239976179024	-646.5301398941255	-9267.239976179024	349.84897037079406	3.8353464495798595	1.450330507101378E-4	0.5615893991541181	1.386101371943845E-4	5.508004177960459E-9	0.5354530237624151	-604.430108712357	15398.467986534097	1262.4851007422758	1060.711830969151	654.3558436896218	81.37107707422658	7	26	17	20	7	0.18228282952625324	0.3305931969018161	0.3155807537811538	0.17154321979077714	
2570000	-9900.524924498615	-9257.836185360313	-642.6887391383019	-9257.836185360313	311.8878829579602	3.8353464495798595	1.7417716585686432E-4	0.5329654989457908	1.5958671393340965E-4	8.737815822898114E-9	0.5753029793917316	-599.3556368148339	31931.941977329345	2679.084375359207	1066.3518481460821	485.24237741836737	68.50680846706774	4	2	41	22	8	0.1966591333173633	0.3306933946017189	0.30039283694353563	0.17225463513738243	
2580000	-9915.016108057214	-9270.814897172015	-644.2012108851991	-9270.814897172015	287.2396071949822	3.8353464495798595	1.6746087639567882E-4	0.33501925051535786	1.7167319741161002E-4	2.5906156928197362E-9	0.30582913326308336	-605.5347241490575	8100.02657539564	1317.5196300796467	280.7904593332055	424.12476746590147	76.1648559638644	9	31	3	29	5	0.18910259689162917	0.3446507064399003	0.2954657542972403	0.1707809423712305	
2590000	-9909.193189459686	-9271.13317104203	-638.0600184176551	-9271.13317104203	347.8310347484491	3.545158953308453	1.9753860685414097E-4	0.5801461446636762	1.7717772628594137E-4	9.181134899650173E-9	0.5120732904434632	-595.8182191362034	9089.105428681201	1251.6487100005172	253.966345810719	844.5708549851456	343.6092781225104	8	37	16	10	6	0.18910259689162917	0.3312254111778442	0.30129958463773027	0.17837240729279663	
2600000	-9916.566185874086	-9248.178243585298	-668.3879422887869	-9248.178243585298	495.6354441288614	3.545158953308453	1.1288781983390066E-4	0.5515200068416025	1.0975318657705726E-4	2.78849570799683E-9	0.4961540702325468	-626.2881750636305	20292.718241811104	2974.6164632873833	575.270338714466	485.5114711472072	53.026150441882415	8	34	21	8	6	0.1890425040120456	0.3312254111778442	0.30135967751731385	0.17837240729279663	
2610000	-9900.488752927124	-9260.391005773017	-640.0977471541071	-9260.391005773017	378.59082821670467	4.11116394666839	1.6526641982746342E-4	0.5174858588015904	1.5752760684397763E-4	5.6246764159529666E-9	0.4841564106832418	-595.1375826440594	13685.479623634594	1536.2663439345924	5054.972183786768	371.45329442840153	58.92259416064395	13	18	6	35	5	0.1890425040120456	0.33292532644888584	0.30135967751731385	0.176672492021755	
2620000	-9885.313699058712	-9265.37476733184	-619.938931726873	-9265.37476733184	318.5136565580862	3.876619059803859	1.7660861644485613E-4	0.38756829796871267	1.7369662585574002E-4	5.567747654079884E-9	0.42401654698861646	-576.9464666039297	17199.539361755633	810.9295724227246	2337.0829647535597	253.95344951155047	129.35213254233338	6	25	9	29	8	0.18657328501621226	0.3372515097420703	0.2970334942241294	0.17914171101758833	
2630000	-9926.654123393271	-9276.130317257775	-650.5238061354954	-9276.130317257775	391.6858863405012	3.6798447974127657	1.3683524021145774E-4	0.41696627573641604	1.3589819441455137E-4	3.5009776888629214E-9	0.4339882052281402	-609.8914560064189	5342.040206341511	2594.3142447693676	2157.0633799549882	505.5853949485316	78.47057436789353	8	5	27	30	7	0.18657328501621226	0.34005690861552257	0.2970334942241294	0.17633631214413606	
2640000	-9864.106599498578	-9253.605008502604	-610.5015909959743	-9253.605008502604	196.53783436268768	3.6798447974127657	2.688883387845046E-4	0.482056964044225	2.7595608433831335E-4	1.5933796628881448E-8	0.461422977691589	-571.5874783256041	3639.621533134431	1190.0973261028644	1871.6749995230261	165.9270718940668	93.86731848916571	9	25	5	30	8	0.18759006867030983	0.34615092126484187	0.2983945754805375	0.16786443458431108	
2650000	-9910.951601598126	-9278.783028372125	-632.1685732260007	-9278.783028372125	221.41613890168122	4.073343274419037	1.9983290861212162E-4	0.35463486560880414	1.9556861176236429E-4	4.150234995038718E-9	0.3345627884082132	-590.9222780235032	6307.617856911245	2589.082638311133	3971.4938401081586	257.9600222829945	40.41814993511024	9	12	17	31	8	0.18759006867030983	0.34615092126484187	0.2983945754805375	0.16786443458431108	
2660000	-9905.971661672793	-9276.020715268787	-629.9509464040062	-9276.020715268787	287.03521157661703	3.5877596582393254	1.7101138525500256E-4	0.37175403534484336	1.6648500862386157E-4	4.161710882090976E-9	0.4016894056816008	-586.210104645861	19184.089767204896	1161.9047925918976	3414.7641194648454	274.01337016407217	92.12608379460599	5	18	14	33	7	0.1969875154836333	0.33675347445151843	0.2983945754805375	0.16786443458431108	
2670000	-9917.923261278054	-9257.185977615469	-660.7372836625855	-9257.185977615469	546.835794951472	3.711374314258937	1.2500457084783548E-4	0.492120808993586	1.2426247422640666E-4	4.125704512789778E-9	0.5100522730046035	-618.6662494002935	17707.996542289413	2523.352606325165	279.7542728707071	572.3709160872386	64.20623605514736	7	35	19	11	5	0.1969875154836333	0.33675347445151843	0.2983945754805375	0.16786443458431108	
2680000	-9862.427462240961	-9267.684439542767	-594.743022698194	-9267.684439542767	204.56000721137738	3.711374314258937	2.78035712458147E-4	0.43558545386994496	2.8286725698345813E-4	1.5620016194197148E-8	0.45500551697382496	-558.6459987734222	2797.2077890082574	1325.3751737522803	121.37901367071265	214.6401750155824	98.40817600702263	11	27	14	16	9	0.1969875154836333	0.3362412468036003	0.2983945754805375	0.16837666223222922	
2690000	-9879.688191268688	-9254.926710903728	-624.7614803649587	-9254.926710903728	319.319152315711	3.711374314258937	1.9112413012136118E-4	0.577524576007289	1.6968664236378676E-4	8.755620575730045E-9	0.5391148906276971	-584.0750093077712	9314.927455018484	2305.406457673045	88.31173435198431	297.50722592763145	76.61758004209317	7	34	13	17	6	0.1820922128586852	0.3511365494285484	0.2983945754805375	0.16837666223222922	
2700000	-9912.498987943607	-9270.488217881688	-642.0107700619191	-9270.488217881688	372.5719034293154	3.711374314258937	1.2637128148658007E-4	0.5280152642895917	1.3185945599322523E-4	3.7101924415789584E-9	0.48346382119626435	-601.3238546914367	11064.787721631186	1945.9860478122662	183.08750179443152	361.47810589783984	267.69034100893003	10	33	15	10	9	0.1809316796705154	0.35002755581142625	0.30066410228582946	0.16837666223222922	
2710000	-9937.647769600975	-9269.2609948207	-668.3867747802758	-9269.2609948207	524.8077885887791	3.494275606668361	1.1420590851444522E-4	0.6499024627939824	1.0040835828420988E-4	3.4386725107801727E-9	0.5805442499930956	-627.7920171609808	15486.49765184827	2303.653599016294	558.4432746024629	111.38118404011043	131.3561175812882	7	33	28	5	4	0.1809316796705154	0.35002755581142625	0.30066410228582946	0.16837666223222922	
2720000	-9934.828263665926	-9259.77275105304	-675.0555126128849	-9259.77275105304	438.08713306263667	4.151537728136972	1.2110518563158323E-4	0.5660863489200618	1.0577424464537359E-4	3.635996014010929E-9	0.5757857112674939	-632.1561766877819	19992.53166862978	2989.0388334539766	512.7408140288893	356.33811678519	457.26257819750305	6	35	14	11	11	0.17240633017477383	0.3502333239879673	0.30066410228582946	0.17669624355142974	
2730000	-9919.438576267881	-9244.64357131828	-674.7950049496014	-9244.64357131828	484.64775190368414	4.191044085911947	1.1635929914991162E-4	0.56161331605889	1.0577408445962642E-4	3.3429620993909792E-9	0.5374010263165259	-635.6225319412748	11134.739955511166	1737.36526469716	473.2980680605204	73.29171990913103	100.19034373633025	12	30	29	5	1	0.18995471602233632	0.3502333239879673	0.30066410228582946	0.15914785770386725	
2740000	-9932.09477892959	-9266.687776802588	-665.4070021270014	-9266.687776802588	307.8886464721374	4.191044085911947	1.237435234825544E-4	0.3865912609191545	1.1921760980078966E-4	1.947251563953858E-9	0.37466343826979176	-623.754857740547	20848.527904888095	2089.9247383849934	1166.5836883107606	319.57076179883506	100.34941280974805	6	30	26	9	6	0.18173529001787228	0.34282168776857935	0.3162951645096814	0.15914785770386725	
2750000	-9903.425774919986	-9254.278457861355	-649.1473170586307	-9254.278457861355	327.88143463395215	3.4721685022738717	1.5284920804703634E-4	0.39437271062317203	1.4659292799807383E-4	3.309095764602436E-9	0.3951989064347033	-608.7721454723008	12151.32296899268	1688.1376691264375	989.5035843638279	443.39538621987356	55.8717864257728	10	25	14	20	8	0.18173529001787228	0.32898157818844204	0.31436330840633486	0.17491982338735113	
2760000	-9941.114796812284	-9272.375006696499	-668.7397901157859	-9272.375006696499	393.65214122471275	3.7326749337763956	1.0827542715016713E-4	0.4326967947980654	1.0464985075861232E-4	1.6201578555785024E-9	0.39732837651787	-627.5019941356535	17024.08353346029	4086.784336181179	814.3913236173858	96.72454672429707	148.38961182865347	5	26	39	2	5	0.18720555880463155	0.3371398495415057	0.29849993546742415	0.17715465618643889	
2770000	-9945.495021154153	-9272.25240748618	-673.2426136679729	-9272.25240748618	428.63511267893637	3.985340208133846	1.0524626638709602E-4	0.49524590711295663	1.133974563311921E-4	2.7601533072198504E-9	0.4784600835505834	-630.1086770748532	12288.05181470562	6659.574242236203	1468.6910723079588	434.6671355627237	302.1535409372264	12	19	4	32	10	0.18720555880463155	0.34257976451536665	0.29849993546742415	0.17171474121257796	
2780000	-9946.65489964287	-9278.424067092863	-668.2308325500079	-9278.424067092863	351.7779393357626	3.4644664733869903	1.3142179684778781E-4	0.5212792850103425	1.3111537737319284E-4	4.049185323759745E-9	0.48613550954499857	-625.3274015153586	16279.424484425728	3824.159814028994	941.2987383061509	749.5591046122494	160.54388137383387	5	32	10	21	9	0.182151331650357	0.3196557079780792	0.32647821915898617	0.17171474121257796	
2790000	-9878.64855317958	-9273.529706536305	-605.1188466432761	-9273.529706536305	229.98709850401772	3.751464350355522	2.427110215308923E-4	0.46911860711358294	2.3063675369542353E-4	1.0304276053191314E-8	0.45398967425881465	-566.5953604133992	6661.424712963255	1153.7855444932995	845.8650764405138	262.6031415541784	33.38659730201453	8	19	14	28	8	0.18122376176387744	0.3625377118535867	0.2917603365338012	0.16447818984873497	
2800000	-9896.294450663885	-9255.33161949439	-640.9628311694935	-9255.33161949439	441.057511340299	3.768446926581442	1.3270018669413538E-4	0.4699140085805981	1.3993066377822078E-4	4.3590239172066435E-9	0.47657994281325333	-599.0933837898298	11621.222925136986	1606.3959641490642	2106.24989730482	409.69653312197374	96.94707965114097	8	18	12	32	7	0.18122376176387744	0.3396816577815238	0.3076500606161297	0.17144451983846937	
2810000	-9856.398762040579	-9255.307202036493	-601.0915600040854	-9255.307202036493	195.37813923456306	3.8583241200102614	2.3009804175755887E-4	0.5055417097393599	2.415944878482378E-4	1.4067568402766812E-8	0.509838894576311	-559.4036088885628	20640.16818174559	1347.7614497495595	1252.5115781179738	228.5223407122388	113.49152134634541	4	26	6	34	7	0.18122376176387744	0.3396816577815238	0.3076500606161297	0.17144451983846937	
2820000	-9852.645949667207	-9286.533287821461	-566.1126618457454	-9286.533287821461	128.33412744060232	4.1203871276519815	3.523176727838697E-4	0.573331263414814	3.6242053287623594E-4	4.150052922587259E-8	0.574107969369789	-524.7275570083214	11820.772270822643	284.3974432454323	1075.2741214086368	175.01565365648668	30.76977470151833	6	15	17	31	8	0.20743547370010812	0.3362657136402006	0.29387235529998906	0.1624264573597026	
2830000	-9829.835791360478	-9250.15329445455	-579.6824969059275	-9250.15329445455	178.96623817711017	3.6913442984149563	2.1903652846668847E-4	0.5259896237714051	2.294987325955894E-4	1.40182205469144E-8	0.5393367234606828	-536.9500212622231	14939.932009023032	659.07444318527	1941.3343892743533	328.2580641150714	33.677182986797824	4	24	3	40	6	0.1843492273196421	0.3435065115573796	0.3095634614062615	0.16258079971671718	
2840000	-9832.304660741449	-9262.584245043194	-569.720415698255	-9262.584245043194	222.8732302911086	4.012528017201474	2.9665483756349917E-4	0.5658012803367934	2.8713095145847697E-4	3.2029669163205455E-8	0.5852063262401095	-525.6177594906407	12322.144522017648	497.78696358474735	2580.228805403989	150.38268574832443	40.85410532778001	4	24	4	38	7	0.19045639576418935	0.3308453280681014	0.31610565684630504	0.16259261932140462	
2850000	-9853.412587036126	-9269.118725176952	-584.2938618591742	-9269.118725176952	140.06100232776427	3.9125234616489073	2.766956301604731E-4	0.42989737501002545	2.853473436794238E-4	1.4854675820832948E-8	0.44915982621096573	-543.6823064677908	7578.423324345221	541.7031565951622	1646.702534437832	262.0758656066967	22.827934866304787	8	17	8	37	7	0.1959085115600873	0.3177225641922268	0.31761783571533225	0.16875108853235415	
2860000	-9852.857760254474	-9270.642007265435	-582.2157529890395	-9270.642007265435	131.54551334540864	3.8411872081483573	2.789869836888951E-4	0.5876170149214559	3.0175479678900207E-4	2.353860230964081E-8	0.5444911917438852	-541.9180011686635	6374.3741591221615	413.8147735943777	1279.9849470563215	257.9686215391947	8.504515531698598	7	17	16	30	7	0.1959085115600873	0.32621924051750933	0.3091211593900497	0.16875108853235415	
2870000	-9829.94688150292	-9267.00752141861	-562.9393600843091	-9267.00752141861	152.66538424489448	3.8411872081483573	2.7444833510618873E-4	0.512053551860601	2.823091079113976E-4	2.190812761934889E-8	0.5329470792637232	-517.7654738392365	9945.955098929777	222.99348823894076	1725.6268852291582	255.20040710887596	15.750996851405803	6	20	9	35	7	0.19102776805525568	0.32621924051750933	0.3055287836739202	0.17722420775331524	
2880000	-9855.84931185155	-9254.504402590079	-601.3449092614711	-9254.504402590079	262.35097643990713	3.3882500095565855	2.2712774137847945E-4	0.42369005779209257	2.3544760033962953E-4	1.0898424561612674E-8	0.4621844646244521	-560.5088472451511	8473.63668285883	830.8508222022226	1895.91777546856	309.8719616001996	84.578077576898	6	23	11	29	8	0.18708604834114426	0.33329946526793136	0.3055287836739202	0.1740857027170046	
2890000	-9857.40235820946	-9255.42763397143	-601.9747242380299	-9255.42763397143	260.1630093576788	3.923441704673032	2.063921977014646E-4	0.48586021234667565	2.0824694920148744E-4	1.0098371343149258E-8	0.4931235248332	-558.880928838205	22283.791084440552	590.6662034086972	1688.1108343407825	271.4028907879162	77.29957522034097	4	19	14	34	6	0.18708604834114426	0.3325787731577345	0.30572965878640773	0.17460551971471394	
2900000	-9892.96865614028	-9271.26819874815	-621.7004573921295	-9271.26819874815	292.19286753749475	3.5952890961819826	1.7063178116926016E-4	0.4450439325969543	1.7604256432752872E-4	5.217865720600123E-9	0.4262633797708129	-577.7488407045313	21479.418592725837	856.4259605664413	2711.2535865942746	273.73526872926163	96.80077847561991	5	27	3	35	7	0.20095867731936004	0.33269045744693354	0.2917453455189929	0.17460551971471394	
2910000	-9918.686868524243	-9265.45819123059	-653.2286772936536	-9265.45819123059	418.012871888222	3.5952890961819826	1.34262102831104E-4	0.6069452703617579	1.3570402518976293E-4	5.5885474055052585E-9	0.5536697849318278	-610.8493896632771	18703.50924962063	2057.02086631534	1108.9906530203066	465.9866556405293	99.87076369595474	4	28	24	16	5	0.18158643492253812	0.3413008197226228	0.3025072256401256	0.17460551971471394	
2920000	-9932.15448615268	-9271.26884478976	-660.8856413629197	-9271.26884478976	371.94489943440544	4.0146831329776225	1.2613228291461645E-4	0.4759323199686749	1.2403307453673674E-4	4.077981298424844E-9	0.5240184237402021	-615.3983093266286	46191.2951947389	1344.8496668035204	2277.7314578879327	754.5497925759179	55.65438359754926	4	10	21	34	8	0.18158643492253812	0.34662447984470357	0.2998507539193495	0.17193833131340924	
2930000	-9911.429073048406	-9248.293045661392	-663.1360273870134	-9248.293045661392	334.22061605944083	3.4567647780704376	1.474391375039276E-4	0.5956499295655399	1.3391014001861017E-4	5.059119262265155E-9	0.5283312338057892	-618.9884327811652	25451.736018461066	5315.9787032335025	1926.420533244139	473.66480998198506	87.48157406635674	4	9	33	23	8	0.18095684981771187	0.34662447984470357	0.30048033902417576	0.17193833131340924	
2940000	-9850.84835090609	-9261.312984575132	-589.5353663309585	-9261.312984575132	139.1897488364077	3.821678012283068	3.359232821579155E-4	0.5456591507381688	3.131202567300611E-4	2.782140322220414E-8	0.5267184164388061	-550.0827754974293	15463.199804127997	690.5461682392189	686.4640851121665	163.59101776496973	35.111113513835065	3	21	26	22	5	0.18095684981771187	0.34662447984470357	0.30048033902417576	0.17193833131340924	
2950000	-9886.590011187258	-9264.787740082022	-621.8022711052365	-9264.787740082022	187.66929049312452	3.5075727034307396	2.3299053406749864E-4	0.4648795021513354	2.2189496742002269E-4	9.109347588293764E-9	0.42455535704513636	-582.4645410409144	7704.9856708179	1125.4386649027824	997.1142858469167	349.43737731760007	53.8846352438462	9	22	21	18	7	0.1876990307121473	0.31348811499798257	0.32687452297646136	0.17193833131340924	
2960000	-9859.146480907692	-9259.585558097975	-599.5609228097157	-9259.585558097975	288.58809511317213	3.3759486789536566	2.8699470470356465E-4	0.565607964710853	2.705743097364852E-4	2.106537371978754E-8	0.5303661441200586	-564.1538617745728	2070.4089547895014	652.7987452974568	319.6816457496361	272.3056633992271	54.19612995980382	13	36	10	9	9	0.1876990307121473	0.32877844284000124	0.3088497847494689	0.1746727416983831	
2970000	-9880.929041657299	-9268.904000238514	-612.0250414187851	-9268.904000238514	240.76382921879505	3.8180411497951625	2.1103949218909143E-4	0.47401211279751415	2.104828721767455E-4	9.382596401249244E-9	0.4802871629135548	-570.3451069902907	24712.83049039322	812.900333652432	727.0559060866915	500.57652509527486	40.10872939377977	6	33	2	27	9	0.18028453811055586	0.3361929354415927	0.3088497847494689	0.1746727416983831	
2980000	-9885.15674908996	-9260.189977773742	-624.9667713162181	-9260.189977773742	245.27130651346852	3.535713817600921	2.0517837588236452E-4	0.43244948069133315	1.98756991969881E-4	7.808017905332688E-9	0.4415303668384165	-587.0934324540393	6328.346185019055	1300.2664723657524	392.13128487403185	327.1560879776297	28.878365073712352	10	38	12	10	7	0.17479598049143713	0.3463283871935253	0.3043771544265013	0.17449847788853678	
2990000	-9901.75505789881	-9260.382310506591	-641.3727473922194	-9260.382310506591	259.2364805593498	3.71429779346302	1.5333409660324014E-4	0.42916715508015013	1.5477778679447605E-4	4.1363839802383985E-9	0.4342443476000305	-602.3094249178044	6463.161792367362	1131.479586377323	192.78469278364886	442.5860823015975	193.35184415490687	7	36	8	17	9	0.17994411251221468	0.3463283871935253	0.2992290224057238	0.17449847788853678	
3000000	-9863.966115910394	-9249.929174149653	-614.0369417607413	-9249.929174149653	224.87428232614326	3.873946820349688	2.0738550049106432E-4	0.48130491743707926	2.0807884718489214E-4	1.0136992261707503E-8	0.48287765175063996	-576.1592929156498	6884.954109413081	1079.644877729028	382.80228397577275	274.2832244505111	37.61035389426865	9	35	26	1	6	0.18730876826826637	0.3463283871935253	0.2918643666496721	0.17449847788853678	
3010000	-9874.828390943974	-9284.282960796028	-590.5454301479464	-9284.282960796028	189.6770148716566	3.4740625887815657	2.6022290534976635E-4	0.37872767202221713	2.7908538428583014E-4	1.0850394497554286E-8	0.3780143202277015	-551.2489282835112	7053.7839887164755	774.723165857386	328.68056125252735	13.488136881068309	83.16455054015142	8	37	25	5	2	0.1736773837908281	0.35530229848851197	0.30549575112711036	0.16552456659355014	
3020000	-9885.399358525652	-9254.057292161406	-631.3420663642469	-9254.057292161406	347.4593819471013	3.6406276217200673	1.661026716467455E-4	0.4009881661000486	1.6885346681972253E-4	4.311103951296624E-9	0.38644458879200594	-591.308864678581	10183.509622596597	1561.0752792641963	447.33530821834216	563.7459462704705	91.31329099678575	7	31	29	2	8	0.18456721802784165	0.3603981136837218	0.2946059168900968	0.16042875139834029	
3030000	-9912.756122982551	-9254.825267578697	-657.9308554038552	-9254.825267578697	363.53426895854204	3.6406276217200673	1.3425894083123448E-4	0.4499304887932531	1.335940580930617E-4	4.1152989157272356E-9	0.4853420641076313	-617.4973003347397	8609.759342189338	2519.6485105076345	573.8657055051973	594.963396563567	46.45724142188843	12	21	32	5	7	0.18456721802784165	0.3582620963834021	0.2967419341904165	0.16042875139834029	
3040000	-9891.227272548278	-9255.966827886998	-635.2604446612801	-9255.966827886998	244.41078244260834	3.7482098179162535	1.9139475885824805E-4	0.46865527379392424	1.8135456797464453E-4	8.187916171188009E-9	0.4752365828425732	-595.0907696641012	8263.753999863078	1229.6588317038168	501.17085884376604	693.5651950684263	76.28731035908177	12	23	36	1	5	0.18456721802784165	0.34311905423623135	0.3152078973496438	0.15710583038628376	
3050000	-9849.932971084683	-9253.91544597058	-596.0175251141027	-9253.91544597058	139.43769009672133	3.7482098179162535	2.8176531092300946E-4	0.5066440622846669	2.860901766866914E-4	2.259987603804289E-8	0.5142899617111915	-558.8178205060105	6826.856797166325	835.684775630177	267.09377732444125	240.36286841343977	14.493078129478619	8	28	25	11	5	0.18456721802784165	0.34311905423623135	0.3152078973496438	0.15710583038628376	
3060000	-9834.44843851325	-9258.23302464715	-576.2154138660985	-9258.23302464715	126.07278788851904	3.6088863309964214	4.1408912907488286E-4	0.5094034109262843	4.115652906868661E-4	4.5298294988123286E-8	0.5484360445222127	-539.8973555391266	1922.7478390375802	1316.2151325610537	331.4508194769859	347.16355462881035	23.859292543643132	7	19	30	15	6	0.1885562351600632	0.33150638001010224	0.3019252369260878	0.17801214790374725	
3070000	-9853.33423854936	-9265.920973842258	-587.4132647071012	-9265.920973842258	190.38803409691667	3.6088863309964214	3.189352898966715E-4	0.390070242413499	3.1785515881187616E-4	1.6120240346886662E-8	0.397290873257413	-548.0849464557576	3996.727223145691	2528.959702771458	267.4777312019878	587.7030798415059	78.70686643953664	15	2	48	2	10	0.1885562351600632	0.3289125514541336	0.3021133563555403	0.18041785703026333	
3080000	-9823.203043983774	-9260.22007871369	-562.9829652700847	-9260.22007871369	116.13952367679668	3.6362613328884805	4.023540904334602E-4	0.4520823339744678	3.931518578337804E-4	3.622790965282414E-8	0.49157177442198335	-526.2789962490265	4469.582127117512	1395.9385900812238	358.74633492422663	213.1085413891215	28.58755353171987	9	4	31	24	9	0.18235673444408781	0.3289125514541336	0.30831285707151573	0.18041785703026333	
3090000	-9809.57888080188	-9255.758089861818	-553.8207909400626	-9255.758089861818	153.3789657509618	3.6362613328884805	3.544534915539984E-4	0.4805806219930465	3.546346507623632E-4	3.50175383882703E-8	0.5318870233977026	-516.3231983813585	6892.377693335216	211.31766352874965	274.13654648020696	368.59562766123315	21.621178105279974	11	16	40	2	8	0.1918649462150805	0.32482300289192895	0.2988046453005231	0.184507405592468	
3100000	-9797.14675445062	-9259.970639017787	-537.1761154328321	-9259.970639017787	128.46374732267915	3.5710294127943523	3.795620227577024E-4	0.4657031044115773	3.596723455768485E-4	3.297186628067046E-8	0.4826750646275446	-499.45193316081225	4268.315104933223	680.756972461157	214.67030102918883	488.38606491134453	16.76963406178138	10	1	55	3	8	0.1794490468719128	0.3356058661894787	0.3151508079128428	0.1697942790257663	
3110000	-9857.465275396391	-9287.587214406298	-569.8780609900926	-9287.587214406298	134.76785910085303	3.4757136211645245	3.0793288302641226E-4	0.46054297988420406	2.952876183259426E-4	1.8800997398401172E-8	0.46026528271024425	-531.4274277900946	9725.743074035481	924.8479936860602	476.9830709777068	294.4979148641199	25.480629962809104	6	10	5	49	7	0.18806193324228113	0.3413313086472744	0.2835658088809662	0.1870409492294788	
3120000	-9814.519537452052	-9264.84686893805	-549.6726685140021	-9264.84686893805	124.43149158940831	3.4757136211645245	5.158181704278141E-4	0.46375713777525573	4.890515396324468E-4	4.407084957372035E-8	0.4358146991412456	-515.3616154340102	2895.971096531618	835.2509572151455	259.1841729898142	120.35271923835396	15.657347699450622	9	14	18	28	8	0.19123329791732466	0.3463062746083714	0.3058328001511962	0.15662762732310836	
3130000	-9812.393346939303	-9260.564427474652	-551.8289194646505	-9260.564427474652	136.04952254959025	3.4757136211645245	5.066063064769531E-4	0.6004839107858697	4.573447193636379E-4	5.765454756366425E-8	0.5533121403314822	-514.4759369587656	7324.645527811346	998.6125327261502	246.63677186046766	190.2047980070833	30.63900692563525	8	16	2	44	7	0.18747208297603474	0.3463062746083714	0.30690463846819294	0.15931700394740153	
3140000	-9808.117613667342	-9264.482354834452	-543.6352588328905	-9264.482354834452	89.32284309569012	3.383897230655311	5.471409273048485E-4	0.4962979519084741	5.401637444537757E-4	5.4960613074345264E-8	0.440843407940133	-508.87176598991175	2251.746963389942	855.2507868447669	228.75788394047075	168.5440407057598	74.7554223355646	8	14	14	36	5	0.17764023293782058	0.3350067911986084	0.31444050224783343	0.1729124736157382	
3150000	-9819.687881487485	-9261.757123112218	-557.9307583752676	-9261.757123112218	129.47090685479026	3.635415409481831	4.161220959603752E-4	0.6194205387383526	4.105187570019129E-4	6.297179112504274E-8	0.6163952249329995	-522.0943820984154	3808.46136364845	1578.5574853691398	158.18315494077993	109.25967175641121	35.58988552535556	8	17	33	11	8	0.18910341408142345	0.3364131033781563	0.29500693395870425	0.17947654858171658	
3160000	-9823.58074254095	-9269.688654706342	-553.8920878346071	-9269.688654706342	122.73127242127111	3.4358012665434914	4.5671397915351085E-4	0.4439146914640703	4.2993252111402785E-4	3.170735077550658E-8	0.4095145122401885	-520.4644046254798	2394.249847765533	450.519238710411	229.35443285079222	133.19541055294837	18.105541367167994	17	9	21	21	9	0.2054039790937873	0.3330928327317771	0.29500693395870425	0.16649625421573191	
3170000	-9848.559790302628	-9271.444533181268	-577.11525712136	-9271.444533181268	128.8066837154764	3.4358012665434914	3.6629999071968874E-4	0.43215697858178737	3.421410877514482E-4	2.6546519032607627E-8	0.47191231463432726	-540.2872879072386	2897.0948821462507	2176.9580349351827	514.7331095342023	229.13399193484148	26.787239289247925	13	3	32	21	8	0.16727662424054585	0.3251752418101369	0.3331342888119457	0.1744138451373721	
3180000	-9860.653273858481	-9264.939297932997	-595.7139759254844	-9264.939297932997	165.73664990315936	3.775363852062606	2.986128295603279E-4	0.45264191225632544	3.144176841719715E-4	1.769890715542429E-8	0.4379138789849415	-558.5604924624303	5560.163496771507	699.3892237997836	479.24514261057413	253.9915468419491	37.67812368352783	10	18	21	21	7	0.18004440426465154	0.3355902090667215	0.3187026881379382	0.16566269853068932	
3190000	-9838.453832309158	-9262.03708683258	-576.4167454765777	-9262.03708683258	148.44372805266212	3.775363852062606	3.28222401619412E-4	0.472861655175021	3.4795766669862315E-4	2.955980868572315E-8	0.5058583203796514	-540.6760273044653	3168.875700421686	242.28054186175615	434.6640140358418	164.75794279599424	77.27722459915407	13	8	31	18	7	0.19034156580144349	0.3217051050865618	0.3187026881379382	0.16925064097405706	
3200000	-9842.43599915925	-9260.487825728183	-581.9481734310667	-9260.487825728183	179.7305659694214	3.7905964173613738	2.923801054146249E-4	0.5612521271762695	3.0906178156787266E-4	3.149053628208633E-8	0.5787985129176855	-542.7788088195409	5810.200064548772	1908.7528953043998	424.21839997522187	421.05870001568235	41.32190061155155	7	11	28	23	8	0.19034156580144349	0.3330853233033389	0.3073224699211611	0.16925064097405706	
3210000	-9830.256021899615	-9269.122174741306	-561.1338471583093	-9269.122174741306	113.53024200669081	3.7905964173613738	3.463586267592387E-4	0.4424691966275622	3.7122745625740584E-4	2.1059626322518897E-8	0.41296629739320595	-526.7355003843155	4128.433426147793	281.26103121026256	394.97278630754	39.514418726236904	29.809022932208464	10	26	33	4	4	0.17754598865647225	0.34588090044831016	0.29943622659192765	0.17713688430329047	
3220000	-9873.383065627128	-9271.029490577268	-602.3535750498596	-9271.029490577268	228.9393591130747	3.357911268640799	2.0449057353896924E-4	0.42946820159953325	2.0992910740382607E-4	7.692631309592185E-9	0.43727456794931113	-566.1365989387738	11329.32643441775	525.091968091272	435.2095356711079	50.889119562454674	17.819649055765	9	52	8	3	5	0.18456397295659266	0.3524492365506387	0.29943622659192765	0.16355056390084147	
3230000	-9842.507891442832	-9278.80212872455	-563.7057627182818	-9278.80212872455	124.42472671254302	4.0038416241054735	3.987497662600643E-4	0.40012693673960287	3.9828010885039564E-4	2.3756147352377626E-8	0.3935711132052854	-527.0548271751669	4087.3824471527937	295.03790728376646	713.8476611662455	131.46406755497006	22.56857050132083	7	61	1	2	6	0.17351736627968875	0.3323968558708504	0.31948860727171596	0.17459717057774538	
3240000	-9794.499204200823	-9255.79248760266	-538.7067165981645	-9255.79248760266	114.80204916050083	4.0038416241054735	4.656362811424661E-4	0.46884355441943637	4.5491441083552717E-4	3.5760741387699724E-8	0.42237922874201905	-504.37310882315035	7727.096182799938	256.74043201322536	241.3765552726311	25.095554223985417	20.21904787705626	7	51	12	4	3	0.17131831649689	0.3345959056536491	0.31948860727171596	0.17459717057774538	
3250000	-9819.869378484496	-9277.297353771886	-542.5720247126097	-9277.297353771886	105.4794641077608	4.0038416241054735	4.2838705003439033E-4	0.4134779679630569	4.1604938615198825E-4	3.121291075981715E-8	0.4264561759357998	-510.2046952741042	4668.973119931783	207.0190918486646	222.63815824185988	16.070352521168576	10.879401734101018	9	21	41	5	1	0.17131831649689	0.3440886991592132	0.3099958137661519	0.17459717057774538	
3260000	-9798.81496778084	-9258.545883133262	-540.2690846475774	-9258.545883133262	97.37707977067642	3.2729197028662314	5.382457224091146E-4	0.5617166391120285	4.991639728254332E-4	7.591063151309989E-8	0.5498374335330015	-504.1534509967012	6045.117724664894	218.34753614775468	263.35123688905884	199.3666235787177	14.21168164603455	7	17	37	9	7	0.19271750218072484	0.31910847649565344	0.31490446959529034	0.17326955172833183	
3270000	-9812.067774467445	-9255.459460102773	-556.6083143646714	-9255.459460102773	119.96415455955642	3.2729197028662314	4.7820255510310205E-4	0.5474394321892475	4.566650108414455E-4	5.6965557976269274E-8	0.5304318692069171	-525.4643404154176	2182.152002728212	391.5037927116678	164.1494873005548	23.93696303477105	10.772075111417273	15	47	8	6	1	0.17733867238309137	0.3299014023738206	0.31490446959529034	0.17785545564779814	
3280000	-9822.21143747363	-9252.698625027882	-569.5128124457478	-9252.698625027882	124.27134146131496	3.939967136016226	4.189913534047346E-4	0.5193131200062759	3.8468862383461976E-4	3.217529777828966E-8	0.4681724461922872	-531.0320116254252	6552.517640152545	468.18515068996663	307.70258119289366	493.6587250192746	22.22262380160315	8	36	22	4	7	0.1875603722838216	0.31967970247309035	0.31490446959529034	0.17785545564779814	
3290000	-9831.960159543669	-9266.252098458961	-565.7080610847084	-9266.252098458961	181.91939734430892	3.939967136016226	4.1180760997382084E-4	0.4713198561285584	3.7969879756444367E-4	3.5083628867549566E-8	0.47287230526374413	-526.4473365740193	6576.857578000609	399.32177628039176	208.08068109203066	626.4481604517189	25.390320248283683	8	45	10	5	9	0.1875603722838216	0.35127675605129527	0.2995758762054623	0.1615869954594213	
3300000	-9792.722615961904	-9242.887057810272	-549.8355581516313	-9242.887057810272	135.51160771361216	3.939967136016226	4.0908621255481464E-4	0.6555215329348381	3.8146158631777573E-4	7.447780037234581E-8	0.6905267932420286	-512.1594999492082	9939.74854427587	289.9006875879111	170.7246370189208	231.34385665276517	29.89111294555993	8	38	21	2	8	0.18277705079804926	0.3413690115274045	0.3002062113449718	0.17564772632957484	
3310000	-9844.85502975831	-9259.455949448025	-585.3990803102839	-9259.455949448025	151.87461050259236	3.8387101792038067	2.881270679871259E-4	0.4168324370544251	2.9076461756709463E-4	1.4595742449895058E-8	0.42199233411944864	-547.3081903954337	7202.979661042654	841.9039470105619	586.8686488207702	295.5354267319746	48.29986975925646	10	6	25	29	7	0.17717894599234232	0.34033544770192337	0.3092221710246962	0.17326343528103855	
3320000	-9845.406240693239	-9248.000338318812	-597.4059023744272	-9248.000338318812	194.62946719413034	3.532748905398539	2.6036230546823907E-4	0.6308208763190963	2.469083963580439E-4	1.8933784232425712E-8	0.5784261244113055	-558.7429533255396	5850.367913034867	495.44026944312486	748.1700033419257	272.14732752050946	62.16052218578572	9	20	15	28	5	0.17717894599234232	0.3362132313369722	0.31334438738964737	0.17326343528103855	
3330000	-9842.236483775258	-9267.333167830802	-574.9033159444543	-9267.333167830802	147.09861363191575	3.532748905398539	3.368519427586691E-4	0.42420437375198006	3.207186398951902E-4	1.6348138091798373E-8	0.40065628030933426	-536.2448896940679	10356.308788846174	342.65331541604996	581.8102474064946	256.89889077416126	69.16819520957453	6	21	19	27	4	0.17717894599234232	0.3362132313369722	0.31334438738964737	0.17326343528103855	
3340000	-9852.871069567467	-9261.698884232252	-591.1721853352163	-9261.698884232252	224.39855998181733	3.918234588091191	2.698195622185453E-4	0.483839058977175	2.763140499358835E-4	1.7100540566471214E-8	0.4723176496697289	-551.3513737310518	14806.628013924332	458.34410787672203	606.6425268499611	183.83514757435	164.0885362386987	8	14	24	25	6	0.17717894599234232	0.3450555878123876	0.30450203091423195	0.17326343528103855	
3350000	-9847.304616069236	-9270.992151565506	-576.3124645037302	-9270.992151565506	200.9055403867803	3.756005493357621	2.7912076022902366E-4	0.4153420443233665	2.8749394747527754E-4	1.0274079687960438E-8	0.3625635851913718	-538.5174406293811	6936.167944597571	275.6967512648952	528.5989580949815	234.6586315273196	80.5307259711358	8	13	29	20	7	0.17717894599234232	0.3346327560279243	0.31492486269869524	0.17326343528103855	
3360000	-9851.234079171192	-9272.268352017762	-578.9657271534303	-9272.268352017762	213.88112404562153	3.756005493357621	2.612541405426731E-4	0.3119424851619369	2.761667056369341E-4	7.368214689269485E-9	0.3163034802271668	-540.7146051718776	5029.413601440598	270.3678380221708	767.0252203431044	370.778160798735	22.74865706176122	8	18	20	24	7	0.17717894599234232	0.3346327560279243	0.31492486269869524	0.17326343528103855	
3370000	-9825.986592329871	-9251.13491127783	-574.8516810520407	-9251.13491127783	134.4182772613949	3.756005493357621	3.365504460358921E-4	0.509166181534636	3.5406073826127916E-4	2.78731634438918E-8	0.4814870101881999	-536.8345320697608	4344.2152327535805	431.8717879080494	606.419467581712	453.86877472565715	29.409618487072233	6	36	3	26	6	0.19536670419447696	0.3202703470230237	0.31492486269869524	0.1694380860838045	
3380000	-9814.526587710774	-9256.16786543098	-558.3587222797944	-9256.16786543098	105.46816885829365	3.5550178473422456	4.353557530488384E-4	0.47162353109621535	4.2330825484146857E-4	3.5659721124725664E-8	0.44256759572675874	-523.9815092196948	4188.31515767893	545.2686526588938	185.44097239616946	116.59968072006224	18.731717647335472	9	31	30	2	5	0.19536670419447696	0.3202703470230237	0.31492486269869524	0.1694380860838045	
3390000	-9840.99051471994	-9267.704887269982	-573.2856274499587	-9267.704887269982	149.76343421718155	3.5550178473422456	2.6748404196846567E-4	0.4486556668804426	2.516272203971725E-4	1.2223971945169557E-8	0.4264843294546904	-538.7003667611972	5391.974047433299	511.19349382315926	471.818045434133	35.31996916716095	9.818226571101333	8	28	33	1	7	0.19536670419447696	0.3202703470230237	0.31492486269869524	0.1694380860838045	
3400000	-9849.382584714158	-9262.516582810313	-586.866001903846	-9262.516582810313	177.60136234748427	3.4731472283097444	2.1622769316320965E-4	0.586210832612808	2.101430629533561E-4	1.4462215097420655E-8	0.5594670897877712	-552.3631795431587	10218.946829570836	543.4164809048561	402.6488738422081	6.52589890894917	3.452608121601455	7	47	16	2	5	0.19536670419447696	0.3382697090065446	0.2969255007151743	0.1694380860838045	
3410000	-9789.449419022143	-9261.091704392458	-528.3577146296847	-9261.091704392458	101.96281780707717	3.91512266061771	4.3973136543206206E-4	0.4980202077837502	4.0496960664984584E-4	3.415246132130639E-8	0.43786483627861555	-493.97749884042025	3562.816550649037	275.6245238646856	496.34563977796495	46.55481005316205	0.9229540694609074	9	59	2	1	6	0.20047627844003518	0.32642466299729817	0.30473270355111826	0.16836635501154884	
3420000	-9763.33407039562	-9252.80953688623	-510.52453350938924	-9252.80953688623	95.8739093056183	3.9332858666223114	4.948757177438223E-4	0.49865595162251114	4.5917767443831836E-4	4.727723710855381E-8	0.45612424441366217	-479.72198576016683	4776.157414833329	172.42717197559864	146.99967865044223	8.618904357009292	2.1141525161731813	8	61	1	1	6	0.2007536635550463	0.32642466299729817	0.31337930340913933	0.15944237003851666	
3430000	-9788.361809035434	-9275.32230180213	-513.0395072333024	-9275.32230180213	92.5203466817378	3.9332858666223114	4.653958541768795E-4	0.46190044962411303	4.65170972259875E-4	4.367127092426148E-8	0.4366292409546359	-479.1385878078667	5411.798006708308	199.0234027767638	379.622125322222	23.794007991379235	1.379750327911804	7	55	8	4	3	0.19371629041242075	0.32642466299729817	0.3204166765517649	0.15944237003851666	
3440000	-9814.518020099586	-9281.12084163478	-533.3971784648055	-9281.12084163478	108.31150856305086	3.520062876104397	4.139798342628419E-4	0.438919110087053	3.9026706944188217E-4	3.5435392072837507E-8	0.46178683288349975	-506.7329077140034	4438.459097177492	246.19946098796618	6.797047744674201	2.7314278443040476	2.544007041810023	11	59	5	1	1	0.17896324358674018	0.3423194440342785	0.31927494234046516	0.15944237003851666	
3450000	-9785.017878238854	-9270.7076961934	-514.3101820454538	-9270.7076961934	104.72592543230593	3.7256953614664985	4.3408185974817804E-4	0.46033511496765006	4.091957806828245E-4	4.332145841806128E-8	0.4929171704094061	-490.7808544581785	2889.3069939130596	259.3611552434886	2.020795570533696	0.8699344534440563	0.671394757780406	9	61	2	2	3	0.2090875653258797	0.312195122295139	0.3200079909837545	0.1587093213952273	
3460000	-9786.902700864157	-9282.072930540473	-504.82977032368365	-9282.072930540473	88.35393627092485	3.7256953614664985	5.352141161840594E-4	0.444752112155527	5.093652940297642E-4	6.995174160915668E-8	0.4970628677355007	-478.05449563374646	3000.0723406083275	205.96779693167846	24.185569138840172	2.025247941084499	2.350467072963027	9	61	1	1	5	0.17471727501373663	0.3445770896502913	0.3200079909837545	0.16069764435221803	
3470000	-9791.604573089493	-9265.832433124258	-525.7721399652348	-9265.832433124258	88.6560168326545	4.021427429983315	4.894145920206766E-4	0.5085603439273481	4.7259419749418107E-4	6.014490411164537E-8	0.49097902168496604	-497.2571502785816	5222.572744777304	336.79550906598297	30.44745479585468	3.038630920910909	1.0833651994536004	8	62	3	2	2	0.18763667900482553	0.33032987669967084	0.3200079909837545	0.16202545331174958	
3480000	-9751.61847441265	-9255.246574466417	-496.37189994623174	-9255.246574466417	80.89047736415307	3.7801075235105146	5.968014116694637E-4	0.5449967669823784	5.420276028121632E-4	1.086688628224563E-7	0.5549466501232919	-476.02559136367364	2393.0703426960727	260.91202415971964	0.4504366930710692	0.26588878216888834	0.041516376929511864	8	63	2	3	1	0.18763667900482553	0.3371717482895831	0.31316611939384226	0.16202545331174958	
3490000	-9768.150749644083	-9263.483860047128	-504.6668895969535	-9263.483860047128	98.44780238748693	3.7801075235105146	4.1852067015076287E-4	0.39198350326521675	4.2445210873424835E-4	2.6272291482794713E-8	0.3811309060402938	-480.15889389723674	4734.205753580908	287.29603577550887	3.5386241902787017	1.101330746390744	0.26845846378846816	7	63	1	1	5	0.18763667900482553	0.33662881949976137	0.2932175717390071	0.18251692975640646	
3500000	-9782.366747441576	-9278.78431945533	-503.5824279862471	-9278.78431945533	106.55084060893587	4.161359228990449	4.2635955077325704E-4	0.42006068528651686	4.0358241268658135E-4	3.905276630881924E-8	0.4633846356437298	-478.8340949968993	9765.685660610196	308.8666200492939	0.3750497637187194	0.6773978062381291	0.009871210828710243	6	64	1	3	3	0.17942063964725397	0.34013118745525134	0.2969743731834634	0.18347379971403172	
3510000	-9776.501150645956	-9267.218568623213	-509.28258202274213	-9267.218568623213	103.03509625307052	4.176244958502082	4.174409199855247E-4	0.4724155929726201	3.968415748379945E-4	4.7367720629013695E-8	0.5126604347214141	-484.97635772613256	4521.0490391520025	236.08641184318478	5.5361784903421505	0.7421974155596901	0.02347279872266896	7	63	1	3	3	0.18654646965595892	0.33903795120583297	0.2969743731834634	0.1774412059547451	
3520000	-9765.868086083989	-9268.83933337948	-497.0287527045087	-9268.83933337948	98.97521339831418	3.2759557683999607	4.8156415652020074E-4	0.43248879673688395	4.501016052353811E-4	4.1878537842699357E-8	0.4359725718127242	-473.580624677877	7734.3746861678555	317.4298892694553	6.532397644303415	0.045458551028191664	0.045821100976297865	5	65	2	4	1	0.17938122969182305	0.34620319116996884	0.31479973879657064	0.15961584034163787	
3530000	-9813.764077017619	-9284.878138257682	-528.8859387599374	-9284.878138257682	131.1347880755311	3.608585787055094	3.343179241306545E-4	0.4675036440112	3.108639079483138E-4	3.191443942820364E-8	0.5545276101587231	-504.4189919015735	7816.379612072958	421.3888900874235	3.132405652905884	0.2979031918590393	0.0747024287616489	8	62	1	4	2	0.1688536323655463	0.3278468319322718	0.3075168501356911	0.19578268556649117	
3540000	-9794.194314433666	-9272.595319845326	-521.598994588339	-9272.595319845326	141.13865415857958	3.845686675795619	3.2093396710828346E-4	0.4951003583534526	3.07339823218707E-4	3.076225628487114E-8	0.5437113040453554	-498.69178466983936	6262.230282092378	324.20207552865986	1.5724634716630572	0.10988390041812006	0.10305945929697048	6	65	1	3	2	0.1885524476346697	0.30871529809182613	0.3069495687070134	0.19578268556649117	
3550000	-9792.62488262553	-9264.341279015727	-528.2836036098041	-9264.341279015727	151.64421117248253	3.845686675795619	2.7879300825858365E-4	0.5697217681697766	2.601905577170697E-4	2.5150600170039855E-8	0.5863199677121782	-502.00281058851544	15059.68378299515	354.2261166120108	4.251696910344219	0.09234490464796594	0.13448984153089197	6	64	2	4	1	0.1885524476346697	0.3457058590443799	0.2837310435334266	0.1820106497875242	
3560000	-9832.163461818212	-9283.172395579464	-548.9910662387475	-9283.172395579464	188.5990283482521	3.493080680720737	2.420052537492808E-4	0.5008929800939069	2.1908860270404088E-4	1.6653641030427577E-8	0.5407740245793466	-522.4704262519551	16431.185808215963	581.532539112496	0.49606580214331664	0.669628297566563	0.14634352018849842	6	64	1	4	2	0.1885524476346697	0.3071487171019255	0.322288185475881	0.1820106497875242	
3570000	-9759.043114509044	-9264.842010711433	-494.2011037976119	-9264.842010711433	97.25159960629031	3.271899914284517	4.54842366089372E-4	0.5180803750614067	4.179319452784107E-4	4.9808663438278155E-8	0.5181974519685242	-474.1064426046812	2531.5952704049973	239.8210191391764	0.07573899328580015	0.19361022912553474	0.055777705952496925	5	65	1	1	5	0.1919278512917931	0.3314504521648811	0.2942841125186335	0.1823375840246927	
3580000	-9781.844913404384	-9264.76502341944	-517.0798899849428	-9264.76502341944	109.73542592618567	3.755614394855258	4.0398496624190346E-4	0.4830212033335717	3.753422876818137E-4	3.426812781821849E-8	0.4668356586789	-494.2131534223395	4143.208836548985	326.320151404952	1.2184304372217891	0.19322218476161418	0.2637313882027236	6	64	1	4	2	0.17924205371804663	0.33551527952086846	0.3029050827363926	0.1823375840246927	
3590000	-9768.19980069964	-9268.795553302523	-499.40424739711597	-9268.795553302523	84.45780307723484	3.647832699917395	5.409622310227863E-4	0.44615957192478595	4.91698428785354E-4	5.551501946691961E-8	0.4483442447485861	-475.0222374941053	5367.753287177473	290.2781580376734	0.10180659658030705	0.21711972451093403	0.6658854039028116	5	65	1	4	2	0.17924205371804663	0.3484329680816861	0.3029050827363926	0.16941989546387504	
3600000	-9804.325463977313	-9268.674723368635	-535.6507406086787	-9268.674723368635	119.47164360049547	3.6417589242202077	3.257230626721931E-4	0.48234558366798974	3.1507888866404594E-4	2.4614519906102922E-8	0.4888755073136264	-509.6032721494878	6049.533767301553	370.640201647147	12.453071822438103	0.46514982147144057	0.2820995621692317	9	61	1	3	3	0.17924205371804663	0.3484329680816861	0.3029050827363926	0.16941989546387504	
3610000	-9809.507629094664	-9266.344052673527	-543.163576421137	-9266.344052673527	106.82185693939783	4.030163624502868	4.139942331114116E-4	0.3744565383759592	4.037042294939149E-4	2.3562868245276484E-8	0.3740017073076793	-517.8154640147173	3298.511401168649	321.72943145391685	7.034190535811491	1.495419564201145	1.10771481500701	12	59	1	2	3	0.1927570498775706	0.33409818628028054	0.3029050827363926	0.17023968110575663	
3620000	-9800.696579920683	-9265.2502185862	-535.4463613344831	-9265.2502185862	103.78025409829488	3.673369382713537	4.30973494128958E-4	0.41010562008840784	3.989530285396924E-4	2.744972686597634E-8	0.406283549551954	-508.53242748224363	3615.8759730506767	275.63020061090947	14.120868333594123	3.7966586220153564	2.1362367161279305	10	60	2	3	2	0.1927570498775706	0.33409818628028054	0.3029050827363926	0.17023968110575663	
3630000	-9798.03264273929	-9253.57668322402	-544.4559595152697	-9253.57668322402	104.1652327636225	3.673369382713537	4.494855510539554E-4	0.5924562937958322	3.8708451341411986E-4	6.889593300589141E-8	0.6358243967904355	-514.9390316650027	2219.32202314163	287.12971380421084	200.54749896579858	2.7589168884008193	1.8617824964839755	15	45	11	1	5	0.18160786020802924	0.327482307104437	0.32067015158177753	0.17023968110575663	
3640000	-9827.391715687385	-9268.708981120426	-558.6827345669595	-9268.708981120426	130.05575809325367	3.6143233312664256	3.461513155441436E-4	0.4935727457369839	3.1094324670241164E-4	3.782249166435919E-8	0.5711245043041472	-528.3881492133863	5726.169765710266	469.8129504661463	243.2663925421548	0.6872550466706706	0.59264591305382	12	32	27	2	4	0.18160786020802924	0.32737986038494	0.31283644983617387	0.1781758295708573	
3650000	-9780.410898374279	-9260.168001786684	-520.2428965875945	-9260.168001786684	100.71340209821504	4.099248401965199	4.770472900966508E-4	0.4986083720307813	4.232388513428061E-4	5.695731891695166E-8	0.5424461517257457	-492.204489688365	2336.9213654912714	249.8349434023859	305.52871607243827	0.3718110546319559	0.19199715299713105	11	47	13	1	5	0.17042671151342148	0.3385610090795478	0.31283644983617387	0.1781758295708573	
3660000	-9782.225694539398	-9260.903487272093	-521.3222072673057	-9260.903487272093	111.65168119782255	4.099248401965199	3.7341719489190905E-4	0.5659538484779403	3.4827376709521386E-4	4.7616250784249636E-8	0.5812685398550368	-492.8479657037715	3910.584951622089	322.9333418429292	201.88414693329275	0.5602347076802818	0.03143519753466759	7	58	6	2	4	0.17109789624551455	0.3385610090795478	0.3121652651040808	0.1781758295708573	
3670000	-9764.846109749209	-9258.904019743024	-505.9420900061856	-9258.904019743024	92.69731801083572	3.885945340464476	4.449174947567023E-4	0.5383872278386184	4.474500560724521E-4	5.3888280178174455E-8	0.5276008315530861	-477.23731013369496	3612.082619280376	270.6476821878817	403.5586566539144	0.2545288359486559	0.006111035234514904	7	35	29	2	4	0.17109789624551455	0.3357897967686701	0.3121652651040808	0.180947041881735	
3680000	-9771.632921939516	-9271.937616140496	-499.6953057990197	-9271.937616140496	94.25138488494504	3.5189763262625173	4.459331187654307E-4	0.5197893493010763	4.4177090564461255E-4	4.473589976039826E-8	0.4722116910560749	-469.55058492111414	9395.665501058289	324.236297384939	224.858348852652	0.6523139927584277	0.022477243243814657	5	36	30	1	5	0.17109789624551455	0.3251996442086831	0.32750232853402567	0.17620013101177717	
3690000	-9779.354420247484	-9278.124785206403	-501.22963504108145	-9278.124785206403	99.9307039485377	3.7655563811572077	4.2918334891815964E-4	0.41384404947290054	4.025853229320717E-4	3.377836256439423E-8	0.45909264465517846	-470.86221998327653	19441.898016210424	281.6741696016343	221.41268582926241	0.2705906151939382	0.01893773028363278	5	44	22	1	5	0.17109789624551455	0.3251996442086831	0.32750232853402567	0.17620013101177717	
3700000	-9758.768126026918	-9258.845327150811	-499.9227988761063	-9258.845327150811	86.01529217885906	4.0933876000970955	5.462199488452864E-4	0.46947064029014807	4.93842760469991E-4	5.8043168203324885E-8	0.4568923105789346	-472.9073670424282	4205.817080596088	317.60880198355085	137.72341321354767	0.2726381073252481	0.03023776387019615	7	61	3	2	4	0.1855856186490836	0.31071192180511403	0.32750232853402567	0.17620013101177717	
3710000	-9783.842836540593	-9264.917408824964	-518.9254277156278	-9264.917408824964	115.99817279145432	3.4823608353898514	3.7339853140646385E-4	0.4921989351222588	3.4329789823980155E-4	3.361572060058631E-8	0.5126001960821999	-492.6152972329194	3941.5770044248666	324.27252398641974	63.021783264439165	0.5101134055891691	0.00544895913883934	8	62	1	2	4	0.1855856186490836	0.34121413748782714	0.29700011285131256	0.17620013101177717	
3720000	-9776.50270446436	-9256.968645009272	-519.5340594550871	-9256.968645009272	117.7732561120558	3.868652995412585	4.0181232434633807E-4	0.5628047136837449	3.5997894502306176E-4	6.05726180209645E-8	0.6327167874587626	-492.78426007181037	4027.8967151347783	333.67029922152386	27.037763891046012	1.2652657664438771	0.023192236549339825	8	62	1	2	4	0.1855856186490836	0.34121413748782714	0.29700011285131256	0.17620013101177717	
3730000	-9764.362437614156	-9258.823087286137	-505.53935032801985	-9258.823087286137	117.14180120940789	3.636280099570581	4.040714711306535E-4	0.4779286978196563	3.502540004729515E-4	3.480269143405382E-8	0.48376144562167606	-480.03880972327875	8173.9673105469565	317.16316859701215	12.629713873543498	0.3144440060520971	0.011686818757460641	4	66	1	3	3	0.1855856186490836	0.3265387562542951	0.3152424478156612	0.17263317728096056	
3740000	-9761.706042340156	-9249.10769547113	-512.5983468690258	-9249.10769547113	115.9864925836056	3.636280099570581	4.1860951737507493E-4	0.5255793910147162	3.7577090834383834E-4	5.9504063626886866E-8	0.586176608172496	-489.405153622384	4880.309625969101	356.48011321328346	9.354409189094298	0.07296464395491238	0.017029156258541914	5	65	1	4	2	0.1832228320868304	0.3265387562542951	0.3152424478156612	0.17499596384321375	
3750000	-9836.562887566704	-9270.413650239052	-566.1492373276518	-9270.413650239052	220.97282858260255	3.526620206508736	1.8094143366769003E-4	0.5107127128438953	1.7772481357300482E-4	9.988314148417608E-9	0.5318584887781176	-538.4145261585745	14718.484746890852	772.464466651047	18.670493300807543	0.1651111046355165	0.06535430215655873	5	65	1	5	1	0.1832228320868304	0.3493479011298795	0.2924333029400768	0.17499596384321375	
3760000	-9840.178065732522	-9278.575515620907	-561.6025501116152	-9278.575515620907	201.42312347272335	3.676786573851794	2.0648403790380862E-4	0.44533335694021	2.1227631811750427E-4	1.0572080779328561E-8	0.47846584993879954	-534.3546061740074	9536.579241529253	530.7097596288554	25.69063930599102	0.3777748831461642	0.05942112954653426	8	62	1	2	4	0.1935713956218093	0.325015038246495	0.30009122641539676	0.1813223397162994	
3770000	-9842.71341527134	-9266.97944381795	-575.7339714533899	-9266.97944381795	229.51419200125142	3.4314648325701373	1.9397463232891508E-4	0.48153277927130644	1.8093880948843262E-4	9.345307681936562E-9	0.5226916287053122	-550.7059875518247	7150.8070717242235	785.4361280655388	1.4940918018325204	0.23759968580055776	0.29166510871577395	8	62	3	2	2	0.19601081093977252	0.3367268833469413	0.2859399659969873	0.1813223397162994	
3780000	-9832.895486550264	-9286.189239734673	-546.7062468155916	-9286.189239734673	167.5456380493219	3.9736491379964485	2.7933514035311007E-4	0.46995846019741294	2.569455555257262E-4	1.978714767918828E-8	0.5210710586567704	-522.71506547557	9750.785205920443	524.0106975253681	1.8475354330618485	0.09415795109975106	0.06752015248018003	7	63	3	1	3	0.19601081093977252	0.3400972413646828	0.3097672490498216	0.1541246986457236	
3790000	-9894.1568360808	-9262.009597580547	-632.1472385002521	-9262.009597580547	514.0815941969302	3.9736491379964485	9.006487913630225E-5	0.596674848781901	8.099366409324805E-5	3.3420378512991917E-9	0.6893285738777394	-603.9997827845951	28702.090602290726	1519.0388206078403	1.4930640037490148	0.28748146995118157	0.04792428929847001	7	64	1	3	2	0.19601081093977252	0.3400972413646828	0.3097672490498216	0.1541246986457236	
3800000	-9874.264456348157	-9276.918770948576	-597.3456853995815	-9276.918770948576	302.45318353736945	3.8777788879773936	1.4758455300409456E-4	0.5161862065107234	1.358073358514748E-4	6.39190710368547E-9	0.5485002146191076	-571.0650377255917	27588.175169207025	1272.2084913929873	0.818686834074934	0.08275495499360622	0.06693166302078368	6	65	1	3	2	0.19601081093977252	0.3333260704836815	0.30820520750192265	0.16245791107462382	
3810000	-9853.634603296816	-9258.780453302028	-594.854149994787	-9258.780453302028	285.0190088505775	3.905154899832639	1.3830049710272864E-4	0.41074426173540024	1.3595120140747852E-4	3.5097460767204316E-9	0.4440187371310302	-571.5564679516381	13139.332049704672	992.0200903936968	0.40982319394155897	0.11313529383345838	0.01198553688157059	8	63	2	3	1	0.18563071731467604	0.3264748781877316	0.3254364934229691	0.16245791107462382	
3820000	-9797.81528883035	-9261.890975902514	-535.9243129278368	-9261.890975902514	158.22144450421249	3.60455153031663	2.617213453026254E-4	0.413255255981474	2.6206725669510993E-4	1.173311552889595E-8	0.4305938113089892	-517.3816199804739	8904.653454022371	562.3803333383063	0.07377173838763516	0.02334155020376433	0.0011486153440858177	6	65	4	1	1	0.20719713198338563	0.31361031688392715	0.31673464005806395	0.16245791107462382	
3830000	-9769.203904791473	-9260.847288702473	-508.3566160889997	-9260.847288702473	106.19418882790274	3.959098778735265	3.875143532345032E-4	0.4839382959516089	4.009863726595786E-4	4.4543949848824275E-8	0.5107915068343908	-490.22942207135696	3429.865244579101	345.49196671363455	0.1309954834298316	0.05546181512972015	0.00406061741706541	6	65	4	1	1	0.18804671637297046	0.32568076327620255	0.30466419366578856	0.18160832668503898	
3840000	-9815.136223606163	-9269.887827361408	-545.2483962447544	-9269.887827361408	144.17197004654358	3.8583622580526904	2.572568092871262E-4	0.41362914933125133	2.7560134979594036E-4	1.3246742571735814E-8	0.43061369792265125	-525.0451757811926	8933.319566672664	513.9810449350286	0.06987861729799366	0.06887160934774605	0.0012895781698508862	11	60	3	2	1	0.19188860564288784	0.3442312223333577	0.29492393297920666	0.16895623904454835	
3850000	-9819.158006266554	-9257.495872331383	-561.6621339351706	-9257.495872331383	178.0113794527463	4.124269412315205	2.2275789281061843E-4	0.4698384728987965	2.1247571271469287E-4	1.1628682629311548E-8	0.48543449059094634	-541.4868103792469	7456.541814649408	737.6398371998743	0.22994313265709487	0.029650668188791796	0.00500680813595574	14	57	3	2	1	0.1797670039706928	0.3526404915786461	0.29492393297920666	0.17266857147145498	
3860000	-9778.074086820716	-9265.959403019157	-512.1146838015593	-9265.959403019157	112.313590505483	4.124269412315205	3.965898211244366E-4	0.554348261950136	3.944339723923086E-4	4.5235163222181464E-8	0.5424412438424977	-494.0922083576268	2550.9898000497633	269.3981595747873	0.09355717711907437	0.008298759789485013	0.02553715288344661	12	59	2	1	3	0.1797670039706928	0.3388652950490594	0.30869912950879336	0.17266857147145498	
3870000	-9795.510570274777	-9278.548853873466	-516.9617164013114	-9278.548853873466	113.54588435484291	4.071138064129934	4.0344917761705833E-4	0.4999704261338747	3.7785268886300844E-4	4.3760017209836125E-8	0.5224301414748356	-491.5654656978677	2782.371121941742	282.3052731842695	8.779933074154698	2.4254084304238583	0.008242362140795097	11	59	2	1	4	0.17771301910473983	0.34091927991501236	0.32227793001082555	0.15908977096942278	
3880000	-9800.94271560901	-9270.50288771954	-530.43982788947	-9270.50288771954	129.93678412478786	4.070441400984699	3.6497212688280675E-4	0.46086582525498987	3.3303337657959156E-4	3.0614673076891737E-8	0.4988477953758114	-500.43027318243145	9316.440314740885	393.8239995530499	138.43621984101185	1.1444571643669417	0.007803171277899616	9	60	2	2	4	0.1676833948728265	0.34536623910194103	0.3188916521608679	0.1680587138643651	
3890000	-9820.201602712405	-9269.708024562166	-550.4935781502387	-9269.708024562166	130.06379262877624	4.223977326136308	3.422007992071891E-4	0.4905467967481641	3.2860114825289865E-4	3.2310288800524296E-8	0.5168346011116116	-518.5626816781181	2295.338788529723	310.2993947588299	410.0486301007583	15.942905701722744	0.022627038589664014	15	55	1	2	4	0.1783512836170421	0.33469835035772544	0.3188916521608679	0.1680587138643651	
3900000	-9804.293262753377	-9245.56046723313	-558.7327955202469	-9245.56046723313	139.20906826956283	3.963407666081983	3.2577926019000745E-4	0.5883827108738099	3.023732655110154E-4	4.510930469008031E-8	0.6359056945842861	-525.9451856142787	8148.651086822079	502.4352022096801	340.0538220834881	3.361771022555409	0.24735518912501467	8	36	27	2	4	0.1783512836170421	0.33469835035772544	0.3188916521608679	0.1680587138643651	
3910000	-9867.240907593561	-9273.718130092913	-593.5227775006488	-9273.718130092913	204.50861819908872	3.7298805191756683	2.1282256261785212E-4	0.5006259451288047	1.9354358959268353E-4	1.1985445352981217E-8	0.5252348467688683	-558.7726230100387	19742.68291666266	925.5301241585382	440.3255502044225	2.2912731903911663	0.8688217195854199	7	34	30	2	4	0.16973834799351603	0.34241704222894637	0.31117296028964697	0.17667164948789119	
3920000	-9930.922898437339	-9262.602369904467	-668.3205285328718	-9262.602369904467	463.83996293539207	3.7298805191756683	9.189870854467347E-5	0.43643227193669365	9.089888488142377E-5	1.659984104392003E-9	0.4381259408637511	-621.6573130185964	50199.852236127095	2097.8503107130796	1105.0676580615761	2212.009899126745	8.075322972631099	7	34	25	5	6	0.1762299047609416	0.353041274096027	0.30054872842256636	0.1701800927204656	
3930000	-9991.92544895629	-9259.452956698498	-732.4724922577915	-9259.452956698498	1045.944731749217	3.7298805191756683	3.755865289770995E-5	0.4407573162965286	3.631668543643669E-5	3.3300723727191174E-10	0.49018476416592155	-681.3542424103172	79818.28626707845	6726.937399205375	1547.2912770691157	5251.185358819134	58.5184367162571	6	36	24	4	7	0.17729241164940251	0.3373820746904094	0.30313873461925506	0.18218677904093358	
3940000	-10086.72062173364	-9261.239103851738	-825.481517881902	-9261.239103851738	3084.89663687932	3.457642094988525	1.3652869866330497E-5	0.3979764560766292	1.3347921251191871E-5	3.657036924248714E-11	0.44584679845998637	-771.6056046138625	278979.1249900444	14323.675689052576	4831.152394428472	7561.745730928689	72.55431962188649	6	35	7	22	7	0.17729241164940251	0.3373820746904094	0.30313873461925506	0.18218677904093358	
3950000	-9891.144019985693	-9261.715467578175	-629.4285524075184	-9261.715467578175	295.124476046812	3.8576478418554245	1.4105169808322868E-4	0.5214576790032568	1.368996841049272E-4	5.098196055272716E-9	0.515426589130008	-588.3311114508118	18408.642653331834	1262.5172438306631	517.6687699892477	492.08035467170185	4.439453378636311	7	44	18	1	7	0.17729241164940251	0.34889853190789305	0.2916222774017714	0.18218677904093358	
3960000	-9791.33623284874	-9249.67499279403	-541.6612400547114	-9249.67499279403	116.15092751312162	3.8576478418554245	3.7128755854405995E-4	0.548838312333151	3.6670525178732926E-4	4.2638456706842073E-8	0.5548789931956953	-503.1811083566892	10255.713904611279	366.6497736110527	165.98512868267812	351.23664643521465	0.7556376345829667	5	37	26	2	7	0.17291189612046393	0.34889853190789305	0.29600279293070997	0.18218677904093358	
3970000	-9835.813579306348	-9251.81981225881	-583.9937670475389	-9251.81981225881	186.23392381287198	3.8576478418554245	2.3898662616593326E-4	0.5230398305549883	2.2698557139731425E-4	1.486554332749125E-8	0.5264726387787816	-544.5922658068156	6454.095075280751	573.1369676149145	267.8947697255688	653.4995019586498	1.3773087751741782	6	46	12	6	7	0.18350034747605437	0.32687788744519664	0.30701430151329906	0.18260746356545046	
3980000	-9858.246490757847	-9263.64099122916	-594.6054995286867	-9263.64099122916	215.65971044190493	3.623353186619535	1.8604841821318407E-4	0.5655130086531287	1.8725328756017401E-4	1.1858320902532391E-8	0.568562795934308	-554.9774546719221	10290.537822233078	417.3884604821434	401.71538292685256	531.9761129708016	5.291959462044686	7	43	9	11	7	0.19403916471432955	0.33375441186584215	0.29906226492784743	0.17314415849198148	
3990000	-9856.105315484261	-9275.856147433979	-580.2491680502822	-9275.856147433979	174.59800560565648	3.6439089938794837	2.3535948093567936E-4	0.5818202786728575	2.495593408673861E-4	1.7959514230632037E-8	0.5548121522503267	-540.7719819141779	7880.81443408999	415.69866670223183	417.49658895563306	601.6159216762774	1.1268775500129726	9	33	28	1	6	0.19403916471432955	0.32851279184915894	0.29906226492784743	0.1783857785086647	
4000000	-9800.949232121431	-9261.287714217533	-539.6615179038989	-9261.287714217533	141.08511545682066	3.73782492380852	3.336677258047506E-4	0.6173851900911353	3.087382211103361E-4	3.172367691890401E-8	0.5799421167657945	-500.3474280671299	6609.0831734776675	218.6092608971679	424.9911870492736	545.4898914171985	0.05564656757624663	8	24	13	26	6	0.18430498950289803	0.3343469620740009	0.29906226492784743	0.18228578349525426	
4010000	-9883.180746071863	-9271.715514497464	-611.4652315743988	-9271.715514497464	288.5861346536445	3.6428102818449863	1.4199250515184572E-4	0.5132241180267322	1.329615128279841E-4	4.6878190627374455E-9	0.494255756235386	-568.3989228518935	13126.96675425377	577.4983191789062	1468.3223232659705	966.943859950052	0.3702570594321504	6	17	12	36	6	0.18918968345168785	0.3343469620740009	0.29307331500707523	0.18339003946723664	
4020000	-9868.240920013726	-9258.606273271096	-609.63464674263	-9258.606273271096	270.1558986339262	4.212102228343861	1.524935083982984E-4	0.733211429632553	1.3788634793381673E-4	8.640917835146093E-9	0.6792294943847601	-567.3366906210402	18046.99091363258	1104.3722849169442	833.0515264772314	526.3236114813847	0.22528662028722007	6	19	28	18	6	0.20151180898701865	0.3343469620740009	0.29307331500707523	0.17106791393190585	
4030000	-9857.720215221028	-9263.701335268186	-594.0188799528416	-9263.701335268186	216.72697566436707	3.8366202637514664	1.6450347878814304E-4	0.5952350374411793	1.7308727122081313E-4	1.0222181153885247E-8	0.5767776086633712	-553.0035662037926	10232.60899373191	1242.9358829161256	413.3960100775214	706.2018225807492	0.051700352516575065	6	32	7	26	6	0.20151180898701865	0.3401822555665891	0.287238021514487	0.17106791393190585	
4040000	-9908.303879180081	-9267.167505850597	-641.1363733294834	-9267.167505850597	317.7906662411881	3.8366202637514664	1.0833640178687146E-4	0.4582523576021894	1.1714474846263053E-4	3.0362035893124595E-9	0.4729561477006482	-597.8515003749302	17300.748036930607	2344.43641554621	310.91999678137	924.4718829004817	0.23542281669938797	10	35	7	19	6	0.20046367714592792	0.3344091510689998	0.287238021514487	0.17788915027058586	
4050000	-9875.990913195381	-9268.969374931237	-607.0215382641434	-9268.969374931237	191.65391713338855	3.8450692351636566	1.761019003324587E-4	0.3780430732448526	1.8769092221985207E-4	5.205880311702367E-9	0.3956778957098828	-569.7188175121128	4316.042911526177	899.5871603967128	268.06701751923833	445.3949146988773	0.36790953460810427	20	32	4	15	6	0.20046367714592792	0.3344091510689998	0.287238021514487	0.17788915027058586	
4060000	-9823.417786814834	-9260.507169624598	-562.9106171902362	-9260.507169624598	119.54988372204141	3.788671980243227	3.217738299011274E-4	0.4396389819901171	3.276698007952317E-4	2.196498339954753E-8	0.45317082134923004	-525.4628476011808	4959.687679097441	828.0966661006378	168.28373579987297	368.5810558335072	0.09823178836680876	7	37	3	24	6	0.1675855074557755	0.3344091510689998	0.3227842767994168	0.1752210646758085	
4070000	-9830.394242720111	-9253.59139859642	-576.8028441236902	-9253.59139859642	158.32811647020853	3.788671980243227	2.463443832780791E-4	0.47377431493409083	2.461376086107382E-4	1.5799008823288143E-8	0.49352500068339855	-540.0591709425908	4265.350193517822	579.0661926542708	508.27491541219683	279.2276647405684	0.4237411033546897	7	53	9	2	6	0.1865673421979715	0.31847645719214884	0.3229855605264841	0.17197064008339613	
4080000	-9839.900851275188	-9270.670565794502	-569.2302854806853	-9270.670565794502	147.31348367284747	3.9611726374734464	2.584992667579427E-4	0.4288514783359647	2.722317609734041E-4	1.3172126763358489E-8	0.4268124216822255	-530.8562153710607	9429.720802489866	918.8054793784762	455.8938594849892	307.381332047874	0.05058708166158451	5	30	15	22	5	0.1865673421979715	0.31847645719214884	0.3229855605264841	0.17197064008339613	
4090000	-9835.398025098559	-9253.863365038223	-581.5346600603343	-9253.863365038223	152.68670408040134	3.63820668047079	2.176006587426914E-4	0.5024603063597752	2.3605760451434073E-4	1.3074066257052513E-8	0.5005441781046449	-541.1056516578329	19833.785611876858	1171.5224123461246	628.1648737827102	312.55434299190694	0.13407684947492718	5	25	12	30	5	0.18944707900006807	0.3162734445504223	0.31051647864760434	0.1837629978019058	
4100000	-9862.260372651308	-9275.003868723008	-587.2565039282999	-9275.003868723008	146.67976506415442	3.7295388410291763	2.765219900519783E-4	0.504912992696773	2.72634862049412E-4	1.8572637735353718E-8	0.5079132684646716	-549.9350706007458	4458.415381012398	547.2307072732522	200.7811872940982	413.7065631937342	1.5960315506209455	6	36	21	9	5	0.19196715683289653	0.32107610485944604	0.3031937405057521	0.1837629978019058	
4110000	-9844.852096190352	-9269.22554924056	-575.6265469497928	-9269.22554924056	158.02232193498529	3.7247802342452516	2.684158249381849E-4	0.48404442002436143	2.542893132433966E-4	1.4435205302903052E-8	0.46695644191845337	-535.9877358781409	13438.32380611719	877.3215687623202	320.74169856053965	427.7697374014055	0.8235457077573729	5	34	28	4	6	0.18580781595830326	0.3596317271738194	0.3031937405057521	0.15136671636212565	
4120000	-9850.20028952424	-9264.807424064826	-585.3928654594149	-9264.807424064826	167.16732727561367	3.70860805947874	2.854235832625512E-4	0.527339641809692	2.6310054085429283E-4	1.9644214623890696E-8	0.5107062779967367	-546.5971000526214	12266.976857738311	710.8656755826123	252.34139103935348	313.3091774275229	20.478045702996244	6	35	19	10	7	0.18580781595830326	0.34708886859360005	0.3031937405057521	0.163909574942345	
4130000	-9824.835435103889	-9270.30319182171	-554.5322432821789	-9270.30319182171	115.96207424110187	3.762913450249323	4.471810998480589E-4	0.4911451164537795	3.845074155143255E-4	4.652672102677871E-8	0.5127769782420846	-518.4433424829108	3255.9421319855305	370.07059787402187	236.36499099335143	361.274981325303	25.58852184094575	7	44	11	7	8	0.18580781595830326	0.34708886859360005	0.3031937405057521	0.163909574942345	
4140000	-9850.36222283751	-9270.899038846077	-579.4631839914326	-9270.899038846077	136.73782326971332	3.5410335976924987	3.4907931060871857E-4	0.45178533903619433	3.160776263237786E-4	2.4943461443452736E-8	0.48526921772324055	-543.8173431014746	6440.438839448896	337.168176633916	637.0483752004391	36.80185789478915	5.311664689131711	13	47	10	3	4	0.18580781595830326	0.3418174334793579	0.3078691367368151	0.16450561382552423	
4150000	-9812.671696517718	-9249.00502151494	-563.6666750027783	-9249.00502151494	128.66497144103653	4.124491957126611	3.7980391610897206E-4	0.46865824008929824	3.5394254489868574E-4	3.267498324592407E-8	0.48751251891185704	-532.7575198582618	5078.870357598686	376.9301892155937	25.462176675791586	23.306811404706906	3.337698161583675	10	60	2	2	3	0.18580781595830326	0.33762158148217386	0.30310641304680724	0.17346418951271614	
4160000	-9820.727004719944	-9261.039579295104	-559.687425424839	-9261.039579295104	129.29677808417873	3.877841313428536	3.566908263240216E-4	0.44274297938034024	3.362320773234104E-4	2.960363665987311E-8	0.489282099836546	-530.7536807783173	3181.55170422075	508.0232293418709	112.88122904535597	1.6030152228111583	1.3216507761858078	8	61	4	1	3	0.18580781595830326	0.33417863886813676	0.30654935566084435	0.17346418951271614	
4170000	-9846.305823340994	-9274.838515073568	-571.4673082674245	-9274.838515073568	139.5320545355831	3.877841313428536	3.5128440780631985E-4	0.49180437554615386	3.2367371637454515E-4	2.5754347866688216E-8	0.4837376408849251	-542.8300213567163	3243.5398902628767	407.38767048396556	50.701860465497894	3.954018702707055	1.972662587564138	8	63	1	2	3	0.18580781595830326	0.33417863886813676	0.3090906678335743	0.17092287733998612	
4180000	-9885.811514858697	-9280.985742320087	-604.8257725386098	-9280.985742320087	187.90840271327596	4.040502047569851	2.2892605685516715E-4	0.41456838057936996	2.143984364956569E-4	6.8542718792085964E-9	0.3798372075958467	-572.2773327423758	6256.465735908937	649.0951732369008	79.46578238973846	14.87411535797992	14.884539501640518	9	61	2	2	3	0.18580781595830326	0.33417863886813676	0.3090906678335743	0.17092287733998612	
4190000	-9882.878803466074	-9280.355930462143	-602.5228730039307	-9280.355930462143	180.9074276954569	3.3677749566799946	2.3352986271072228E-4	0.4530982516637164	2.2704949366831865E-4	1.0061247821320059E-8	0.44477314527004985	-571.5445685964925	4856.392473334794	773.2032989565852	18.17529692191604	12.00578619159374	13.178862826183694	9	61	1	3	3	0.18580781595830326	0.334731861267941	0.30853744543377004	0.17092287733998612	
4200000	-9923.902705119628	-9259.290880256558	-664.6118248630702	-9259.290880256558	330.3257136844172	3.7618268542559132	1.2210694732690748E-4	0.4895175836342809	1.1612704300562525E-4	3.563454252975312E-9	0.5205552205447667	-626.7846203088579	14416.434107957017	1685.411504452535	766.3414562619672	29.260914854012903	9.703024618599194	5	51	14	3	4	0.1869276751235156	0.334731861267941	0.30853744543377004	0.16980301817477378	
4210000	-9962.421652911882	-9274.603868853252	-687.8177840586296	-9274.603868853252	405.2791242262212	3.6359426457314092	1.0245695834341836E-4	0.6048699836948838	8.595765510484195E-5	4.147456818538224E-9	0.7253985352663409	-643.6547923857248	33948.87933003072	2913.849431460961	1304.1863915751421	639.3394774806983	11.819959506896767	5	47	2	18	5	0.1950383301909306	0.3183887539279431	0.31536541002172463	0.1712075058594021	
4220000	-9933.023628949777	-9259.272835345773	-673.7507936040032	-9259.272835345773	387.821786379837	3.0861162344328696	1.0238505013288805E-4	0.4911520350992381	1.0250717316181731E-4	2.3210440682292307E-9	0.4776209372249655	-627.1487581065351	125951.66170019038	2295.554098906062	1702.7833756934067	755.7443427886765	29.7201190671397	2	42	7	21	5	0.19858255356626578	0.3183887539279431	0.3088275284047563	0.17420116410103523	
4230000	-9916.648376145078	-9261.201492769243	-655.4468833758352	-9261.201492769243	305.4678102997616	3.469936802602933	1.2506545763302132E-4	0.42053385892542144	1.291252807432883E-4	2.486164215312031E-9	0.38350911258741105	-615.6077814233834	26860.874354183532	2995.0425182238173	849.2289911098804	62.67436213041424	9.183243534117032	4	34	32	5	2	0.19858255356626578	0.30343026189305383	0.32378602043964555	0.17420116410103523	
4240000	-9921.77430094728	-9248.867789062997	-672.9065118842834	-9248.867789062997	354.56204541320244	3.4440268460981622	1.068869134319071E-4	0.47656167356283363	1.065449042465631E-4	2.426862713067721E-9	0.4629838583591788	-629.7347891870833	32263.68359887225	2704.3630365216723	525.4753821398039	668.0283044706874	34.82741474077627	4	35	25	7	6	0.17956803961716034	0.3108882782242902	0.3310595440344316	0.17848413812411823	
4250000	-9944.365547024863	-9256.379149855818	-687.9863971690448	-9256.379149855818	447.765446264678	3.6895588050316954	8.664012483475272E-5	0.48938406389483363	8.31918244079402E-5	2.00237336846386E-9	0.5317057339707247	-643.2746884519352	19541.585994425295	3452.1583024341785	849.4887511698759	1646.893744000403	48.607256690677495	8	27	31	5	6	0.17276417650356046	0.3451651840100619	0.30358650136225973	0.17848413812411823	
4260000	-9984.667410164742	-9264.414658546277	-720.2527516184648	-9264.414658546277	716.7086333725983	3.6895588050316954	6.0219014618809534E-5	0.3313670174038471	6.125127148808527E-5	4.5284307853920625E-10	0.35027398637575785	-676.4789108349664	45625.85220237124	5224.647706978108	1127.9808835704582	426.2937088790057	126.07174844945962	5	33	31	2	6	0.18516752992646404	0.34028062517287977	0.30358650136225973	0.1709653435383968	
4270000	-9953.302991921031	-9258.07935769736	-695.2236342236722	-9258.07935769736	430.62304500094774	3.6895588050316954	8.951808367702159E-5	0.330718313474079	9.314967464729175E-5	1.0937198810366158E-9	0.3694421426584622	-651.4364095949065	11497.901844733835	4517.2806753723635	1009.6093110098756	1913.2574935586706	38.57182979642454	16	18	31	4	8	0.18516752992646404	0.34247454292063745	0.30139258361450205	0.1709653435383968	
4280000	-9973.054181705444	-9267.717328583683	-705.3368531217611	-9267.717328583683	694.4033519989292	3.907664578251713	6.29801964075578E-5	0.426443932487728	6.910052509914032E-5	7.792660982374889E-10	0.4180908628930759	-662.7621335934192	30652.65695315036	2963.430133673453	1592.6705634433094	155.93776752940286	103.1290145859802	5	46	18	5	3	0.18340963923645315	0.3432240046206116	0.3007519436289831	0.17261441251395251	
4290000	-9908.223515470705	-9261.082220498476	-647.1412949722296	-9261.082220498476	312.8114317450999	3.9028548992760634	1.54251135050243E-4	0.35991134376617195	1.527617910748118E-4	3.4899038941973455E-9	0.3828008285922284	-604.0813160472759	51802.79753254269	1603.037489127772	769.6509162021633	13.957991059393017	60.14350319838266	5	36	30	4	2	0.1814941452587109	0.33337331994887753	0.29967270917770505	0.1854598256147068	
4300000	-9849.094351561374	-9249.629297072725	-599.4650544886497	-9249.629297072725	140.3143345902148	3.9063517166062116	2.796908555499444E-4	0.40983289078690593	2.728010566251163E-4	1.494346680366694E-8	0.456161409194039	-559.9557119963737	15890.8238261412	1230.1465447863823	251.47097661579318	312.75068931794823	64.97084471565317	3	37	15	14	8	0.19217415795795653	0.33337331994887753	0.2921989704141691	0.18225355167899718	
4310000	-9894.321086375334	-9247.586121789385	-646.7349645859488	-9247.586121789385	289.22042001979423	3.9063517166062116	1.5039187458959317E-4	0.44629707267830115	1.5768897737779535E-4	6.04017566630231E-9	0.5048090822400179	-604.8079975438137	28045.878932707863	2869.6141972384435	459.0855696948911	349.2927698805046	103.86581299412957	5	30	19	16	7	0.19629818188122183	0.33337331994887753	0.29985462106370225	0.17047387710619868	
4320000	-9903.706446635293	-9256.060909655576	-647.6455369797161	-9256.060909655576	357.5866534454303	3.644663046855393	1.5001024714321644E-4	0.4406554815408479	1.613690753540185E-4	4.481560380517278E-9	0.4372723680233536	-604.9228125756943	11328.964936505412	3418.6997187292195	3210.0083055318396	374.27984359357475	182.444413584804	5	7	20	38	7	0.17146012684790812	0.33737865583830207	0.32469267609701596	0.16646854121677418	
4330000	-9900.263331024344	-9251.798897200499	-648.464433823844	-9251.798897200499	316.62511904199283	3.644663046855393	1.468446787635003E-4	0.41294699007436286	1.4505404008918898E-4	3.3952404446221672E-9	0.4303740144530813	-605.0126329324115	17387.50986001396	2343.9506199273155	3161.700741328587	509.17373673917245	132.1812391907663	7	1	28	33	8	0.16445203984694953	0.34438674283926063	0.32469267609701596	0.16646854121677418	
4340000	-9889.82694745768	-9274.500121992003	-615.326825465676	-9274.500121992003	211.85382947496933	3.9464230148284165	2.0985284886507235E-4	0.507501402681936	2.153784296112249E-4	1.1751855957581641E-8	0.5224825357833973	-574.4817778125513	5410.988300075411	5275.890974259313	1457.937293389853	312.60669141106484	55.65375498912978	2	9	24	35	7	0.19272046467079204	0.33642514504985793	0.30438584906257615	0.16646854121677418	
4350000	-9878.05589108273	-9260.90171952842	-617.1541715543091	-9260.90171952842	234.92198501453157	3.9515695868830205	2.02809761056442E-4	0.4513602404239978	2.1007748506546742E-4	1.077919489170827E-8	0.4917112802321537	-571.7316227568972	6154.682514918996	24954.231638367648	894.7009795482747	447.66532123464106	66.11960107447685	6	1	34	31	5	0.19272046467079204	0.33642514504985793	0.30438584906257615	0.16646854121677418	
4360000	-9876.637492667676	-9245.754380118535	-630.8831125491412	-9245.754380118535	271.5279072011667	3.8087035907271063	1.7962184079848876E-4	0.4573182252730199	1.826817967808185E-4	9.04573793788693E-9	0.5134194943014737	-590.146834729409	9437.697160163912	1101.772719008662	1424.6434890403975	391.23049170775136	127.53945017655302	11	21	7	30	8	0.19939237633499932	0.3291792773695941	0.30895325220065134	0.1624750940947555	
4370000	-9876.29400581737	-9254.14081933028	-622.1531864870908	-9254.14081933028	230.33903748248053	3.8087035907271063	1.8972572558892848E-4	0.409125386213964	1.9596070318122488E-4	7.4405315887810054E-9	0.4497388288031284	-580.0714197495972	15548.912721381928	1409.7923066747971	2101.755285595753	362.65162482526745	80.23048042882327	8	14	9	37	9	0.1939351418560652	0.3291792773695941	0.29795998554778297	0.178925595226558	
4380000	-9850.300076788655	-9262.907793893886	-587.3922828947692	-9262.907793893886	199.32715433525908	3.336299895057148	2.76663756347923E-4	0.4803646503179798	2.8112535482546514E-4	1.558128461881999E-8	0.4445070451719016	-550.1342360478344	7040.848699978332	811.6513994862021	520.0896847913885	173.2368241951457	39.72743899914454	8	25	14	23	7	0.1939351418560652	0.3392224640429632	0.29574912013143945	0.17109327396953244	
4390000	-9840.68516583291	-9278.384039233953	-562.3011265989578	-9278.384039233953	114.03585497640898	3.9868605270777757	4.039408471170616E-4	0.4125501878844444	4.192100167928895E-4	3.348784617775505E-8	0.43667613762951113	-524.7898893618542	13485.729722179045	431.4334544677184	215.94027776989776	215.43309825178062	15.21941507068426	7	36	19	6	9	0.1939351418560652	0.3396056715094167	0.2959965198878103	0.1704626667467081	
4400000	-9802.23730809967	-9258.723934488935	-543.5133736107354	-9258.723934488935	88.54610171483658	4.155219227521587	5.242158701050825E-4	0.508036381086547	5.045018931983238E-4	6.85699982685236E-8	0.5026982623431837	-510.0070846007818	1664.581237367268	485.8495473052758	30.215098545495437	105.54246299176667	10.16958004883922	11	36	6	18	6	0.1788455745851781	0.34763021070558964	0.3030615479625244	0.1704626667467081	
4410000	-9820.682915040794	-9268.259618121776	-552.423296919018	-9268.259618121776	105.64527440021713	3.5106492317138036	4.1143631576141213E-4	0.4668534717310335	4.334473234175725E-4	3.4897955273593893E-8	0.4426845261508935	-516.1023047583593	5283.967693576228	347.0204217143262	403.2593462811407	207.07437051733908	26.92765838532606	7	27	12	23	8	0.1868011957300979	0.33829670608036216	0.2972096163216215	0.1776924818679186	
4420000	-9863.218996451815	-9253.370293382264	-609.84870306955	-9253.370293382264	286.7059301735003	3.5106492317138036	1.8967135683788553E-4	0.6174381856700948	2.039766038610526E-4	1.3368756849072515E-8	0.5915606676687785	-567.9775697279398	18489.379939117058	612.9996993502151	924.528463035754	446.3342750136244	90.41033968558268	7	34	1	28	7	0.18128519619341404	0.3471920828872282	0.28836100510512863	0.18316171581422933	
4430000	-9854.56136317772	-9253.975832638242	-600.5855305394776	-9253.975832638242	206.76508893676018	3.5106492317138036	2.1903926971237011E-4	0.45390211356186344	2.3519973444253013E-4	1.031761495479797E-8	0.4525352786043796	-562.1734264282355	11968.314067117546	588.929031764895	253.49021090668276	316.82140222252616	49.007925827716164	7	41	9	14	6	0.18128519619341404	0.34956770248118185	0.28836100510512863	0.18078609622027564	
4440000	-9824.19019765843	-9256.254525037995	-567.9356726204352	-9256.254525037995	115.57924533367553	3.784855141993017	3.5291685876402256E-4	0.39255678423069373	3.853040028907101E-4	1.7939260967197474E-8	0.3705462121206981	-532.7474811756658	3790.870938856187	238.8235350640637	412.5753896857018	141.65897144235123	26.100426400262187	10	15	32	15	5	0.18128519619341404	0.33381190985476333	0.3089658564800628	0.17593703747175998	
4450000	-9830.592585217146	-9264.466308268236	-566.1262769489086	-9264.466308268236	117.76774913478947	3.8482604246502334	3.89408932762746E-4	0.500166849748266	4.087799734981516E-4	3.8292613704357186E-8	0.5010387589281324	-528.9039904772628	2754.9918221521557	2128.952705312717	779.9220682277535	192.57141916860678	11.470214750387468	4	10	26	29	8	0.18128519619341404	0.33381190985476333	0.3089658564800628	0.17593703747175998	
4460000	-9814.008690323793	-9248.96510347361	-565.0435868501833	-9248.96510347361	108.28002313569448	3.294675913042674	4.00172701087155E-4	0.5741467055694988	3.9482602084743796E-4	4.295188534061233E-8	0.5369223057707476	-529.3949153331598	2519.4758868043145	660.0299319186694	510.4886288362912	204.25740127330343	15.544004794195368	8	18	14	30	7	0.17485668894435186	0.3402404171038255	0.3089658564800628	0.17593703747175998	
4470000	-9859.861834179987	-9289.445148850493	-570.4166853294943	-9289.445148850493	117.79745655987482	3.294675913042674	4.604621233310725E-4	0.41532129496832104	4.3403697162958815E-4	3.075766724024563E-8	0.39332825397064825	-535.1703831436628	3289.234418340145	853.7410430387384	82.62575590911905	176.42401717905133	63.453064415815746	9	27	10	23	8	0.17293088476085014	0.3402404171038255	0.31302850927901343	0.17380018885631104	
4480000	-9879.205158745679	-9303.052408092966	-576.1527506527134	-9303.052408092966	121.39993745133485	3.7709981594277897	3.986582977686886E-4	0.30993038491806785	3.9669983082275893E-4	1.693161751659719E-8	0.3172094001919872	-537.0459091702018	3545.363364261831	780.9208254717416	2446.942567029614	175.42252354210868	16.882002891345973	8	32	2	29	6	0.17774789823168965	0.3377815885623654	0.31067032434963404	0.17380018885631104	
4490000	-9850.125349926322	-9268.39224065115	-581.733109275172	-9268.39224065115	186.23883012840366	4.03186965187635	3.3894687809047974E-4	0.4198512724513331	3.407856317753731E-4	1.8226579748532382E-8	0.4131090096753722	-544.9197055426484	4677.449939988684	961.2531636960128	602.8709770103718	176.75555074946215	39.54129492149903	8	26	10	29	4	0.17622783162891487	0.33930165516514016	0.31067032434963404	0.17380018885631104	
4500000	-9862.280119578503	-9272.518071356226	-589.7620482222778	-9272.518071356226	160.1100368461571	3.4280087277216915	2.7741784317309744E-4	0.5342253422596326	2.9008063280305845E-4	1.7763451707170182E-8	0.48727006594348443	-551.1948138653797	6560.437185308455	866.86406606469	774.5491745475404	242.77742907524745	98.92473220678608	6	20	16	17	18	0.1942583430778834	0.33870967621247605	0.2977029067722048	0.16932907393743588	
4510000	-9842.083939705182	-9257.320478134743	-584.76346157044	-9257.320478134743	134.28682269370228	3.8663528957532076	3.2016006201436884E-4	0.5981024062904405	3.097826047694458E-4	2.539249698717325E-8	0.5429310379402306	-543.3745628239285	4106.732274705651	517.2270880466407	2010.4830511178639	301.05538722177533	98.64381447131841	14	25	1	21	16	0.1942583430778834	0.33870967621247605	0.2977029067722048	0.16932907393743588	
4520000	-9883.548533785686	-9251.766116747827	-631.7824170378585	-9251.766116747827	297.1909574432107	3.8663528957532076	1.5780788265360498E-4	0.5797268039341429	1.6450599105358033E-4	9.960519073869324E-9	0.6369481535567718	-588.4230620632345	6399.496295146102	784.9991194246072	2606.3376843819046	884.8699603163998	87.49268923754596	19	17	2	20	19	0.1942583430778834	0.33870967621247605	0.2977029067722048	0.16932907393743588	
4530000	-9872.73506639152	-9275.043582789209	-597.6914836023112	-9275.043582789209	239.4493487970143	3.7295823065386253	2.2930384239601773E-4	0.39746246331091406	2.4609519849468715E-4	1.1110711905505539E-8	0.44961406173931506	-559.5784984487877	6259.09916481106	1448.4646489833765	232.31757506050215	354.77013910434874	61.756782548634106	11	12	17	33	4	0.1942583430778834	0.33434386863857624	0.30553007046443387	0.16586771781910664	
4540000	-9871.87839712351	-9266.991026550062	-604.8873705734469	-9266.991026550062	205.6651343344765	3.7295823065386253	2.179015621189091E-4	0.41632538368815425	2.1937073319237905E-4	9.04716981206973E-9	0.4518637205561702	-566.9765429761828	4766.30971468909	562.5544949148475	609.6482113162907	366.8019821766472	186.79145732873272	11	18	13	15	20	0.1942583430778834	0.33434386863857624	0.30553007046443387	0.16586771781910664	
4550000	-9839.931926946043	-9264.221022008502	-575.7109049375409	-9264.221022008502	148.17556281004752	3.7426258717741883	3.2404056678790464E-4	0.44942176715919224	3.3140899413972036E-4	2.5631719269081887E-8	0.4927256123395724	-538.1177461643348	6359.2761180867865	265.39569046015265	567.5787948949358	199.19944376415884	38.6814088591915	12	19	16	21	9	0.1727560022708542	0.34692886040345206	0.30553007046443387	0.17478506686126	
4560000	-9835.742217147656	-9277.476004408423	-558.2662127392317	-9277.476004408423	155.38308841037136	3.778655075610205	3.799830664123774E-4	0.3616855256084225	3.7881863756750205E-4	2.1851685764317796E-8	0.39439825273696255	-523.0525267747697	4907.507724040883	271.5821285169547	250.7467065595912	90.51106203124831	129.03413720881684	11	51	8	5	2	0.1990553755249522	0.3376899619706828	0.30537423395327845	0.15788042855108664	
4570000	-9796.904994980881	-9256.251297166049	-540.6536978148328	-9256.251297166049	130.85978398625426	3.778655075610205	4.017887496943156E-4	0.45235017672956773	3.993725327225491E-4	3.3119203188018605E-8	0.4672426549128995	-503.38300987116855	3813.375668744494	212.69400188404762	612.2149505764121	216.0678093827633	39.08337500292434	12	27	4	24	10	0.18427098756643545	0.3524743499291995	0.29760289132085566	0.16565177118350943	
4580000	-9847.674601622093	-9259.989517928048	-587.6850836940445	-9259.989517928048	161.77221792435864	3.6147847519566163	2.8901578860298396E-4	0.511230468996654	3.006142296945646E-4	2.4910820175663452E-8	0.5472863107242003	-550.7135781074866	3875.2121864072074	421.023135672	621.2433622721588	213.84346988136	77.75625273564259	17	34	10	8	8	0.18427098756643545	0.3448794692069099	0.30519777204314524	0.16565177118350943	
4590000	-9825.853728673517	-9266.523531747953	-559.3301969255647	-9266.523531747953	159.26029509330556	3.6147847519566163	3.923827557050425E-4	0.5781732690366401	3.9584543240252587E-4	5.669007337934985E-8	0.6049135116520439	-522.3038545221805	4200.875253293862	1019.6925679662196	128.1786888482262	232.85365667543923	87.7941299378088	14	5	8	45	5	0.18427098756643545	0.3298057085544974	0.30519777204314524	0.18072553183592194	
4600000	-9834.229615875603	-9262.092941941222	-572.1366739343819	-9262.092941941222	214.5928578232	3.8712848207733783	3.3013574706980365E-4	0.5317235866142694	3.2861720008857517E-4	3.570427545701918E-8	0.5802698460203504	-533.9072472948242	5539.805359380168	2460.5740720746116	262.64107761500827	183.5282558439344	124.72254167926273	11	8	19	33	6	0.18427098756643545	0.3298057085544974	0.31376961688360666	0.17215368699546052	
4610000	-9890.190012547933	-9272.927573660656	-617.2624388872782	-9272.927573660656	225.5419516731737	3.5570004140938165	1.9248564475966794E-4	0.36017527240531805	2.0099822590296756E-4	5.937313346448224E-9	0.39920152369421935	-574.9702315464946	7709.029650679602	9300.382567974139	2330.656581729567	355.0263255850791	99.15776024654234	12	1	4	51	9	0.18427098756643545	0.3298057085544974	0.31376961688360666	0.17215368699546052	
4620000	-9815.569219183024	-9246.31596858607	-569.2532505969536	-9246.31596858607	143.11129755444574	3.7433982108931256	3.403884753507306E-4	0.5231628627785517	3.526471386502928E-4	3.667331935523255E-8	0.5312943774477229	-528.4140151775132	4950.551669044202	3453.963007446446	2760.138984333429	290.24152986069106	24.09762141536868	5	8	5	52	7	0.18427098756643545	0.32968514103910623	0.3007150680117517	0.1853288033827067	
4630000	-9820.798332199687	-9252.523276231004	-568.2750559686825	-9252.523276231004	95.13800737375858	3.7433982108931256	3.1450427599462414E-4	0.5406600843875563	3.508081616325664E-4	3.047217302384006E-8	0.5230980014680561	-528.6060834938957	2525.1292595653777	6515.576936977157	410.3010239035473	216.70297290052042	41.69766536430121	2	13	5	49	8	0.1862171988499412	0.34557888635957434	0.3007150680117517	0.16748884677873288	
4640000	-9809.122046143593	-9272.85450730735	-536.2675388362449	-9272.85450730735	93.65372198380958	3.7433982108931256	3.7120665548986167E-4	0.4654763539217371	4.206335134181038E-4	3.960555578154776E-8	0.49547025083842655	-498.9045243876333	3330.2515446216958	3702.967769288686	171.31342219502415	191.73388066996168	10.29042487408042	9	5	14	41	8	0.1862171988499412	0.34557888635957434	0.3009659611840061	0.16723795360647845	
4650000	-9816.67358754501	-9271.523491645876	-545.150095899135	-9271.523491645876	102.72338659076513	3.7433982108931256	4.06915909521444E-4	0.420194642368152	4.255544129116927E-4	3.733550905199117E-8	0.4685895809840807	-508.70490462415745	1735.918554767234	2498.5171528576634	223.58261216127391	248.25711860233938	27.701136499958523	2	15	27	25	8	0.1862171988499412	0.33680257947409775	0.3164380199006829	0.16054220177527828	
4660000	-9769.22808926231	-9255.17729116327	-514.050798099038	-9255.17729116327	90.55392396197206	3.6068516196215827	5.935150857796337E-4	0.5309230513911823	5.530581381818293E-4	1.0931411508669171E-7	0.5801620129028674	-477.43859327495716	2178.4974913441547	2633.290896232368	110.15680870678798	185.4691213233665	22.791262570361443	1	13	23	31	9	0.1862171988499412	0.33680257947409775	0.3164380199006829	0.16054220177527828	
4670000	-9772.984510183525	-9258.118226746985	-514.8662834365397	-9258.118226746985	74.5677841262606	3.5973680257118303	6.03192210969081E-4	0.43024511392184384	6.116791436877071E-4	7.361529452189932E-8	0.439006028735818	-480.1991609013936	935.0907118743525	2091.846312401457	212.88527683324236	131.74872445133653	16.172123965289103	1	13	29	27	7	0.1862171988499412	0.33680257947409775	0.3164380199006829	0.16054220177527828	
4680000	-9813.017078437144	-9276.088136139784	-536.9289422973595	-9276.088136139784	99.2052404831212	3.6055216346469785	4.877747109309233E-4	0.43543645990535523	5.304363723903367E-4	5.331666338234615E-8	0.4606709654445654	-502.10497929000496	2893.3541041707444	1014.8820133933856	279.416824934487	155.04480888129658	9.919088598289385	15	5	24	24	9	0.1862171988499412	0.3366872416499046	0.316553357724876	0.16054220177527828	
4690000	-9804.483858172951	-9271.23604955557	-533.2478086173811	-9271.23604955557	82.53396132344882	3.9408639245248214	5.178633856793097E-4	0.4691170696754932	5.51158815561899E-4	6.283774179754458E-8	0.4762652040354902	-500.0160299052013	1248.1376990762594	882.0483323617035	318.76938783046853	103.12820345688644	13.293659814972878	16	6	19	29	7	0.1862171988499412	0.3366872416499046	0.316553357724876	0.16054220177527828	
4700000	-9825.321807181428	-9261.074103377161	-564.2477038042673	-9261.074103377161	132.14294910256598	3.9408639245248214	3.9875542060882315E-4	0.4063836920857241	4.2151848938887693E-4	3.149302837196956E-8	0.4408013528443928	-528.3520082468659	2544.96888775475	964.3263708840094	454.2987934857255	277.7175464817886	26.223404781105373	13	6	16	34	8	0.1862171988499412	0.3366872416499046	0.316553357724876	0.16054220177527828	
4710000	-9819.784174732671	-9260.300709199204	-559.4834655334673	-9260.300709199204	132.09079519387186	3.5823529221670625	3.863284476257969E-4	0.38220642527832643	4.056047371832723E-4	2.6271722716041217E-8	0.4121965334251918	-524.2821550942762	3200.792009612014	780.6505173552198	466.8966716871088	164.1092194409296	20.686043981114512	12	3	27	28	7	0.1862171988499412	0.3375352481589315	0.316553357724876	0.15969419526625142	
4720000	-9820.327463263646	-9263.672203446165	-556.6552598174802	-9263.672203446165	120.71848682843988	3.9275887524035302	4.438919648604132E-4	0.4131053098679702	4.6690793436814456E-4	3.891319097963281E-8	0.42855710800757735	-517.607971277244	4094.3110111023916	8080.195435661809	481.33744402927795	106.89628828389918	26.876717438558924	4	7	28	31	7	0.18225249494283352	0.34149995206603917	0.316553357724876	0.15969419526625142	
4730000	-9821.125164608122	-9253.633415220287	-567.4917493878354	-9253.633415220287	123.55809420253195	3.9275887524035302	4.0347592944139926E-4	0.40972743015301744	4.013208519074519E-4	2.9368256572416813E-8	0.4302812192408593	-532.4219688233726	2031.3158864844943	462.76845632361943	584.4205432493532	209.55712112157423	18.23783038099733	21	6	11	33	6	0.18225249494283352	0.3544623609736705	0.3079145043927552	0.1553706396907409	
4740000	-9835.895632838725	-9266.008367251688	-569.887265587037	-9266.008367251688	118.98231399800426	3.631574246528487	3.9454544369616146E-4	0.6027281306395907	4.010080278152352E-4	5.338558201694465E-8	0.6148308502420504	-531.7864470293418	3249.0235978862365	4413.812639968634	303.575874677384	162.99358369867593	20.63281491234836	8	10	26	25	8	0.18971202276076715	0.3259422873611125	0.31602105234845435	0.16832463752966606	
4750000	-9792.26911445585	-9247.168874137518	-545.1002403183319	-9247.168874137518	113.57662303645473	3.6774713049911605	5.265307575890888E-4	0.5572781539094966	4.933674268912636E-4	7.643874635585804E-8	0.5588688316700862	-510.2875403532177	3625.7731850931614	386.4680801026613	202.16731417578524	166.94316563016275	14.352449104258714	11	21	12	26	7	0.17720152842449954	0.32742213376348284	0.3184237847870328	0.1769525530249849	
4760000	-9811.8098846684	-9263.72341648355	-548.0864681848512	-9263.72341648355	125.88876379763637	3.711196534012735	4.774517898138578E-4	0.4411668555733644	4.4919467633314805E-4	4.5986324383402584E-8	0.47593689759337	-511.9209011919258	5182.3356600045245	321.6486223393125	322.1280867769515	221.16954236505578	59.037030335402875	9	3	21	33	11	0.17779679621085323	0.3352034141180946	0.3101539770049936	0.17684581266605867	
4770000	-9806.680304862424	-9280.357799576492	-526.3225052859317	-9280.357799576492	89.28563491796477	3.711196534012735	5.314449586705798E-4	0.44410242509962256	5.283699132698826E-4	6.010871478712728E-8	0.456080623976466	-489.35528729982894	1885.1069100918555	2643.843211265167	126.56265828238523	250.96682756508523	24.72423418262451	8	1	22	35	11	0.18552053752463413	0.33148843437597625	0.31607708388333466	0.16691394421605504	
4780000	-9814.179047156389	-9276.942075465859	-537.236971690531	-9276.942075465859	90.28729932016485	3.8405581853060786	4.6165742034696224E-4	0.5036580261380034	4.920140635390533E-4	5.911054812794164E-8	0.5044416765829339	-499.54465815230634	4291.162825893046	4006.035129650837	313.30230067100473	147.01224948992905	12.97083432224863	9	1	35	25	7	0.18552053752463413	0.33148843437597625	0.30836969169581574	0.17462133640357394	
4790000	-9822.609792834664	-9264.314273703327	-558.2955191313378	-9264.314273703327	153.1118533348704	3.8405581853060786	3.5438059392420464E-4	0.4774930035546418	3.4708488774648917E-4	3.247412389316996E-8	0.5118021889152804	-516.1715361296292	1263.54378287612	7586.821006239284	324.0576369303499	311.2361542677725	34.01767322612109	1	7	38	24	7	0.18552053752463413	0.33148843437597625	0.3040955074382188	0.17889552066117087	
4800000	-9850.435350467273	-9275.346600355657	-575.0887501116154	-9275.346600355657	176.1691637769401	4.010424834204452	2.9301026740963856E-4	0.5097439997481528	3.0656619590054517E-4	2.195038976953344E-8	0.4970231836474893	-535.3987951274815	3342.2464055310393	6855.965597733983	322.283669068734	244.85198450337765	14.203192435814636	4	6	30	28	9	0.18552053752463413	0.33148843437597625	0.3040955074382188	0.17889552066117087	
4810000	-9803.710927893995	-9271.644196376757	-532.0667315172379	-9271.644196376757	96.920969194662	3.3208745090948595	5.075716089767574E-4	0.5322584898081313	5.415596138215837E-4	7.900946337589016E-8	0.5398431869447351	-496.49129246304307	3188.136850560845	204.86196334436445	245.76099821511244	301.8756130804109	36.63607803586245	8	10	28	22	9	0.18552053752463413	0.3367564424051332	0.30593250404456807	0.17179051602566464	
4820000	-9840.483010347032	-9247.070626066446	-593.4123842805856	-9247.070626066446	181.89557193937804	3.807409200809196	2.59635844014347E-4	0.6273123434529074	2.7111194732251485E-4	2.6170508851853827E-8	0.6293723091026147	-555.0964797555309	9501.69528003906	439.58681335562386	269.9101966783605	257.64296307743285	95.74188824968249	8	26	25	15	3	0.17734993071255295	0.3392746821581639	0.3120255645521384	0.1713498225771447	
4830000	-9811.425825181335	-9262.189429529426	-549.2363956519101	-9262.189429529426	112.54214741719724	3.748631377502276	3.8139570106665495E-4	0.4641076531084792	3.9071934139373624E-4	3.407928950129762E-8	0.4904478682419639	-512.7085141905246	4160.697544557508	723.1973525255469	269.9781699967828	310.0286393302018	17.434415114609752	7	2	39	22	7	0.17734993071255295	0.3392746821581639	0.3120255645521384	0.1713498225771447	
4840000	-9873.426131957669	-9261.126835643827	-612.2992963138416	-9261.126835643827	209.54222743975888	3.4818693707330013	2.0331712408680103E-4	0.41807008292521897	2.0860977230790505E-4	9.500042784261249E-9	0.47442929984366766	-571.4195488169902	17162.06104840398	4436.459740259418	440.005019012626	318.75307619986523	36.084806623914844	8	4	30	29	6	0.18950518522590068	0.3301671128122727	0.30897787938468196	0.1713498225771447	
4850000	-9838.424747503475	-9262.507363142533	-575.9173843609424	-9262.507363142533	142.61419464030047	3.6284348477286854	3.208365215996213E-4	0.44919659997019035	3.3219836718688405E-4	2.396240128154592E-8	0.47708805459345616	-536.9364328020969	10085.446891830084	503.30652114218555	314.193368047829	488.0689764819761	27.55058193942078	8	19	36	5	9	0.18271189450320172	0.3301671128122727	0.30897787938468196	0.17814311329984367	
4860000	-9839.82381617888	-9256.854085373314	-582.9697308055647	-9256.854085373314	146.92736659739361	3.9285419908625134	3.02889059103167E-4	0.4526422676950996	3.0302050194649E-4	2.4788393574103056E-8	0.5056432295933136	-544.9422845559503	8037.579274260843	484.78553436519616	428.7788051805574	335.43655398890564	16.843850977223568	10	22	9	31	5	0.18327308466676578	0.34172459445066855	0.296859207582722	0.17814311329984367	
4870000	-9861.062356322387	-9272.12459958341	-588.9377567389769	-9272.12459958341	211.42180417007557	3.662436116832046	2.3366528032649613E-4	0.37311082635255444	2.3510254669306465E-4	9.254953656865963E-9	0.4056678770250972	-550.3215263844612	7266.939790035163	173.12193268109064	208.6279659350442	574.6802489679817	102.41952874678647	9	15	3	40	10	0.18327308466676578	0.34909943808278526	0.29385818853526324	0.1737692887151857	
4880000	-9898.28287367448	-9291.744201036205	-606.5386726382746	-9291.744201036205	217.43524956374654	4.29972579106549	2.0580551041365786E-4	0.39694398740302883	2.2067461998866948E-4	8.994761252948086E-9	0.42342580965599247	-566.8228768563168	23046.085643588493	603.6848139349399	411.60593478441046	255.3986877207264	55.338631848609765	7	39	24	1	6	0.18327308466676578	0.34013120041057415	0.31593266443301354	0.16066305048964652	
4890000	-9875.620389262174	-9260.90226097746	-614.7181282847143	-9260.90226097746	330.9598886637972	3.9574530229790605	2.3070649462382392E-4	0.4277808802373729	2.1978173148792232E-4	1.3731235722857807E-8	0.5007564701062623	-577.2200258429226	7737.265501670516	339.7146841208253	610.7217407046148	79.93292538588618	69.52246859897242	13	49	7	5	3	0.18208987255829828	0.3350819938507406	0.31593266443301354	0.16689546915794756	
4900000	-9825.215111016296	-9244.502905120427	-580.7122058958685	-9244.502905120427	145.8858391162371	3.7144261987273457	3.164323124715986E-4	0.44506369801129214	3.0965681304602705E-4	1.692057239612244E-8	0.42121573910846855	-542.5063111666667	4991.583999744305	348.92265900240005	703.3692477474234	343.00988355810574	83.20052702292861	12	54	2	1	8	0.18208987255829828	0.3268338075785277	0.31593266443301354	0.1751436554301605	
4910000	-9861.876862976189	-9269.947528851813	-591.9293341243757	-9269.947528851813	188.98037015591294	3.6118170088977575	2.669537618413095E-4	0.5175146510500833	2.4351555629014188E-4	1.3890652615772038E-8	0.4931319915659513	-555.2802163496563	6138.306707675784	439.0463307926226	422.3955484241863	152.350857179213	48.337461996813836	11	40	18	2	6	0.19424050659116096	0.3283859091795881	0.30222992879909044	0.1751436554301605	
4920000	-9831.972254063056	-9248.589151942922	-583.3831021201325	-9248.589151942922	185.66317495941902	3.6557278235492667	3.3204503729793004E-4	0.5171511301255133	3.03468693228749E-4	2.2661548909524943E-8	0.4934144631405282	-543.3526422269006	8667.275777640418	2926.889370988014	613.3990429606725	375.9496622687171	21.143903624792614	5	7	27	31	7	0.1843818013310382	0.341491267075903	0.30222992879909044	0.17189700279396836	
4930000	-9818.677556392795	-9269.875583261386	-548.801973131409	-9269.875583261386	123.37242697568715	3.6557278235492667	3.821132284337588E-4	0.4211210046801676	3.8227743341220737E-4	2.397941705021169E-8	0.41589977321017746	-510.2996233603906	7203.313024950868	3037.4011969794915	288.10061602419006	258.0515860457675	22.468616920596343	2	7	5	56	7	0.1792542736631906	0.341491267075903	0.30222992879909044	0.17702453046181596	
4940000	-9797.081874536774	-9252.514261259335	-544.5676132774386	-9252.514261259335	117.11575064963532	3.6557278235492667	4.6206361198424374E-4	0.48174137345894835	4.4084068296161154E-4	5.082172360264307E-8	0.48874195803400555	-506.0515012993035	2351.4838555886226	3941.0438955136146	157.7336982006561	305.37669019222966	16.162825031065527	1	6	14	49	7	0.1792542736631906	0.341491267075903	0.30222992879909044	0.17702453046181596	
4950000	-9793.291854771196	-9254.3699695183	-538.9218852528954	-9254.3699695183	114.31989656190572	3.638596904540671	4.6094799972563633E-4	0.4851279922102131	4.7260837779106445E-4	5.505095366869381E-8	0.48435373303666146	-498.99634445067613	3718.018467590733	8545.905279868823	459.3233351343867	192.98532823668629	6.803988525333325	4	3	17	47	6	0.18616863240041653	0.3375388031544039	0.29926803398336366	0.17702453046181596	
4960000	-9819.884468911692	-9269.301816388184	-550.5826525235086	-9269.301816388184	128.18166016528275	3.5420302224808133	4.170279571135822E-4	0.49703334890571066	4.0672549587250634E-4	4.66284198267662E-8	0.5039041724111526	-509.197500401382	18965.17049787194	7563.000364570259	349.72631420443327	223.59026397802407	36.00548935726743	1	4	10	54	8	0.186817335472067	0.3375388031544039	0.29926803398336366	0.1763758273901655	
4970000	-9795.710010422603	-9265.887486231155	-529.822524191448	-9265.887486231155	89.61996378250933	3.562698001430265	5.236752289835886E-4	0.41308728719964594	5.187266051793811E-4	4.813398855465832E-8	0.4200137608301922	-493.69820013309374	5712.465819620162	923.314133210356	301.9126076602235	183.09121880459222	6.861813652562248	6	6	18	40	7	0.1884337823602923	0.3375388031544039	0.30676965267819045	0.16725776180711344	
4980000	-9823.195194309379	-9252.622069098792	-570.5731252105874	-9252.622069098792	131.0782362072978	4.062359819612417	3.1439438734672963E-4	0.4629902984003353	3.1516433304842667E-4	2.378901188645336E-8	0.4908647434570582	-532.16112091644	6390.310540218639	2279.301172339402	347.56384899424813	289.5906015370534	2.309226436477333	6	7	17	42	5	0.1762979769574817	0.3448507076154984	0.31159355361990654	0.16725776180711344	
4990000	-9840.503402405802	-9272.710075551004	-567.793326854798	-9272.710075551004	115.44645022677808	3.6538195819551476	3.3530389996334084E-4	0.5239020833383048	3.379355160536057E-4	4.171363874275447E-8	0.6000134580508802	-529.3556197592834	4890.855339929471	1473.839697191953	970.7803094038246	280.70393630772924	4.2009224546524555	4	6	10	51	6	0.183242553160722	0.3433948442457648	0.2995962787744465	0.17376632381906681	
5000000	-9852.249421314556	-9263.831911392977	-588.4175099215785	-9263.831911392977	144.66439595763578	3.46802317144929	2.7840321512527923E-4	0.44879201418571946	2.6541923496156916E-4	1.701645011911504E-8	0.4758123915851409	-549.019942120899	9651.859256686905	513.337505276089	668.7908979339795	464.93127344119074	30.25979334470469	8	6	11	44	8	0.183242553160722	0.3433948442457648	0.2995962787744465	0.17376632381906681	
5010000	-9850.429659973835	-9280.517399243456	-569.9122607303793	-9280.517399243456	132.98535620477844	4.359558725798195	3.3749309546191215E-4	0.3738098881961288	3.3141040553380627E-4	1.811305353410047E-8	0.4024126815979391	-532.4173555421428	6925.386005007706	567.4161225722052	333.71814488849924	348.7939596513467	15.351955714724612	7	40	7	16	7	0.19117300636518036	0.34292576348971704	0.29362916490096924	0.17227206524413344	
5020000	-9820.846221001491	-9286.714845699109	-534.1313753023819	-9286.714845699109	82.70325605183837	4.136471376756618	4.971340037483865E-4	0.41198208001493275	5.041586143110627E-4	5.0137827908255916E-8	0.4429992701695284	-498.8225130324492	1871.0660530934024	727.0726198458223	627.6315890443522	232.20300295669745	4.38552417558881	6	8	1	55	7	0.17736752120341218	0.3567312486514852	0.29362916490096924	0.17227206524413344	
5030000	-9824.006835204578	-9269.451169462047	-554.5556657425306	-9269.451169462047	98.60372798969318	3.8050748079661134	4.3718796095310806E-4	0.34834676718549934	4.2858467885803194E-4	2.3347595147064095E-8	0.3528105253710559	-519.388259127344	3454.2151391357993	388.26137263346357	229.0135155231239	294.1935840118951	9.610518780847874	14	7	11	37	8	0.17736752120341218	0.34031832669292156	0.3100420868595329	0.17227206524413344	
5040000	-9776.179077723855	-9255.535560183529	-520.6435175403261	-9255.535560183529	75.26137563622302	3.8844324150653384	5.611363681683171E-4	0.5292872895224596	5.454242714185151E-4	9.314447272521063E-8	0.5502640363880762	-485.36236573711585	2833.582587021903	1140.3834805336421	236.18349423685754	163.46055557007693	2.53530090590767	8	7	20	35	7	0.17791681155897793	0.34031832669292156	0.3100420868595329	0.1717227748885677	
5050000	-9799.39603130881	-9263.06521210491	-536.3308192039008	-9263.06521210491	104.78810061354703	3.719771302887572	4.863183228710226E-4	0.5282355899994574	4.701577454443679E-4	7.522262383302327E-8	0.571993609257603	-498.8953964333731	5033.76484189287	2473.5242194355974	333.22104409455056	174.12691447912596	8.37791370509116	7	4	9	51	6	0.17791681155897793	0.33604308171381814	0.3143173318386363	0.1717227748885677	
5060000	-9820.375271207931	-9251.826313551297	-568.5489576566339	-9251.826313551297	136.11331780920233	3.9275101740713145	3.9235627219245744E-4	0.5547385764906241	3.7074372345360885E-4	4.778945519652853E-8	0.5802341475748285	-529.9485583137483	8837.649940559011	1485.4674155464677	428.064507088683	227.67107295796913	18.469689320875005	7	9	11	43	7	0.17791681155897793	0.33604308171381814	0.312754276735943	0.17328582999126096	
5070000	-9903.828381300496	-9262.55188160195	-641.2764996985456	-9262.55188160195	325.7576370863969	4.040062073770508	1.1697969062372536E-4	0.5337319702967612	1.251299712256213E-4	4.866933358948398E-9	0.5780773334678623	-599.0933974944181	21068.102080075023	1270.6677838938763	915.5348713389262	534.1318698468872	69.99881887576116	8	12	25	26	6	0.1793834857419218	0.35338826200416407	0.312754276735943	0.15447397551797115	
5080000	-9928.075816959627	-9251.293563851801	-676.7822531078258	-9251.293563851801	653.7604483171168	3.8989536635173985	5.978816178425298E-5	0.49261609561350783	6.732710972608541E-5	1.1891252060011713E-9	0.5333413281481529	-630.8177143661345	50063.121937268326	830.989223309393	1121.1986072683387	1610.8705645958805	80.51868780950599	9	7	37	16	8	0.18547786920574394	0.3359765859928687	0.312754276735943	0.16579126806544436	
5090000	-9920.353949344037	-9265.345330155564	-655.0086191884736	-9265.345330155564	439.5891814266064	3.689488441450071	1.2562497667966175E-4	0.5205729528500609	1.239205569123891E-4	4.661920056194903E-9	0.5490898528220237	-609.8993665459719	12357.96958902931	21308.992540682415	854.3760929845356	622.6586881907124	154.70788693781452	8	1	33	28	7	0.18547786920574394	0.34172027000604155	0.3070105927227702	0.16579126806544436	
5100000	-9938.11574415628	-9255.500949081286	-682.6147950749919	-9255.500949081286	475.8081642018413	3.689488441450071	8.645974609124948E-5	0.4519190508331698	8.785066568855744E-5	1.4286786624582949E-9	0.4379420253363482	-637.81656558348	28606.166726894662	4059.488795564236	2262.572984939436	960.5996709650724	118.80329873996381	7	2	38	23	7	0.1815179956373407	0.3219145432043047	0.3191500267083097	0.17741743445004501	
5110000	-9898.65600693175	-9266.727780792307	-631.9282261394414	-9266.727780792307	238.08894807219195	3.689488441450071	1.761731715708184E-4	0.39407043785062645	1.7774790587290503E-4	4.499013176999437E-9	0.3896578836754129	-590.3716232505116	11327.391097576909	5811.072518700433	702.1548493972919	538.2390648865505	34.159814407540665	6	8	25	31	7	0.1815179956373407	0.34668287021892596	0.29438169969368844	0.17741743445004501	
5120000	-9915.00598386376	-9271.060842738558	-643.9451411252028	-9271.060842738558	313.6654818589454	3.3810312842547905	1.43297433596426E-4	0.4494237446857584	1.4757733893437454E-4	3.861007412551158E-9	0.43510485733011556	-602.7745366624798	13691.182593267054	1411.5537833938465	919.0579944273285	660.2578213140487	42.411980147651356	12	9	6	43	7	0.1873310567896981	0.3401374431498798	0.31163680040749087	0.1608946996529313	
5130000	-9884.727369595177	-9256.99633079695	-627.7310387982275	-9256.99633079695	272.3629271006668	3.8424944923957858	1.8034101392071347E-4	0.5429036106430583	1.8050961076433123E-4	1.1037542022641163E-8	0.5803466230549107	-588.9163993636888	5213.0761634393	472.98990997493	716.8171856652049	437.2406415185537	73.04394698364332	14	1	1	53	8	0.1873310567896981	0.3401374431498798	0.31163680040749087	0.1608946996529313	
5140000	-9856.417054955722	-9259.026995151182	-597.3900598045407	-9259.026995151182	209.79166946180072	3.8424944923957858	2.6768045953859203E-4	0.5548592707929706	2.665010186637124E-4	2.576310525169538E-8	0.6108192540443289	-559.2721366001695	4066.3662309305037	1904.6225364672946	192.2473617212606	320.26362448177605	45.23792966422521	18	5	6	42	6	0.17640586519720566	0.34794993616454406	0.31163680040749087	0.1640073982307595	
5150000	-9852.454105576431	-9265.45574078412	-586.99836479231	-9265.45574078412	151.5788535090434	3.5635357447171816	2.9685641657255663E-4	0.5595041945670732	3.053869642727626E-4	3.562465253737328E-8	0.6097799853725311	-547.7568831920653	7959.13084341919	1600.0861861757787	356.81901600064816	379.5348727320802	49.11555306627082	7	2	8	54	6	0.17640586519720566	0.3596018681345296	0.28759132039630175	0.1764009462719631	
5160000	-9839.387875900304	-9255.991341019484	-583.3965348808193	-9255.991341019484	140.16426170005735	3.883192499575175	3.070564590905183E-4	0.5606488776466433	3.258666229476626E-4	3.4683729260866267E-8	0.6110766036289256	-543.5013882453308	9610.17787852051	502.909595845349	686.815492301489	445.67421580757116	27.492923507819242	6	8	3	53	7	0.1745080389260635	0.3247527122980419	0.32244047623278943	0.17829877254310525	
5170000	-9870.91199018918	-9278.572537349986	-592.3394528391945	-9278.572537349986	138.3533075322256	3.3001468342453735	3.0103528068646567E-4	0.5286563062603514	3.011542525400476E-4	2.5040351248930626E-8	0.5402636797317623	-550.1877039084166	9788.58295509497	8464.29706436064	401.94831217755996	513.2714701455899	16.816495158030072	2	6	11	51	7	0.17626771579750433	0.3250975956553	0.32033591600409056	0.17829877254310525	
5180000	-9893.766165022853	-9270.275280077802	-623.4908849450518	-9270.275280077802	312.2233854923496	3.3001468342453735	2.2489219124847913E-4	0.6432169891775504	2.1596831311315195E-4	1.8255614419568245E-8	0.5981635657887597	-583.9791156865166	8779.014778938654	727.588482975645	546.26237822395	429.59790146874104	49.11495120356745	12	25	1	32	7	0.1806258496052305	0.32073946184757385	0.32033591600409056	0.17829877254310525	
5190000	-9887.726512325973	-9249.786141155571	-637.9403711704016	-9249.786141155571	343.27962208865307	3.4480127693341913	1.8679853612906425E-4	0.6712039695475265	1.6876335073334647E-4	1.7931170213623957E-8	0.7368014599038214	-596.6290840807968	16704.549168746402	1091.555024067893	524.8134136833436	471.33920273363435	95.20336331196165	9	37	7	15	9	0.18401130697725612	0.3250179608709974	0.3126719596086414	0.17829877254310525	
5200000	-9884.544927168079	-9266.377779028124	-618.167148139956	-9266.377779028124	281.4979573672072	3.8041072016413824	2.5616636643369084E-4	0.5865255559976943	2.2415697829771255E-4	1.7240150784320708E-8	0.5802057134614544	-578.5077210484654	5328.370248338937	620.4106152452564	1335.1775856665195	235.05232219504435	77.45695236060513	12	51	5	1	8	0.18401130697725612	0.3250179608709974	0.3126719596086414	0.17829877254310525	
5210000	-9904.726156114266	-9264.357519540099	-640.368636574166	-9264.357519540099	345.7560929183844	4.09858560818437	1.34197885289289E-4	0.5159243781762907	1.3135060969258897E-4	5.509460868732213E-9	0.5558873955688044	-599.4044011636324	19743.96558854243	723.3900369531958	751.9082184021519	356.8736372514564	22.56213689216865	9	50	8	4	6	0.18401130697725612	0.3403597316186567	0.3126719596086414	0.16295700179544595	
5220000	-9858.349786097218	-9257.447232227456	-600.9025538697625	-9257.447232227456	246.01572766013155	3.525356502627464	2.49338196457048E-4	0.4450930395524299	2.2634360344369041E-4	1.0467786724470045E-8	0.42916633976970325	-562.8855531924766	5828.73585418783	457.2400351825788	442.28878190206	478.8327517951776	52.801514466490474	8	7	20	36	6	0.18401130697725612	0.3403597316186567	0.3086968055295802	0.16693215587450722	
5230000	-9894.114349712068	-9284.043099514609	-610.0712501974598	-9284.043099514609	255.87044470246917	3.829835153119152	1.8556115682513962E-4	0.3997940498120008	1.8363651243156776E-4	6.297244929022462E-9	0.43475014457144096	-570.4932918871067	9164.29116907464	297.1286124714831	737.1234984366655	373.9254119850213	41.43366414980078	6	5	36	23	7	0.18401130697725612	0.3403597316186567	0.3086968055295802	0.16693215587450722	
5240000	-9911.64902099278	-9259.854088605178	-651.7949323876023	-9259.854088605178	369.218362713834	3.929745841754026	1.4393366387819515E-4	0.4470800739785713	1.4785202611287583E-4	5.357250209821066E-9	0.4890649417079548	-608.006008995944	15230.333422684182	10974.982642259241	1152.217437596074	609.5509826886808	134.26657223282277	6	5	27	33	6	0.18401130697725612	0.33322527507705274	0.3086968055295802	0.17406661241611118	
5250000	-9965.991552255931	-9250.731824048566	-715.2597282073655	-9250.731824048566	777.8053508340278	3.929745841754026	6.393353855733176E-5	0.470827002321649	6.912009837725331E-5	1.2552319670710766E-9	0.5124813417225588	-670.3346322429131	24009.50010407591	3154.091149259439	2277.973550212199	1165.6387149554332	310.5805871755371	9	11	22	29	6	0.18401130697725612	0.3304082033508127	0.3086968055295802	0.17688368414235117	
5260000	-9903.897976082006	-9261.512614456458	-642.385361625548	-9261.512614456458	277.2530093270102	3.611430573728075	1.4668591450794943E-4	0.4022978104982997	1.576175325562728E-4	4.025003784401699E-9	0.43003369427726273	-601.4012322670551	12292.328277897772	622.1881234757824	1022.5698035348395	604.0381278492118	108.99317280276941	8	2	40	21	6	0.18401130697725612	0.3304082033508127	0.3086968055295802	0.17688368414235117	
5270000	-9952.38183938615	-9263.679301861603	-688.7025375245471	-9263.679301861603	462.005820148038	3.7386403966498483	1.0174387230998541E-4	0.474732871674537	1.0528297105874142E-4	2.7810218012259397E-9	0.5064092196154153	-644.8742534489426	11312.764355036663	5368.039674376469	3019.051695737219	959.9428836937597	108.08870937521448	7	14	14	34	8	0.1844191802081187	0.3250705104359362	0.3214410887236316	0.16906922063231367	
5280000	-9885.825335428735	-9263.875226807408	-621.9501086213276	-9263.875226807408	268.64086957652586	4.107552096474823	2.2372212008161198E-4	0.4643061472424155	2.1511272197675664E-4	9.994711881313201E-9	0.4675053010048229	-580.2763921384721	7411.1275342981335	6599.477809757452	1030.4209688655985	454.52498162616297	94.79157650444003	3	6	31	31	6	0.19235781104378064	0.3404034253545843	0.2981695429693216	0.16906922063231367	
5290000	-9902.049244947217	-9270.871018007056	-631.1782269401613	-9270.871018007056	297.9448590409691	3.4491137297096266	1.6817339948039457E-4	0.44893889447533264	1.6765471446983802E-4	5.458536872094493E-9	0.46257481482161517	-589.0713455789798	5234.52939196153	11922.711665056027	731.605549428093	402.08708500661527	30.81505870984499	1	9	39	20	8	0.1995472087390084	0.33658765734883855	0.2947959132798395	0.16906922063231367	
5300000	-9972.327637587245	-9264.439805799739	-707.8878317875069	-9264.439805799739	629.3257113492831	3.4491137297096266	7.811364506408742E-5	0.48556335481020957	7.33605017750229E-5	1.33237144864144E-9	0.49415120415920405	-666.6927994826251	7724.762025992195	1896.5296349737316	1481.3125959403153	764.6758370381849	69.23163566859608	21	5	29	15	7	0.18521800754248466	0.33658765734883855	0.3025490709579624	0.17564526415071455	
5310000	-9937.113279079771	-9238.613120590648	-698.5001584891235	-9238.613120590648	504.8597459200882	3.8163694177261376	7.617119756585101E-5	0.5017950901640716	7.726667051965427E-5	1.3522681210145724E-9	0.4791362250164338	-654.0930476753703	17296.564463357372	2657.561334102352	2739.1053388888554	1188.3199921935268	53.046525741848356	15	1	27	26	8	0.18521800754248466	0.33658765734883855	0.3025490709579624	0.17564526415071455	
5320000	-9929.65511556123	-9266.238810942665	-663.4163046185656	-9266.238810942665	310.7314136208598	3.959142501926328	1.1231033627650447E-4	0.5553955617925447	1.1744558564648524E-4	4.0823629458928444E-9	0.548697222822906	-621.0504599414603	14227.280225647324	2227.752677852813	1187.689828235434	696.5230992462901	34.883949989240065	11	17	21	20	8	0.1708963517837357	0.3509093131075875	0.3025490709579624	0.17564526415071455	
5330000	-9864.138800249473	-9256.161192357957	-607.9776078915173	-9256.161192357957	162.63821780678066	3.6330184853738334	2.555228232523602E-4	0.4853309616425525	2.471965962348328E-4	1.4653458856443445E-8	0.497415610268479	-570.0457094533745	4265.163176040995	640.1142970534808	372.46498621374366	560.8107951546688	20.92789650103006	20	26	21	3	7	0.1708963517837357	0.34987447180468895	0.3025490709579624	0.1766801054536131	
5340000	-9899.894031805086	-9272.458131541141	-627.4359002639446	-9272.458131541141	196.42281610889677	4.224967556792349	2.1372509914903222E-4	0.5119819451037764	2.028361417429604E-4	1.0269748802196497E-8	0.5096098224026976	-588.5175585405292	4112.108389295998	1171.2843374233923	335.5548359643808	617.6474882869373	28.061880290248883	15	32	16	7	7	0.18315651770997074	0.34987447180468895	0.29028890503172733	0.1766801054536131	
5350000	-9881.573919645116	-9257.635374127713	-623.938545517403	-9257.635374127713	173.0081497368342	3.705331231425016	2.1131283842509857E-4	0.6246637874639479	2.1186360977273064E-4	2.2029234689780526E-8	0.6977017285321124	-584.2872823942326	7400.168159970288	1131.3586194134787	995.3944338822652	322.13208600251915	10.728327246956106	9	12	23	27	6	0.18315651770997074	0.33214086283266314	0.30802251400375313	0.1766801054536131	
5360000	-9933.137755567574	-9268.545132354433	-664.5926232131402	-9268.545132354433	306.2310787623437	3.53798463694432	1.404202290579062E-4	0.4662185964527676	1.3048861789645303E-4	4.094024295606456E-9	0.4746130199318707	-621.4896174224644	8982.88031031509	10154.957483950171	2587.8341879859804	398.82737881213876	61.83283633995774	2	5	36	28	6	0.17825648194717056	0.34649228001810095	0.31266399520943744	0.16258724282529113	
5370000	-9949.286443647434	-9264.159663659502	-685.1267799879321	-9264.159663659502	396.2143554349017	3.497939920885423	1.0586566925920325E-4	0.6359725273733092	9.443271978726008E-5	4.3715683998084894E-9	0.6480573651736311	-640.0402112932856	21821.27651709717	8387.167564026611	3309.766040170345	528.8846681314739	27.975013502441143	6	13	22	30	6	0.18892764261296566	0.3333613264677427	0.31266399520943744	0.1650470357098543	
5380000	-9963.866421015517	-9261.804154281537	-702.0622667339791	-9261.804154281537	534.7753884474386	3.525344766258133	7.602952874010227E-5	0.5605713126826742	7.088730426223341E-5	1.652971281729718E-9	0.561480539805707	-654.591574507502	15974.276673934623	25153.4380005346	7558.494158982435	674.3183044668441	77.35259404560212	1	4	31	34	7	0.1824295409811033	0.32864732377037637	0.31266399520943744	0.17625914003908297	
5390000	-9960.440567572346	-9256.678381067315	-703.762186505031	-9256.678381067315	498.24437886898426	3.2277362361429853	6.886392388288017E-5	0.5337107537994342	6.803198304782554E-5	1.2302158729913195E-9	0.54373897023197	-656.3450828733556	42697.77213933376	15542.625372660974	4399.0086244830245	995.8657843004679	11.757729400729275	2	7	32	29	7	0.1824295409811033	0.32946867058459317	0.3055266008364704	0.18257518759783328	
5400000	-9897.708116491218	-9270.462090005645	-627.2460264855724	-9270.462090005645	201.83999356108072	3.5146943336863243	1.579842674142377E-4	0.5192506223234837	1.6432946751590935E-4	5.71652436190987E-9	0.46718886201833243	-581.8988831238391	9750.826478684992	22786.453577462005	3147.248238439921	378.4124780963131	17.855592563578444	1	1	35	33	7	0.19292249212442783	0.3147569299189507	0.30974539035878834	0.18257518759783328	
5410000	-9831.459665255405	-9254.276772469555	-577.1828927858497	-9254.276772469555	113.10350447285026	3.6474808991124767	3.268148998620727E-4	0.5258723934762812	3.2546445762735287E-4	2.485656299987234E-8	0.48852286229217995	-536.857743574685	8822.275805050791	5396.100255363898	1072.1059003689522	175.04734519083368	11.988986328978383	4	2	35	30	6	0.19292249212442783	0.31413822313151474	0.327131736451834	0.16580754829222358	
5420000	-9851.302980850758	-9266.17076833443	-585.1322125163282	-9266.17076833443	124.83193811067063	3.6015530257096358	3.042167439148461E-4	0.4823063535370095	2.953170640358023E-4	2.0319329962001557E-8	0.49142540963125725	-546.9582997201658	5764.154356360477	1715.5425529032489	715.8892551574892	255.61924055939886	2.602023429251691	6	21	13	33	4	0.18029477297351	0.31413822313151474	0.33975945560275184	0.16580754829222358	
5430000	-9897.292242636719	-9261.482430809221	-635.8098118274982	-9261.482430809221	231.81539492822458	4.120174051160125	1.5925577240648309E-4	0.5337573915467119	1.581447119518635E-4	7.505727658476333E-9	0.5512911164866272	-596.24747759045	7120.665632736483	2149.6954858393087	629.5708792801846	380.2501012155827	3.4100456821562957	9	16	20	27	5	0.18501010725755695	0.34708024046248875	0.294376047679924	0.17353360460003045	
5440000	-9885.877672625422	-9243.410795929147	-642.4668766962757	-9243.410795929147	258.83433803380484	4.120174051160125	1.3959187483168E-4	0.5067734814592871	1.3990314122770133E-4	4.324335614155345E-9	0.4821038035048912	-600.8096497440537	16334.779411388929	2434.454440758128	467.3195180398359	555.096290912688	1.6902745221484425	10	28	26	8	5	0.18698022717746204	0.34708024046248875	0.30256728099633967	0.1633722513637097	
5450000	-9866.67590142733	-9262.23520573501	-604.440695692319	-9262.23520573501	175.44693921820172	3.558766219289802	2.2522030775548807E-4	0.4675957792884353	2.193670986250162E-4	1.1035286812848904E-8	0.48817383828555205	-564.8197136957893	7296.554858165912	1981.7071707710911	362.1488780925821	532.1672430606933	2.524181051030321	5	30	29	7	6	0.18698022717746204	0.3270276409993324	0.322619880459496	0.1633722513637097	
5460000	-9858.505976908038	-9269.196227618266	-589.3097492897726	-9269.196227618266	157.3264719825767	3.9170743122685683	2.321100219460677E-4	0.4265716853630496	2.436742521722821E-4	1.0688690076202733E-8	0.43689485504276715	-551.0796470348254	7087.637195820265	1401.1869889615189	252.57218050362076	347.5571234690261	3.1491163353505653	4	30	6	30	7	0.20303493019522967	0.3270276409993324	0.30655033066130205	0.16338709814413604	
5470000	-9866.265189221547	-9270.890723145369	-595.3744660761785	-9270.890723145369	169.71275111053268	3.736224443407469	2.0979212087516864E-4	0.575543277980764	2.0836930660811015E-4	1.6248997560733863E-8	0.5932197383925044	-554.3258524529405	7276.464104575945	776.9074586132001	1419.8531214775476	603.0936016663314	6.953064699949949	7	23	12	27	8	0.188374218306044	0.3270276409993324	0.3212110425504877	0.16338709814413604	
5480000	-9904.489137937433	-9280.983360528027	-623.5057774094057	-9280.983360528027	236.41861950348743	3.7458736648356803	1.704381338962188E-4	0.5714037317334455	1.7552106706211442E-4	9.234642922451472E-9	0.5632270011723376	-581.2912148662127	12390.529866012072	955.9681665967255	355.57274462049185	969.1183314195995	10.952512941096215	6	40	18	5	8	0.19169249101906405	0.32302641607498933	0.32189399476181074	0.16338709814413604	
5490000	-9886.560215833199	-9271.261079784115	-615.2991360490837	-9271.261079784115	178.8231611931056	3.9404126616992903	1.995068045560315E-4	0.4380339675976309	2.0487011164286768E-4	6.945701930410059E-9	0.4030854457024144	-578.4065186559138	2702.6711079096212	1652.7384225923993	713.2527384406845	253.7356564970263	4.267230566999489	11	24	12	22	8	0.19169249101906405	0.34351982976632894	0.30140058107047113	0.16338709814413604	
5500000	-9984.806245829799	-9266.090034678926	-718.7162111508726	-9266.090034678926	712.9691951589472	4.075232361652853	5.228728934285599E-5	0.42969643429030996	5.5407604257761225E-5	4.4938352842981496E-10	0.40050570147208797	-670.6575257307526	51865.04258690117	1950.8191711928753	5145.074813011395	1181.8966399773885	90.41867973788459	9	4	25	31	8	0.19135256667701644	0.34385975410837655	0.30601065374271225	0.15877702547189493	
5510000	-9956.8964952371	-9256.29052453639	-700.6059707007095	-9256.29052453639	571.5581902145758	3.867618268445782	6.12663598250581E-5	0.5365605239733553	6.422477741195381E-5	1.0116872442271913E-9	0.507638484866335	-653.6321435095728	33698.39125036027	1514.9950858225873	3732.3592998107165	1316.4549265949622	61.04857543958335	8	19	13	31	6	0.18671865714596106	0.3498453382458089	0.3000250696052799	0.1634109350029503	
5520000	-9921.963900845925	-9272.089696483388	-649.8742043625367	-9272.089696483388	270.15954649669004	3.867618268445782	1.3447230278675705E-4	0.5007517594741702	1.3094192267809225E-4	4.3099301550946255E-9	0.505762024010922	-608.0000813590389	14523.359427908821	2286.9161975164257	1171.2726466349127	566.3858691319228	30.747842979544625	6	9	36	20	6	0.18671865714596106	0.3498453382458089	0.3000250696052799	0.1634109350029503	
5530000	-9882.499521508005	-9271.131975192171	-611.367546315834	-9271.131975192171	201.04938676451036	3.867618268445782	2.1870746108823737E-4	0.550578261740791	2.3166114298991142E-4	2.0449478080201824E-8	0.6311428197344506	-571.9018963582379	8387.834378379684	948.1710651949136	885.0336816441343	308.54170835578213	29.559844785784865	7	31	9	23	7	0.1819506384217821	0.35461335696998786	0.3068269368593876	0.15660906774884262	
5540000	-9887.989288548833	-9284.576824075519	-603.4124644733156	-9284.576824075519	196.17826912086994	3.5578789109772995	2.3489838720130955E-4	0.439401064066939	2.533805053431681E-4	1.2966780026948428E-8	0.4609194651829351	-564.356555055214	7716.488850262801	1542.0274598538974	177.22572888808972	389.6103474047082	46.1582479730889	6	31	26	5	9	0.1819506384217821	0.35461335696998786	0.3068269368593876	0.15660906774884262	
5550000	-9870.52291219224	-9258.551138008672	-611.9717741835681	-9258.551138008672	310.73762485426124	3.520937065281246	2.501880670985824E-4	0.5413981409301484	2.4432933638806085E-4	1.8096995691106012E-8	0.5367867424725707	-572.963632959095	7702.109327803658	1566.2558757682007	216.9567298027233	332.4330265006312	100.83352936902739	6	35	14	17	5	0.1855299171807591	0.35461335696998786	0.30002077020389756	0.1598359556453557	
5560000	-9869.508436436106	-9255.944328440237	-613.5641079958694	-9255.944328440237	226.09894360749882	3.633229970571456	2.541143165696708E-4	0.5563855099408028	2.466188981061404E-4	1.4563249358043943E-8	0.5022937568553835	-577.2576695777655	3393.5226474868296	750.211420625011	260.02792741647437	268.9904203358285	51.34664044428587	19	25	27	2	4	0.18712428155040675	0.35461335696998786	0.28275496060195676	0.17550740087764882	
5570000	-9904.264865754367	-9286.24121482519	-618.0236509291778	-9286.24121482519	205.954389372201	3.633229970571456	2.249585368826364E-4	0.4248888412070124	2.248088127037616E-4	7.987386414489173E-9	0.4061152774129485	-581.9835124229115	3698.3091271153276	773.4168724749823	249.41396906328245	92.65502875285502	185.0397014267615	17	29	26	1	4	0.18712428155040675	0.35461335696998786	0.28275496060195676	0.17550740087764882	
5580000	-9840.301264510834	-9255.880568337718	-584.4206961731167	-9255.880568337718	128.51039771941768	3.9016314800260132	3.040959703949681E-4	0.48709132107188324	3.0336365981101275E-4	2.4521897241384852E-8	0.5160912276531744	-550.3792080362002	3183.6279272953025	594.1309678274747	191.8799966819067	84.33981649865873	47.247048197365594	16	21	32	1	7	0.19343574078574474	0.34264554360927685	0.3030847398340884	0.16083397577089018	
5590000	-9859.815427629333	-9273.750907118332	-586.0645205110013	-9273.750907118332	136.73851394759436	3.9016314800260132	2.9241923898857365E-4	0.524786312775775	2.9464604157874254E-4	2.1152615124025516E-8	0.5262116165100005	-550.8785083034061	4713.862810369948	848.3836192725181	253.97834404513287	93.5803732232104	13.800520015950019	9	31	29	4	4	0.17784788647006486	0.34831455763699126	0.31300358012205387	0.16083397577089018	
5600000	-9805.936306208156	-9263.119626886537	-542.8166793216187	-9263.119626886537	90.10131580026268	3.7393362854557126	4.0339502479894905E-4	0.44423479849029496	4.516420352859352E-4	3.335228971656943E-8	0.4169476181441978	-511.8529100166449	4573.665537173055	512.7652008343862	176.02720671407866	1.9659629823819251	2.8293910224297742	10	27	33	6	1	0.17744883485486276	0.3478262637527124	0.3138909256215348	0.16083397577089018	
5610000	-9876.126813246252	-9254.027052675812	-622.09976057044	-9254.027052675812	200.6345605210894	3.7393362854557126	1.6570368560793176E-4	0.46622859131742617	1.8045376654891933E-4	7.066781945052048E-9	0.47656206877070423	-586.8739640741157	8360.555104934228	1392.8157920422136	425.86982174562456	19.861929364620078	3.3159943258224187	8	35	27	6	1	0.1899733502691852	0.3478262637527124	0.3013664102072124	0.16083397577089018	
5620000	-9863.422269933086	-9270.865332484513	-592.5569374485732	-9270.865332484513	161.95505189448323	4.101666157619606	2.354069900116321E-4	0.5135321323466429	2.452297649637003E-4	1.7947661527598507E-8	0.5485633338196815	-558.198035338752	8276.279919137516	888.9422837774251	256.25895932732215	13.433316936370638	6.136604739363836	6	42	22	2	5	0.1899733502691852	0.3478262637527124	0.3013664102072124	0.16083397577089018	
5630000	-9909.405828931966	-9268.16164326616	-641.2441856658066	-9268.16164326616	224.96377059414078	4.08839371312498	1.6529836290383153E-4	0.47458892830381433	1.582888921956165E-4	4.748906679607705E-9	0.443368737157131	-602.2428499227705	10043.405197702552	1142.364074529173	705.9628581025855	237.2955385848914	23.50674849279316	7	38	24	2	6	0.18421556813835513	0.3478262637527124	0.3013664102072124	0.16659175790172023	
5640000	-9853.781140463809	-9259.716090039836	-594.0650504239738	-9259.716090039836	134.27518973291762	4.07300236410415	2.7709108987199335E-4	0.5261453591820734	3.013059808017446E-4	2.1364801366513088E-8	0.5098802466627922	-555.9159879039515	5195.1238012922695	849.4764466480078	633.3188876150809	342.2477573214355	15.211466454532998	10	3	31	26	7	0.18421556813835513	0.33707049037445846	0.32102891406350925	0.15768502742367735	
5650000	-9933.626498514714	-9269.090510633963	-664.5359878807495	-9269.090510633963	324.60504218958994	3.536727107702114	1.1812624811588014E-4	0.5195343691999628	1.2175434866877328E-4	3.758158478824735E-9	0.5165891179828785	-620.6309283705903	19363.420846878365	1542.5079666659788	2409.674288110334	805.2539994190112	39.12276731291227	6	7	30	27	7	0.18126347274889237	0.333912778840061	0.30933036335070085	0.17549338506034595	
5660000	-9849.199526615797	-9261.446531887745	-587.752994728052	-9261.446531887745	139.37679662993406	3.8713831109136043	3.2250249832209974E-4	0.4071042123087352	3.29544173414272E-4	1.8426141554733793E-8	0.4097134219159672	-549.3270503254315	6359.626211476224	866.3223490848077	929.0977619846892	305.43518579231136	9.97758883203673	7	4	19	40	7	0.18126347274889237	0.34450176199008736	0.3062943566421882	0.16794040861883225	
5670000	-9823.39278449933	-9264.261892740986	-559.1308917583444	-9264.261892740986	111.17525129577602	3.564054348686581	4.2819008201996564E-4	0.4886682028992906	4.39607152595953E-4	4.9737122977908004E-8	0.5175414133503684	-519.6187109850152	5142.800603437797	4014.8274184924353	1227.658942190731	232.82484193467286	15.337494611617107	2	6	18	44	7	0.18126347274889237	0.33541702783522986	0.3062943566421882	0.17702514277368975	
5680000	-9855.616080131755	-9269.520584199678	-586.0954959320763	-9269.520584199678	151.7196366315273	3.8710382755794757	2.871230092060728E-4	0.38070139231060596	2.9328861890243646E-4	1.4088639420309862E-8	0.40453317771478053	-549.6391422109743	4054.8071741263584	1802.7031208321516	212.77382346537513	220.98475404590698	14.229523298199316	10	11	4	45	7	0.18126347274889237	0.3306844908636266	0.31627953726905306	0.1717724991184281	
5690000	-9820.471998068939	-9260.912965298441	-559.5590327704983	-9260.912965298441	108.26775222316331	3.840005321768065	4.327734216593025E-4	0.4718533370482876	4.52860604651087E-4	4.9094203893915425E-8	0.48722697464272885	-521.7036760239736	2656.197549908349	361.7987923306179	1122.1958685821548	214.89142403048018	26.7852651220533	9	3	8	50	7	0.1889986237307761	0.3306844908636266	0.3085443862871693	0.1717724991184281	
5700000	-9867.884272398956	-9268.398403182304	-599.4858692166531	-9268.398403182304	135.39503671936092	3.840005321768065	2.633325017457899E-4	0.42165275321822204	2.736268276690211E-4	1.5208730301731867E-8	0.4654284087295177	-560.9922783170931	2343.576337559453	3506.5217334576478	789.7906654152013	346.3050540898682	23.83409311498573	10	5	14	41	7	0.19711468211307975	0.3338310215393377	0.2972817972291546	0.1717724991184281	
5710000	-9858.830173546226	-9274.396939944725	-584.4332336015013	-9274.396939944725	144.83552811735643	3.502211558873958	3.186010704220536E-4	0.37217774090855915	3.174710583862755E-4	1.7889264719383924E-8	0.4185221792288843	-545.8816731353029	5011.471694466409	2739.871550147144	968.6505910723064	200.01921061306948	109.6304108760326	2	6	18	47	4	0.19162002899450215	0.33394296042827143	0.2979713261337848	0.17646568444344168	
5720000	-9822.63541420738	-9279.02667408097	-543.6087401264101	-9279.02667408097	83.32961995768858	3.652909829686165	5.123097980813896E-4	0.4783775209768548	4.949204625350957E-4	5.561397300679314E-8	0.48149722565267217	-508.2508766832873	3394.910821953251	324.14192965773515	253.63411625337795	270.1321609747374	7.527547933943427	17	13	2	39	6	0.18306295863351604	0.3294994095309867	0.3109719473920556	0.17646568444344168	
5730000	-9826.920394755243	-9277.161674105359	-549.7587206498854	-9277.161674105359	100.17037309398837	3.8936932824470967	4.941285860111E-4	0.6153215577758298	4.673246932307711E-4	6.253864262376906E-8	0.5240878724773368	-513.5671532021504	2775.6660257071617	1569.7768415269416	195.8600216905488	175.33140394280895	32.148657627980235	3	17	4	48	5	0.18846872866971415	0.32461688783731174	0.31377756958549285	0.1731368139074813	
5740000	-9832.62849773885	-9282.692708524548	-549.9357892143014	-9282.692708524548	112.8551333227245	3.7140775139161937	4.4545441543623345E-4	0.4535599064143002	4.498226145131882E-4	3.651191393747044E-8	0.4375269303250644	-509.38133636582097	2985.186897490096	5825.39058214604	2499.428845334149	215.24755630944628	16.82265432269482	5	7	2	55	8	0.18494501563858293	0.32814060086844293	0.31377756958549285	0.1731368139074813	
5750000	-9851.964720958409	-9260.488571503758	-591.4761494546511	-9260.488571503758	156.81335569564567	3.7140775139161937	3.1411859014291013E-4	0.5281286455171689	3.1989165641354954E-4	2.7205397609402617E-8	0.5152870913485416	-552.9115651046097	5729.026405729739	1229.8395043518367	780.1691442782756	311.3247617840126	27.493608676146202	14	5	18	31	9	0.18494501563858293	0.32825181980432666	0.3136663506496091	0.1731368139074813	
5760000	-9900.75260619142	-9267.926742443677	-632.8258637477433	-9267.926742443677	209.93797894047256	3.941759912785062	1.8490703231731467E-4	0.5992212101932816	1.960097120042853E-4	1.3380094517480806E-8	0.6104797902624735	-592.4591380059009	7611.769271738447	1680.2295264873878	848.3542801911794	494.7776999680072	42.27853593284462	6	19	25	22	5	0.18753145275329286	0.3331243832514128	0.3136663506496091	0.1656778133456852	
5770000	-9945.964065683558	-9280.828635447839	-665.1354302357197	-9280.828635447839	383.41262746595953	3.797379794632022	1.3310898756825596E-4	0.4749128437465305	1.3701826736520567E-4	4.325101799877578E-9	0.4800965253320357	-623.2102628716498	18300.066546080685	1486.2065865623715	1510.7537043409127	348.18327478503085	85.45964487231986	7	33	12	18	7	0.18753145275329286	0.3331243832514128	0.3136663506496091	0.1656778133456852	
5780000	-9889.136191947415	-9263.014369592693	-626.1218223547229	-9263.014369592693	252.52196033568035	3.797379794632022	2.0375825619011278E-4	0.4684672733337008	2.0491616104860485E-4	9.19845321840021E-9	0.49180825963037644	-585.3439943678113	7735.214875063156	2095.041997423182	1929.6825203754668	366.97698542984256	54.66581230801745	8	17	13	31	8	0.18529405752447137	0.32325312099058573	0.31342090905248154	0.17803191243246136	
5790000	-9929.436777171157	-9265.509388791474	-663.9273883796835	-9265.509388791474	366.02314505054073	3.797379794632022	1.1287911341090641E-4	0.5149463695187579	1.2103866213784183E-4	4.145832518323122E-9	0.5539518096287803	-618.0857584033049	51582.730685406896	9959.178760389788	2023.0750309131483	443.20750322561867	99.53670591551267	5	3	28	33	8	0.18529405752447137	0.32325312099058573	0.31342090905248154	0.17803191243246136	
5800000	-9873.850620360208	-9255.055174079147	-618.795446281061	-9255.055174079147	233.14065464948462	3.797379794632022	2.2252845664469948E-4	0.5607050083459612	2.3343393652727396E-4	1.6151631109421525E-8	0.5515363181180288	-579.8521359253718	5413.249417925161	861.6989809557989	865.1470166205685	366.61871515706383	69.94867447411211	10	7	25	26	9	0.1781202240682015	0.32325312099058573	0.3205947425087514	0.17803191243246136	
5810000	-9851.783809718134	-9257.174533024181	-594.6092766939536	-9257.174533024181	185.63081268135872	3.5749859562295203	2.683892390806201E-4	0.4616670095753434	2.829286005072218E-4	2.279147745734786E-8	0.5335076216932997	-555.9178372392616	4938.305928381946	708.1854099894575	1230.0495041452639	275.99669409287543	42.494637036158	7	11	18	34	7	0.1781202240682015	0.35517835758058125	0.2886695059187559	0.17803191243246136	
5820000	-9845.45196910688	-9264.7202216433	-580.7317474635798	-9264.7202216433	157.6029866148558	4.084239074155138	2.7784055300866144E-4	0.49978738360670627	2.972717872985011E-4	2.4563006136586943E-8	0.5220831865972313	-542.4500176866584	8997.99698105645	426.5673436115479	634.2344646293213	170.2999347490258	34.03341596843961	7	24	21	16	9	0.16858943280020874	0.34955150794329404	0.3119733200343155	0.1698857392221817	
5830000	-9840.821786992394	-9268.787411462168	-572.0343755302263	-9268.787411462168	136.72510452795186	3.471792676897656	3.2787619004237035E-4	0.4656496617371612	3.487373770193797E-4	3.163937396105621E-8	0.5238523651246949	-536.8233827196179	3930.6178032662033	424.27761385361777	365.30212423678665	129.57536992880426	53.55493754369848	11	35	15	9	7	0.19952879576887697	0.34955150794329404	0.28103395706564727	0.1698857392221817	
5840000	-9901.233965812506	-9283.11927948039	-618.1146863321151	-9283.11927948039	190.2256376599481	3.7745327840075773	2.2961244516096307E-4	0.5021553022058267	2.535208742741732E-4	1.497354177667574E-8	0.5069245990259705	-580.9154033887353	9195.101051324991	772.1619320117092	300.8757011768205	146.48408724670384	45.16193724903446	10	43	16	6	2	0.18470983458980234	0.34955150794329404	0.28103395706564727	0.18470470040125633	
5850000	-9841.966890319387	-9275.361861906858	-566.6050284125292	-9275.361861906858	117.97320266884931	3.6945921656885314	3.3193360945784066E-4	0.4337013554728026	3.436422047736357E-4	2.2527960823071264E-8	0.46010394156098094	-531.7181785951236	3769.1458484469076	619.2728568383558	162.80128535007103	179.64359419201517	20.2268652275058	10	41	7	10	9	0.16442432284791875	0.34418251823290985	0.3284826110440008	0.1629105478751705	
5860000	-9850.480546941231	-9278.07952953321	-572.4010174080211	-9278.07952953321	111.28149526332092	3.292618796331806	4.2056753866427253E-4	0.4660365733496597	3.9949054347931424E-4	3.550140189146473E-8	0.4684527159509772	-534.1659271027904	9102.419992595951	930.1815306697724	309.1539937279405	338.5417101827093	10.989205751880052	6	3	25	35	8	0.18098573075565252	0.34418251823290985	0.3092925892827892	0.16553916172864833	
5870000	-9821.545934857731	-9258.29930630315	-563.2466285545817	-9258.29930630315	159.9488656885341	3.645691888247843	4.026925055021963E-4	0.5196443893624354	3.6829566781589106E-4	3.799800303603775E-8	0.5523743913104406	-528.7517187645828	3204.3567824735233	634.7414369754925	344.61895271665105	59.77905521088336	41.53693814056846	9	8	45	10	5	0.1946905966441978	0.34412586116390603	0.2955877233942439	0.16559581879765214	
5880000	-9850.1314303097	-9283.323076236136	-566.8083540735643	-9283.323076236136	170.93540300684265	3.645691888247843	3.272125131115655E-4	0.5442228228541176	3.193166426992326E-4	2.8075881886104084E-8	0.5410020895976045	-530.3534584955183	3680.3666066793858	3783.882386820307	296.97598254595084	42.81863718217623	27.96303569162861	6	5	55	2	9	0.19220422290851075	0.3437413251235632	0.28860219737777615	0.17545225459014976	
5890000	-9843.21540921603	-9266.614431324106	-576.6009778919249	-9266.614431324106	182.79877239723882	3.362934623137768	3.081361621522628E-4	0.5959779873772365	3.236468563316876E-4	4.554828932632696E-8	0.6541912566526399	-538.8227700040321	4737.5037517075825	1432.4869790122953	631.5207848865231	205.88753175902508	44.4493081928291	10	5	27	27	8	0.19220422290851075	0.35323375462332146	0.2791097678780179	0.17545225459014976	
5900000	-9900.219570776337	-9280.370943805905	-619.8486269704318	-9280.370943805905	220.0534637504044	3.552960112138214	2.0175064236620328E-4	0.376596689821364	2.0761799884007185E-4	6.016104536652657E-9	0.38354890314749157	-582.4152047362932	6821.77070476712	2367.0209381177665	522.8615555430016	87.24180569374923	64.90870475801697	15	7	42	7	6	0.18366662277077322	0.3374389578926729	0.3024865656538755	0.17640785368267825	
5910000	-9903.743937334937	-9278.576884065053	-625.1670532698839	-9278.576884065053	245.24241523082225	3.892677882699973	2.0657797054631437E-4	0.4969685329051149	1.9961606646071235E-4	1.1785727249984123E-8	0.5294720079447066	-583.2196423411077	3391.6511962347377	9477.27196258653	787.7268999847341	405.7716105014971	45.07206850564757	3	8	34	23	9	0.18680177675408766	0.35062628397166157	0.2962777961056718	0.16629414316857888	
5920000	-9913.993154127254	-9272.008191548044	-641.9849625792095	-9272.008191548044	287.10495844578014	3.727659618543973	1.638214376168568E-4	0.7289439831951087	1.6934466556214303E-4	2.605743473763308E-8	0.9072342764674977	-600.0240402719098	6523.057878801317	3242.118875836087	715.059753397708	816.3059224977304	72.84193528087027	10	10	38	7	12	0.18680177675408766	0.34447540262885334	0.3061811339711681	0.16254168664589078	
5930000	-9932.811687099816	-9263.354254197107	-669.4574329027083	-9263.354254197107	674.009664597361	3.4568068850296982	9.878148314237397E-5	0.6465387700662137	9.730253588510991E-5	5.286510759064466E-9	0.7220683241584948	-627.2108427944764	23487.491933133908	583.8670967969838	976.2390727328984	104.53740099340482	176.2435188982379	12	7	46	3	9	0.18554871753411728	0.3352339020277406	0.3061811339711681	0.1730362464669739	
5940000	-9963.997695653117	-9272.86830411839	-691.129391534726	-9272.86830411839	598.5571940299415	3.5398725260528967	8.187266664438485E-5	0.5427146221455846	8.523110676294329E-5	2.2362193084250344E-9	0.576252227967769	-647.5950419737038	16700.331498692467	1004.2236047903622	2142.9194126759717	626.0163015718676	112.74520908870666	11	10	22	27	7	0.17769381071141122	0.33639863136295217	0.30598479242234844	0.17992276550328806	
5950000	-9834.58069100735	-9248.533868996496	-586.0468220108544	-9248.533868996496	158.91770705612595	3.707283414179086	3.0804783327262916E-4	0.5296537250121488	3.1116682244906906E-4	2.509855466385962E-8	0.5089787872202487	-548.2709915523639	4624.065745791815	363.98092829405584	674.3975854488957	264.2583795483762	46.72072612821546	9	11	24	24	9	0.17769381071141122	0.34860541127973876	0.30598479242234844	0.16771598558650147	
5960000	-9879.8709536713	-9270.818000854028	-609.0529528172716	-9270.818000854028	194.74400359916407	3.707283414179086	2.102778916686675E-4	0.48957513794723895	2.077858982331158E-4	1.04005744782299E-8	0.4954394576260024	-569.6422463957366	4892.584185258568	905.0360823717632	1668.8869616728032	280.6459253043209	24.998043693330295	11	20	9	29	8	0.17769381071141122	0.3554492216474365	0.29914098205465073	0.16771598558650147	
5970000	-9847.012967114648	-9259.795154883692	-587.2178122309566	-9259.795154883692	158.69290681102487	3.787959634031841	2.839796307950924E-4	0.4722376792360524	2.960137085113385E-4	2.007819053291573E-8	0.49391373586422427	-549.8748040957697	3643.124227477125	202.56106339304472	551.5366117355362	287.5906842701416	35.7085459580302	14	2	28	25	8	0.19072441826953038	0.3430902338881223	0.2944433198781853	0.17174202796416183	
5980000	-9886.28479126572	-9278.707963126015	-607.5768281397055	-9278.707963126015	205.61531345227937	3.5299426794915485	2.14115947426013E-4	0.4434193148780703	2.2858040300498356E-4	8.53588384542214E-9	0.4112213604566064	-567.9820079917772	5278.755556682357	4856.513213824603	709.2331354864073	320.42915328822875	21.801474715553926	7	6	32	25	7	0.19072441826953038	0.33028102774871465	0.30725252601759295	0.17174202796416183	
5990000	-9837.264899204049	-9266.493471761452	-570.7714274425956	-9266.493471761452	136.29216352630547	3.992118726999429	3.5922406050762186E-4	0.3998805392516189	3.5969471611346885E-4	2.7280834238263838E-8	0.4518617723498088	-534.6320935226353	4787.072337672158	541.1120544354038	333.2051250359588	237.35209426934082	35.1080885946909	9	3	40	18	7	0.19168245524952018	0.327555421551083	0.3101113712149004	0.1706507519844962	
6000000	-9854.312848766665	-9267.800360303183	-586.5124884634831	-9267.800360303183	178.05939775162835	3.848398729704922	3.2380342410275216E-4	0.39176424188108294	3.2637840643679E-4	1.9197368418566934E-8	0.4191036583613015	-551.014556915514	3080.384527267998	492.8799276976601	565.2058613419663	139.84218536206788	62.2475512686705	13	8	23	30	3	0.19168245524952018	0.32850224313432214	0.3091645496316613	0.1706507519844962	
6010000	-9842.008238242117	-9263.343205176261	-578.6650330658556	-9263.343205176261	126.13606857891672	3.8004428747017616	3.222717771468741E-4	0.468652834601394	3.412083901644127E-4	2.7625170530028308E-8	0.522017358007535	-542.0563531534425	3959.3902484366704	510.34087453544134	509.4589981656009	200.38130951655305	105.85043842745685	9	9	28	25	6	0.18779152333533913	0.3178067917131832	0.32375093296698126	0.1706507519844962	
6020000	-9844.814142810572	-9247.278161567243	-597.5359812433286	-9247.278161567243	201.0224063202038	4.008070075951768	2.4194764725551707E-4	0.47976088959097757	2.5296315966003783E-4	1.7353843682210302E-8	0.5076439437665616	-558.8813131581365	11942.874791426559	921.2952610571936	197.67507586771285	220.49104197930458	139.90513919056443	8	39	4	20	6	0.18779152333533913	0.335070739968175	0.2984059938433391	0.17873174285314655	
6030000	-9815.648694064535	-9255.046459540312	-560.6022345242241	-9255.046459540312	120.82355055292972	4.008070075951768	4.1890858159145946E-4	0.5516261779962679	4.0295993471078326E-4	5.1504645022327245E-8	0.567411289160496	-525.1482718056137	4042.006103676632	590.6754523687754	78.98101558803764	151.61756973601686	44.30113354812615	9	39	17	5	7	0.18779152333533913	0.33211236543829115	0.30136436837322295	0.17873174285314655	
6040000	-9798.735223475504	-9262.692398476842	-536.0428249986617	-9262.692398476842	88.2016013946781	3.5652937611549125	5.475429492773681E-4	0.5552751596110128	5.2672110064176E-4	8.978758035878045E-8	0.5543685626909949	-505.03446118326394	1502.939246415584	292.5905854123367	151.71830654843544	33.89606958551914	25.931690114986033	15	30	26	3	3	0.1805436597603554	0.34005023440111004	0.30861223194820664	0.17079387389032766	
6050000	-9797.321600318246	-9254.462896446366	-542.8587038718794	-9254.462896446366	74.61421082091671	3.5652937611549125	5.015629675576841E-4	0.5759233946432871	5.103200909936955E-4	1.0722269293606597E-7	0.6427488134503063	-508.75052846391515	2744.5995747214565	706.2243545655324	150.7744189188283	119.13278652349602	15.888551559253601	8	20	40	4	5	0.17132271448575437	0.34005023440111004	0.3178331772228077	0.17079387389032766	
6060000	-9794.444088275057	-9246.841629532411	-547.6024587426461	-9246.841629532411	103.21304110876704	3.5652937611549125	4.5418171822143985E-4	0.5615722068609091	4.6085275382329663E-4	5.83850639827005E-8	0.53158452343031	-515.1412766269044	2623.6243695092476	1265.1605358380152	134.5933346335045	13.53796672406518	12.221188206758661	6	23	44	2	2	0.17466338825814723	0.32669481843929354	0.3311885931846242	0.1674532001179348	
6070000	-9856.308153404601	-9260.883865393782	-595.424288010819	-9260.883865393782	207.10741449142927	3.8791870329426734	2.4233038660273652E-4	0.6154761046919219	2.4525813194312574E-4	2.6625077933432273E-8	0.6581952989191645	-557.0799796443184	6885.195281029293	1146.2988902040004	173.18338341263245	187.83212948797475	201.94351182143512	9	23	36	5	4	0.18531683097465934	0.32669481843929354	0.31755819421974285	0.17043015636630401	
6080000	-9857.697165292146	-9242.087280460964	-615.6098848311815	-9242.087280460964	375.6332040641643	3.8010241952743264	1.9995337871348844E-4	0.6165811696853647	1.9474108021875488E-4	1.665068137062015E-8	0.6564374081344477	-576.045538162353	10150.973309100384	1103.0275286652213	730.1341381824247	205.1080568425752	82.4862174958076	6	21	23	21	6	0.18531683097465934	0.32583239955297505	0.31755819421974285	0.1712925752526225	
6090000	-9876.01871259481	-9275.920087651073	-600.0986249437371	-9275.920087651073	140.2188755007856	3.8010241952743264	2.799573857790623E-4	0.41301285206968713	2.88739611766663E-4	1.2040503857712253E-8	0.40226181340294237	-561.9703246347219	9015.355126338125	676.5499080220457	419.8237497759028	289.32287110483423	82.71759412368775	13	24	12	19	9	0.18531683097465934	0.3441300043626094	0.2978641343825459	0.17268903028018515	
6100000	-9919.85454768373	-9247.885234868118	-671.9693128156119	-9247.885234868118	442.9746536997726	4.011970093642287	1.1250723937634955E-4	0.5126525247290807	1.1135044888923524E-4	3.4749339675428197E-9	0.5324397852801416	-628.7762501739516	22896.178092698254	4655.904815835751	1186.260853960505	417.38603605987583	125.34456637903197	6	10	41	19	1	0.1900849716508602	0.3393618636864085	0.2978641343825459	0.17268903028018515	
6110000	-9859.620908857714	-9276.714399964658	-582.9065088930568	-9276.714399964658	128.58495097851593	3.68792210213687	3.388013027861156E-4	0.4021119799443647	3.5481997284481586E-4	2.3066538972692838E-8	0.4540064259419717	-546.2660675943187	4804.215241652422	414.41057817131684	277.4587327384016	357.1149920943344	60.64561122954234	18	23	24	3	9	0.1745261752518667	0.354920660085402	0.2978641343825459	0.17268903028018515	
6120000	-9855.002685245106	-9269.881553906604	-585.1211313385033	-9269.881553906604	169.46831358774392	4.303415693711119	3.0990890801767083E-4	0.47042035872567656	2.9963832145228105E-4	2.013099129353598E-8	0.4864017734571472	-551.1342528976282	3805.513284877494	500.6117569691231	206.78916710075498	68.3747461681306	31.780605434651857	11	31	27	3	5	0.18018605572754337	0.3234828794754087	0.3293019149925392	0.16702914980450848	
6130000	-9884.752554986724	-9259.030293604941	-625.7222613817836	-9259.030293604941	244.63306310471825	3.6453934455721564	1.7083189375312804E-4	0.5156718886685466	1.839624177424416E-4	9.36703403069097E-9	0.5552771975944676	-587.087126970272	7818.3803497021645	1522.3430183303815	327.7242805438666	305.8444293760463	54.891685411217495	10	30	8	20	9	0.19701131546979658	0.3253875515297384	0.312476655250286	0.1651244777501788	
6140000	-9881.062352141758	-9278.900860119404	-602.1614920223543	-9278.900860119404	231.23519004468386	3.7839358019532754	2.387136031012999E-4	0.4943968216077741	2.588843208230586E-4	1.6191384031675068E-8	0.5047289255594362	-564.695710524885	5188.859520202585	931.7280652471501	309.72148953628323	313.54738977451433	63.30191013345304	10	30	27	1	9	0.19119876113056397	0.33120010586897103	0.31200313206015834	0.1655980009403065	
6150000	-9853.251644845508	-9278.855604242865	-574.3960406026443	-9278.855604242865	153.88208294272104	3.9426142009071183	3.230662915919688E-4	0.3657110454500117	3.285081022219985E-4	1.462190719278856E-8	0.3846675717892072	-537.2329132859778	4508.861360851766	1042.7951902124025	116.02835065563703	305.27147619175145	15.989659649141684	12	22	19	17	7	0.18693831157760654	0.33272095751422515	0.31958738352979094	0.1607533473783772	
6160000	-9847.945108229122	-9271.46503541407	-576.4800728150519	-9271.46503541407	144.07993856521125	3.3212660900312927	3.786938815624548E-4	0.4254095187177297	3.6506424111302274E-4	2.967603716932839E-8	0.49006773261248615	-537.6183828139639	6487.644323954176	1170.626528349058	1643.806853567904	165.94817475822043	21.75544108672166	6	24	7	33	7	0.184260064504263	0.34785115112108705	0.30713543699627255	0.1607533473783772	
6170000	-9889.37327850336	-9271.616868834572	-617.7564096687884	-9271.616868834572	252.8620729095086	3.9385290021628716	1.8857875354935013E-4	0.47338148357964394	1.9573602292167341E-4	7.41559914942786E-9	0.4559449238072042	-577.5302846715066	9080.157157522157	1042.6542396648078	1335.3391916943979	310.7814366196622	62.23047919772088	7	14	22	26	8	0.17628992969312762	0.33826180201860234	0.31144321387400065	0.17400505441426925	
6180000	-9852.348112474487	-9245.495021220655	-606.8530912538312	-9245.495021220655	181.9076929824863	3.9191934616349617	2.2703203311953712E-4	0.5468224103432302	2.3817060178342418E-4	2.035492515645583E-8	0.6227090305820738	-569.5290746392906	4502.517544111856	943.0089449428623	224.391655466664	315.06129824151276	30.104142447377185	15	28	12	13	9	0.17728268917086498	0.3466350069622905	0.3030700089303125	0.1730122949365319	
6190000	-9891.94837066565	-9272.60608458283	-619.3422860828188	-9272.60608458283	279.89233742271915	3.9191934616349617	1.76999926562726E-4	0.47312191774962803	1.8495258607913702E-4	7.618041025037557E-9	0.47927047052405974	-580.2061045390133	7496.334389185039	1691.5225764125016	97.72129711107227	263.0143512844352	118.85350384817099	8	29	7	31	2	0.18271326933268067	0.33828974902994907	0.3114152668626539	0.1675817147747162	
6200000	-9841.198933121947	-9255.851058649965	-585.3478744719821	-9255.851058649965	193.49852726569384	3.589245286397856	2.768941687524913E-4	0.5356487469123306	2.7389077942186564E-4	2.150372691517598E-8	0.5467524842290181	-546.3009988020497	5478.81558295037	781.4690387161577	1385.235247607879	214.51243982643194	22.344629953153532	10	28	2	29	8	0.17851285641501022	0.3405976738502788	0.3133077549599947	0.1675817147747162	
6210000	-9837.441763826371	-9264.689918861626	-572.7518449647446	-9264.689918861626	154.41455026379197	3.512904604521496	3.219103947201407E-4	0.4728334573247756	3.356018648051976E-4	2.171465045210657E-8	0.44866719206508393	-535.4881333571461	4651.269643425258	256.6628745681885	566.0161976158429	259.7982318306897	16.390273603415057	8	4	21	36	8	0.18321999589677054	0.3375867976744983	0.3163186311357752	0.16287457529295588	
6220000	-9819.247656752961	-9269.420788146288	-549.8268686066734	-9269.420788146288	110.82849847771504	3.512904604521496	4.1563892839500423E-4	0.4574061773503482	4.339740975143508E-4	3.055853324094835E-8	0.4234918968786826	-515.2326175949082	2895.9835960485616	234.62551548689683	373.020523744976	121.7993350769296	46.68461414176499	7	11	21	29	9	0.19883497422924884	0.33410024537645006	0.30193662745449923	0.16512815293980176	
6230000	-9800.692907365561	-9256.601518499447	-544.0913888661139	-9256.601518499447	123.83674837068182	3.512904604521496	4.1983177035104257E-4	0.5522444256127179	4.2705485759419494E-4	3.827451716019219E-8	0.48704320402981677	-508.1723411080553	4433.638122046057	159.022149893072	347.171358133393	143.76820115665328	25.935931464884423	9	21	14	25	8	0.19883497422924884	0.32437588843286325	0.30193662745449923	0.1748525098833886	
6240000	-9821.634778840275	-9272.959111365712	-548.6756674745632	-9272.959111365712	115.58234156265257	3.512904604521496	3.842074467329708E-4	0.4773979294367622	4.0406332747689583E-4	2.9553828805268326E-8	0.44955550781177483	-512.7675359161836	4732.289200081457	282.97087532674607	329.9000529095842	215.0652574944819	27.89982548012269	9	36	5	19	8	0.20187785552929052	0.32437588843286325	0.2988937461544576	0.1748525098833886	
6250000	-9853.993849830622	-9264.90250716268	-589.0913426679424	-9264.90250716268	208.82479627406076	3.512904604521496	2.6551290342275336E-4	0.3994502976563965	2.6436399946054687E-4	1.1140632536898637E-8	0.4160600691822005	-549.8700708610717	12408.192213623472	831.6746159057036	504.9096122170208	395.2686201431907	43.24678868068061	7	18	32	10	10	0.19351107196122652	0.32437588843286325	0.3006907446544634	0.18142229495144677	
6260000	-9820.357009607067	-9258.390749761278	-561.9662598457888	-9258.390749761278	158.34610805584677	3.8993927128190258	3.4490177732145845E-4	0.49647586791011933	3.5638061841525856E-4	3.2959055779966035E-8	0.5221678363157177	-527.8115667549988	4698.9060602673335	714.8342844509109	133.52051760686552	52.6559166589364	38.266076181390055	9	29	29	2	8	0.19511904887159062	0.32590681754578377	0.312972260880687	0.16600187270193853	
6270000	-9832.691984535431	-9261.756052571944	-570.9359319634876	-9261.756052571944	184.8659503520881	3.7433648544649674	3.505375060370059E-4	0.4556385525872497	3.421123253110228E-4	2.6911560552455837E-8	0.47073075809197784	-536.8723202144718	4555.223500356661	699.1938928067924	204.97686083035433	38.538353644988455	34.613130762592924	7	34	28	4	4	0.19511904887159062	0.3414450133472767	0.29743406507919407	0.16600187270193853	
6280000	-9858.603423980994	-9275.382783764178	-583.2206402168166	-9275.382783764178	139.53072479296407	3.7740583768202605	2.9305779599897447E-4	0.488746555974823	2.9349700120664143E-4	1.852222170957592E-8	0.45436265029715533	-548.8902336872774	2889.260270024435	1274.9451356670165	269.90264719666015	53.75554611481927	27.979198017748274	7	28	33	5	4	0.18513916247274304	0.3414450133472767	0.3060583617062362	0.167357462473744	
6290000	-9874.844133746597	-9274.312313167777	-600.5318205788202	-9274.312313167777	151.39125925587018	3.969801416465106	2.5453708308137944E-4	0.49514940714822725	2.569638622559694E-4	2.1044173283452077E-8	0.5525157734872206	-562.485096964397	4183.837103911383	1742.707630241095	726.0918396575838	274.68094395813233	32.6673240226366	10	15	22	22	8	0.18513916247274304	0.3414450133472767	0.3060583617062362	0.167357462473744	
6300000	-9874.516416101225	-9273.189523287436	-601.3268928137892	-9273.189523287436	183.9065290202611	4.05918346686243	2.799212649448241E-4	0.4921199066372743	2.69639701258993E-4	1.7887314734405882E-8	0.5098626960397575	-562.8024167690202	9244.15902421663	1403.68052982075	472.5982498289076	185.24381544957237	67.57373319919937	12	25	15	18	7	0.19852810969077014	0.312317144657076	0.3217972831784098	0.167357462473744	
6310000	-9863.936378266202	-9259.535252720028	-604.4011255461742	-9259.535252720028	235.47333980059292	3.736487931681147	2.2695891649347993E-4	0.5570787233276755	2.2731008652577097E-4	1.0161378916311596E-8	0.4710732631050556	-565.7383998625309	10554.318035724638	511.0889993525862	463.98815687602456	245.68961328487003	62.32724473136754	9	47	11	2	8	0.17832390056704775	0.3478460274184188	0.305412848776895	0.16841722323763836	
6320000	-9844.788832424405	-9271.921376573655	-572.8674558507502	-9271.921376573655	174.45211116588862	3.736487931681147	3.362361587945927E-4	0.4447381485525416	3.2822269205145827E-4	1.8860162230412596E-8	0.42877937325840365	-536.7416367382618	6617.484429634884	403.11904370105606	380.22503381659925	142.1757612075797	19.82154430548575	7	44	18	2	6	0.19224774406640321	0.3339221839190633	0.305412848776895	0.16841722323763836	
6330000	-9889.544417263181	-9264.390150070367	-625.1542671928141	-9264.390150070367	361.8258489951225	3.4453841931571483	1.7604151328535613E-4	0.5352385739133748	1.7725865673587224E-4	6.3261395056841425E-9	0.4858045655963875	-585.1226978425126	11909.524660929728	681.3765284362952	799.4633874505706	355.71192648566574	57.14972012655402	7	37	2	25	6	0.19276909553706717	0.32937399314384647	0.29708472514330664	0.18077218617577961	
6340000	-9889.08609532796	-9270.153429566351	-618.9326657616094	-9270.153429566351	185.40992355103455	4.098311257572332	2.0824861172352247E-4	0.42982854242007823	2.0721683186196094E-4	8.217676789363653E-9	0.44385222868964314	-579.7262641432169	11947.173570199224	1012.274746494191	540.0110910361147	287.89847222632164	65.8789671366794	7	25	28	11	6	0.19908935805868969	0.3244161302305855	0.3110814103660618	0.16541310134466286	
6350000	-9845.86061110174	-9257.223468251492	-588.6371428502484	-9257.223468251492	162.41803773102026	3.8230440790797053	2.9695941857720714E-4	0.5864102736714062	3.033324778952134E-4	2.6976258499862093E-8	0.5613621406695434	-552.0106713313021	6224.031402684847	742.3125613296173	295.16710120800485	114.88067175948812	64.84432682811854	5	49	13	5	5	0.1814297690884704	0.32631772542631554	0.3188172262359513	0.1734352792492626	
6360000	-9837.280980061318	-9257.217218879237	-580.0637611820802	-9257.217218879237	130.6787010653936	3.8230440790797053	3.6238629142739786E-4	0.6468277545751582	3.551055626794444E-4	4.446742661633608E-8	0.6219370653997772	-545.9694540706788	2891.276881360884	511.13023481559975	192.12199601275015	95.87668722638509	19.191147250374396	9	47	13	4	4	0.18389087647948985	0.3238566180352961	0.3067396839132458	0.1855128215719681	
6370000	-9843.182234863249	-9263.385761624351	-579.7964732388967	-9263.385761624351	149.817080148271	3.7915308330292783	3.0289656358253685E-4	0.5462826749616517	3.066893769231502E-4	2.819463466459679E-8	0.557915611511308	-539.8437903494821	19062.922060888537	593.0819986037945	743.6498293513158	152.19966378442828	35.81831773338314	4	38	6	23	6	0.18389087647948985	0.3238566180352961	0.3067396839132458	0.1855128215719681	
6380000	-9818.992099038049	-9249.596401352106	-569.3956976859432	-9249.596401352106	117.07840046286177	3.539142695260664	3.9356125100105003E-4	0.4527467768233084	3.805082832883639E-4	3.003688517037406E-8	0.45438411907472565	-533.8822219797776	6146.523273539368	374.3041502774964	211.79501858852822	162.8839209243424	35.10096948091059	5	40	14	14	4	0.18772012491017606	0.33969507644120095	0.30395944685823256	0.16862535179039026	
6390000	-9824.525217015513	-9250.013099881757	-574.5121171337568	-9250.013099881757	155.0206517632554	3.539142695260664	3.517408236954806E-4	0.4755196557560363	3.766718180374216E-4	3.216600784593553E-8	0.5072941122843952	-537.7013639053292	3732.008859135576	539.5095132753858	354.7635441346028	407.46722729475516	30.637662157711315	8	27	32	1	9	0.19452540650620076	0.3328897948451763	0.30395944685823256	0.16862535179039026	
6400000	-9875.636654373495	-9256.837807788665	-618.7988465848296	-9256.837807788665	178.43675152704284	3.8398986974480445	2.277477279935164E-4	0.41059543320582	2.4124179697574693E-4	1.2067770188953257E-8	0.4629630198564123	-578.7869918723973	7773.265933967938	1233.1759712121009	1535.007038216607	338.4261366355983	57.4894133086743	8	24	6	32	7	0.19452540650620076	0.33069234565223754	0.3111718060937449	0.1636104417478166	
6410000	-9875.452204281393	-9267.571430922995	-607.8807733583982	-9267.571430922995	158.64688556399872	3.847170175992457	2.502840417183342E-4	0.47357351864072306	2.622573303666691E-4	1.615214389574087E-8	0.4913531451420237	-570.9691744227226	5256.6606688065085	1201.1581276829525	239.5390600594751	228.63871746033635	31.228949315889164	14	19	33	5	6	0.19452540650620076	0.32607831426236494	0.3111718060937449	0.1682244731376892	
6420000	-9868.68442867267	-9258.586579159053	-610.0978495136171	-9258.586579159053	235.97367751773785	3.9985895619706815	2.2388162718247156E-4	0.4275998387076219	2.337130504216861E-4	9.732935893763076E-9	0.4451109236325856	-570.9405090854007	6879.397655854141	828.3460027326128	1269.7832947367226	252.74215759897587	24.65352716844093	14	23	1	32	7	0.18957833956453785	0.32776088360079597	0.3163552407724154	0.16630553606225063	
6430000	-9883.853413322735	-9270.744685184523	-613.108728138212	-9270.744685184523	215.82218357783393	3.816397704320499	2.071626451721541E-4	0.5480999315795073	2.0927294270547972E-4	1.4430952262165604E-8	0.5842909106234873	-574.4200279350292	6825.060049430765	1067.1261659066533	307.3115087110684	393.65073956357946	47.95636045738547	8	27	11	26	5	0.19445189268192628	0.3357234787769754	0.30434734033805644	0.1654772882030417	
6440000	-9868.844666815	-9250.210825035607	-618.6338417793941	-9250.210825035607	199.439794034172	3.4883888430202257	1.857665360482592E-4	0.4172160646285909	2.078248004742173E-4	7.181759772495376E-9	0.44118573372846526	-581.4492572419592	4831.078751137146	1709.958718915796	267.21819807606886	249.53508992719375	72.19248144809751	10	21	21	19	6	0.19445189268192628	0.3179142667451314	0.31259392838530864	0.17503991218763346	
6450000	-9892.301385444267	-9277.348610165262	-614.9527752790061	-9277.348610165262	197.21483370679357	3.412554043157795	1.9787703032248416E-4	0.41928500758276105	2.063559408015778E-4	6.606470257889473E-9	0.4085173845866843	-575.6957760955547	15842.679211270028	1834.3630932637666	269.97448310529285	258.8404119199678	28.293500960844458	7	24	3	35	8	0.19445189268192628	0.33576309844300745	0.2947450966874326	0.17503991218763346	
6460000	-9861.080718649135	-9261.76301506603	-599.3177035831054	-9261.76301506603	157.55405552058784	3.605987508898498	2.612112442978542E-4	0.45685061233667695	2.510200427814574E-4	1.0759567843657373E-8	0.4290586395713536	-560.5807888015368	3907.147608401465	3737.6051510423226	221.82859527863857	341.6195314223962	20.482527487785738	6	24	28	12	7	0.19046870548484238	0.33576309844300745	0.30979889936443206	0.1639692967077179	
6470000	-9839.755499841556	-9269.902738726429	-569.8527611151269	-9269.902738726429	145.41969949799147	3.605987508898498	3.3786208412388133E-4	0.47865010942411673	3.2353522296693795E-4	2.733909075005303E-8	0.48880386261292674	-532.8930223869219	5245.859383731017	1284.7947506147864	137.38487288770153	234.28429824516368	8.882900715050045	6	26	17	20	8	0.19046870548484238	0.3152803192452295	0.30979889936443206	0.18445207590549584	
6480000	-9835.174968381072	-9268.842797315237	-566.3321710658345	-9268.842797315237	119.96959744980629	3.605987508898498	3.9526502945820015E-4	0.4739507497104749	3.8293439926205384E-4	3.8158530846125405E-8	0.5053241844199149	-531.0548941764227	2743.1985567798943	943.4982722999832	257.1140233824187	214.26360327767802	10.210176319058828	11	20	16	23	7	0.19046870548484238	0.3152803192452295	0.3117419481914427	0.1825090270784852	
6490000	-9848.510755777743	-9268.126741804734	-580.3840139730085	-9268.126741804734	142.9650293107199	3.48580825807808	3.3575265444343145E-4	0.5748721656821011	3.2899860295269276E-4	3.0660824837343396E-8	0.5285425578725267	-538.6588951440318	4353.179460110888	11604.222920310882	556.5919348677762	246.10115369019684	32.49868273669103	7	3	27	32	8	0.1806192902077115	0.3446643859354033	0.3117419481914427	0.16297437566544232	
6500000	-9834.201213054039	-9240.884872904346	-593.3163401496934	-9240.884872904346	179.67089606894757	3.489483460965281	3.01275365340894E-4	0.5765523708500523	2.9381246052233E-4	1.916967554968391E-8	0.5103911865773861	-556.3362897838232	4214.443638697937	891.9145125766003	602.6307113029834	159.5062957788511	58.78996005013602	11	18	23	19	6	0.18296266991784452	0.3385256716942903	0.293476710609842	0.18503494777802296	
6510000	-9823.022210674086	-9256.346180478293	-566.676030195793	-9256.346180478293	156.31034354682484	3.3933909284188877	4.0504593247549985E-4	0.5945631271404404	3.9068600725131343E-4	4.5749807866011744E-8	0.5565010011557106	-531.2768976213605	2788.809864101802	341.69494650932023	105.98030856842838	241.89802146339852	73.09143668886362	10	41	4	13	9	0.18296266991784452	0.3385256716942903	0.293476710609842	0.18503494777802296	
6520000	-9831.398707195569	-9266.047270472121	-565.3514367234467	-9266.047270472121	141.92550059420128	3.8703510469542177	3.8198504833123707E-4	0.4469729179618863	3.7675836922210454E-4	3.30805274973709E-8	0.46691776330497214	-528.4070853661369	4782.969271528026	365.829701470613	410.3324996535459	331.5684881922889	33.91610712868239	6	14	9	40	8	0.18296266991784452	0.3649829541668816	0.293476710609842	0.15857766530543166	
6530000	-9908.652012173921	-9273.379518690224	-635.2724934836963	-9273.379518690224	283.34954109783934	3.4425575021536785	1.682756450096678E-4	0.5351673365478506	1.5993731548233795E-4	6.999053869515234E-9	0.514366499713575	-594.0529554671931	9604.768697668087	378.3905297303196	854.1690501686095	747.8439065222323	46.42141948458587	10	14	13	33	7	0.18507696017114506	0.36246788219759885	0.2913624203565414	0.1610927372747144	
6540000	-9988.36689143044	-9276.595834020252	-711.7710574101876	-9276.595834020252	654.5267933464368	3.9324591530948005	6.400576490096053E-5	0.4027139574025192	6.670913361974948E-5	7.064481080551677E-10	0.4154449321470256	-667.2740831407833	29759.503008807496	4039.968705314423	750.8442667992952	820.206662592887	675.4035788329887	7	29	14	23	4	0.18507696017114506	0.3381429800908938	0.29402428754609217	0.18275577219186878	
6550000	-9955.78340987807	-9268.899793508723	-686.8836163693462	-9268.899793508723	393.17756749155757	3.8085869524020945	9.231223090590989E-5	0.49076722680505575	9.729873493418846E-5	2.1360344339100834E-9	0.49366870725790696	-641.1025116472359	32186.050595601628	5876.091780001014	1936.1434069572792	1327.5143937037662	107.9425156168544	7	3	34	25	8	0.20063078765853373	0.3378574774759389	0.29402428754609217	0.1674874473194349	
6560000	-9911.082214269309	-9262.940202834208	-648.142011435101	-9262.940202834208	284.99627474039784	3.6923533767088115	1.848153787890114E-4	0.5643898288916236	1.8451700700065538E-4	9.612258934068903E-9	0.5346837930276727	-604.3856743858059	13707.307686705237	16186.382791367652	1163.9190147696613	340.57450978474833	17.842043203475995	3	12	29	28	5	0.20063078765853373	0.33035153145656315	0.29402428754609217	0.17499339333881064	
6570000	-9845.626392638394	-9261.84532082476	-583.7810718136359	-9261.84532082476	196.98789646634648	3.4275221946051957	3.57484633622327E-4	0.6245982729871905	3.3258125885073645E-4	4.2295950822943596E-8	0.6336423481676692	-546.3461049030873	4816.067506633391	1488.6710110686338	380.19980515667174	178.48994709009236	65.7790092112265	7	9	29	22	10	0.17301642275125118	0.33658714819256086	0.32599479610771137	0.16440163294847623	
6580000	-9888.51469866677	-9257.389577465596	-631.1251212011747	-9257.389577465596	200.44713953048205	3.4275221946051957	2.2105897522910572E-4	0.5512516728417522	2.1543848910777209E-4	1.2320980144085023E-8	0.5417304749996269	-592.189832551183	5537.505393840557	1906.1904337007545	605.0154882089977	371.78142708264187	56.336752010428	9	31	21	12	4	0.17301642275125118	0.34111458638576325	0.32599479610771137	0.15987419475527384	
6590000	-9905.371857827075	-9260.782624008669	-644.5892338184063	-9260.782624008669	249.02814568073592	3.4275221946051957	1.5538989940223864E-4	0.4409714284556191	1.6487799977560498E-4	5.170749756480843E-9	0.4595165568639832	-608.3754001891322	6333.135285087757	1410.4152763947855	378.8957738077173	79.6217808673632	34.87288758566102	11	45	11	4	6	0.17301642275125118	0.3374635544798412	0.3296458280136334	0.15987419475527384	
6600000	-9941.181471229766	-9254.57296577838	-686.6085054513867	-9254.57296577838	511.7804823657124	3.6526318620394016	8.273324819332603E-5	0.5587296783232135	8.400026756241027E-5	1.9821329388373033E-9	0.5545937675172833	-643.8356472200659	26662.928904134704	2399.73618219102	1162.3586090243632	145.87054772975614	200.44871242254325	7	53	2	1	14	0.17301642275125118	0.33659162599114717	0.3296458280136334	0.1607461232439679	
6610000	-9954.146348915503	-9281.067047260642	-673.0793016548612	-9281.067047260642	500.97481188946404	3.942681083732948	7.744825304532992E-5	0.4261232852645624	8.303600525024903E-5	1.373167464783208E-9	0.4560354018433331	-630.4517741554408	22405.137464879223	2490.439397069947	1572.5005423523758	37.84228914928053	109.71379865074151	10	45	7	7	8	0.19940887638054486	0.33659162599114717	0.3032533743843397	0.1607461232439679	
6620000	-9945.476460139995	-9292.651881176864	-652.8245789631305	-9292.651881176864	502.3897821915087	3.7605504111185297	1.211392502986464E-4	0.4109928084018796	1.2063934195103047E-4	2.4359087535530428E-9	0.41960405102319637	-611.6276041253238	8421.583418532995	1982.81124076782	1117.833582356223	922.2525261213656	53.480521465265056	11	28	24	1	13	0.18632065907039308	0.32709070517863276	0.3032533743843397	0.1833352613666341	
6630000	-9930.606214001647	-9271.034737691352	-659.5714763102945	-9271.034737691352	354.9450387425709	3.7605504111185297	1.0264805340447227E-4	0.5042190731452659	1.0841620635242355E-4	3.306414519358885E-9	0.5489965642720493	-618.794053613842	11271.24454686416	895.5001166429641	1391.3968909198318	210.0526080205429	128.71700109465218	11	14	39	2	11	0.18632065907039308	0.34084261343918315	0.3032533743843397	0.16958335310608372	
6640000	-9916.45827298693	-9261.776113217824	-654.6821597691074	-9261.776113217824	327.60233491001304	3.7605504111185297	1.1537354503768218E-4	0.5357885154004135	1.1754329894294766E-4	4.156674900110692E-9	0.5861108322617345	-611.1694128514412	21755.644626998066	4312.965823052493	980.6445666093537	721.9953835466117	63.36209458368507	8	3	43	12	11	0.18632065907039308	0.33507629609677675	0.31088589126747346	0.16771715356535638	
6650000	-9917.8098934453	-9253.457273585702	-664.3526198595971	-9253.457273585702	439.05708437424136	3.619575986423013	1.250925046224959E-4	0.6791055529680491	1.1613861720746636E-4	7.018271837262862E-9	0.6830736587131827	-618.1270370302112	18224.178933817242	1810.812666756297	4167.888401099238	1239.8444921880211	73.95145688530936	7	3	7	48	12	0.17730793845213477	0.33507629609677675	0.31088589126747346	0.1767298741836147	
6660000	-9847.056269913981	-9263.94937237159	-583.1068975423908	-9263.94937237159	153.54146067729417	3.3151840301764945	3.285800129530646E-4	0.5233921142900314	3.041574999974903E-4	2.8179203816418638E-8	0.5526973126866466	-542.7326201374328	9083.49403819134	1885.1721800869755	691.1541847164984	575.8822449724155	25.659359171207836	7	2	1	55	12	0.19933671912361506	0.33507629609677675	0.28885711059599317	0.1767298741836147	
6670000	-9833.410625799885	-9273.082429742613	-560.3281960572714	-9273.082429742613	109.21638411857748	3.5813769077926136	4.1822987139113476E-4	0.5922583254367045	3.710163290756909E-4	4.9855938016808085E-8	0.5775602123753291	-522.7027029518518	7161.43343390813	436.8205943744891	252.30696047900204	306.4342408529539	30.706286488331664	7	25	10	21	14	0.18372568714161958	0.33507629609677675	0.3081728964680337	0.17302512029356965	
6680000	-9813.170707094916	-9269.654446932558	-543.5162601623582	-9269.654446932558	99.37675289956171	3.96528581582254	4.364291729593288E-4	0.6168085495988602	4.23761390568668E-4	7.130808721390528E-8	0.640548317226788	-505.23784934840745	3556.208715550586	165.67765086957823	539.8703231405954	323.8475638502734	15.76862577438055	8	19	29	8	13	0.18372568714161958	0.32142355474623086	0.3218256378185796	0.17302512029356965	
6690000	-9871.674179860542	-9263.0593145751	-608.614865285441	-9263.0593145751	254.62267595760548	3.677988409548056	1.8311976409894385E-4	0.560727935596321	1.844050581414051E-4	1.0829666478769522E-8	0.567740608250467	-567.0979773785394	8298.22510245801	1178.6385347229827	592.7311825576111	1079.0403588145455	59.74782653260265	6	2	29	27	13	0.18372568714161958	0.32142355474623086	0.3218256378185796	0.17302512029356965	
6700000	-9894.0070380436	-9251.455963355816	-642.5510746877821	-9251.455963355816	409.10731912567553	3.677988409548056	1.3042609166646899E-4	0.7732539027802586	1.230625177574648E-4	9.76810990681713E-9	0.8140022346665918	-598.3152909482014	28578.705422746996	4311.949483176811	906.2702468637519	521.3882408894214	68.4545165727222	5	2	58	1	11	0.19082053342936794	0.34589753346641144	0.29329568140646256	0.16998625169775772	
6710000	-9838.148802542317	-9274.112527055315	-564.0362754870011	-9274.112527055315	144.51926677744223	3.752106436655237	3.336748639782829E-4	0.6865302519591736	3.0083235954658327E-4	3.7776194798404543E-8	0.6270271342788328	-525.703026530664	3968.51719800316	173.4629595605632	331.83788615894264	522.2960863216309	29.787891036294948	6	4	8	44	15	0.18903501975917072	0.34589753346641144	0.29508119507665975	0.16998625169775772	
6720000	-9853.783333162195	-9276.734748799918	-577.0485843622779	-9276.734748799918	121.31132092310085	3.752106436655237	3.7660441971308997E-4	0.5098275765497017	3.639737082265087E-4	2.6421496613308474E-8	0.46228204660584077	-531.2945060725201	2553.7715306968116	14006.239827173798	3414.795564733124	390.5296975899402	84.11630082572808	4	2	4	54	13	0.18903501975917072	0.34589753346641144	0.29508119507665975	0.16998625169775772	
6730000	-9851.592643969543	-9272.008472429556	-579.5841715399877	-9272.008472429556	129.52689006301912	3.550031252180533	3.2974928898015665E-4	0.5557096530217684	3.2371699785555116E-4	2.580813765395265E-8	0.5223078814376735	-541.2903539137238	8126.143859889966	558.1326921484188	558.5500127623741	257.5408496112209	27.757908207057383	10	6	34	13	14	0.17044831446918007	0.34589753346641144	0.3136679003666504	0.16998625169775772	
6740000	-9825.480034563798	-9262.12397133053	-563.3560632332678	-9262.12397133053	149.30152618887158	3.4103616255386844	3.636115774586E-4	0.646137391548112	3.073835524847989E-4	5.798392181362736E-8	0.7580895444819848	-524.74239735272	9746.711581410853	221.15262898535482	568.4950356953223	122.05032261322178	22.164908529880076	8	17	39	3	10	0.17044831446918007	0.34589753346641144	0.31023837928829834	0.17341577277610978	
6750000	-9830.165022688061	-9264.604821752191	-565.5602009358693	-9264.604821752191	124.94074742104205	3.4103616255386844	3.1568972611967493E-4	0.6443195428939674	3.2060957608555835E-4	4.3282821209397725E-8	0.6474647890710115	-524.9968216297924	10524.897306971525	253.80773250946243	764.7812373716063	283.3143336467711	30.452505885097327	9	17	15	23	13	0.1829121115162804	0.34589753346641144	0.297774582241198	0.17341577277610978	
6760000	-9823.624637202975	-9266.524082278665	-557.1005549243088	-9266.524082278665	106.76364226253352	3.4103616255386844	4.3926284164882214E-4	0.4933816118465945	4.434190555682549E-4	4.42631108355276E-8	0.4972288604601032	-518.9520110605765	5440.515317047362	2360.9871608840426	426.6416177443165	273.67594982612496	19.203422474493347	8	2	41	14	12	0.18138460161285788	0.347425043369834	0.31441178065421377	0.156778574363094	
6770000	-9820.448442597408	-9267.156262112328	-553.2921804850789	-9267.156262112328	102.73450964914456	3.7932676149969025	4.4649024582307865E-4	0.6069744211090842	4.270900409196687E-4	6.345904346589222E-8	0.5921676265120532	-513.772649430186	5989.12631400125	3938.192979933112	391.3251618166335	280.2681814127672	18.123119583258987	3	5	36	22	11	0.18007526736805002	0.33145424817894514	0.31320585439671844	0.175264630056286	
6780000	-9818.91240669541	-9260.343654300796	-558.5687523946151	-9260.343654300796	122.49483327714012	3.889905391182143	4.37054233994968E-4	0.7082276039401977	4.4710319342010173E-4	8.216072975281734E-8	0.6290826899790665	-521.6280626545866	3787.9216255635192	819.1337634528284	424.5641273247724	169.13156221762978	62.43883766218227	12	8	22	25	10	0.18007526736805002	0.33145424817894514	0.31320585439671844	0.175264630056286	
6790000	-9806.145584767968	-9248.897434445706	-557.2481503222622	-9248.897434445706	127.26985779317579	3.889905391182143	4.2348729074021256E-4	0.6781681164807082	4.1858877955289794E-4	7.3792511018372E-8	0.6385502920484396	-522.3962439526141	3870.5212551996665	425.6855191916077	236.46417417230876	92.59519980618134	23.523396864677654	11	24	27	6	9	0.18007526736805002	0.33145424817894514	0.31320585439671844	0.175264630056286	
6800000	-9803.290451025652	-9255.188627406296	-548.101823619356	-9255.188627406296	101.11334681642639	3.786860843658962	4.6634701978454145E-4	0.6372074616118157	4.547152026279348E-4	8.079702832193147E-8	0.6306236160946963	-514.2890616656463	2855.233643642054	328.09261013400516	243.00570638379807	39.372724183181155	44.09053983806988	10	36	17	11	3	0.18520915456589168	0.3228074117353888	0.31671880364243316	0.175264630056286	
6810000	-9813.5059909763	-9275.349932551931	-538.1560584243693	-9275.349932551931	88.51348647955933	3.232175855726538	4.7869029781114487E-4	0.64352979195838	5.033960051178483E-4	1.1274728900338809E-7	0.6769411366402077	-502.0816746247011	2289.0142079100797	449.1851715830411	184.84010907160592	374.817600502068	27.933262795890933	10	41	4	7	15	0.18520915456589168	0.3237716789139705	0.31575453646385143	0.175264630056286	
6820000	-9878.206780618291	-9271.402696418467	-606.8040841998239	-9271.402696418467	283.673784448456	3.1885130926205303	1.5939334740031302E-4	0.5414756900688206	1.5840149825465205E-4	8.2755720269453E-9	0.5885662023759335	-565.6405002151541	12787.946264146223	560.838032582356	675.9136529666536	765.2084833331795	81.74970971640252	7	17	22	16	15	0.1839829260092028	0.3261365839809971	0.31575453646385143	0.17412595354594834	
6830000	-9814.607066543807	-9260.582697540112	-554.0243690036957	-9260.582697540112	102.24661787182224	3.345877444119762	3.760389542821603E-4	0.5954928878613408	3.8296309608011E-4	5.5859280281727685E-8	0.627546842055926	-515.2189391505882	8613.779664776626	324.5208776075834	524.7754684223385	328.83886390320055	14.60980442261245	7	5	44	7	14	0.1839829260092028	0.3261365839809971	0.31575453646385143	0.17412595354594834	
6840000	-9847.790023966778	-9264.897899699634	-582.8921242671446	-9264.897899699634	175.4253840902728	3.8809982590340426	2.286897946957656E-4	0.5725052647901895	2.2393154485238014E-4	1.5283367548032967E-8	0.5504876354715461	-544.3351620322976	16962.388801536938	1005.5650264563125	439.5501595256818	97.91369588849193	16.042466648282883	8	3	53	1	12	0.18156229165718618	0.3261365839809971	0.31817517081586805	0.17412595354594834	
6850000	-9856.588033422895	-9260.759659588079	-595.8283738348165	-9260.759659588079	162.63501254381507	3.7849151474609304	2.4093704127906533E-4	0.7626426480664363	2.505912234975722E-4	2.7423404125519857E-8	0.7051319666737179	-554.4992706270004	10225.129749898644	5793.436991060079	595.1040349532603	221.4146445344963	34.683150941192636	1	10	44	10	12	0.18194055368044956	0.3318515490681515	0.3180583338348785	0.1681495634165201	
6860000	-9808.575274558829	-9260.262856614043	-548.3124179447857	-9260.262856614043	116.58018188309632	3.9851823206760444	5.008966576410185E-4	0.6535832039052967	4.7929178710532917E-4	1.0659275563332184E-7	0.6508743474185144	-510.6632615583916	5995.150212332054	748.8555053993283	350.31971639898023	245.19334567839326	14.792912273021098	8	10	31	16	12	0.17947531300726205	0.3361490301817295	0.3162260933944881	0.1681495634165201	
6870000	-9832.324453972884	-9273.300553067063	-559.023900905821	-9273.300553067063	105.2689557070513	3.5788813410280595	4.3921817969397585E-4	0.5376363365900311	4.413860438175081E-4	4.9740770704973665E-8	0.52329315667395	-521.9859360968225	3900.203414832513	925.1105841735142	264.528279191652	333.62207049430833	34.205391848148004	9	8	2	45	13	0.17947531300726205	0.3361490301817295	0.30884072394581447	0.17553493286519373	
6880000	-9837.352083140537	-9259.548626607262	-577.803456533275	-9259.548626607262	122.93573432492734	3.8094892020499573	3.465605076713879E-4	0.6628350914152572	3.170262223828378E-4	4.930425478120276E-8	0.6826471053588548	-534.879740489613	3684.1909812524477	9170.21358273356	1954.9755823325565	367.66190185725657	39.047260256510434	5	2	8	45	17	0.17947531300726205	0.3361490301817295	0.30884072394581447	0.17553493286519373	
6890000	-9838.366846781924	-9261.841331267311	-576.5255155146132	-9261.841331267311	102.65684470560839	3.736023498040359	4.4598471640600604E-4	0.7206924416503864	3.9401032760997976E-4	6.959265133521728E-8	0.6989979613099941	-538.4647516322751	1416.6815485916375	2181.6377665679784	680.8233735791398	332.11434947307777	43.54899764652158	1	8	21	30	17	0.18021332619452332	0.3361490301817295	0.3135537553861183	0.1700838882376286	
6900000	-9872.92591140721	-9268.733767644797	-604.1921437624137	-9268.733767644797	147.93734306439026	3.90972136954091	3.175097492316568E-4	0.6817022351698989	2.860843554153765E-4	3.786865842427084E-8	0.6798359697851617	-559.7200837143132	7098.137017892336	9701.962807561416	3608.1996468734665	615.0412128661854	28.45787104333589	7	2	10	42	16	0.18815898622468333	0.3361490301817295	0.3056080953559583	0.1700838882376286	
6910000	-9891.813061257812	-9275.761920509362	-616.0511407484507	-9275.761920509362	194.6891206004885	3.90972136954091	2.395201517013817E-4	0.7069359776580535	2.197172893767762E-4	2.37086020891734E-8	0.6975628989675893	-573.8581670166834	5363.012745721124	4728.235444361663	1391.8087077096711	656.8643366228025	73.4534841641197	3	8	17	31	18	0.18874370748204605	0.3498759385627628	0.2822441455999934	0.1791362083551975	
6920000	-9918.21308040604	-9274.179883682906	-644.0331967231341	-9274.179883682906	305.27697560865175	3.430496279493456	1.6094352856028867E-4	0.7679034066879812	1.3454605044406446E-4	1.4440335828171722E-8	0.9179628891216306	-599.7630516508474	17494.938479207747	1352.8270646322962	1463.869454549412	1179.574360077279	94.83385449540063	9	1	40	8	19	0.18233828332170318	0.3498759385627628	0.2982935236762553	0.16949225443927848	
6930000	-9921.107581342456	-9256.458675148631	-664.6489061938238	-9256.458675148631	483.8545831235761	3.4250432465476974	9.864065808993014E-5	0.7636521623867594	9.770149870637164E-5	6.871895857068479E-9	0.8451896125402405	-620.247164583391	25893.29067009344	3515.9824740435824	1187.1294734926944	638.8179370432343	169.11468686752414	8	5	43	4	17	0.1738192769222031	0.33880035957224636	0.30853821807315396	0.17884214543239632	
6940000	-9963.511785990957	-9266.821366595188	-696.6904193957696	-9266.821366595188	677.1519361838889	3.533571230361259	7.7327446108801E-5	0.6928739633389752	7.60758648541325E-5	2.81183122701349E-9	0.6937887726765749	-653.4464894160516	12615.29800978734	7273.9011011964285	1347.964363537605	156.07272694175353	222.89944918275066	10	8	42	14	3	0.1738192769222031	0.33105453981734506	0.31628403782805525	0.17884214543239632	
6950000	-9930.670122303047	-9257.140023751208	-673.5300985518383	-9257.140023751208	432.41388785632955	3.7705016885341935	1.2604320374081597E-4	0.7713717486968521	1.147782014720785E-4	7.451365438889854E-9	0.7594062535596392	-628.3333972713123	14311.547650430677	4713.5669307643175	2690.974927234415	1111.3540673067469	156.1561457778703	3	6	33	19	16	0.1887223250476659	0.3172735255448754	0.3225213138668243	0.17148283554063407	
6960000	-9877.677061324368	-9253.910993597841	-623.7660677265275	-9253.910993597841	266.84851963423114	4.044537433034091	2.4226998701449515E-4	0.6291823453191034	2.106384098636462E-4	2.1190789144022196E-8	0.6740688033403618	-579.8812411958435	12354.97782409445	10792.939917863088	1029.4897674972035	485.67901549430456	162.7293585318289	1	3	33	25	15	0.18682478806057837	0.3425841326165056	0.2972107067951941	0.1733803725277216	
6970000	-9856.321549693885	-9255.258034834924	-601.06351485896	-9255.258034834924	262.54463797118854	3.564118950314725	2.56200397058818E-4	0.5787238453863371	2.4753501654304103E-4	1.867817353905515E-8	0.5703649079124574	-557.1037796026085	46743.0261655355	478.0110152574491	896.5125726255291	566.3824912748503	55.32566264198213	3	8	25	24	17	0.17850264178745784	0.35747661202132186	0.2903895367195757	0.1736312094716443	
6980000	-9879.976499013304	-9269.991579307944	-609.9849197053613	-9269.991579307944	247.2495022350216	3.3913564395875486	2.5738972442077354E-4	0.6151839737891497	2.478693619945954E-4	2.0179773416354343E-8	0.5766556900911085	-568.8523381934452	9933.41545057293	1238.1137021521029	1018.6296342948847	621.0213702814578	56.46206982386733	6	10	24	23	14	0.19090480263152482	0.33223826865630535	0.30936996637098213	0.16748696234118735	
6990000	-9853.79381007536	-9258.692842846085	-595.1009672292756	-9258.692842846085	151.43467135303436	3.8771482463446296	2.7902356361380904E-4	0.6322269469563148	2.9443507158011055E-4	2.591294047050266E-8	0.5986339514970661	-559.34151256948	3339.943599028022	824.4352900913033	381.65214610615817	124.51407590797304	24.683222879276432	16	20	25	8	8	0.19090480263152482	0.33223826865630535	0.30936996637098213	0.16748696234118735	
7000000	-9848.475388540419	-9279.369610059308	-569.1057784811112	-9279.369610059308	132.45307254129642	3.212406541172886	3.6680912543232317E-4	0.6731431927448701	3.760825281228522E-4	4.752598341404905E-8	0.6282500118507673	-530.2759189904227	8818.516723806393	1035.426059328325	309.13720883515913	299.9250164100912	49.162878229092335	4	22	24	14	13	0.19211066299087382	0.33103240829695635	0.30936996637098213	0.16748696234118735	
7010000	-9821.097726369611	-9256.738716460164	-564.3590099094465	-9256.738716460164	109.24784692174464	3.683890219683327	3.7887477826021524E-4	0.6352856105074598	3.962679601695106E-4	6.146893864841895E-8	0.6348703297537681	-527.2819074160375	7201.388378952349	1033.11954040875	183.25146096054797	158.17737846420732	23.98720918431129	5	20	36	4	12	0.19013334274841293	0.33103240829695635	0.30936996637098213	0.16946428258364823	
7020000	-9817.546715324546	-9261.203878795919	-556.3428365286277	-9261.203878795919	137.22974685837775	3.833006819401479	3.393267312544479E-4	0.6440014292579698	3.502884203102003E-4	4.8683574321452786E-8	0.6542867122032986	-518.400357763382	6574.927152997741	554.6709503468456	289.0079228260578	318.4674863401077	20.789714429248793	10	8	32	12	15	0.19013334274841293	0.33103240829695635	0.30936996637098213	0.16946428258364823	
7030000	-9818.116885863337	-9268.475100424681	-549.641785438657	-9268.475100424681	121.81977507518053	3.833006819401479	4.343419922982925E-4	0.5800269232888495	4.5743997714930203E-4	8.703715826948302E-8	0.6584012240032967	-513.5671620962727	3569.1100441684957	220.00754040501164	463.248649552087	138.7464080977201	22.111683237439074	12	11	26	19	9	0.19013334274841293	0.3406342975218922	0.30156305522075605	0.16766930450893838	
7040000	-9810.903075245125	-9252.42798757285	-558.4750876722762	-9252.42798757285	149.43759261273067	3.85705367893387	3.658500890671502E-4	0.525590551359771	3.4012662973880505E-4	3.205983468843674E-8	0.5271720724711765	-521.1730400756619	5120.88262647053	795.0440380590264	310.3388091856275	300.4342896498373	42.48043671699948	9	1	2	49	16	0.19013334274841293	0.3406342975218922	0.30156305522075605	0.16766930450893838	
7050000	-9809.172941857718	-9261.3217202518	-547.8512216059164	-9261.3217202518	119.53607602042305	4.077099387583862	4.333928511322038E-4	0.5770305856225149	4.0084652658272974E-4	4.58392922925081E-8	0.5571338745921547	-511.42536930099163	3870.3020607726844	393.78699400976484	450.90527624295135	194.77411413353693	34.26513951897283	11	2	27	24	13	0.19013334274841293	0.3406342975218922	0.3024024598125679	0.16682989991712652	
7060000	-9828.151634490278	-9273.00296395902	-555.1486705312587	-9273.00296395902	110.72394950507805	3.6821998584872913	4.397032262565978E-4	0.6441296801111467	3.725961458037029E-4	6.719343680336412E-8	0.6614437722495439	-516.6979395523865	6748.359771861872	275.944784454614	369.1324161657577	394.92174890331415	26.329510590392832	13	15	33	2	14	0.1761190336883668	0.3642366454598979	0.29281442093460835	0.16682989991712652	
7070000	-9820.330502116989	-9282.449614459163	-537.8808876578257	-9282.449614459163	93.51042934500826	3.6821998584872913	5.659354178515615E-4	0.6186790258874456	5.308913464176392E-4	1.0438370867778488E-7	0.6088590050424657	-501.973446056552	3092.343650135368	1448.5716919017236	322.54173612415474	112.73878341646207	34.67338992572043	10	1	46	7	13	0.1761190336883668	0.33068766171707564	0.3197484195530899	0.17344488504146724	
7080000	-9787.594736736752	-9252.478628310259	-535.1161084264928	-9252.478628310259	108.14676636509076	3.6821998584872913	5.976336905445712E-4	0.913797521559557	4.7312587683231056E-4	1.3205201836921765E-7	0.7775233505633207	-498.49228991223134	3671.99306834626	397.5443048570469	265.7986143989128	211.91153546925366	10.578661265876356	10	20	5	30	12	0.20389914830627393	0.33068766171707564	0.2919683049351828	0.17344488504146724	
7090000	-9801.701266953634	-9253.230033948628	-548.4712330050058	-9253.230033948628	97.98383925976327	3.6899765678393175	4.6779523810798273E-4	0.7531448920453436	4.030268471475058E-4	8.506225732323893E-8	0.7187307937633926	-510.92454222610803	4869.452428014988	624.3842541309249	279.21485538589667	279.6403420545283	37.64559355050479	7	9	43	3	15	0.20389914830627393	0.3220751998804464	0.2919683049351828	0.18205734687809644	
7100000	-9783.317427228585	-9258.37805734012	-524.9393698884643	-9258.37805734012	87.97899862416186	3.6899765678393175	5.767719386274315E-4	0.7169012406337042	5.206325146427595E-4	1.4705443620241608E-7	0.7577470470983713	-489.22713626539223	6232.820675710956	684.2784318182235	296.4617843487634	51.35840075283278	16.83944967589183	5	1	55	5	11	0.2086920106950496	0.3220751998804464	0.2871754425464071	0.18205734687809644	
7110000	-9820.996897246494	-9254.725925801547	-566.2709714449468	-9254.725925801547	153.98467724613235	3.708430246297124	3.380276727872712E-4	0.7128557540823403	3.0618124472642433E-4	4.810229616639008E-8	0.7374985911343742	-527.5420982350245	9630.094710485564	493.2349710205873	753.8829283852936	34.087219224387105	46.937324786697786	6	18	35	11	7	0.18152379164553356	0.3220751998804464	0.31434366159592314	0.18205734687809644	
7120000	-9808.55961654797	-9239.006911874714	-569.5527046732543	-9239.006911874714	122.17450134201393	3.708430246297124	3.0405451695006907E-4	0.7253041523607221	2.8593518407758804E-4	6.772232027781055E-8	0.8748938320292299	-532.1255233253365	8682.707734910047	1154.354831180121	575.6987259540964	34.041433688600705	20.309281553674168	12	2	44	2	17	0.18402379564340318	0.34643508011846025	0.28751568521592824	0.18202543902220786	
7130000	-9813.542616882876	-9261.197854054933	-552.3447628279432	-9261.197854054933	132.78738248832676	3.964744839872085	4.440480499605358E-4	0.6321251105930606	4.0209563403306487E-4	7.970630712989347E-8	0.6984079225713384	-515.525546451188	5056.371998551451	262.1569796818738	359.1389428774165	205.07206371485333	31.212649336266026	10	9	43	2	13	0.19397842998612763	0.3446195878957911	0.2890204800704245	0.17238150204765626	
7140000	-9896.057559512805	-9252.91505676353	-643.1425027492745	-9252.91505676353	587.592688147821	3.8562897695947003	1.366253274905547E-4	0.6664611398308238	1.1606947188855936E-4	7.635387255879422E-9	0.6899493542971562	-600.9345209690974	13754.05913009011	1467.2019737177716	848.4269321725889	66.65314547531064	215.345813721043	8	25	29	13	2	0.19397842998612763	0.3204859655111739	0.31570985150139574	0.1698257530013022	
7150000	-9883.74103197895	-9262.214344893446	-621.5266870855052	-9262.214344893446	295.3903351960798	3.398306358174696	1.7785351910622093E-4	0.5622247995945212	1.7105648190114648E-4	1.0143960747806333E-8	0.5987398809279068	-581.0681448900592	13939.493336978834	873.8822026449169	668.8042774385517	54.07752234067701	150.07814971699634	12	44	6	11	4	0.17965067239668142	0.3348137231006201	0.31570985150139574	0.1698257530013022	
7160000	-9899.401336228288	-9254.153159727439	-645.2481765008487	-9254.153159727439	313.30426427012134	3.398306358174696	1.2318553886491197E-4	0.6032397762731464	1.1363888396199709E-4	4.032841406453945E-9	0.5947524246901214	-605.2049897602392	23053.301084631028	1067.8944836231738	757.2005019658643	60.7868672147788	51.39692952398317	8	54	4	8	3	0.17965067239668142	0.3348137231006201	0.31570985150139574	0.1698257530013022	
7170000	-9855.447891453352	-9257.26554615758	-598.1823452957719	-9257.26554615758	197.60734590261453	3.398306358174696	2.3365237469968376E-4	0.5400915181865726	2.2306014819957397E-4	1.594980697476438E-8	0.5848912386088626	-555.8619583689823	20508.840637252735	282.2041110024325	660.7102876232624	672.8607854300207	66.01927759645586	7	9	44	2	15	0.18863920173973567	0.3348137231006201	0.3067213221583415	0.1698257530013022	
7180000	-9840.820217264823	-9266.488155453508	-574.3320618113164	-9266.488155453508	149.94949539381412	3.8041829761791432	3.207480771537021E-4	0.5271016205206893	3.1345973018803345E-4	2.399496440478364E-8	0.5086860913482731	-537.9159116081174	4512.811503114937	1270.948162916943	426.723938285163	112.73412471119636	38.84619602983437	6	2	53	11	5	0.19082365255054098	0.33068807067774436	0.3067213221583415	0.17176695461337263	
7190000	-9863.051808753475	-9268.038375098673	-595.0134336548016	-9268.038375098673	242.6570699920981	3.8041829761791432	2.4869190773976426E-4	0.5520053189740483	2.516196621854237E-4	1.5926910626875368E-8	0.5255705243404961	-557.1379402201337	7831.570580401905	812.0276783433277	329.27196287557996	185.10125737249777	117.83143034846667	8	9	39	17	4	0.19082365255054098	0.33068807067774436	0.3067213221583415	0.17176695461337263	
7200000	-9835.679511359922	-9260.621957205833	-575.0575541540886	-9260.621957205833	214.96577584137967	3.4988693698587814	2.86819176691005E-4	0.6663801404529542	2.902035122487076E-4	3.3457906370174055E-8	0.6206462167499521	-535.2698858589171	14317.077380629282	461.6588282298491	290.8566970771194	356.3349214923179	97.32982857142159	6	28	3	23	17	0.19111747572202395	0.33068807067774436	0.3067213221583415	0.17147313144188966	
7210000	-9828.653542258253	-9260.22002825846	-568.4335139997922	-9260.22002825846	178.9588648123011	3.5615167111481107	3.103954079140812E-4	0.5647148238579239	3.18359630346955E-4	2.686062254072274E-8	0.5330526752426318	-530.2614667391094	6085.4235833666435	310.80099264310724	243.06959987849535	454.98077218972315	92.60996224039998	6	4	4	47	16	0.19303180726603725	0.33324132242868815	0.3023465227659056	0.1713803475393685	
7220000	-9814.856736209853	-9256.008450648505	-558.8482855613469	-9256.008450648505	154.71429133131852	3.5321107600290773	3.4672994432283374E-4	0.7164805004229279	3.5786311481034725E-4	6.278443859956572E-8	0.7163372248431742	-519.2718137298389	12776.537758971495	251.50650935417937	316.4461441524905	341.95179105985545	70.85135997638685	5	14	7	34	17	0.18837610730724866	0.33324132242868815	0.3070022227246942	0.1713803475393685	
7230000	-9831.110895891843	-9255.657663446924	-575.4532324449191	-9255.657663446924	151.77921082850207	3.911668928905759	3.08720301122528E-4	0.6843561686520908	3.2968263851416556E-4	3.757908404959781E-8	0.6313848113590369	-536.5446715474666	4340.9183502038095	181.58754073789964	372.62420992339094	545.8166186657863	95.84054368763476	11	5	8	37	16	0.18837610730724866	0.33324132242868815	0.3042285685791258	0.1741540016849369	
7240000	-9823.609939359001	-9263.284726318207	-560.3252130407943	-9263.284726318207	107.55400543915728	4.018631018098849	4.192087894285391E-4	0.572473357057108	4.192222742862903E-4	5.652963962651676E-8	0.581085749456637	-522.8891430226292	4204.364405485283	246.34670396108072	513.1888242540423	256.1833967737288	40.39133970985535	10	15	22	15	15	0.19015034026280347	0.33324132242868815	0.3084253226937183	0.16818301461478954	
7250000	-9899.789040116999	-9264.189445387796	-635.5995947292027	-9264.189445387796	278.81896795508925	4.018631018098849	1.78165551357086E-4	0.5717891428671595	1.748794393885654E-4	8.911156896050555E-9	0.5601308101095092	-595.0466662059656	7922.3824155182565	1688.5824608765602	767.5900790082972	550.501397465871	95.4387076942608	6	28	13	14	16	0.19015034026280347	0.33324132242868815	0.3084253226937183	0.16818301461478954	
7260000	-9827.191272597836	-9272.947906096811	-554.2433665010252	-9272.947906096811	103.77884390315813	3.8872161478236116	5.309498041228985E-4	0.7338098553103712	4.924647037018403E-4	1.3062124808182136E-7	0.7188957131891606	-519.3769948082839	4363.816150090342	459.33084589463414	253.76571259290978	65.29117661644868	12.547461010742456	9	38	11	13	6	0.19015034026280347	0.33324132242868815	0.3084253226937183	0.16818301461478954	
7270000	-9810.442503526485	-9260.188201432364	-550.2543020941215	-9260.188201432364	113.67901638266561	3.8872161478236116	5.595650138344874E-4	0.7969642424591892	5.255218668669177E-4	1.495878391817269E-7	0.7385575143590464	-516.6014223378573	2429.3375057488242	471.8473616854995	153.01211641522605	67.5296485695861	23.448401284499557	12	34	17	8	6	0.18333332832171653	0.33324132242868815	0.30683490826663923	0.17659044098295554	
7280000	-9807.525583859411	-9269.263246869275	-538.2623369901362	-9269.263246869275	85.57021230238753	3.670470583141137	5.689903704650736E-4	0.6430090418834279	5.25810073571917E-4	1.3674683079179186E-7	0.721581086588604	-504.78906459631963	3629.2618212215234	336.6625149806115	180.75386522044334	54.751366552926825	18.845985876907847	7	44	10	8	8	0.18333332832171653	0.33324132242868815	0.30683490826663923	0.17659044098295554	
7290000	-9814.383169045015	-9263.111528184765	-551.2716408602494	-9263.111528184765	108.15236361142632	3.670470583141137	4.270543358727288E-4	0.6071434818643926	4.4250778556589805E-4	5.2844481586161124E-8	0.547537667844878	-510.3132961960209	5993.936207493807	424.8205800244062	281.8026088697548	996.883855335712	28.427616223822028	6	29	24	1	17	0.18083657405207146	0.3459522715033616	0.3051868757904395	0.1680242786541269	
7300000	-9895.756685057215	-9262.560155683643	-633.1965293735714	-9262.560155683643	221.60836401393365	4.015795736017286	1.574419228864804E-4	0.6680563397170111	1.593881101095232E-4	1.2093073093951964E-8	0.6907273555628461	-590.1072423088899	11596.776399970311	1385.8531354474028	2635.095801315012	55.345820942802604	123.37544496005192	9	45	4	13	6	0.17948679264757375	0.35341862969858356	0.3046938430050176	0.1624007346488246	
7310000	-9903.202047250772	-9286.970547416237	-616.2314998345346	-9286.970547416237	190.38761742641609	4.015795736017286	2.080521211889565E-4	0.5081656369303034	2.0612885220159377E-4	1.3043771350085628E-8	0.5455858896167165	-577.4556980597032	17334.91601585199	1431.207625230222	326.71697419736915	33.10343700229458	61.42103024054728	5	43	12	7	10	0.19069920832772075	0.33423867718808153	0.3126613798353727	0.1624007346488246	
7320000	-9869.141003305682	-9267.085115928785	-602.0558873768972	-9267.085115928785	167.97784042307615	3.7006059190316547	2.841938956487674E-4	0.6674937081695804	2.572687346483818E-4	3.5961033594458304E-8	0.7516003806076539	-564.6989825404098	8050.503861305813	1734.6285315493976	150.1907802769624	60.95602005952707	73.53823930342146	8	36	16	3	14	0.19069920832772075	0.33849523360282185	0.30840482342063236	0.1624007346488246	
7330000	-9832.590421993802	-9274.14157121726	-558.4488507765412	-9274.14157121726	120.9628617287316	3.591570854856163	3.774022054031968E-4	0.5333000725145137	3.920559840040066E-4	4.4127196381363004E-8	0.5737757586793238	-524.1405286422395	2505.478162039029	730.3419011914888	70.70156269987247	122.52002017393765	59.989040069655736	14	28	1	20	14	0.19069920832772075	0.334965331629244	0.3116252908312583	0.16271016921177653	
7340000	-9843.662922244317	-9259.354241326446	-584.3086809178719	-9259.354241326446	150.14052749444613	3.549016620546911	3.1959191454156475E-4	0.6225184041882075	3.331638004777414E-4	3.44804454257251E-8	0.5770603206021778	-546.0013400148781	12952.255839040427	717.218460918559	175.45081417112465	113.35448587564932	144.4554574039513	6	39	5	15	12	0.19069920832772075	0.33925068856842017	0.306488299332438	0.1635618037714207	
7350000	-9896.170122468802	-9273.60361704357	-622.566505425233	-9273.60361704357	236.6184504689268	3.2618611783145126	1.826416687480259E-4	0.5578556248016655	1.9337995650546948E-4	1.0453547748280503E-8	0.5573345930446888	-582.4825132677162	9899.355524209543	1013.3139000662705	848.9537894725987	156.03067332325853	231.74792418671856	9	36	7	22	3	0.19069920832772075	0.32652498166539645	0.306488299332438	0.17628751067444443	
7360000	-9844.752606861513	-9267.973491302962	-576.7791155585503	-9267.973491302962	159.27278139548292	3.637416373205794	3.7093650996313985E-4	0.7210083904912984	3.5763891004383496E-4	5.828891992568694E-8	0.6698649398741305	-542.0004819470718	2218.976775673408	747.3766773438305	192.6126407440119	140.483606339151	27.07159792738402	10	33	14	15	5	0.19069920832772075	0.32652498166539645	0.30879493242955636	0.17398087757732605	
7370000	-9880.79826325533	-9274.655115126605	-606.1431481287258	-9274.655115126605	196.9662601142678	3.923864720649135	2.3672233822451323E-4	0.612610159119203	2.1787897771100473E-4	1.616608908718151E-8	0.5711965098568729	-568.448655488334	12231.102674345939	1740.6081998269642	191.29705630779335	65.18280291797984	40.54552546386454	8	34	24	4	7	0.17812451676171043	0.34304743169408103	0.30879493242955636	0.17003311911465177	
7380000	-9854.719901142453	-9281.641080793188	-573.0788203492656	-9281.641080793188	151.1778616883678	3.4692402195470953	2.6529829014160797E-4	0.7067877268984055	2.7462518278926644E-4	3.6327805277310924E-8	0.7338403055262326	-537.6719284110634	6509.7705236086895	702.4694043800436	86.41950659449545	82.25480936688972	25.511310309200297	8	41	5	21	2	0.19156994042392456	0.34304743169408103	0.29534950876734223	0.17003311911465177	
7390000	-9850.892544801474	-9270.36090305386	-580.5316417476145	-9270.36090305386	132.1682583267646	3.892045939356443	2.9847011816740805E-4	0.7665200828486759	2.773103795735659E-4	3.404996738259888E-8	0.7252137810750372	-543.0573041348503	9939.526134310392	811.1768069891162	286.3042334028349	92.67649796192323	15.169439686258317	8	37	5	23	4	0.16942643113389055	0.34304743169408103	0.30476525734300464	0.18276087982902334	
7400000	-9840.894970892925	-9275.315379210913	-565.5795916820111	-9275.315379210913	125.53241541768924	4.06024232678868	3.4417474372618035E-4	0.8093618175088615	3.1406711404065833E-4	4.251144145964724E-8	0.6821168422716716	-526.9784133101995	8491.9346606446	589.1486914307515	589.0405344752213	121.29135199698118	27.64811955037418	8	11	30	23	5	0.1851437904125619	0.3400984849226874	0.30476525734300464	0.1699924673217456	
7410000	-9822.935324462713	-9268.142074182022	-554.7932502806906	-9268.142074182022	101.234813322036	4.1311672224618485	3.760750300788639E-4	0.6817516487808004	3.5647546298785826E-4	5.924005252046759E-8	0.6811600747790525	-516.9640681222372	6630.899185312588	286.07654160266446	533.9223782256166	68.79226958915213	66.48859397478441	9	11	32	19	6	0.1837059726755305	0.34099109077047657	0.29810270008440376	0.17720023646958874	
7420000	-9820.33031440615	-9263.065298282743	-557.265016123406	-9263.065298282743	128.2347851074818	4.1311672224618485	3.9661006619209086E-4	0.7168761258047434	3.5469330859828397E-4	8.153330313708207E-8	0.7727659928058349	-520.7600546079551	3570.3495971218235	735.488228064383	622.2252145128715	65.22039701272482	39.31902675320425	11	10	29	6	21	0.19367193794798918	0.34099109077047657	0.28813673481194507	0.17720023646958874	
7430000	-9810.612993189552	-9271.566633793991	-539.0463593955618	-9271.566633793991	88.62079239194115	3.3100433644994367	5.379706186218811E-4	0.7050140028443356	4.7579349671049735E-4	1.0192227919670359E-7	0.6603236542664263	-501.40383469480844	6148.351716380446	171.3811877980348	503.03145643248615	52.578459191345445	48.97134013082248	12	25	14	7	19	0.19471275925021475	0.3344730325378623	0.31063307562990583	0.16018113258201672	
7440000	-9831.291926936387	-9260.492249116392	-570.7996778199935	-9260.492249116392	140.9607823327752	4.1860298257934865	3.5948980923559927E-4	0.7226127979189985	3.2904039730849313E-4	6.310768392447935E-8	0.7299772540285762	-532.9535605957208	5791.0994279683955	276.5781167171924	453.7722366671994	160.6298554001097	71.97077533557685	12	14	25	14	12	0.18459103030233745	0.33039909669931233	0.31883383478096866	0.16617603821738114	
7450000	-9815.374536562533	-9267.185336839813	-548.1891997227193	-9267.185336839813	105.3815618397975	3.8971535028513364	4.3475343753225393E-4	0.624803899708183	4.0796749224074216E-4	7.71838758418778E-8	0.6700539915063518	-509.2614752990376	5629.892423781687	427.06897218485943	138.56169750318085	452.01451875177406	43.373844858684855	8	43	12	1	13	0.18286039699310666	0.3321297300085431	0.31883383478096866	0.16617603821738114	
7460000	-9803.017922005167	-9255.128969910715	-547.8889520944515	-9255.128969910715	92.90985059419089	3.126030670219455	5.310118912130819E-4	0.6504243934203827	5.033270647402045E-4	1.7572656631512602E-7	0.7808986078960202	-511.5280170966506	5118.823013099706	513.1314475891787	451.0391328263375	115.8440419173756	36.34423019309586	8	40	3	15	11	0.18286039699310666	0.34638057365421243	0.30586821276626097	0.16489081658641952	
7470000	-9810.135294777858	-9269.620707127015	-540.5145876508435	-9269.620707127015	115.8957272704986	4.140617397091832	5.220570877732359E-4	0.5449367304630117	5.079664278508009E-4	7.90109339159704E-8	0.5652701207617415	-504.98210027057456	2455.524843393638	314.745242116897	507.37323285844127	129.53472514984242	62.25297763301955	9	7	19	31	11	0.18286039699310666	0.34638057365421243	0.30586821276626097	0.16489081658641952	
7480000	-9810.864931590131	-9267.81577194006	-543.0491596500709	-9267.81577194006	94.90948048696376	4.140617397091832	5.144473448391099E-4	0.6700366184648912	5.169487638110429E-4	1.1165515678326974E-7	0.6637706188257653	-505.8879715872708	3085.8377235060707	1597.9742373227643	371.880519501831	183.84103645017143	58.09505812787444	9	1	32	25	10	0.18065247939786885	0.34977269683379	0.29491878100503305	0.17465604276330768	
7490000	-9812.587609517559	-9269.498502764178	-543.0891067533803	-9269.498502764178	100.29618002301663	3.3358269777805187	4.926468141577183E-4	0.5934208981923507	5.243069015704639E-4	9.980437020615037E-8	0.6222032933728222	-504.6712873470057	2913.809096778182	816.7852058769345	1787.974324164794	139.16989401379547	38.998917344421	13	6	4	42	12	0.18328848236088371	0.34455200234067646	0.30013947549814657	0.17202003980029282	
7500000	-9803.889800019155	-9257.507248879045	-546.3825511401106	-9257.507248879045	84.25375654956784	3.96542559422718	4.910358842321907E-4	0.5873640854838903	5.186730476693202E-4	1.3030154415790887E-7	0.6828843256343907	-510.8096170174094	2210.414457006638	472.6224854751512	264.569497364759	297.7279656674535	44.34889780958502	11	22	22	9	13	0.18328848236088371	0.35023031083483847	0.28894367685021544	0.1775375299540619	
7510000	-9812.86056991044	-9264.029245171692	-548.831324738746	-9264.029245171692	103.21015518295779	3.530157907158411	4.4050833373001394E-4	0.612624316840437	4.594114164991738E-4	8.984333241139102E-8	0.6608914234163474	-511.94403183868974	6326.171049522044	1309.273553191192	339.1264066995418	112.65990051575636	24.802928887670046	10	7	39	5	16	0.1852432264602483	0.3331582966715449	0.312402831058528	0.16919564580967836	
7520000	-9781.043287221792	-9260.682774470415	-520.3605127513773	-9260.682774470415	97.00966904558192	3.9009293624021515	5.3641753431515E-4	0.6343417578012828	5.295326381437332E-4	1.4597224319739472E-7	0.6893088029737676	-484.23256775801343	2584.046681532584	155.30586863581132	227.6815385746745	366.7977845450089	25.559890393180208	14	10	31	6	16	0.17744374953441175	0.32651445296162007	0.32327411834894726	0.17276767915502048	
7530000	-9779.454635756194	-9265.93149319077	-513.5231425654243	-9265.93149319077	70.69312793056594	3.5431703068726303	5.816945535950508E-4	0.6680820020850635	6.070821565845605E-4	1.898562679631067E-7	0.7339563613557181	-479.8017420952438	1747.3429461030105	156.5531743159755	173.22406392963447	203.83779537617923	13.472463471064252	15	6	15	26	15	0.17313868113979256	0.3578471318597798	0.29194143945078754	0.17707274754963967	
7540000	-9777.395461370586	-9263.06046410829	-514.3349972622972	-9263.06046410829	73.27223129135497	3.5431703068726303	5.535374953945034E-4	0.6073866027479722	5.705977634799702E-4	1.6150647760996693E-7	0.7090994108750217	-478.37402046120076	2838.86971145549	34.195168530497924	124.44554647292168	229.78542315264318	33.33247790182019	15	7	13	28	14	0.17428873471183845	0.33522846753664454	0.32028692693065763	0.17019587082085894	
7550000	-9770.781938485792	-9258.464818288307	-512.3171201974861	-9258.464818288307	79.20280621877257	3.536781248637342	5.929802143930214E-4	0.5530291675899153	5.91135154592561E-4	1.2364923291815017E-7	0.5988434013088092	-479.0794534318046	2001.306352243565	68.2271546173716	80.69276224074758	196.3442155000729	11.008686480656902	15	2	1	45	14	0.17428873471183845	0.31733567518716477	0.32028692693065763	0.1880886631703387	
7560000	-9795.36480328611	-9254.49061560959	-540.874187676519	-9254.49061560959	105.13956197777748	3.8870539062767873	4.2125695301932834E-4	0.7326744566801213	4.33101850686817E-4	1.0581994464797422E-7	0.766182416990564	-504.2556765923274	2380.6914562942457	189.80716520569783	155.22047068222412	411.774153087589	24.026720161353314	18	3	14	27	15	0.17428873471183845	0.31733567518716477	0.32028692693065763	0.1880886631703387	
7570000	-9808.235218003172	-9277.182523776843	-531.0526942263299	-9277.182523776843	82.98329027206839	3.383819564786435	4.574379201200812E-4	0.5156162859299654	5.284877212875398E-4	8.143439655191946E-8	0.5791216015613397	-498.5203875443234	2395.8477975911765	120.63055486785721	200.96363792355734	54.52755744548687	34.53171023620554	18	5	38	6	10	0.20881598106003663	0.3174759761316537	0.31640282272508785	0.1573052200832214	
7580000	-9798.006426909249	-9259.143417319272	-538.8630095899775	-9259.143417319272	102.63304814483918	3.4966333266135528	4.279178519471769E-4	0.6067374936776053	4.482136980622545E-4	9.226628196094525E-8	0.6767367222667153	-503.9248894732267	2123.2035728859655	214.78002616803042	256.1300009976046	279.0755247190697	22.773723662714225	16	20	25	2	14	0.2074577657426603	0.30370288507405824	0.30589653628850544	0.1829428128947756	
7590000	-9798.893482169526	-9278.035967790824	-520.8575143787027	-9278.035967790824	90.82672554500395	3.467997876935398	5.361874119515756E-4	0.5473443131472372	5.433001325752451E-4	9.901485675917705E-8	0.5825895748830603	-488.41833578920125	2029.790054743207	210.47309808553933	124.77873609713032	11.425206425170085	39.02105938297874	15	40	10	8	4	0.18748031495414313	0.32071529576586616	0.29864549652037164	0.1931588927596187	
7600000	-9818.71452874858	-9276.978976952336	-541.7355517962447	-9276.978976952336	99.86531199317015	3.467997876935398	3.980949754511241E-4	0.5981729081291377	4.042594903227895E-4	6.643712336490206E-8	0.6472054287229875	-508.293105710306	2533.4765041129845	269.84259770687737	296.0895042420833	53.785642856980104	29.162846442268386	13	39	6	15	4	0.1863389059854058	0.32877641500869315	0.29058437727754466	0.19430030172835602	
7610000	-9826.574641451882	-9253.782276367292	-572.7923650845893	-9253.782276367292	157.56936624221984	3.7828146488909873	2.9803235880051734E-4	0.6115831029071297	2.973555503917879E-4	3.791237683479411E-8	0.6580505798976385	-537.5491616983852	4941.837962000254	688.934215002637	443.11748043082514	38.7337683644108	14.011223210931451	13	11	35	16	2	0.1863389059854058	0.31993968806605727	0.3189837164334709	0.1747376895150657	
7620000	-9822.030009222573	-9253.460269773565	-568.5697394490088	-9253.460269773565	123.91706917905665	3.5789469168638104	3.8081626165191115E-4	0.7011732425023688	3.819309586688906E-4	8.55833402910555E-8	0.7794741879653071	-530.593088456486	5796.855055107328	499.43294264513196	387.01886109344366	300.1167815287543	56.327484526641115	13	10	22	15	17	0.1863389059854058	0.34202310783943046	0.2969002966600977	0.1747376895150657	
7630000	-9820.096257802501	-9260.031947950702	-560.0643098518001	-9260.031947950702	126.82733628338985	3.932030260193617	4.371155427408355E-4	0.6089322700895007	3.9979072362188005E-4	7.021495268646338E-8	0.654864971758151	-522.5827325161309	4449.7731345282455	654.478745180685	197.33930949414096	340.08227222371903	53.48812463672146	8	34	13	4	18	0.1863389059854058	0.3495415652218677	0.298549539981326	0.16556998881140017	
7640000	-9787.111342677448	-9254.095142481608	-533.0162001958405	-9254.095142481608	97.93182813823455	3.7025816233103304	5.785075759004121E-4	0.5446082550971503	5.760158519564964E-4	1.265468027765144E-7	0.5999601288318605	-498.0231146891281	5420.480483838396	355.0904681557234	180.41465842415505	106.6512212236912	46.40317079310487	7	35	17	9	9	0.1863389059854058	0.33802682517740684	0.31006428002578684	0.16556998881140017	
7650000	-9804.401899542949	-9263.895756083106	-540.5061434598432	-9263.895756083106	112.35278175341031	3.856176821349659	5.029180921810387E-4	0.5642636204145108	5.300847956100222E-4	8.818130107052224E-8	0.5801478840697176	-509.8397629797392	1828.821204768428	231.53866160042645	73.3551417464414	35.42372703448607	29.49267924573845	17	43	5	11	1	0.1754255266603923	0.35730731815346084	0.2981299026969652	0.1691372524891813	
7660000	-9790.836280101546	-9253.4271174187	-537.4091626828459	-9253.4271174187	128.9323728974153	3.4607399194673736	4.0814181614510733E-4	0.6586899042007917	4.095643842719343E-4	6.400954094641428E-8	0.6259899965251067	-506.2403781306373	2542.5568508654333	296.4354910706476	8.75886577339636	17.603606370223506	32.2845380873991	11	53	6	3	4	0.17764982399512458	0.34309336880230823	0.31386686651883233	0.16538994068373453	
7670000	-9793.509558091051	-9247.687400782219	-545.8221573088316	-9247.687400782219	154.36521804805676	3.9435321249314765	4.038359721795823E-4	0.6456949518033471	4.0901916915886497E-4	6.222310668493951E-8	0.6227747099563452	-511.8997214625236	3476.476794350281	268.61929587973225	19.083033386204537	52.685120893855284	69.50538361618626	11	53	6	5	2	0.18252079104404353	0.34771030887186427	0.3043789594003573	0.16538994068373453	
7680000	-9848.182216826139	-9253.740468086457	-594.4417487396827	-9253.740468086457	299.3175041215064	3.9435321249314765	2.44936471791578E-4	0.6329017852505785	2.435199440115582E-4	2.329650054698989E-8	0.6315245719009693	-557.9663355215565	8955.262413501241	521.5793710052017	155.58954460674497	54.87249717932886	77.90583465775548	10	48	8	3	8	0.18023196063416122	0.3510252269537013	0.3033528717284026	0.16538994068373453	
7690000	-9850.69683527764	-9267.418564664415	-583.2782706132251	-9267.418564664415	218.92039732296072	4.217130741514191	2.9302574493542875E-4	0.6097369155693833	2.9488414656764813E-4	3.740536105260871E-8	0.6192739003105786	-546.4099420997428	6992.282589291233	491.76959858262666	298.99845367285144	128.12001969072105	59.05642228723168	10	36	8	11	12	0.17868339658582952	0.3510252269537013	0.3033528717284026	0.16693850473206623	
7700000	-9830.734088780951	-9265.406946314626	-565.3271424663259	-9265.406946314626	134.37131255190906	3.59786178706767	3.439975908266598E-4	0.5294230658439915	3.8101869321271906E-4	3.987870793183753E-8	0.5634939859620711	-529.0996186860754	3036.4506201743734	604.1418484157648	658.2433079027473	154.30797326900603	55.86903670380522	12	13	17	24	11	0.17186600814570094	0.34544246802687384	0.30893563065523005	0.1737558931721948	
7710000	-9799.136150564991	-9256.239291192196	-542.8968593727956	-9256.239291192196	98.07231398830811	3.4017754403569125	3.8598729152973077E-4	0.6014180972154897	4.48991488991638E-4	5.99520796674506E-8	0.5869570911768643	-507.4975269178383	4086.6206778979795	138.7659295065676	210.08526647604836	199.86770230374736	27.126774794798248	8	13	21	27	8	0.17615944712725057	0.3319725769859317	0.30893563065523005	0.1829323452315873	
7720000	-9849.634776288181	-9278.828053331066	-570.806722957115	-9278.828053331066	108.31251423138815	3.366651891014169	3.241448745366949E-4	0.6790354753163541	3.4157064152022396E-4	4.516389180733007E-8	0.6269930705171411	-532.9517849766091	3253.8693719689145	204.9686060943851	691.6470741959872	161.58209468656736	41.8587903595164	14	13	17	29	4	0.17220242399448019	0.33592960011870204	0.3248868308046361	0.1669811450821813	
7730000	-9885.197307157901	-9259.150211818078	-626.0470953398243	-9259.150211818078	165.11510285974853	3.7198587498743434	2.0275607899963648E-4	0.6207450887017305	2.0756289682544515E-4	2.1520813496914E-8	0.7297067880393865	-586.3135928091021	6885.343443079253	540.1434911613497	605.7487329257889	584.2244470837236	58.92911612436826	18	20	15	15	9	0.17358877417586868	0.33854737619730935	0.3222690547260288	0.1655947949007928	
7740000	-9917.561632057315	-9276.384440812553	-641.1771912447628	-9276.384440812553	214.97988269402623	4.368306599703446	1.7475670128069332E-4	0.5187775759316442	1.719537845881404E-4	9.132704292107206E-9	0.5702663648852313	-595.7555507696891	93638.89260279671	4705.913910711344	1542.0212128690978	208.00776658927256	62.910145097444826	2	20	30	17	8	0.17358877417586868	0.33854737619730935	0.3222690547260288	0.1655947949007928	
7750000	-9859.539152077778	-9261.465181996762	-598.0739700810154	-9261.465181996762	132.53744345558064	3.455688241426704	2.8781438342065916E-4	0.5467759077908023	2.855726819015082E-4	2.8458804902362437E-8	0.5833573241700615	-559.8698505002126	2784.8380550129013	3816.9201784314437	773.72550613092	175.9658876055187	14.820504809363692	3	7	44	15	8	0.17786088394696228	0.3356062566417297	0.3243478330739609	0.16218502633734666	
7760000	-9864.301817143512	-9255.20886548641	-609.092951657103	-9255.20886548641	137.45658803771587	3.7878428732131066	2.624393167377526E-4	0.572472669854091	2.54456153079568E-4	2.1377252748667383E-8	0.5967397587805127	-568.7340112943224	23511.74570121055	2995.8334888182667	514.0666566120581	94.60134091708552	34.513835072893606	3	10	50	6	8	0.17786088394696228	0.3356062566417297	0.3177637617091997	0.1687690977021079	
7770000	-9870.694736835756	-9262.459064783798	-608.2356720519582	-9262.459064783798	140.8785069995358	3.655784846910004	2.2027429867553896E-4	0.5295759009548823	2.3084781695825572E-4	1.2011897103072234E-8	0.4945596412519812	-568.0127159901374	10937.09106091597	5497.166072797324	616.7724559862812	164.81764866938155	34.118052300682905	8	6	48	9	6	0.1831921306983359	0.3355617859958132	0.31247698560374254	0.1687690977021079	
7780000	-9851.33471199603	-9263.195343639418	-588.1393683566131	-9263.195343639418	130.11577366247096	3.786182040948708	2.9779411953275326E-4	0.49192992737920066	2.982842311665373E-4	2.43573634053684E-8	0.5482854174881706	-550.7170662418512	4959.378377098246	4108.5107053602715	493.8965323804275	35.326622079040796	35.1134875429945	7	8	54	1	7	0.1831921306983359	0.34396364624486264	0.29796580697628006	0.17487841608052096	
7790000	-9826.62895132798	-9262.42157455081	-564.2073767771701	-9262.42157455081	95.76960203636396	4.0904222991536106	3.5663727685490313E-4	0.5156580033722872	3.7431440543846155E-4	3.7107432569505965E-8	0.5416134907382695	-529.051249204325	4567.237008253414	928.406673301728	317.3511363559565	19.672621041932572	32.28826073758022	8	10	51	4	4	0.1831921306983359	0.34396364624486264	0.29796580697628006	0.17487841608052096	
7800000	-9814.222877667858	-9278.150281604434	-536.0725960634248	-9278.150281604434	80.60987031466128	3.835214620774623	4.198724472187095E-4	0.5152792360728955	4.2838820847801266E-4	5.3428878129684916E-8	0.5455691080555495	-503.1328466277657	5630.427001610597	220.2479477150287	204.65048703548374	26.72803501006041	4.456703727339899	8	1	60	5	3	0.18425296809472078	0.34396364624486264	0.2969049695798952	0.17487841608052096	
7810000	-9802.293427712419	-9266.002924654596	-536.2905030578231	-9266.002924654596	70.77798171106048	3.825464049266759	5.042046598886405E-4	0.6528865929257412	4.97353877739215E-4	8.882790973015446E-8	0.588414435879995	-501.0446842400352	2648.5486066040003	1337.252366358352	196.0470741937074	120.65574709434462	9.534709226821063	10	8	51	2	6	0.1906323697673673	0.34396364624486264	0.2874570338030514	0.17794695018471826	
7820000	-9819.461304065542	-9261.73360038302	-557.7277036825219	-9261.73360038302	86.02181842370693	3.825464049266759	4.1706417230572137E-4	0.55306095750403	4.2002167001809203E-4	4.4733738505970126E-8	0.5334289539332515	-521.1497477549393	3252.8316373827843	1349.2775487118029	308.93461020862213	233.33051156758066	19.270432898404593	6	5	33	27	6	0.1906323697673673	0.34095426265931317	0.2874570338030514	0.18095633377026774	
7830000	-9810.021847621449	-9261.774008349828	-548.2478392716195	-9261.774008349828	81.45930812301756	3.254410124731521	5.355334623805213E-4	0.7013489703872877	5.01511903453153E-4	9.473838402248662E-8	0.6221522200311267	-514.784939667958	1425.1205962270988	523.8240127818901	100.39933872881166	147.59261961667792	30.547487742924915	17	21	19	11	9	0.1906323697673673	0.33071690860092323	0.30553156046450325	0.1731191611672058	
7840000	-9825.42819238893	-9270.377706454534	-555.0504859343961	-9270.377706454534	94.25313648605429	3.6660342651157123	4.109714915642725E-4	0.5491700151143144	3.937422088936906E-4	3.779709669286972E-8	0.5063329783133831	-519.8709815183581	2350.3252449488295	775.4833577785363	277.6065590331512	219.95369874099134	8.228731140204884	15	3	30	21	8	0.17967866419188014	0.33071690860092323	0.30553156046450325	0.18407286674269296	
7850000	-9829.887982296226	-9277.322861396358	-552.5651208998677	-9277.322861396358	85.59792357684246	4.016276362412041	4.828912113781557E-4	0.559656973854986	4.561523007998954E-4	7.012233394053099E-8	0.5496440056797823	-516.893275662847	3901.622769857971	474.11253889482083	291.7287811789589	191.30937338890493	7.291587205066759	15	10	29	16	7	0.1832357274030259	0.34086366011589486	0.3019744972533575	0.17392611522772133	
7860000	-9828.474269480996	-9267.453533383057	-561.0207360979382	-9267.453533383057	96.84162644076932	3.891768756678416	4.5380027685725704E-4	0.5249980178361094	4.280606176283109E-4	4.959370751702535E-8	0.5079649594957583	-525.2648184991132	2547.503575979441	663.6285402975575	244.9299183431985	297.8495004304841	22.881578307052568	18	6	26	18	9	0.18079817857695882	0.343301208941962	0.3060756690155216	0.16982494346555724	
7870000	-9837.746652755992	-9259.617485868164	-578.1291668878279	-9259.617485868164	139.2369736656901	3.7738453891042836	3.5893888559518274E-4	0.4263504880218677	3.507245612883928E-4	2.3724207381133606E-8	0.4349509021056953	-539.8366037296519	4022.6678368452417	2660.2636385415353	385.9846959506707	370.2903981022377	40.87088141818892	11	5	21	31	9	0.18079817857695882	0.3354045731741718	0.30868135172732025	0.17511589652154871	
7880000	-9852.1131019409	-9251.118410681307	-600.9946912595934	-9251.118410681307	217.71675698527932	3.422868885190642	2.5940653256012475E-4	0.46494356420254673	2.5075611249132467E-4	1.5796976537155113E-8	0.4975655441455749	-562.2070388849424	5972.455420422665	973.8330892992286	445.5807292460872	574.419690141851	38.73479596742388	12	3	17	36	9	0.19248024460334176	0.3354045731741718	0.30868135172732025	0.16343383049516577	
7890000	-9857.988161978428	-9269.268963785395	-588.7191981930328	-9269.268963785395	190.3824402874207	3.5701569911861375	2.515662459467514E-4	0.46643603219348867	2.5119172555244386E-4	1.413585256543894E-8	0.48118827244632756	-547.5206749616337	7175.572633791538	5554.417441639421	150.5505443457921	411.09868957591306	46.618004082965896	1	11	5	50	10	0.18733111176000605	0.3354045731741718	0.313830484570656	0.16343383049516577	
7900000	-9839.429538905499	-9268.56923645655	-570.8603024489497	-9268.56923645655	141.95329451709506	4.002368081939599	2.946162272160071E-4	0.4101958061203915	2.979529446175322E-4	1.61185774162417E-8	0.431927028783682	-532.9471548843936	5358.8181768418835	172.51773957016596	444.72446000403414	370.50962696173855	22.68420336466455	9	5	32	22	9	0.18733111176000605	0.3354045731741718	0.313830484570656	0.16343383049516577	
7910000	-9852.33857587475	-9272.732280861763	-579.6062950129877	-9272.732280861763	155.58906428580147	4.002368081939599	3.138661372500054E-4	0.4514119799839788	2.9795138986432726E-4	2.2020502433363042E-8	0.4802323606398433	-542.7537789632173	6152.467157594006	372.0638168198664	157.08588713500063	290.8525943260981	56.85112362983456	11	35	2	20	9	0.18733111176000605	0.3406305997172324	0.3054458858475017	0.16659240267525943	
7920000	-9895.969009575485	-9287.32581838147	-608.6431911940147	-9287.32581838147	252.82018148789612	3.968424519821002	2.2299400342407693E-4	0.4067575920908283	2.1875890487381126E-4	7.403292222125795E-9	0.39812511746235013	-569.1501386697493	8839.293906901501	673.0194695533708	333.70043717992064	625.0180262194295	40.57937102086849	11	35	12	10	9	0.19343122789574121	0.33324325079415984	0.3054458858475017	0.16787963546259682	
7930000	-9870.8042532277	-9276.673395804195	-594.1308574235044	-9276.673395804195	185.73232219337444	3.652577597019833	2.754781840671189E-4	0.32875640765453357	2.7315416004315956E-4	9.270755853752162E-9	0.35635954310812235	-558.4256780897373	4225.952872931507	683.3948052942211	283.46161346238904	262.92537044871705	29.117505203820038	12	31	22	5	7	0.19343122789574121	0.33324325079415984	0.3054458858475017	0.16787963546259682	
7940000	-9903.507031563175	-9259.846120429824	-643.6609111333512	-9259.846120429824	264.39928161892345	3.8950745748810234	1.4305747596801317E-4	0.3868101729873942	1.4263727461391582E-4	3.1457904688770245E-9	0.39835360282279664	-604.0172507671697	10028.4994584563	1028.9261156570017	871.6925949261619	419.20794396789756	37.942889608702835	12	35	1	22	7	0.19343122789574121	0.33324325079415984	0.3054458858475017	0.16787963546259682	
7950000	-9929.118267601581	-9268.314787249086	-660.8034803524944	-9268.314787249086	335.9664953208378	3.8950745748810234	1.2483450448378108E-4	0.4816772088340062	1.2671151793974814E-4	3.960503803535689E-9	0.5126357738890448	-620.4554808372529	8952.405755518452	1460.57260186536	1015.2489096292193	467.38194830490204	80.86454404183345	11	37	5	17	7	0.19343122789574121	0.33324325079415984	0.3037633601966983	0.16956216111340025	
7960000	-9890.727595111679	-9244.79111977095	-645.9364753407287	-9244.79111977095	273.8840728872071	3.486776324103582	1.689176766642052E-4	0.5825372255029758	1.6491883603973672E-4	8.48424287837925E-9	0.5644994994790248	-605.1980039680362	8070.0366778485295	1392.6848099809536	556.4820621326269	761.6121735246012	68.61564839872506	16	32	13	6	10	0.20899633157696218	0.33324325079415984	0.2940822374383389	0.1636781801905387	
7970000	-9879.668145543776	-9245.865298978162	-633.8028465656126	-9245.865298978162	254.16532306385702	3.8490348214608345	1.679315353042218E-4	0.5353378457020903	1.730502341274154E-4	7.785484284829477E-9	0.5289200141697712	-595.4349536928905	7163.746631032833	1166.3752122675553	234.58624351952264	314.8455762589576	50.92038065757837	11	39	16	3	8	0.18186298985418098	0.3431820044278182	0.30161148551719286	0.17334352020080757	
7980000	-9907.342818363613	-9270.854038257954	-636.4887801056593	-9270.854038257954	260.59667968994876	3.5552975558269697	1.7288629105333928E-4	0.47946633194728067	1.717695739649253E-4	5.007233397085146E-9	0.42904946321934023	-596.9244318550003	10323.90739862227	878.548143631297	545.6296533589056	360.82491732778306	202.41759788531238	11	36	3	11	16	0.18929819093739186	0.34911647768201537	0.30161148551719286	0.15997384586339955	
7990000	-9918.277585815455	-9278.870019474878	-639.4075663405773	-9278.870019474878	298.28110440711964	3.568800976769355	1.8127401546166907E-4	0.49514418714702846	1.6761916784052133E-4	5.448147722341952E-9	0.44716282377978833	-599.9172776799578	9218.8622958177	913.3310553238672	545.7405735501495	359.60640920538566	226.3042128626642	11	36	13	6	11	0.17479294644398502	0.3522613399745724	0.3040480779199896	0.16889763566145263	
8000000	-9910.459496847026	-9262.46319451015	-647.9963023368765	-9262.46319451015	372.611239297752	3.568800976769355	1.5076037719744087E-4	0.5031535924876631	1.4222646107530276E-4	4.3261316995115754E-9	0.46847368470388695	-607.6945770925416	11177.211875784304	1620.1196065058987	347.4682182603478	506.6323720776234	51.02779849462454	8	42	16	5	6	0.1822064612862866	0.33743935100247857	0.3122312606031759	0.16812292710805854	
8010000	-9873.763733979986	-9258.539723132806	-615.2240108471802	-9258.539723132806	203.53523121441634	4.245352881859962	2.0946264833197206E-4	0.4453654131584335	2.1722629201743275E-4	9.694157666180813E-9	0.4699352352269397	-575.8899882991733	7059.400704892302	1736.6364919771804	641.4967546730232	423.61972930759913	35.649375005092935	6	21	22	20	8	0.1822064612862866	0.34556464721851543	0.30410596438713905	0.16812292710805854	
8020000	-9888.614979638565	-9261.502119824949	-627.1128598136164	-9261.502119824949	187.87371228798585	4.245352881859962	2.1893639416198512E-4	0.5653719923958411	2.3890421728564492E-4	1.6840238537087164E-8	0.5825071363717989	-585.7801619380441	10551.444911878829	2051.36670139653	660.8312111957983	561.0832966093468	161.47943892982448	7	13	33	18	6	0.17978529755425735	0.34887644841218246	0.3128588952803564	0.1584793587532034	
8030000	-9888.860426403444	-9251.987721122816	-636.8727052806283	-9251.987721122816	253.2918521558494	3.9567106056889414	1.6223277143001134E-4	0.3718765483877587	1.6329005009991254E-4	4.2718335812160675E-9	0.4207639714869221	-597.874662260236	8321.79920187548	2151.4273097125515	271.31484194640973	366.6677714179465	41.76388037836112	8	29	2	32	6	0.19134538717581442	0.33258663362168145	0.3128588952803564	0.1632090839221473	
8040000	-9948.398456529105	-9261.068895434113	-687.3295610949916	-9261.068895434113	449.912576877274	3.941735149524754	8.827176190806421E-5	0.35194818771528713	9.310696076923068E-5	1.2466231517529808E-9	0.3917898453767812	-646.766231983456	9558.059480226886	4728.574959536607	735.0130126479247	369.7676663549122	101.59051950848018	10	26	25	11	5	0.19134538717581442	0.33258663362168145	0.3128588952803564	0.1632090839221473	
8050000	-9966.793850455148	-9262.3795283807	-704.4143220744487	-9262.3795283807	599.0651166462417	3.588718502379057	8.009413537956468E-5	0.43627824522434183	8.675059116267978E-5	1.3688617868107093E-9	0.4387332500530137	-662.174247395544	6763.367405593483	6580.2511833228555	961.6985759734405	892.4278447786133	55.94642134187605	8	26	31	4	8	0.18774485084633974	0.33258663362168145	0.31645943160983103	0.1632090839221473	
8060000	-9860.53441252274	-9242.352847907145	-618.1815646155949	-9242.352847907145	213.34924907682912	3.7809730290519474	2.0543824341780214E-4	0.4007303993673387	2.138893398605614E-4	7.610105825869176E-9	0.42420505961838145	-583.8378103689388	3454.0418631477314	2192.2913467692442	278.16086621598214	30.08431228556477	14.653226890619866	9	27	33	7	1	0.1863265524198411	0.3301947244235363	0.32026963923447477	0.1632090839221473	
8070000	-9911.952981175833	-9271.91637409937	-640.0366070764632	-9271.91637409937	309.9606120784424	3.928760269958684	1.7054276237564377E-4	0.4410434513926887	1.6651866658019823E-4	5.807186934656972E-9	0.4762326006935027	-600.293828196077	9388.98771559265	2545.138503038561	345.7145520614148	301.28052097408386	183.8347262121427	5	33	1	29	9	0.19441304701712583	0.34070924204084285	0.3016686270198835	0.1632090839221473	
8080000	-9923.275722890145	-9284.71033254832	-638.5653903418237	-9284.71033254832	295.4089366876907	3.928760269958684	1.7762263748750083E-4	0.5149644257312264	1.825930975497969E-4	8.854675104552395E-9	0.5227714686808742	-599.4336704961225	7420.564875447185	1944.3949824502738	485.8621250585079	261.06219931440904	132.1355380895415	10	27	5	28	7	0.19441304701712583	0.34070924204084285	0.3101016295336443	0.1547760814083865	
8090000	-9879.276560437034	-9250.30889065608	-628.9676697809537	-9250.30889065608	327.6033672711948	3.959069457600684	1.711972344363724E-4	0.5124390120976556	1.7703981174996313E-4	9.292326912840941E-9	0.5269045340034426	-584.5386640335166	31346.750233183804	1887.7102882126821	2884.6802594632836	337.8340977271147	86.27607439882964	3	25	7	41	1	0.19211427825390243	0.3416393702454316	0.3114702700922789	0.1547760814083865	
8100000	-9878.898368455417	-9267.882132429788	-611.0162360256297	-9267.882132429788	231.73816283108823	3.9888007111882646	2.1243325958872992E-4	0.46043940968869473	2.2086515900863416E-4	1.0424436737751416E-8	0.46980764441843437	-571.8369916324849	6205.1780476786225	1618.375775323429	114.14160057661068	322.50729606215407	128.97876395790323	10	24	3	33	7	0.1842452013954366	0.35677164349021945	0.28731976213286187	0.17166339298148156	
8110000	-9917.127213482212	-9274.307171434397	-642.8200420478157	-9274.307171434397	272.4603819240752	4.075547525235376	1.4824911655367398E-4	0.41194606114738963	1.544864725301051E-4	3.8424676448246E-9	0.4216892950959748	-601.4022304507157	8063.9325511425795	1847.8245885398599	2245.7349626977393	563.1365450882209	32.65996092708587	7	7	26	30	7	0.1702429678811472	0.35677164349021945	0.30132199564715123	0.17166339298148156	
8120000	-9998.482773302685	-9270.99688562541	-727.4858876772746	-9270.99688562541	775.7249411897194	3.953813488648313	5.3913769944860456E-5	0.3833180561794901	5.7180382279877565E-5	4.785481829499792E-10	0.39459237003961994	-681.3150494309745	27555.33240699622	4252.935243462788	4682.197404881359	1467.1974365607657	146.9236791845347	12	1	21	36	7	0.19519287822282738	0.32995892290308254	0.30064281487300454	0.1742053840010849	
8130000	-9932.591894641968	-9268.348689398925	-664.2432052430436	-9268.348689398925	353.23817049947525	3.585851146802169	1.1530039230666568E-4	0.4016626306203538	1.2940214217611008E-4	2.724673242086603E-9	0.4196133977383977	-622.1156743367015	9701.033084241366	8110.136335166057	1457.3812205924523	441.37434665624625	73.3408914476256	16	1	25	28	7	0.1901543687304677	0.3413051765465503	0.2987409187007738	0.16979953602220757	
8140000	-9895.779204836263	-9268.841861317398	-626.9373435188647	-9268.841861317398	239.7695880959314	3.552843695090924	1.742302557872396E-4	0.4086516016632133	1.8777302740358528E-4	5.475657456383922E-9	0.4051220295951177	-584.3416266552814	14867.860528906425	5856.421258360951	610.3140153528199	745.8154040101459	26.009143345082737	3	12	27	27	8	0.19183687724954254	0.3375843398471735	0.30077924688107577	0.16979953602220757	
8150000	-9880.448166328153	-9273.703049077496	-606.7451172506579	-9273.703049077496	215.5434262174127	3.552843695090924	2.220127338219432E-4	0.48729011484044915	2.3140675179342745E-4	9.633756130163932E-9	0.43974310775784503	-572.1334891956956	3489.3557974888504	577.1828024278823	436.64887776741773	14.2156866432493	29.008051358483087	9	29	32	3	4	0.19506281572501574	0.340830052557932	0.29239858402527413	0.17170854769177749	
8160000	-9835.750739406745	-9269.673626824011	-566.0771125827339	-9269.673626824011	111.30331940328959	3.6941912351969264	3.978093072064034E-4	0.40408723808193153	3.8357018488612395E-4	2.6673947025310986E-8	0.41667322486022057	-531.9982352972364	3174.701310380856	841.9640488095924	249.8906279189866	17.724207348710486	39.63484254116962	9	30	30	6	2	0.20591170277035517	0.32998116551259254	0.29239858402527413	0.17170854769177749	
8170000	-9897.787612470183	-9261.603725904508	-636.1838865656755	-9261.603725904508	276.5496806521932	3.4204412133335076	1.648795016919341E-4	0.42753611934857305	1.694447510703404E-4	6.417008158414666E-9	0.4570498667596711	-593.472721243843	8723.082423142181	1637.9823908472495	355.78544964631953	1311.7199065672617	89.16668428105505	8	26	32	3	8	0.20591170277035517	0.33367761057425116	0.29239858402527413	0.1680121026301189	
8180000	-9892.463671757281	-9282.270119432034	-610.1935523252465	-9282.270119432034	206.96628542006093	3.4204412133335076	2.0132752689434617E-4	0.35581054201916695	2.01754722461533E-4	5.344391642293438E-9	0.3623171136827153	-572.95470917685	4848.789996712753	1487.6143277984747	359.83468161229143	345.50866479315675	15.372300863264048	7	29	30	3	8	0.20591170277035517	0.32997635161238686	0.29609984298713843	0.1680121026301189	
8190000	-9907.99319245328	-9267.683007993457	-640.3101844598231	-9267.683007993457	306.9740911615834	3.9896751915003197	1.5184331895068593E-4	0.42065919664867435	1.5648316484398158E-4	4.806012175902825E-9	0.44624743119638705	-599.3982174745413	10802.344243915673	1265.002965833615	420.5812654078343	752.4111313281454	137.4335838608771	13	27	26	4	7	0.20591170277035517	0.33458943403337793	0.2914413863288271	0.1680574768674392	
8200000	-9893.980229077699	-9269.629412439792	-624.3508166379062	-9269.629412439792	275.7783342708049	4.037289024223613	1.7239796153319917E-4	0.3879293675115464	1.7427999923990073E-4	5.273444199229545E-9	0.4295494746286165	-587.602415866109	8167.384660020646	1371.5812983897906	305.0948555905925	36.36173468988939	61.28357247572557	8	35	27	5	2	0.18840573976365363	0.33458943403337793	0.31103634527461543	0.16596848092835242	
8210000	-9833.432969531645	-9255.344059199408	-578.0889103322364	-9255.344059199408	198.34439058034783	3.8715275115156307	3.137908987477519E-4	0.37293691753577435	3.168684509192795E-4	1.6212886831367947E-8	0.4042247267620598	-542.551749796421	3285.2393823075954	511.38905626486303	143.63893943128355	284.1295010282815	52.24339009856927	10	35	21	5	6	0.1876679381135782	0.33262905179617586	0.3118668092582722	0.16783620083197312	
8220000	-9811.331429614802	-9259.673339101219	-551.6580905135837	-9259.673339101219	128.91682597125532	3.5153098464083383	3.6122434656306454E-4	0.5293307129024082	3.8828918515554356E-4	4.437450955261859E-8	0.5348772779334575	-515.206738640092	6098.485227029843	408.19122571198096	148.27313221926894	244.51085726157245	20.710095998820318	7	40	18	5	7	0.18798604120981718	0.33262905179617586	0.3118668092582722	0.16751809773573414	
8230000	-9851.510178063721	-9260.924123779429	-590.5860542842937	-9260.924123779429	176.25205163077857	3.623585599109189	2.3142658741865895E-4	0.40573023108358414	2.4362262025292805E-4	9.986353745563558E-9	0.4285137763311302	-552.3322892968737	10848.473461689142	700.0484612094589	202.79701625520386	322.4963305706823	48.689808969319415	7	38	7	17	8	0.18330706003099514	0.33262905179617586	0.30139616899982524	0.18266771917300317	
8240000	-9817.977485381105	-9250.35802639102	-567.619458990084	-9250.35802639102	116.08233120852783	3.8296045856822567	3.045130267077268E-4	0.42849218056676647	3.287866999811416E-4	2.0817616385635312E-8	0.44995019331402236	-528.6497772712887	9078.280347061642	970.3376071816782	154.50686019699558	382.0603033695702	20.459863819725058	5	34	27	3	8	0.18330706003099514	0.3265475166076773	0.3074777041883238	0.18266771917300317	
8250000	-9869.812593419661	-9277.017931638014	-592.7946617816476	-9277.017931638014	192.94084585336122	3.3662776733577884	2.04719912138257E-4	0.3831053070407626	2.307559965711244E-4	8.676683500380944E-9	0.42855965811721775	-556.8977265250151	8095.259675495624	931.2366084931375	273.7500892042646	89.61423890240391	40.692011668598994	5	33	32	2	5	0.1944148245356708	0.32557508736770174	0.30318616105587015	0.17682392704075672	
8260000	-9895.288101334892	-9270.417875347397	-624.8702259874956	-9270.417875347397	277.8167038684952	3.7879732173759977	1.584871279390888E-4	0.4268046473572729	1.6915357751333534E-4	5.827988900434915E-9	0.45958898213799787	-584.7119803234307	13547.334345354835	914.5708679763297	454.85889244665026	501.4465169368088	120.42867432909327	7	43	16	4	7	0.18381485335176284	0.32100234278075773	0.3183588768267221	0.17682392704075672	
8270000	-9862.81353331496	-9256.67829295805	-606.135240356911	-9256.67829295805	195.28427402195516	3.412333194253446	2.1551386482868785E-4	0.5162746649006653	2.3479183458423246E-4	1.8287050029417186E-8	0.5997635444848815	-568.117177829472	6132.536676437206	927.5334152403258	530.91634249827	7.99247699660996	35.04905208649743	6	36	28	5	2	0.18381485335176284	0.35445319005489667	0.28490802955258315	0.17682392704075672	
8280000	-9886.071970738307	-9285.096180318624	-600.9757904196836	-9285.096180318624	192.23892560188958	4.043293457604456	2.445149191110421E-4	0.3807206787680314	2.491969860463408E-4	1.0423068823600431E-8	0.4151308498239556	-566.1589555938472	7238.949896960363	1137.1950697821107	228.20622966602417	7.539163999895841	16.516372061500324	10	36	24	1	6	0.18381485335176284	0.35445319005489667	0.28490802955258315	0.17682392704075672	
8290000	-9898.384771355262	-9261.830507614359	-636.5542637409031	-9261.830507614359	342.6490612763551	3.9148820690861625	1.561477164328019E-4	0.40123338142248766	1.6567211991175867E-4	5.404887131847599E-9	0.45153537663990106	-596.1676580365386	13915.584899964855	1264.0243142827073	281.8928640506429	469.0861299175217	178.68837396683446	8	41	11	8	9	0.18381485335176284	0.3176983709833242	0.3087892212934349	0.18969755437147748	
8300000	-9893.254842297489	-9280.420844997097	-612.8339973003916	-9280.420844997097	212.45188232586162	3.647586409711388	2.1009855656342033E-4	0.4393000210334879	2.3789061072315324E-4	1.1126827025625839E-8	0.46617754448322735	-574.3610153854893	9742.731679439237	949.9931878111148	412.1034887727865	255.7701295219614	118.37546283530475	7	38	13	12	7	0.18381485335176284	0.3148120079895013	0.3080315748545665	0.19334156380416875	
8310000	-9868.206803541678	-9261.76170743825	-606.4450961034266	-9261.76170743825	170.98167472664358	3.79165500133735	2.3661058174180393E-4	0.4028828308326342	2.498431750324885E-4	1.0965286234499426E-8	0.4298640051722427	-568.2242336610631	3814.867889580687	1033.6201745231106	1091.70733032998	398.5275706774575	52.721610440528764	11	17	15	25	9	0.18670725802487104	0.3148120079895013	0.3111470593494249	0.18733367463620218	
8320000	-9864.755612392986	-9254.475496096587	-610.2801162963995	-9254.475496096587	188.67544968669316	3.6182411093243516	2.4212544984810602E-4	0.4714220488098366	2.2710726321921356E-4	1.570481304232534E-8	0.5283005147097842	-570.6677299221129	4857.676473047158	3100.4099722975902	1329.1824192635727	337.06380552013945	29.88064253991192	7	2	30	30	8	0.18761332870096878	0.31235846710419457	0.31467981138228146	0.1853483928125546	
8330000	-9864.729148840941	-9258.094506223157	-606.634642617784	-9258.094506223157	178.76909145561615	3.5933032255179764	2.407570913766485E-4	0.36597567870987396	2.365393780937013E-4	8.686334130556219E-9	0.39336448901971954	-567.9639370782695	7848.750427517926	801.6988522990503	808.7230196972727	298.8703800090651	118.9478764001127	6	32	6	27	6	0.18329720142215633	0.34182626665265253	0.30273024913394747	0.17214628279124308	
8340000	-9868.15931347521	-9265.778824278432	-602.3804891967768	-9265.778824278432	185.20150354029337	3.304848221047364	2.214689411944636E-4	0.29774181644540304	2.38123129784156E-4	5.431982606271382E-9	0.31994424672889954	-562.3123287453737	10889.766425766598	879.9700669537685	1475.4359608861523	354.0275824896731	45.95665242037957	5	33	4	30	5	0.17856945179215225	0.34445513860555776	0.30181711520566884	0.1751582943966206	
8350000	-9836.043036773428	-9261.374977551442	-574.6680592219853	-9261.374977551442	171.48535640362763	3.7965449285576502	3.339490133440742E-4	0.44506678815006173	3.575935412894561E-4	2.7157999145756576E-8	0.46736652577758947	-534.4140794839901	5591.67515495285	479.61924756205286	1605.4064155412614	243.18700468748244	55.11192657576704	7	20	12	30	8	0.19504331637469988	0.32798127402301014	0.30181711520566884	0.1751582943966206	
8360000	-9839.847623363486	-9273.917885154828	-565.9297382086588	-9273.917885154828	117.11249736121619	3.7965449285576502	3.8804736408446373E-4	0.44884481731863907	3.967939495561338E-4	4.223161724490719E-8	0.5164715581741922	-531.6564583809352	4137.418612700253	784.7128496482301	186.93445163161292	89.87697918252063	14.723624453146272	5	36	28	4	4	0.19504331637469988	0.32798127402301014	0.30181711520566884	0.1751582943966206	
8370000	-9851.473930130698	-9262.141942562814	-589.3319875678849	-9262.141942562814	172.92962806079487	3.496322950403429	3.1533262790265504E-4	0.4836398234654845	2.8616524263083665E-4	2.370980461962054E-8	0.5316068862378184	-550.9725166903673	8728.267245562894	935.0885311019049	185.60561981291053	322.0077220556594	49.32698021080689	6	34	26	4	7	0.20121163543230033	0.34195712894152896	0.2823566603465701	0.17447457527960006	
8380000	-9877.615810620611	-9289.214806045096	-588.4010045755152	-9289.214806045096	185.92540415548132	4.085779973148641	2.998536164306563E-4	0.4576080029531101	3.0419564401607815E-4	1.5969362137741482E-8	0.4280381931227196	-551.2412015639374	5797.174060029154	613.1738298979185	188.59665888141777	311.5102816278577	28.49765688513691	9	35	20	6	7	0.1672838137675923	0.34195712894152896	0.3162844820112781	0.17447457527960006	
8390000	-9863.694529507613	-9282.370841716633	-581.3236877909795	-9282.370841716633	138.99992783471905	3.7651244286074044	3.0737316897238426E-4	0.40269543795813995	3.282898612927341E-4	1.690097326769817E-8	0.41948005912579306	-547.7129010999944	2414.174790443102	720.1628423597334	246.7067249459793	25.25922827849867	50.586082432200364	14	27	28	1	7	0.1739935010982746	0.3362151072091334	0.3149507529763636	0.17484063871622782	
8400000	-9857.839090801894	-9261.43768172149	-596.4014090804031	-9261.43768172149	155.05991520589131	3.7651244286074044	2.645314271993146E-4	0.4717754219975286	2.752875097774402E-4	1.448534393805782E-8	0.4552336492534237	-560.5284929316265	7400.833750311252	857.2700391879773	337.3267197923166	69.59048495615664	20.712560223941804	6	26	37	2	6	0.1739935010982746	0.3362151072091334	0.3149507529763636	0.17484063871622782	
8410000	-9862.860886421042	-9261.86756053465	-600.9933258863917	-9261.86756053465	191.70542424495784	3.9328897655733366	2.414599224744291E-4	0.4347949763742734	2.515799926710908E-4	1.2325559548129048E-8	0.44551935275285104	-564.7970777222737	4825.347403279614	1407.0745840095205	278.42222446671747	19.122246330771873	51.69035980579256	6	28	36	3	4	0.1739935010982746	0.3362151072091334	0.31324685239464656	0.1765445392979449	
8420000	-9841.66695526025	-9270.735373337251	-570.9315819229995	-9270.735373337251	134.55374800621595	3.547218889260308	3.2177985083299315E-4	0.37214294642037354	3.404395163010082E-4	1.5327927612841976E-8	0.3694053641522009	-534.8851507885938	3340.833767495569	872.3525091210149	119.38498276068736	286.2255638369973	8.634095443216966	9	26	16	19	7	0.1739935010982746	0.3362151072091334	0.31324685239464656	0.1765445392979449	
8430000	-9824.605374073188	-9260.608259143422	-563.9971149297646	-9260.608259143422	126.54762149099196	4.003847532539849	3.3926772128779916E-4	0.4183961971273687	3.520729399633404E-4	1.9743349801623235E-8	0.4158143252914774	-528.3403228301793	2542.466154804335	949.7849742699003	90.93354659479026	231.20474956467865	11.4424889857871	12	24	7	27	7	0.18531374319740918	0.3362151072091334	0.31324685239464656	0.16522429719881032	
8440000	-9864.725089910127	-9259.153835374029	-605.5712545360982	-9259.153835374029	181.76653164130988	3.7911047935112103	2.056211032387468E-4	0.449387916772563	2.168675506445077E-4	1.0096680553832876E-8	0.4897037273541182	-567.1002448049388	6330.510003278084	738.9009868250081	568.158314585795	462.49884191491446	13.876754126918929	10	35	6	18	8	0.18531374319740918	0.324683318313098	0.31324685239464656	0.17675608609484572	
8450000	-9847.690169289868	-9265.033341868324	-582.6568274215447	-9265.033341868324	158.00144529381419	3.7911047935112103	3.305532779500569E-4	0.48037866056823364	3.3340660516640734E-4	2.978890506041008E-8	0.5077552411100457	-545.4391679118859	3607.339463565689	780.8139584146148	543.5880473922446	374.3329186425344	33.15301162422926	9	18	7	35	8	0.18531374319740918	0.3409245869492849	0.29700558375845965	0.17675608609484572	
8460000	-9870.782349054018	-9254.029386662523	-616.7529623914937	-9254.029386662523	269.9254738906352	3.541080155704714	1.4422291366823412E-4	0.4758093852224681	1.66569158663917E-4	4.912390284648929E-9	0.4644331437014245	-577.0745642184996	10539.168780364487	1015.2249280560302	281.084649555982	488.01385759520247	61.67040201810876	7	33	10	18	9	0.1797370669777699	0.33148075845395986	0.3064494122537847	0.182332762314485	
8470000	-9894.673996545574	-9272.882324249864	-621.7916722957115	-9272.882324249864	218.6688493997064	3.541080155704714	1.9764466349711404E-4	0.4189319904868438	2.1804765112046228E-4	6.6980878697712236E-9	0.38870927604748495	-581.6406664847275	9085.0079984953	696.9540930528598	1140.6681643343143	478.12394701863354	36.44806496660013	11	30	6	22	8	0.1797370669777699	0.3451777778119496	0.3064494122537847	0.16863574295649525	
8480000	-9885.585084765216	-9258.050525605666	-627.5345591595512	-9258.050525605666	257.9197978677862	3.821294354334454	1.8842272770255196E-4	0.5301606821232548	2.0082421313041599E-4	1.0484445952308212E-8	0.5127187009678033	-584.0952554799691	22768.261794330316	8009.008931906424	1186.2376498113192	354.0807339907444	67.34947663372907	1	10	34	23	9	0.18210801208097532	0.3333252945127928	0.3064494122537847	0.17811728115244663	
8490000	-9865.95256439814	-9269.635830650814	-596.3167337473261	-9269.635830650814	167.02904824613384	3.9920306907078826	2.8392992985694474E-4	0.43612189543107066	2.8715709342859273E-4	1.8602105535632673E-8	0.4738434188704455	-557.3798027887527	4216.8555650947	356.37110261859266	1084.8905057571578	304.5570048065006	25.539778240584475	6	2	29	32	8	0.186664058614557	0.3333252945127928	0.3064494122537847	0.17356123461886494	
8500000	-9861.098396556079	-9273.244700120476	-587.8536964356018	-9273.244700120476	174.77090439300383	3.979223379389836	2.965531131211138E-4	0.42814936512871066	3.1104077689649164E-4	1.7608082888671165E-8	0.4535241988476466	-549.1095747236462	6268.479529134751	2202.758648529002	754.9332322960294	276.5064496468861	32.734676023772714	7	4	28	30	8	0.1779429983484969	0.3333252945127928	0.3269626867060185	0.16176902043269117	
8510000	-9960.723721481245	-9266.491597892162	-694.232123589084	-9266.491597892162	651.714255106891	3.5506911525248293	6.933839635997984E-5	0.43889857457673387	7.296592047855476E-5	1.1583271890074815E-9	0.48690161885065	-649.5137503225317	26721.096782296518	2642.9800497898186	2407.341730001399	1094.628840985005	184.9556999745933	9	4	30	28	6	0.16762429109833676	0.33768616563927323	0.3269626867060185	0.16772685655637082	
8520000	-9946.972593582983	-9278.737019877122	-668.2355737058599	-9278.737019877122	476.35603617888427	3.6410156096195863	9.071560845283217E-5	0.32057152994677174	9.686697885671096E-5	1.042753349011763E-9	0.3351460534000703	-625.394262994853	16329.025773977326	738.4548432954041	1876.915454499214	712.0877096694034	109.5984681452009	10	12	22	26	7	0.19489954063621906	0.33768616563927323	0.30320045614582725	0.1642138375786798	
8530000	-9921.900805986239	-9253.924121161945	-667.9766848242945	-9253.924121161945	412.22424933922485	3.6751384143665016	9.484376831734727E-5	0.49823220514915145	1.0322222599281742E-4	2.6779780183818554E-9	0.5174858486486175	-625.1701123456342	19048.393182990392	1545.7410820367838	778.4774127828051	993.540786663456	45.01297805667477	10	34	15	11	7	0.19489954063621906	0.32455516715472316	0.30320045614582725	0.1773448360632299	
8540000	-9934.616808387009	-9267.34284100552	-667.273967381489	-9267.34284100552	339.9459690336307	3.762805403581656	1.1765317850483245E-4	0.37572830937936524	1.1777976495323281E-4	1.621741639467419E-9	0.3544050743342025	-624.9370276693945	15291.689577569818	1582.8206444518844	1457.7330793495846	890.191969275147	108.72805879129186	13	36	4	16	8	0.19489954063621906	0.32455516715472316	0.30320045614582725	0.1773448360632299	
8550000	-9898.379796173502	-9273.815237214609	-624.5645589588925	-9273.815237214609	268.51440279373617	3.762805403581656	1.7993934192343921E-4	0.44175252250981284	1.82141317394742E-4	5.796241205351277E-9	0.4239355947952203	-589.0179962903154	6783.061072516717	580.857271693604	463.83680407364517	20.55817050571516	27.393924949143223	16	37	17	2	5	0.19489954063621906	0.3307348366258795	0.2862977229496331	0.1880678997882677	
8560000	-9920.122754936387	-9287.50510751566	-632.6176474207261	-9287.50510751566	255.93171789491115	4.423177589823663	1.9192983774953085E-4	0.44711983543549844	2.0226317439561942E-4	8.547323568242865E-9	0.4674864825746665	-592.6017107095641	6661.328333173987	726.3661434202903	1269.3185300583298	428.5338876608359	35.0391466267453	15	36	2	16	8	0.19096371564786985	0.3307348366258795	0.3002312285291586	0.17807021919709143	
8570000	-9894.758920595754	-9262.347802714723	-632.4111178810316	-9262.347802714723	253.32393359406421	4.26887436163262	1.9573458479847736E-4	0.45881001679221817	1.953938298423588E-4	8.038692748815223E-9	0.46540499316659095	-593.078676554834	5988.288495806677	1059.9211260975574	912.1648491956436	476.2076361192434	45.94957031315447	16	23	15	14	9	0.19098039793090255	0.3401266923366703	0.30252267487632833	0.16637023485609823	
8580000	-9903.129430068884	-9276.757953174394	-626.37147689449	-9276.757953174394	276.85507911081163	3.816558627466864	2.0512279181211934E-4	0.4179812628928024	2.085477499232574E-4	8.163395104103518E-9	0.4385428849477751	-585.9684485967093	12509.239253255899	1732.364628799994	806.8760968229221	418.24788589081743	76.16373883608782	7	15	21	26	8	0.1724911741075237	0.3401266923366703	0.30252267487632833	0.18485945867947706	
8590000	-9894.810323858283	-9270.641472900828	-624.168850957454	-9270.641472900828	245.90703665938662	3.9144138107482505	2.0584033560178057E-4	0.3619184014302905	2.0291023251188225E-4	5.960277034670977E-9	0.3617900210755464	-582.6200775882428	12762.62893372198	5575.864798324436	1306.7498534711237	354.64078608578023	58.04518431140548	3	6	32	30	6	0.19379389496037167	0.3349272973138116	0.30252267487632833	0.16875613284948784	
8600000	-9854.933032270957	-9258.488530051014	-596.4445022199438	-9258.488530051014	157.22081773804774	3.7904839225327622	2.5069735893600584E-4	0.4571713466746586	2.7467071569544055E-4	1.7964161620704046E-8	0.5008698867431903	-556.8055636732802	9055.060997908864	569.9663373367804	1056.6193314844127	207.24113483736843	100.02371704404317	8	31	2	31	5	0.2024642055881379	0.32625698668604536	0.30252267487632833	0.16875613284948784	
8610000	-9872.203718464816	-9258.943756575623	-613.2599618891933	-9258.943756575623	208.598667920866	3.5995117308637727	2.4102484323759382E-4	0.5002161543951772	2.2034472454229652E-4	1.2286912785625416E-8	0.49993282357037067	-573.8218521036371	14850.314459176574	1048.2484707425494	431.67432576575584	299.75290102358156	15.894508311292903	8	30	6	26	7	0.19731485922253608	0.3297798904435251	0.302889748949604	0.17001550138433424	
8620000	-9881.607402119289	-9256.237634543995	-625.3697675752932	-9256.237634543995	250.73287752667358	3.5995117308637727	1.94411111677921E-4	0.4148641038882564	1.886887034367511E-4	6.193200997828813E-9	0.4183624404396942	-585.8879116001286	6478.9071331427685	1086.6678042248268	986.8037728708866	550.6944021447603	75.5707194576193	11	2	9	48	7	0.19731485922253608	0.3297798904435251	0.3058905773198562	0.16701467301408204	
8630000	-9890.542352492108	-9255.302496738499	-635.2398557536093	-9255.302496738499	242.11694975407542	3.6102376705318995	1.6994272745060027E-4	0.4223317571234311	1.6306432277119417E-4	6.263121983908739E-9	0.48582857202147695	-591.9015369202089	22036.648897663203	2935.0362046447563	382.5443532204627	889.7769077032144	29.135824153448628	6	9	7	49	6	0.19731485922253608	0.33127376230484346	0.30439670545853786	0.16701467301408204	
8640000	-9829.332537306942	-9256.135763812343	-573.1967734945993	-9256.135763812343	112.14043045104964	3.6283546341473283	3.926897440472813E-4	0.5789925547301401	3.957988897611588E-4	5.8310772077792404E-8	0.5991462436950203	-536.4774223964521	2880.3814853688255	1599.6154258234083	346.24035886013013	245.32609314488676	6.41053125464416	2	21	12	35	7	0.18901549116665875	0.33127376230484346	0.30406355015098174	0.17564719637751552	
8650000	-9871.400835934579	-9242.968612189217	-628.4322237453611	-9242.968612189217	240.7368515061136	3.4375309478193485	2.1309779609209061E-4	0.5892920480797732	1.8953399261818012E-4	1.4353467849945832E-8	0.6255970887426746	-583.6813746694434	16220.48338742409	14634.930691262745	1670.259554769659	609.1997007789621	19.091710986383113	3	3	9	56	6	0.18406484439657864	0.3263958793589664	0.3008908634995481	0.18864841274490635	
8660000	-9857.150793127345	-9265.806963830519	-591.3438292968256	-9265.806963830519	162.547085510927	3.4375309478193485	2.7517726688816607E-4	0.5449056752709783	2.6181428093113233E-4	2.251694021054069E-8	0.5584514858863179	-552.5273329157659	6470.1064760993	719.792265450944	282.4281899466855	523.215732221284	28.265127169817905	6	25	1	37	8	0.19455590433663775	0.3394839411031361	0.30669420883503096	0.15926594572519462	
8670000	-9900.353777985581	-9287.454125410728	-612.8996525748543	-9287.454125410728	249.01753989533663	3.4761933441579846	2.241227286677376E-4	0.4517534982326981	2.227031968463653E-4	1.03154219278097E-8	0.4535916722969114	-574.3949390303342	4492.5210554451205	369.121214544722	794.2708138918734	473.3034422426382	23.45421486077353	11	27	20	14	5	0.18922082283325156	0.340889667495148	0.30669420883503096	0.16319530083656894	
8680000	-9911.150582577906	-9274.192362974507	-636.9582196033998	-9274.192362974507	289.32628029862417	3.4761933441579846	1.5109943688359335E-4	0.44595957980577733	1.4874992151795517E-4	3.837081631738786E-9	0.4194170298574667	-594.7965751864627	17636.90973343041	589.2082685305172	928.3661303125664	874.3941430197168	29.686035958441945	9	13	45	3	7	0.18922082283325156	0.340889667495148	0.30669420883503096	0.16319530083656894	
8690000	-9985.068535416442	-9269.101824577894	-715.9667108385473	-9269.101824577894	596.624843321913	3.709851775311002	6.662067358749325E-5	0.6633385176546999	6.39516565888281E-5	1.2222454354767245E-9	0.5610193137879583	-669.9636658292005	28927.48477539614	9040.963330138358	2416.8495790392462	715.8615216299046	174.9831023478691	7	4	42	16	8	0.18922082283325156	0.34034510053874784	0.30669420883503096	0.1637398677929691	
8700000	-10023.919823534658	-9275.634320055491	-748.2855034791659	-9275.634320055491	843.4161850532938	3.458775413591079	4.255112225110588E-5	0.4606781221899282	4.474957016541571E-5	3.637466143023041E-10	0.4377053898410546	-702.5138887025827	23496.431194701123	2924.061418466624	3089.4036768698074	2079.9367752864064	100.5766413102446	17	6	13	35	6	0.18922082283325156	0.34034510053874784	0.30669420883503096	0.1637398677929691	
8710000	-10010.576007831416	-9256.920614180808	-753.6553936506075	-9256.920614180808	929.893396849791	4.031305251559584	4.143400435645777E-5	0.4616061142022131	4.1722258158852014E-5	4.92097097928087E-10	0.527282518825312	-705.9998355396713	39185.90922611036	10192.678515363215	4544.34707806374	1706.1880857323788	98.97754261464341	9	6	28	28	6	0.18856720043986233	0.33410690524490666	0.3015027079555646	0.1758231863596658	
8720000	-9995.602379519969	-9260.2543379142	-735.3480416057675	-9260.2543379142	656.9995823053581	3.6738155057446966	5.386832439189152E-5	0.533952324691336	5.6997001539342774E-5	1.0271892837465646E-9	0.5783253353551544	-687.1733629924777	28495.319838957166	18811.94459773643	6478.1379294410535	1528.6779683892048	83.64634729629348	2	16	15	37	7	0.20247603768331376	0.3306365547662334	0.3015027079555646	0.16538469959488764	
8730000	-10028.868291699402	-9265.566322616196	-763.3019690832066	-9265.566322616196	1057.2774243579245	3.8506607647855766	3.934220869595758E-5	0.5552012682879397	4.129124027330115E-5	5.890536581168206E-10	0.6191758354390833	-712.2759114375375	21145.387632835296	49011.69759531487	8703.376570504843	2364.0110010900735	371.18203850120767	5	4	25	35	8	0.1839238706268424	0.35992531407975775	0.2907661156985116	0.16538469959488764	
8740000	-9990.392627216932	-9255.07773200909	-735.3148952078423	-9255.07773200909	985.1680738045843	3.5430229350060043	4.6557514981289554E-5	0.44690299841844544	4.7305835772312016E-5	5.392261963030557E-10	0.49516988019555813	-687.2693797212347	38411.19129450134	16407.4548929565	5606.440953543571	1646.62338776483	108.57268575119711	9	3	16	42	7	0.1931212611196653	0.33440225045302496	0.290684483899984	0.18179200452732502	
8750000	-9971.139948119911	-9256.485026300297	-714.6549218196147	-9256.485026300297	610.0380267847769	3.5100417150481436	5.692344005088737E-5	0.5235527062769529	5.877930662353454E-5	8.957513747791284E-10	0.529507158926255	-668.0915791684913	32771.22675748354	5422.537738229584	4077.8525235457532	1394.1707492795153	47.137675268619596	8	14	15	34	6	0.18422478791481736	0.34997116325766764	0.29958095710483196	0.16622309172268235	
8760000	-9968.94230129199	-9276.89223344778	-692.0500678442114	-9276.89223344778	480.66884626123914	4.084858304873467	6.879760525745968E-5	0.502735476696063	6.993786806603045E-5	9.411888389148182E-10	0.4636556412616072	-648.7877485796104	22687.558725854797	2769.7983485248114	1339.4813607066746	666.608591831166	24.377304026359116	6	24	39	3	5	0.17063621925325345	0.34997116325766764	0.31316952576639584	0.16622309172268235	
8770000	-10047.613255441205	-9272.502248142015	-775.1110072991902	-9272.502248142015	1344.1819322512365	3.40666028242075	2.7592623903711063E-5	0.4669494020127496	2.5906217362263536E-5	1.7125620593150749E-10	0.4851096449223137	-727.5029880606356	100870.26479444744	9076.009171622865	4028.7955408244457	543.1657460960226	51.96226584698465	9	15	45	4	4	0.17063621925325345	0.34997116325766764	0.2979547451532073	0.18143787233587091	
8780000	-9933.496371659417	-9272.89703950912	-660.5993321502968	-9272.89703950912	370.5863978910018	3.767858693220318	1.1236246188777634E-4	0.4591719842143047	1.0937443138447E-4	1.96213442596469E-9	0.4061112648902165	-615.4665995808332	28087.995035774118	1934.2764973845474	3496.5006995500885	726.5333644416819	49.405941231581515	6	29	3	33	6	0.17865950275944156	0.3248017333411392	0.3147118765324241	0.18182688736699446	
8790000	-9869.56423458874	-9276.286168816625	-593.2780657721164	-9276.286168816625	135.3470147408336	3.451556762424628	2.7655772145221386E-4	0.48480890384564795	2.795445739194353E-4	1.4585926166702417E-8	0.4674523748337126	-556.3425515362488	2356.4678482196587	816.5876142037084	687.8944638350671	459.44896892963123	5.744604836434219	11	15	21	25	5	0.1795964834999317	0.34388548855536466	0.30038738628713785	0.17613064165756515	
8800000	-9877.032335752605	-9267.47731373857	-609.5550220140362	-9267.47731373857	174.07867392516047	3.451556762424628	2.4089662593586997E-4	0.385039877393677	2.414015397354999E-4	1.0190850180823833E-8	0.4249431818991591	-571.8064794150171	5779.47906159668	2128.709492638659	460.1773514325574	263.03081545496167	26.55357260323842	10	10	48	2	7	0.18349511514585892	0.3399868569094374	0.30038738628713785	0.17613064165756515	
8810000	-9878.453516076546	-9257.923804309497	-620.5297117670483	-9257.923804309497	190.6262663876162	3.5740372257572672	2.0781288781302818E-4	0.3834506622430147	2.0748931405667803E-4	6.657417221912669E-9	0.3975597168144129	-583.201160479947	4068.1853945414673	853.5819761164125	352.43166961091856	490.5358035105824	23.323577901316927	18	10	12	30	7	0.18264025597462516	0.3314353360604752	0.31300813465554606	0.1729162733093529	
8820000	-9860.931633774384	-9259.489077910155	-601.4425558642295	-9259.489077910155	159.57192939812276	3.8603644531630477	2.384959000299124E-4	0.5353333895993553	2.3871547394161953E-4	1.652374620709122E-8	0.5597604708968646	-562.339573894603	4971.379892855465	2977.83272930117	798.869130586246	288.5989515169498	7.455067204152336	12	1	28	30	6	0.17496724322948212	0.33828117410744046	0.3138353093537239	0.1729162733093529	
8830000	-9847.277074323361	-9266.283312714977	-580.9937616083847	-9266.283312714977	125.54517263110077	3.9598735960158726	3.032432434239367E-4	0.5731671020368101	3.04810531416699E-4	2.573133291910097E-8	0.5315121338404836	-543.3151014609684	4810.467703592893	252.68273937274597	479.32134199048704	309.8631939873051	13.818351288484905	12	2	27	28	8	0.18526564214883257	0.33828117410744046	0.3138353093537239	0.16261787439000247	
8840000	-9844.918851247357	-9266.284112857773	-578.6347383895841	-9266.284112857773	123.46349483414227	3.430123815458122	3.5859832971499403E-4	0.6233348431035592	3.3524594016110773E-4	4.570940402253885E-8	0.5998778930188015	-541.3679888686075	2446.936577502095	1497.5164668687369	201.65452267479407	356.40503941081084	5.171183351598779	4	14	7	46	6	0.18526564214883257	0.33828117410744046	0.3159856556826664	0.16046752806106002	
8850000	-9953.168546412622	-9265.405255232838	-687.7632911797838	-9265.405255232838	476.8565001908702	3.5681178638512394	7.411150008730397E-5	0.43891297397697454	7.505447877372431E-5	8.993707354904673E-10	0.40653592180937087	-643.891902510038	14718.659203297853	7225.206127103094	650.4965102296753	1090.7242342525012	24.097205765797764	5	21	4	40	7	0.18526564214883257	0.3201990687644931	0.3159856556826664	0.17854963340400737	
8860000	-9916.5901129963	-9267.651310383477	-648.9388026128231	-9267.651310383477	256.6925308717722	3.486183543610153	1.4542196719039035E-4	0.529236813392751	1.481390515127386E-4	5.36146271776829E-9	0.5116465399571688	-606.628357858407	7974.8467552634165	1719.1846769822503	2196.3029029484505	996.991056299812	10.617344174389213	12	25	4	28	8	0.19312397281639285	0.33968105243035707	0.3081273250151061	0.15906764973814339	
8870000	-9918.593126133945	-9272.349822652668	-646.2433034812758	-9272.349822652668	264.26151249715184	3.486183543610153	1.360701780765477E-4	0.48846866135391814	1.4367619644919187E-4	3.962947513096599E-9	0.4468493560563629	-605.3949243705616	6141.875152355904	3312.4221666029925	532.0215152094951	779.703901347932	3.0962764618639653	17	18	19	15	8	0.19312397281639285	0.3347239836266743	0.31308439381878883	0.15906764973814339	
8880000	-9964.775777962906	-9253.476078230104	-711.2996997328019	-9253.476078230104	565.3052736357581	3.8574434291673683	6.423815942879957E-5	0.4233900416623464	6.75541053544171E-5	8.248892922451555E-10	0.42964190349105397	-668.6254060965433	10092.274488802232	2151.654024649796	1437.0262229091954	1470.6064752668872	24.379196537647992	28	12	15	15	7	0.17351066447676972	0.3347239836266743	0.3216973961605156	0.17006795573603972	
8890000	-9969.831196337596	-9261.105853450123	-708.7253428874737	-9261.105853450123	619.42141032564	3.7680738848973285	6.752687051563735E-5	0.4785329471856223	6.912463323556851E-5	1.1212316749653058E-9	0.4915284056121171	-663.5998239876342	28410.64565014426	3765.30493926863	1790.9356120718994	1388.246369064212	34.100955160588356	13	11	21	25	7	0.17351066447676972	0.3347239836266743	0.3216973961605156	0.17006795573603972	
8900000	-9894.265731456586	-9257.556389115798	-636.709342340788	-9257.556389115798	251.81638560687998	3.5308344446457944	1.5243049936175806E-4	0.39036073433114	1.6058728000155952E-4	3.895013024852909E-9	0.395016015609269	-595.6629208548825	7651.2350642040765	2549.149375787888	1902.1145147068703	636.2750656601049	32.22447836683177	5	12	10	44	6	0.1778059913324374	0.3338147458709489	0.3115683210978531	0.17681094169876	
8910000	-9932.271075045865	-9266.896087342326	-665.3749877035394	-9266.896087342326	342.46702956733606	3.82338111596736	1.1202455933434265E-4	0.3672186050125517	1.1784648033727706E-4	1.7612972556027193E-9	0.3703185056721512	-623.1731466232909	12626.583750145759	3486.359671396501	1813.0520736266983	689.5652912426907	61.89793359362842	7	12	13	39	6	0.1778059913324374	0.3338147458709489	0.30790758539129676	0.18047167740531636	
8920000	-9929.971025668527	-9259.052833280291	-670.9181923882347	-9259.052833280291	388.7938146717127	3.883595993408554	9.945210150424607E-5	0.5176431431055446	1.0535884349923163E-4	3.4287709736174138E-9	0.5663279327983476	-626.1487923484284	21268.040452097277	1419.212639922042	2727.022622608974	963.5905208879334	33.05962589718569	9	10	13	37	8	0.19071735183756516	0.3365322580738342	0.3047815855582094	0.16796880453039062	
8930000	-9996.273379957915	-9270.207635039453	-726.0657449184624	-9270.207635039453	680.3410172412273	3.883595993408554	5.5939307071777735E-5	0.4745323280552916	5.7111447935576376E-5	9.84948211515097E-10	0.5381120150761267	-678.335653372464	34276.528618940705	5030.749332068749	7227.108137573644	1517.009350009239	72.5211359088843	13	9	13	34	8	0.19071735183756516	0.3365322580738342	0.3047815855582094	0.16796880453039062	
8940000	-10067.794981889758	-9259.363280290698	-808.4317015990605	-9259.363280290698	1817.4652808286094	3.901110816688483	2.2858525805369013E-5	0.44577010511471227	2.1586730149752355E-5	1.165808983758235E-10	0.48527214338026725	-757.7319225962747	52778.526642201155	14328.134069722606	4475.896821810965	6375.8579182844305	219.22525254368927	7	24	14	25	7	0.19071735183756516	0.33374490514212507	0.3004590837491716	0.17507865927113753	
8950000	-10002.774788766275	-9259.455343397982	-743.3194453682936	-9259.455343397982	1053.6680254096661	3.495372647166129	4.584672681329333E-5	0.5102356806045757	4.4669912672115904E-5	5.034212575556594E-10	0.4946676043672696	-692.6264933352779	49586.388148224134	1698.2721554813827	6980.134732710198	2715.9568341470494	187.91070988526587	7	7	18	37	8	0.19071735183756516	0.33374490514212507	0.3004590837491716	0.17507865927113753	
8960000	-9917.984873387719	-9271.910159922012	-646.0747134657073	-9271.910159922012	279.08916439964554	3.555004482924007	1.6450944644962954E-4	0.40192948355818753	1.6711043190033078E-4	4.7945591459976065E-9	0.4187075292521394	-605.2151010820547	8765.296442970228	784.1070498880896	1245.0409948881304	783.298372540928	33.33279117014631	13	9	12	35	8	0.1780841202266769	0.33374490514212507	0.3130923153600598	0.17507865927113753	
8970000	-9924.82741321677	-9267.994686824857	-656.8327263919122	-9267.994686824857	358.93196813994007	3.3815824706417787	1.3583259769654475E-4	0.4785795821838258	1.3612121599070336E-4	3.726847145109391E-9	0.44839603852424087	-614.3885128315267	11122.501325996325	1409.0597189098971	2257.404832120759	672.7042544894613	119.9193103944118	10	2	23	35	7	0.1780841202266769	0.33709962719224706	0.3068288492276647	0.17798740335341068	
8980000	-10058.080237626673	-9277.453367663513	-780.6268699631595	-9277.453367663513	1888.766097785596	3.700375117575678	2.9024697272195896E-5	0.4098440930923638	2.930602707893985E-5	1.4935137553235833E-10	0.43500683346053437	-730.56511078228	87693.35431347354	5220.756642157318	3048.637003135383	4697.0511341682395	475.00705641234646	9	44	11	5	8	0.1862721775899916	0.32568903396835536	0.31073068699530143	0.17730810144635092	
8990000	-10002.84121567317	-9279.769700971787	-723.0715147013832	-9279.769700971787	740.7826140848986	3.700375117575678	5.789548479101622E-5	0.4315267399586697	6.136475673506334E-5	6.204052892477279E-10	0.4165181042638697	-679.1353851307882	22494.480633779014	2633.573131918129	840.1930567243234	1118.8518021481	492.6398158915798	8	47	9	5	8	0.1826585845117077	0.3429703974942159	0.31073068699530143	0.1636403309987743	
9000000	-9960.004538907042	-9259.48314859289	-700.5213903141515	-9259.48314859289	541.7812584887839	3.2080123474414215	7.818823900087271E-5	0.485433282677791	7.90278579134971E-5	1.79097522901592E-9	0.5208733166537963	-658.0787958365794	14158.348241405423	2728.1099500077057	1128.9246758746447	871.7808488870666	130.51591398420783	7	36	20	7	7	0.17357917316982033	0.348015115483424	0.30326635435333	0.17513935699342498	
9010000	-10009.17471089232	-9271.815005921531	-737.3597049707876	-9271.815005921531	868.3846490915905	3.739475094366444	5.0776813494590094E-5	0.3777417459859245	5.0644075901607256E-5	3.3804241714238585E-10	0.35980901205314136	-691.1963599008457	25848.83956535443	6623.80902667633	2081.608026502278	2354.8982727621606	167.7007244973847	9	23	35	4	6	0.17357917316982033	0.3392047571861384	0.30326635435333	0.18394971529071055	
9020000	-9873.081070298038	-9268.191687235238	-604.889383062801	-9268.191687235238	162.59553211544662	3.557013139450174	2.836851147804662E-4	0.5353843963712981	2.4583007801033517E-4	1.9127152486496892E-8	0.522180277255098	-566.7745661465854	8686.914938353299	1329.418362144311	299.5978503488163	240.1150686523884	9.393200867675512	8	34	23	7	5	0.18880581596014182	0.34290130670140095	0.3031723902262542	0.16512048711220234	
9030000	-9874.40126223336	-9247.936516876205	-626.4647453571546	-9247.936516876205	230.6524863900004	3.5684752821374763	1.7138058124084677E-4	0.5622017691515777	1.7043666954080015E-4	8.469360778338527E-9	0.5413060576608449	-586.5330362940811	8773.888096161207	1220.2285181273226	458.49139374316815	557.8374524567599	2.90112336719829	4	36	22	10	5	0.19146747448605167	0.34290130670140095	0.30051073170034437	0.16512048711220234	
9040000	-9930.060931217204	-9254.947068778823	-675.1138624383804	-9254.947068778823	387.91584109214585	3.731696548090826	1.0141650712070061E-4	0.5289054376775116	9.700857792738244E-5	2.863918140910721E-9	0.5546678797231378	-632.2909962919971	10362.246138308468	3035.2140524208276	677.9617964742478	1197.5664917663	9.756053398489696	10	29	22	12	4	0.1889783549867598	0.33064774695742166	0.30325288549799745	0.17712101255782042	
9050000	-9874.914798394844	-9276.317419958878	-598.597378435967	-9276.317419958878	198.5530454562746	3.875342889780065	1.8889080896072901E-4	0.4148161428711738	1.97228053573966E-4	6.6734075368325226E-9	0.40855270370464297	-563.0769453686834	13194.469045662083	1726.788690246404	399.8170909673017	12.643727564206063	1.5024201907770969	2	35	34	1	5	0.1889783549867598	0.33064774695742166	0.30325288549799745	0.17712101255782042	
9060000	-9848.697426709545	-9265.942473329736	-582.754953379808	-9265.942473329736	160.92426360270179	3.626778501807412	2.658406264837421E-4	0.3336691106542635	2.5488795949666477E-4	9.484389624906156E-9	0.3712945741661312	-546.6753601160193	13079.11826972804	959.3695955584343	437.9225839143849	47.99302317947189	0.2695549721559854	2	34	34	2	5	0.1973845102817015	0.32971428624870447	0.30812859398090287	0.1647726094886905	
9070000	-9884.340193902457	-9278.299404484485	-606.0407894179721	-9278.299404484485	197.9532279028793	3.9455676299834312	1.8963722668754231E-4	0.4343163477450334	1.912007886254463E-4	7.253954506957584E-9	0.4390434351274131	-563.9233919045898	9683.317456650155	1014.4887862691432	424.25631067528406	1263.8229543152752	0.2508968781026916	7	36	23	6	5	0.16548419325457353	0.347582100394987	0.30812859398090287	0.17880511236953597	
9080000	-9871.587671362397	-9262.765702804552	-608.821968557845	-9262.765702804552	222.0046832700768	3.9455676299834312	1.81622904242559E-4	0.36655209852515325	1.7071767118479123E-4	5.35761787182424E-9	0.4118675392275645	-568.7952829024106	12559.756582021475	1800.6214785858474	350.9631549121743	484.9578607677749	0.19027300364982452	6	29	27	10	5	0.18191503416223911	0.35716541776205235	0.2902127880613605	0.17070676001434737	
9090000	-9872.73747017668	-9253.136224448717	-619.6012457279622	-9253.136224448717	247.43421598131252	3.888759631511883	1.5539282228398295E-4	0.45027247850736013	1.6319872685546395E-4	4.733975452498981E-9	0.42828737016652413	-579.9778335947376	16881.595748550226	1779.3553576521076	909.9592180223606	135.13360664974147	0.18270663606149218	4	30	36	2	5	0.186010132472495	0.33258759181682424	0.3125860691473327	0.1688162065633474	
9100000	-9910.217098464815	-9258.550030457962	-651.6670680068531	-9258.550030457962	335.95884955680924	3.6609719445477613	1.1448729817290714E-4	0.3977515023454725	1.1349900934509823E-4	2.4001878265846228E-9	0.4307811669538178	-607.2029586083266	69816.32360043099	3584.012990456566	517.3263013183299	614.9054487453701	0.4383276390612675	4	30	14	24	5	0.18169879963786267	0.3368989246514566	0.3125860691473327	0.1688162065633474	
9110000	-9885.201669494736	-9252.188192553356	-633.0134769413801	-9252.188192553356	270.0972577005295	3.6104432430457605	1.4675858481065024E-4	0.46887215542750954	1.5078949181574088E-4	5.453092669890068E-9	0.5120820868570337	-591.2356098769495	9723.234969574558	3299.460367743142	2234.459860821522	492.15231959766413	0.737489616693592	5	3	29	35	5	0.17531611592816032	0.34178813545861136	0.3077296217927198	0.1751661268205079	
9120000	-9918.038840046724	-9266.027695745164	-652.0111443015588	-9266.027695745164	289.7751477056723	3.7798695501673234	1.2756821133264208E-4	0.42515581779469785	1.3308108883411572E-4	3.3763982143466415E-9	0.44515055728365116	-609.1770532568861	11087.429236471582	7010.8817608745485	2114.0491374679896	608.7978566936546	2.293637866227539	7	2	22	41	5	0.18728559392776586	0.33901346466889903	0.3056282042029443	0.16807273720039015	
9130000	-9914.69952003856	-9265.065506185852	-649.634013852708	-9265.065506185852	291.14615107573013	4.064671610956083	1.2782352378670547E-4	0.4150600683204234	1.2777144290593688E-4	3.6471565184360586E-9	0.4659627285751266	-605.3877915711506	13404.895912690481	17647.04282785049	1769.7318062142517	482.4817748398471	1.8351343850621917	1	1	35	36	4	0.17389400884880843	0.34293265332619705	0.3151006006246037	0.16807273720039015	
9140000	-9984.085072465778	-9271.96491790851	-712.1201545572679	-9271.96491790851	607.836388680143	4.064671610956083	5.8083933702926214E-5	0.42398077270782764	5.907173224777831E-5	7.063426422000705E-10	0.4542035807862001	-667.1633170719214	13618.722524173703	4896.985365082145	3695.298176331182	1758.4234314434786	2.537278292787458	8	2	38	24	5	0.18053253117419651	0.34293265332619705	0.3084620782992157	0.16807273720039015	
9150000	-9991.864804216943	-9254.868656392198	-736.9961478247435	-9254.868656392198	778.9125191721362	3.742093129844019	5.125467613619919E-5	0.5423870236531056	5.3603543251835865E-5	8.598342970517365E-10	0.5471854558110029	-690.0817026355111	27490.579297266057	10169.87349949178	2566.919176463408	1892.0109071197446	44.55690150721562	8	15	22	26	6	0.18053253117419651	0.3563502946405956	0.29928943609603736	0.1638277380891699	
9160000	-9970.242522795055	-9261.903114756826	-708.3394080382292	-9261.903114756826	562.2220381532775	3.772775039578766	7.811005963313846E-5	0.593464934468547	7.759523872625745E-5	2.5065812438158925E-9	0.6440375487302691	-662.858952758438	33716.48415528519	2951.7657387591853	1853.3965640255035	1173.178211069315	56.14841119987741	7	18	20	26	6	0.18119014577463877	0.34668681451932776	0.30268125289259745	0.1694417868134354	
9170000	-9961.102829446518	-9260.630663873735	-700.4721655727818	-9260.630663873735	482.87657920783454	3.879260976955329	9.480993528186661E-5	0.4426743670929427	9.105445152756404E-5	1.8997893247939095E-9	0.4756998539198888	-657.8667840611907	11776.33181411451	3875.9179324701918	1183.5490589646704	915.1353643419461	126.02659116232961	9	23	17	23	5	0.18675200653397	0.34668681451932776	0.2971193921332662	0.1694417868134354	
9180000	-10013.226520101029	-9255.740359022384	-757.4861610786451	-9255.740359022384	1208.2012214498154	3.710707973671887	3.103630132567527E-5	0.4171390319488559	3.1130155620715345E-5	1.659663793114334E-10	0.40278982158845833	-708.8574564774352	99814.09281313582	6467.903536665633	2062.7793810028884	2237.606434954327	27.404891328815143	9	33	6	23	6	0.18675200653397	0.34668681451932776	0.2946615216501081	0.1718996572965935	
9190000	-9949.771002988695	-9265.889838390782	-683.8811645979126	-9265.889838390782	392.3057268865361	3.798446173282818	1.0243034873764086E-4	0.47222645528286733	1.0108986796356504E-4	1.96604406636058E-9	0.4322330331520775	-639.9296774940065	15215.76684769769	11344.515741435423	1861.977878113528	572.0337919452007	13.432436983404784	8	3	34	26	6	0.19458219728003648	0.3475024401323499	0.29110093222546357	0.16681443036214946
[truncated: 11,139,199 more chars]
