# Supplementary material for: Dissemination of Mycobacterium abscessus via global transmission networks
Source: Nat Microbiol. 2021 Sep 20;6(10):1279–88. doi: 10.1038/s41564-021-00963-3 (PMC8478660; doi:10.1038/s41564-021-00963-3)
Supplement: Source Data Extended Data Fig. 8 — Ancestor data and substitution rate distributions for Extended Data Fig. 8. [file 41564_2021_963_MOESM14_ESM.zip › figureS8/DCC2_date_randomisation4.log]

#
#model:
#
#<?xml version="1.0" encoding="UTF-8" standalone="no"?><input id="posterior" spec="beast.core.util.CompoundDistribution">
#    <distribution id="prior" spec="beast.core.util.CompoundDistribution">
#        <distribution id="BayesianSkyline.t:dcc2" spec="beast.evolution.tree.coalescent.BayesianSkyline">
#            <parameter dimension="5" id="bPopSizes.t:dcc2" lower="0.0" name="popSizes" upper="380000.0">380.0</parameter>
#            <groupSizes dimension="5" id="bGroupSizes.t:dcc2" spec="beast.core.parameter.IntegerParameter">1</groupSizes>
#            <treeIntervals id="BSPTreeIntervals.t:dcc2" spec="beast.evolution.tree.coalescent.TreeIntervals">
#                <tree id="Tree.t:dcc2">
#                    <trait id="dateTrait.t:dcc2" spec="beast.evolution.tree.TraitSet" traitname="date">
#                10208_3#75_Europe_UK_2012.412568=2005.769863,
#ERR3198505_Europe_UK_2009.819178=2011.928767,
#12082_5#89_Europe_UK_2013.616438=2011.457534,
#12045_8#39_Europe_UK_2013.843836=2013.786301,
#SRR7800669_NorthAmerica_USA_2015.983562=2011.756164,
#10625_5#78_Europe_UK_2001.331507=2013.621918,
#ERR3198407_Europe_UK_2009.010959=2011.164384,
#10665_4#8_Europe_UK_2005.063014=2009.882192,
#7396_6#51_Europe_UK_2007.835616=2013.616438,
#SRR6871401_Oceania_Australia_2015.043836=2011.254795,
#10625_5#77_Europe_UK_2001.331507=2010.764384,
#10665_4#75_Europe_UK_2007.594521=2006.830137,
#10625_4#22_Europe_UK_2011.591781=2010.958904,
#ERR3198507_Europe_UK_2009.876712=2001.331507,
#ERR3198408_Europe_UK_2009.824658=2010.169863,
#SRR7800622_NorthAmerica_USA_2016.054645=2009.876712,
#10625_4#21_Europe_UK_2011.668493=2009.010959,
#12082_5#90_Europe_UK_2013.621918=2014.205479,
#10625_5#74_Europe_UK_2001.334247=2013.682192,
#12163_2#46_Europe_UK_2012.724044=2012.5,
#10625_4#23_Europe_UK_2011.69589=2015.156164,
#11861_7#68_Oceania_Australia_2009.5=2015.124658,
#10665_3#51_Europe_UK_2004.092896=2008.423497,
#10625_5#75_Europe_UK_2001.326027=2001.331507,
#10208_3#38_Europe_UK_2011.876712=2005.063014,
#7396_8#58_Europe_UK_2010.969863=2007.772603,
#10250_1#27_Europe_UK_2009.169863=2015.230137,
#SRR7800515_NorthAmerica_USA_2015.950685=2008.005464,
#10665_3#35_Europe_UK_2003.591781=2012.412568,
#10625_5#59_Europe_UK_2012.5=2001.326027,
#10250_1#5_Europe_UK_2008.229508=2011.128767,
#12163_1#55_Europe_UK_2011.016438=2013.043836,
#10665_2#59_Europe_UK_2011.457534=2010.123288,
#SRR6871402_Oceania_Australia_2016.043716=2012.778689,
#12163_1#61_Europe_UK_2011.254795=2007.835616,
#12163_2#27_Europe_UK_2012.472678=2012.377049,
#10702_1#7_NorthAmerica_USA_2013.043836=2009.5,
#10702_1#30_NorthAmerica_USA_2006.035616=2010.969863,
#7396_8#82_Europe_UK_2007.920548=2014.953425,
#12163_1#57_Europe_UK_2011.128767=2001.846575,
#10665_4#56_Europe_UK_2006.830137=2011.016438,
#12163_1#59_Europe_UK_2011.164384=2011.69589,
#10625_4#38_Europe_UK_2011.509589=2012.808743,
#SRR7800629_NorthAmerica_USA_2015.156164=2016.043716,
#10071_6#76_Europe_UK_2001.331507=2011.876712,
#ERR3198474_Europe_UK_2015.416438=2004.092896,
#10625_5#17_Europe_UK_2011.093151=2015.983562,
#10702_1#56_NorthAmerica_USA_2008.423497=2011.509589,
#11893_6#62_Europe_UK_2008.005464=2001.306849,
#12163_1#32_Europe_UK_2010.169863=2014.958904,
#10208_3#73_Europe_UK_2012.377049=2011.821918,
#10208_3#78_Europe_UK_2012.808743=2006.035616,
#7396_6#60_Europe_UK_2008.035519=2008.229508,
#10702_1#73_NorthAmerica_USA_2010.764384=2013.843836,
#ERR3198462_Europe_UK_2015.230137=2008.344262,
#12045_8#36_Europe_UK_2013.786301=2016.300546,
#10625_5#32_Europe_UK_2012.243169=2011.093151,
#12163_1#87_Europe_UK_2011.928767=2001.334247,
#10660_1#46_NorthAmerica_USA_2005.769863=2012.472678,
#10071_6#72_Europe_UK_2001.306849=2012.243169,
#10208_3#29_Europe_UK_2011.821918=2003.591781,
#SRR7800600_NorthAmerica_USA_2014.953425=2015.043836,
#10665_3#3_Europe_UK_2001.846575=2001.331507,
#10660_1#14_NorthAmerica_USA_2007.772603=2011.591781,
#7396_7#19_Europe_UK_2009.882192=2009.824658,
#12082_5#88_Europe_UK_2013.682192=2016.054645,
#10625_5#11_Europe_UK_2011.756164=2009.819178,
#SRR6871403_Oceania_Australia_2016.374317=2016.60929,
#10208_3#81_Europe_UK_2012.849727=2007.920548,
#SRR6871395_Oceania_Australia_2014.205479=2016.374317,
#SRR7800549_NorthAmerica_USA_2016.300546=2012.849727,
#12163_1#53_Europe_UK_2010.958904=2007.594521,
#SRR7800407_NorthAmerica_USA_2016.60929=2011.668493,
#12163_2#50_Europe_UK_2012.778689=2015.416438,
#10250_1#8_Europe_UK_2008.344262=2008.035519,
#SRR6871397_Oceania_Australia_2014.958904=2009.169863,
#7396_7#27_Europe_UK_2010.123288=2012.724044,
#SRR6871400_Oceania_Australia_2015.124658=2015.950685                
#                                    <taxa id="TaxonSet.dcc2" spec="beast.evolution.alignment.TaxonSet">
#                        </taxa>
#                    </trait>
#                    <taxonset idref="TaxonSet.dcc2"/>
#                </tree>
#            </treeIntervals>
#        </distribution>
#        <distribution id="MarkovChainedPopSizes.t:dcc2" jeffreys="true" parameter="@bPopSizes.t:dcc2" spec="beast.math.distributions.MarkovChainDistribution"/>
#        <prior id="KappaPrior.s:dcc2" name="distribution">
#            <parameter id="kappa.s:dcc2" lower="0.0" name="x">2.0</parameter>
#            <LogNormal id="LogNormalDistributionModel.0" name="distr">
#                <parameter estimate="false" id="RealParameter.1" name="M">1.0</parameter>
#                <parameter estimate="false" id="RealParameter.2" name="S">1.25</parameter>
#            </LogNormal>
#        </prior>
#        <prior id="MeanRatePrior.c:dcc2" name="distribution">
#            <parameter id="ucldMean.c:dcc2" name="x">4.3E-4</parameter>
#            <Uniform id="Uniform.4" lower="4.3E-6" name="distr" upper="0.043"/>
#        </prior>
#        <prior id="ucldStdevPrior.c:dcc2" name="distribution">
#            <parameter id="ucldStdev.c:dcc2" lower="0.0" name="x">0.1</parameter>
#            <Gamma id="Gamma.0" name="distr">
#                <parameter estimate="false" id="RealParameter.4" name="alpha">0.5396</parameter>
#                <parameter estimate="false" id="RealParameter.5" name="beta">0.3819</parameter>
#            </Gamma>
#        </prior>
#    </distribution>
#    <distribution id="likelihood" spec="beast.core.util.CompoundDistribution" useThreads="true">
#        <distribution data="@dcc2" id="treeLikelihood.dcc2" spec="beast.evolution.likelihood.ThreadedTreeLikelihood" tree="@Tree.t:dcc2">
#            <siteModel id="SiteModel.s:dcc2" spec="beast.evolution.sitemodel.SiteModel">
#                <parameter estimate="false" id="mutationRate.s:dcc2" name="mutationRate">1.0</parameter>
#                <parameter estimate="false" id="gammaShape.s:dcc2" name="shape">1.0</parameter>
#                <parameter estimate="false" id="proportionInvariant.s:dcc2" lower="0.0" name="proportionInvariant" upper="1.0">0.0</parameter>
#                <substModel id="hky.s:dcc2" kappa="@kappa.s:dcc2" spec="beast.evolution.substitutionmodel.HKY">
#                    <frequencies id="estimatedFreqs.s:dcc2" spec="beast.evolution.substitutionmodel.Frequencies">
#                        <parameter dimension="4" id="freqParameter.s:dcc2" lower="0.0" name="frequencies" upper="1.0">0.25</parameter>
#                    </frequencies>
#                </substModel>
#            </siteModel>
#            <branchRateModel clock.rate="@ucldMean.c:dcc2" id="RelaxedClock.c:dcc2" spec="beast.evolution.branchratemodel.UCRelaxedClockModel" tree="@Tree.t:dcc2">
#                <LogNormal S="@ucldStdev.c:dcc2" id="LogNormalDistributionModel.c:dcc2" meanInRealSpace="true" name="distr">
#                    <parameter estimate="false" id="RealParameter.3" lower="0.0" name="M" upper="1.0">1.0</parameter>
#                </LogNormal>
#                <rateCategories dimension="154" id="rateCategories.c:dcc2" spec="beast.core.parameter.IntegerParameter">1</rateCategories>
#            </branchRateModel>
#        </distribution>
#    </distribution>
#</input>
#
Sample	posterior	likelihood	prior	treeLikelihood	TreeHeight	kappa	ucldMean	ucldStdev	rate.mean	rate.variance	rate.coefficientOfVariation	BayesianSkyline	bPopSizes.1	bPopSizes.2	bPopSizes.3	bPopSizes.4	bPopSizes.5	bGroupSizes.1	bGroupSizes.2	bGroupSizes.3	bGroupSizes.4	bGroupSizes.5	freqParameter.1	freqParameter.2	freqParameter.3	freqParameter.4	
0	-9862.42265409117	-9253.357075363256	-609.0655787279134	-9253.357075363256	192.95318204778118	3.8082494397012154	2.3777523009397428E-4	0.42064477084666907	2.4366166253905142E-4	1.0277997076150509E-8	0.4258985190252697	-569.103379398347	15496.423882098452	1664.904533686086	423.21831297839645	350.3147222034442	35.45713297807145	10	12	22	25	8	0.1755257083320952	0.3463843308940339	0.31016361769286505	0.16792634308100618	
10000	-9842.569849630037	-9259.053806667054	-583.5160429629835	-9259.053806667054	130.97857742688595	3.8017238589053486	3.3249261760660246E-4	0.47570579412467295	3.3744985070719455E-4	2.6725492658634222E-8	0.4843626687992008	-548.0208163549449	2788.9799824138704	824.8912262937762	511.2170441899893	160.63488603550394	18.970376040223663	8	17	24	21	7	0.1921076244747333	0.3348725033560652	0.3067746451215285	0.16624522704767328	
20000	-9848.241115294173	-9265.496214414765	-582.7449008794089	-9265.496214414765	141.058323293683	3.790412061996704	3.325443960286649E-4	0.4131450666420714	3.191932727870041E-4	2.2917791982656915E-8	0.4459501910665389	-545.8032649764979	3187.5348487144674	1844.9626518381876	582.4745010488434	217.71954960556658	54.780254189095345	7	4	26	32	8	0.19384386655761937	0.3348725033560652	0.30503840303864244	0.16624522704767328	
30000	-9831.411311255817	-9252.414323702116	-578.9969875537003	-9252.414323702116	118.4293008553837	3.720408006040793	3.402581279451664E-4	0.4915497490613679	3.5240313659222483E-4	2.858008709584729E-8	0.48130468808199517	-538.2041081075513	7894.561050287319	9456.308999418132	440.26044256761287	228.1723424507805	29.81003127912463	3	9	36	23	6	0.19384386655761937	0.3348725033560652	0.3051157955146081	0.16616783457170764	
40000	-9863.126221228425	-9260.884701601603	-602.2415196268232	-9260.884701601603	142.68124915251292	3.81652933188899	2.446625197340207E-4	0.5469594455141558	2.6529365690119885E-4	1.363782205389081E-8	0.47881582804181466	-561.9901502637107	10546.229614697353	3011.1749516962764	570.6182636725358	287.8367807954423	63.53907377788238	11	2	40	19	5	0.20160554570665062	0.32711082420703397	0.3051157955146081	0.16616783457170764	
50000	-9880.843262183937	-9253.702435347132	-627.1408268368042	-9253.702435347132	220.2414886105775	3.81652933188899	1.5468808270457693E-4	0.6637824755407538	1.5871031111093126E-4	1.4719402683431075E-8	0.7335648217704674	-586.887125565462	10366.660431980237	677.6712789966876	674.9097660400786	424.48910533388704	36.79188106827353	12	41	13	3	8	0.2014206874217731	0.32711082420703397	0.3051157955146081	0.16635269285658516	
60000	-9858.285758082131	-9262.195580474301	-596.09017760783	-9262.195580474301	144.2431741107497	4.017278784341941	2.511760649007947E-4	0.5154154654840808	2.554893574774131E-4	1.6369447994217256E-8	0.5052291156407634	-558.1943476588353	6712.846224896033	435.8184443663804	513.9136114035783	281.2472707194683	18.04530927836539	11	31	11	17	7	0.17344737878099037	0.3389261226784507	0.31451755906405954	0.17310893947649972	
70000	-9863.087321498493	-9259.557749873267	-603.529571625225	-9259.557749873267	174.1565693875695	4.077532608854249	2.0893085511215748E-4	0.4967705458904464	2.133910377645412E-4	1.3162136798600916E-8	0.5451200881402923	-563.255152923694	18840.823455298156	831.3130243939416	211.4530591077781	380.6518599384752	22.15229034420435	10	40	6	14	7	0.17344737878099037	0.3472643155238418	0.3061793662186684	0.17310893947649972	
80000	-9839.332125611767	-9276.025558345218	-563.3065672665484	-9276.025558345218	90.22343526159311	4.077532608854249	3.896761661264389E-4	0.530918377950191	4.260858217560317E-4	4.660875028309142E-8	0.5261607237485533	-528.9025411741796	2169.897488037535	671.8969537703016	277.5542888674979	151.47762116266517	12.56792965260013	13	26	11	20	7	0.18306805156910091	0.34278007309662395	0.314616988767457	0.15953488656681847	
90000	-9857.522635813273	-9262.684298091483	-594.8383377217907	-9262.684298091483	142.61113283321905	3.929891342614174	2.1736946563702243E-4	0.5330590764852633	2.372084432977591E-4	1.8409429282837073E-8	0.5872821739149869	-556.5446606131893	10696.467952447134	967.2973479875644	200.45828088868205	245.05356428753103	12.017716599364885	9	33	5	23	7	0.1864510192920299	0.32722771716091364	0.314616988767457	0.17170427477959976	
100000	-9832.764026771616	-9251.45030091662	-581.3137258549966	-9251.45030091662	149.01615856814416	3.967684291374119	2.670112554019617E-4	0.48416467941104235	2.8324997719817395E-4	1.622518993592444E-8	0.47260972294785886	-539.6334320769298	9828.911773805447	288.507007229204	1139.2147062459485	334.00483749883807	59.06876094733108	7	13	16	32	9	0.1864510192920299	0.32722771716091364	0.314616988767457	0.17170427477959976	
110000	-9878.272744966876	-9253.859877850662	-624.4128671162149	-9253.859877850662	214.71102511067897	3.6879687771583005	1.7695781300176174E-4	0.4372908569754309	1.81488890703197E-4	5.912570826198035E-9	0.4223203478885247	-584.8026564460135	9883.580014233414	1054.018334206679	994.0722180947034	233.27866945199293	126.13432839931444	7	25	12	32	1	0.19771319824032474	0.344649945371987	0.2971947605563836	0.16044209583130492	
120000	-9949.922633929791	-9259.91746265811	-690.0051712716806	-9259.91746265811	470.7416926729915	3.6187051239324273	7.651913425825191E-5	0.6181464518268306	7.481285879475512E-5	1.828231055491189E-9	0.5848545391986011	-646.484686707109	17785.03735153349	2734.3618645661595	1226.9723645221632	886.5229312619564	111.89493686592942	11	21	14	24	7	0.19771319824032474	0.344649945371987	0.2971947605563836	0.16044209583130492	
130000	-9882.583418403825	-9263.724220461254	-618.8591979425711	-9263.724220461254	330.7992867091409	3.5674034401678925	1.9728192505584255E-4	0.5033330913523393	1.8856378303307655E-4	8.777243503780725E-9	0.5102487077574868	-580.1015571611727	8663.771329043388	886.3826321470806	447.901644436205	343.3205067254443	85.00526737821637	10	31	10	19	7	0.19771319824032474	0.344649945371987	0.2971947605563836	0.16044209583130492	
140000	-9911.26584355995	-9259.59053513333	-651.67530842662	-9259.59053513333	348.90084830925366	3.635689581957482	1.2557614340130636E-4	0.44856419990217067	1.3107191115916309E-4	3.887215608032904E-9	0.47403829451626994	-610.9910075186581	15039.391268224243	1437.8118237150672	664.5767357102255	427.56739963227255	137.02726106187257	11	33	14	13	6	0.19771319824032474	0.344649945371987	0.2971947605563836	0.16044209583130492	
150000	-10019.232053005435	-9263.09591497468	-756.1361380307545	-9263.09591497468	1939.3724120782108	3.987416362274514	3.690843808161212E-5	0.5079487418841372	3.4427766873487924E-5	3.07512862646525E-10	0.5054495785738371	-707.227458916992	52413.5530152038	2040.4916307826122	4341.432835119449	2396.285476036673	611.2726181130698	12	13	17	27	8	0.17499807135684053	0.34460459781586494	0.2971947605563836	0.18320257027091122	
160000	-10097.332740906637	-9258.014918502675	-839.3178224039629	-9258.014918502675	5086.865753011296	3.353648948546404	1.340632439343099E-5	0.6138722895613979	1.21445708028338E-5	6.072988139788761E-11	0.6176376901006833	-783.4098967314586	224405.5378960565	92013.09212999567	12177.094890121469	5620.080951681621	1176.0479939736933	7	1	38	22	9	0.1856344769150406	0.34460459781586494	0.2971947605563836	0.17256616471271116	
170000	-10004.705420797278	-9255.995428234864	-748.7099925624133	-9255.995428234864	867.1387655954316	3.454619314268454	4.7680083055171563E-5	0.602596836965309	4.5051072821635664E-5	8.082549599231481E-10	0.6170177698905894	-697.4704393661789	34036.53910716266	51736.948368761245	4626.419279548265	3282.2107306232206	273.74235172034383	3	7	45	13	9	0.1811596787716763	0.34907939595922927	0.3041507916896401	0.16561013357945467	
180000	-10065.527797139364	-9268.896046826827	-796.6317503125374	-9268.896046826827	1963.8944641358282	4.098895664900904	2.415137164588541E-5	0.5099288676816371	2.30519303050232E-5	9.329886119529995E-11	0.4349727882174276	-743.949756080212	86086.32012619707	64428.44036162368	6851.591799759452	3232.15258802104	577.3973817115835	6	2	35	28	6	0.17343854243678253	0.34907939595922927	0.3118719280245339	0.16561013357945467	
190000	-9978.076616192368	-9263.419586412345	-714.6570297800228	-9263.419586412345	733.5586062083116	3.6235660064134354	6.844536957157407E-5	0.48545397036621707	7.023269487395285E-5	9.851460354985782E-10	0.4553673566114415	-667.2192021916944	53446.41320265529	7962.540887534667	3155.7437828953834	1466.8647411206218	143.4606457644506	8	1	30	30	8	0.18903677694458762	0.34104548942220864	0.31129884075385605	0.15861889287934797	
200000	-9965.067129173141	-9259.862025318123	-705.2051038550176	-9259.862025318123	581.8127019681592	3.324517303859812	7.451999445564053E-5	0.45062768767793115	7.88721003121901E-5	1.3139083154049906E-9	0.4643602263357612	-660.8280665409382	18538.814249292274	2634.9005484386767	3009.0708176604044	1037.7546969501823	270.2225141106547	12	3	24	30	8	0.1939337190476931	0.34104548942220864	0.30640189865075057	0.15861889287934797	
210000	-10055.69996874312	-9255.920038219561	-799.7799305235582	-9255.920038219561	2530.5286213322843	3.6760020171664	2.408424200298655E-5	0.45486435995546226	2.317292395981971E-5	1.1182223798699744E-10	0.4584535382681358	-747.2424285307443	145731.21311294523	30446.68607902908	7779.155247058677	3779.932465927335	582.3439597071247	6	8	35	20	8	0.19136784634195045	0.3290519036965811	0.3086396191646013	0.17094063079686742	
220000	-10104.904278190781	-9259.771513501091	-845.1327646896889	-9259.771513501091	3494.0855981399413	3.630424704503841	1.322612690226914E-5	0.44380869551522395	1.2676673346335404E-5	2.7602196642291242E-11	0.4204589684585636	-790.3011164162815	145041.1099111444	36972.542114310476	9118.796119345669	12547.18499128572	410.9131246511664	6	5	45	12	9	0.19147673726856185	0.3457674527627537	0.29181517917181726	0.17094063079686742	
230000	-10130.309858589295	-9268.872239951244	-861.4376186380508	-9268.872239951244	3522.8578883547493	3.7121282727633327	1.1504332052753446E-5	0.37419759291902877	1.212615285100664E-5	1.7480445696516076E-11	0.3637004805263562	-808.2259251836948	83646.27796270902	58982.07171122301	16147.912789655094	4895.721816127553	1204.2078525309205	2	9	36	22	8	0.18797920324775275	0.3434829464245513	0.2975972195308288	0.17094063079686742	
240000	-9983.890206314061	-9275.459017916612	-708.4311883974494	-9275.459017916612	550.3139084035622	3.7121282727633327	7.456957259236646E-5	0.4346553412704839	7.44010827859866E-5	8.886378129367029E-10	0.39486590459901627	-662.7415395618474	19605.609027985873	17590.21850026977	2901.829617887408	790.334708646907	75.70793467695947	6	5	39	19	8	0.18797920324775275	0.31635138034110977	0.3327298187568269	0.16293959765431087	
250000	-9929.694282133878	-9278.07957239481	-651.6147097390669	-9278.07957239481	310.17057198042335	3.7480327768097013	1.396530463406197E-4	0.4798407275448969	1.4434358698312626E-4	4.4809962329170356E-9	0.48897838311901715	-609.9046893805603	7223.6901352331615	4696.238106026147	1492.0268820200063	636.7221333705784	50.6217274576454	6	8	28	27	8	0.20042829430457423	0.3481976267716717	0.29803506596406654	0.1533390129596878	
260000	-9919.5843851723	-9265.297717022031	-654.2866681502685	-9265.297717022031	300.67208203405414	3.377576474218776	1.5054993515828397E-4	0.44777701706962914	1.5014012164967403E-4	6.708307539415055E-9	0.5480348222258472	-613.199686358931	10177.114332276906	1255.7305246007954	1454.3707095206207	520.1535056844328	161.7060468757798	11	7	29	22	8	0.18590280360068337	0.3492887031753616	0.2995525544425233	0.16525593878143205	
270000	-9924.848061455035	-9266.30868140172	-658.5393800533141	-9266.30868140172	279.8864965906629	3.9391170351704585	1.381261670553871E-4	0.48147373809619387	1.3826664345942887E-4	5.581536262820726E-9	0.548016921146218	-614.4236797494459	11031.462468229502	14429.520937412199	1544.6726531156398	577.7811632013288	67.72885027614248	3	5	34	28	7	0.18590280360068337	0.3362563389238063	0.31642077377561856	0.16142008369989214	
280000	-9953.414402453196	-9255.39696890134	-698.0174335518575	-9255.39696890134	565.2436363867288	3.643020077719323	7.470944341960536E-5	0.4367639553541214	7.744856349409886E-5	1.3800365434719759E-9	0.47573430070931627	-652.3344562765768	29811.579804921614	5767.864568276373	3621.3248645860263	1060.2753293368794	90.94114904072067	8	4	22	38	5	0.18590280360068337	0.3362563389238063	0.31642077377561856	0.16142008369989214	
290000	-10013.008857131921	-9256.556093297118	-756.4527638348031	-9256.556093297118	1189.5655972587158	3.643020077719323	3.363926322730059E-5	0.39603858986196694	3.519629298621822E-5	2.5851610844569696E-10	0.4611991142997962	-706.7049728976676	19043.98277435972	54893.986832064984	3804.6133431962717	1787.8668002519985	118.00632640276551	6	5	28	33	5	0.18590280360068337	0.3362563389238063	0.31642077377561856	0.16142008369989214	
300000	-9964.275079098938	-9251.299311587623	-712.9757675113141	-9251.299311587623	612.1664154790494	3.8171405740064976	6.737607573755018E-5	0.5259234784425628	7.178906015089311E-5	1.4488375008692923E-9	0.5542364852201852	-668.5924314267002	7315.566474516944	12635.75942581528	2084.726034942624	729.0169091686118	171.71062879301203	1	17	29	25	5	0.17916618640230747	0.3259334199773294	0.31642077377561856	0.17847961984474495	
310000	-9991.274484748319	-9256.681745713351	-734.5927390349676	-9256.681745713351	889.9769128964031	3.8262382765923326	4.8294159138094076E-5	0.5498471445127866	5.1882533646418696E-5	5.615060001476813E-10	0.4933879790473504	-686.698290886268	36171.845094042365	21848.36758226289	2640.8280070348674	1353.3194346092098	89.29111259799116	3	12	38	19	5	0.18029474146862895	0.33909819086377446	0.3032560028891735	0.17735106477842347	
320000	-10027.826177224637	-9268.054891199083	-759.7712860255539	-9268.054891199083	1199.9998194037728	3.8262382765923326	3.4743524254451736E-5	0.5541318776575096	3.762494148874107E-5	3.232178589285208E-10	0.4985113222794848	-711.194987092618	42042.33941903397	18820.00291161935	4508.871346678966	991.4734529718409	681.9848118835827	6	8	44	14	5	0.19037525546928605	0.32404470453075546	0.3042054839672152	0.18137455603274372	
330000	-10079.044485275508	-9262.005094842061	-817.0393904334469	-9262.005094842061	3392.647583548428	3.8740130886418167	1.5019809150396623E-5	0.612960674755675	1.5968200241308608E-5	8.295856623324188E-11	0.5958882915010281	-765.4455108575263	117380.48052645603	7584.791107507644	6826.987308339644	3132.1149077715554	825.5242276349786	10	12	38	9	8	0.2015583395040486	0.32404470453075546	0.30565009958649614	0.16874685637870024	
340000	-9960.63745866127	-9269.969537334759	-690.6679213265097	-9269.969537334759	784.6014236975044	3.8740130886418167	7.154640322241967E-5	0.42648177218155836	7.123792914859907E-5	7.5506045818468E-10	0.3817053760407509	-646.4280943139931	22453.33865037038	1240.9873404298307	1598.0342171341015	1404.5150211784608	194.86561879003676	10	15	15	28	9	0.18200095407406117	0.32404470453075546	0.30565009958649614	0.18830424180868768	
350000	-9915.280034143108	-9258.762115352472	-656.5179187906368	-9258.762115352472	465.75242126770166	3.8740130886418167	1.333373714900293E-4	0.39278700125500104	1.2822569482950785E-4	2.5587861427528085E-9	0.3896810655080613	-611.2875714715447	10995.174128415241	22165.01630493043	1053.4603172766256	560.0000530852061	427.7469921794248	6	2	41	17	11	0.1855743692972846	0.32404470453075546	0.3111757685958569	0.17920515757610347	
360000	-9886.614233527755	-9258.242466996815	-628.3717665309399	-9258.242466996815	290.23569102286535	3.5620434120966675	2.0277821651221235E-4	0.5082425418892936	2.0547208146641364E-4	7.823348454124046E-9	0.437025824341831	-582.6173409858432	7999.8351200101815	23697.196376214604	823.8817002880664	128.44587226299942	346.45345418466303	2	6	44	11	14	0.1855743692972846	0.32404470453075546	0.3111757685958569	0.17920515757610347	
370000	-9933.804977342059	-9274.361038299709	-659.4439390423511	-9274.361038299709	563.8622759457962	3.4054739045810454	1.3252325680028436E-4	0.5501757538655692	1.2522030953855144E-4	5.2904667579046716E-9	0.5598562344818224	-616.338468964103	4988.725251184023	9943.287235057034	1145.7362589017357	394.59528806638997	400.51642306875357	2	8	45	7	15	0.18971985178187303	0.32708948569896884	0.3039855049430551	0.17920515757610347	
380000	-9847.465564399248	-9248.956940076583	-598.508624322666	-9248.956940076583	287.3346888791654	3.7945765060551255	2.8559180112367496E-4	0.566173735346322	2.636795109278613E-4	2.8729993991559794E-8	0.6046129369470912	-556.1447055384413	3103.3983233410254	8339.139310095568	636.1229411928128	67.44081275948554	212.7443578820921	4	2	49	5	17	0.17457842665102552	0.3382698602207676	0.3079465555521038	0.17920515757610347	
390000	-9882.667869252053	-9257.314164586041	-625.3537046660111	-9257.314164586041	300.19416652103337	3.7945765060551255	2.1921438786002992E-4	0.4747907867350628	2.1246890259189467E-4	9.059839004076756E-9	0.451216920805959	-585.1080308263183	3413.7225570258547	5969.3815296389375	980.1578748070999	318.02122063687517	47.45919487500957	4	6	33	27	7	0.19289113774083205	0.3352897524223791	0.3019089694040569	0.16991014043273237	
400000	-9864.382622350739	-9261.718518547921	-602.6641038028181	-9261.718518547921	227.4067615947462	3.589931387113791	2.3425011972517512E-4	0.43693545209109397	2.12957324671135E-4	7.204123182028354E-9	0.3955519028772547	-564.0317034180845	6554.24181566289	746.4876203282244	940.4931184999414	318.7484285788858	24.752074778649785	8	26	11	24	8	0.19464239242796338	0.33353849773524774	0.3019089694040569	0.16991014043273237	
410000	-9909.88137874821	-9272.356421261467	-637.5249574867421	-9272.356421261467	252.79903029663797	3.6195997447745594	1.7262680024946624E-4	0.49181228921208847	1.6612854753155325E-4	5.485303942965423E-9	0.44272519464103227	-596.9915536296326	12622.02518779304	1063.3520137648716	928.6909142529289	437.3183257068712	37.99269974625231	12	22	17	18	8	0.19464239242796338	0.33353849773524774	0.3019089694040569	0.16991014043273237	
420000	-9879.500410401997	-9275.471920541842	-604.0284898601557	-9275.471920541842	187.59740465685408	3.6394883117451817	2.407887637553583E-4	0.47204938907468086	2.4483282503637527E-4	1.2434601335932773E-8	0.4882952522645176	-567.4078159747845	5182.995342935935	786.1320993562794	207.28109653289496	261.29567351847646	22.92660801205318	10	33	5	23	6	0.19464239242796338	0.3440368682733157	0.29800044911915313	0.16332029017956817	
430000	-9915.195414826154	-9272.237869550481	-642.957545275673	-9272.237869550481	291.7189144621757	3.639288524584117	1.6131757182026105E-4	0.431058322112794	1.6154141991315884E-4	5.374414601104238E-9	0.4572962454218726	-602.9373378960687	9002.529253911958	1985.9786510182867	466.04161754677375	455.9860518597833	219.21253786522269	11	23	17	20	6	0.18932031080752731	0.3265921473865977	0.32076725162630715	0.16332029017956817	
440000	-9920.83364956716	-9274.606614986882	-646.2270345802776	-9274.606614986882	254.93734929607984	3.7247252813678653	1.5088967126407042E-4	0.36794607792573314	1.5367662722423053E-4	3.5316680719412874E-9	0.3916988735559405	-605.7119316009235	11202.472701898387	1483.5482729013863	656.153001578484	677.003038429099	88.25108807960221	10	31	24	6	6	0.18118455690545485	0.3345657166886207	0.30979321892614753	0.17445650747977728	
450000	-9897.231910582257	-9280.000244143803	-617.2316664384542	-9280.000244143803	290.5134995152609	3.620263318329714	2.0571813027657636E-4	0.5033296270739386	2.113609259969533E-4	1.2561889086311357E-8	0.5481251979720271	-576.8141893196442	16307.17925933827	1517.3206516173366	412.9726890751476	283.6788600434801	193.37076281749302	5	24	34	4	10	0.18986330208128613	0.3345657166886207	0.30111447375031625	0.17445650747977728	
460000	-9911.907578120814	-9267.248140726717	-644.6594373940968	-9267.248140726717	403.84240726774493	3.9793601886769157	1.5332022316601136E-4	0.5821264731205914	1.5776640611303843E-4	1.0133906254512398E-8	0.6217778355119452	-603.7437173600455	8389.074691497248	2276.536213985495	570.8009248082345	490.0850423463668	253.1371398507517	8	21	21	11	16	0.19554990045508017	0.32887911831482664	0.30111447375031625	0.17445650747977728	
470000	-9936.941162770057	-9266.987456735871	-669.9537060341862	-9266.987456735871	763.8923835159999	4.247641124145694	1.1809316112939067E-4	0.620197742788917	1.1891658149078284E-4	5.43628113648472E-9	0.5906982430637336	-627.6219531237193	13459.72184707122	2079.9773985849242	856.1522589202451	238.4397413727394	409.40748683088924	9	27	31	9	1	0.18533371843181196	0.3422179102268466	0.3019164343225272	0.17053193701881456	
480000	-9917.667577483156	-9268.813323651058	-648.8542538320972	-9268.813323651058	353.97770903061627	3.552976003546862	1.448975415791234E-4	0.5373843931202404	1.709726845053769E-4	8.236102266495729E-9	0.5562396289201229	-610.1933422282208	4381.191692580893	2098.9112305607296	343.64063418351293	356.85038421001303	163.14216131974283	14	25	25	7	6	0.18533371843181196	0.3422179102268466	0.3019164343225272	0.17053193701881456	
490000	-9900.34550652585	-9271.235262071054	-629.1102444547964	-9271.235262071054	316.3490550382499	4.060724564683453	1.5983537348077096E-4	0.4428858490116806	1.7699912655569168E-4	6.119630438546549E-9	0.45398789975643045	-591.6295286083773	6627.766646128308	1174.548540351818	379.39341044904	187.36583202009274	81.75765886558811	10	30	29	6	2	0.1852292894732021	0.3422179102268466	0.30202086328113703	0.17053193701881456	
500000	-9917.201911684522	-9257.546663396128	-659.6552482883939	-9257.546663396128	384.9236132066952	3.889074976889603	1.306206195366865E-4	0.5076973184102698	1.4335740392174562E-4	5.78196171273148E-9	0.5461707987543587	-617.6624067930052	14568.96297609448	1485.8792175880599	362.7963122324125	503.8194299038999	641.8681251807167	9	35	21	11	1	0.18484567382294498	0.3414776659990735	0.3031447231591673	0.17053193701881456	
510000	-9858.430678371431	-9264.638827936944	-593.7918504344866	-9264.638827936944	172.99002134663584	3.889074976889603	3.045093105911221E-4	0.44500761494383667	3.128393443026354E-4	1.97510095857824E-8	0.4595876511874423	-556.2716235149583	3879.4007849724944	641.2528535546303	347.15018475350706	509.21999834680213	54.86932208555895	8	31	27	3	8	0.18484567382294498	0.3414776659990735	0.3031447231591673	0.17053193701881456	
520000	-9886.522449635495	-9266.258640772787	-620.2638088627075	-9266.258640772787	220.19938792276696	3.6120703986629956	2.111545110850057E-4	0.4699794729689946	2.049999834160472E-4	1.0284426866543186E-8	0.49687950377281054	-581.7690115438963	10591.294484277234	1062.7204651868283	352.5170750597431	272.5908069107534	39.46408418042017	9	32	19	10	7	0.18484567382294498	0.323896595346874	0.3207257938113668	0.17053193701881456	
530000	-9943.708369612135	-9268.22056476324	-675.4878048488961	-9268.22056476324	393.2460225435896	3.3909540792643265	1.0528300827402384E-4	0.5152348367981645	1.114614954666786E-4	3.069589069764931E-9	0.5286095665586116	-633.5180406909241	21218.162605712147	1800.575137322178	514.7068624541191	575.887905041914	117.86926009657945	9	39	5	17	7	0.18484567382294498	0.323896595346874	0.3207257938113668	0.17053193701881456	
540000	-9912.637845077244	-9252.776790231334	-659.8610548459102	-9252.776790231334	353.2507092695851	3.3909540792643265	1.2909008493165305E-4	0.42501719169974456	1.4081481572951205E-4	3.899031252274163E-9	0.4625008144085906	-616.9518966797564	35233.92243261631	2854.963812251796	839.8109606982031	522.1076192077638	49.51048523793752	6	35	5	25	6	0.18484567382294498	0.323896595346874	0.3207257938113668	0.17053193701881456	
550000	-9985.191677987257	-9265.87810348315	-719.3135745041071	-9265.87810348315	830.7969059230692	3.490422585158168	5.936670176512699E-5	0.3883381578860869	6.080661519154634E-5	6.207701583798992E-10	0.4249875517094025	-674.9657238990758	25454.9644013499	3626.009641945059	2036.0313646411844	991.0542517222748	325.7234985048889	8	30	7	24	8	0.18542675427626643	0.34808291792818497	0.29595839077673436	0.17053193701881456	
560000	-9936.991306336935	-9256.812470782095	-680.1788355548405	-9256.812470782095	466.70227336749394	3.490422585158168	9.115324669091489E-5	0.49743984794005675	9.777344909362698E-5	2.504727734735342E-9	0.5309152106792545	-635.4185538298641	15738.334568528167	2304.046257884574	4325.158114752977	818.2765977778403	141.19836028294827	11	20	7	30	9	0.17568157238830404	0.35253776359984956	0.293493993662717	0.17828667034912968	
570000	-9865.978105865332	-9258.373603924028	-607.6045019413026	-9258.373603924028	180.53652750520047	3.598480728779241	2.2674937732618914E-4	0.38221141383140234	2.404235957833811E-4	8.8863565398911E-9	0.4166734708419672	-569.9429801119364	4667.606156317691	685.4740653462277	228.28953046047738	500.7990485059776	38.14247502130395	14	25	6	25	7	0.17568157238830404	0.35253776359984956	0.293493993662717	0.17828667034912968	
580000	-9860.800128781997	-9266.634257428419	-594.165871353578	-9266.634257428419	130.9579313731191	3.8769344248782285	2.676809614752499E-4	0.4459248325177199	2.9604925576700344E-4	1.7624691817851793E-8	0.4739793491712768	-558.1068098495812	4096.869396112293	1311.4585346116603	303.3419098171753	158.17263270867548	35.949597462479204	12	30	5	23	7	0.17887383191897932	0.32437098069334963	0.3184685170385417	0.17828667034912968	
590000	-9909.00921828025	-9286.09627804645	-622.9129402337987	-9286.09627804645	206.96142057551845	3.7163224654989815	1.819547748649481E-4	0.45106630910710455	1.9733491041854854E-4	7.254438315120712E-9	0.44404875586297654	-586.3236139835094	6654.363169418333	1145.7053981046522	271.8329586501699	139.0769211105322	48.02233871135833	12	39	12	11	3	0.18378211091648794	0.32437098069334963	0.3135602380410331	0.17828667034912968	
600000	-9907.05980454238	-9282.424456201908	-624.6353483404711	-9282.424456201908	223.93793851635044	3.7172798015689055	1.806879450390447E-4	0.4511182935912572	1.966076564550283E-4	8.14111361179051E-9	0.46986818088970866	-583.532109874596	9597.35064142921	869.7504832655461	1237.7126541876687	537.9456499243698	272.2157499902396	10	25	10	16	16	0.17890192731807036	0.3253393610060351	0.3307424209362146	0.1650162907396803	
610000	-9873.172470315838	-9270.373966274525	-602.7985040413124	-9270.373966274525	249.73983179499274	3.7172798015689055	2.7294672887499935E-4	0.593521668774327	2.474716857236402E-4	2.2185177590734442E-8	0.5942250233455754	-564.9723035721697	5336.0003386599465	1040.6648717275518	269.9489894370788	283.29887271785816	94.30860120239161	11	26	3	22	15	0.17890192731807036	0.324116816328276	0.3179503589977296	0.1790308973559244	
620000	-9886.75504143863	-9269.326347094171	-617.428694344458	-9269.326347094171	260.04061371868	3.8665507237688668	2.3950333512069998E-4	0.48635278867368525	2.331805099938227E-4	1.2174412614415402E-8	0.47958865984506943	-578.9950344791841	5320.476962952695	1165.7133830503246	1081.6535370200293	189.1406443277463	67.1989631879669	12	12	22	17	14	0.1794111896592868	0.324116816328276	0.3174410966565132	0.1790308973559244	
630000	-9874.06324409361	-9275.431462523977	-598.6317815696332	-9275.431462523977	181.7449150333424	3.8665507237688668	2.8636804493680754E-4	0.5534837429352297	2.845906401962213E-4	2.8281016594620473E-8	0.5744852611425169	-559.0396163480996	8342.229203699464	2266.724136904837	615.5071764616785	252.71385337265482	89.96413395811975	13	2	36	12	14	0.18431998016941295	0.324116816328276	0.3130840675158112	0.17847913598650023	
640000	-9852.064869369367	-9272.541961607281	-579.5229077620857	-9272.541961607281	172.6909854472974	3.690468505942195	3.186869377085971E-4	0.5419788936595947	3.17052759425965E-4	2.5669948987801317E-8	0.5181265832844438	-540.0685517071536	1048.4660179937482	3989.5106051183266	801.4761622140811	259.93403009135454	59.37542305305204	4	5	35	19	14	0.18431998016941295	0.3327469332655742	0.304453950578513	0.17847913598650023	
650000	-9862.865862166647	-9287.683655623487	-575.1822065431597	-9287.683655623487	169.73029095531055	3.690468505942195	3.280167886605957E-4	0.4962543715024498	3.4778707540041384E-4	2.729802640126488E-8	0.5028095359861608	-536.454359369897	2504.1224086277307	3985.8636957039676	599.3096460526665	279.07228070023945	73.70973357395337	4	9	20	29	15	0.19429737418006046	0.3327469332655742	0.2944765565678655	0.17847913598650023	
660000	-9925.687260245102	-9288.166860689664	-637.5203995554391	-9288.166860689664	239.9256904403244	3.690468505942195	1.8120175285245166E-4	0.35089694106722136	1.8740535662248385E-4	5.502851332495784E-9	0.4027745317913933	-597.615232973774	4446.194550472923	1360.7287079293394	2167.541571438353	415.4293236114969	142.0103615790739	18	6	14	30	9	0.1912667528443347	0.3428000057173331	0.3069111578695304	0.15902208356880218	
670000	-9883.080835131625	-9271.293515656338	-611.7873194752871	-9271.293515656338	163.9972700749415	3.690468505942195	2.518256452102616E-4	0.4274578818489479	2.644723266248173E-4	1.3988330795024264E-8	0.45277160986038734	-573.7604438580335	4403.82316420752	1542.0321209691188	1025.6070497947337	244.50332142203203	44.41270227309427	15	5	29	19	9	0.18273589295969414	0.31542331700413023	0.3295351926277871	0.1723055974083889	
680000	-9860.264472274219	-9264.73298008647	-595.5314921877489	-9264.73298008647	159.4468876332383	3.6352935880502244	2.575855757292269E-4	0.5036797016943124	2.9902970771732227E-4	2.2304502263834418E-8	0.5277284377024716	-557.4426821502614	3688.7742212833414	1545.483005501696	769.4814060003381	347.0808147898758	55.964407956431096	14	2	26	22	13	0.18273589295969414	0.31542331700413023	0.31468875479489145	0.18715203524128451	
690000	-9864.384450038326	-9269.56331860163	-594.8211314366961	-9269.56331860163	178.2044897052547	4.136328050618896	2.4497009527310007E-4	0.4664390559425303	2.7029945251130165E-4	1.718463606837972E-8	0.5069632891271465	-552.7201616816909	1827.458425904638	7796.083713970327	592.8984694728257	470.46356861587793	57.904743618741335	5	5	39	13	15	0.18273589295969414	0.31542331700413023	0.31468875479489145	0.18715203524128451	
700000	-9901.748133997258	-9260.676580186186	-641.0715538110735	-9260.676580186186	345.1168914241838	3.6170702031607886	1.4874685646869726E-4	0.5599166761243549	1.5577390303872683E-4	7.387457791412152E-9	0.5817578834611214	-597.5676676363664	5412.589723427431	12008.307294773269	1229.9926574521264	558.2774867235603	121.60621007803194	4	5	42	13	13	0.18273589295969414	0.33569092759600816	0.2944211442030135	0.18715203524128451	
710000	-9836.87797533166	-9244.231601447676	-592.6463738839826	-9244.231601447676	193.0059002202836	3.6465201528853544	2.8573805226060395E-4	0.8254319703920386	2.9361798412427185E-4	5.303945846630317E-8	0.7983810063332959	-551.1778613829937	5880.870895275388	6421.465133738743	1306.2896794965857	193.68660025829084	17.16279903223026	3	8	30	29	7	0.1961405349710853	0.33229861725967913	0.2944211442030135	0.17713970356622238	
720000	-9899.691917793476	-9261.539722592704	-638.1521952007722	-9261.539722592704	271.2595427570772	3.369304962095051	1.5756602012222018E-4	0.7135643393626766	1.5464584251024025E-4	9.983462360894683E-9	0.6745726013200462	-595.3112988455051	20056.84094785091	3627.190885129525	934.2136168854162	434.79621502111354	42.07381458538674	9	10	20	29	9	0.20605204172011116	0.3377871845699771	0.28893257689271556	0.16722819681719653	
730000	-9894.76042964447	-9266.738836803597	-628.0215928408734	-9266.738836803597	251.80547168544135	4.220194096445878	1.6528106216283936E-4	0.6155498531653095	1.8081128841843875E-4	1.195884915329155E-8	0.6230234634332972	-588.2474932651794	6345.807347970115	1475.1281574611378	1103.821154951481	316.5651227866898	22.277823910725974	14	20	6	29	8	0.20605204172011116	0.3377871845699771	0.28893257689271556	0.16722819681719653	
740000	-9876.082908490607	-9238.655409338524	-637.4274991520841	-9238.655409338524	337.2069890232729	4.048872841116683	1.0806089552590318E-4	0.6539915581709274	1.1556337090160455E-4	5.4060188000058365E-9	0.633367086583942	-592.7021167952507	13370.369751184768	1092.1147145630955	3626.290362879843	354.65639219958024	78.15650631492173	9	20	8	32	8	0.1904955103572094	0.35334371593287883	0.28893257689271556	0.16722819681719653	
750000	-9938.381356093838	-9268.16852977062	-670.2128263232178	-9268.16852977062	461.3443959005283	3.6304248512707233	8.353983069193279E-5	0.47170988873324216	8.909707502612693E-5	2.030350267157296E-9	0.5104722538372248	-625.3326699690923	27789.152004490028	1471.2225861804807	3453.2104368099453	434.911051600158	84.17976810776885	8	11	21	32	5	0.18963739283008374	0.34233714623560463	0.28914126891299696	0.178884192021315	
760000	-9989.410839204591	-9269.108527930839	-720.3023112737525	-9269.108527930839	772.8595482589814	3.393532439384925	5.015030023655368E-5	0.5693323040293601	5.3797393516611075E-5	1.136444720622432E-9	0.627999702672306	-675.0792975003005	24191.125743467746	2645.500186895191	3389.1518108596424	841.770129554669	175.79969321812402	11	10	26	22	8	0.18963739283008374	0.34233714623560463	0.3044957974432002	0.16352966349111175	
770000	-10059.769811455808	-9238.645816382836	-821.1239950729723	-9238.645816382836	2783.421713373747	3.7072770723676287	1.679103346050536E-5	0.5368846015632234	1.8086122149513326E-5	9.934509791647934E-11	0.5700377813372824	-767.5397646726732	141583.00327431643	27951.225221733814	12737.568573905173	5278.961065326912	519.8025629851652	12	2	28	26	9	0.18963739283008374	0.3380670728360075	0.29847005911587315	0.17382547521803593	
780000	-10015.815726522387	-9271.608365981634	-744.2073605407527	-9271.608365981634	841.0069582537175	3.898288386655207	4.208066749158898E-5	0.49262835260651944	4.5656457053139853E-5	5.559757151285375E-10	0.5516316570933434	-696.6838973280073	30151.055665893302	12079.628140291445	4229.280894688843	1927.1844107479517	68.93315124242132	8	4	27	29	9	0.19396717147314288	0.3425571380806686	0.28965021522815293	0.17382547521803593	
790000	-10014.214456843347	-9265.845102098632	-748.3693547447156	-9265.845102098632	1133.3121627745143	3.7201744481830366	3.913461191524095E-5	0.45884862761344314	4.1458167185798776E-5	4.16875286573419E-10	0.4993065030059455	-700.4063916092069	44652.262870408435	6762.920812963932	5409.219820930011	1902.0820872188513	225.4304390313675	11	8	20	29	9	0.19396717147314288	0.32063404787417504	0.3115733054346465	0.17382547521803593	
800000	-9981.853319203945	-9268.78709005255	-713.0662291513953	-9268.78709005255	738.1940166120428	3.7201744481830366	6.440235932877481E-5	0.4238291905734094	6.54934170821032E-5	7.038738875848562E-10	0.410444065490849	-667.0822937631037	37532.52744142259	2208.267700249131	3801.3529943200224	892.7557169943689	117.25583058163892	10	16	17	25	9	0.19396717147314288	0.32063404787417504	0.3115733054346465	0.17382547521803593	
810000	-9914.556913605718	-9263.753389504853	-650.8035241008664	-9263.753389504853	345.7371726877568	3.6007620541009686	1.4332603385648412E-4	0.4934982894334347	1.4466193394363448E-4	3.818337054880043E-9	0.43005822259497917	-610.2258442022439	12866.299322319997	1113.3390999643707	937.7907603273923	364.91609736241935	119.99347455801764	11	15	23	19	9	0.18300286773299396	0.32465201967174057	0.32469025241139743	0.16765486018386846	
820000	-9904.895312469082	-9272.508973726208	-632.3863387428742	-9272.508973726208	222.98221424036618	4.195566029594116	1.8113604371424095E-4	0.5425572566613188	1.860970914037714E-4	9.895393167415752E-9	0.5409822996597249	-594.8551572228126	5707.681799080752	1660.9910245477304	135.82853124205405	193.12197108287776	46.305127375686	19	29	12	10	7	0.19139582816671433	0.32465201967174057	0.32469025241139743	0.1592618997501481	
830000	-9919.873136775423	-9254.637860250548	-665.2352765248745	-9254.637860250548	348.08720415365275	3.6769071933959445	1.1816900279310693E-4	0.5073173408612195	1.2127147067763752E-4	3.093360130723689E-9	0.4818994823241272	-623.6002959395819	19745.291764044126	2003.7185748250206	307.2296284065366	396.3714483044708	267.3185835800799	8	40	3	19	7	0.19220741313686404	0.32384043470159085	0.32469025241139743	0.1592618997501481	
840000	-10011.055774350878	-9268.62569247338	-742.4300818774973	-9268.62569247338	1021.510499540338	3.485354275955221	5.07161595574984E-5	0.43052643119499434	5.03801291481288E-5	4.015245219082293E-10	0.4161553976107462	-697.9976003247828	40089.799587586705	4455.892579500797	927.8042862952223	793.8719838304035	131.77888189692837	9	44	3	18	3	0.19220741313686404	0.32384043470159085	0.32469025241139743	0.1592618997501481	
850000	-9967.226569097164	-9257.064561344989	-710.1620077521746	-9257.064561344989	582.3232104981989	3.485354275955221	6.68573233940872E-5	0.5588134170382091	6.444321235456105E-5	1.1168465349694788E-9	0.5108403677758199	-666.3814774370462	27993.13048942149	3889.8610998830836	1337.4750256272034	539.4908056515843	119.58513788345897	8	30	6	28	5	0.1844261720719725	0.32384043470159085	0.32469025241139743	0.16704314081503963	
860000	-10018.94169802274	-9265.617246316498	-753.3244517062417	-9265.617246316498	1046.0047198744162	3.5023381514221787	3.659433025758923E-5	0.5053202543894747	3.7213966980076866E-5	3.183635968215829E-10	0.48493887332742863	-704.7700976206744	110575.65079548447	6658.537734043052	2523.1711048778684	1303.4960470778078	397.19670809840227	6	35	4	24	8	0.17416887152959099	0.32384043470159085	0.334947552953779	0.16704314081503963	
870000	-10032.32518761439	-9266.529475456358	-765.7957121580309	-9266.529475456358	1138.2500217938818	3.5023381514221787	3.2004586779174526E-5	0.6110318222117834	3.537865673396694E-5	4.933026706987373E-10	0.6401898531347806	-716.9784360522076	80004.58987426189	5241.723210152084	3927.125213840119	976.859714211148	809.0605773847791	6	35	10	14	12	0.17416887152959099	0.32703930848593366	0.334947552953779	0.1638442670306968	
880000	-10101.152075335605	-9255.961490733833	-845.190584601773	-9255.961490733833	2847.5605172924193	3.937859880874224	1.3349036441892829E-5	0.5829455698776222	1.3970096910633617E-5	6.552932945257013E-11	0.597952269147172	-791.9044165716323	133527.43897734233	16225.759792436913	7948.591983280569	6600.72797085626	681.7798591566268	6	36	3	24	8	0.17891970496251866	0.32228847505300595	0.3209617501988379	0.1778300697856379	
890000	-10133.060975064027	-9275.019680725327	-858.0412943386997	-9275.019680725327	3698.381688850576	3.934515076173097	1.1094886817719942E-5	0.5593864981401613	1.075946739563698E-5	3.744861322935234E-11	0.5648078113181233	-805.2366950090938	200572.3372090147	26477.994256814793	6479.062945416053	1383.3890863212944	1409.2017879892417	7	34	27	6	3	0.17891970496251866	0.33042789060811795	0.3043374744589149	0.18631492997044885	
900000	-10124.531849854375	-9268.255239299295	-856.2766105550807	-9268.255239299295	3790.206461498628	3.934515076173097	1.2182314105479146E-5	0.6109023963607112	1.1861707117693537E-5	5.594947648643394E-11	0.6141219626359624	-801.4024264533202	154921.33678666694	21786.987843713996	7155.294986186293	554.3687132527378	2485.3384359126953	11	31	26	6	3	0.1783569766197937	0.33042789060811795	0.32029551606147244	0.1709196167106163	
910000	-10111.517670621988	-9259.27990850637	-852.2377621156178	-9259.27990850637	4392.709504609738	3.46800328585158	1.214061298283803E-5	0.540663708627407	1.1811476761381368E-5	4.118744363067709E-11	0.5393592625581833	-801.3556823115285	121042.11698614733	16451.65719581051	5969.652005495889	825.151890098534	1113.6370137502865	7	44	19	5	2	0.1701259157806515	0.34101201249562857	0.317942455013104	0.1709196167106163	
920000	-10118.446675927096	-9282.142305914585	-836.3043700125115	-9282.142305914585	3108.053294945301	3.3934258223730307	1.5083803999561276E-5	0.47789126367349705	1.5716589200110356E-5	6.36828887313946E-11	0.5140811538053777	-788.5029449959105	58885.430240877635	14499.244053311992	5248.77982456505	604.161227567192	263.7941272143798	17	30	22	3	5	0.1701259157806515	0.3565224662502162	0.3024320012585163	0.1709196167106163	
930000	-10111.673074009206	-9271.467636139278	-840.2054378699286	-9271.467636139278	2942.5984914698383	3.8161159418030546	1.4260323765742839E-5	0.47097129837901586	1.4453551179993247E-5	4.607316672159968E-11	0.4850174938941455	-790.2138617765378	84226.90543534025	16210.142201739878	4460.937580714301	1445.1099123352783	1312.2129602188186	12	36	20	5	4	0.18077515038008954	0.3565224662502162	0.3024320012585163	0.16027038211117828	
940000	-10001.892742001983	-9263.723505816612	-738.1692361853707	-9263.723505816612	667.2190147252634	3.8161159418030546	5.6875262996478565E-5	0.508635709475099	5.6943581881938446E-5	8.114062516247687E-10	0.5132477467501274	-689.0986883199226	93576.34558168269	5921.817024870431	1142.324470778286	2297.011217910502	167.4409733736271	5	36	21	5	10	0.18460109405787878	0.34638103167155165	0.3024320012585163	0.16658587301205366	
950000	-10032.152781084582	-9266.874692963242	-765.2780881213396	-9266.874692963242	990.0910677049833	3.9688757921718065	3.534605212850456E-5	0.5785900387732169	3.571212971521158E-5	4.4211294490555053E-10	0.579588366501801	-717.6878148693847	34194.017002542976	7655.471722697361	1619.6575091034692	2312.66181799266	245.77557176328685	12	35	14	7	9	0.18460109405787878	0.35447424650149306	0.2954887490409654	0.16543591039966318	
960000	-9926.71720409716	-9272.41283449978	-654.3043695973795	-9272.41283449978	326.10929749857496	3.9688757921718065	1.3569763943692704E-4	0.5425187141554675	1.3577940698923375E-4	5.995401728927746E-9	0.5601727302243323	-612.6124471535018	17789.474144226057	2067.7018716852926	599.8456937992644	500.53922537410807	47.14593522054146	6	41	3	20	7	0.16760254869514787	0.3601099781381989	0.3011268236688089	0.17116064949784476	
970000	-9909.531895593258	-9245.398707754412	-664.133187838847	-9245.398707754412	376.13472022245685	4.132814628320851	1.1631716072530808E-4	0.550535510419808	1.2207828824175167E-4	4.9446196845792335E-9	0.5750898464285393	-622.5559160837787	10583.673528446901	2434.0352578479483	651.6121316696609	688.7158258723193	41.802817581110645	8	34	21	8	6	0.1870070521640382	0.32594498227166546	0.3011268236688089	0.1859211418954879	
980000	-9916.889022062709	-9275.281554596097	-641.607467466612	-9275.281554596097	273.6845811515309	3.731378249648403	1.5718974983047732E-4	0.4564690877704642	1.649208530682704E-4	6.773622675396388E-9	0.49492207120928094	-600.9744615182908	9988.937770280172	2596.599884224794	767.2414071361538	515.9191684235045	40.5297622000567	8	17	22	22	8	0.18269427453866877	0.3313665553704914	0.2995040921370459	0.18643507795379438	
990000	-9921.725668645407	-9258.063270364642	-663.6623982807655	-9258.063270364642	475.4774992375283	3.731378249648403	1.3277278305209007E-4	0.5904518085446178	1.2916474349027813E-4	6.69173862088579E-9	0.6513272819705758	-622.6682043609464	7073.998044183117	1391.1646586541722	1346.3516109378768	582.1974414016587	135.2827634750447	11	16	25	17	8	0.1852045787900777	0.322909312320807	0.325642925665117	0.16624318322399873	
1000000	-9915.821646118146	-9258.859025409152	-656.9626207089933	-9258.859025409152	389.3743061065235	4.133691538769953	1.3013123910862707E-4	0.5445640007957544	1.2380920809740157E-4	4.6646292700139766E-9	0.5713141516962384	-614.254780478348	14887.369640104514	1277.3889435598514	1177.3607971051192	882.5322885689285	116.4811459461022	7	21	17	24	8	0.1814682402580617	0.322909312320807	0.329379264197133	0.16624318322399873	
1010000	-9880.297496921168	-9258.502813377943	-621.7946835432253	-9258.502813377943	254.78852543186312	3.9647038220949917	1.8606334065513364E-4	0.5278518287471005	1.800510783339596E-4	7.571141877248491E-9	0.49479447133266113	-583.4844267535785	10082.844587044023	872.8842169482209	324.73181332675784	173.61618791081483	118.55245485338958	10	44	14	1	8	0.19456168898178136	0.32059344548439916	0.3117020369206645	0.1731428286131554	
1020000	-9908.764804103506	-9274.965583600795	-633.7992205027122	-9274.965583600795	294.3574157586111	3.824084802715314	1.5210698682003448E-4	0.5173843502949497	1.6664306208233047E-4	6.727583937808514E-9	0.5219050711548753	-594.1036682497739	9696.759756503538	1333.7220855053354	680.3609097220922	342.2601131970902	77.86949568155934	11	35	11	12	8	0.1755550368617268	0.3383582629951953	0.312943871529923	0.1731428286131554	
1030000	-9898.73991804315	-9251.89980835348	-646.8401096896692	-9251.89980835348	409.8284638924094	3.443131067898453	1.4524851182209106E-4	0.563330163946416	1.4711540716179076E-4	5.509149852566874E-9	0.5348640999600788	-606.6640312492589	11226.2474854451	1295.2706487245432	758.1692115110855	347.46650907905934	96.44183073588238	9	28	10	23	7	0.17413104330952886	0.34128848833965975	0.312943871529923	0.17163659682088883	
1040000	-9866.116326538902	-9261.660693896058	-604.455632642844	-9261.660693896058	266.4720213124728	3.8098809589565295	2.3909779214307254E-4	0.5081896364080891	2.373341810229324E-4	1.5497598162226832E-8	0.5106571113475575	-566.9709441184559	9253.87712681928	708.7552352995845	299.0217384265884	181.35097650014225	51.18229831722872	10	34	17	8	8	0.19412280458606793	0.35279725144416535	0.2929521102533839	0.16012783371638328	
1050000	-9913.952466061352	-9262.986911511858	-650.9655545494941	-9262.986911511858	371.3546211409653	3.8098809589565295	1.2490451028082214E-4	0.48682678338861435	1.1837372085122214E-4	3.773333715524796E-9	0.5122402240576901	-609.8986470762444	14037.875715771926	1176.3212680916747	577.8188918594481	643.371005291319	58.914785284305076	8	33	16	13	7	0.19412280458606793	0.31985550395480233	0.32589385774274693	0.16012783371638328	
1060000	-9916.466332453921	-9261.379816066768	-655.086516387154	-9261.379816066768	366.7047666083091	3.709500152210193	9.31439857038809E-5	0.4911353222006374	9.838400629244944E-5	2.3524242229044667E-9	0.5045818212941616	-609.5626594833539	31250.968764693556	1309.9421979447354	3186.5483822842375	692.1356850242134	50.87214717471989	5	41	2	20	9	0.19412280458606793	0.31985550395480233	0.32589385774274693	0.16012783371638328	
1070000	-9855.969834004536	-9254.866578918532	-601.1032550860031	-9254.866578918532	251.50617612345647	4.139226673650752	2.0001633827867706E-4	0.4679656773729933	2.1593724745576953E-4	1.2181860974305654E-8	0.5300584327823638	-560.9873172158029	19599.06167145122	721.3490528719624	498.91455073610297	255.47769965869838	113.70981356887042	5	43	7	13	9	0.19161188813754176	0.3284866402146143	0.31057506405238827	0.16932640759545606	
1080000	-9857.095674974917	-9270.620139944858	-586.4755350300586	-9270.620139944858	183.13359033404015	3.419029940998249	2.4048007706404961E-4	0.5324921838561322	2.4972393851962197E-4	2.2147192414727545E-8	0.614642974136692	-545.6079116390107	23540.469761500706	897.4954528938199	50.593107430081716	202.78418466302347	55.110513704879764	5	34	2	31	5	0.19161188813754176	0.3284866402146143	0.31057506405238827	0.16932640759545606	
1090000	-9896.685929537838	-9273.389907830575	-623.2960217072635	-9273.389907830575	230.70426332346534	4.035853796348858	2.0560619995499692E-4	0.5940229489257913	2.133532183097875E-4	1.4561692237000645E-8	0.5855470882936764	-582.7916961428059	5551.186441508565	2248.013217605205	1160.5785847529316	202.18011964313757	272.24524469443105	7	18	17	29	6	0.18290815322491064	0.3284866402146143	0.31057506405238827	0.17803014250808719	
1100000	-9914.404452932587	-9271.925949317356	-642.4785036152318	-9271.925949317356	279.50518240793724	3.717818792787416	1.2065374484587341E-4	0.5646926034584492	1.2407609904118116E-4	4.1867957355518835E-9	0.5462754005276239	-599.753635268766	26260.403578501446	2497.345620059828	992.9162001437155	441.83238612795384	38.274979721675045	5	27	9	30	6	0.19395174259673761	0.3385796642927098	0.3115422576983608	0.15592633541219222	
1110000	-9980.389700815687	-9267.17146197514	-713.2182388405473	-9267.17146197514	546.6790196535328	3.717818792787416	6.605685243084799E-5	0.7942384110758895	6.610720888660793E-5	2.6166822223669786E-9	0.7991531988512518	-667.5329439084447	37399.20237541746	3045.4847504744025	1181.4785128547583	978.9208402038199	52.55548999345226	7	24	7	32	7	0.1762483482036279	0.3385796642927098	0.3083748802384458	0.176797107265217	
1120000	-9936.603417206481	-9266.944667984937	-669.6587492215446	-9266.944667984937	285.54560654664954	3.717818792787416	1.2828125016757695E-4	0.627677673946755	1.2930594983602575E-4	6.105049528847697E-9	0.6093056172625039	-625.6097403147795	20057.05589539968	3485.496532502678	1575.392173000255	854.1061604459298	44.203149080888245	9	24	2	37	5	0.1739102328754541	0.3385796642927098	0.3107129955666196	0.176797107265217	
1130000	-9891.363619639953	-9253.659489257607	-637.7041303823466	-9253.659489257607	247.55315713559497	3.6800203643401694	1.6635312754017452E-4	0.6519554871735128	1.5424559762820074E-4	8.437185100401359E-9	0.5925479965039018	-596.730658909229	9525.943287566148	3809.5833737204994	497.87535265408997	402.7891159268847	15.897813835548845	12	16	6	38	5	0.1739102328754541	0.3385796642927098	0.3060676194918642	0.18144248333997237	
1140000	-9931.08454414423	-9266.502662116445	-664.5818820277858	-9266.502662116445	378.37582166144665	3.7103946709713376	1.0422110359363141E-4	0.567956659453443	1.0538308019384502E-4	3.4567337861847875E-9	0.5645445127114563	-623.6403242983714	9297.937155095868	515.094351346234	591.5133467627893	825.0115536842021	150.4412575016457	23	5	12	29	8	0.1739102328754541	0.3385796642927098	0.3157580830435478	0.17175201978828877	
1150000	-9922.286286588655	-9270.764571204758	-651.5217153838969	-9270.764571204758	329.4746861493832	3.600821914620993	1.1582432939275204E-4	0.4701663004280179	1.1955904079273547E-4	2.8962202185818244E-9	0.46389900258705025	-610.9269845171575	12452.11631580955	779.1790493233613	623.900342601984	660.3845870042665	41.05005880242304	15	22	8	25	7	0.16902750457952506	0.34346239258863887	0.3157580830435478	0.17175201978828877	
1160000	-9887.35281859818	-9263.492522668583	-623.8602959295961	-9263.492522668583	348.89522459594565	3.7666603412441364	1.683333749891237E-4	0.5773451998442479	1.5816797826377247E-4	9.375397802719875E-9	0.6034714612097825	-583.9443711440791	10759.305482233814	723.6847528124271	346.21402749749444	492.672334980367	76.60762517146944	11	34	8	17	7	0.18104427230477227	0.3314456248633917	0.3157580830435478	0.17175201978828877	
1170000	-9883.300330335374	-9252.299881746578	-631.0004485887974	-9252.299881746578	391.04350364226946	3.9228037719095905	1.8249147201660995E-4	0.7189438036424932	1.5427596864910613E-4	1.6454030457345986E-8	0.7774392371839949	-590.3845901219449	13958.116828214388	865.3320968462616	456.2246348951686	275.77868873253595	196.91061207186394	6	40	8	9	14	0.18305292564875758	0.3314456248633917	0.3157580830435478	0.16974336644430346	
1180000	-9919.222548508445	-9297.025796095004	-622.1967524134408	-9297.025796095004	279.96124194653123	3.9228037719095905	1.8027384277279415E-4	0.49667255176749187	1.8355971247902036E-4	6.266079873615624E-9	0.4557814765481721	-582.2505606193724	10662.108376028233	1047.8447977168003	356.37151026524555	476.20651423427137	125.6300545342163	7	34	24	1	11	0.18305292564875758	0.3314456248633917	0.3157580830435478	0.16974336644430346	
1190000	-9840.57511495262	-9256.765929783101	-583.8091851695192	-9256.765929783101	142.3509843611298	4.033807558787218	2.7504854164758455E-4	0.4816673184891535	2.723074303751384E-4	1.59928997437858E-8	0.4761791454382769	-548.5182556455168	4000.8232898903702	472.73870463172113	242.7573861745268	177.918776988862	28.84042607188797	13	44	13	1	6	0.18188387671853948	0.3314456248633917	0.31692713197376593	0.16974336644430346	
1200000	-9844.007320291592	-9260.612327181447	-583.3949931101444	-9260.612327181447	139.6718760885111	3.8870071887590085	2.925930808087941E-4	0.4742876147079653	2.8786425442078314E-4	1.8126468417066943E-8	0.4628125923612636	-546.7217946681576	7104.366222281273	435.6413869190585	428.77510807243465	146.62589402512378	22.247675881462467	11	48	10	4	4	0.17697690077622918	0.3427276335809422	0.31267534799602154	0.16762011764680762	
1210000	-9870.67848439591	-9251.694814118293	-618.9836702776183	-9251.694814118293	257.3578047429222	3.4864343610078787	1.8481142889278086E-4	0.5211371111029797	1.9615502231855049E-4	9.997583326254677E-9	0.5203660079995993	-581.9678340380597	5664.577287073733	657.9711810673139	438.06696484008995	202.71310990859305	60.063631396854845	12	41	15	1	8	0.1858348434890984	0.3427276335809422	0.3038174052831523	0.16762011764680762	
1220000	-9975.370693074852	-9283.921798676412	-691.4488943984395	-9283.921798676412	600.2904827443782	3.4864343610078787	8.326796011141218E-5	0.4750164936260966	8.506555337472285E-5	1.971448488261202E-9	0.5096646430923623	-648.6595406592782	11407.087006478845	1986.522480093315	2472.6079243336085	713.4844262753014	197.2950745777913	12	21	18	17	9	0.18483181353373093	0.32799750019428336	0.3048204352385198	0.18235025103346647	
1230000	-9917.809177064802	-9258.100211513298	-659.7089655515041	-9258.100211513298	397.5370565931069	4.047352670264698	1.2263368776581072E-4	0.516729840930116	1.3100058776233513E-4	4.689062034106625E-9	0.5280111966936609	-620.1353828637282	6878.00453359333	1079.9236971087407	683.1922933010429	418.6666742318851	200.24684632715488	16	15	22	18	6	0.191188687093528	0.33823390583453783	0.3048204352385198	0.16575697183341495	
1240000	-9914.267652445747	-9263.862394354257	-650.4052580914899	-9263.862394354257	362.08030324129606	3.278926954701606	1.4745693089468856E-4	0.6570286579250136	1.4379800863266432E-4	9.724412077201263E-9	0.6630465514991197	-610.4766111460209	5802.795734883411	1188.182052410623	1088.0794888232685	480.6437723395683	41.624249752221814	19	25	9	17	7	0.18100339961304537	0.34783151102463156	0.306878848701095	0.16428624066122866	
1250000	-9956.72031073758	-9276.541653653543	-680.1786570840376	-9276.541653653543	548.2665966388022	4.034154386203786	8.331906506321485E-5	0.4985869224617498	8.50457291996242E-5	1.6217334553233823E-9	0.5025804569736592	-637.1873221301621	16650.921617348064	1185.37339046435	263.4677533946617	864.2238215729933	137.8964986814372	17	45	2	5	8	0.18100339961304537	0.34783151102463156	0.306878848701095	0.16428624066122866	
1260000	-9981.85208142709	-9257.56041918979	-724.2916622373015	-9257.56041918979	838.3698364087733	4.290665631319887	5.750006764083402E-5	0.5943477358731057	5.649811095226567E-5	1.1276717183475753E-9	0.5806646748260568	-681.9962699840748	15625.781828975942	1967.0943676513855	1358.0295151541377	293.40841612536485	192.43743773727792	18	44	8	3	4	0.18100339961304537	0.34783151102463156	0.306878848701095	0.16428624066122866	
1270000	-9999.201723300393	-9262.541451119412	-736.6602721809812	-9262.541451119412	1004.7416978954263	3.806743029206421	4.3999548313800414E-5	0.49482579270833843	4.3340702854006E-5	4.610682604080642E-10	0.4906330085530867	-693.876624218796	21966.6586854797	2009.366338966639	1297.5780195162374	493.8831959092108	185.6643919126737	19	40	14	3	1	0.18100339961304537	0.3532875850285364	0.306878848701095	0.15883016665732383	
1280000	-10018.626736644595	-9263.600669626378	-755.0260670182173	-9263.600669626378	1022.3324012218859	3.806743029206421	3.0296592068053336E-5	0.47555784591504185	3.20890056256556E-5	2.6483222311571047E-10	0.50583829149879	-712.0539890912985	63202.69075349101	3120.6392123428673	723.8829508400995	189.45361800758903	37.09751964507118	18	46	5	7	1	0.18100339961304537	0.3532875850285364	0.306878848701095	0.15883016665732383	
1290000	-9992.837013172815	-9259.332783596945	-733.5042295758706	-9259.332783596945	749.1785053777835	3.544861996118109	4.814558876389693E-5	0.5440437719628604	4.795153117433434E-5	7.999365853525505E-10	0.5716316530086695	-689.4469141302438	32029.90374946531	1943.1634160172275	1130.0592014440763	799.2661820774929	212.98607507451405	21	40	4	3	9	0.17768847302882976	0.356602511612752	0.297160262728355	0.1685487526300638	
1300000	-9973.583475427415	-9259.802426926317	-713.781048501097	-9259.802426926317	571.1144782764616	3.324011296551019	6.495383829213101E-5	0.5172966369972982	6.814255729833938E-5	1.053245044715286E-9	0.49422740454076963	-671.879465573205	12893.886424031687	1787.1813164945233	1352.1269104344512	663.909901166198	100.1763812479003	24	35	4	8	6	0.17768847302882976	0.356602511612752	0.297160262728355	0.1685487526300638	
1310000	-9979.276645131555	-9276.752182223565	-702.5244629079891	-9276.752182223565	492.79957831586813	3.324011296551019	8.487649773393995E-5	0.5069821141255721	8.109386725013831E-5	1.8078227493365024E-9	0.5192335856154385	-658.5690822831041	15176.46098425251	1604.9706447368644	2626.632781738505	1047.5607909332386	154.4837159667975	19	42	2	5	9	0.17612586760923346	0.3290703893669798	0.3262549903937235	0.1685487526300638	
1320000	-9980.627736260081	-9265.342222472265	-715.2855137878166	-9265.342222472265	613.4024057037068	3.4593044128810915	5.9788151314755204E-5	0.48052247429221134	6.000292133402322E-5	7.359279986983049E-10	0.47033609861879305	-672.8066925798017	32408.61577751716	1843.4389819632393	497.36407500343574	456.8100244946232	207.1758112034229	17	53	1	1	5	0.1978604470742412	0.3233971465738826	0.3038200648365815	0.1749223415152953	
1330000	-9949.625763899527	-9262.453299709532	-687.1724641899937	-9262.453299709532	532.6406764478161	3.5198335176755897	8.68250841444948E-5	0.6659512355116225	8.071654335135493E-5	3.2997837517466228E-9	0.6784065360322857	-645.245367354351	15650.289675126684	1599.4414245310402	232.48670909743416	546.0261215740296	40.83709944260982	15	46	5	5	6	0.17920570380999085	0.3233971465738826	0.32247480810083184	0.1749223415152953	
1340000	-9964.864240178093	-9281.564617134609	-683.2996230434842	-9281.564617134609	517.3663549350048	4.010545647783079	9.836073468013487E-5	0.523848812472773	9.130882197810722E-5	2.899087067207638E-9	0.5680393058944208	-641.1610241009105	17742.367407696758	1655.5883693770463	993.9650973401402	529.0223980790264	145.45021014999213	14	26	14	13	10	0.17477315320015505	0.33522722557695195	0.3106871993477318	0.17931242187516175	
1350000	-9971.719432823877	-9262.565243570343	-709.154189253533	-9262.565243570343	532.4450460868409	3.673039707159217	7.084185556178435E-5	0.6242526313501894	6.917647613941171E-5	1.7242809081438552E-9	0.6281665264899176	-665.4777597916222	14811.537518922845	2744.33356398211	2538.751461932741	37.023130479397906	120.50622404346895	10	29	31	6	1	0.1779135475205807	0.34713026401576896	0.30169126133043783	0.1732649271332131	
1360000	-9864.756171887684	-9261.755275080644	-603.0008968070404	-9261.755275080644	191.0391731199322	3.673039707159217	1.9971669661087866E-4	0.49495450118990775	2.1861998611571117E-4	1.2369063976537591E-8	0.528024169742603	-563.3400971996676	13079.098026625563	717.06855985709	279.8338641947252	445.7580811424211	35.449491747261014	8	38	16	7	8	0.19648965155731246	0.3342734700173197	0.2998659539040523	0.16937092452131614	
1370000	-9857.031992932227	-9266.574095753773	-590.4578971784542	-9266.574095753773	167.42229940237917	3.462612990227516	2.487540261745848E-4	0.4564130578232931	2.6331546692941123E-4	1.4139583452799264E-8	0.47057597027467507	-552.9023946755785	6800.498041864355	557.3122604953987	532.1487389404031	235.57771662328136	69.57403236786541	10	38	1	19	9	0.19648965155731246	0.3342734700173197	0.2998659539040523	0.16937092452131614	
1380000	-9869.462970982564	-9259.306972940634	-610.1559980419296	-9259.306972940634	204.8582318916471	3.9287960869527914	1.7061900609236956E-4	0.5204917684152172	1.8578123453264077E-4	9.56037180512254E-9	0.550184809661355	-573.5063903909754	8607.62965633246	615.9444529502891	381.2675718941976	55.09619788100888	47.91484933436026	9	40	21	2	5	0.19648965155731246	0.3342734700173197	0.2998659539040523	0.16937092452131614	
1390000	-9874.443178188889	-9246.686452908563	-627.7567252803259	-9246.686452908563	290.98255271839713	3.9287960869527914	1.3748727827087967E-4	0.46666336584486184	1.422611683612278E-4	4.69811371890601E-9	0.4952999237732349	-591.0525375541275	11913.352131778596	698.8101079910128	424.339594850089	33.38848250336829	27.4964179234006	12	33	23	2	7	0.19648965155731246	0.3342734700173197	0.2998659539040523	0.16937092452131614	
1400000	-9885.64816567402	-9258.276444361269	-627.3717213127508	-9258.276444361269	233.56812721856284	3.570073582927634	1.7193909573630785E-4	0.6472293410246814	1.6261319235888203E-4	9.210835228213975E-9	0.5827313393769391	-589.8854218655683	9830.959537391876	825.2420449742286	488.11217289889555	53.95862344861895	35.297588611838655	9	47	14	5	2	0.18840432036254712	0.3241062767583646	0.31156299781930386	0.17592640505978505	
1410000	-9872.41330926966	-9272.0141839281	-600.3991253415585	-9272.0141839281	234.31426161023333	3.690055915138791	2.533000165866249E-4	0.5126333468678667	2.4230060797789417E-4	1.2031922540565706E-8	0.4703333415165499	-566.1141706340032	4656.349545150314	414.27804186358054	276.41068762152094	33.62356998373476	33.85750386224484	15	47	7	6	2	0.18840432036254712	0.3259908826674384	0.31156299781930386	0.17404179915071125	
1420000	-9853.995566098616	-9263.04302443327	-590.9525416653469	-9263.04302443327	181.23073255775088	3.690055915138791	2.9075114054613713E-4	0.43893514636204356	2.895355503961152E-4	1.85751521946881E-8	0.4707221055974042	-557.7655866884011	2270.3854661436194	464.03865109516784	323.4674282234106	16.797813226587067	32.885617799091754	16	37	16	4	4	0.18840432036254712	0.3300427212284184	0.3075111592583239	0.17404179915071125	
1430000	-9872.497426085574	-9254.159063632022	-618.338362453552	-9254.159063632022	228.71163322648084	3.6726416703225366	1.9083155320024134E-4	0.4872517869301006	1.8038503342871086E-4	7.015999238578292E-9	0.5065690894283958	-581.0669002357233	8131.389631718044	541.1922318979039	670.2239616739716	50.99998582428878	45.95852685867485	16	23	29	1	8	0.19266875479095294	0.3379318241316965	0.3010532961824276	0.1683461248949237	
1440000	-9901.57513622964	-9270.175034923068	-631.4001013065716	-9270.175034923068	280.0056120399374	3.747664730624454	1.7228893862289828E-4	0.352649910130297	1.6279626208090306E-4	4.298192768969582E-9	0.393135800616949	-595.9982793728568	6134.6489797538015	731.7473013559536	503.77981354157237	46.22516316128552	29.390256393046094	18	25	25	4	5	0.1866798926856855	0.333461342143943	0.3108899981394889	0.16896876703088326	
1450000	-9882.476326854707	-9265.005182905568	-617.4711439491385	-9265.005182905568	223.44063144661288	3.98548894123466	2.1333641682954403E-4	0.4510261853760504	2.2680851180243878E-4	1.4253963123069944E-8	0.5132102233480114	-579.9466990803297	3820.555718192461	572.8569503692171	247.47471494153257	502.24740685448984	58.969170138534565	27	17	24	1	8	0.1866798926856855	0.333461342143943	0.3108899981394889	0.16896876703088326	
1460000	-9852.477990760353	-9255.193703498891	-597.2842872614619	-9255.193703498891	139.29616128432454	4.252443069140224	2.8970114469662936E-4	0.43060489742416747	2.87741760087661E-4	1.9194929845910326E-8	0.47898419615686477	-562.754911431485	1596.815341591675	683.9246519912533	311.09738610141903	249.7147013174034	19.525009584961076	29	9	19	12	8	0.19067217437139106	0.32946906045823743	0.3108899981394889	0.16896876703088326	
1470000	-9879.47306958006	-9251.295865221273	-628.1772043587886	-9251.295865221273	263.33137011299743	3.8269788122165287	1.860638216216455E-4	0.417926405379268	1.9516896179435682E-4	8.340569695414402E-9	0.46590458773046317	-590.7285206685876	4038.1152923631685	791.7817305178943	790.3151806640924	313.06836390125716	34.94413828469802	28	5	10	27	7	0.18864239774825006	0.3287326404009201	0.3108899981394889	0.17173496371134156	
1480000	-9917.975490601091	-9265.609406377329	-652.3660842237623	-9265.609406377329	306.4349058472415	3.8269788122165287	1.4030210645281428E-4	0.46402308196543784	1.4504635164216089E-4	4.505383403338852E-9	0.47755020583553176	-612.37624803307	3099.8207000134485	4710.0281025843615	950.5391000849044	433.95134150183804	56.87038356044708	1	22	14	32	8	0.18974349109978786	0.3432426420996342	0.2989511148565125	0.16806275194406617	
1490000	-9891.675574657878	-9262.006566071168	-629.6690085867107	-9262.006566071168	232.0944017764838	3.7693605866015414	2.018878666871298E-4	0.45345755399725024	1.998493407795101E-4	8.744782348441225E-9	0.47391907322148524	-587.5317028666069	7199.535015859121	7196.293222255426	2103.1040405486465	442.6914884895658	38.697977345160425	1	8	25	36	7	0.19592103341956127	0.3416575991909937	0.2989511148565125	0.1634702525329332	
1500000	-9916.247763163108	-9268.851584177824	-647.3961789852847	-9268.851584177824	264.7925129948764	3.654770073426911	1.5877519671028193E-4	0.3618628148026052	1.6010580176047584E-4	3.3096589451033687E-9	0.3606751182008699	-599.9038519025065	11190.94191246713	45724.6337161938	1554.0129073312128	611.8713230610197	36.45001793643815	7	2	22	37	9	0.19935341442380708	0.3267936344962136	0.30484219151572794	0.169010759564252	
1510000	-9961.97247132047	-9263.455500858734	-698.5169704617356	-9263.455500858734	519.7881912852691	3.574663288174976	7.525693613145443E-5	0.4181138306474413	8.18712278820315E-5	1.3234709103801837E-9	0.4664140190506067	-654.1038685710798	19027.881033661037	3127.7375765994934	4257.077342577209	658.803428458025	108.83130155164265	7	11	22	29	8	0.19462048714623015	0.3153313725571132	0.30484219151572794	0.18520594878092939	
1520000	-9935.964687413172	-9268.901125816685	-667.0635615964877	-9268.901125816685	490.8002784334561	3.574663288174976	1.1601817489918692E-4	0.3776223037235284	1.184126884219198E-4	2.4498724393543806E-9	0.4238739902500662	-624.5397189811473	16639.62841743537	4272.205153147688	1675.8473586388957	497.96740029100016	165.06286197575298	11	8	25	25	8	0.19462048714623015	0.32795665603636776	0.2922169080364734	0.18520594878092939	
1530000	-9946.864286740923	-9264.738885937946	-682.1254008029774	-9264.738885937946	478.6147814273016	3.5759142365292034	1.1441242980068864E-4	0.5094391008381954	1.1207342331774979E-4	3.501609350195117E-9	0.5375017747247348	-638.0414193771663	12169.516988136756	3854.841587383829	2148.001611123377	461.3319549047431	840.6836094727745	11	1	32	30	3	0.19462048714623015	0.32795665603636776	0.2922169080364734	0.18520594878092939	
1540000	-9979.244891914579	-9265.303553892061	-713.9413380225186	-9265.303553892061	751.0017871323698	3.5759142365292034	8.332383509940026E-5	0.6002255986079666	8.101049580708286E-5	1.9864138122898185E-9	0.5625173546194965	-665.7158835962767	25004.558199353534	25732.6782108804	3370.120067068342	1352.3530165551797	423.7765231274548	5	3	33	25	11	0.19462048714623015	0.32795665603636776	0.2922169080364734	0.18520594878092939	
1550000	-9985.296762864918	-9278.737248091446	-706.5595147734733	-9278.737248091446	491.2631637204962	4.152113582798051	8.491458445912272E-5	0.507709303669496	8.536597260774457E-5	1.6242961530163816E-9	0.488082956746846	-660.6631926662651	21156.077505070265	7584.18460394545	4159.584639794559	819.4197119083955	348.0206221228537	2	16	22	22	15	0.18016993044298377	0.34567362379066197	0.3113614265386155	0.16279501922773937	
1560000	-10004.41538072592	-9264.116339856027	-740.299040869894	-9264.116339856027	1008.6895548675099	4.3297567523533855	6.240173477507179E-5	0.5835980162707827	6.156204763347386E-5	1.546485040459006E-9	0.6460160709652535	-692.019542290511	24855.491939581752	5953.624919649173	7281.558603526795	2191.171972239354	455.5624294591383	8	19	14	17	19	0.19940291096568413	0.32638134021828935	0.3102736158268415	0.16394213298918558	
1570000	-9985.605145992338	-9253.989890300483	-731.6152556918553	-9253.989890300483	896.0389602977931	3.5608257912356995	5.884267420116204E-5	0.47429772076407684	6.110710616275468E-5	8.593468747109001E-10	0.48985986744133225	-687.6718675355426	16865.12379121839	5124.8748549263655	1849.4860044991399	1026.98735338081	94.75780662122652	14	22	21	13	7	0.19940291096568413	0.31783198706990023	0.3102736158268415	0.17249148613757473	
1580000	-9960.661364698888	-9253.205150298982	-707.4562143999055	-9253.205150298982	747.0361017894184	3.5225061919788785	7.94219407490879E-5	0.6136725661792818	7.588038937364488E-5	1.96538780740172E-9	0.5941911660190224	-665.3509184617853	13967.076614424132	3292.733360070054	634.075750691048	125.92775216949464	297.82375765255256	9	42	19	5	2	0.17896456868727806	0.3382703293483063	0.3102736158268415	0.17249148613757473	
1590000	-9979.947395646725	-9267.08483288541	-712.8625627613142	-9267.08483288541	994.400376616667	4.486224624725497	6.807960589783537E-5	0.6873419296900363	6.149970582655339E-5	2.3888460843732704E-9	0.7683652706528221	-666.5827880794646	35233.7290340359	3751.0244517044052	2772.50093569891	195.03745208789766	353.21183261147894	9	35	14	13	6	0.17896456868727806	0.3288090887235495	0.3179437048704393	0.1742826377187337	
1600000	-9954.048375821898	-9265.785392983616	-688.2629828382824	-9265.785392983616	751.15527291278	3.1868053683381166	9.800818608083981E-5	0.5995215086342218	9.25039733487322E-5	3.0202009677561584E-9	0.5762348751140178	-643.444728253124	31799.693675258222	2566.9903287693833	2757.0461205477773	373.34207742914714	232.60424088866984	5	12	34	21	5	0.18502880132784766	0.3247877944544258	0.3083042665501604	0.18187913766756675	
1610000	-10070.64809582704	-9268.85294960911	-801.7951462179299	-9268.85294960911	2585.381456225704	3.796081658301013	2.3197684435747747E-5	0.599811937915847	2.3326174458915667E-5	2.3313193040432497E-10	0.6596794206795372	-750.1838261408511	120777.77062275207	14315.736979173322	10194.182163609441	1729.1011110266923	474.4006000875219	3	18	33	16	7	0.18396335607068007	0.3520100424713659	0.3083042665501604	0.1557223349077942	
1620000	-10120.304459386805	-9273.4628012907	-846.8416580961064	-9273.4628012907	4361.710811522156	3.586016601160697	1.2271432357082814E-5	0.3447278103080873	1.2544315754438692E-5	2.2430234559677398E-11	0.38691952752984665	-793.9581076666666	204207.910268955	29228.705858932455	9292.133625116385	2726.607793717515	1789.6846582721214	4	30	22	14	7	0.18599263281861664	0.34998076572342934	0.3083042665501604	0.1557223349077942	
1630000	-10121.541284273866	-9264.542588727922	-856.9986955459439	-9264.542588727922	4151.7884869357495	4.02188300934814	1.1041497438010077E-5	0.4498421536262077	1.1519373408953873E-5	3.053662986347943E-11	0.5086827743033644	-804.116566095608	103273.87379248378	27076.412825297328	16684.11454724663	2649.7300959957415	1903.9010708473475	8	26	21	6	16	0.1959990767177514	0.33919314759109565	0.3083042665501604	0.15650350914099315	
1640000	-10113.536139484417	-9268.968862585882	-844.5672768985357	-9268.968862585882	3562.39147770492	3.95787026546987	1.2943529467306817E-5	0.517016781481044	1.3950768968757422E-5	5.5008194564246906E-11	0.5500052676451035	-791.0525792167066	117428.38139982779	21552.885792793673	19962.57164467405	3358.8981705177043	1494.6543646244218	10	21	18	13	15	0.19675654282924787	0.3281070909408941	0.3186328570888655	0.15650350914099315	
1650000	-10076.978051166036	-9251.930972581507	-825.0470785845276	-9251.930972581507	3858.53594452645	3.557516271696869	1.6045387277594247E-5	0.5603748948848324	1.646390040250468E-5	1.0211532475682313E-10	0.6594703022856743	-772.3709170503367	140877.22547668783	25347.47466794886	11406.207696897518	1738.9743171343102	1342.2270596115934	6	13	30	22	6	0.1777910720977582	0.340706490486785	0.3186328570888655	0.16286958032659196	
1660000	-10095.747320532868	-9280.0563589593	-815.6909615735667	-9280.0563589593	2717.303359481874	3.7980393521178355	1.685239232270765E-5	0.6419936105990445	1.7938987059657564E-5	1.3555808026390256E-10	0.6630997359432964	-762.5390943372815	157739.50798160816	16393.843764435267	8610.506912833323	4116.150123295207	813.2426643760614	8	10	28	19	12	0.18859672143931244	0.3140099003835268	0.30782720774731126	0.18956617042985013	
1670000	-10007.700447221407	-9259.920834832545	-747.7796123888612	-9259.920834832545	1543.2092632067736	3.7980393521178355	3.691924706366539E-5	0.6076865110778971	3.708695885488792E-5	6.166297951708253E-10	0.6702129149299229	-699.534350503013	88506.52973203523	4178.465169005295	3877.704828585043	725.0313408951523	295.79312767307647	8	21	27	11	10	0.18859672143931244	0.32853465807461124	0.30782720774731126	0.17504141273876567	
1680000	-9876.30090377791	-9276.209191525772	-600.091712252138	-9276.209191525772	341.4727023907632	4.102915024322456	2.4823121423804523E-4	0.7634065901873395	2.3754972553218746E-4	5.349598086020669E-8	0.8888455013541904	-559.6904787757064	8390.334260915075	1487.2555827747435	713.8601263649917	107.78348329653227	178.15471992246734	8	7	39	22	1	0.2025340744891792	0.33688451878201175	0.3006831001258359	0.1598983066029738	
1690000	-9876.713433075975	-9252.491531914284	-624.22190116169	-9252.491531914284	358.97687951336957	3.834695435874237	1.6645488881605406E-4	0.6473950241459407	1.704274696765323E-4	1.546995881923588E-8	0.7122662000622164	-584.8838200665641	7370.933206407903	1077.4149535190793	989.1032127266038	108.6219742152433	101.57794753903005	13	13	27	4	20	0.18711380917606762	0.342355211405488	0.2941201721263412	0.1764108072921038	
1700000	-9850.741956215246	-9254.744443762995	-595.9975124522507	-9254.744443762995	186.31964874802895	4.161540271126884	2.413345543580772E-4	0.5561547429482638	2.5231635339691583E-4	1.895647319268961E-8	0.5565667610239253	-557.73147297706	5277.289583474576	931.7864589989377	730.0291551736289	222.4251056832023	84.47567009760628	9	21	16	18	13	0.18711380917606762	0.342355211405488	0.29919678619713735	0.17133419322130763	
1710000	-9869.073256362535	-9261.793331211891	-607.2799251506441	-9261.793331211891	171.23796655472236	3.8267294342683984	2.64953007047372E-4	0.48342275055322176	2.6760622393369124E-4	1.7245815952789353E-8	0.5028749989523491	-566.0890243359606	13440.998357449635	617.92744813862	1269.694743913379	295.3196347888886	88.45667572008485	8	15	20	19	15	0.1801862553673335	0.3492827652142222	0.29919678619713735	0.17133419322130763	
1720000	-9897.093781378513	-9267.17750493319	-629.9162764453232	-9267.17750493319	223.084424392863	3.8267294342683984	1.9468316837518372E-4	0.4875085800015043	2.0900426498426453E-4	9.469214767984136E-9	0.4957035048313807	-588.4490628575279	14183.535752411022	1283.526661249718	834.3601129033696	654.0872969611719	102.20365196078117	7	29	12	13	16	0.1690774587454449	0.33959077200482085	0.31999757602842727	0.17133419322130763	
1730000	-9935.925849306836	-9279.591141283136	-656.3347080237002	-9279.591141283136	341.83427405714417	3.8267294342683984	1.2685850513770988E-4	0.45486811847636116	1.3534697997064684E-4	3.5323357779568544E-9	0.46608654786456666	-614.4145855887617	13757.611134623301	1681.0843336450876	1314.303513836199	313.02281586919855	370.16954976844704	7	36	10	4	20	0.1690774587454449	0.33204847552332256	0.31999757602842727	0.17887648970280592	
1740000	-9934.957349715442	-9277.318500507321	-657.6388492081197	-9277.318500507321	305.4924053794203	3.9389180243944546	1.3920929763873335E-4	0.39485634359601957	1.564714575707743E-4	3.3300178078405056E-9	0.38477167535395296	-614.0934348866806	39687.188831718544	1781.594325718349	945.572454151831	582.4389110889787	277.594800108395	5	30	19	12	11	0.18183764802529465	0.32020418866989653	0.3140588576347348	0.18389930567007465	
1750000	-9990.044366168584	-9262.98769114716	-727.0566750214246	-9262.98769114716	739.8053657314288	3.9389180243944546	5.201533495656981E-5	0.3875554515317423	5.369487830670896E-5	4.787998745372135E-10	0.412869495990419	-681.8172544017873	28283.816298172616	5886.521177534992	949.5079542667448	1431.5809438749297	131.2007441585877	7	32	16	14	8	0.18183764802529465	0.3306307354642286	0.3078175630054301	0.1797140535050472	
1760000	-9954.753491097226	-9261.213360291684	-693.5401308055425	-9261.213360291684	512.7230839761344	3.5651016347626787	8.3104515681414E-5	0.40106166395117604	8.808609211667732E-5	1.6396357627114042E-9	0.46026775118043683	-651.0344534384922	11238.789198339651	3034.979385836593	1302.3003854884078	1113.937224936005	214.80256568273745	11	25	19	13	9	0.18183764802529465	0.3306307354642286	0.3078175630054301	0.1797140535050472	
1770000	-9980.744760484618	-9270.24480658923	-710.4999538953896	-9270.24480658923	801.0798778478631	3.4723472091083005	6.262833837178358E-5	0.3063738844076985	6.477274275540951E-5	4.2561016064734357E-10	0.3293260371386213	-665.5470313750254	41704.91100986592	3748.3384572430955	1101.1602136530257	1323.9798915365122	228.57971894486235	7	29	32	1	8	0.18183764802529465	0.3306307354642286	0.3078175630054301	0.1797140535050472	
1780000	-9981.520994550345	-9271.369496230836	-710.1514983195082	-9271.369496230836	829.6634777539678	3.736493996811561	5.6381394124129526E-5	0.40668336374020253	5.998208211820856E-5	6.663706572892348E-10	0.4484199245155045	-662.3460553578278	13935.514015376037	6976.65630039119	832.5170399089106	3594.647124439598	164.53570406733317	10	25	32	2	8	0.18183764802529465	0.33591225233727945	0.3078175630054301	0.1744325366319964	
1790000	-9959.68402362199	-9275.567470163483	-684.1165534585065	-9275.567470163483	434.2844667571755	3.736493996811561	8.46579198127715E-5	0.4017518619299564	8.680374597897354E-5	1.110453712647403E-9	0.401003685294152	-638.4585230869563	30512.505393515272	4994.896502526728	530.1289047977895	1415.8007279183787	90.61388335226002	5	30	27	7	8	0.18183764802529465	0.33591225233727945	0.30955636197809144	0.1726937376593351	
1800000	-9932.857471204692	-9256.703199586871	-676.1542716178204	-9256.703199586871	377.03746614271415	3.736493996811561	8.942423092084975E-5	0.4634722549079062	9.167465991343777E-5	1.7870904988414318E-9	0.4651937378519853	-633.2676646223167	15913.099085784717	2746.8912121403664	453.4065009203048	942.3637455326146	49.86204039702363	7	34	18	12	6	0.18183764802529465	0.35170021757288983	0.30955636197809144	0.1569057724237247	
1810000	-9954.728494680603	-9268.54837682408	-686.1801178565231	-9268.54837682408	382.9054772314964	3.736493996811561	1.0762551728457786E-4	0.34881219827262966	1.1287702675395923E-4	1.774187727578999E-9	0.38371657401239434	-641.461233597289	22939.327288771845	5262.97438334604	1026.0191552463584	1585.1506223916238	70.83817057802646	10	21	33	4	9	0.19216264696591479	0.34137521863226966	0.30955636197809144	0.1569057724237247	
1820000	-9967.105574477288	-9272.726676857306	-694.3788976199817	-9272.726676857306	624.6180847491167	3.5343574068446606	7.770075336607118E-5	0.3246379645617029	8.334621483562035E-5	7.628725461220229E-10	0.3427952621849774	-653.194058218282	16670.662260689056	3401.324641251988	996.3777725868729	80.41274987601405	172.89819401756188	10	36	23	7	1	0.19216264696591479	0.34137521863226966	0.30955636197809144	0.1569057724237247	
1830000	-9996.118701013245	-9267.060225317091	-729.0584756961548	-9267.060225317091	729.4213998061539	3.697314379355039	5.2589884392768967E-5	0.3496020673557003	5.455173100263191E-5	4.0786967296166397E-10	0.38665523102814214	-683.1158791257099	28889.220975222157	3971.649945646463	927.6704543672196	2235.7679675855215	96.76112675490258	11	34	20	4	8	0.19216264696591479	0.338249780802969	0.3055035368432723	0.1640840353878445	
1840000	-10057.213312231179	-9275.939916797914	-781.2733954332654	-9275.939916797914	1847.9924498781847	3.725387954951945	2.948958484426601E-5	0.35830423132477934	2.9371021623934882E-5	1.4764965725661136E-10	0.40877768614261284	-733.124644729934	61195.01131247207	9421.05720793979	3411.663224083909	2265.0172533550453	288.0460016216001	8	35	7	20	7	0.17547572458642993	0.338249780802969	0.3221904592227572	0.1640840353878445	
1850000	-10133.284360395064	-9257.795462534303	-875.4888978607613	-9257.795462534303	4774.269471130589	4.0429898437900205	1.1850437630230731E-5	0.6036033831242279	1.0553112933728738E-5	4.653241080893034E-11	0.6217765033517983	-821.3923604544035	155495.40921481338	29050.74396276739	7673.684150323782	6388.453613701792	957.4160688155741	10	34	7	19	7	0.17547572458642993	0.338249780802969	0.3221904592227572	0.1640840353878445	
1860000	-10157.146403796953	-9282.453338528532	-874.6930652684205	-9282.453338528532	5535.641758417368	3.4005928526992073	8.984203178817252E-6	0.3327726792429896	8.803938589276682E-6	8.90612933942649E-12	0.33419152037634725	-820.0750810100719	296086.81797936105	29776.809662212334	3457.759700838715	7463.423337978006	740.9899664847496	5	38	12	15	7	0.17547572458642993	0.3450345389567025	0.2966447741137559	0.18284496234311232	
1870000	-10105.232680609794	-9260.240543099584	-844.9921375102094	-9260.240543099584	3526.8888433721077	3.840482162069928	1.4118538407393028E-5	0.4340422664445162	1.3578457590370988E-5	4.1072687400586045E-11	0.47815950461916784	-792.2748738912968	125058.74855514975	36430.45893145424	3496.684168377028	5064.953604647942	532.5464671795842	7	33	26	4	7	0.17695118432104948	0.325913626927883	0.31429022640795584	0.18284496234311232	
1880000	-10041.106393101038	-9261.304820113635	-779.8015729874029	-9261.304820113635	1507.7511211584601	3.840482162069928	3.2028193686299826E-5	0.4612483083534105	3.0527852098707777E-5	1.9087983559561707E-10	0.44249837944246473	-728.5540861677266	70767.03163573802	12562.084960518496	2029.109081289643	5417.881921440021	233.89795865905737	5	38	23	4	7	0.18271705469775376	0.3202015551899384	0.31429022640795584	0.1827911637043526	
1890000	-10064.675536359246	-9255.018998836278	-809.656537522967	-9255.018998836278	2305.075315989673	3.7068414543801453	2.167399822766073E-5	0.45221462871204743	2.0377848837152455E-5	8.58802830590365E-11	0.4397476890347275	-757.7317584531368	117187.97926897256	35813.05385880181	2555.089604911161	3676.91493108548	330.66114485903665	5	31	26	9	6	0.18271705469775376	0.3291926554259178	0.30529912617197646	0.1827911637043526	
1900000	-9991.010778519048	-9257.18463908288	-733.8261394361684	-9257.18463908288	854.3498605477375	3.8887246085334533	4.665184298871186E-5	0.49351042389208327	4.8550522901501464E-5	4.803695855220838E-10	0.45953888296095124	-685.7491020568227	56958.132733987215	10997.520000371289	1154.6568714014675	1806.0028734104058	213.67696852479358	4	29	23	13	8	0.18271705469775376	0.33148759954104684	0.30529912617197646	0.18049621958922354	
1910000	-9943.557643411414	-9261.350318251782	-682.2073251596318	-9261.350318251782	443.98060507537485	3.8981596379509633	8.619523877257192E-5	0.4081879566906386	8.386183136950575E-5	1.0937222786715015E-9	0.38213058202117856	-637.0646074416356	16793.331850619008	6360.6384106803835	427.0242389974242	1339.862900857448	72.22652727084018	6	29	29	5	8	0.17041715391091927	0.34378750032788136	0.321181108118896	0.164614237642304	
1920000	-9927.743447255905	-9263.945477641046	-663.7979696148594	-9263.945477641046	373.86596005377976	3.8981596379509633	1.0499054141134982E-4	0.48009180131800633	1.0739534063952818E-4	2.8920727161343774E-9	0.5038072352309161	-620.9188426950083	6372.070426994877	3969.7742691721073	359.43556578003324	1113.7974387951542	72.6847217905103	8	31	23	8	7	0.17041715391091927	0.34378750032788136	0.321181108118896	0.164614237642304	
1930000	-9909.1027821848	-9279.086350376705	-630.0164318080956	-9279.086350376705	229.9172946372834	3.8981596379509633	1.755777333806887E-4	0.4921502999692283	1.693137527369098E-4	4.70978697998609E-9	0.4204122552926223	-590.1027008570254	5462.612219080923	2003.4966260169115	284.8706191869337	561.6318096563062	167.1722750765546	9	29	29	3	7	0.20124202350579423	0.31868044856014643	0.31546329029175596	0.164614237642304	
1940000	-9948.015361352876	-9263.386399037623	-684.6289623152531	-9263.386399037623	426.0345800880201	3.8981596379509633	9.862842132349499E-5	0.4841005763357556	9.405014845540033E-5	1.6524644449702785E-9	0.4191692456496325	-643.883670072294	16394.039891542543	3361.0954993724504	902.8377386372631	165.4635754550355	55.38078169916018	10	26	35	2	4	0.18423424958241227	0.31755416593412544	0.3235048009162945	0.1747067835671684	
1950000	-9996.321012195924	-9257.854847175451	-738.4661650204719	-9257.854847175451	873.4110597964305	3.710878930697053	5.6817545090911544E-5	0.4832980656995803	5.539181117343722E-5	7.446979957581359E-10	0.49023060673043045	-693.6465591245394	18244.780806560047	5456.961330817664	1738.9105534416346	1354.7339708625482	372.75326323146754	16	19	25	8	9	0.18423424958241227	0.31457855621158864	0.3264804106388313	0.1747067835671684	
1960000	-10020.726536282145	-9282.722586543661	-738.0039497384839	-9282.722586543661	811.3529245060888	3.710878930697053	5.1770263430807835E-5	0.40768347196297416	5.274126724037448E-5	4.523749786424234E-10	0.4113852417742294	-694.8919534681329	14477.294837323738	7985.827404372634	1751.6547730202487	471.3788645503444	155.95535155188992	11	20	39	6	1	0.18423424958241227	0.34165906443112887	0.3077684946789821	0.1663381913074774	
1970000	-10003.926073115032	-9263.383029038667	-740.5430440763652	-9263.383029038667	967.1797199906607	3.9800108735080326	4.575495169127991E-5	0.388452443588007	4.7534004828968E-5	3.368792318456972E-10	0.39774933418440167	-696.735395196513	24747.07280559884	3083.957517096014	2032.1656023081634	624.6247341526348	257.2648201606204	18	3	47	2	7	0.18423424958241227	0.34165906443112887	0.3077684946789821	0.1663381913074774	
1980000	-10014.241167336311	-9260.851134165137	-753.3900331711737	-9260.851134165137	850.576778512909	3.9800108735080326	4.308834897489385E-5	0.5293292835537953	4.307332704954194E-5	4.986925958495645E-10	0.5235827265390064	-704.201324241188	49162.839181412906	30687.15368375089	3250.669212302496	1439.1852766627462	323.4214768419734	5	12	44	10	6	0.18844275304626334	0.34386982269157285	0.30355999121513105	0.16412743304703345	
1990000	-9927.345977876983	-9268.498407283318	-658.8475705936654	-9268.498407283318	385.31090664268896	3.95361189704784	1.3417821231072566E-4	0.4118530149846542	1.3405897002704767E-4	3.186525337439728E-9	0.42002067044135166	-619.0812336848813	14303.280624277697	3666.3868175401426	833.9446195693281	78.6766757695264	54.236586989840525	14	7	48	5	3	0.18844275304626334	0.34386982269157285	0.30355999121513105	0.16412743304703345	
2000000	-9999.848310451398	-9292.085171029763	-707.7631394216356	-9292.085171029763	515.7173160501297	3.95361189704784	7.413927853488063E-5	0.40768899163129346	7.652646247091979E-5	9.95442905328387E-10	0.4162191365750128	-666.3113071735567	10884.612365818475	3100.1893217115166	1104.9867707010667	73.0747525331302	202.24549128804	21	10	39	3	4	0.18946651589732857	0.34284605984050764	0.30355999121513105	0.16412743304703345	
2010000	-9920.17561875223	-9272.689847235857	-647.4857715163733	-9272.689847235857	243.87669491981742	3.524930655055247	1.544734264746747E-4	0.33643590397169626	1.5334940009489772E-4	3.5866462088789896E-9	0.3985512304746118	-606.7541254368407	9364.027804730018	7117.700800394257	625.679494565012	387.30453891651587	27.79055130364656	13	8	47	3	6	0.18785451815964566	0.33600303821464356	0.30355999121513105	0.17258245241058046	
2020000	-10014.718101867797	-9265.64037526816	-749.0777265996361	-9265.64037526816	1250.251017502772	3.2729388514792808	4.2287040204579266E-5	0.45237732715928713	4.179876444585794E-5	3.400772956525198E-10	0.4588515808091658	-703.8573244514708	27681.612106216675	2721.2073172013593	1616.1684463127795	1838.2301890057804	239.24371116955294	18	21	25	6	7	0.18858758132542458	0.3185115744299827	0.3130794326595064	0.1798214115850871	
2030000	-10009.123147359824	-9257.485333813565	-751.6378135462585	-9257.485333813565	1140.8873688683143	3.9017370759006313	3.999086770668301E-5	0.5305560101347102	3.914268996843172E-5	4.0503098147990244E-10	0.5280222259060574	-707.1259697175299	47791.75241851874	4915.454603856541	1463.7376646734826	253.45381011474402	149.4827628302054	12	29	31	1	4	0.17420338836950597	0.33289576738590126	0.3130794326595064	0.1798214115850871	
2040000	-9898.425874254948	-9267.453885300174	-630.9719889547748	-9267.453885300174	256.39499819209306	3.9017370759006313	1.848548718912337E-4	0.4300067348882046	1.862936750703202E-4	6.5293986826809694E-9	0.43625686031710714	-591.8674551249998	9349.38256854214	936.5578950540038	681.7119309406463	333.4988203107603	69.94012346579373	8	28	29	4	8	0.19168403414234578	0.33289576738590126	0.3071827860398011	0.16823741243195256	
2050000	-9905.551395257266	-9251.309749989405	-654.2416452678599	-9251.309749989405	355.93615348753804	3.838115833760466	1.3099181890099308E-4	0.4917640898584657	1.3110346221600406E-4	4.741066546573147E-9	0.5412410914171075	-612.4984679753521	14582.321316062355	884.3313535833119	1152.2422246789129	22.97350529844378	89.54101644650527	11	35	24	5	2	0.18897735754704473	0.3356024439812023	0.3071827860398011	0.16823741243195256	
2060000	-9867.438614212877	-9277.770646245563	-589.6679679673149	-9277.770646245563	163.85049065968647	3.9931799732694393	2.8980258807977105E-4	0.5059835261635578	2.985596914409196E-4	2.2536370568569214E-8	0.508105906531503	-554.8505329760416	4608.060183060111	489.7712419460135	396.34501573042377	26.52366145948366	28.966289953957777	10	25	36	3	3	0.17245240543629772	0.3356024439812023	0.3196366405924656	0.17230850999003502	
2070000	-9896.893527571758	-9259.670672975346	-637.222854596411	-9259.670672975346	226.6849054253722	3.6737645400262293	1.498428555669187E-4	0.47657753828627625	1.5949412742051304E-4	6.13639006687255E-9	0.5120445660075624	-599.2573573687973	5808.5635799773	1017.3066037034051	547.5339231359098	330.459823293645	23.89983186420373	13	31	25	2	6	0.17245240543629772	0.33882290773323187	0.31641617684043605	0.17230850999003502	
2080000	-9884.589661266475	-9259.844320935887	-624.7453403305889	-9259.844320935887	205.96369476308007	3.6737645400262293	1.6641783855958253E-4	0.4617143521916288	1.720762965942584E-4	6.711259287560046E-9	0.48895616619270177	-584.0383701821861	12611.612510891367	1573.8496508167302	474.15252119552025	600.0191257371423	31.90137800756302	9	28	10	23	7	0.17921149239784187	0.33882290773323187	0.31641617684043605	0.16554942302849088	
2090000	-9863.255873682472	-9265.825222506306	-597.4306511761663	-9265.825222506306	143.6221499763506	4.2560527463534505	2.740594284162759E-4	0.37979209314128837	2.851526948080695E-4	1.2542149086646994E-8	0.3956775614339079	-560.7579912722346	3509.248451942841	853.6849597119284	129.66895430343772	313.6396939291081	41.98953270781959	13	26	8	22	8	0.17921149239784187	0.3291466944773506	0.3260923900963173	0.16554942302849088	
2100000	-9921.91784790132	-9291.7084662768	-630.2093816245217	-9291.7084662768	232.55623613813415	3.7538174986205206	1.8104090109165254E-4	0.3152302112756429	1.8592000906941087E-4	4.233095536739438E-9	0.34897802278722434	-589.6027461912383	12536.080699094804	1146.2277619161089	492.7734932432816	795.2332108504625	40.954678747722305	9	37	10	13	8	0.17921149239784187	0.33659622061820554	0.3157199594833929	0.1684723275005604	
2110000	-9932.98394432338	-9261.855720426885	-671.1282238964949	-9261.855720426885	342.5367457772032	3.76445927420912	1.0682103111036239E-4	0.4769375139541405	1.071652735995488E-4	2.128453106992127E-9	0.4409173010080752	-628.4036835216833	16471.837664722138	2500.4118886116717	1479.9642723578252	761.8862775538954	34.75263069642625	7	32	7	24	7	0.17930714173966777	0.33965963821685374	0.31562431014156694	0.16540890990191223	
2120000	-9988.61249598442	-9273.224935060178	-715.3875609242432	-9273.224935060178	590.3123825138001	4.075732331983408	6.626345285113468E-5	0.4301377287325614	6.249932863182824E-5	7.002334975757479E-10	0.41814386141167575	-669.6862831683575	26436.18635545812	5451.653455384444	3055.042060122606	1398.8369492664337	98.51371146600735	9	28	2	31	7	0.17930714173966777	0.3365810001455518	0.3187029482128689	0.16540890990191223	
2130000	-9994.595162586427	-9263.019716125698	-731.5754464607289	-9263.019716125698	1078.7116926286308	3.976051989838799	6.105736101856442E-5	0.4582911683944243	5.4358108159233736E-5	6.248995931416861E-10	0.43674151128055594	-686.8009833550661	21723.192276998998	3532.9106457173943	2809.5490485591436	994.0568981417376	234.94462921061753	14	10	21	26	6	0.17930714173966777	0.3365810001455518	0.3187029482128689	0.16540890990191223	
2140000	-10043.437233323697	-9264.024544211592	-779.4126891121053	-9264.024544211592	1521.2136152896671	3.594527644466229	3.4714512396795316E-5	0.4925920525742481	3.0123258884568313E-5	2.7829456414062717E-10	0.5229391412855778	-730.5216091200556	54015.26703122544	3607.2137565934813	5994.374465746065	2265.556951733713	301.59454374150715	13	12	18	26	8	0.18245759751669882	0.32991924836319997	0.30690163252823854	0.1807215215918633	
2150000	-10064.41240073156	-9259.59336891769	-804.8190318138687	-9259.59336891769	1762.7382301063753	3.7202926236117793	2.624589759454345E-5	0.42706988425588105	2.3891292679512498E-5	9.71793624740343E-11	0.41875780319717787	-757.4129597465427	30882.479826775285	9342.76857023535	4805.9793089773075	1955.3562496691536	512.083004290812	11	29	15	14	8	0.18245759751669882	0.34753250768360777	0.2956169664391767	0.17439292836051737	
2160000	-10043.422131201025	-9267.486679036449	-775.9354521645761	-9267.486679036449	1556.1395166073887	3.7202926236117793	3.0021455480617882E-5	0.38779839939833116	2.9814543075936326E-5	1.3779629889657202E-10	0.41872151526257406	-725.5193977334653	69750.70773449229	7418.257526460849	11398.143076014365	2619.221245398927	564.5610998401492	9	24	4	33	7	0.17526538279442003	0.34753250768360777	0.3173653201770164	0.15983678934495643	
2170000	-9977.13135031902	-9250.827196771541	-726.3041535474781	-9250.827196771541	852.7972396197899	3.7202926236117793	4.9866724978425315E-5	0.672997435179174	4.943219260170349E-5	1.0073700260838895E-9	0.659195607479442	-677.9904185301773	41874.722446970765	1838.558961473279	4839.962812385624	788.3769611035088	487.74092035896837	8	20	15	28	6	0.17526538279442003	0.34753250768360777	0.2974183734432737	0.1797837360786991	
2180000	-9986.718789826147	-9275.273021368557	-711.4457684575905	-9275.273021368557	680.2163017294346	3.686217885309272	6.347364182656502E-5	0.544966031272288	6.248101973381567E-5	1.2841222905426567E-9	0.5642625731760281	-665.1693304059131	34303.11827044541	2550.9659668368645	4660.318261820758	550.2427817117419	172.54833946404557	5	13	22	30	7	0.17526538279442003	0.34753250768360777	0.3016259476290958	0.17557616189287706	
2190000	-9955.116418485719	-9265.992895600059	-689.1235228856605	-9265.992895600059	660.2484671296365	3.650323194888063	7.386079897380656E-5	0.46754662000663655	7.648802139922579E-5	1.1463660056948172E-9	0.4506889107038144	-643.9761383176823	25375.5382700754	2570.972653094804	3324.834749274586	1030.7838623479697	92.00172511587809	8	5	30	25	9	0.18652715699140507	0.34753250768360777	0.29927835998509983	0.16666197533988797	
2200000	-10033.355151125825	-9285.386935325305	-747.9682158005198	-9285.386935325305	1237.3092910026712	3.5925237246865023	3.646291475473469E-5	0.5780812623587389	3.9484476837891204E-5	4.869585664520355E-10	0.5772351302828234	-700.165592112063	57942.92576166138	4082.6260887719654	2993.8444974699178	1530.5014487677643	553.4365455829566	5	29	19	18	6	0.1853994380803874	0.34753250768360777	0.30040607889611753	0.16666197533988797	
2210000	-9973.37030098625	-9259.398721765809	-713.9715792204403	-9259.398721765809	971.6687107338729	3.5925237246865023	5.3241749965472456E-5	0.5295612650642956	5.608703999683315E-5	8.22252787896503E-10	0.5211172511973011	-667.5603525993115	36431.594312770736	3915.870686991553	3034.3492977788997	1402.838932044177	212.28104389701997	5	32	7	24	9	0.1981011602311979	0.32356125204700437	0.30040607889611753	0.17793150882568093	
2220000	-9938.570107593956	-9266.058955968689	-672.511151625267	-9266.058955968689	479.0774223107109	3.7054589811207994	9.123092478358987E-5	0.4903923647151381	9.906740115575897E-5	2.6977041724918076E-9	0.5672521901043333	-630.6258308795558	11351.613188523928	2055.0412218982224	1454.5856693485296	679.6818982730667	103.27621877571944	9	28	2	30	8	0.18565691659950379	0.335121091149721	0.30040607889611753	0.1788159133546584	
2230000	-9891.493458065033	-9252.525342673518	-638.9681153915159	-9252.525342673518	315.04197491366045	3.440070878683552	1.4481770106778474E-4	0.49153517551595544	1.5237002598788758E-4	4.898906978155868E-9	0.4709277772068342	-597.6014426921713	13365.761864344086	1426.136354299175	1552.967545385714	386.1260158819509	64.49550105143753	9	27	6	30	5	0.18565691659950379	0.335121091149721	0.30040607889611753	0.1788159133546584	
2240000	-9905.987752874675	-9277.357100943207	-628.6306519314674	-9277.357100943207	232.51753901111593	3.9701356486489443	1.8106352836823295E-4	0.4147217861923281	1.928864801556478E-4	6.439889304216933E-9	0.4441807725778823	-589.235625931086	6575.060470348807	1120.905729718904	986.669016381783	495.1737660273022	29.444147212882402	9	24	15	23	6	0.18565691659950379	0.335121091149721	0.3164608358787181	0.16276115637205785	
2250000	-9955.919402089163	-9263.71027082361	-692.2091312655522	-9263.71027082361	423.00201502457776	3.9701356486489443	8.333737757801057E-5	0.46358151335354636	8.927708137061571E-5	1.7485721284861115E-9	0.4826183146572934	-647.0683508177924	22563.184692586696	2587.679997030359	354.5931937922136	1291.86771178573	58.6017360614558	9	39	10	12	7	0.1871652906384056	0.335121091149721	0.3012599353449856	0.17645368286688856	
2260000	-10005.573303248182	-9249.641803715582	-755.9314995326006	-9249.641803715582	952.0140910503278	3.6653248811927326	3.6953083746634895E-5	0.46397958994270333	3.794587236343448E-5	3.745804563933075E-10	0.5255852290861452	-707.8826982780571	61605.57173058906	5417.631158227404	733.4791942372996	2017.8562789381547	99.21555444935183	13	35	3	18	8	0.18846019741634235	0.3286481611538483	0.3072882815823658	0.17560335984744418	
2270000	-9948.369882701076	-9258.320680852516	-690.0492018485594	-9258.320680852516	387.9433620290023	3.6376896153651095	8.672505523574918E-5	0.42133227304368753	9.164570106519757E-5	1.3555144851488146E-9	0.42220811021824517	-648.446095023583	16624.68132149931	3149.464650349902	859.2033421110852	494.2634058107379	57.38178194797168	10	34	4	22	7	0.19158990625940986	0.3255184523107808	0.3072882815823658	0.17560335984744418	
2280000	-9974.71105151753	-9250.996309463426	-723.7147420541041	-9250.996309463426	629.3821794568579	3.8489523785187907	5.69853526603684E-5	0.5755031262051036	5.708396172788659E-5	1.1143207159149396E-9	0.6023710597158369	-676.3466916862244	56412.12617762599	3980.612647318249	594.5100409064103	1531.9781939433708	100.7008401021453	9	42	7	12	7	0.19158990625940986	0.3255184523107808	0.3072882815823658	0.17560335984744418	
2290000	-9939.7603201087	-9254.642806766007	-685.1175133426927	-9254.642806766007	483.649609496912	3.523527774716075	7.790642241720345E-5	0.41244491101775144	7.976756798695544E-5	1.1302337082966702E-9	0.4222817472626809	-643.454722034212	27590.212681246387	2396.9320070181025	1036.3872542279014	304.3073081693396	8.655332333418361	8	35	27	2	5	0.19158990625940986	0.3255184523107808	0.3072882815823658	0.17560335984744418	
2300000	-10040.514487311924	-9275.99536214981	-764.5191251621153	-9275.99536214981	1116.8559959904264	3.7976582933035576	2.86170484885124E-5	0.4994288719437357	3.0416469503094332E-5	2.9541834950577307E-10	0.5686282786132771	-717.0468582488418	41425.50361396249	4524.377252165859	1630.3874132647763	2730.8564521413737	15.432365146255526	14	33	20	5	5	0.18879454253533443	0.34262705154534084	0.2929750460718812	0.17560335984744418	
2310000	-9970.059731719599	-9264.168701700728	-705.8910300188703	-9264.168701700728	560.3675270555734	3.6113901060595968	6.40158376448231E-5	0.44045664837184967	6.287803634200107E-5	9.519705026495525E-10	0.490060963057731	-663.6912444060785	20859.257954595396	2583.6053607898675	1555.2366254111582	404.2672175936521	22.0104677535807	11	28	31	2	5	0.19143992820532046	0.34262705154534084	0.2929750460718812	0.17295797417745815	
2320000	-9888.316092175326	-9270.253294528666	-618.0627976466612	-9270.253294528666	236.59713771820617	4.048944010390844	1.7120084741420157E-4	0.4541449532805782	1.658026385703588E-4	5.913817485337683E-9	0.4599852425737991	-575.5348110793628	9130.173739704189	1329.6846488628491	264.8239626236873	1049.5247712663665	4.409987164205798	10	28	28	5	6	0.1828135651855874	0.33384621007290644	0.3103822505640487	0.17295797417745815	
2330000	-9879.929488483103	-9267.094353776241	-612.8351347068617	-9267.094353776241	196.52861160434895	3.400152175285255	1.8362371099757085E-4	0.48345743951561704	1.8114111162446337E-4	7.002993838045792E-9	0.47143414140691425	-572.3932302622995	7973.118128298988	1942.3199268405954	399.9718737843521	702.5967038179666	3.366477635200662	12	24	28	7	6	0.1828135651855874	0.33384621007290644	0.3103822505640487	0.17295797417745815	
2340000	-9845.458637857973	-9269.732942973053	-575.7256948849208	-9269.732942973053	165.2706940823795	3.6233614250234267	2.493122543099499E-4	0.4603765472883612	2.34738567986106E-4	1.2003815955375813E-8	0.4620117295057259	-535.0472593703174	7024.65751166052	833.9692686489258	173.91914294903435	705.1773922782456	1.715400497675525	10	37	19	4	7	0.18842767371498617	0.34980170881839195	0.2954967027900775	0.1662739146765451	
2350000	-9867.153824346633	-9271.406736066081	-595.7470882805522	-9271.406736066081	206.08198533460583	3.6715719169825496	1.7413580003195476E-4	0.41869745285517806	1.7538675980876268E-4	5.959263122547823E-9	0.45518677496821636	-554.2531044711608	8961.464702398003	727.8302159978747	193.72307741299943	842.8004811803806	1.738706904048112	10	45	9	6	7	0.1823368549184822	0.34980170881839195	0.2871270439353428	0.18073439232778377	
2360000	-9825.894280945276	-9254.388629106608	-571.5056518386681	-9254.388629106608	140.15141931186633	3.6109759769120653	2.573508434845858E-4	0.452320531272108	2.6952248405433455E-4	1.4178230072421034E-8	0.47111678532661694	-534.5344137607487	7038.020120772208	426.56389911279234	331.7902512708153	275.15337335112196	1.2417198565573282	8	46	5	11	7	0.17876526856057787	0.33909033362668284	0.3082009006057771	0.1739434972069629	
2370000	-9840.504746601819	-9276.837401237644	-563.6673453641733	-9276.837401237644	128.01369103695282	3.9831046492495124	3.17973123817142E-4	0.42856457671800674	3.0648025205382755E-4	2.1728902626600263E-8	0.4687395816727656	-529.6072682938362	3653.938255221753	320.97015764549354	200.77502260374808	146.0599380502308	2.829606723046883	13	38	18	1	7	0.17876526856057787	0.3297247223640608	0.3230170130733296	0.16849299600203244	
2380000	-9835.369747796027	-9264.96366752317	-570.4060802728555	-9264.96366752317	120.4886842593159	3.921600863386636	3.523212110280098E-4	0.43444960084454315	3.3240410691310105E-4	2.4087750481330112E-8	0.4520029061989094	-535.12664239565	1945.3066909764327	590.6570776907666	260.5126632801431	365.7728279982245	0.31720101571449333	13	27	24	8	5	0.18379340974269467	0.3357316213926643	0.31198197286260926	0.16849299600203244	
2390000	-9876.32545909866	-9272.377454728694	-603.9480043699652	-9272.377454728694	169.9748294628281	3.5458245866892457	1.9183325692771262E-4	0.44307903637361523	2.0306499522896928E-4	8.445099698156626E-9	0.46901734909096454	-570.0932106564128	3528.3722636802304	1331.5791511167226	487.8588513469411	25.353969217296033	1.4366594802904133	12	32	27	1	5	0.19436643402362386	0.32842846595834	0.300292424383375	0.1769126756346618	
2400000	-9926.686736883226	-9268.612477896659	-658.0742589865675	-9268.612477896659	433.3147932098461	3.383515410268209	9.088930021630124E-5	0.5659400913585869	8.523208896213784E-5	2.1139936460311316E-9	0.5273657670360703	-621.9697382794049	26041.729077750042	1532.132447273129	847.1882392412892	0.9507657826839208	0.6678790067490334	10	35	26	4	2	0.19436643402362386	0.32842846595834	0.300292424383375	0.1769126756346618	
2410000	-9890.944236201445	-9255.839153210787	-635.1050829906571	-9255.839153210787	326.9051439788259	3.884659025444329	1.1968322582822717E-4	0.6031009762607079	1.1528645305388445E-4	5.21571960336701E-9	0.6136311686603686	-599.5645183618643	11575.32913905966	1057.573887907214	952.6737247351725	1.4100847949472102	1.337380100110817	11	38	22	1	5	0.19436643402362386	0.32842846595834	0.300292424383375	0.1769126756346618	
2420000	-9897.339153592355	-9260.967193342365	-636.3719602499892	-9260.967193342365	286.81106202414577	3.964954196709088	1.424931245317416E-4	0.5907586132812306	1.341530542090951E-4	7.235566848784125E-9	0.6253036494228553	-600.105624205655	13880.203558555933	1025.3692640375725	571.1242388919151	5.636441329891241	4.72059176777221	9	37	26	4	1	0.19436643402362386	0.32842846595834	0.300292424383375	0.1769126756346618	
2430000	-9913.203837350851	-9245.389278573695	-667.814558777156	-9245.389278573695	335.04629113469724	3.494853924771202	1.0283472768900378E-4	0.5406544050192528	1.0555223380508745E-4	3.831065755498623E-9	0.5910474799284261	-624.8944333564724	28063.316766582553	1583.1941541024544	1388.5942290742219	469.0771917656819	15.002482746211417	7	13	37	16	4	0.1853972669053081	0.3257698494646638	0.31192020799536696	0.1769126756346618	
2440000	-9897.964878055644	-9263.260743999908	-634.7041340557347	-9263.260743999908	251.03856702325385	3.3007206405886564	1.5474712720527374E-4	0.7131575060640173	1.6146285539162845E-4	1.230348912433589E-8	0.70314383033986	-592.87066529044	28703.709586222383	1254.0180210238675	667.5689190531841	289.09595651133543	28.338939899660687	6	27	38	3	3	0.17770427877140946	0.3440091383626805	0.2936809190973503	0.18460566376856044	
2450000	-9946.729931364664	-9251.391995917302	-695.337935447362	-9251.391995917302	530.7036122717475	3.6704198039938802	6.697935951583472E-5	0.588622519133018	6.960680437087938E-5	1.6008363440969156E-9	0.5687772719007506	-653.3423212059398	28436.48623160342	3238.5716730651284	1801.249332960147	93.32547224768251	4.373633558447594	5	11	55	4	2	0.1893687372491577	0.32963131408252777	0.31605838059018354	0.16494156807813162	
2460000	-9908.296572688585	-9266.442686134074	-641.8538865545106	-9266.442686134074	287.6128067344207	3.6704198039938802	1.1657548366726623E-4	0.5683972626432835	1.1862474875735884E-4	4.2327698791426094E-9	0.5582936754790943	-602.6958594891206	11683.593674338494	4389.234907074632	633.6707906837307	75.1094445640382	7.394552314419269	7	7	57	1	5	0.1893687372491577	0.32963131408252777	0.31605838059018354	0.16494156807813162	
2470000	-9885.998576796079	-9248.795796924449	-637.2027798716307	-9248.795796924449	249.27433635464936	3.6704198039938802	1.4531562383891E-4	0.607699264986916	1.4729071702966119E-4	8.344969887843772E-9	0.6073821884899022	-594.5320899852745	21490.43214380952	2367.853032581658	849.239892960419	569.7685526099237	31.607085257892933	5	10	56	1	5	0.18008592924122496	0.32963131408252777	0.3253411885981163	0.16494156807813162	
2480000	-9933.449867090927	-9278.72224563103	-654.727621459897	-9278.72224563103	396.9288694922856	3.79270810499345	9.026743927239225E-5	0.4982072635714352	9.327915260100137E-5	2.6776386468684595E-9	0.5600040241832319	-613.6527252989705	18957.90922662936	4504.20484782097	842.9116371259541	152.4637812293515	40.57132607385523	6	6	57	2	6	0.18008592924122496	0.32963131408252777	0.3253411885981163	0.16494156807813162	
2490000	-9891.56132528012	-9275.34695642701	-616.2143688531078	-9275.34695642701	230.43149999554026	3.79270810499345	1.5516424158219452E-4	0.43975810431874557	1.6171639593134273E-4	5.000828858255785E-9	0.44271641012849916	-577.4102325813087	16806.29978290265	809.6441290371888	642.608948998529	139.85070483907376	9.333572557194142	4	19	47	2	5	0.18008592924122496	0.32963131408252777	0.3192642420797143	0.1710185145965336	
2500000	-9864.177180616874	-9264.257471723386	-599.9197088934883	-9264.257471723386	174.47656031519423	4.085773599749885	2.2491202330435242E-4	0.4352508003356437	2.205161688426585E-4	1.0339522244572646E-8	0.45105560729180993	-560.9327597280452	4948.117270978285	1409.6628250522424	435.7764545835684	609.141862527103	30.203750044133155	7	7	49	7	7	0.17575250896107444	0.3380306405525019	0.31519833588989066	0.1710185145965336	
2510000	-9847.662798421268	-9262.522993940638	-585.139804480631	-9262.522993940638	193.35205423684422	4.085773599749885	2.275981510257655E-4	0.5695914533954327	2.4421769479503647E-4	2.6458535348731292E-8	0.6516255323569622	-547.8614245880534	6086.949343297522	1502.5904482847768	422.8442171988947	36.997420132899315	58.99986281090711	7	1	62	4	3	0.17653661521611708	0.33674840338079504	0.3156964668065549	0.1710185145965336	
2520000	-9878.699468025145	-9270.060152488215	-608.6393155369301	-9270.060152488215	229.38274040510382	3.7195585598188043	1.700406982799875E-4	0.42169267715147224	1.691932057186038E-4	6.57606542269007E-9	0.4700522225451232	-568.3635496115562	4549.066524774861	10047.030199489574	719.9940362075681	152.27464253250005	14.108266642025162	5	4	60	1	7	0.17653661521611708	0.3476720315757561	0.31984057212681305	0.1559507810813144	
2530000	-9914.132374391551	-9269.021267648435	-645.1111067431156	-9269.021267648435	299.3167875757558	3.7195585598188043	1.2558359526870672E-4	0.37830045093670756	1.285229751657807E-4	2.1966830543603693E-9	0.3766620270933842	-602.9363034374699	16320.915845347039	15832.68768586012	768.0523573653176	183.7924441044483	23.26297186095991	8	3	58	2	6	0.17653661521611708	0.34175669650285967	0.31477544784330125	0.16693124043772267	
2540000	-9898.993150656343	-9272.998359889905	-625.9947907664372	-9272.998359889905	226.7573999425091	3.7195585598188043	1.7101762925420487E-4	0.38045453254292894	1.7618669976930516E-4	5.128603633346593E-9	0.40245689628003734	-587.233129137185	8759.45872694877	3957.2175524409527	503.7775469013842	183.30827318095044	13.86788246183435	8	7	54	2	6	0.17653661521611708	0.34175669650285967	0.31477544784330125	0.16693124043772267	
2550000	-9901.774928692561	-9267.257236073667	-634.5176926188939	-9267.257236073667	262.48833581781236	3.6035346013377265	1.4236375518069432E-4	0.4397155698170798	1.4981907860667088E-4	5.919651822068833E-9	0.5125038600975834	-593.999603640624	8531.734521420689	541.8234875323733	828.1094368679124	837.4696672768006	10.51317990977283	15	6	42	8	6	0.17653661521611708	0.34175669650285967	0.3108650707247023	0.17084161755632157	
2560000	-9923.295303969813	-9256.850599221552	-666.4447047482607	-9256.850599221552	404.97956987602487	4.3059187818206475	1.1383960812499591E-4	0.44079629665211933	1.199781801924953E-4	2.6264487181263836E-9	0.4415213254668718	-624.1874826227834	11008.199345015353	758.4882641730671	1551.7136633304804	797.77633549636	60.8207138587474	9	6	32	25	5	0.1794485701253987	0.34175669650285967	0.3108650707247023	0.16792966264703996	
2570000	-9971.915080433053	-9264.68777992194	-707.2273005111134	-9264.68777992194	673.324342684704	3.8862364976547537	6.587099840504931E-5	0.5490981350335999	6.902144505861492E-5	1.2955887636430756E-9	0.5339843377822605	-661.3376578271146	26505.123421347547	1959.9280809060162	2850.533359481422	1551.8414153721276	45.191794346606386	9	8	25	30	5	0.1802795151079595	0.34175669650285967	0.3100341257421415	0.16792966264703996	
2580000	-9935.36704155716	-9251.04238576417	-684.3246557929884	-9251.04238576417	418.1245685934265	3.8098831997538407	9.483129431324898E-5	0.46547417873855107	8.794934729160412E-5	2.2489374865792083E-9	0.5146962486180683	-639.0765252815083	12131.428420673361	15426.083214166003	3350.9151406924598	796.0448968493806	46.99237882325359	6	6	28	30	7	0.1802795151079595	0.33807607143043233	0.3100341257421415	0.1716102877194673	
2590000	-9893.948605489928	-9262.874280238824	-631.0743252511037	-9262.874280238824	244.38775944664798	3.8098831997538407	1.5854043980583944E-4	0.4821780100921401	1.5385265805363622E-4	5.606972159921354E-9	0.4640312703236031	-591.1488831206997	7866.211414195381	836.8043638775025	1235.5996529296442	385.12356269731714	4.828705608658108	11	11	24	25	6	0.1802795151079595	0.3393157283668921	0.3059428081210511	0.17446194840409787	
2600000	-9937.159980657474	-9272.07679541125	-665.0831852462228	-9272.07679541125	425.98555109153574	3.501250671706927	9.714453996600347E-5	0.4694759158129382	9.596556367497865E-5	2.445078412328608E-9	0.5070185626093903	-621.8340353439421	13789.16600744457	1031.7848409198482	1689.3068738741288	1320.819950609418	7.456558741197721	10	18	31	12	6	0.1802795151079595	0.3393157283668921	0.3059428081210511	0.17446194840409787	
2610000	-9888.115896987705	-9277.759629704065	-610.3562672836395	-9277.759629704065	180.18060857817775	3.6132519520542363	2.2959453262654783E-4	0.32708608321750937	2.1873099965730272E-4	6.081407246582194E-9	0.3498542904896556	-569.370914459767	4495.246452206976	7149.30829611897	1030.9357624722306	602.4942963706047	2.342008876787268	3	7	27	34	6	0.17768603981894363	0.3208087825515859	0.31651768807518676	0.18498748955428432	
2620000	-9919.186274639043	-9261.646141039844	-657.5401335991987	-9261.646141039844	290.0880001748794	3.6132519520542363	1.3027805288585013E-4	0.34553154893961424	1.2282826837457442E-4	2.714474996946575E-9	0.42251387651626227	-615.1656427581281	7936.811152639615	3950.732469957134	2303.0898102841843	1199.7738855594368	0.4436855563270904	19	9	22	21	6	0.18989688457162593	0.3208087825515859	0.31651768807518676	0.17277664480160201	
2630000	-9851.955787314473	-9255.05223459008	-596.9035527243926	-9255.05223459008	178.5162421474204	3.4280958682460323	2.1668190346004024E-4	0.37832159960029393	1.9986642327084254E-4	6.551685186330317E-9	0.4020848883108303	-558.0774315721859	6648.118175405106	1071.4725925189366	1169.8327787511816	350.58254160280114	0.566904035544041	8	16	20	27	6	0.19491444031384064	0.3208087825515859	0.311500132332972	0.17277664480160201	
2640000	-9845.600003186562	-9271.059596384472	-574.5404068020903	-9271.059596384472	133.10543971179797	3.6263041063588117	2.8397695663921383E-4	0.39954076269602073	2.6697736909780695E-4	1.4030355442268403E-8	0.4305119308058356	-537.1793259912597	5998.617219663972	675.6945658442102	651.2988933774684	262.81515940257594	0.8848866783313621	9	33	2	27	6	0.19491444031384064	0.3266125185693616	0.311500132332972	0.16697290878382634	
2650000	-9888.606120915016	-9250.14498290608	-638.4611380089359	-9250.14498290608	307.63014864899327	3.6263041063588117	1.209152747664246E-4	0.5914672508614309	1.1843776030660136E-4	5.6459957162869886E-9	0.6191283526507358	-597.241462004659	14149.187484027541	1438.2137356937246	260.72857620028793	544.4653557435648	1.7100650819211038	10	34	3	24	6	0.19451225202885222	0.32901888297233295	0.3094959562149891	0.16697290878382634	
2660000	-9928.783883525171	-9260.656360398843	-668.1275231263276	-9260.656360398843	475.91094605861997	4.114475310864671	7.721959125833241E-5	0.5211763377626163	7.941129802041941E-5	1.858554113066722E-9	0.5394661123045837	-620.9919300504893	66762.30354549481	2490.8019118288616	818.241347034116	1699.8939960935666	0.29297849668569437	5	45	16	5	6	0.19451225202885222	0.32901888297233295	0.31281260632039076	0.16365625867842468	
2670000	-9887.085541878161	-9269.949979771955	-617.1355621062066	-9269.949979771955	245.2588336436669	3.5968518486488046	1.719110372020479E-4	0.38522683373834227	1.6835258831130026E-4	5.231447600295569E-9	0.42398655793527057	-576.8022983843749	9941.827059267962	2201.697635152627	593.2218520015667	627.7774844653812	0.8532243978120093	7	37	5	22	6	0.19472473964713274	0.33666741169914405	0.29977341541612673	0.16883443323759706	
2680000	-9879.803214633856	-9275.34225906273	-604.4609555711246	-9275.34225906273	208.00451460405012	3.5968518486488046	1.8457500655926054E-4	0.37317479319812064	1.8730924125315429E-4	5.388638923207228E-9	0.3996187496106553	-564.6371774137976	8525.787398735052	1193.6918553598266	246.53435331015953	626.0137514470836	1.117979759323578	7	33	13	18	6	0.19472473964713274	0.33666741169914405	0.29977341541612673	0.16883443323759706	
2690000	-9861.02023082021	-9270.476373190746	-590.5438576294636	-9270.476373190746	168.55299801067898	4.085265665909975	2.3357917989269377E-4	0.39168192301937743	2.3643826294166337E-4	9.279807597605399E-9	0.4046442283383695	-550.6645717189011	7856.918521502024	922.9141709777851	428.9141189639248	769.5825153236334	0.7582800216486897	8	33	23	7	6	0.19249413340426355	0.3442313517816359	0.2944400815765041	0.16883443323759706	
2700000	-9870.830009487925	-9265.413234123975	-605.4167753639497	-9265.413234123975	215.3213213815154	3.921112931814351	1.9350544495355207E-4	0.41513312727372276	1.914847871819239E-4	7.526848771106464E-9	0.4392965063021741	-565.8118069346137	9932.982161620617	783.8067683520285	314.8110808857511	585.3557624026421	2.0662178037938523	8	31	16	16	6	0.18657653949021755	0.3442313517816359	0.3003576754905501	0.16883443323759706	
2710000	-9874.1887048373	-9258.937007709012	-615.2516971282868	-9258.937007709012	202.51695826113937	3.921112931814351	1.8115833015851503E-4	0.5279033797961222	1.9534008480916773E-4	1.162193289640579E-8	0.5607354925688349	-576.1367449151679	6854.411684068289	929.2073309621128	695.737704326152	437.16819228119857	2.4204423368395305	10	26	10	26	5	0.20016323256442514	0.32687719976237256	0.30412513443560585	0.16883443323759706	
2720000	-9912.553498958583	-9276.774682559368	-635.778816399215	-9276.774682559368	286.24194997275055	4.040100121245722	1.359920886404768E-4	0.42455914250597176	1.3824062224427496E-4	4.615529615480273E-9	0.4794918485299989	-594.2599722011389	12095.141505272299	2610.596260779366	817.0087294504328	726.1341477391964	0.9582764824049033	13	4	24	31	5	0.18321212133203157	0.3413816834483531	0.30412513443560585	0.17128106078401006	
2730000	-9892.303695489845	-9266.176210555908	-626.1274849339372	-9266.176210555908	248.95532402741603	3.7085915686034383	1.6178567019759784E-4	0.37320979219226186	1.5674477190986673E-4	4.097126762400054E-9	0.39680515510921305	-584.2378190989448	6931.713260530237	9008.747487383183	955.7986980569441	585.9725525754952	1.1917031127246278	3	10	32	27	5	0.18321212133203157	0.3427587217260068	0.30412513443560585	0.16990402250635642	
2740000	-9908.849759957335	-9255.043290913869	-653.8064690434651	-9255.043290913869	380.6505725371855	4.050780014465397	1.023356597674394E-4	0.4153439349886451	1.0108160497624852E-4	1.884121763847035E-9	0.4230105489236755	-609.7822680905505	14775.364986876002	10750.722870777945	927.1218168197474	905.8912893087631	0.8040135575240722	3	11	26	32	5	0.18321212133203157	0.3329330149982759	0.31395084116333677	0.16990402250635642	
2750000	-9928.882793867711	-9264.821944114054	-664.0608497536581	-9264.821944114054	488.9613023881773	3.868129519230258	8.153555762050026E-5	0.4718926760465059	7.683562248855139E-5	1.3934520555001446E-9	0.47853583955832935	-619.1093188986134	30576.747015784338	1478.9445743949734	2118.553212719394	1157.2923056420716	0.25290351427434726	13	17	15	26	6	0.17981520466459308	0.36026033087704123	0.2941678349919951	0.16575662946637118	
2760000	-9876.91101851168	-9254.239371086653	-622.6716474250275	-9254.239371086653	303.33341387981125	3.868129519230258	1.3107270628135188E-4	0.4259921974953001	1.3125178223076498E-4	3.4366019898377835E-9	0.44360014337454445	-581.4970109879717	12944.38624261492	1189.1805434026076	386.8574081207424	784.1300191832098	0.42904402649356577	12	28	2	29	6	0.17644665772814425	0.34263183613292747	0.29753638192844395	0.18338512421048497	
2770000	-9882.400442173372	-9266.183505839732	-616.2169363336396	-9266.183505839732	259.8838469956505	3.868129519230258	1.483215864298104E-4	0.4161277648907217	1.430877688925701E-4	4.775237444292172E-9	0.461441029173889	-576.0005914194101	9200.624861639337	1595.499562293246	650.8598382019278	649.6713230480449	0.12072492235027256	11	24	9	27	6	0.17644665772814425	0.34263183613292747	0.30727631480147494	0.17364519133745396	
2780000	-9930.366669738976	-9260.268618846401	-670.0980508925751	-9260.268618846401	480.75782976512454	3.868129519230258	8.23717059193468E-5	0.405133408654633	7.945734340066002E-5	1.4410369036815698E-9	0.470723733385036	-627.0243291745292	13305.73608638774	1633.388214648165	1237.2046511026426	1599.628960813686	0.5814521134041961	15	33	21	2	6	0.1940772570897855	0.32500123677128623	0.30727631480147494	0.17364519133745396	
2790000	-9905.584846641375	-9265.486660280607	-640.0981863607683	-9265.486660280607	403.33555451671833	3.7940855186251765	1.0688823392612681E-4	0.44561706766014875	1.0238789756170146E-4	2.5040357916941218E-9	0.48023972128975473	-604.9886153667746	15256.216522530722	1629.7265770544707	933.7133144577978	0.46098893046752926	0.7213724664591322	13	33	25	4	2	0.18816859347435252	0.3236764029506937	0.3145098122375004	0.17364519133745396	
2800000	-9874.542086013138	-9249.268111283698	-625.2739747294399	-9249.268111283698	280.5985227116833	3.7940855186251765	1.4538284595586395E-4	0.4278485578209574	1.3724546483337102E-4	3.261161377772976E-9	0.4106383306508101	-591.9428145378735	8734.57915645415	1656.515850553804	508.99610329103797	0.9836570282285861	0.9649623363370836	12	30	29	3	3	0.1837912474412238	0.3304045928700237	0.3145098122375004	0.1712943474512527	
2810000	-9911.225565386841	-9268.565289724582	-642.6602756622591	-9268.565289724582	341.9866397219182	3.7940855186251765	1.3039149671762354E-4	0.4573986345520817	1.233516308621168E-4	3.937918895873524E-9	0.47811852908108377	-605.3080746135703	15132.988390624174	2741.5878906895387	843.8155139910035	14.803864494172627	0.9831827812110272	8	24	39	1	5	0.1837912474412238	0.3408543940769738	0.30740309055409276	0.16795126792771023	
2820000	-9994.319716942437	-9269.695802806827	-724.6239141356087	-9269.695802806827	901.9234309985668	3.6155832807574044	4.734544788558649E-5	0.44973558607890773	4.497097960547068E-5	5.448216541025772E-10	0.4897635777538065	-685.6692408426874	24403.25917008566	6012.992401323951	3557.978162599843	2.0592579472854173	0.4421728456254864	15	25	31	4	2	0.17610079629891243	0.34687057330996374	0.3055980278760786	0.17143060251504585	
2830000	-9893.554662063603	-9262.821729489084	-630.7329325745197	-9262.821729489084	282.12133320102777	3.6155832807574044	1.4868919325003417E-4	0.3844088466402276	1.4033429508302845E-4	3.760707986695858E-9	0.41694407245527854	-596.6538785863494	4502.558921712461	2938.8595988246343	646.7763701179705	3.8883081209705606	2.7516850199083005	15	16	40	1	5	0.19770386858374422	0.33060408604944	0.3025109971852735	0.1691810481815428	
2840000	-9877.49470196125	-9252.85380036019	-624.6409016010605	-9252.85380036019	289.96383173084206	3.6155832807574044	1.4949098895644376E-4	0.6223498312356348	1.344311776292302E-4	1.0826134305937809E-8	0.6960670439067557	-591.2242840094082	8703.978263653265	1248.6734528753818	584.3990952051671	0.9116551778654453	0.5066055313793247	11	21	39	2	4	0.18684093945326274	0.3260923335424331	0.31788567882276186	0.1691810481815428	
2850000	-9949.277483093894	-9255.468660062981	-693.8088230309123	-9255.468660062981	691.6749560914478	3.57720719854435	6.239781696354222E-5	0.6040922120241633	5.704662453422148E-5	1.5638414934263493E-9	0.666081549389199	-653.5236490907183	49150.0361599322	4160.170469382952	1169.8324974035897	9.656922318687744	0.16826932891891105	5	37	29	3	3	0.18573796869973389	0.3264023570389667	0.3186786260797571	0.1691810481815428	
2860000	-9985.582943811594	-9257.062482161782	-728.5204616498115	-9257.062482161782	889.539125728048	3.6187582212501437	4.3385286249648346E-5	0.472640503950531	4.191012854335274E-5	4.466908952265112E-10	0.4887249055974709	-682.3785245656278	56333.23077261973	8257.452799205545	1566.0526973528918	897.3329760395476	0.7141942564022465	7	30	33	2	5	0.18573796869973389	0.3264023570389667	0.3186786260797571	0.1691810481815428	
2870000	-9964.942633593533	-9270.580082310746	-694.3625512827876	-9270.580082310746	516.2068274203206	3.8678088014369	7.274483521865116E-5	0.3965006512894135	7.343800853490377E-5	8.118465538118248E-10	0.3816826538270541	-649.3802747727977	16511.86991790116	2603.2209153778213	631.9620597766497	2046.4701924595943	7.283377758573511	9	32	22	10	4	0.18573796869973389	0.3210630802918073	0.3186786260797571	0.17452032492870223	
2880000	-9938.937293559919	-9264.875525750029	-674.0617678098897	-9264.875525750029	419.61264419449526	3.8779094734787583	1.058320161906768E-4	0.4147737942867752	1.001677777556102E-4	1.7953837838189055E-9	0.3966634440271265	-631.8267120501242	10001.23804532089	3199.785589239382	2174.9069211990063	773.3404193461165	1.2973665641429837	7	32	6	27	5	0.18032503096412508	0.3264760180274161	0.3230252617838461	0.17017368922461318	
2890000	-9943.143403426915	-9268.147172776638	-674.9962306502763	-9268.147172776638	383.2576310168185	3.723058415476983	1.1504116403831979E-4	0.41390281925632744	1.079760937644701E-4	2.582159197135823E-9	0.4540653228668161	-632.1643652265049	15136.709015117169	3172.3506775494557	753.4543009260706	1083.3918399117551	26.19097773739014	9	27	12	24	5	0.18499854333467344	0.3256048511321984	0.3230252617838461	0.16637134374928253	
2900000	-9850.74577897078	-9261.140829387004	-589.6049495837766	-9261.140829387004	159.53441733061092	3.7001736375133247	2.8189935808867016E-4	0.40737974693937146	2.78430580049289E-4	1.7850058871943478E-8	0.4606797034863207	-555.6407070911574	2594.536976478507	950.2250299305138	294.49979087840177	105.92196458316707	3.706354299022596	8	25	37	2	5	0.18499854333467344	0.3256048511321984	0.3230252617838461	0.16637134374928253	
2910000	-9869.42245821659	-9256.4505406429	-612.9719175736901	-9256.4505406429	198.68079112947208	3.7479992576986185	2.39098685610996E-4	0.46996124236004283	2.2464305770175926E-4	1.1155014463292372E-8	0.46570457926395775	-572.6391814668286	8269.788344899576	1341.9380438438145	1347.879547309957	458.5602849073453	17.12707786874795	6	27	10	27	7	0.18499854333467344	0.3488626174972814	0.3045294811187076	0.16160935804933804	
2920000	-9941.27278705059	-9268.255639062012	-673.0171479885771	-9268.255639062012	395.8474342584776	3.999306809735543	9.317515655736065E-5	0.3866766370405415	9.387127383173776E-5	1.4257185377325334E-9	0.3998357525866824	-629.6654237616784	25667.98915365279	2747.4891061204175	1663.8654733259436	672.5905579937224	66.70285026271397	9	18	14	29	7	0.1797153739527294	0.36058515110240646	0.2980901168955265	0.16160935804933804	
2930000	-9882.529551264315	-9280.356301957001	-602.173249307314	-9280.356301957001	189.11033283121157	3.294925068462792	2.5296709513712576E-4	0.4594114209901442	2.2958004216542196E-4	1.3829863419706554E-8	0.48668043160647695	-562.7565499591851	6882.46677571054	657.4285142316116	920.072216137455	547.1983519321682	6.821611048758353	10	10	19	32	6	0.1797153739527294	0.36058515110240646	0.2980901168955265	0.16160935804933804	
2940000	-9924.206631878193	-9273.060049482929	-651.1465823952647	-9273.060049482929	292.8150758697402	3.216560924734852	1.3835731291419266E-4	0.4425275195576363	1.3283333414212159E-4	3.5172129215563807E-9	0.43494793873194504	-609.1657846928484	16342.55109868908	2082.317626462864	1359.00704696653	664.9489466237432	11.852629970915986	12	12	14	34	5	0.1797153739527294	0.36058515110240646	0.2980901168955265	0.16160935804933804	
2950000	-9869.933548132998	-9264.969567594275	-604.963980538724	-9264.969567594275	180.51686875063172	3.856270936857372	2.5970438647960156E-4	0.5256284545376743	2.487454973884712E-4	1.8298308059865197E-8	0.5440273861734636	-565.5080679988545	7920.830671022833	1039.7552625305161	520.594587911254	508.44704802394045	8.29517060246607	12	7	14	38	6	0.1884173650942238	0.3325111861542654	0.28979758460232646	0.18927386414918476	
2960000	-9847.172417756776	-9244.458416589465	-602.7140011673113	-9244.458416589465	175.9603123719165	3.631154865499142	2.7276699152899104E-4	0.600573376983711	2.4200090959304233E-4	2.8804954858479576E-8	0.671541554219375	-562.8513173731378	6795.87318158786	425.44764424258386	949.8124105971555	387.90018470587495	4.784095990012241	13	6	11	41	6	0.1884173650942238	0.33733899734176304	0.2849697734148288	0.18927386414918476	
2970000	-9871.810894480943	-9267.608629652861	-604.2022648280814	-9267.608629652861	178.61896261592972	3.6004920592772702	2.709853383305951E-4	0.46177747578599426	2.534788696038885E-4	1.6071627489851776E-8	0.48664250862278535	-565.885457807937	3349.6223150029405	564.3518550587545	877.2506338683623	586.0767993195732	42.537378325293886	16	6	8	40	7	0.18233751104540372	0.33733899734176304	0.2849697734148288	0.19535371819800484	
2980000	-9888.438685390882	-9287.524247785132	-600.9144376057499	-9287.524247785132	172.58648647974775	3.6004920592772702	2.7766419427403E-4	0.4465405215639777	2.716251982015345E-4	1.284073199621661E-8	0.42197047712218105	-563.9587948790515	3599.684481167546	1076.51519618794	487.00561944818827	340.8620236563692	16.05105758209722	25	3	4	39	6	0.18233751104540372	0.33588641553041976	0.3216514081100235	0.16012466531415345	
2990000	-9846.075315381513	-9262.377926775407	-583.6973886061058	-9262.377926775407	149.68292885487543	3.862467073080242	3.5391283665470066E-4	0.468207141361777	3.194576413557975E-4	2.6883780126267917E-8	0.49319707587323064	-545.6077892072656	3792.9708239654015	2290.395005749607	568.099253521601	323.5217047875363	28.02771527551007	9	8	14	38	8	0.18713192464659129	0.33588641553041976	0.31159856147020254	0.16538309835278686	
3000000	-9907.809041404438	-9271.954800406786	-635.8542409976532	-9271.954800406786	265.0338160684477	3.862467073080242	1.8208688673858962E-4	0.3629281404030888	1.656193746833314E-4	3.874504252436049E-9	0.36549935076052187	-590.3169490481207	21279.095482117453	30078.390320632217	1269.4165846130827	563.790182321956	36.709175478698526	4	4	22	39	8	0.18713192464659129	0.33588641553041976	0.31159856147020254	0.16538309835278686	
3010000	-9957.142230867794	-9263.471046172011	-693.6711846957822	-9263.471046172011	504.40074203914065	3.6701380280017557	8.942878478881499E-5	0.4389061893478005	8.891087553181502E-5	1.1637442691323332E-9	0.39160547617116703	-647.9453316809164	32137.455775584243	7542.309539326801	2732.417083580112	1092.806409061734	67.88190621699854	5	5	27	33	7	0.19749547074788923	0.3297779934155565	0.30734343748376786	0.16538309835278686	
3020000	-10037.363421521895	-9273.229457944599	-764.1339635772958	-9273.229457944599	1194.5270072625058	4.2000180061677055	3.7634649159162906E-5	0.4038424055252879	3.975114756526684E-5	2.6254166203870957E-10	0.40708062783499654	-715.1000247940116	36276.5649184244	18757.114673694246	9665.957280867744	1760.3238855992786	391.9425920196284	8	8	20	34	7	0.19749547074788923	0.3297779934155565	0.30734343748376786	0.16538309835278686	
3030000	-10041.78887586469	-9263.292911579889	-778.495964284801	-9263.292911579889	1137.854655734616	3.735514433087372	3.580227690367889E-5	0.33923011977259127	3.659343023813636E-5	1.9411933196293763E-10	0.3841308133236969	-730.2833976476212	39258.14035784049	19760.24711340457	6172.0227229487145	1899.7729083074428	93.96392807698653	10	9	24	28	6	0.1864656801258566	0.34256453928580194	0.3019798938662609	0.168989886722081	
3040000	-10041.830877574892	-9253.017436382086	-788.8134411928053	-9253.017436382086	1430.5332897652281	3.735514433087372	2.646717849472678E-5	0.3617410129025956	2.7937023219771975E-5	1.176829128150999E-10	0.3913078527428054	-739.9733555935749	62191.22975334738	9560.57429337117	8164.511184324236	1812.2813341517713	100.69152876036487	10	7	28	27	5	0.1864656801258566	0.34256453928580194	0.3019798938662609	0.168989886722081	
3050000	-10035.015860274953	-9258.389841248358	-776.626019026594	-9258.389841248358	1236.096087404606	4.01170208653256	2.9168890681767577E-5	0.4408413433186219	3.0360611897461286E-5	1.926349425798409E-10	0.47194723184753756	-727.4921510182112	37482.2862135179	9923.223993580668	9708.849844801269	2811.017110538894	67.37059572668538	6	23	10	31	7	0.1864656801258566	0.34256453928580194	0.30076173924518473	0.17020804134315717	
3060000	-10055.788630992056	-9277.56137190986	-778.227259082196	-9277.56137190986	1314.650754364766	4.01170208653256	2.6198831929549175E-5	0.4845922005842488	2.9223916062882374E-5	1.981406009649863E-10	0.5194721318616335	-728.9628693005251	65269.078330928634	8846.049929744793	506.3644226576731	1848.447734516542	118.62527152032119	12	32	5	22	6	0.18597456463389958	0.34256453928580194	0.30076173924518473	0.1706991568351142	
3070000	-10067.789703339247	-9244.179595679758	-823.6101076594897	-9244.179595679758	2218.869183733428	3.7433082923323915	1.6666028628163218E-5	0.3993849728084361	1.6881119073480625E-5	5.796252239830145E-11	0.45170150690357674	-767.8114448579892	122093.779666954	25346.32411679481	572.742962659531	4154.624716179957	483.58502350724194	6	38	6	21	6	0.18597456463389958	0.33991843697923585	0.30076173924518473	0.17334525914168028	
3080000	-10074.324305415808	-9259.63275644004	-814.691548975769	-9259.63275644004	2194.730599249755	3.674394307116413	2.017573457936568E-5	0.3724064615898333	2.015392882026523E-5	6.091307474200428E-11	0.38151010825072434	-763.0936419278387	70318.50315519383	12934.660645030332	3713.233499837311	8206.150265850738	576.2094785594519	8	33	27	3	6	0.18597456463389958	0.33991843697923585	0.30076173924518473	0.17334525914168028	
3090000	-9940.971111724364	-9252.438348192429	-688.5327635319359	-9252.438348192429	551.8015398351929	3.714775001932598	1.0208161110046915E-4	0.4435218887577605	9.726810501400876E-5	1.959502180527718E-9	0.44540140007594187	-644.2093643717699	18447.004641362546	3727.140233006868	332.0481810811031	1061.0302383530736	96.51511738546063	11	30	21	9	6	0.18893033465014475	0.33039513207297383	0.31028504415144675	0.1703894891254351	
3100000	-10014.701777825097	-9258.860837022145	-755.8409408029523	-9258.860837022145	1059.4789574129195	3.714775001932598	4.118064837774279E-5	0.32482008978121146	4.0395336137072267E-5	2.1425049413391842E-10	0.3511369703087183	-708.6414192859135	58100.14707746497	8040.202107986278	1069.9060121495268	1904.8737166883843	71.28095419731224	9	36	21	4	7	0.18893033465014475	0.33343771536948713	0.31028504415144675	0.1673469058289218	
3110000	-10070.944420919317	-9292.363402491865	-778.581018427453	-9292.363402491865	1487.807224931211	3.714775001932598	3.0874764721105175E-5	0.331604774335493	3.1296842464862696E-5	1.101174997159826E-10	0.33877642328631663	-733.7003427942761	38302.74819268402	9015.501673252164	2668.3795014898765	374.66050027316425	188.24857257577295	10	30	29	1	7	0.18893033465014475	0.33343771536948713	0.31028504415144675	0.1673469058289218	
3120000	-10119.975755100008	-9269.569933509641	-850.4058215903658	-9269.569933509641	3740.6989343250307	3.9599043234135163	1.2045142855108564E-5	0.3868929257053054	1.250125866800834E-5	2.5526866933593542E-11	0.4156339398927453	-797.4201143425616	102331.6940293269	23043.933301180547	3936.8855312907817	8129.6950276565785	1255.4366519531125	8	28	27	7	7	0.18158133231356077	0.3407867177060711	0.31028504415144675	0.1673469058289218	
3130000	-9988.431028054127	-9287.403609606316	-701.0274184478106	-9287.403609606316	577.4591427226964	3.61198737521826	8.30297843564477E-5	0.39256509824887764	8.336011211457819E-5	9.552457134009803E-10	0.3757945962723932	-656.6077700464084	25352.088432515648	1955.207093135722	2414.898893378544	992.9775393603018	262.89516064519967	8	23	11	29	6	0.18158133231356077	0.3114781595929856	0.316197625951274	0.1907428821421801	
3140000	-9943.773699219739	-9272.578873712664	-671.1948255070745	-9272.578873712664	492.6561736351784	3.6018274017532996	1.1626370718312992E-4	0.50379047866032	1.1543747842354309E-4	3.93943169190278E-9	0.5383592354421926	-627.3102139248276	17217.748520868055	5046.832650550212	2317.9328627335417	675.0478833597299	174.9888280746887	6	6	23	34	8	0.1948250871195136	0.3410671553580969	0.3029538711453212	0.16115388637706884	
3150000	-10025.666100171295	-9255.950608540184	-769.7154916311098	-9255.950608540184	1433.0385560837333	3.369116114518966	3.7460195076014E-5	0.5391901588473275	3.610761286500634E-5	3.60930203539908E-10	0.5238010548555274	-719.0699637680767	86915.3749873124	14883.47352420552	7495.299372924603	2703.135838014043	273.7192308384638	9	7	16	38	7	0.1948250871195136	0.3410671553580969	0.3029538711453212	0.16115388637706884	
3160000	-9965.093763146799	-9268.004129012943	-697.0896341338563	-9268.004129012943	429.8925976673093	3.369116114518966	8.853705191162219E-5	0.5298594393103272	8.172486375947315E-5	1.7057037950193952E-9	0.5008701595937373	-650.5316718013642	34127.419967283546	4475.556097783413	4200.1269706667445	1376.581744485974	13.156001121879607	10	2	19	40	6	0.19441139908301705	0.3410671553580969	0.30336755918181774	0.16115388637706884	
3170000	-9896.581650751128	-9272.330389463894	-624.2512612872345	-9272.330389463894	225.56297479399774	3.3474993677758103	1.9230192291779408E-4	0.4473214809205017	1.8718623018075124E-4	5.825262732852551E-9	0.4057946971347669	-582.1934202768243	2777.3576275254377	6453.211551549781	3861.0012192054724	451.43256630264443	8.947065492360744	3	10	16	41	7	0.19441139908301705	0.3168283936461179	0.31968569742197805	0.16907450984888753	
3180000	-9875.050444966664	-9272.520521038521	-602.5299239281435	-9272.520521038521	164.90795996628952	3.3474993677758103	2.5031630882337155E-4	0.4178374777155854	2.5581581946325236E-4	1.025089489697106E-8	0.3902034233043734	-561.0982473067567	6256.368192536067	4176.120749116467	3406.4193037582536	379.93830504389206	20.8733251618685	1	16	10	43	7	0.18441251846901133	0.3168283936461179	0.31968569742197805	0.17907339046289325	
3190000	-9824.335884461836	-9260.578868886463	-563.7570155753723	-9260.578868886463	117.01481135807245	3.7290388991495313	3.2633897501541223E-4	0.4193852702643762	3.234050755937738E-4	2.0072361110778958E-8	0.4408086901994139	-525.8530567365063	6412.952079619984	1343.1981779406485	844.5195965899654	204.0558222155211	2.3433851612738246	8	20	3	39	7	0.18441251846901133	0.3259697366503174	0.31968569742197805	0.16993204745869372	
3200000	-9839.908098538257	-9262.777181017655	-577.1309175206032	-9262.777181017655	127.76543414025475	3.331656527159555	2.815432096036686E-4	0.5562838393327195	3.0389775443753737E-4	2.6219167999346116E-8	0.547036684120733	-538.0030326768696	10738.282444198892	1317.1843392317608	630.1560439699645	250.51271461327525	8.956002866427925	7	6	18	38	8	0.18128235973662038	0.33928934561657514	0.31968569742197805	0.15974259722482692	
3210000	-9837.01785556221	-9260.054224042431	-576.9636315197787	-9260.054224042431	117.97414163404176	3.331656527159555	2.997342667921178E-4	0.47705558651600666	3.1420673237926995E-4	1.8859124094699928E-8	0.467797478293724	-538.2102827589252	6728.539423958591	1228.9667118269806	901.2506686029495	332.67321247405783	5.216874825714473	7	16	4	42	8	0.1996516849673216	0.3232455385052114	0.3013163721912768	0.1757864043361906	
3220000	-9838.961525278619	-9253.406511801624	-585.5550134769941	-9253.406511801624	123.3120530758951	3.4284608561723457	3.129396012650318E-4	0.5273979931970649	3.0705162166608815E-4	2.1663366482472032E-8	0.49282761186449314	-545.8217802133147	4885.425069415528	5126.043922979729	925.5331111676326	253.05661437439025	6.5329754602346695	8	4	16	41	8	0.19650835813971165	0.33869627985018663	0.2916630142008369	0.17313234780926529	
3230000	-9844.708202316524	-9251.998787625891	-592.7094146906325	-9251.998787625891	161.0578694461609	3.4284608561723457	2.8941384680122097E-4	0.4750999725771038	2.851836997649288E-4	1.766130028937445E-8	0.47845722602725854	-551.7681451859291	13685.075768979334	4885.505814731403	326.2532272083963	357.70621764620256	30.933080852157797	1	13	14	42	7	0.1921804215548245	0.33482843788797645	0.2955308561630471	0.17746028439415243	
3240000	-9887.321850679571	-9281.363736946047	-605.9581137335249	-9281.363736946047	190.79595969922235	3.805214937407562	2.448591170710363E-4	0.5815760543363027	2.502480981572264E-4	2.0638624992027382E-8	0.575669359920378	-563.06705526453	1106.0476503411592	5037.843884102051	3004.601438717003	529.5960775837658	64.3564045996145	2	8	4	55	8	0.18672964031223027	0.33922965005999123	0.2955308561630471	0.1785098534647319	
3250000	-9856.458724968861	-9264.709472337247	-591.749252631614	-9264.709472337247	192.92425316756618	4.396035567900808	2.54745551948332E-4	0.5110344132499228	2.637808664357987E-4	2.0498355242726943E-8	0.554414607831193	-548.6346551012678	3116.235162281542	11781.138435160283	385.32291987283276	447.3721727271834	27.633436420775872	5	4	21	40	7	0.19277538386464985	0.3339203642640414	0.3008401419589969	0.1724641099123123	
3260000	-9869.945551860423	-9273.886403299533	-596.0591485608885	-9273.886403299533	207.46819881756838	3.5819005566121342	2.4548392249819915E-4	0.46639933196698297	2.4815910038650637E-4	1.4852560706935553E-8	0.46475549466472293	-552.9606822418397	2915.212362368285	10883.911557392212	932.8939016355611	580.2723597960576	35.01538584840583	4	5	2	57	9	0.18591630250263633	0.330584492341759	0.3008401419589969	0.18265906319660818	
3270000	-9886.355634868325	-9264.241247294707	-622.1143875736179	-9264.241247294707	241.5398752387535	3.8773623686095062	1.8855215842852465E-4	0.4036768611058522	1.9347384143163655E-4	5.849729599623602E-9	0.4031627393100384	-579.8925813146924	3951.0776066528506	10102.477164869468	1292.3442031394159	421.84762607162645	87.94369958806277	5	5	13	47	7	0.18591630250263633	0.3269029697309666	0.31477832679546064	0.17240240097093684	
3280000	-9825.744805408196	-9246.254733393445	-579.4900720147514	-9246.254733393445	158.6378230833263	3.5129887945493405	3.0733626874317557E-4	0.5468040492890182	3.205913468727285E-4	3.600672751108739E-8	0.5882262234609952	-535.2953974138622	13053.190221927047	17440.030642792077	1582.9923832203604	367.99032668737766	49.46828609244383	2	3	5	61	6	0.18591630250263633	0.3269029697309666	0.31477832679546064	0.17240240097093684	
3290000	-9841.133720636306	-9267.554039833167	-573.5796808031388	-9267.554039833167	192.73841292988448	3.4822889540446527	3.5090019517148755E-4	0.5710978392555526	3.3572523811709314E-4	3.17473826819461E-8	0.5218212863429366	-529.0291650349219	2675.480779891567	10414.55184981708	4876.164758958116	412.4132054262922	31.8086356577628	5	3	1	61	7	0.18591630250263633	0.32718381521329587	0.3144974813131314	0.17240240097093684	
3300000	-9840.722493410314	-9244.918540111212	-595.803953299103	-9244.918540111212	154.91130518609373	3.4664226672563885	2.673669565336879E-4	0.6838973661666881	2.594591478394633E-4	2.634159335222255E-8	0.6421535121607598	-549.5307293462607	6349.671043988257	23072.2988166048	2655.3567656287773	397.85050522313696	37.143016701984074	8	2	3	56	8	0.18748458877707208	0.32474354299996516	0.3169377535264621	0.1708341146965011	
3310000	-9844.128699627765	-9263.507236518817	-580.6214631089471	-9263.507236518817	172.06806839785241	3.913530749419508	3.1748141257785024E-4	0.4754236372659706	2.9537237392709693E-4	1.4222306418300415E-8	0.4204651949631831	-540.6697892191177	7963.977444662791	2724.349879320119	979.6213174720572	279.7627575461903	79.49196858346276	8	3	3	53	10	0.18748458877707208	0.332767074663178	0.30891422186324924	0.1708341146965011	
3320000	-9886.805803463221	-9265.753615180836	-621.0521882823845	-9265.753615180836	201.88627899349805	3.314888147734795	1.8101372070405782E-4	0.4433660669044221	1.7884853858228804E-4	6.384487519890763E-9	0.4535898620695115	-577.5237371444786	9426.232643085623	11398.321553866766	2881.538492559187	520.3093213644995	25.919408435132468	5	1	9	54	8	0.1802652779627075	0.3484798002812299	0.3004208070595619	0.1708341146965011	
3330000	-9854.893226750679	-9273.500824443026	-581.3924023076523	-9273.500824443026	186.9265811956364	3.9303816537164176	2.935878724670119E-4	0.43435589892506826	2.9634411583668674E-4	1.9959074733837874E-8	0.4725370269085516	-542.4812268559893	5959.110914213461	2637.2671999710983	320.8524325347682	357.10188663531727	65.03522356114391	10	1	8	51	7	0.186261692041242	0.3301135816279177	0.3004208070595619	0.18320391927127874	
3340000	-9903.767124862106	-9282.67476404388	-621.0923608182261	-9282.67476404388	278.13593760085627	3.7888900569932913	1.961125231915946E-4	0.4345302698530237	2.042179827036375E-4	7.4061686720228E-9	0.42420500009778983	-581.3159465809628	7163.989231490222	2184.5647061713476	623.055688452925	529.1722222375525	48.91012024836973	9	2	3	55	8	0.186261692041242	0.3301135816279177	0.3004208070595619	0.18320391927127874	
3350000	-9839.46525692031	-9249.035619975284	-590.4296369450265	-9249.035619975284	172.244724612382	4.047722620857319	2.917249613107429E-4	0.46790319716757495	2.7746729274065067E-4	2.0017537661035592E-8	0.4877823003760966	-547.4999581541751	3849.00128235226	11119.120959588772	1521.622307368963	443.3732877361374	28.543605020223577	6	3	6	54	8	0.186261692041242	0.3252001956431553	0.3166497542976672	0.17188835801793587	
3360000	-9863.067236581248	-9257.140485017328	-605.9267515639203	-9257.140485017328	222.958269414402	3.8678590345845687	2.6896325960101955E-4	0.5908949894062157	2.498712579727945E-4	2.3139381126467775E-8	0.5954196265561954	-565.7505889614291	3169.4758436854163	4284.290693380134	325.92303464976015	477.18690289393254	82.29696936626942	2	14	2	50	9	0.186261692041242	0.3252001956431553	0.3166497542976672	0.17188835801793587	
3370000	-9873.878672735833	-9279.702248136013	-594.1764245998199	-9279.702248136013	192.30321144714972	3.8678590345845687	2.54185983270655E-4	0.42172059317233096	2.6143823147130215E-4	1.2199352526249475E-8	0.43678830817425096	-552.1615111903941	8096.319221987349	9245.54110575489	293.8450144870694	464.45346252901703	108.1492728111633	1	13	21	33	9	0.186261692041242	0.3252001956431553	0.323723596387931	0.16481451592767205	
3380000	-9878.268450112399	-9268.976797993308	-609.2916521190916	-9268.976797993308	243.21863159447201	3.7449800056821703	2.4044951438440278E-4	0.4690338126350685	2.3151787012381538E-4	1.660205393858182E-8	0.5382352594264331	-567.7801791678634	13111.799567948827	4319.7496522571055	733.7922278037157	461.42295214534437	50.80583313784843	8	7	16	39	7	0.186261692041242	0.3493041960861515	0.2996195959449348	0.16481451592767205	
3390000	-9828.394965618689	-9261.150562618033	-567.2444030006558	-9261.150562618033	139.21541536300552	3.7449800056821703	2.806753900551125E-4	0.45678583354292257	3.188800382367261E-4	2.7596654889910636E-8	0.5389786051737453	-529.294006072992	2219.5133243689916	3639.1839278707093	457.86812272360453	271.33616775077144	24.38263834136646	4	10	6	48	9	0.186261692041242	0.3493041960861515	0.2996195959449348	0.16481451592767205	
3400000	-9834.531285750552	-9255.949761249081	-578.5815245014704	-9255.949761249081	159.84029270170566	3.7449800056821703	2.6914070861407585E-4	0.5920033676819472	2.8903881360145653E-4	3.5315517217949483E-8	0.6723723067960276	-536.9857578571688	9690.912205168503	4900.6907869772185	254.44905259006455	452.7568114358609	51.12730458854569	2	11	20	35	9	0.186261692041242	0.35061953946135144	0.29830425256973486	0.16481451592767205	
3410000	-9848.714352132445	-9259.859351564195	-588.8550005682505	-9259.859351564195	180.62491569227487	3.6249160714597823	2.461254599371108E-4	0.5350338054891177	2.59727693383329E-4	2.2077008801773756E-8	0.5581025168004777	-549.113754059646	11489.639289085253	787.5332423158642	363.66304441983084	471.72286895280126	43.47384979120879	10	4	14	40	9	0.186261692041242	0.3306679827349114	0.29830425256973486	0.18476607265411207	
3420000	-9838.956488739166	-9264.070868012617	-574.8856207265483	-9264.070868012617	145.4340401461442	3.6249160714597823	3.751220314091691E-4	0.5940519075404764	3.714056560196924E-4	5.96441124464419E-8	0.6457905839651985	-538.2354344993062	1316.7441039553314	2046.2752360857614	626.2401612742607	157.40633394321912	70.22936951519023	3	11	19	36	8	0.186261692041242	0.3306679827349114	0.3216946691107613	0.16137565611308566	
3430000	-9858.074291681405	-9284.758857430405	-573.3154342510007	-9284.758857430405	159.97492404838619	3.688717265276262	3.526251714630131E-4	0.5172221635021987	3.4794781473827975E-4	2.863207103420541E-8	0.4966734104607041	-536.6031513798029	4876.775370893655	903.632333983353	543.5348740744919	158.45164234583783	18.902224066640006	9	3	36	21	8	0.18428023773854224	0.32516529285815454	0.3071345312608705	0.18341993814243304	
3440000	-9837.931954044645	-9254.679699827033	-583.2522542176112	-9254.679699827033	148.80056273546705	3.340364986895412	3.9242031965618416E-4	0.5738836371690207	3.5545387237880953E-4	4.500809180605775E-8	0.5883872793009873	-545.8864592320207	3528.3425661924703	1489.7429079703238	832.1498805087926	181.55274071915403	28.44959552203396	12	2	34	23	6	0.18428023773854224	0.32516529285815454	0.3071345312608705	0.18341993814243304	
3450000	-9847.111552651695	-9255.68304341391	-591.4285092377849	-9255.68304341391	139.26099726176452	3.5052727418172474	3.472795225822344E-4	0.45599084220806096	3.39379559437954E-4	2.6564173341958213E-8	0.47631913975920326	-552.8418618286307	3002.2647634766536	4553.295475582836	985.519278884299	169.36252012027998	23.190969435440277	15	2	30	21	9	0.18428023773854224	0.33721444043327575	0.30526769368314477	0.17323762814503751	
3460000	-9872.116189104185	-9266.36228419562	-605.753904908565	-9266.36228419562	189.67242607456944	3.7348061094423266	2.495281056741001E-4	0.39425403698753947	2.5436964918137896E-4	1.5612499811304186E-8	0.48924757661776225	-567.9699014511035	5051.905472108949	776.5194223002343	859.7276329792668	252.31755950352076	76.79084476427117	12	8	28	21	8	0.1902830743089929	0.3460656793280588	0.2960282404453696	0.16762300591757895	
3470000	-9922.128996713123	-9257.16152729256	-664.9674694205642	-9257.16152729256	346.43091727124954	3.91864431224546	1.1910976866942004E-4	0.41668082389030714	1.293443578421475E-4	3.11675203893635E-9	0.44718521749805945	-622.3060150726363	10625.043406802097	1397.754804185734	2142.147892561343	216.8023845420082	431.8962561429474	13	4	32	25	3	0.1902830743089929	0.3329767809585202	0.2968082614266531	0.17993188330583404	
3480000	-9927.325732854964	-9257.974866308197	-669.350866546767	-9257.974866308197	460.73765804370123	4.072795845156976	9.61133089388273E-5	0.4951229489908261	1.0298968100675085E-4	2.5778579036887803E-9	0.5184262797799534	-625.5069007404031	28058.44876871287	1985.2008222609447	2092.6517101831605	401.35808941747854	162.50318873199635	8	4	34	23	8	0.1902830743089929	0.3278645997716593	0.301920442613514	0.17993188330583404	
3490000	-9943.720905593555	-9267.554968308032	-676.1659372855233	-9267.554968308032	536.0499359723804	3.75433277584023	1.011300951219565E-4	0.44746010939399156	1.0549062429645392E-4	2.309787045157083E-9	0.4757580751839903	-633.0233363091618	11597.457280079818	1465.4115362268203	1455.9160752138434	1546.663025589772	300.27580418872805	11	6	37	7	16	0.1778333073974003	0.33704463418243497	0.301920442613514	0.183201615806651	
3500000	-9892.746350977302	-9266.876342095109	-625.8700088821928	-9266.876342095109	253.50385159562867	3.75433277584023	1.6969466295759327E-4	0.4571025777603809	1.8864560919415116E-4	7.595664686507493E-9	0.49816411665168175	-580.6169355021846	11286.971363363142	28911.693873685686	997.0935883157878	231.96611534188813	225.26031858001966	7	1	36	3	30	0.1778333073974003	0.35159324598107033	0.301920442613514	0.16865300400801567	
3510000	-9935.482529431662	-9269.295730182166	-666.1867992494958	-9269.295730182166	357.1274106208498	3.4144827263558826	1.1401073946404585E-4	0.4670671476646681	1.2385010792329026E-4	3.4974341124329114E-9	0.5178357225991919	-622.1541386654098	13650.725732555853	1677.3848276404335	1560.5887702488985	2042.6799643237168	277.94383220974555	12	2	4	25	34	0.1778425028543583	0.35159324598107033	0.301920442613514	0.16864380855105768	
3520000	-9880.910450890227	-9273.81216540459	-607.0982854856379	-9273.81216540459	153.2128344666927	3.94244813930851	2.2171512117697087E-4	0.45005730972282776	2.4049931905929263E-4	1.2789268041011465E-8	0.48574144703754096	-566.5696304428677	4446.650758326484	1341.3684999049647	905.5508005243745	1192.3579813351519	167.44791765059603	11	1	5	21	39	0.1778425028543583	0.35159324598107033	0.3107036988990761	0.15986055226549553	
3530000	-9919.164464200567	-9254.922731985718	-664.2417322148482	-9254.922731985718	325.61496103979454	3.94244813930851	1.2888126962999166E-4	0.47970183564348867	1.3138394635738807E-4	4.693142826818179E-9	0.5277459114816048	-616.7013421996338	9792.031015730094	10622.28972335639	12640.351365139535	2028.9110007284785	177.72265650959017	13	3	6	19	36	0.18002009366919583	0.3575620306930277	0.30798888306622263	0.1544289925715541	
3540000	-9916.46423846469	-9267.315474415956	-649.1487640487342	-9267.315474415956	310.2015903465753	3.809147601194789	1.2956829536313693E-4	0.5266223168837239	1.3613580863318278E-4	4.80670995111136E-9	0.5421480553330177	-604.86664661665	11806.24707357311	1661.4594330293519	2381.0383645699885	1754.2804424691715	221.60329296552078	12	3	25	2	35	0.17512397917642958	0.36245814518579395	0.30798888306622263	0.1544289925715541	
3550000	-9921.551411019413	-9251.518542287518	-670.0328687318939	-9251.518542287518	428.2856592878054	3.853179233723199	9.963238199435734E-5	0.534313209756463	1.0471078412215636E-4	2.808917990052765E-9	0.5515735262761157	-626.0560550579344	7220.02567680553	12729.256813102058	2136.077402505637	284.34294746575273	256.57583621657966	3	8	33	3	30	0.19003405361230177	0.32996740198394103	0.31389771371065583	0.1661008306931016	
3560000	-9884.761593130032	-9254.402167653509	-630.359425476523	-9254.402167653509	344.328215825162	3.853179233723199	1.442453720946588E-4	0.4456331938005372	1.4965729235975016E-4	4.444708412804733E-9	0.446489735997034	-585.0942150321106	9162.910492425715	19549.81892801012	1559.3887489235008	108.37773123440836	288.41413082923987	4	4	33	8	28	0.18979607831411974	0.33020537728212307	0.31389771371065583	0.1661008306931016	
3570000	-9907.958459593641	-9252.95232550912	-655.006134084521	-9252.95232550912	424.0477233901613	4.056677207982641	1.0087908252212186E-4	0.6023105336766579	1.0000803254304295E-4	3.743272337787253E-9	0.6265491265958332	-609.4424661304697	9174.834188748951	18482.439482065307	2542.1869022358896	96.98005354087869	205.16055691733487	6	5	36	14	16	0.17240149075315084	0.3489324554940631	0.3074114820371255	0.17125457171566083	
3580000	-9926.213395706896	-9256.398487023196	-669.8149086837009	-9256.398487023196	791.3297235954576	4.056677207982641	1.0109157711642934E-4	0.733989475205656	9.288283594517815E-5	5.866736672906652E-9	0.7647671878718931	-625.8511192598324	19727.60170427636	1991.6017840940806	2071.2015157647	379.24944915293923	183.5187923963619	14	11	24	11	17	0.17502013899097157	0.3489324554940631	0.3074114820371255	0.1686359234778401	
3590000	-9922.389750560706	-9256.187119327436	-666.2026312332682	-9256.187119327436	405.5928509734128	3.9019682951483032	1.377229850788514E-4	0.8642396742142489	1.1299684431329972E-4	1.38905629688585E-8	0.9521070163173826	-618.34397430775	18457.699943596082	14070.535398111235	2661.350437422394	1771.560904631301	183.49240676833182	7	2	30	13	25	0.19765336572614625	0.32300570565712894	0.28519289896399774	0.19414802965272734	
3600000	-10014.983478288352	-9272.778316985301	-742.2051613030508	-9272.778316985301	1156.411118740105	3.9019682951483032	4.949062609942701E-5	0.6688606774558993	4.3704867008593514E-5	9.472963699595351E-10	0.6784383131960182	-692.4599577814467	41210.52288958987	3554.256006196177	5048.87843942721	4323.624569932448	478.4491064000774	12	12	13	16	24	0.195485637993747	0.31651766906923334	0.31869217966961444	0.1693045132674055	
3610000	-9903.917967189762	-9270.001133002363	-633.9168341873992	-9270.001133002363	333.5724151191638	3.886972310339591	1.4833911647735737E-4	0.7761031018203394	1.3952671812924523E-4	1.033671364120821E-8	0.7765930940494222	-590.9563394456407	12096.006016137042	3401.3056535187193	1555.2109211764093	424.3594129294856	139.0524954207897	9	2	36	9	21	0.19108900441349663	0.32091430264948373	0.31197448996302324	0.17602220297399668	
3620000	-9883.222873160295	-9276.170711446906	-607.0521617133884	-9276.170711446906	306.5059507763918	3.4699767328220887	1.9724753166319261E-4	0.7787611213299784	1.917337975073836E-4	2.685777199537305E-8	0.8720736431760644	-565.1607910383716	12503.893273457492	1424.0132537409365	894.7433787574847	546.1824329583168	81.27809450315975	9	10	26	7	25	0.19108900441349663	0.32091430264948373	0.31197448996302324	0.17602220297399668	
3630000	-9869.294370211619	-9258.265534505003	-611.0288357066167	-9258.265534505003	268.7514640493569	3.678777436554856	1.785419437615906E-4	0.6875224235415157	1.9502811144021863E-4	1.5870469013896538E-8	0.6546646261646116	-571.3524862611083	6743.362650356115	1435.0702020761864	1143.330888176627	194.75808925519314	67.66950122567602	9	13	27	15	13	0.18961552077140437	0.3282897159625355	0.3060725602920638	0.17602220297399668	
3640000	-9848.184557805116	-9275.406649733419	-572.777908071698	-9275.406649733419	121.66705150114063	3.7433584157288435	3.0003977378950035E-4	0.6109334048872435	3.115431989957607E-4	3.887688460887575E-8	0.6488858467877153	-534.5596459440821	7049.327507807759	807.2954103698258	501.394568785337	246.92021959425415	36.72907735833933	7	18	21	15	16	0.18961552077140437	0.3293645015226726	0.3049977747319267	0.17602220297399668	
3650000	-9822.862566099184	-9256.483796731785	-566.3787693673986	-9256.483796731785	120.3911652887055	3.752481586403085	2.967938866964583E-4	0.6524759608803569	3.255270480962818E-4	4.225393753567279E-8	0.6656515549864371	-529.2725804325511	6135.237997945605	758.0586858183262	386.2609991634986	29.020811971209174	62.60191681689851	6	42	6	12	11	0.20063683852512446	0.3293645015226726	0.3049977747319267	0.1650008852202766	
3660000	-9891.051539215214	-9289.093320315002	-601.9582189002118	-9289.093320315002	183.46402270093134	3.752481586403085	1.6886470905341056E-4	0.6092869736957065	2.0085143418634927E-4	1.373683264634908E-8	0.6099018100276586	-564.6204822849994	10697.600990798332	1062.9874714182893	161.71713869547426	102.57388192088871	52.70568553784115	9	45	1	15	7	0.20063683852512446	0.3293645015226726	0.30335570849803206	0.16664295145417124	
3670000	-9848.89329391239	-9256.242201814794	-592.6510920975966	-9256.242201814794	136.46127399859145	3.752481586403085	2.2983802649865584E-4	0.6851323156956606	2.751476961884478E-4	2.9066216992230213E-8	0.6674256214990735	-555.8622903075889	4710.446288326961	933.3240603371831	290.5557164111455	147.97254372738212	58.81996473356598	10	41	4	10	12	0.20063683852512446	0.3424184946789646	0.29548574494924856	0.1614589218466627	
3680000	-9896.650770871314	-9296.83347933988	-599.8172915314336	-9296.83347933988	212.4844524390208	4.211118128252868	2.6360070693204725E-4	0.48875026683730677	2.8063980683228697E-4	1.7936428332243982E-8	0.5006509938072232	-561.2670820292898	5480.474476230753	732.7789198801421	583.5494948543626	437.39085960277856	79.76739260434593	12	32	11	1	21	0.1745739648449266	0.34310283589460483	0.32154861862944645	0.16077458063102248	
3690000	-9851.111157844627	-9254.558425586854	-596.5527322577731	-9254.558425586854	211.04066276327876	4.027227921820631	2.3309926702003066E-4	0.6666425552594893	2.4596853859981E-4	3.4062047335637165E-8	0.7327317044525353	-558.4275446545583	5880.639256903544	659.0442297756266	524.2820282541963	240.51233724921056	45.377848093942326	10	47	4	4	12	0.17180215374059316	0.3422181678103258	0.32154861862944645	0.16443105981963488	
3700000	-9854.988963259935	-9268.580293538194	-586.4086697217414	-9268.580293538194	148.64726652241868	4.221895487110679	2.8849653547012414E-4	0.4966783708427849	2.8701381159717263E-4	2.5556578641948354E-8	0.5670575477434215	-550.5819565424706	4346.297572716612	721.2950898025275	111.46525822852615	183.2805216469139	26.943588119979285	15	38	9	6	9	0.17180215374059316	0.3422181678103258	0.32154861862944645	0.16443105981963488	
3710000	-9881.407112635246	-9255.313225445652	-626.0938871895951	-9255.313225445652	236.44032406120803	3.9182538397100237	2.2276652108002646E-4	0.6433562464695054	2.0290265176529232E-4	2.2975433017493644E-8	0.7288071703195754	-586.7133592981188	6361.45486942682	1336.0053747956463	1189.9474206888256	138.61988706381234	79.31405585151407	12	30	18	10	7	0.17180215374059316	0.3422181678103258	0.31375723348968737	0.17222244495939398	
3720000	-9941.361867853317	-9282.017531561798	-659.3443362915181	-9282.017531561798	403.8955926143127	3.6296005706146204	1.2124766550921345E-4	0.46672853237573614	1.1671956640720616E-4	3.922766241178915E-9	0.54745843416208	-620.2203686426038	10413.594495807414	1593.6931465971486	958.8779954709148	103.01350077465926	74.59906316061672	14	30	20	6	7	0.19020840019390897	0.33914291413863185	0.3086869086706112	0.1619617769968483	
3730000	-9857.96468667284	-9261.45681555814	-596.5078711146999	-9261.45681555814	172.03724830518416	3.6296005706146204	2.5980686201267176E-4	0.4625011459771785	2.549056953064107E-4	2.2270136435010605E-8	0.5824341042715075	-557.601023139946	7313.423229717233	980.5658663567211	555.0453138958395	469.7400709786845	28.132983951203304	8	27	23	6	13	0.18036693368050385	0.33704579556316716	0.30493687124424285	0.17765039951208644	
3740000	-9858.956714423697	-9259.867792422492	-599.0889220012058	-9259.867792422492	183.36484129552568	4.014616106566078	2.0155210670044684E-4	0.5471623404471204	2.0866494759304557E-4	1.5340204462775464E-8	0.6100844202244865	-561.8461591747056	7111.490588886056	1003.2599230776773	714.5068752136319	71.27555033786466	16.651512338515246	7	22	30	6	12	0.17961252181095846	0.3409807768134422	0.3017563018635132	0.17765039951208644	
3750000	-9909.644242378557	-9255.25322417283	-654.3910182057288	-9255.25322417283	318.56373029913686	3.9913346046422227	1.1620968357368877E-4	0.5095702644310236	1.2026678075566695E-4	4.076393832325172E-9	0.5676267345991364	-614.400770079031	9406.604788766206	2179.2343281288577	1070.8473574154063	238.94412645454938	42.288898520510465	10	29	24	3	11	0.17961252181095846	0.3409807768134422	0.31243528700739037	0.1669714143682093	
3760000	-9859.340627672054	-9265.794475819343	-593.5461518527115	-9265.794475819343	270.0838623635223	4.054536834642523	2.0709314299717114E-4	0.6240373820801512	2.1324135672250977E-4	2.443850164090066E-8	0.7234824234693034	-551.2281853015527	12778.011849485287	881.4151558484016	1159.44924787409	11.793628104722682	57.38037986611451	6	32	24	13	2	0.18537791002410894	0.34323106132523934	0.2981373764603383	0.17325365219031374	
3770000	-9851.052914928005	-9251.859445535641	-599.1934693923627	-9251.859445535641	197.48976605307544	4.054536834642523	1.7344539004026462E-4	0.5783386276026683	1.8529185020974167E-4	1.2812567789248884E-8	0.59361540665181	-560.701465799717	14650.679468407314	910.1414281383774	724.0838663461229	8.7725431786561	19.124116128429915	8	37	17	12	3	0.18537791002410894	0.34323106132523934	0.3071460667044436	0.1642449619462084	
3780000	-9891.784994047446	-9265.313800700016	-626.4711933474292	-9265.313800700016	234.2361370345879	3.627316313110283	1.6296228501806124E-4	0.4854342042136904	1.7575237231601753E-4	6.30507738188702E-9	0.482891645836962	-583.3247683191214	10136.664775225803	956.2033065089233	1707.376234786259	5.841439294604319	38.067418412030975	8	54	3	7	5	0.18537791002410894	0.34323106132523934	0.3071460667044436	0.1642449619462084	
3790000	-9878.815042237662	-9249.752162590297	-629.0628796473644	-9249.752162590297	282.14235163349144	3.692446286865843	1.9330888939012985E-4	0.5564059817750548	1.9028793198253672E-4	1.2353946367135517E-8	0.569384775900881	-590.4004498898796	6532.899808907444	1164.9615619871322	634.2818108021771	287.429080825005	70.62049690504084	11	49	2	1	14	0.18537791002410894	0.34323106132523934	0.3071460667044436	0.1642449619462084	
3800000	-9918.027525918114	-9270.189927174879	-647.837598743236	-9270.189927174879	420.0035522588884	3.692446286865843	1.227726928736077E-4	0.7302512697189809	1.2679558933661518E-4	8.358264816912758E-9	0.7395247817602258	-604.1251232638743	11548.690276754009	833.2864564216043	2087.003318613163	692.7146115404614	74.58529483683688	12	18	15	18	14	0.18537791002410894	0.346902468757973	0.301408018826208	0.16631160239171042	
3810000	-9901.835912809778	-9261.868100881078	-639.9678119286999	-9261.868100881078	304.78405624003193	3.744046322144194	1.875102847632098E-4	0.6497078109934641	1.7997960118839334E-4	1.1854998972633028E-8	0.610558233911781	-598.5870475560026	7555.31366531523	1305.3634537506866	1260.0703643547295	671.4097500488099	132.4661774389028	14	22	13	9	19	0.1785954124181761	0.3452816269155377	0.30583782945698146	0.17028513120930508	
3820000	-9926.82884073856	-9263.8781933723	-662.9506473662608	-9263.8781933723	478.36356237068884	3.5960702780294223	1.2616535827511427E-4	0.6585752996909476	1.1395539100177207E-4	7.196217240828302E-9	0.7070071782708681	-618.8785020551653	39240.61124042835	3242.187291508176	821.2246419818545	73.62231339614155	190.42396812214812	5	37	21	13	1	0.18477800486341706	0.33909903447029677	0.30583782945698146	0.17028513120930508	
3830000	-9869.401038233753	-9242.68888846903	-626.7121497647214	-9242.68888846903	235.22022432727576	3.5638672686527064	2.1392251984213797E-4	0.6300824551953418	1.9287095383935333E-4	1.4387529267276216E-8	0.6358169056501838	-587.8560514718598	15250.923132020005	2146.2169329220233	310.48105629150706	50.19283249001986	55.86216869463256	8	35	19	7	8	0.18812636581080047	0.3255450211744367	0.30583782945698146	0.1804907835577817	
3840000	-9855.75419924927	-9238.73581059685	-617.0183886524197	-9238.73581059685	264.6990325249893	3.5551787627934157	1.9236786304165603E-4	0.7002065265882527	1.8162181933377357E-4	1.2706620205527774E-8	0.6403451438513479	-577.9851283888197	14222.38533869208	1672.8929076844206	268.7454052315311	67.05405854821115	82.04576274108837	7	36	22	7	5	0.18812636581080047	0.3255450211744367	0.3213623075560207	0.16496630545874247	
3850000	-9889.476841685546	-9260.015096363068	-629.4617453224776	-9260.015096363068	247.13086609047406	3.581800308799445	1.980439942554832E-4	0.6168594757911904	1.8695812367852958E-4	1.0020233430404194E-8	0.533172043987166	-590.9818293228852	6660.200797864613	1777.0026034169375	421.94091166362745	151.29984767231988	120.2991025488609	11	31	21	6	8	0.18812636581080047	0.34111697773728505	0.3057903509931723	0.16496630545874247	
3860000	-9876.378049582534	-9270.816803581081	-605.5612460014536	-9270.816803581081	194.72364150338143	3.695154827617002	2.624427181807237E-4	0.5584579042132609	2.4172802267919075E-4	1.7889968482020728E-8	0.5414951554716809	-566.9742518787908	6350.601621422949	1575.245374519237	127.4181097033301	279.81702445850465	55.96698301022714	13	29	29	2	4	0.18346805557629922	0.34111697773728505	0.31044866122767356	0.16496630545874247	
3870000	-9862.963916444474	-9248.803784775007	-614.1601316694664	-9248.803784775007	277.19995201106553	3.4207497916588143	2.3535429369681802E-4	0.5832463920700399	2.2594186774847812E-4	1.5198683865030952E-8	0.5545579220585527	-577.4296238161381	5180.642730471826	1235.6811269742743	399.10683783487383	126.09312878842974	38.0772798473565	11	31	25	3	7	0.18346805557629922	0.34111697773728505	0.31044866122767356	0.16496630545874247	
3880000	-9855.780971085522	-9252.775289852472	-603.0056812330497	-9252.775289852472	213.26342466032668	3.3932717262639778	2.3623601573210986E-4	0.6622834850111968	2.322507028359383E-4	2.0066302682064727E-8	0.5992560713127361	-565.0627351006245	14110.894069651276	1309.2039522821049	190.8351578240688	26.536001073876097	52.87379782786463	5	40	23	3	6	0.17539558964167007	0.32743219241272686	0.3201374885454703	0.17703472940013304	
3890000	-9861.088597640612	-9255.161106305544	-605.9274913350677	-9255.161106305544	214.90625339059125	3.9975764117926498	2.476890450437436E-4	0.6358433558526784	2.64094480190392E-4	1.993752519674447E-8	0.5704052720345966	-566.6444512566363	6824.711357941106	1293.7069558212368	170.52271093564843	342.6829612187266	99.52287679653325	6	41	5	14	11	0.17539558964167007	0.3396393228508176	0.30793035810737956	0.17703472940013304	
3900000	-9926.247464348718	-9260.359573945727	-665.8878904029914	-9260.359573945727	413.8206714111809	3.443424072369679	1.1010765903995987E-4	0.5257028851317498	1.1589057708631128E-4	3.36627830508185E-9	0.5406206182647869	-621.256286222783	17994.90005022876	1747.465036146708	2732.004318924297	1202.5933028549023	186.49707929809261	5	28	7	21	16	0.1983962838542939	0.31939174309847407	0.30793035810737956	0.17428161493985278	
3910000	-9977.119469574114	-9254.66689463984	-722.4525749342744	-9254.66689463984	851.0334726562915	4.044988187605676	6.060665908867952E-5	0.5911849605876571	6.154332047572013E-5	1.1143934672898753E-9	0.5519723700141039	-675.7166274926739	22166.482806423544	3967.2481933410886	1370.0105854473281	2712.4865920884317	207.97503144511782	10	23	7	21	16	0.18135078516873768	0.33284773437176657	0.31224662907506223	0.17355485138443377	
3920000	-10048.800920282398	-9251.971849465954	-796.8290708164446	-9251.971849465954	1717.991292928799	3.757890270264832	2.8276828143639817E-5	0.6599570549046161	2.8634737731533137E-5	3.9236331412954363E-10	0.7143206809698408	-745.1918477380265	47712.60820932364	22206.674468234633	9599.84513286536	5008.406414751987	535.1925829983797	8	17	7	31	14	0.1930010790374169	0.32326304194194033	0.30618762091766627	0.17754825810297675	
3930000	-10050.384430134096	-9253.75043076069	-796.6339993734061	-9253.75043076069	2391.9718799791067	3.757890270264832	2.6447450531825977E-5	0.5410327883492806	2.709815310077351E-5	2.482354465716611E-10	0.5755521062168455	-745.2560267297747	66927.97472931747	10141.788901762808	8497.348936748389	5440.367523490758	1014.3380168016903	9	12	16	27	13	0.1920403750090491	0.3188045953844284	0.31757629645215935	0.17157873315436342	
3940000	-10026.717342454696	-9260.335506898426	-766.3818355562704	-9260.335506898426	1579.9508986157637	3.757890270264832	3.558820987508817E-5	0.5157569972549386	3.615970615890476E-5	3.314438307398346E-10	0.5037472027854463	-715.7553532623269	39919.975425321165	18829.841607686703	9819.40102928808	4828.677569394606	276.43993572165846	10	5	8	39	15	0.1920403750090491	0.3188045953844284	0.31757629645215935	0.17157873315436342	
3950000	-10058.847712886913	-9276.76652665566	-782.0811862312532	-9276.76652665566	1764.9549837935824	3.4663771905417975	3.0717755814814493E-5	0.508268629822831	3.059919999815193E-5	2.0673311358650608E-10	0.4730673168274717	-732.1267075474655	48360.815830323074	7448.670311874148	4750.9800153246515	5860.473456386812	249.98417715256596	9	4	19	31	14	0.194882816121376	0.3159621542721015	0.31757629645215935	0.17157873315436342	
3960000	-10075.52592248363	-9253.588110864286	-821.9378116193446	-9253.588110864286	2636.064935415766	3.61007358186412	2.0176679507179214E-5	0.6662332410062113	1.8992774652181777E-5	1.3664012245807258E-10	0.6367487099554702	-768.0572125975392	72667.3008340585	54552.191136237445	6906.217141624544	7271.905740298714	602.2626305008284	1	15	28	22	11	0.17476506293328342	0.3360799074601941	0.31757629645215935	0.17157873315436342	
3970000	-10019.963572578761	-9253.696659754383	-766.2669128243782	-9253.696659754383	1252.2826708500056	3.61007358186412	3.3799338290085146E-5	0.5692262022448027	3.533888783238099E-5	2.8842272515751423E-10	0.507365645628746	-713.6147444575774	70598.63963567012	74166.36816987456	6998.6409027605	3134.908939387262	304.128945920115	6	5	30	21	15	0.17402366989563536	0.3390047041395438	0.3128675549939146	0.17410407097090647	
3980000	-10106.537900067484	-9268.108321660618	-838.4295784068657	-9268.108321660618	3437.052048631517	3.5902875710087088	1.4435701289895817E-5	0.5497496611686863	1.480524372802555E-5	6.29897752868362E-11	0.544796944191483	-786.9696958525567	75634.53370328195	20077.175388355918	15076.781691410219	853.227978314128	1024.6403053990505	11	5	42	3	16	0.17402366989563536	0.33657095832224965	0.3128675549939146	0.1765378167882006	
3990000	-10025.086276709897	-9245.7606595377	-779.3256171721977	-9245.7606595377	1467.8658990810156	4.368815508822977	3.4376100512991076E-5	0.6214936890991942	3.269601899793622E-5	3.938356889491391E-10	0.6060112071001285	-727.5342567056454	74747.81252108705	47694.092650027975	6521.476818952282	1400.2283008752345	880.7898819392381	9	1	47	4	16	0.19299126531021157	0.3489405326094821	0.2938999595793384	0.16416824250096818	
4000000	-10004.545356396058	-9256.493324564353	-748.0520318317044	-9256.493324564353	1594.7617293220433	3.872064789433271	4.604566688680756E-5	0.644075546931123	4.312480555127908E-5	9.80765288541332E-10	0.6928915700492916	-700.0820591624774	30194.775862340186	4842.573183508639	4070.2932283298346	2762.110416351393	240.52115367522873	8	5	33	19	12	0.19299126531021157	0.3489405326094821	0.2938999595793384	0.16416824250096818	
4010000	-9947.718391588069	-9274.295058429852	-673.4233331582171	-9274.295058429852	457.96794303334394	3.5455192769119317	1.0972686348883119E-4	0.4768934563170212	1.0935395535744773E-4	3.3895196572663805E-9	0.5518813091676302	-630.069324658641	11719.864538712392	1697.4044304730041	2821.609424744363	805.455800982728	225.18450923670886	9	9	28	14	17	0.19572922408592183	0.34694032046360507	0.29590017172521543	0.16143028372525792	
4020000	-9896.177700407667	-9252.245157385669	-643.9325430219981	-9252.245157385669	309.23304263534357	3.7785015562882895	1.4704647212501496E-4	0.48194339360890065	1.465146865086189E-4	6.269246806358226E-9	0.5176495061298501	-602.4970850620172	11023.782019784268	1212.2613184694183	1292.2004464263002	646.1583305878925	93.19694060131229	7	18	30	5	17	0.19572922408592183	0.34694032046360507	0.29590017172521543	0.16143028372525792	
4030000	-9889.543295349438	-9255.491633573545	-634.0516617758932	-9255.491633573545	320.3773512565768	3.565698300563413	1.721283962837192E-4	0.5895904881685332	1.7024579609787097E-4	1.13900236108868E-8	0.6134141234657632	-591.2582975659195	3055.007345703613	9276.05399424917	907.520065281695	456.86540555457015	213.15151176807728	6	4	44	8	15	0.1824810576085821	0.3583502463942394	0.29590017172521543	0.16326852427196328	
4040000	-9901.129784559223	-9276.796567121402	-624.3332174378206	-9276.796567121402	253.2626188962342	4.068990745802675	1.608203320883187E-4	0.5031568175491403	1.7477271332129156E-4	7.927476080665239E-9	0.5248656267161961	-583.3168351016066	14696.935680577759	1914.2396595624905	715.7728181662962	341.2647901399859	153.73178071458858	8	2	49	4	14	0.18061602065722313	0.3602152833455984	0.2978438267659703	0.1613248692312084	
4050000	-9864.2264770559	-9271.788918295064	-592.437558760835	-9271.788918295064	196.0988827593582	4.134372235374732	2.1775363383837184E-4	0.6137451985638959	2.4356977715977475E-4	2.964314795091871E-8	0.6919816285900711	-550.9332617367843	14945.002734475598	811.7870484431105	571.8116362841095	617.4102501306229	83.81070724573658	6	15	31	6	19	0.18061602065722313	0.3331480486241738	0.2978438267659703	0.18839210395263295	
4060000	-9852.250539982067	-9258.616328778964	-593.6342112031036	-9258.616328778964	179.02201915796329	3.5828721295122876	2.1970476388942387E-4	0.5918511833885136	2.4304166346069924E-4	1.5478435007103974E-8	0.5619165182218323	-553.4216932764936	7837.293695345002	219.31723453577612	620.2129428599025	464.2532389273343	60.62706831470744	10	8	28	15	16	0.18061602065722313	0.32856907785105177	0.30242279753909235	0.18839210395263295	
4070000	-9845.652974976332	-9254.069742765423	-591.5832322109082	-9254.069742765423	207.78367461538278	3.5828721295122876	2.95517270113541E-4	0.5571210172148187	2.816670461102579E-4	2.0592092015293755E-8	0.5291644471129248	-553.9817296657611	8201.095754768745	709.3570548326977	463.4585508833165	146.40790601300802	53.85593261105302	10	7	42	10	8	0.18061102085745273	0.3296321755408095	0.30242279753909235	0.18733400606264564	
4080000	-9873.448692247866	-9257.049812512594	-616.3988797352715	-9257.049812512594	202.84838725039887	3.4555532891660143	2.3463113138492446E-4	0.5101781686938822	2.269707114263002E-4	1.3523449522194075E-8	0.5054604263811082	-572.837648469966	16530.86700928757	8738.433821766901	707.182640548187	546.000635695553	303.28320637964015	5	2	35	5	30	0.18061102085745273	0.3296321755408095	0.30830872924535985	0.18144807435637814	
4090000	-9885.835669210197	-9262.336804426648	-623.4988647835495	-9262.336804426648	260.2299513138951	3.718393978665648	1.859933872846679E-4	0.5060869505203629	1.8189549170044653E-4	6.4667050091507736E-9	0.44126227155675074	-582.9125329913682	10780.092998733902	1505.2053300218736	1081.4388670775875	354.8669250740003	114.99586650734169	8	11	26	17	15	0.18612534177250237	0.3296321755408095	0.3027944083303102	0.18144807435637814	
4100000	-9910.843662461484	-9261.394376242872	-649.4492862186135	-9261.394376242872	369.94295433366364	3.4196733532660106	1.3800120588872134E-4	0.5835403293079934	1.3139868442716405E-4	5.561059815459488E-9	0.5792874259111715	-606.9666021398807	21422.709649682223	1264.6126354145622	1004.130242477684	513.9321347957532	193.32953411920363	8	31	15	12	11	0.18649615805551478	0.3463003623016885	0.287539889347981	0.17966359029481588	
4110000	-9929.736028226394	-9264.383131564731	-665.3528966616633	-9264.383131564731	505.2087611698962	3.4726384559961847	1.1847370220900264E-4	0.5248745776810437	1.0855405459547296E-4	3.1911767774473027E-9	0.5162980235744922	-624.7899295831713	12219.12617294493	2545.7640441495278	767.0564016357121	225.70875412941416	161.9501987956764	9	24	30	13	1	0.1885549416366873	0.31658440960306566	0.3130046505316064	0.18185599822864082	
4120000	-9808.626418159287	-9256.12760819057	-552.4988099687162	-9256.12760819057	127.70517279754118	3.5128315094674836	3.7222256389877095E-4	0.5954855255610679	3.567576664772764E-4	5.0225823492836786E-8	0.633933979915932	-515.635384588973	4949.955485778718	632.4202360445083	70.85225892256274	199.64014943410763	42.44361055069509	11	21	13	24	8	0.19708496561950958	0.3462125908541242	0.2833764692805479	0.17332597424581853	
4130000	-9825.167505400366	-9281.305743809238	-543.861761591128	-9281.305743809238	109.75065188612187	3.640437824312401	3.877506709433907E-4	0.6847628337357148	3.924434420825256E-4	7.647316226908294E-8	0.7122748601381834	-503.7819029973464	11394.167472510833	283.74716646072045	764.5139169641556	158.4562196450374	32.70502678447772	9	25	4	31	8	0.17572320335333239	0.3507856157381	0.29245009841662467	0.18104108249194317	
4140000	-9783.406806554482	-9252.48142566335	-530.9253808911301	-9252.48142566335	110.9900348956523	3.640437824312401	4.348783619711145E-4	0.533444157702662	4.6343099897790027E-4	6.042637944155284E-8	0.5311539285507721	-495.7959358961543	2626.259685174819	276.02991457436275	140.12162940138435	290.8297234435082	16.732752951303983	9	31	7	18	12	0.17293819088485007	0.3507856157381	0.31442150425473697	0.1618546891223132	
4150000	-9805.348506890634	-9250.859641212419	-554.4888656782141	-9250.859641212419	131.09672764879707	3.6742931459432855	3.7518548004702974E-4	0.5170135911021135	3.5793192751397006E-4	3.543008210117438E-8	0.5212594578623516	-515.5766944868421	8816.083218062657	288.8930684487621	605.4696333031092	285.26998649450684	18.09688358208786	7	9	19	28	14	0.19277362966511113	0.3384986684139179	0.2945860654744759	0.17414163644649536	
4160000	-9864.81342643964	-9267.423779217062	-597.3896472225777	-9267.423779217062	189.96808665236682	3.8165219500265204	2.2287109400403744E-4	0.6092576746457505	2.3105810099915858E-4	2.078004760991634E-8	0.6395717693624665	-558.1609270749047	6106.810205977592	1076.0752635853883	296.4799398725129	495.936823966433	36.058209463873034	13	2	7	43	12	0.19277362966511113	0.3296380313096237	0.30378889212752114	0.17379944689774432	
4170000	-9807.665491088956	-9257.213739982439	-550.451751106516	-9257.213739982439	93.1831370533079	3.930141396892901	4.151245832216209E-4	0.6013858290411492	4.174619047046099E-4	7.731485084637834E-8	0.6796320989265756	-512.7229785614206	4127.063284225755	1301.401840514669	349.7339069237206	323.99055060587233	10.20269638967912	10	2	23	29	13	0.18878284254102504	0.3296380313096237	0.30862790429180026	0.1729512218575513	
4180000	-9808.104516548598	-9236.560411166553	-571.5441053820455	-9236.560411166553	104.05123844217484	3.8872465269079077	3.806003784402402E-4	0.7248942393594028	3.488270615783387E-4	8.092397400178667E-8	0.7662426348637624	-532.8983650496879	3596.1131645556547	2784.6335696668684	591.3006061335639	222.3808562956602	14.71871241385099	11	1	37	16	12	0.18878284254102504	0.3296380313096237	0.30862790429180026	0.1729512218575513	
4190000	-9827.448229839421	-9249.353491774558	-578.0947380648633	-9249.353491774558	121.13221884312277	3.677457972581367	3.287394443677183E-4	0.7061991948682418	3.17395777895271E-4	3.670497839783984E-8	0.6187904118478489	-537.1150649200512	8399.20218630094	242.51840422197947	799.1222284210063	355.6087071784138	34.03201095579777	10	10	19	27	11	0.18878284254102504	0.32089190313336063	0.3021351195366993	0.18819013478891533	
4200000	-9821.750576603183	-9264.700917463424	-557.0496591397585	-9264.700917463424	113.51077682518832	3.677457972581367	4.092263057378418E-4	0.7749554833707839	3.9447809034586715E-4	7.63022685599352E-8	0.7260499425606174	-518.3026401983132	5522.471533505057	330.6362568379252	697.5563712380954	218.26437947213873	17.337430140241924	9	21	14	20	13	0.19275426004768487	0.34733695966259964	0.2865530863467499	0.17335569394296585	
4210000	-9841.448348325055	-9267.465585652286	-573.9827626727701	-9267.465585652286	147.1777469552252	3.677457972581367	3.6564377674477383E-4	0.51067830411652	3.640964185410571E-4	3.515054440213818E-8	0.5249284227610276	-536.1655953132016	7190.403492116862	635.589174329429	605.3774867709061	204.87921156181565	32.87524200184321	8	22	19	16	12	0.19275426004768487	0.34480241027933084	0.2890876357300187	0.17335569394296585	
4220000	-9837.898171097668	-9248.66204854839	-589.2361225492762	-9248.66204854839	150.38216484014393	3.5699378573894194	2.8445799935978E-4	0.5886431324600184	2.7709259925845226E-4	2.69158583401196E-8	0.6303460168492193	-549.16194811954	11727.255196462715	1177.9126594324648	412.693771820477	439.1472131674656	32.003287520553904	7	22	19	17	12	0.19275426004768487	0.34429862244292003	0.2890876357300187	0.17385948177937666	
4230000	-9902.786489836044	-9270.697282036384	-632.089207799659	-9270.697282036384	275.1522113091967	3.5699378573894194	2.005215420726149E-4	0.6332942880744794	1.980243548276033E-4	1.5421041605322847E-8	0.651574097117409	-591.177652333959	7035.393169352222	874.5438161470848	847.6240345505273	866.2589949226295	69.04864681796266	10	40	7	6	14	0.17657334727738172	0.34429862244292003	0.30526854850032187	0.17385948177937666	
4240000	-9882.14766199926	-9277.417988537502	-604.7296734617587	-9277.417988537502	207.3807427758045	3.5329219204199926	2.227727113327351E-4	0.5059834819932371	2.317917958710338E-4	1.0996760234872152E-8	0.47091976562014864	-568.4028713888741	3827.4280417493283	927.3115864993619	518.1860369756341	169.77109546726987	35.892988029699715	9	36	13	6	13	0.17657334727738172	0.34429862244292003	0.30526854850032187	0.17385948177937666	
4250000	-9871.063716539467	-9268.101882426005	-602.9618341134625	-9268.101882426005	168.13649248010117	3.9240034388231506	2.4808194500452774E-4	0.6022831130842977	2.469826888832617E-4	2.2244501744685458E-8	0.596416508278248	-565.0218492745889	6376.324012722259	785.2590168682664	676.6365213508393	86.86426647679798	80.8181649035554	9	35	11	14	8	0.19397788398866234	0.32945743297223395	0.3027052012597273	0.17385948177937666	
4260000	-9846.187150405092	-9240.090591369155	-606.0965590359366	-9240.090591369155	172.47882671383792	3.6228612845362558	2.224328971942956E-4	0.5952735034464435	2.2502563239826777E-4	2.036142146646873E-8	0.6249294639378588	-570.0133679426244	6544.010755223624	1170.4617931211108	200.79134506443475	60.620773798719405	47.18229735673314	9	48	12	1	7	0.19397788398866234	0.32627212027773306	0.3037828861139893	0.17596710961961554	
4270000	-9902.060939381146	-9267.040012895168	-635.0209264859783	-9267.040012895168	270.94298442862555	3.6228612845362558	1.4051831985510037E-4	0.43172954019051624	1.4760001867363787E-4	4.267067845880682E-9	0.4503588589109285	-597.5465921602131	13203.238072353144	1387.475194158789	200.7331514538207	59.256603590470775	77.15717323303932	8	46	11	5	7	0.19397788398866234	0.32627212027773306	0.3037828861139893	0.17596710961961554	
4280000	-9903.968987170105	-9262.601829331676	-641.3671578384289	-9262.601829331676	272.7222239278685	3.6228612845362558	1.6835604154198593E-4	0.5939221872340702	1.640511346370737E-4	1.0431913714182269E-8	0.6167625857232685	-601.5336631668325	10230.559182771263	1089.678526861099	855.8435256417582	244.1032906640405	83.84145094014306	10	41	5	11	10	0.1833734043673294	0.32627212027773306	0.3143873657353222	0.17596710961961554	
4290000	-9943.94365091403	-9297.983495113165	-645.9601558008651	-9297.983495113165	331.1910190915636	3.871958899779451	1.3927752736164113E-4	0.4916704165975269	1.4952911215966797E-4	4.874307059766667E-9	0.497380393312218	-604.9224964346918	20164.513633780953	1370.0936783922061	1053.3477707120478	31.37773805735925	75.01114924730713	6	41	18	2	10	0.1833734043673294	0.3330374273622193	0.304902443395885	0.17868672487456647	
4300000	-9930.70286664246	-9273.047073786196	-657.6557928562635	-9273.047073786196	443.4813125287542	3.373076890016207	1.1090469437638146E-4	0.5342081165704962	1.1208214772793083E-4	4.300493388641169E-9	0.6095477194883384	-619.0239753963842	11739.367122131058	1500.2234634882925	667.1942020834929	92.46059481857691	48.15878336047884	9	29	25	13	1	0.1833734043673294	0.34082523296254347	0.3021690145397841	0.17363234813034323	
4310000	-9955.329045537253	-9273.873005289257	-681.4560402479957	-9273.873005289257	601.2993100075779	3.373076890016207	1.0008203056442872E-4	0.4827208260191122	9.923133244826537E-5	2.706429760290203E-9	0.5335590328714319	-640.282514782014	15023.541759509499	3877.1882458775603	777.0183480014878	269.5137564279237	130.64802937702655	10	23	31	9	4	0.18031379995151414	0.34082523296254347	0.2935833750924242	0.18527759199351845	
4320000	-9923.690172962019	-9276.45570237066	-647.234470591358	-9276.45570237066	385.45078412088856	3.373076890016207	1.2911770136820125E-4	0.4424150714337376	1.3430717666066376E-4	4.193299087245227E-9	0.499059082696058	-606.3213791505763	23235.168145290587	1807.6932890388077	1130.3320745649467	128.8513986796082	78.90544435904354	10	21	29	1	16	0.18031379995151414	0.33164575885061215	0.30276284920435553	0.18527759199351845	
4330000	-9941.044727445736	-9289.800790992982	-651.2439364527536	-9289.800790992982	450.1672964616884	3.9324468165045214	1.0852605475083688E-4	0.4590068568092207	1.1224786886265707E-4	2.644778302549186E-9	0.46660458074369393	-610.1207644436876	17757.482100233807	1065.1687154348583	1582.0717150495318	79.96630389069084	80.65735838482969	10	1	47	14	5	0.18031379995151414	0.33164575885061215	0.30276284920435553	0.18527759199351845	
4340000	-9913.184604545972	-9270.876167976248	-642.3084365697232	-9270.876167976248	227.9834658100674	3.6059149957836634	1.5051944089703945E-4	0.5756303543622014	1.556298520116364E-4	7.825465869166775E-9	0.5913962050990869	-597.7614626053486	9061.350145892318	16672.782107272917	1615.2723015013057	64.93769992970618	164.20650462814316	3	6	50	12	6	0.18031379995151414	0.3460421547453886	0.30276284920435553	0.17088119609874203	
4350000	-9926.18621068716	-9256.485050238218	-669.701160448942	-9256.485050238218	447.59708338502793	4.058858329513286	9.071554909085028E-5	0.5211042197699713	9.410641327169656E-5	2.698987079205784E-9	0.58117939595883	-626.8751830098067	27338.49811694972	6525.887606166411	1381.7851071754626	101.3879609330745	75.57114530454585	9	8	42	14	4	0.18031379995151414	0.32318800251532753	0.3291437011678829	0.16735449636527575	
4360000	-9972.956514965035	-9257.163033516532	-715.793481448503	-9257.163033516532	620.141880949804	3.6049316214930345	5.4306240984892724E-5	0.5356015253289459	5.56283038995299E-5	1.3877175583540987E-9	0.656860179733547	-670.8731841145293	48489.43160236349	7556.9211939132065	3626.4586245274945	94.0224988766714	57.685939659878805	11	8	42	13	3	0.17841631116008974	0.32675931574390293	0.3122395264507258	0.18258484664528182	
4370000	-9914.43530738764	-9256.753454791165	-657.6818525964742	-9256.753454791165	445.04960613789825	3.9034554630081777	1.1336992288715915E-4	0.5045656430568654	1.1268364900359222E-4	4.058958214740714E-9	0.5752734039955678	-616.8908317424151	9744.57101173778	1616.965513944463	1170.961191484774	42.04337300985481	122.7305815220266	13	21	24	6	13	0.1920060043071201	0.3415695598482275	0.29764694974840933	0.16877748609624335	
4380000	-9925.400836086827	-9267.83728974866	-657.5635463381657	-9267.83728974866	447.3859789306494	3.9034554630081777	1.1755046168413748E-4	0.5741091180097191	1.230799020776116E-4	6.0300993002073166E-9	0.6365828341621881	-614.0253460686994	14236.72586011067	3306.8121159365587	1606.3898793023704	953.638996933535	121.74920473735443	7	7	25	24	14	0.1920060043071201	0.35422667736949137	0.2838102827181215	0.16995703560526734	
4390000	-9918.961861830387	-9271.732753550821	-647.2291082795662	-9271.732753550821	307.0659245924244	3.322002863187355	1.45018717454319E-4	0.5857450344366809	1.460786069874267E-4	7.727106671224606E-9	0.6255640679353065	-604.0179324261525	10139.910473113223	5715.427805058931	1593.0031277964483	852.6802081407718	116.90532080643888	6	1	17	40	13	0.19754908822259487	0.3486835934540166	0.28875256480168077	0.16501475352170802	
4400000	-9918.29583361483	-9256.07526886885	-662.220564745979	-9256.07526886885	376.2118284796532	4.181024420874027	1.0641840063406898E-4	0.5061526940871516	1.1171765218958611E-4	3.151397370365084E-9	0.5057737732681864	-617.535505330872	15647.014107010124	1546.524099517552	3312.261229271008	899.4942546047384	116.74881288265797	8	12	13	29	15	0.19754908822259487	0.3345906666338627	0.30284549162183466	0.16501475352170802	
4410000	-9937.413789737844	-9269.50042709489	-667.9133626429538	-9269.50042709489	357.95771139707665	3.9033045312139105	1.0748267120799168E-4	0.47264441100584015	1.1293683407439506E-4	3.1409139134625593E-9	0.4994205462019507	-624.1477444878694	15488.75517508912	3390.710137470017	2882.1898413826457	769.6563858519323	94.07609815385814	7	10	21	26	13	0.19754908822259487	0.3200157538210957	0.3174204044346017	0.16501475352170802	
4420000	-9886.513634226361	-9272.863487724502	-613.6501465018586	-9272.863487724502	147.641636923475	3.7675642571683783	2.4502199392925747E-4	0.5619733521481008	2.353850515077306E-4	1.6425087050953612E-8	0.5736735735054425	-573.7603524144163	3222.5263917346283	3651.0683513134295	1581.5709197294623	316.59503176564795	31.65859164711361	3	5	35	26	8	0.17886320261278812	0.3326937112332466	0.3278328407834476	0.160610245370518	
4430000	-9878.438635764574	-9261.377154290973	-617.0614814736025	-9261.377154290973	257.16372491290826	3.9987694570211363	2.1346297151593179E-4	0.508082385267178	2.042609471558771E-4	1.3554196669388557E-8	0.5755528047395397	-573.9858126782048	5083.919195255841	12434.023605227098	1437.5256922372791	364.1130614659575	62.025934707637624	4	4	34	26	9	0.17886320261278812	0.35752688933173843	0.30299966268495576	0.160610245370518	
4440000	-9855.100814851423	-9260.314941666265	-594.7858731851572	-9260.314941666265	181.53969700939942	3.9987694570211363	2.5902936147105386E-4	0.4385799842101088	2.6609040068931216E-4	1.6030751799933068E-8	0.47648461679432713	-554.1798702301046	3564.0504663703887	5521.1657884731785	1366.1711611757871	418.72092814899224	39.93959563359347	6	3	28	25	15	0.17886320261278812	0.35752688933173843	0.30299966268495576	0.160610245370518	
4450000	-9874.0917453349	-9266.15368319277	-607.9380621421298	-9266.15368319277	221.4977552824237	3.6255876831721854	2.495024574029845E-4	0.47475388987484407	2.662290896312098E-4	1.9181739406078446E-8	0.5127855962296725	-569.4096408456658	2516.312591698028	3237.518968896432	1045.0231408726224	240.413648666114	77.43889675805272	4	11	32	20	10	0.17886320261278812	0.35752688933173843	0.30299966268495576	0.160610245370518	
4460000	-9897.432695026708	-9268.211950247418	-629.2207447792895	-9268.211950247418	234.07082702633858	3.2231466601589127	2.0552234068892187E-4	0.5028880461729083	1.9842960778128544E-4	1.2298813396737085E-8	0.5579257405637917	-584.2628125032442	9449.252175533884	23167.54568987022	1022.6832003799112	591.3539626770976	34.87485652098423	11	1	36	15	14	0.19041017841707433	0.30665893516530135	0.3201594766463705	0.1827714097712541	
4470000	-9876.386163901028	-9266.83261033856	-609.5535535624684	-9266.83261033856	188.78599271917776	3.543276409157329	2.2473092526001376E-4	0.4335024297867014	2.3076294865616694E-4	1.0411906251635402E-8	0.4551371274089519	-566.5248455514557	4646.464805569336	9523.123049459073	853.3624847569397	964.8619777415818	73.6943498136618	3	4	27	29	14	0.1874505585513228	0.30665893516530135	0.3201594766463705	0.18573102963700563	
4480000	-9887.947611390342	-9257.586306890273	-630.3613045000697	-9257.586306890273	182.45343905961926	3.543276409157329	2.0479977484321853E-4	0.5787678597299357	2.1353474457884715E-4	1.7118500100796688E-8	0.6219870390558995	-583.223362043305	7624.052518854898	34193.68709890938	899.1418397071347	554.4488506601249	26.119952774341957	11	1	21	31	13	0.1874505585513228	0.31838913913863887	0.32018750410547125	0.17397279820456737	
4490000	-9875.58040641511	-9262.306118114984	-613.2742883001265	-9262.306118114984	166.63543286014897	4.027368271199181	2.1448289129976275E-4	0.5963746910181977	2.2148238485433935E-4	1.8531193355245387E-8	0.6493636222479688	-568.5022611507451	8486.719187411334	16638.744788247506	1492.0840787473905	597.6091446078044	40.56827261529913	6	1	24	33	13	0.18851380165455775	0.32182191247283726	0.3081585210663969	0.18150576480620834	
4500000	-9893.384083693083	-9264.377621698834	-629.0064619942486	-9264.377621698834	219.38520244289091	4.247410300560288	1.5342425913351498E-4	0.5514668849891957	1.6799333888665354E-4	9.281983269038571E-9	0.5953738843768425	-585.7561226691464	12976.135814206356	2465.651801661207	1048.362028832382	1188.3178058108642	71.35705670002575	6	1	41	14	15	0.18851380165455775	0.34211312579482633	0.3081585210663969	0.16121455148421923	
4510000	-9868.238680744498	-9260.985105723117	-607.2535750213818	-9260.985105723117	216.72070186114948	3.39521394694128	2.0721492076902895E-4	0.615710628607627	2.1738965497986937E-4	2.290260976806891E-8	0.708655625435979	-562.937022118859	5335.659044523249	9663.22173053962	249.65807702409344	810.8889196513513	58.02192243960158	4	6	29	23	15	0.18851380165455775	0.34211312579482633	0.3081585210663969	0.16121455148421923	
4520000	-9940.668817007258	-9277.234047810714	-663.4347691965426	-9277.234047810714	361.2774960923446	3.9163052030997463	1.0692620722138104E-4	0.3987478667577258	1.1536012560973407E-4	2.137266318819992E-9	0.43388544721320554	-620.265811905599	21416.643030574127	2306.6202945188365	1242.3192495797387	928.0342576756723	118.33115030243702	7	9	40	13	8	0.18851380165455775	0.34211312579482633	0.3081585210663969	0.16121455148421923	
4530000	-9941.200794396307	-9260.306931443569	-680.8938629527391	-9260.306931443569	529.9024593770812	3.441947199812755	9.191334645793925E-5	0.5985721915987403	8.886721319911045E-5	3.395728350074183E-9	0.6470303872982763	-636.2825360585031	34551.800780225094	4133.501609994308	1472.9838166823547	555.7283169466061	197.9306575086054	9	6	44	10	8	0.18681272324368456	0.34211312579482633	0.30583241066700134	0.165241740294488	
4540000	-9935.52171317736	-9257.131818723024	-678.389894454336	-9257.131818723024	373.23651625869235	3.8463422131072194	1.0681260779980289E-4	0.3725822490929497	1.1058678454497957E-4	1.8861162301309535E-9	0.4083991863343729	-636.4336746486908	8721.439187754817	3073.556917445948	1368.818735419995	1105.517117729338	68.88777359094973	16	8	22	23	8	0.19254626239058006	0.335035072292977	0.3011004021023859	0.17131826321405721	
4550000	-9936.65968457509	-9273.88626103184	-662.7734235432517	-9273.88626103184	438.1938011305422	3.8463422131072194	1.1844958942324666E-4	0.41619520860902165	1.1504448830719654E-4	2.4003339416370457E-9	0.4091785262982726	-617.27939977079	6002.346290623428	22437.52196824136	1482.4418415769287	584.2667553789574	93.12030617123612	5	4	32	29	7	0.19479461188657768	0.335035072292977	0.3011004021023859	0.1690699137180596	
4560000	-9973.060170479715	-9279.114766626715	-693.9454038529993	-9279.114766626715	454.34430763888366	3.5616500455374216	8.943928224023113E-5	0.4377645895822166	8.922704963851852E-5	1.3159542002658551E-9	0.41376432991846274	-648.4371673369473	23997.120102066052	12050.252136693818	2800.520702628551	920.8075078791206	73.64467505926231	1	9	32	28	7	0.19479461188657768	0.335035072292977	0.3011004021023859	0.1690699137180596	
4570000	-10017.087627835257	-9265.339007156459	-751.7486206787976	-9265.339007156459	977.9777064627366	3.5616500455374216	5.012829372615749E-5	0.5005764650356327	5.0366842109462646E-5	6.58812153667199E-10	0.510613088477595	-704.550014168498	20901.214678935597	3437.4901052331447	6057.027329106626	2028.0591687702974	640.3837312139067	11	10	26	19	11	0.1901214782949815	0.33970820588457323	0.3011004021023859	0.1690699137180596	
4580000	-10047.245501472871	-9265.566850469675	-781.6786510031964	-9265.566850469675	2249.8622376599465	3.2232316302802295	3.239070279706872E-5	0.5240392621626894	3.050980538897799E-5	2.6357881297383927E-10	0.5268112306817845	-731.6904537926706	52581.83449760276	24837.24999302105	7010.054507978874	2052.515512033011	759.1237770449547	4	4	36	22	11	0.1901214782949815	0.33970820588457323	0.3011004021023859	0.1690699137180596	
4590000	-9965.952584398423	-9268.447189689869	-697.5053947085536	-9268.447189689869	679.088798118252	3.2232316302802295	9.837628777342612E-5	0.4772722021238283	9.595095049072373E-5	2.7613509857151964E-9	0.5322612969755809	-652.1355776539799	39435.34385757185	10642.813134853588	1967.1110473917847	545.4784855803958	137.00307711842942	2	3	44	16	12	0.1901214782949815	0.33970820588457323	0.3011004021023859	0.1690699137180596	
4600000	-9977.390347693727	-9259.437176882371	-717.9531708113545	-9259.437176882371	665.8126012586945	3.920397319607653	5.766302365064048E-5	0.5544526521564359	6.447602607468391E-5	1.268428554597572E-9	0.5762582499571486	-668.783548191606	73962.05436535463	24877.559157966287	4662.501578813146	862.0471452366461	126.10238000225088	4	3	40	21	9	0.1901214782949815	0.34284271115266945	0.3011004021023859	0.16593540844996335	
4610000	-9968.441296649686	-9263.554164542622	-704.8871321070645	-9263.554164542622	459.4811402749215	3.9090699955064387	7.88645936755006E-5	0.49144672150091395	8.107184291530828E-5	1.7036628769909476E-9	0.5463451270520534	-659.1646046831596	17478.926311040046	4428.926675479202	6083.283975705822	942.4132027878402	99.79381607946397	10	12	17	29	9	0.18428765798866031	0.34170731231323664	0.30223580094181873	0.17176922875628453	
4620000	-9945.728054831607	-9265.25165358264	-680.4764012489676	-9265.25165358264	425.4769347009126	4.105747841671487	1.0584146229008369E-4	0.6367972717329995	1.0517477153349445E-4	4.699878172569657E-9	0.6560661129565386	-634.1076693117741	12312.93677592296	2110.181915592779	5620.280961353655	1327.6121599498902	106.62245902808904	10	23	8	21	15	0.18525242217488244	0.3472974299722689	0.30223580094181873	0.16521434691103015	
4630000	-9915.309665600887	-9256.791763833387	-658.5179017675	-9256.791763833387	391.9769949955349	3.590382059511291	1.372043087431871E-4	0.6412306003071603	1.383293493934603E-4	8.94284936955112E-9	0.6974823119626951	-618.038863230092	6871.429050513265	3272.6567613632587	694.3525772680916	411.25384208083915	49.63282977446913	9	29	4	27	8	0.20384830006049465	0.3213629955534631	0.3095743574750124	0.16521434691103015	
4640000	-9935.209704411438	-9261.279336410935	-673.930368000503	-9261.279336410935	352.0160951502097	3.590382059511291	1.0764134594811642E-4	0.47162579366321633	1.1172385911633417E-4	2.856776309817026E-9	0.49898088982233385	-630.1182499514725	13791.059346376409	1565.873294061454	3210.0525789981075	652.5924320097239	198.54607231493608	9	26	6	28	8	0.17265031255025046	0.35256098306370726	0.31008816181850046	0.1647005425675421	
4650000	-9973.772447334966	-9266.668187118888	-707.1042602160786	-9266.668187118888	551.7856451379841	3.833270605845053	6.562060330418752E-5	0.5365165105407885	7.102255171889793E-5	1.5193168591602584E-9	0.5587321086113982	-663.6033873460076	27371.491267090336	4565.015857026699	517.3953444588278	569.0882164699008	109.98856947021521	8	42	3	17	7	0.17600147060579951	0.3417190251237589	0.3234423551676409	0.15883714910280092	
4660000	-9946.136552664115	-9254.350061310479	-691.7864913536357	-9254.350061310479	609.8053436475582	3.9997149259435596	8.081837240299463E-5	0.577474098846915	8.547245515753659E-5	2.6903967595678248E-9	0.6358159135385542	-649.779764572681	17506.932699077115	2278.7243499000906	491.34936881755374	324.95659117183067	350.6525910901846	14	39	5	12	7	0.17600147060579951	0.334346843899712	0.32196513632513657	0.1676865491693522	
4670000	-9970.26375807358	-9289.771352840502	-680.4924052330786	-9289.771352840502	597.3811346231282	3.7922212445712193	8.63328360412892E-5	0.5613810111727265	9.454300704933837E-5	2.759806768468023E-9	0.5661973334485333	-636.5627248077272	17332.310081989923	2250.731940885247	932.8579445866534	1347.620053016342	147.99652266950153	14	27	3	12	21	0.17600147060579951	0.3270595928753002	0.32196513632513657	0.174973800193764	
4680000	-9930.8119769475	-9279.47459122124	-651.33738572626	-9279.47459122124	351.22290233645106	3.8769044796731746	1.3783220867375772E-4	0.42497550794432015	1.471076104253222E-4	4.499991661535989E-9	0.46712387991730636	-609.0883501753601	9213.05389252042	898.4797766002376	1425.9048265112863	1256.0169603022055	175.09154690456384	12	15	2	29	19	0.17679203426873075	0.32626902921236894	0.32196513632513657	0.174973800193764	
4690000	-9918.224744741145	-9270.927323088068	-647.297421653077	-9270.927323088068	245.43783759498746	3.4436213635236697	1.560241195670415E-4	0.48258552069083643	1.6874133618762145E-4	7.637752226401955E-9	0.5408372192834869	-604.5433044959528	5631.373899473376	2926.3371642054494	3762.915655617071	942.5238686035785	194.09388742758023	14	5	5	30	23	0.18802020122732052	0.30971909607999576	0.33851506945750975	0.16374563323517421	
4700000	-9897.699224215157	-9270.674353189805	-627.0248710253524	-9270.674353189805	259.5291078715869	3.8688509093508316	1.5926240697580087E-4	0.6588007684112399	1.760149346700573E-4	1.1724906125055732E-8	0.660902837134719	-577.3897325897304	1786.5361671964174	5570.065059720604	26112.44440702095	1044.7738777974719	173.7561224612292	2	3	2	45	25	0.18825314625466744	0.34519067758341015	0.30436442347954545	0.16219175268237715	
4710000	-9903.007340607415	-9258.998540122893	-644.0088004845211	-9258.998540122893	370.4995964079535	3.654124290314178	1.2551340202591874E-4	0.5489362905724017	1.3589112263234538E-4	4.442437113797879E-9	0.5320707936964797	-597.2406557614221	7973.2536181018495	12704.498871322328	9285.822649951686	1346.2398543107113	108.65419294336952	3	6	1	45	22	0.20545077992128047	0.3142040333152218	0.30436442347954545	0.17598076328395248	
4720000	-9883.35080223915	-9270.792503681065	-612.558298558086	-9270.792503681065	298.1268505253785	3.7411146332005196	1.9986984178320367E-4	0.5987320642294705	2.0483473899489868E-4	2.0756937334137492E-8	0.691078371231656	-569.4985441493876	4225.465614999638	4435.739452875918	4326.428931502661	763.5216454479631	72.17854731442691	2	9	1	45	20	0.19127552795078656	0.33305033058776035	0.3243649717514341	0.15130916971001923	
4730000	-9873.073654769567	-9283.931462067168	-589.1421927023988	-9283.931462067168	225.33484793326974	3.7411146332005196	2.5487886686342484E-4	0.5203280249943953	2.588578362258136E-4	1.8525747960177298E-8	0.5347480703005804	-544.0605670238172	3494.3188986545724	14175.59165881948	513.6054255538073	850.5205203357109	68.25191202108687	4	5	15	34	19	0.17093234628443532	0.33305033058776035	0.3230157082644619	0.17300161486334262	
4740000	-9835.274218620494	-9271.317803200565	-563.9564154199284	-9271.317803200565	126.76652692992263	3.606846335072731	3.5861112977277743E-4	0.46519638869212854	3.639656514924165E-4	3.277973776379118E-8	0.5059109370077514	-524.749218549559	8893.343401322649	454.7060726474986	303.52416497462957	579.0490514658806	28.753768371881186	7	2	18	33	17	0.17672180687347408	0.33150793651192567	0.3230157082644619	0.1687545483501385	
4750000	-9864.98752906751	-9280.319600848918	-584.6679282185919	-9280.319600848918	221.25761085862206	3.633030315421066	2.75883738189841E-4	0.4996448347918914	2.7248945477856035E-4	2.0953026655420923E-8	0.5257322210707286	-544.4619597450026	9692.242486148341	429.936701721928	843.8660398554325	445.59383282990945	58.56178836720908	7	19	14	24	13	0.186177364768462	0.32963103788129905	0.29746253032741476	0.18672906702282435	
4760000	-9913.371364720988	-9268.284016293817	-645.0873484271704	-9268.284016293817	328.0278124143327	3.9765133263060046	1.5543288750044157E-4	0.5756142115811775	1.527224535568986E-4	8.232236617619751E-9	0.6135644423541313	-602.8161392219386	10113.956569074144	729.9799652951598	674.8514283932235	1226.0475883830493	173.35887493729675	7	24	23	7	16	0.17679516143348845	0.34515999645132417	0.31058585585561377	0.16745898625957378	
4770000	-9891.837774501146	-9248.02684948852	-643.8109250126254	-9248.02684948852	304.3931357829677	3.511897182415741	1.4495297791310507E-4	0.663019930901078	1.3727149072905392E-4	1.0635921077829134E-8	0.7060734614729611	-603.0484102314624	14889.284102699805	1489.603923910094	743.21451167092	243.16049454981015	99.74684337799569	8	28	25	9	7	0.17655287413813708	0.34515999645132417	0.31058585585561377	0.16770127355492515	
4780000	-9844.781590268394	-9258.724516145785	-586.0570741226101	-9258.724516145785	162.6825268627236	3.9549532905520994	3.0183601648940775E-4	0.7018053837225119	2.8857828431534747E-4	3.545298486656911E-8	0.6635083644991859	-551.2302105468783	4477.952070056282	649.9984224111793	193.14902411487563	49.088470903668124	30.119822237056685	5	56	8	4	4	0.17655287413813708	0.34515999645132417	0.30507441901697213	0.17321271039356678	
4790000	-9863.40525601876	-9264.741549523102	-598.6637064956569	-9264.741549523102	248.17577267245684	3.796706102325504	2.424529098780547E-4	0.6663898835080146	2.270829196777514E-4	1.6444781080193588E-8	0.5931386147901123	-559.4477174817847	20794.433562893075	1041.0298730649356	448.21978000267194	58.43229661274373	40.713103959430505	4	39	23	3	8	0.18292288716487567	0.33477298447270704	0.3090914179688507	0.17321271039356678	
4800000	-9899.362427517886	-9286.395413793092	-612.9670137247939	-9286.395413793092	350.5317315786725	3.796706102325504	1.919307836247996E-4	0.7097668748409394	1.7599635892612858E-4	1.7074180357778252E-8	0.759548313901011	-572.7134922464838	10886.363371779207	772.1469418280527	778.3167724513133	189.9117948498718	140.97784192371645	3	46	13	10	5	0.18028122365779614	0.3358999561073277	0.3040885877809236	0.1797302324539527	
4810000	-9931.225423246355	-9266.324470262412	-664.9009529839431	-9266.324470262412	407.20128231653524	3.736320731298179	1.1079966919198478E-4	0.6092052001105885	1.1053840376083079E-4	4.494516454599005E-9	0.6381823078467052	-624.0672879677359	24999.558445460778	1452.6548594227095	333.3348997072915	216.36490522745143	104.86856885427107	6	52	11	2	6	0.1750766001072176	0.3253077980434565	0.33471421411129715	0.16490138773802893	
4820000	-9905.107296484435	-9268.499920497132	-636.6073759873029	-9268.499920497132	465.93811893035377	3.692110707623199	1.4597575597257296E-4	0.6167762273659428	1.5035696294823497E-4	8.59037203084295E-9	0.6169578696172295	-596.7381533776842	15633.229220887517	1372.6495410606738	277.85117937843376	217.29383885200747	118.80515346716123	4	53	1	5	14	0.1910323316980017	0.3093520664526723	0.33471421411129715	0.16490138773802893	
4830000	-9920.555176156962	-9261.2458801157	-659.3092960412611	-9261.2458801157	483.00380100625256	3.692110707623199	1.2339772426932612E-4	0.5630776548614183	1.344552493999661E-4	5.6223114024646796E-9	0.5842516380092962	-619.2606632397224	11364.688718153782	1762.7671246534987	375.63285005277146	225.7120950528714	239.25249459656078	11	44	3	3	16	0.19895764299748503	0.301426755153189	0.33471421411129715	0.16490138773802893	
4840000	-9917.670326630565	-9268.665343789908	-649.0049828406568	-9268.665343789908	511.4128377332566	3.447551369852869	1.5560617463823402E-4	0.6070877359514277	1.626892822917171E-4	8.721707514840836E-9	0.5876205483597986	-608.3231794850194	10596.407760941605	909.5001958579475	813.427885286213	498.1914779173817	118.33550948535226	12	42	3	1	19	0.16502639070429956	0.33535800744637445	0.33471421411129715	0.16490138773802893	
4850000	-9967.478585629666	-9267.625604006842	-699.8529816228247	-9267.625604006842	1069.3054415486774	3.447551369852869	6.868069651062055E-5	0.49341051008064796	7.458678326782807E-5	1.5397854196612118E-9	0.5204892649328894	-655.3599283418852	28867.747711552973	3582.0297912800656	2422.3228512660917	379.55767506756666	335.1801312470367	8	28	22	1	18	0.16747137628536432	0.3329130218653097	0.33471421411129715	0.16490138773802893	
4860000	-9966.837011564552	-9267.905605533799	-698.9314060307539	-9267.905605533799	637.9737444444996	3.7624261189464385	8.359638069298827E-5	0.4799503083269895	9.321007930429297E-5	2.0914903363966115E-9	0.5079733541870768	-654.6461573874974	11924.932142415137	2163.9673657278067	3608.3511562275135	1175.7419991014067	170.90916833691927	11	25	7	19	15	0.1787278490470045	0.3173484238221051	0.33471421411129715	0.16920951301959333	
4870000	-10052.959036435816	-9274.151099806657	-778.8079366291583	-9274.151099806657	1566.9701913098272	3.6404903406219025	2.9165811175368266E-5	0.4126581423949156	3.330013238419065E-5	2.1765422126552523E-10	0.46569260389196016	-728.2757495585171	92750.97735915128	8772.337025576202	7797.454172988815	3446.6665921753397	270.63558525911884	9	14	9	36	9	0.1787278490470045	0.3513580966834797	0.3007045412499225	0.16920951301959333	
4880000	-9921.425201175658	-9261.230178376181	-660.195022799477	-9261.230178376181	371.3216910397309	3.728005566954195	1.3047938485296172E-4	0.3920270925701575	1.339376344656765E-4	2.9894653217291825E-9	0.4153886544133473	-617.0600408533827	13150.908042523493	3726.690806921503	2916.000329001437	698.8275848306504	134.75646738767247	8	8	9	42	10	0.17511600427172758	0.35441533580778806	0.2976473021256142	0.17282135779487026	
4890000	-9962.044422291829	-9268.292570830283	-693.7518514615465	-9268.292570830283	652.8937894374313	3.7935578097569587	8.090017258382306E-5	0.42240869987413654	8.346766284461819E-5	1.2284912928277088E-9	0.41922879022009935	-650.9876489581726	12483.308737208421	3098.4761311849993	1705.9881370697012	924.4686471617784	182.0668494581135	7	26	12	23	9	0.17899185316651076	0.3271448436730641	0.3249177942603381	0.16894550890008708	
4900000	-10078.11540376752	-9265.499973045502	-812.6154307220188	-9265.499973045502	2800.335233697118	3.5594085110440177	2.08018252012591E-5	0.4043855249811146	2.0421608064503632E-5	8.044317207325747E-11	0.43604253539565435	-760.4510393811926	156612.92779298584	20254.897563530518	3441.266172716422	4263.7553448146	1604.1208454245846	6	29	1	34	7	0.20494323265998363	0.32845250903680556	0.2976587494031238	0.16894550890008708	
4910000	-10067.846430482614	-9268.807958873229	-799.0384716093855	-9268.807958873229	1715.1192322763934	3.4670730031225343	2.371633891700102E-5	0.40128288252228406	2.354408140267638E-5	1.2817062628147583E-10	0.4823875882234106	-749.118194623368	70524.3314517921	14710.33418333419	6905.414249372389	2860.2025788813944	682.6768704856477	8	17	21	25	6	0.19772429486807433	0.3308495161735731	0.30597078775116937	0.1654554012071833	
4920000	-10016.162476345666	-9269.41674992138	-746.7457264242865	-9269.41674992138	931.8612116308425	3.527103634165895	5.14051796617415E-5	0.3533461384264787	4.952940901003148E-5	3.0620382091899714E-10	0.3625673203198458	-699.6589484983162	26327.20611899917	6945.242197516302	1517.1743328617179	3056.890462292617	1022.814622315406	10	27	27	4	9	0.19772429486807433	0.3308495161735731	0.30597078775116937	0.1654554012071833	
4930000	-9970.211913151747	-9272.051003269644	-698.160909882102	-9272.051003269644	546.7215198029141	3.3230647728115894	6.616310464031765E-5	0.4692853763462228	6.98141964381352E-5	1.0943222994032662E-9	0.4979476942528881	-652.3432016160258	32398.35974696716	3312.031607428342	4083.128444988003	947.2741365212798	129.57316662844667	8	18	11	35	5	0.19188515496903813	0.3308495161735731	0.31180992765020554	0.1654554012071833	
4940000	-9968.623019776287	-9268.780835682714	-699.8421840935736	-9268.780835682714	571.7012793899571	3.3230647728115894	6.950176945089422E-5	0.42709417239768854	7.250005688673347E-5	7.880225387767278E-10	0.4184344677703262	-654.7259869218151	26240.180682955073	1479.3167740695462	3130.4138345315446	968.8162116945631	140.487218984414	10	13	16	31	7	0.19188515496903813	0.3320398815837143	0.31180992765020554	0.16426503579704213	
4950000	-10046.683307860401	-9267.377396072505	-779.3059117878961	-9267.377396072505	1185.655230885449	3.8074489876750093	3.165508187106764E-5	0.47641788760495063	3.521675898300716E-5	2.403387446693807E-10	0.4787810904236907	-731.5425793595591	49085.356890007446	15210.830083537365	5383.790748023214	878.0868428120916	71.45262045289344	9	22	21	24	1	0.19188515496903813	0.33257253606333714	0.31180992765020554	0.16373238131741927	
4960000	-10102.284986138213	-9262.741489178074	-839.5434969601389	-9262.741489178074	2759.294798292171	3.6042022756732446	1.6145731097152045E-5	0.43958758326080916	1.7260932587060006E-5	4.4448484675959165E-11	0.4081630237026381	-788.168859623871	157096.6827515602	22217.217499669805	6182.661148288978	1549.5679446384054	986.5704776981536	10	26	34	3	4	0.19188515496903813	0.33257253606333714	0.31180992765020554	0.16373238131741927	
4970000	-10051.191190642185	-9271.639202497903	-779.5519881442815	-9271.639202497903	1354.972435527032	3.7947407118621457	3.50460072085856E-5	0.4786409631788087	3.4183084647755996E-5	2.4317206762455733E-10	0.4565408720952765	-730.6667843445188	38702.002410485016	7807.216601449255	7812.318821242306	1722.2732916375815	1205.1897619161707	8	34	3	3	29	0.19188515496903813	0.33257253606333714	0.31180992765020554	0.16373238131741927	
4980000	-10095.747735632604	-9270.113584304974	-825.634151327629	-9270.113584304974	2690.9761926038495	3.816016340312792	1.787320783626041E-5	0.5194518174316293	1.8336229529455137E-5	9.080034395535468E-11	0.5332253900970902	-769.2277134526104	218293.0090406865	24968.018281849	11348.343343852408	17042.09651007738	2284.2646906362625	4	2	34	8	29	0.19188515496903813	0.3254943779351675	0.31180992765020554	0.17081053944558894	
4990000	-10002.147709803668	-9273.02034419986	-729.1273656038087	-9273.02034419986	740.6815224021972	3.816016340312792	5.93678641891824E-5	0.5470210060482505	5.846611698973831E-5	1.227270218458389E-9	0.5956353952455334	-679.4524104714392	82192.82459909367	1679.9860074681487	3156.2927584653703	3015.2440972307018	562.9219294465186	5	2	31	14	25	0.19751951486259184	0.3278981771163245	0.30627298402164305	0.16830932399944065	
5000000	-10041.69766601303	-9259.8238201949	-781.8738458181281	-9259.8238201949	1513.5480982983493	3.816016340312792	3.4662381891930996E-5	0.6204092213370956	3.320389768529726E-5	3.578930899469389E-10	0.5982273200162466	-729.6906469140578	206012.93957895596	11078.845890611587	5128.597692748796	1847.1352085240037	1298.6825927386471	3	11	40	4	19	0.17697223833116715	0.3431416784628755	0.30627298402164305	0.17361309918431433	
5010000	-10017.042725116187	-9258.147959542497	-758.8947655736902	-9258.147959542497	1585.8604152842981	3.3677191241291475	4.610740250713557E-5	0.7269002719817363	4.0694907355846335E-5	7.320380713132413E-10	0.6641670395078637	-705.9558997859771	282910.4275595169	4302.86427291299	6030.987117255559	1717.1911898337148	1118.9470425880802	1	11	34	17	14	0.1800119298581016	0.3431416784628755	0.30585158058092926	0.1709948110980937	
5020000	-9985.964481020086	-9261.058195228943	-724.9062857911438	-9261.058195228943	1103.4967100994827	4.14101063802459	6.983800698538181E-5	0.6827253753842571	6.20756865500319E-5	2.0487186924793962E-9	0.6955365758867659	-674.5299767213587	151174.7281778209	3799.9031005551606	2867.5714681369745	1768.830199415384	674.5036022160691	2	3	41	16	15	0.1800119298581016	0.3431416784628755	0.30585158058092926	0.1709948110980937	
5030000	-10064.665486389622	-9272.393036265512	-792.2724501241098	-9272.393036265512	1710.6803732369558	3.8195695209867986	2.6690360256850176E-5	0.5604891272279833	2.540183492325697E-5	1.4009786286080073E-10	0.4921360307801979	-740.4237441591772	102302.47001132999	18913.072564769747	9033.504385573739	3412.202149439731	317.694116487659	4	4	43	19	7	0.1800119298581016	0.3375418189455457	0.3114514400982591	0.1709948110980937	
5040000	-10050.274398986441	-9271.439051446985	-778.8353475394565	-9271.439051446985	1894.070875578554	3.6155405794039446	3.503297555716428E-5	0.4812631909891743	3.355329315547134E-5	3.2842100046614765E-10	0.5249726415659303	-728.0227128682502	63073.07452388328	28037.054691355206	8232.398186982464	2839.2080940984733	590.6755404868771	1	3	42	22	9	0.1800119298581016	0.3383791413999037	0.31061411764390107	0.1709948110980937	
5050000	-10060.047645329585	-9270.310822476396	-789.7368228531894	-9270.310822476396	1558.5693184597478	3.6155405794039446	3.104841880165976E-5	0.4194592222537178	3.1177650843313105E-5	2.1500866397862454E-10	0.47678109931088875	-733.8637684216891	34219.22729323132	181198.25332635644	6127.743402890817	3232.797753070966	783.5459042135627	1	3	50	18	5	0.17877482891966337	0.3488226743514482	0.31061411764390107	0.16178837908498744	
5060000	-10056.718619969322	-9255.82665270018	-800.8919672691427	-9255.82665270018	1613.5242599054932	3.9285237777557867	2.2972082367272667E-5	0.4579440989971851	2.3146668783295187E-5	1.0346167413514092E-10	0.45784853658813063	-749.5905195245394	110262.63150711855	30889.498040198236	9573.337379953407	1846.0942439995808	84.9883529899344	6	3	38	24	6	0.17877482891966337	0.34542187243794764	0.31061411764390107	0.16518918099848798	
5070000	-9940.162235808164	-9262.944419704952	-677.2178161032119	-9262.944419704952	480.7742404014934	4.006731530361486	1.02837680904596E-4	0.428065118198115	9.911418721760302E-5	1.892810438084179E-9	0.4449004825661872	-634.2664102709608	14738.552795828387	2262.6480169680367	1894.2669774200754	899.2985677474807	68.61724558879044	9	1	35	24	8	0.17877482891966337	0.34542187243794764	0.3118501058783821	0.16395319276400697	
5080000	-10019.97364650203	-9255.294533126695	-764.6791133753352	-9255.294533126695	1033.2682106305788	3.5081443501092626	4.29942028122952E-5	0.5220069434553258	4.0873493164549033E-5	4.0276708222470713E-10	0.48624976623536964	-716.6545672004565	47665.506696623816	6539.976352698332	4752.280374970821	1868.3901750444745	225.88388617051947	10	19	21	19	8	0.18616644209727928	0.32524380899983873	0.30921100259893525	0.1793787463039468	
5090000	-10009.540516145637	-9256.1390876364	-753.4014285092363	-9256.1390876364	1143.5037080622174	3.618227383062753	4.0146728171663664E-5	0.5235887768535573	3.994640596976745E-5	4.860266396381317E-10	0.5531872631184447	-702.4669846778579	98844.32065948316	9340.319666901825	2674.7923964137053	4573.321721372212	90.92875657859872	3	33	30	5	6	0.18616644209727928	0.32524380899983873	0.30921100259893525	0.1793787463039468	
5100000	-9973.402772902049	-9251.282466097031	-722.1203068050186	-9251.282466097031	774.0644615749973	3.618227383062753	5.9009423965270074E-5	0.48029399194244277	6.014476988060449E-5	1.0250381158311515E-9	0.5199441203501746	-676.7097916023772	40360.781394683436	4719.252855153832	949.7173517165895	1161.7542628164801	90.74657672510963	12	29	19	9	8	0.18616644209727928	0.32524380899983873	0.30921100259893525	0.1793787463039468	
5110000	-9975.695601252715	-9267.492395587178	-708.2032056655376	-9267.492395587178	618.1219692226056	3.618227383062753	8.015733380911224E-5	0.4421624764234154	7.59489246488863E-5	1.4223724050016566E-9	0.4875791510962357	-660.6804324050727	25914.472712004736	3803.707420199175	407.8578037344593	2017.8241025811644	127.73338880591075	8	38	16	8	7	0.18028858822075441	0.32524380899983873	0.3150888564754601	0.1793787463039468	
5120000	-9975.68054339657	-9277.547119619527	-698.1334237770433	-9277.547119619527	519.3561576668832	3.4539430552280526	9.562823868405576E-5	0.42104247043582627	8.259693124431026E-5	1.2727790092285496E-9	0.4189787661405228	-654.7725733412874	28638.98508452501	2904.7822903904244	1446.3176442721697	627.5564215290817	108.8219725661883	4	44	4	19	6	0.18028858822075441	0.33618543927799	0.30414722619730883	0.1793787463039468	
5130000	-9925.434788126577	-9266.497635278103	-658.9371528484739	-9266.497635278103	351.3092714575415	3.831743549548488	1.040737121518871E-4	0.34538385484672873	1.0315680940517406E-4	1.4059147029929392E-9	0.3660854357279668	-614.2218734825792	30700.52468567833	2588.328287840965	244.5055083154913	936.4818068068557	67.33373369213541	6	37	14	12	8	0.18028858822075441	0.3548438551552668	0.30414722619730883	0.16072033042667	
5140000	-9960.285271444845	-9261.134379175053	-699.150892269793	-9261.134379175053	469.2389887238092	3.995893827093258	8.414375665573588E-5	0.3743997478039024	7.945105461844248E-5	9.984570874634585E-10	0.39443430793307716	-655.7464787451046	18628.794214236408	3588.628094803568	1218.4398360838409	1076.1345665048996	125.89792444002096	6	34	13	17	7	0.18028858822075441	0.3548438551552668	0.30414722619730883	0.16072033042667	
5150000	-9905.91117022772	-9265.231627600553	-640.679542627167	-9265.231627600553	281.5077486280968	3.694216654659126	1.6550986494930623E-4	0.5322753295199014	1.6154854595000625E-4	6.674707005085137E-9	0.5101417151671434	-600.8658250078116	4954.303762876703	3206.032547521736	235.48861207182114	452.7970931193602	40.656548459811255	11	29	13	17	7	0.18310418752465332	0.3514037706798271	0.3019976767830196	0.1634943650125	
5160000	-9868.056211836993	-9259.800854027428	-608.2553578095642	-9259.800854027428	182.75621917899525	3.980576522130205	2.4459449177438597E-4	0.42948634497728605	2.2882730627671568E-4	7.508276648098624E-9	0.38936798572211606	-571.1949604257063	5975.353746722603	652.2128023671979	507.8297474928213	224.10437512982097	17.95074585743102	16	31	14	10	6	0.1822463775130968	0.3522615806913836	0.2946455582620623	0.1708464835334573	
5170000	-9834.44009248359	-9252.18828552393	-582.2518069596601	-9252.18828552393	154.77680720368434	3.890627505173883	2.8952091617073425E-4	0.48580455894422353	2.811382272950741E-4	1.6291435572425134E-8	0.4602762176891512	-548.0609597572121	4854.151878821711	347.5063718801517	343.44937679804457	32.67222535375112	18.64112940309522	13	30	26	4	4	0.18758558685127127	0.32138310090344724	0.31983697897056595	0.1711943332747155	
5180000	-9870.640804794759	-9272.48768955675	-598.153115238009	-9272.48768955675	169.12943782860674	3.890627505173883	3.2822455996636826E-4	0.4332437497038343	2.975240997532144E-4	1.879444917656538E-8	0.460813039290337	-563.7053574504225	2191.739727605719	689.7165284978402	364.90347595693737	158.51822291021267	25.28877230391056	13	27	21	10	6	0.18758558685127127	0.32138310090344724	0.3162072429081493	0.1748240693371322	
5190000	-9882.170274510701	-9275.436556548257	-606.7337179624453	-9275.436556548257	245.5887765639371	3.739411010859797	2.2586813196841393E-4	0.4957618610779005	2.255436896389686E-4	9.315373206294324E-9	0.4445214010411975	-569.36053334573	3418.8055439361065	578.8678305895271	297.61565697707925	516.1597567860496	39.809299288720766	12	40	3	14	8	0.18758558685127127	0.3330770778950923	0.3162072429081493	0.16313009234548717	
5200000	-9929.408018690752	-9267.670329965049	-661.7376887257033	-9267.670329965049	366.64082369169637	3.739411010859797	1.457454235078339E-4	0.5034609934867402	1.2993018003628915E-4	3.052798884245592E-9	0.4062367810057593	-621.3432059723672	5223.111961242403	2077.217535317589	1183.5262673515704	734.4383506913426	31.191386223975098	12	21	9	27	8	0.18758558685127127	0.3404600939695098	0.3088242268337317	0.16313009234548717	
5210000	-9918.217021321128	-9246.011742971692	-672.2052783494364	-9246.011742971692	446.2377968838523	3.629784992759849	1.1402053032442472E-4	0.5215449968514094	1.1114665568462E-4	3.027729638149741E-9	0.49024739409182755	-629.1752124588207	16353.830983270367	2272.349774306892	344.172840369116	857.304326610406	141.1025438953232	10	24	1	36	6	0.18758558685127127	0.34523065688287213	0.3088242268337317	0.15835952943212492	
5220000	-9977.223768890979	-9265.809755275164	-711.4140136158142	-9265.809755275164	611.1964613131425	3.629784992759849	7.343661255660234E-5	0.3366077480961577	7.348342709791788E-5	7.121763762556347E-10	0.37580055029022263	-666.3336440853964	23257.178453222165	5115.80190255584	3037.869543075478	1324.0262272015107	402.7833455402508	8	7	27	27	8	0.18758558685127127	0.338663943539127	0.3153909401774768	0.15835952943212492	
5230000	-9934.579646657769	-9266.562104042156	-668.017542615613	-9266.562104042156	451.40631444852175	3.529001530520005	1.0306253475252585E-4	0.5921939906525281	1.0972983705394285E-4	4.934240376364766E-9	0.6576056905294934	-623.1788460421616	15052.059621220207	1388.2743338007544	3157.8822674241815	1038.3427642601282	102.79500516026488	10	14	15	30	8	0.18758558685127127	0.338663943539127	0.3153909401774768	0.15835952943212492	
5240000	-10001.55949146189	-9254.065145126064	-747.4943463358261	-9254.065145126064	1502.6639728472453	3.7596356023160813	3.805322660814652E-5	0.6223036394680005	3.979901326664794E-5	5.492132248499155E-10	0.6152767508337563	-698.9903542679776	37815.57137658102	2569.0652617647265	5231.094493106333	1465.2418590925483	867.3453476006946	9	7	21	34	6	0.20049092959416073	0.3379129602384387	0.2924762520518981	0.16911985811550245	
5250000	-9955.513973456751	-9266.561467149562	-688.9525063071895	-9266.561467149562	519.3193741263059	3.7596356023160813	8.720694232399637E-5	0.49333335673945156	8.862314916424867E-5	1.7254074480738592E-9	0.46231630741705715	-642.9830897816094	32111.637202117512	6463.858739572902	2556.676391137931	1197.2719330318582	171.58812088525258	6	7	23	34	7	0.16638563089951486	0.3379129602384387	0.326581550746544	0.16911985811550245	
5260000	-9939.304603375012	-9277.149608877433	-662.1549944975794	-9277.149608877433	399.2562619012393	4.042931517277473	1.0627162207315198E-4	0.4612925636702331	1.131191708727348E-4	2.541540527061722E-9	0.4789284923591657	-616.8605634548484	31605.790352628996	1113.505749733395	2523.263744749268	731.9257700397035	192.6720101268052	6	9	12	43	7	0.16638563089951486	0.3379129602384387	0.326581550746544	0.16911985811550245	
5270000	-9945.617208504647	-9270.231092341051	-675.3861161635961	-9270.231092341051	473.91470101670075	3.7515271679512705	1.0614618107637423E-4	0.5066636023975687	1.0493601318275448E-4	2.401490405484888E-9	0.46553896968995895	-629.2660879871853	6355.789282751241	19718.435469410888	1477.215542624956	736.6394583150093	587.161663138386	4	4	34	29	6	0.18994767020982223	0.3379129602384387	0.297359638737196	0.17477973081454312	
5280000	-9961.788128929036	-9249.915353519484	-711.8727754095529	-9249.915353519484	625.2678299213109	3.473527098104827	7.724724586470216E-5	0.48776410796230274	7.843464935001292E-5	1.7486194639738952E-9	0.5333095514448474	-665.1476471238293	17048.89359607698	26524.370395842037	2990.1171177129627	869.2377085951737	118.4988411643355	3	4	32	31	7	0.18994767020982223	0.32375798324081534	0.30740218558032034	0.17889216096904215	
5290000	-9898.235738523415	-9251.741074178834	-646.4946643445816	-9251.741074178834	302.1913045022159	3.726697149615854	1.2862463505354822E-4	0.46636646311916846	1.3327535296299903E-4	4.41997779464812E-9	0.5232392097520825	-603.1903702574933	3270.0076949996733	11689.559150968238	1243.8462434175985	502.9227348674878	64.94687759495214	4	8	31	27	7	0.1823720312150475	0.34573769167827784	0.29299811613763255	0.17889216096904215	
5300000	-9919.64025186155	-9262.488050739816	-657.1522011217342	-9262.488050739816	341.8484193794516	4.211597649875975	1.3677746736828894E-4	0.4268396824319515	1.4134965927351415E-4	3.6438893245352346E-9	0.4288046892755152	-614.2907266792779	6078.045247057374	7901.157786067546	1957.8703022886664	759.3943359817075	87.22388612580198	3	10	23	34	7	0.17632965544863535	0.33407032954831045	0.3107078540340121	0.17889216096904215	
5310000	-9940.993317867247	-9270.502184439245	-670.4911334280025	-9270.502184439245	329.75932077820244	4.481344764340038	1.2164926150346318E-4	0.48200968061940597	1.2350875839540996E-4	3.58839471279156E-9	0.5123482776490457	-624.8930033652047	28007.218502405653	10866.5801408596	1830.9484906208882	831.6148527867867	80.86729945428308	4	7	22	36	8	0.18826012149362922	0.3221398635033166	0.3107078540340121	0.17889216096904215	
5320000	-9957.761954367528	-9262.333134290937	-695.4288200765919	-9262.333134290937	562.5871263640089	3.2233559274702195	9.00996530317856E-5	0.511039655732899	7.971032422760221E-5	2.0729560403250208E-9	0.5706579617415601	-646.3182396102259	115846.66286038225	17730.593767763163	2060.596398203592	1333.9965016806198	108.09137322122454	3	7	9	50	8	0.18826012149362922	0.3221398635033166	0.3107078540340121	0.17889216096904215	
5330000	-9924.725611766782	-9259.16741126253	-665.5582005042523	-9259.16741126253	331.60525253377665	3.3435793136782634	1.323547203574994E-4	0.3969767835897201	1.2306441150571775E-4	2.7179918806612988E-9	0.43213189470809954	-623.2093272917039	14140.127632132575	2853.8388525669016	1891.6525076176838	760.9137313860234	17.543423840151	14	4	14	40	5	0.18826012149362922	0.3221398635033166	0.3107078540340121	0.17889216096904215	
5340000	-9927.575883890218	-9262.682799978054	-664.8930839121641	-9262.682799978054	392.9317174627404	3.375159989623606	1.34057405155887E-4	0.42115181336812624	1.2862181771513176E-4	3.2025398179334096E-9	0.434335645818983	-620.9227352612265	10284.902435137446	4539.948396901955	4742.336373655878	1055.2507799897555	29.628133421451405	10	1	1	58	7	0.18826012149362922	0.3221398635033166	0.3107078540340121	0.17889216096904215	
5350000	-9882.536105229921	-9256.763112370423	-625.7729928594985	-9256.763112370423	233.33377530641025	3.5344328805456935	2.3587692165557108E-4	0.39239357675539815	2.386828482350873E-4	1.0745225378767629E-8	0.42956369486850754	-584.7812446847923	7576.925930170485	4407.679065219631	968.4922860837204	634.6468296263166	59.4346945186907	8	8	13	41	7	0.19090551840991815	0.3221398635033166	0.3080624571177232	0.17889216096904215	
5360000	-9909.419862244504	-9268.584002237314	-640.8358600071904	-9268.584002237314	267.01082244816945	3.7037436187634913	1.5684874049050023E-4	0.41850079736264734	1.6626948095090524E-4	5.2451500330467975E-9	0.4419246275384557	-598.2785314383092	5309.283155502117	10262.876986166895	2223.442368013349	412.72201804387083	38.2453154898772	4	7	25	33	8	0.19090551840991815	0.3420275173246582	0.28817480329638157	0.17889216096904215	
5370000	-9909.204223315364	-9254.682303497295	-654.5219198180698	-9254.682303497295	288.81897709515334	3.8876965572572297	1.4372644623393598E-4	0.404680413988859	1.525115845390695E-4	4.732703059367973E-9	0.46452175236993903	-610.9177531022874	13330.25735726918	9712.706842547926	1438.1792949362232	772.2661626589945	59.46842549693603	8	1	32	30	6	0.19090551840991815	0.34140252098104545	0.2887997996399943	0.17889216096904215	
5380000	-9920.2254663397	-9244.089118109483	-676.1363482302173	-9244.089118109483	404.64667655236906	3.9940854362805798	1.0875396001681273E-4	0.5838755319534621	1.1474142259310093E-4	5.0084941731365805E-9	0.6147881307983415	-632.7522652366971	21860.1905069667	4097.276904295504	1013.070011366564	572.9693543660624	69.70482902965207	8	5	24	34	6	0.19090551840991815	0.3359453469724697	0.2887997996399943	0.18434933497761793	
5390000	-9998.186523943512	-9271.125095699526	-727.0614282439861	-9271.125095699526	675.3239394295952	3.7611093630169443	4.9362005693426897E-5	0.5379278206937381	5.2453891019476836E-5	6.108492507140528E-10	0.5030952723211252	-680.0469548635281	49037.6577982101	4635.8060729620765	2339.5928573329647	1632.626439412663	103.88427926759509	6	24	3	38	6	0.19090551840991815	0.32155032569925057	0.3031948209132134	0.18434933497761793	
5400000	-9933.826247548039	-9266.94489362717	-666.8813539208691	-9266.94489362717	476.09325879370954	3.4125870229891135	9.420983529730645E-5	0.4840878492935631	9.947782696797959E-5	2.129038642209249E-9	0.4701395628351	-622.9677822543923	35225.001040894895	2056.368871389452	1379.2699497059302	701.3868056446705	121.9981121832746	5	30	4	33	5	0.19090551840991815	0.32155032569925057	0.3031948209132134	0.18434933497761793	
5410000	-9978.651695863151	-9262.864306070693	-715.787389792459	-9262.864306070693	617.2774242441262	3.8986873876134625	6.650800213395827E-5	0.4895779779592978	7.15872027306614E-5	1.13256694010708E-9	0.4805974876405647	-671.1322673252259	12925.398412247041	3111.8268181465673	3465.9547229302602	1485.9361369636895	164.5278972555247	8	28	9	25	7	0.19090551840991815	0.32155032569925057	0.3031948209132134	0.18434933497761793	
5420000	-9911.272082613761	-9261.372519736267	-649.8995628774935	-9261.372519736267	257.6134288944843	3.873365699367282	1.3221370805374007E-4	0.40124167023414137	1.4776620862674855E-4	3.1912987421634786E-9	0.41768932527932684	-608.6084963450293	9424.069773902382	3428.3796775358705	1769.2174684398692	461.3509203167425	44.90399459537895	11	8	14	38	6	0.1688490783544106	0.32228113605256525	0.3252611402114895	0.18360864538153474	
5430000	-9932.428035049606	-9255.936012189499	-676.4920228601084	-9255.936012189499	375.81034477793554	3.3416001441115277	1.0111985713877756E-4	0.4582547310437578	1.014524305891833E-4	2.792317282338087E-9	0.5335353490819971	-633.478581053181	13444.621614552836	611.0446882056967	1493.4567015568678	1099.670771220229	14.324889376684265	10	5	14	43	5	0.1688490783544106	0.32228113605256525	0.3252611402114895	0.18360864538153474	
5440000	-9895.018481830992	-9257.484351050525	-637.5341307804661	-9257.484351050525	202.8707512391426	3.7462468736487873	1.6989624643357748E-4	0.39468568793479586	1.7974746565460815E-4	5.907345885980273E-9	0.42760542395986545	-595.6993605131091	14972.064800750159	4504.355692434172	1244.7423491956429	477.05038714680495	2.8021115236305087	4	12	19	37	5	0.1688490783544106	0.32228113605256525	0.3238653233564362	0.18500446223658804	
5450000	-9887.790133104692	-9243.977181205979	-643.8129518987137	-9243.977181205979	279.52445907581455	3.625041736834928	1.197688963125874E-4	0.4674425532875161	1.2857584975014635E-4	4.342833190509754E-9	0.5110277542854668	-601.0914754233008	10495.320820966652	9858.661169895357	1189.954963472055	524.3137399568616	0.5288034938591246	10	1	38	23	5	0.17673449380049122	0.3509743271569509	0.3159799079103556	0.15631127113220233	
5460000	-9917.680225229611	-9278.085886585506	-639.594338644105	-9278.085886585506	233.3822561717205	3.6371353891458003	1.4521831569626158E-4	0.3410547205799137	1.4638051030621955E-4	3.0370806144400008E-9	0.38116569475945133	-597.6717537313236	9624.92296703879	5864.976246786455	1094.2255569595618	800.3965574988083	0.6878588113843342	11	2	43	16	5	0.17673449380049122	0.35098347107635147	0.3198509906526712	0.1524310444704862	
5470000	-9841.46170574304	-9256.528453422825	-584.9332523202162	-9256.528453422825	141.07128663994175	3.6901025581684515	2.609347623418531E-4	0.45160722241318907	2.6383387931415864E-4	1.984003805699666E-8	0.5197322798455518	-546.7802023157202	6359.938616026222	829.0019874353185	915.0060765567657	238.691600260134	0.4322863590567465	11	6	30	25	5	0.16682861706949462	0.35098347107635147	0.3198509906526712	0.1623369212014828	
5480000	-9883.461130757674	-9266.833815820148	-616.6273149375264	-9266.833815820148	197.38949543606603	3.765330552107728	1.9162970326518046E-4	0.44320473669648525	1.8073472910827394E-4	8.97370069252772E-9	0.5212775939420388	-577.4236186304594	7514.346991202883	2362.9591221601713	1052.8841808287411	247.36280647892863	0.431629207518421	12	6	29	25	5	0.17469685855484823	0.3499720107470284	0.31299420949664064	0.1623369212014828	
5490000	-9916.58830727217	-9276.178910864615	-640.4093964075538	-9276.178910864615	309.9289476930178	3.6801337875421125	1.1418331563868811E-4	0.3563041253525533	1.1527728961838442E-4	2.0644195461282584E-9	0.39261648176514097	-596.7288365685164	16321.569353048726	10157.867722903726	1794.5772716839012	728.5125851421633	0.7727111840640554	7	3	32	29	6	0.18833194454067323	0.3432940675068614	0.30603706675098263	0.1623369212014828	
5500000	-9930.759411150262	-9272.45947635325	-658.2999347970134	-9272.45947635325	333.3249213328636	3.9965625840033963	1.1267971716093903E-4	0.4810231660489293	1.1150816380779847E-4	2.836265209222471E-9	0.4729117279825026	-616.0183618064009	10624.927816672203	3007.177065552924	1640.245371213766	795.3094929568417	5.017751306119769	9	5	22	35	6	0.18077841867324748	0.3432940675068614	0.31009018522000314	0.16583732859988798	
5510000	-9954.984204313305	-9273.661473369457	-681.3227309438482	-9273.661473369457	424.2437981225352	3.446281052722635	8.307976111826762E-5	0.48187696604853647	8.156496548854323E-5	1.7044351933589628E-9	0.4947922609173268	-637.2410690318972	17984.281756551696	2179.569141776895	2980.275394326227	933.437236740865	4.252819994027261	13	4	23	32	5	0.18077841867324748	0.3540598682848525	0.2993243844420121	0.16583732859988798	
5520000	-9931.4784036527	-9276.357380001162	-655.1210236515375	-9276.357380001162	299.78715619373725	3.9623314082277914	1.4064544837264747E-4	0.5361535977119488	1.2714498044219487E-4	7.969635187613322E-9	0.6458155212603377	-611.746599213687	10749.579765015656	5312.876054747322	1791.5015159150128	946.4082594235014	13.785551206759047	15	6	12	37	7	0.1782764101345261	0.3431788451888418	0.30182639298073344	0.17671835169589867	
5530000	-9900.533150382498	-9275.556465193102	-624.9766851893967	-9275.556465193102	236.61640393489708	3.7809487889127604	1.9632225105834192E-4	0.49738400025257695	1.711276393597069E-4	9.790834001508364E-9	0.5488629441126659	-583.8234361383593	10238.758346605602	2684.750426346677	498.1791773506379	656.5293673771606	4.255034110634342	10	10	5	45	7	0.1832215202557238	0.3382337350676441	0.30182639298073344	0.17671835169589867	
5540000	-9875.7112227436	-9269.031486196744	-606.6797365468551	-9269.031486196744	187.64180142734259	3.7809487889127604	2.2838416796362566E-4	0.4425492125036576	2.1569826486261636E-4	9.925020550655868E-9	0.45763168581163527	-568.607153534256	4128.784438766007	1344.8331237055882	551.607540893687	472.8576584085266	14.04081307950389	18	4	1	47	7	0.20147101729332828	0.3382337350676441	0.30182639298073344	0.1584688546582942	
5550000	-9874.276280639097	-9255.058681899172	-619.2175987399239	-9255.058681899172	192.90515747940515	3.4909523385021104	2.3456529882200485E-4	0.5555810762809074	2.1119685716184796E-4	1.6154247575202975E-8	0.5757038273123416	-579.1351738456398	1989.7466025666643	4007.544782544014	242.05310802921107	548.0233283406518	17.65641809724687	5	18	3	45	6	0.20147101729332828	0.3382337350676441	0.2963267008648479	0.16396854677417974	
5560000	-9887.8572184652	-9257.052249706681	-630.8049687585185	-9257.052249706681	229.04714517621608	4.246409131091914	1.8096930750481874E-4	0.5213184058007324	1.7338867462625995E-4	7.78666929609673E-9	0.5002839733666194	-589.2422185185579	5264.056555027319	4987.751672947629	1477.126246461122	590.7791980861999	22.774682005919644	8	2	19	42	6	0.18830919750110303	0.3382337350676441	0.30948852065707316	0.16396854677417974	
5570000	-9869.017821186531	-9265.67014274545	-603.3476784410818	-9265.67014274545	198.87723947969238	4.277542917480729	2.0634363849658617E-4	0.36853316601628905	2.0054326899065087E-4	6.496086990531771E-9	0.38638407377425643	-562.0295268794669	3673.5492740401032	8697.533316802459	693.2807965623031	471.89371300928786	2.1030138687423707	4	5	41	21	6	0.19313029596255518	0.3334126366061919	0.30948852065707316	0.16396854677417974	
5580000	-9930.520672797853	-9270.791188160923	-659.7294846369288	-9270.791188160923	361.6116132032591	3.8374279868867944	1.2182011745497806E-4	0.32036806517398386	1.1140348844508499E-4	1.7772171243319035E-9	0.35973892230186333	-616.861372239786	14962.052421300294	1708.5403874172744	2406.0121370928086	925.4816040371701	2.847186905407955	11	9	21	30	6	0.19313029596255518	0.3110380854379812	0.31194228610189256	0.183889332497571	
5590000	-9961.981601743384	-9271.164192454487	-690.8174092888966	-9271.164192454487	514.1810065481147	3.42932242904211	7.365270710435428E-5	0.43168121301234275	7.103742303884486E-5	1.1110029978863061E-9	0.45832758977571897	-647.2758157764575	26005.191226111143	2186.8981477967927	1756.2209566934878	822.4172686265435	10.763286529606992	6	27	23	16	5	0.19313029596255518	0.3373791915965948	0.31194228610189256	0.15754822633895743	
5600000	-10023.306575818096	-9265.466805700493	-757.8397701176035	-9265.466805700493	1104.4464828339533	3.5414781478312416	4.2386921878493075E-5	0.4751132012491402	3.9134507236228506E-5	4.7387104806136E-10	0.5360658564327655	-710.6895880051853	43511.35098035463	6546.82558063583	2314.267581507835	2103.978841741845	58.19035081639561	7	32	19	14	5	0.17880524923844096	0.33736744577566824	0.3055146139860728	0.178312690999818	
5610000	-9949.498478458507	-9278.988039902446	-670.5104385560616	-9278.988039902446	400.44861550052	3.5324045536074014	1.0087389199423814E-4	0.4788102031459914	9.882186478547902E-5	2.7238553946769037E-9	0.5178655642240522	-627.6273267745037	13400.513512267546	3090.3322811477437	533.9465749068728	1062.6420645535331	27.258956377286513	8	31	26	5	7	0.1926849716685022	0.323487723345607	0.3055146139860728	0.178312690999818	
5620000	-9921.26600123041	-9240.215371026849	-681.0506302035602	-9240.215371026849	479.7702701689462	3.5324045536074014	8.07988831113904E-5	0.44785335417958294	8.37670487886149E-5	1.1790740427866916E-9	0.4191865406413317	-637.6352474117169	14321.870124183808	3511.1374113118877	515.3669206672802	1189.3051482808469	30.734802552192384	9	33	25	3	7	0.1926849716685022	0.323487723345607	0.3055146139860728	0.178312690999818	
5630000	-9965.515980024615	-9264.176116704255	-701.339863320359	-9264.176116704255	579.416580005277	3.5324045536074014	7.022323137637358E-5	0.4924086556096496	7.010438443009997E-5	9.066658465419856E-10	0.4395192219873385	-655.1890635132424	17028.934786280748	6477.965565295635	1102.4854482816968	2508.8880642522745	21.71438913612994	11	29	26	4	7	0.1826903872338368	0.33348230778027244	0.3055146139860728	0.178312690999818	
5640000	-9939.132641168891	-9268.020493494489	-671.1121476744022	-9268.020493494489	402.26542994046423	3.5324045536074014	9.464605175604068E-5	0.4637357164376485	9.386534860842842E-5	2.2072351695545795E-9	0.48237065857173256	-633.5055472313859	10356.442858059987	1921.0286802895741	993.0580276818476	28.441658149871675	12.99153396634241	11	28	30	4	4	0.1944772311763733	0.3265387496626598	0.30031142800130783	0.17867259115965917	
5650000	-9991.891153891394	-9267.955201333194	-723.9359525582007	-9267.955201333194	788.7337021581372	3.4870892746176763	5.0976796319764043E-5	0.36481554242869096	4.917105189044626E-5	3.2857034051554776E-10	0.37173394482429606	-679.8558357202268	34672.30231769316	4708.993939746788	2017.8663220975773	644.9131253282225	11.864452953384236	5	35	29	1	7	0.1944772311763733	0.3287140081415054	0.3085076510123158	0.16830110966980555	
5660000	-9993.76222006975	-9264.49814677307	-729.264073296679	-9264.49814677307	835.4551591067142	3.5521961799904282	4.460037452678419E-5	0.4767137863461377	4.419850775126297E-5	5.260866116233425E-10	0.5128586753554352	-685.2646255939378	54701.433152096004	5047.536305276286	2195.3841531064713	47.93001593454465	65.59765758278843	7	34	29	4	3	0.18082269756730834	0.352884080300419	0.29799211246246715	0.16830110966980555	
5670000	-10017.57543075975	-9266.24835643076	-751.3270743289901	-9266.24835643076	917.6952774682036	3.9601284877987717	3.737202206063067E-5	0.5094817057174382	3.80466844769333E-5	4.144616201564642E-10	0.548153603427219	-704.7211280124719	101981.72636435296	5199.080529300879	2037.4741586715181	62.11422146178955	145.55287352440232	8	32	29	7	1	0.18649653600857008	0.3472102418591573	0.29799211246246715	0.16830110966980555	
5680000	-9941.146165031872	-9253.990228230872	-687.155936801001	-9253.990228230872	459.7529821975481	3.292219084793611	8.259286731694837E-5	0.38785985071306256	8.171426576434354E-5	1.0990757065427004E-9	0.40866626814167506	-646.8314230912111	20180.67251021819	2730.6220158325896	906.4781635758201	76.42287268866254	86.56038963417309	14	31	24	7	1	0.1913893044246228	0.3423690762128302	0.28736458130046705	0.17887703806208	
5690000	-9953.62810928678	-9260.406431421688	-693.2216778650907	-9260.406431421688	487.1840239790756	3.6470537031454793	8.27086245810294E-5	0.5723867443251375	7.391304450296067E-5	2.0982756833862468E-9	0.6065053101095387	-650.380674825356	26191.876919794224	3853.4673187388703	1065.0406443910224	314.1799181688875	81.94714369780947	8	31	33	1	4	0.18731104965864914	0.3410760499528981	0.28865760756039915	0.18295529282805365	
5700000	-9950.431775171744	-9253.183082799098	-697.2486923726462	-9253.183082799098	555.6356727396695	3.8454287008416896	7.077311512772267E-5	0.5143206669111765	6.305309182693322E-5	1.4451933363923653E-9	0.5722861219596077	-652.2581986463754	43065.856385625055	3355.727183115615	631.4560710500315	951.8116361743653	48.49326278427749	9	29	26	7	6	0.18731104965864914	0.3410760499528981	0.28865760756039915	0.18295529282805365	
5710000	-9896.757031680252	-9268.817002008795	-627.9400296714568	-9268.817002008795	214.34698741944285	3.3084955408334342	1.6420453253525883E-4	0.5289614342782465	1.66045166174385E-4	6.790060130390482E-9	0.5123045459614326	-589.3717402011263	7520.495599278171	1535.2584006133602	421.27121107257705	328.34320083239123	3.5208054156994852	12	24	30	8	3	0.1919908805822475	0.33397054509545243	0.288559605195358	0.18547896912694206	
5720000	-9884.634851395658	-9267.328531878113	-617.3063195175458	-9267.328531878113	208.28477150240553	3.7648842215962706	1.7672576575562436E-4	0.4545986731840066	1.75315348467136E-4	7.441389816240682E-9	0.5022826852137773	-582.9101270817575	7899.306360883609	1049.140329366282	361.03565464833815	5.68237828294765	6.881252681010059	11	31	30	3	2	0.19110065849327929	0.33486076718442065	0.2934558994705138	0.18058267485178625	
5730000	-9874.73177654561	-9266.927466412264	-607.8043101333454	-9266.927466412264	204.5123853865941	3.631385633778626	2.0229039478972797E-4	0.425486038500123	2.095134487248601E-4	9.866023982399188E-9	0.47950809268676464	-571.9193793657402	14823.840705763205	687.6313444568253	400.50762618605216	10.221456482860772	11.863355007411448	10	40	21	5	1	0.19957779605856657	0.33486076718442065	0.3029736540531057	0.16258778270390706	
5740000	-9853.615603541211	-9278.682859362027	-574.9327441791842	-9278.682859362027	150.05434155264444	3.631385633778626	2.6356713083014867E-4	0.37480025255204735	2.6734257392888684E-4	1.2988389433672166E-8	0.42320302151515965	-540.5121093229695	13304.378430383395	411.54493730641553	338.61507233915137	13.904694721111106	3.292260776414886	11	32	27	4	3	0.17806794419949068	0.3360591404485306	0.3029736540531057	0.18289926129887302	
5750000	-9912.842978620358	-9276.050064997233	-636.7929136231253	-9276.050064997233	305.9377283281385	3.8194489493560315	1.1274206500063365E-4	0.4362783633347847	1.206598656308935E-4	3.5453441835561567E-9	0.49075199910569167	-600.7204304500149	10169.994409783545	768.608009981134	578.4026028791785	35.85703292164139	1.1349482928393877	15	31	25	1	5	0.18732898246519697	0.3267981021828243	0.30241086431695463	0.1834620510350241	
5760000	-9909.037604660925	-9263.813674206951	-645.2239304539748	-9263.813674206951	363.72341965778287	3.8170514052876765	9.43020356389569E-5	0.41153648296826933	1.0292643600021791E-4	1.993168434830885E-9	0.4340784633492918	-607.6721102136568	15736.659306931226	1247.711089519995	1033.6827898889255	19.758802123979958	4.4337982071793025	11	14	45	6	1	0.18732898246519697	0.3267981021828243	0.301803442602384	0.18406947274959476	
5770000	-9876.189197376469	-9260.254137546232	-615.9350598302365	-9260.254137546232	251.2511798558434	3.2599385834961447	1.51062748453187E-4	0.4092936262361291	1.5046369668959982E-4	4.390218573573284E-9	0.4208790557917975	-579.7229287305171	18583.704676847112	659.6266810887771	585.4199830576931	4.722279745405336	6.505644835620216	8	13	49	5	2	0.18732898246519697	0.3257870821041788	0.301803442602384	0.18508049282824024	
5780000	-9921.060926901479	-9269.222220149539	-651.8387067519396	-9269.222220149539	348.5703407865774	4.470199817365839	1.1588587603441076E-4	0.4397036014095138	1.1410080638710638E-4	2.447229432328042E-9	0.4311557041040524	-612.274276718028	26511.499815500698	1311.1161696577087	1060.4547921894634	34.961395310127564	9.760626047999633	11	1	58	1	6	0.18732898246519697	0.33466913009125193	0.297689355017908	0.1803125324256431	
5790000	-9888.8931500484	-9258.674632049819	-630.2185179985801	-9258.674632049819	247.28954972078805	3.6693046451958216	1.8866480419488314E-4	0.5065023509683587	1.7563400535091728E-4	8.902547521818947E-9	0.5289742655685264	-589.7594908019057	13450.827852985258	3817.0478067178005	894.222040176132	124.98373692370195	74.99375730232279	7	4	58	3	5	0.18732898246519697	0.33375003822015137	0.3043966708190548	0.1745243084955969	
5800000	-9914.14546660162	-9262.777276342827	-651.3681902587919	-9262.777276342827	293.0024459279466	3.8750479840149685	1.2254868586542632E-4	0.4598041879369184	1.2962088335439456E-4	3.1076874847482223E-9	0.4368495634953929	-613.3206628469977	8284.957465071408	3483.241899368508	766.5093701854983	47.81268382884535	20.082421868538848	12	15	42	5	3	0.18732898246519697	0.33375003822015137	0.3043966708190548	0.1745243084955969	
5810000	-10032.02371953322	-9276.847730361427	-755.1759891717912	-9276.847730361427	1069.208459868378	3.8720320828259616	3.900982801033797E-5	0.38842447624741894	3.89261310981504E-5	2.6122769081709747E-10	0.4090756090470826	-709.713775416125	46588.67037154656	4800.791815457805	3599.1704819054335	226.25045095953354	228.9384055331947	10	14	44	1	8	0.18732898246519697	0.33375003822015137	0.3043966708190548	0.1745243084955969	
5820000	-10036.262577969608	-9269.469339479438	-766.7932384901711	-9269.469339479438	1291.2621460791381	3.3546836180430626	2.9484918942244135E-5	0.5183584565392075	3.0000593174887594E-5	2.7821679268405133E-10	0.5659453306975998	-715.8070625177817	115851.92470389756	3715.7819823048876	5064.310099815721	4356.683434911669	119.1910106181207	7	25	23	14	8	0.18732898246519697	0.33375003822015137	0.3043966708190548	0.1745243084955969	
5830000	-10086.83104294723	-9265.210467443818	-821.6205755034114	-9265.210467443818	2104.8282891179438	3.5955549830170614	1.60847407644306E-5	0.47365952110095233	1.640829593329933E-5	6.836754562723032E-11	0.5106648579729279	-771.4162328015267	104544.80018586636	10958.474610323661	8744.579738347038	1523.857523403553	198.40398744712627	8	26	34	1	8	0.18732898246519697	0.33375003822015137	0.311476262507719	0.16744471680693274	
5840000	-10035.380537482877	-9269.92900658703	-765.4515308958472	-9269.92900658703	1074.8913737800106	3.5955549830170614	3.7228089837885574E-5	0.45447338553002126	3.702237989808653E-5	2.89806347428446E-10	0.4599288089831387	-720.9009680504741	58161.49466436431	6977.519610614626	3338.6555507852186	119.50388011493816	14.48678142520807	9	24	35	8	1	0.1967723522141237	0.33375003822015137	0.295376384844056	0.17410122472166897	
5850000	-10097.189565364515	-9243.842909189529	-853.3466561749856	-9243.842909189529	2961.653147704857	3.61827643728335	1.294698880165057E-5	0.4364929055358965	1.2496032218082511E-5	2.808045015398071E-11	0.4437990240710838	-803.2750949314494	112536.42848537635	32782.16175689739	4976.1301811584835	373.84778021462483	526.972975299633	13	21	36	2	5	0.1849652955576757	0.3283242992881204	0.31260918043253494	0.17410122472166897	
5860000	-10027.60290477267	-9267.629175374934	-759.9737293977365	-9267.629175374934	1003.2519065195796	3.9740255165047462	3.996617376257401E-5	0.4811843494339871	3.7107211597071146E-5	2.7019908986925184E-10	0.45019686098989475	-716.1447916255831	25610.76762150119	8931.258145428903	2127.2440846878185	161.974815460927	112.33990383798051	13	25	32	5	2	0.17567013563306538	0.3283242992881204	0.3293831286332362	0.16662243644557803	
5870000	-10043.759410723724	-9289.25492248447	-754.5044882392535	-9289.25492248447	1140.2426089292906	3.677844943002659	3.94582736309555E-5	0.38942660428256176	3.982138516263724E-5	1.927431761044631E-10	0.3588809197499023	-710.0082190349721	32540.888107662413	7952.005286289283	2243.28943920722	328.9746329740243	216.5868761167817	9	27	33	4	4	0.18639203336592539	0.3283242992881204	0.31866123090037624	0.16662243644557803	
5880000	-10058.078485221524	-9261.739985703549	-796.3384995179742	-9261.739985703549	1391.3474697698991	3.677844943002659	2.9346153519030137E-5	0.5026858547508604	2.7975212870835944E-5	2.0548520380917099E-10	0.5160095930589925	-746.3197290292547	47310.36831225025	12788.619155328457	1247.5962507485444	3555.0556003379666	730.4931064772659	10	39	18	2	8	0.18639203336592539	0.34117823922995627	0.30580729095854037	0.16662243644557803	
5890000	-9989.213938063162	-9264.328389436483	-724.8855486266782	-9264.328389436483	833.939874551302	3.9004208025899976	6.483155902391988E-5	0.47738980606913667	6.145447218282459E-5	6.658819526528149E-10	0.4241259164906206	-676.6306932433394	44436.31377082223	4905.144655155757	353.9653889206097	1595.0210415737465	213.59238107252867	7	40	3	19	8	0.18639203336592539	0.3221159969824166	0.31355359905743135	0.17793837059422668	
5900000	-9971.91678814329	-9259.921097201279	-711.9956909420099	-9259.921097201279	596.9371631141207	3.7013239649496987	7.25593767441485E-5	0.4452195259640657	7.368588896149807E-5	9.925371251002231E-10	0.45407995028153164	-665.382905822921	38619.02527966084	5126.782737260902	5338.805560226595	883.4153652517191	118.96068731694429	8	17	14	30	8	0.18639203336592539	0.3494895623385341	0.30604603283819287	0.15807237145734762	
5910000	-9973.412392639671	-9265.427264041582	-707.9851285980897	-9265.427264041582	697.9176088512125	3.7013239649496987	6.640462592172773E-5	0.4083373915748488	7.462358533674525E-5	7.76161137651858E-10	0.40363357314505816	-660.0080274317146	19450.100955890237	37425.11151641215	4267.66301652115	568.4699325337765	484.4793003368951	3	4	33	32	5	0.16805273150418712	0.3494895623385341	0.30604603283819287	0.1764116733190859	
5920000	-9904.460920321033	-9253.630728227003	-650.8301920940299	-9253.630728227003	316.8647266909691	3.662492852229477	1.4451796628496067E-4	0.36243717412516213	1.515339534551634E-4	2.806827343771828E-9	0.363234563049492	-609.650578356552	7432.9915031437395	2318.7785846001125	2576.809494516876	494.8768114770282	72.67742889476915	6	12	24	27	8	0.1857669048987686	0.33018943815939733	0.3112742207672569	0.17276943617457716	
5930000	-9970.054668559727	-9271.231794565705	-698.8228739940216	-9271.231794565705	592.3486011943579	3.5363583582189357	8.690572167379545E-5	0.4814108189123704	8.659511785336957E-5	2.2213523486697446E-9	0.5303410362205438	-653.1153582857025	21902.11819467764	16915.976228336025	2462.353211360671	665.5446618168187	200.7137536371803	10	3	34	23	7	0.1848793357179241	0.32897749004391963	0.3112742207672569	0.17486895347089937	
5940000	-9924.80901569826	-9260.723096697959	-664.0859190003007	-9260.723096697959	347.17747352472736	3.5363583582189357	1.3568855078235548E-4	0.4130933081789693	1.383870271256814E-4	4.3609596719326655E-9	0.47568918251918496	-620.9278675711566	12080.345683532205	6563.351583556824	1872.1029995392662	654.2312752606282	287.6120684716446	7	3	35	23	9	0.1848793357179241	0.34087249297105643	0.3112742207672569	0.16297395054376257	
5950000	-9989.859640407494	-9274.140793255534	-715.7188471519596	-9274.140793255534	665.1399992514725	3.5363583582189357	7.36044577095267E-5	0.3505552984887615	7.073001455657903E-5	7.620509458807992E-10	0.38089715431245363	-667.2415448653381	29803.716996431198	40496.4413445212	4211.536493898994	1357.581557026161	304.7869915091777	4	3	31	34	5	0.17981048680576917	0.34087249297105643	0.31634306967941184	0.16297395054376257	
5960000	-9936.369262597942	-9259.14117071914	-677.2280918788025	-9259.14117071914	366.9641477254552	3.546821648381561	1.0587170142779771E-4	0.4261792404728757	1.0894651539083098E-4	2.8236395422241638E-9	0.4927937414983278	-634.5775621335401	17724.46880660972	2927.2804095240076	1425.6972176299582	732.0276817738825	68.16600892751738	8	7	35	23	4	0.17981048680576917	0.34087249297105643	0.31634306967941184	0.16297395054376257	
5970000	-9920.606066724476	-9256.281776952477	-664.3242897719994	-9256.281776952477	324.2100628755885	3.546821648381561	1.389396878476391E-4	0.4293454494551098	1.4104141759770585E-4	3.67390507112527E-9	0.45116808211924175	-622.3945091732389	4723.94936896769	8416.611441834839	1170.2829638815713	617.8564586201613	20.435148230176512	2	6	31	32	6	0.18713020226934876	0.33988056602163735	0.3100152811652513	0.16297395054376257	
5980000	-9948.627375562017	-9277.200160592325	-671.4272149696914	-9277.200160592325	487.1320970216871	3.927074110116282	1.1437107341304503E-4	0.37096411609225854	1.1441530889267284E-4	2.0274713719842E-9	0.3831104190893815	-627.7784508475492	7174.652091946094	12661.772416546924	2222.980242453216	664.4164987601897	66.9107961612676	4	3	33	32	5	0.19507628586875986	0.33193448242222623	0.3100152811652513	0.16297395054376257	
5990000	-9972.76187978941	-9281.470908252993	-691.2909715364171	-9281.470908252993	547.0995026639719	3.5591784413857948	7.628494891379567E-5	0.3703145249322158	8.017226224254375E-5	1.102174334480581E-9	0.41896330523966546	-642.9184094244499	12544.534437642766	43161.89035318264	3119.062633174208	1135.5067302322807	101.32492305303914	2	4	30	34	7	0.1831044180547901	0.3460132456739983	0.30586204399831707	0.16502029227289441	
6000000	-9916.109167526187	-9261.292308449814	-654.8168590763721	-9261.292308449814	392.7931996234655	3.5591784413857948	1.4072646535765002E-4	0.42606600780201065	1.450684754939264E-4	4.223057864525099E-9	0.4632682130660548	-613.6974007566375	9159.294015699685	1645.019936462114	1655.14775586628	585.4943633660064	90.9546509552332	10	6	18	36	7	0.185464940983708	0.3162221878024105	0.32034686116635835	0.17796601004752305	
6010000	-9975.041985318943	-9274.103705770658	-700.938279548286	-9274.103705770658	712.6988870990522	3.8285144147124863	7.810037543535189E-5	0.3667358459290078	7.883185253234138E-5	1.1533125649689619E-9	0.4386905000964464	-655.3414014803469	40394.69922241462	6458.386354950563	2341.2346782063396	1051.3961555214025	73.87498809442003	4	18	22	26	7	0.185464940983708	0.31632811421066864	0.3202409347581002	0.17796601004752305	
6020000	-10016.548625973239	-9267.057417861946	-749.4912081112924	-9267.057417861946	1578.6210332819542	3.6006432724936945	4.5485045186729943E-5	0.5035426249747503	4.444631451028145E-5	7.165306861827077E-10	0.6003162843161055	-701.3711924087247	38667.61271080507	7816.919816658912	4182.851449047311	2708.8728849040776	322.83118375023605	6	24	2	35	10	0.185464940983708	0.35719158328634765	0.2793774656824212	0.17796601004752305	
6030000	-9987.232259433174	-9278.601265258105	-708.6309941750704	-9278.601265258105	837.0548561083021	3.6853376969209837	7.3965758838524E-5	0.48398626071258133	8.033598348385518E-5	2.1109769074697895E-9	0.5725016693693056	-664.0659786477997	13444.01450507719	4220.3061008492705	3728.3722577183194	1054.6489885176184	314.6325442695312	8	32	1	27	9	0.185464940983708	0.31942731120287604	0.31714173776589283	0.17796601004752305	
6040000	-10001.079731757402	-9258.918052189836	-742.1616795675657	-9258.918052189836	1143.1872462161607	3.928412100607955	3.9627033752638954E-5	0.4738741196200899	4.390649805536618E-5	4.641686782289325E-10	0.5132789442055503	-695.351844021029	36035.30953746455	3056.5306864578597	3505.4428836043935	1745.9046892649176	280.2071295748429	11	18	11	29	8	0.18797599014789323	0.32666265901327496	0.31714173776589283	0.1682196130729389	
6050000	-9987.561476272784	-9259.11975618312	-728.4417200896634	-9259.11975618312	946.8807335092677	3.928412100607955	4.743111206958292E-5	0.4011508222055379	5.0512000236472856E-5	4.872588783733063E-10	0.4371139837262594	-680.8447278733239	57261.73003268864	2901.9440129925756	4617.463759859128	1354.1852543867478	153.81873513060293	9	25	2	35	6	0.1911954995617405	0.32666265901327496	0.3139222283520456	0.1682196130729389	
6060000	-9996.516179590722	-9267.806259137453	-728.7099204532698	-9267.806259137453	795.7186547681225	3.9279931558107792	5.618350810449965E-5	0.478663510563982	5.8254886613035046E-5	8.886342835141275E-10	0.5500605065248261	-683.1326604485026	28089.69521980999	4053.0195047589823	1592.584286554461	1695.7959674832396	123.25376707590658	10	26	5	30	6	0.17857901475218785	0.3463675067444825	0.3068338654303907	0.1682196130729389	
6070000	-10001.595421398382	-9261.741055242766	-739.8543661556162	-9261.741055242766	1208.1301498884889	3.9279931558107792	4.8295543511662804E-5	0.5011895638117564	4.804612044789702E-5	6.041767115128046E-10	0.5223891564452339	-693.7115249800394	32794.54030134919	5095.3180913682145	2031.3560279855685	1437.6228275379956	404.86349328260127	10	24	1	35	7	0.17857901475218785	0.3463675067444825	0.31329405216574047	0.16175942633758916	
6080000	-9949.068384807826	-9280.403782761652	-668.6646020461747	-9280.403782761652	392.0360503484036	3.9279931558107792	1.1698709568162047E-4	0.3492908891814733	1.184158368436659E-4	1.9114827501736713E-9	0.3746979252797164	-626.8776703579848	8710.074494386614	2214.316935614221	2164.2158053344415	780.3643666243552	149.71404697760795	10	3	26	31	7	0.1917357667127375	0.33321075478393286	0.31329405216574047	0.16175942633758916	
6090000	-9911.40982333363	-9258.662131784087	-652.7476915495433	-9258.662131784087	370.2243677735997	3.5200835852392838	1.436887779598012E-4	0.4795880127891945	1.4443880828460704E-4	5.273219127982616E-9	0.5103603218990526	-609.6803775025442	6574.691728469516	10490.338075691127	1865.3693822204154	541.9406485875263	89.52268116991043	3	5	34	28	7	0.18408217181015568	0.3368714860551729	0.31728691579708224	0.16175942633758916	
6100000	-9966.89426957502	-9256.937655098202	-709.9566144768171	-9256.937655098202	535.5134487606202	3.5200835852392838	7.896718814223174E-5	0.4069318753437652	7.657959348639187E-5	1.153449225987702E-9	0.43924104296937583	-663.8798079311866	15288.49210662473	18096.095790927793	4005.732725200548	1163.7276702455536	55.25016470810855	4	4	29	35	5	0.18408217181015568	0.3368714860551729	0.3026672245938481	0.17637911754082333	
6110000	-9986.368118331295	-9273.416927690358	-712.9511906409376	-9273.416927690358	482.8355520110668	3.9485783375184482	7.994048959638917E-5	0.38032597936753043	8.119292328318357E-5	1.0042972587197926E-9	0.39664752935293146	-664.9992234421087	11731.452472617193	34059.364258766334	3990.9097449462515	1265.0003741531937	77.1218831015342	2	8	28	32	7	0.18408217181015568	0.3368714860551729	0.31175552179209165	0.16729082034257978	
6120000	-10073.640007669957	-9268.180763857483	-805.4592438124747	-9268.180763857483	1560.4845996279205	3.9352165319844254	2.1866892481744467E-5	0.5509471675355789	2.3967814972623074E-5	1.5271071461594667E-10	0.5295298585698004	-753.5403195733055	205211.78410303357	12868.829863282432	5048.906130763011	2682.253830720313	77.35414853376874	6	23	24	18	6	0.18408217181015568	0.3368714860551729	0.31175552179209165	0.16729082034257978	
6130000	-10141.935295826286	-9261.207597896964	-880.7276979293215	-9261.207597896964	4687.883191819124	3.610551444712544	7.154027462434613E-6	0.4894959006408277	7.562647255055985E-6	1.5673806267641224E-11	0.5189243617334405	-822.413761591281	218498.75055028358	21839.384495456216	61616.32258147841	11494.319461375599	120.21494990850437	10	18	10	33	6	0.18042076992382616	0.34053288794150244	0.31175552179209165	0.16729082034257978	
6140000	-10125.775848003825	-9259.770979786219	-866.0048682176049	-9259.770979786219	3713.7629624986444	3.6299438017976553	8.28197288953522E-6	0.5555064330742282	8.964860855146242E-6	2.797329497773885E-11	0.6178166839709677	-808.1353871213614	131875.64144041427	11662.888144336479	51118.65657335129	7839.791086345005	142.32229267136591	13	15	7	36	6	0.17973652132962398	0.3216497120908527	0.3271928546851689	0.17142091189435446	
6150000	-10125.108395753077	-9254.37567528689	-870.7327204661867	-9254.37567528689	4062.062385259522	3.2722029193237128	8.0176250036417E-6	0.5350777300782161	8.62338753717745E-6	2.238247199652962E-11	0.5748740557601035	-814.091308310964	294616.7273039632	24598.399804852033	31595.49946470798	8171.456899883513	526.1426967155741	8	15	15	33	6	0.18575005951697468	0.3216497120908527	0.30890744403462483	0.18369278435754785	
6160000	-10088.09545932294	-9275.04396702913	-813.0514922938092	-9275.04396702913	1905.7224954717324	3.7933544926869325	1.9007714054404495E-5	0.43003286536228785	1.961966611717371E-5	8.760651535688136E-11	0.49551332535349857	-761.1141810450597	91704.0342217095	9809.488485843123	15716.723247938191	3545.8451963166867	149.47807017800315	6	24	14	28	5	0.17892721333406503	0.34298697608354983	0.31573029021753446	0.16235552036485068	
6170000	-10021.02414483696	-9274.10348091226	-746.9206639247002	-9274.10348091226	1089.456003126812	3.9068458634238965	4.297724576252689E-5	0.5015376327731795	4.624304503608762E-5	5.220520547516869E-10	0.5241931365418033	-699.7365634950776	33597.62264577255	5513.686974758773	6127.236961976324	1111.3719953848802	177.10269136887058	8	17	18	27	7	0.17892721333406503	0.3436722174845751	0.31573029021753446	0.16167027896382544	
6180000	-10020.908337960278	-9269.38982002924	-751.5185179310375	-9269.38982002924	1607.1443714889888	3.6298810267385604	3.829780686453755E-5	0.5875128206178981	3.755918120215086E-5	5.766992476191631E-10	0.6445052806982303	-702.9399427714953	38052.44169047194	2481.5923730708196	5444.023323319875	2137.385772375656	349.381692148702	4	14	28	23	8	0.1840270906254796	0.32273999201654124	0.31063041292611987	0.1826025044318593	
6190000	-10027.59995621383	-9274.77459479834	-752.8253614154895	-9274.77459479834	1267.2443018444774	3.395577479075454	3.365627694919985E-5	0.5084241674024614	3.544405311293122E-5	3.213489711447669E-10	0.5118788053500382	-702.0616527392142	113759.65771555711	2329.879642008207	5472.311802669909	2736.645136046945	280.990715658232	5	14	19	32	7	0.1840270906254796	0.32347413152017934	0.31063041292611987	0.18186836492822117	
6200000	-9936.694398971043	-9255.736159218945	-680.9582397520984	-9255.736159218945	472.66675645622445	3.4256150995909436	9.14059308614237E-5	0.48599186405917666	9.72332135117412E-5	2.2119336795808933E-9	0.5232088970049485	-637.4607485493158	20267.843276251897	2307.899810844766	2367.279528682379	607.2177210411866	110.6660674784075	5	21	25	17	9	0.1840270906254796	0.32347413152017934	0.31063041292611987	0.18186836492822117	
6210000	-9974.871073874412	-9272.802148529201	-702.0689253452114	-9272.802148529201	540.3299829624867	4.230205014181144	7.402836649014276E-5	0.4432742942622095	7.4867749224942E-5	9.734115794769568E-10	0.43032867632810684	-658.5275170058308	19872.210478033394	4546.026326619786	1089.518326560197	821.149457270913	109.73544618879977	11	26	9	24	7	0.1759067854094785	0.32763361359669496	0.3314956367768436	0.16496396421698295	
6220000	-9897.864902903932	-9270.26783294921	-627.5970699547219	-9270.26783294921	262.10971344119764	3.9400894436577314	1.9379481999528492E-4	0.4674050604516439	1.9551083013481622E-4	1.0234635969787541E-8	0.5012153897334414	-586.5685365658272	25435.43179049509	1117.4901660896353	377.70645657771604	362.15500583321034	105.60309320167347	6	39	13	11	8	0.2158584386936483	0.32164196871041995	0.28906109371036337	0.1734384988855684	
6230000	-10016.518809131874	-9280.74929671028	-735.7695124215941	-9280.74929671028	841.4381360419336	3.4479443531747913	4.76592067282804E-5	0.5548710842678554	4.9227701738619214E-5	6.461470934176082E-10	0.5490867971669621	-686.4937861000539	120612.96012386336	4815.603903909384	2478.4388859450573	2088.7521711449463	264.06596580909365	5	31	13	19	9	0.2158584386936483	0.3276258564983748	0.28307720592240854	0.1734384988855684	
6240000	-9969.333927954085	-9272.59071923387	-696.7432087202158	-9272.59071923387	845.181805441113	3.3670098734070355	5.4070279698443235E-5	0.44833812210899837	5.321404421487693E-5	5.707568950619921E-10	0.4556610272756186	-648.6701548318072	46316.56949490339	1644.5928319591048	4499.096482584701	1867.6800141053498	80.78056428598565	5	21	12	31	8	0.1796498937439095	0.3642340864056532	0.28307720592240854	0.1730388139280288	
6250000	-9921.19846183519	-9279.021572211755	-642.1768896234355	-9279.021572211755	391.0222095425329	3.7339554127033723	1.1530674778356395E-4	0.5459442840716506	1.0409923972896863E-4	2.6700167447108017E-9	0.4833607549232103	-594.3657392238831	82890.93442196207	622.4435555901468	2258.0973478877913	668.3610545366586	62.55943804138265	4	26	14	25	8	0.20201794375393145	0.35246463542739775	0.28307720592240854	0.16244021489626229	
6260000	-9953.229954820958	-9276.24269749912	-676.9872573218382	-9276.24269749912	525.8987816863088	3.8026001938901515	9.693563655270639E-5	0.717354243902943	8.130101944562398E-5	3.0117467634287043E-9	0.6396914660239267	-631.1745964230486	41777.41372717163	1800.4111389583888	2098.690704710106	653.5647441302378	204.86725295064687	4	21	16	28	8	0.20201794375393145	0.34151356789672055	0.29402827345308574	0.16244021489626229	
6270000	-9905.08218155364	-9273.980074211639	-631.102107342001	-9273.980074211639	243.24143544835906	3.7991426690719794	1.595693450767652E-4	0.5577252572304501	1.4888589007671767E-4	6.5759289781907935E-9	0.5244776071962554	-590.3140098630661	12931.706366284518	1150.2162923913388	166.4331581618126	451.7387438107536	42.194357961096635	5	38	2	27	5	0.18721197619154328	0.33757968525475807	0.3109873016877654	0.16422103686593334	
6280000	-9880.774483423827	-9262.688426541457	-618.0860568823701	-9262.688426541457	177.0429198731316	3.561928496644446	2.2087630664869198E-4	0.5054415101086641	2.2087013543234228E-4	9.92508630056806E-9	0.4603093854649149	-579.0538167175225	9073.935965504688	527.0523821279655	618.7960167987235	386.3121848551156	7.8765185200541215	6	29	10	25	7	0.18721197619154328	0.33204007478754194	0.3109873016877654	0.16976064733314944	
6290000	-10017.450035677197	-9267.49463546964	-749.9554002075564	-9267.49463546964	757.1470266541605	3.561928496644446	4.458051089992432E-5	0.4638836222194582	4.720933660747249E-5	3.9599875322111755E-10	0.4293223147485923	-703.8113417638374	26482.822092760645	13328.48676890899	2818.457343606189	1107.4621542096256	96.8004102601297	12	7	35	17	6	0.18721197619154328	0.33204007478754194	0.3109873016877654	0.16976064733314944	
6300000	-9999.573035255662	-9266.939224991853	-732.6338102638096	-9266.939224991853	679.6481053684588	3.9077697260812894	5.668888661439428E-5	0.6278157088979277	5.831853319910399E-5	1.3072200881962288E-9	0.6385447277614847	-685.9244105802477	24051.55141761463	9898.673668647321	3648.026015779918	1252.728429555519	82.3801269221515	8	4	35	23	7	0.18721197619154328	0.35311205189481987	0.28991532458048747	0.16976064733314944	
6310000	-10043.634239483723	-9255.317712781973	-788.31652670175	-9255.317712781973	1380.3236369616093	3.67959238056716	2.5774878021262966E-5	0.4896823374091816	2.7460062710327367E-5	1.4729333283278388E-10	0.4740658295946192	-737.2094111983786	83883.4579109138	41548.36719716492	11686.430188792021	1390.51760721568	54.205044403963775	4	5	34	28	6	0.1753331709212822	0.35311205189481987	0.30179412985074855	0.16976064733314944	
6320000	-10135.955651108057	-9255.287554384822	-880.6680967232357	-9255.287554384822	4199.817746009829	3.880973233820766	8.818523859864392E-6	0.4400138248899947	8.706934108853635E-6	1.5473717550455022E-11	0.4638770132332627	-825.5153128603073	178704.73895344188	36011.82945125445	30776.038295132512	5976.7373813811455	290.24402040771895	11	6	25	29	6	0.1753331709212822	0.35311205189481987	0.30179412985074855	0.16976064733314944	
6330000	-10181.08007937649	-9267.928673144339	-913.1514062321521	-9267.928673144339	6076.944640205789	4.214355331002496	5.292631020266825E-6	0.4736945087398139	5.605865987053149E-6	6.746082477499741E-12	0.47918770209764805	-854.858306533417	230981.53529571797	104019.16193518646	64143.863661367555	11292.148752970614	294.6937261241333	6	3	30	32	6	0.1753331709212822	0.35311205189481987	0.30179412985074855	0.16976064733314944	
6340000	-10118.3001519338	-9271.14120223007	-847.1589497037289	-9271.14120223007	2980.6781534160373	3.926685284546766	1.1860045291715069E-5	0.4530417943539256	1.2562131382152962E-5	3.072930858994806E-11	0.45222473344399	-792.0994250319095	195866.65286502178	24404.28140829222	26165.866473432146	5909.937622640184	592.3308669242729	5	7	30	28	7	0.18408402808786947	0.333313152683113	0.30179412985074855	0.18080868937826905	
6350000	-10130.890777456098	-9256.58156415904	-874.309213297058	-9256.58156415904	4001.3720204552233	3.7787526543531205	1.0384346352117777E-5	0.5115888936798839	1.0082547726718911E-5	3.187578466181687E-11	0.5552161576456389	-815.8323417004088	373701.7427104463	321713.63724664174	19231.736543527495	4432.561702759215	1557.5243005810778	1	3	43	24	6	0.18408402808786947	0.333313152683113	0.30790835520309745	0.17469446402592015	
6360000	-10193.798666709463	-9264.009002909848	-929.7896637996145	-9264.009002909848	7042.857281452678	3.7787526543531205	4.438880762067499E-6	0.5580846420368355	4.513284479106047E-6	4.856795692863566E-12	0.5152805421086661	-869.3576193188544	336250.567088299	269604.7952551583	82389.07513228626	11520.700849256567	305.61531055653097	1	7	34	28	7	0.198812999696658	0.333313152683113	0.30493882745735207	0.16293502016287698	
6370000	-10159.075758680929	-9254.795472588536	-904.2802860923932	-9254.795472588536	6185.687741362004	3.140265074907524	6.202984386437843E-6	0.443032597890181	5.837308537803451E-6	6.150206548908229E-12	0.41063556553410135	-845.9024636096862	280365.9471068906	121475.80198809627	74035.33160324997	10097.40178240414	612.2871199682597	8	1	22	39	7	0.17574464701634807	0.333313152683113	0.30839739431110347	0.18254480598943548	
6380000	-10150.170419387694	-9266.610847439624	-883.5595719480707	-9266.610847439624	4833.579402299007	3.6738169291747336	7.911746573513142E-6	0.49228687287455364	7.880414336232192E-6	1.933739057734087E-11	0.5507994886214498	-824.6856465903771	282239.7672623542	247226.7240773043	49672.732755948324	7416.734413939055	1013.1292677975731	1	6	27	37	6	0.1828311638886199	0.3262266358108412	0.30839739431110347	0.18254480598943548	
6390000	-10052.864323957561	-9258.791318122054	-794.0730058355077	-9258.791318122054	1426.0218942218564	3.45280937081954	2.4684766400320017E-5	0.4671308206055479	2.5657081700303622E-5	1.2597355937698932E-10	0.45604023456121917	-745.4651191087555	39047.18317146705	16136.301857694983	3122.5980532474346	2907.7929372904373	319.5627118681373	6	29	8	28	6	0.1828311638886199	0.3365088770498682	0.30839739431110347	0.17226256475040846	
6400000	-10060.328370800062	-9255.686508833734	-804.6418619663278	-9255.686508833734	1786.2203008840377	3.5196066072386945	1.9530400642257015E-5	0.49739902002691677	2.117185489999543E-5	9.181702244738925E-11	0.49027180857731895	-752.7908742102962	138803.10303156302	18172.555509151236	1415.162502205995	3410.738978041064	402.9386652605443	4	35	2	29	7	0.1780172201389329	0.3365088770498682	0.3132113380607905	0.17226256475040846	
6410000	-9950.673571662397	-9250.354614039807	-700.318957622591	-9250.354614039807	502.5722490182685	4.005294107888691	7.980841451797709E-5	0.5559396866496599	8.45542003654964E-5	1.884453301906916E-9	0.5551948480868488	-655.9050833697739	28920.89866354592	3993.1219525402503	735.7672915027103	794.3178781498267	239.2164706723992	7	38	12	13	7	0.18080953841166278	0.33993014947963585	0.306997747358293	0.17226256475040846	
6420000	-9957.35456422519	-9255.360539111132	-701.9940251140574	-9255.360539111132	483.6329197853595	3.23772157358271	7.144334192111555E-5	0.5161477382482675	7.209455634359118E-5	1.5255284295564238E-9	0.5369057669350031	-659.4739071221302	12619.54986612319	3247.3652117254187	755.539731480861	984.780124499097	28.80035796743311	13	33	19	7	5	0.18080953841166278	0.3292815084849265	0.3071386091108466	0.1827703439925642	
6430000	-9964.410204469861	-9293.757365322857	-670.6528391470046	-9293.757365322857	379.27890958845165	3.3567277301388923	1.0722047478825665E-4	0.32535877436213084	1.1215115987608973E-4	9.31523550666301E-10	0.288376754650034	-628.2105418731726	8121.636250464248	1398.198221895316	521.5587230923772	1748.5272753184993	68.57561265778442	15	32	19	4	7	0.18080953841166278	0.33363059771340653	0.3027895198823666	0.1827703439925642	
6440000	-9959.964533515982	-9247.056107065951	-712.908426450031	-9247.056107065951	740.0654679209473	3.936091130037138	7.517417502117634E-5	0.5417930938445737	7.230646454126853E-5	1.368454666818009E-9	0.52014131063214	-669.152180006805	17551.389165100278	2641.812651684052	1269.113225121267	1130.3551264991354	122.56706043698695	9	35	23	1	9	0.1968330628503722	0.32118816108624865	0.3230212582984164	0.15895751776496286	
6450000	-9933.968027339379	-9260.185451003894	-673.7825763354848	-9260.185451003894	389.9294405605871	3.63272737324414	1.106602646095075E-4	0.47676514488238325	1.07260083180781E-4	2.780065926397839E-9	0.4930035922577676	-633.8593072496114	20293.906359849876	2747.2917044640776	490.2006730993867	113.75033455910715	56.36145445723673	7	30	31	4	5	0.1968330628503722	0.33342503321009637	0.3012862987666056	0.16845560517292588	
6460000	-9970.723765013041	-9286.55973827803	-684.164026735011	-9286.55973827803	397.8612830561972	3.63272737324414	9.955360338145788E-5	0.4626069429600842	9.282945803861987E-5	1.8454061565444898E-9	0.4526971726684903	-643.4199327952151	35659.42847432783	3569.562529703899	667.3000892105298	10.33002365285961	23.882032414117305	4	39	27	2	5	0.18974762177233273	0.34487175680979354	0.3012862987666056	0.16409432265126814	
6470000	-9961.135655696144	-9251.616303085191	-709.5193526109523	-9251.616303085191	698.0631326002676	3.731171442950777	6.505697176300029E-5	0.559704423044708	6.459082408881645E-5	1.2213587890715634E-9	0.5367454530945884	-666.2236357608265	38522.053211734994	4591.032247037149	789.9914617854632	233.76980720625525	119.41551660162213	5	32	31	3	6	0.18492534685041753	0.34487175680979354	0.30541951694185004	0.1647833793979389	
6480000	-9968.011265249706	-9273.610300386032	-694.4009648636743	-9273.610300386032	587.2518885470358	3.597864507698342	7.02838869574472E-5	0.43397146795189956	7.184609885523434E-5	1.057594519021047E-9	0.4604495602728489	-653.9184588689207	17595.13734477764	2646.901000245716	930.104174596358	107.47526175440683	95.52808229000705	7	33	29	7	1	0.18492534685041753	0.34487175680979354	0.30541951694185004	0.1647833793979389	
6490000	-9921.293093828172	-9265.246071799564	-656.0470220286082	-9265.246071799564	364.47967466249645	3.682890793647413	1.493958866403E-4	0.39297643736548266	1.3899288284873373E-4	3.4087233609819654E-9	0.4073008514665987	-616.0521443046242	10538.418863106259	1741.8978650149168	558.4586893124124	507.3744470317888	76.71881529099184	8	31	32	1	5	0.17609895846599316	0.34487175680979354	0.30541951694185004	0.17360976778236328	
6500000	-9924.835990105013	-9276.138829036054	-648.6971610689593	-9276.138829036054	324.8668748745139	3.7517430757621684	1.5903752590724094E-4	0.5241553232516505	1.634431409360272E-4	7.303848716209071E-9	0.5363979534677028	-609.6606440151097	13006.150552963112	1344.094444001008	523.1916542382703	138.04514944990035	74.24767796082385	7	30	28	7	5	0.1792149065440046	0.34234472096260826	0.3079465527890353	0.17049381970435185	
6510000	-9937.371212592396	-9274.887839624784	-662.4833729676118	-9274.887839624784	375.4557706062207	3.7517430757621684	1.1657824298760967E-4	0.49627291585578825	1.1714582320387896E-4	2.675712187055205E-9	0.4599046356284868	-626.0428693386305	6559.021118889185	1608.0239634821796	120.76844010157642	88.30309932975952	74.86094719876347	12	50	2	3	10	0.19323400346502728	0.3286016034524235	0.3076705733781974	0.17049381970435185	
6520000	-9870.18067849455	-9255.02272382732	-615.1579546672284	-9255.02272382732	314.7423678325568	3.7517430757621684	2.089981448921457E-4	0.6277130871605805	2.0080273303999525E-4	1.1769878916085634E-8	0.551375495192099	-575.6881898093886	6321.908973715767	673.7669399493046	1365.3295318736843	79.18315530200151	72.24644032902518	7	48	6	12	4	0.19323400346502728	0.3286016034524235	0.31261961248046094	0.16554478060208833	
6530000	-9867.399006289446	-9264.668405892657	-602.7306003967889	-9264.668405892657	175.36419118145673	3.800491188130571	2.6898235976744356E-4	0.5966107693917412	2.598223434720144E-4	1.9587159737654577E-8	0.5666089250317929	-565.5444364091265	4225.028771085298	1013.0963482522579	445.42120013744415	242.44293323408607	20.481632690012574	7	45	11	4	10	0.19323400346502728	0.3286016034524235	0.31261961248046094	0.16554478060208833	
6540000	-9875.73227035483	-9264.727247945984	-611.0050224088458	-9264.727247945984	184.564438538754	3.545779412294415	2.1545614794953852E-4	0.5479505996220888	2.271100696993754E-4	1.3842356881249621E-8	0.5383335500568994	-572.9365011720841	4741.402682710059	1065.988408362758	615.1072696925571	360.1952258058656	18.833164456768454	11	11	26	20	9	0.19323400346502728	0.3286016034524235	0.3076932326997741	0.17047116038277513	
6550000	-9829.150568778903	-9273.147589784885	-556.0029789940176	-9273.147589784885	95.76317976655277	3.3664927023197038	4.0491012070907254E-4	0.4374332074946038	4.4608000426465066E-4	3.312826859495784E-8	0.4144659985992326	-518.5736200546727	4551.350983914308	395.9164649988807	273.92423398002325	524.4450731593088	34.407179681632854	9	24	23	4	17	0.19323400346502728	0.3286016034524235	0.30166340047469	0.17650099260785926	
6560000	-9813.785456875892	-9263.039350687233	-550.7461061886579	-9263.039350687233	88.19129424123146	3.827205541899176	4.3615686701292997E-4	0.4691138951927563	4.494995622443976E-4	4.812269434122057E-8	0.5127354686694966	-518.3070793440377	2694.8018595237913	624.2023168511415	242.86608769480523	20.82908429758372	15.314573731916154	10	26	28	3	10	0.18857865429292395	0.3458242393649011	0.2931582497443076	0.1724388565978674	
6570000	-9835.313498795073	-9256.618461038934	-578.6950377561394	-9256.618461038934	147.82308979031657	3.6023048505427986	2.692922672921573E-4	0.6635311507729992	3.17742612669941E-4	3.737265195656316E-8	0.6460332202469371	-536.3466512163	3949.48572685672	531.4579971836498	285.13887871405643	1442.0038348750988	36.28363855682578	9	47	3	1	17	0.19519383456405526	0.3378485719916927	0.29577491294599406	0.171182680498258	
6580000	-9907.764245046512	-9252.86104684269	-654.9031982038222	-9252.86104684269	324.4661269059433	3.6892120530096832	1.2157747620653364E-4	0.5762857807465224	1.245747137004892E-4	6.9430942459253885E-9	0.6346826434216432	-613.0047563506172	11127.569596955287	1425.0108195982457	1131.310883772547	811.5790012178651	55.07528404158399	8	31	21	5	12	0.19386896439688747	0.34181122699146094	0.2931371281133936	0.171182680498258	
6590000	-9990.412906852624	-9282.552503270084	-707.8604035825401	-9282.552503270084	688.9362040464172	3.388490504763213	5.4561252841105307E-5	0.6043872976708161	6.174134535605837E-5	1.1314383694582564E-9	0.5771779728767552	-663.6983647969965	28067.689041209385	3236.2518108948834	2459.52337106044	316.0440415759597	147.50480107776858	5	26	34	7	5	0.19386896439688747	0.3276871976788824	0.3042698267389873	0.17417401118524287	
6600000	-9869.16295304266	-9242.35492963579	-626.8080234068691	-9242.35492963579	274.3825618092359	3.9024619148649244	1.4158884954349306E-4	0.6589801264367122	1.4732743412132254E-4	9.329327897528218E-9	0.6938437937376563	-587.8654885029276	12904.090973785622	1004.4891185589553	888.2296957277242	39.23101479801676	28.381376433100034	7	8	48	7	7	0.19386896439688747	0.3299251864928947	0.3042698267389873	0.17193602237123054	
6610000	-9945.627750304471	-9263.764194901094	-681.8635554033779	-9263.764194901094	547.7971416755282	3.9024619148649244	9.400678042054302E-5	0.6136162268956877	9.359242950065537E-5	3.418413925952393E-9	0.6534717970783805	-637.1483188329966	30167.603910014423	5928.723227630363	1435.9956920074305	539.555550999022	142.50988517543365	8	8	45	2	14	0.1872336490277069	0.34642002372469916	0.3042698267389873	0.16207650050860667	
6620000	-9922.668093717868	-9260.917186434503	-661.7509072833664	-9260.917186434503	417.72166760022566	3.9024619148649244	1.182939900271903E-4	0.5054883583562924	1.1848215206762783E-4	4.589634505513718E-9	0.5802594925146288	-619.2064914660236	12107.756864940853	6068.115271715002	1167.956330959138	540.1094799227161	71.42729285200885	6	8	45	4	14	0.1872336490277069	0.3338041251561748	0.31688572530751163	0.16207650050860667	
6630000	-9907.498048760108	-9268.756072556685	-638.7419762034227	-9268.756072556685	310.11074889097875	3.9446564902034744	1.5756657726818179E-4	0.5942843605609848	1.5461151158925135E-4	9.276630697203483E-9	0.6312469288234877	-597.3773108897237	27961.123875835936	1335.031480406842	1047.2406818526736	20.977228652689938	44.7583687877301	9	12	40	1	15	0.1872336490277069	0.3338041251561748	0.31688572530751163	0.16207650050860667	
6640000	-9964.619671685905	-9262.160071107239	-702.4596005786652	-9262.160071107239	614.6560657126649	3.7398851796970933	8.299330576744745E-5	0.6486121377485737	8.127776143439716E-5	2.624807061007751E-9	0.6511873611691691	-657.1582833007836	16566.22183859893	4553.576678153765	1099.791416197804	1726.8396583220906	136.27801900604558	12	23	24	6	12	0.1872336490277069	0.3428750334363751	0.2976683757218612	0.17222294181405678	
6650000	-9999.14113451619	-9259.856464006554	-739.2846705096368	-9259.856464006554	980.7789086279366	3.6808090196365892	4.347405841502606E-5	0.5166684756466551	4.241764758302109E-5	4.943517294655381E-10	0.5364472547386528	-693.9087255957129	31522.364784768455	4398.1379602335155	3640.1283613935016	142.45991404548943	249.19542640415318	8	26	27	2	14	0.19350162435435328	0.3428750334363751	0.2976100939830536	0.16601324822621802	
6660000	-9883.07250040718	-9271.200361669999	-611.8721387371809	-9271.200361669999	204.91699472531135	3.506461232035555	2.648281429207135E-4	0.6845725652357355	2.3442737679691073E-4	3.727611822053666E-8	0.7467685364172658	-572.3788910206287	8669.421410341212	1069.4753262438066	841.8278265671479	213.61069177283872	53.71961406462724	12	26	15	11	13	0.19767849611336513	0.3428750334363751	0.2934332222240417	0.16601324822621802	
6670000	-9893.58036873048	-9259.337563859328	-634.2428048711519	-9259.337563859328	269.678980813347	3.5592805851130636	1.7203865847760573E-4	0.6255633391358149	1.5553945562106388E-4	9.355177880606763E-9	0.6015125040280396	-590.4086863807677	17716.074612322802	912.0530239936255	1954.5214092152964	693.383462573757	66.60714602982166	10	25	18	10	14	0.19767849611336513	0.3272287282721654	0.3090795273882514	0.16601324822621802	
6680000	-9929.79210887947	-9253.661885857497	-676.1302230219743	-9253.661885857497	526.2083804329376	3.3546232141108354	9.102574281430051E-5	0.6032593328562639	8.123104662772013E-5	2.8061830887444385E-9	0.6384250071718863	-632.2650679647714	19878.17008567285	1443.6718997694995	2032.896617466398	812.3263845698214	42.41830858806369	10	43	10	1	13	0.1972538159357831	0.3272287282721654	0.3095042075658334	0.16601324822621802	
6690000	-10022.355078386026	-9245.915317233923	-776.4397611521038	-9245.915317233923	1997.709676662494	3.202753632632413	2.6010784160515587E-5	0.6432120609615793	2.3427371884261634E-5	2.068352082192231E-10	0.578736819827657	-729.2424656677134	55044.932125852996	6075.184150870618	5429.103229727813	243.51653410605002	214.75967126463507	12	24	26	12	3	0.1903662627106195	0.33846438493070763	0.2982685509072912	0.17290080145138162	
6700000	-9997.576419824762	-9267.005628245095	-730.5707915796673	-9267.005628245095	879.8504709749517	3.737557397530182	5.843705153242599E-5	0.652845831763665	5.2033104888755906E-5	9.539502235149298E-10	0.5987763959033908	-685.3345475717755	23440.563282193987	3503.07355499476	3514.4886376752333	271.44762010750225	302.3089016896213	13	39	12	12	1	0.1751156058111527	0.34048175840615863	0.30536239858235925	0.1790402372003293	
6710000	-9988.92311201632	-9250.730116962406	-738.1929950539147	-9250.730116962406	951.6344088846835	3.6394225771776676	5.328228987937939E-5	0.6570719213115247	5.1371053802993724E-5	1.0858348783292999E-9	0.6269352078258125	-689.3147658849373	29271.183863866583	1062.7969379993683	2996.91629457571	3922.848661389624	295.1771684862247	12	3	31	21	10	0.1751156058111527	0.34048175840615863	0.30536239858235925	0.1790402372003293	
6720000	-9993.502093612748	-9256.377397330738	-737.1246962820101	-9256.377397330738	922.506488916762	3.6394225771776676	5.083882318576779E-5	0.6498616654523554	5.121670943691659E-5	1.0972386075818138E-9	0.6439406080878369	-689.9342067758	46506.14343028427	12718.353067486061	3412.6677424125032	479.3295402241317	219.76641365313745	10	5	48	4	10	0.1751156058111527	0.33880452906376274	0.30703962792475514	0.1790402372003293	
6730000	-9958.937768520882	-9243.939518756239	-714.9982497646425	-9243.939518756239	618.456834151596	3.6646244737656644	6.253323846592782E-5	0.5868585958039008	6.368031468939261E-5	1.7347795084587429E-9	0.6345843371898426	-668.542314016943	15810.21095823021	1925.7722593063017	2601.2058945640038	3631.9659181216407	120.0795174434503	15	16	23	11	12	0.1751156058111527	0.33880452906376274	0.32202346462689674	0.1640564004981877	
6740000	-9962.47828941059	-9267.34129748297	-695.1369919276199	-9267.34129748297	486.3343157744454	3.958919628863838	8.235810728884773E-5	0.5595514715975485	7.99792897556711E-5	2.356691097246207E-9	0.6100566639201274	-650.986538787092	18042.921284204145	2152.4406850371006	1305.2650449903601	1383.0258537128668	124.77132827967344	9	26	8	20	14	0.18284457353202294	0.3469596407011828	0.302925635084689	0.16727015068210518	
6750000	-10043.30871871784	-9252.255257877416	-791.0534608404246	-9252.255257877416	1422.7473952108528	3.8854629314859017	2.7337028714367055E-5	0.557178615713277	2.712199304622315E-5	2.733257079388223E-10	0.6031622345616415	-738.3588722208025	61262.458186523814	8904.52288511101	7304.193385742174	12287.534031195662	391.9891837454689	9	17	23	13	15	0.18455708477307312	0.3469596407011828	0.30121312384363885	0.16727015068210518	
6760000	-10054.419037574924	-9267.250154091671	-787.1688834832528	-9267.250154091671	1726.6195047103038	3.396200830039914	2.903031725701531E-5	0.5818005320576649	2.896241909805988E-5	2.7505203462205183E-10	0.581794095124239	-739.7651921024371	47741.489916834944	12744.662460196276	5189.704505249475	362.90129470063664	262.7935274030915	7	35	22	2	11	0.18455708477307312	0.3469596407011828	0.30121312384363885	0.16727015068210518	
6770000	-10013.382258863727	-9261.090704937154	-752.291553926572	-9261.090704937154	1027.743684677785	4.146059513060254	4.290882204952851E-5	0.4833131583975515	4.2029579861187794E-5	4.860517315237594E-10	0.5188060023442277	-702.6733524604384	32126.10728707665	6656.481728612471	4184.6557126066855	6882.4773855572175	132.36993833159175	10	28	20	4	15	0.18455708477307312	0.3458036808580359	0.2976492757716533	0.17198995859723762	
6780000	-10096.772909586447	-9281.983675377198	-814.7892342092495	-9281.983675377198	2316.4081855284094	4.146059513060254	2.1147983751492992E-5	0.442095134296133	2.1123422682530274E-5	9.737222437240652E-11	0.48523621414698015	-760.440572462956	179235.82403942116	15611.410269871578	7609.238840998436	10697.632397233485	742.0261342731504	6	30	24	3	14	0.19191086928401863	0.33751530594527573	0.29858386617346794	0.17198995859723762	
6790000	-10099.753124427854	-9262.28090652136	-837.472217906493	-9262.28090652136	3077.1038498553626	4.108883669717267	1.8135760824403202E-5	0.5380417133286242	1.7406522393913594E-5	1.1608453516137069E-10	0.600311271240583	-783.912557815881	79606.9408905277	13033.740666018712	17566.507329399712	8824.220115856562	672.6471545981597	10	11	33	9	14	0.19191086928401863	0.3360877092617352	0.30001146285700847	0.17198995859723762	
6800000	-10061.815422849286	-9253.61844698287	-808.1969758664155	-9253.61844698287	2344.337532824824	4.108883669717267	2.1156343840581484E-5	0.5879897874529934	2.1315433556234173E-5	1.9516559696587717E-10	0.6313939773871984	-756.0780260905707	117291.52139776618	14037.436387831225	7604.226547762036	663.7796067470076	1529.5424440770948	8	10	47	10	2	0.18561992603252558	0.33412939397534225	0.30826072139489447	0.17198995859723762	
6810000	-10160.21245703334	-9252.15912280018	-908.0533342331603	-9252.15912280018	6811.470847024864	3.7796829531562186	6.0139341670251705E-6	0.5727165336071908	6.267739388341591E-6	1.2278783337579108E-11	0.5798556175543205	-851.4547870499778	110287.75411924023	128293.85220452711	30948.192731472718	584.7105310478078	1694.737934600275	9	5	51	8	4	0.18376847601307286	0.3418924805220349	0.30826072139489447	0.16607832206999767	
6820000	-10095.102952609695	-9253.857720206812	-841.2452324028835	-9253.857720206812	2946.78194002677	3.7796829531562186	1.3452129196298058E-5	0.62834144289716	1.3469998740063063E-5	7.053866077879079E-11	0.6281430223615286	-787.9443998159286	143174.3230101258	34427.91507952407	12404.930461968552	2644.2814859818322	583.1239055363612	7	5	51	5	9	0.18376847601307286	0.3418924805220349	0.30826072139489447	0.16607832206999767	
6830000	-10133.403784898765	-9269.931957343148	-863.4718275556174	-9269.931957343148	4174.009916239021	3.837202503421196	1.1669070274219903E-5	0.6005525629261952	1.0139237344603788E-5	4.4397758194125985E-11	0.63534785196176	-808.4121673884669	269872.3299570333	6999.500122896508	14149.1002907566	4182.952163162817	1090.0207132417154	7	3	53	6	8	0.18436968025590084	0.3418924805220349	0.3076595171520665	0.16607832206999767	
6840000	-10093.803229642908	-9252.424580656243	-841.3786489866645	-9252.424580656243	4137.055811204349	3.8582605426470304	1.2784574092530298E-5	0.5550922860476688	1.1575334705060609E-5	5.3199906398850825E-11	0.6098312203465258	-783.7251615623506	183429.09811031056	9561.168603102218	9728.63600875148	29976.425853470937	1818.7618536477196	6	3	36	13	19	0.18538790402129357	0.3408742567566422	0.3076595171520665	0.16607832206999767	
6850000	-10123.058219333123	-9258.248763479123	-864.8094558539995	-9258.248763479123	4596.540217797593	4.01486886404991	9.271463506640228E-6	0.5977748392536212	9.304814047579524E-6	3.8149491292002184E-11	0.6484549548674786	-808.0752998383765	213004.94949725305	20509.99706636529	19826.576820121125	15327.023484900863	2418.617196321097	8	21	15	15	18	0.18538790402129357	0.34831606589338204	0.30021770801532666	0.16607832206999767	
6860000	-10018.769937463414	-9259.880906157054	-758.8890313063598	-9259.880906157054	1522.006694106448	3.4822424313932556	3.9252698170848916E-5	0.48959164739818256	3.7480007617608625E-5	4.0200107854243384E-10	0.5365361714309067	-706.4288870570223	115963.65222499661	4111.493206122599	5393.903072561971	8552.28907149989	357.8197517258506	9	20	33	1	14	0.18237955491203628	0.34831606589338204	0.3018808560666496	0.16742352312793202	
6870000	-10089.77159076512	-9288.586243084532	-801.1853476805886	-9288.586243084532	2076.76855875359	3.56863601183011	2.0557377819801557E-5	0.47461849392774286	2.0622288106209893E-5	1.0069558489219373E-10	0.49404158069821047	-750.3532036102381	114707.88196529602	28313.338631905885	7456.329099273864	1434.1322520488877	320.14092230272297	8	7	47	1	14	0.183620075279007	0.3470755455264113	0.3018808560666496	0.16742352312793202	
6880000	-10083.672149519025	-9262.02763578003	-821.6445137389952	-9262.02763578003	2383.1821457287383	3.6957631953859345	1.4162325096721649E-5	0.6092611435296951	1.3984635231534168E-5	6.338062471158563E-11	0.5976692496925533	-768.2686302283105	144718.7943117835	73304.66920425913	8066.31223893051	1930.9028516063076	603.1120848864537	4	7	51	2	13	0.19929665970575214	0.33440912770261194	0.29833021325209724	0.16796399933953857	
6890000	-10046.539745537953	-9259.147005440656	-787.3927400972964	-9259.147005440656	1528.841784713043	3.6957631953859345	2.3698687784659008E-5	0.616770344852294	2.4017025660880326E-5	2.0262294152491228E-10	0.5907416322892531	-738.5139926736074	72401.63926345414	7552.450144906164	7331.904416716656	587.2428408897754	255.0376245925531	12	11	38	8	8	0.17622545541402831	0.361725267573738	0.29833021325209724	0.16371906376013634	
6900000	-10113.554776691808	-9262.813027914168	-850.7417487776394	-9262.813027914168	4229.767329597112	3.683053684592742	1.113894889938049E-5	0.567855184076484	1.138216713355454E-5	4.501201364607324E-11	0.5934479410889956	-794.4101461479551	261661.79903642397	18291.27966891996	19999.655399355022	11366.959932073067	684.6816104432097	7	4	24	30	12	0.17622545541402831	0.361725267573738	0.29833021325209724	0.16371906376013634	
6910000	-10068.329702702695	-9261.551186293618	-806.778516409076	-9261.551186293618	2121.3670977661395	3.671214030857292	2.1440624681866278E-5	0.6623272309008038	1.9642740190311746E-5	1.7672425173854163E-10	0.6924053243519993	-750.9924707671809	109522.14555715607	121937.8046168587	9280.632470628583	7199.679179627696	258.70522755568226	4	3	34	23	13	0.18653286024829324	0.33625451137474016	0.29833021325209724	0.17888241512486933	
6920000	-9991.394159557423	-9268.63662413148	-722.7575354259427	-9268.63662413148	827.6402262749651	3.671214030857292	5.173892540416992E-5	0.5648667459375232	5.421894400007319E-5	8.629538828493252E-10	0.5573997123187111	-678.0350993040612	21410.13740486168	2337.259995700373	2290.5070297790176	1086.6255006886372	229.99084547129223	14	9	35	7	12	0.18653286024829324	0.33625451137474016	0.3038786126307837	0.17333401574618287	
6930000	-9868.090963923409	-9256.264805300267	-611.8261586231414	-9256.264805300267	179.0587158114848	3.8607366840672506	2.6255097529066205E-4	0.7321350051571233	2.4606803005261464E-4	3.0130850514583605E-8	0.7469105503391712	-571.5696977971536	8603.590966099433	1502.8687475970764	1044.8600180271678	160.20301732288283	101.25149444897205	6	2	42	19	8	0.18653286024829324	0.33625451137474016	0.3038786126307837	0.17333401574618287	
6940000	-9855.460397890773	-9255.417274896077	-600.0431229946953	-9255.417274896077	173.6040650116894	3.8607366840672506	2.682702857906319E-4	0.532166626750735	2.7327432902926157E-4	1.8478862766556537E-8	0.5354869694957847	-562.0572030974643	3665.391557050083	447.105002406215	568.7917322232187	462.3317178850587	145.7940133382286	12	1	31	6	27	0.18653286024829324	0.33827834214686997	0.3018547818586539	0.17333401574618287	
6950000	-9877.518444241705	-9278.836663386217	-598.6817808554875	-9278.836663386217	211.7279581188105	3.4289495691004634	2.7841992790094983E-4	0.5583510096741775	2.548921883462391E-4	1.941550705542164E-8	0.5451071946001746	-558.5803215390208	9481.886310027	424.2559152704707	689.1412011518939	448.24180198615016	160.90376461148026	9	10	21	13	24	0.18346960482615374	0.3413415975690095	0.3018547818586539	0.17333401574618287	
6960000	-9864.005241317815	-9266.381089218388	-597.6241520994263	-9266.381089218388	191.36681119491266	3.4289495691004634	2.4153707455535747E-4	0.584813176883141	2.4191623674859296E-4	1.5508120975032884E-8	0.5209215679093776	-555.5128335023724	24011.476033641935	909.2567727316808	1074.767397799861	278.31561807575775	147.6390492894053	5	11	30	10	21	0.18346960482615374	0.3436399151199566	0.3018547818586539	0.17103569819523576	
6970000	-9856.091483454951	-9263.50714584533	-592.584337609622	-9263.50714584533	338.2043711901397	3.5732616753962185	2.3355363727285792E-4	0.6110753914519695	2.2965935399514974E-4	2.3251954874388396E-8	0.6295243340133497	-548.8922353082243	6711.878862776408	8275.696760637255	358.1034015113784	798.5376848143587	265.84395342608616	1	5	25	15	31	0.19517150581051815	0.32783839685167177	0.30595439914257433	0.17103569819523576	
6980000	-9860.250051408004	-9259.959890006454	-600.2901614015492	-9259.959890006454	277.90234596175543	3.5732616753962185	1.8599677839295297E-4	0.5801419932886152	1.963061734537682E-4	1.3355536852211424E-8	0.6195884589754995	-558.308976325667	6970.491070811111	10442.380220890642	518.0582842690817	310.11746418412747	110.1462866715492	4	3	37	18	15	0.19476035520066212	0.32783839685167177	0.3016829486574107	0.17571829929025545	
6990000	-9858.525876919704	-9254.343589799757	-604.1822871199481	-9254.343589799757	317.8303683671081	3.793746862665241	2.1390299078824246E-4	0.7040167270478529	2.033480218188706E-4	2.312774226040122E-8	0.7582706140757048	-564.773726472518	9520.650314420986	1159.537732924663	492.87767404558576	200.9713914019987	109.97128965721032	7	3	48	7	12	0.19476035520066212	0.33487711210196486	0.2922291635259301	0.17813336917144298	
7000000	-9818.176314714972	-9252.47486517579	-565.7014495391835	-9252.47486517579	183.15084215456753	4.052539082798398	3.4250239885741125E-4	0.6722550590240794	3.4685893324100733E-4	4.323514262091624E-8	0.6298730583476263	-526.3222406600086	2015.1104133498295	3953.78971380792	308.1051188904023	342.52951991369326	54.54329497952653	2	8	36	15	16	0.17411584452256024	0.3536434954587993	0.2941072908471975	0.17813336917144298	
7010000	-9856.02631922202	-9271.58438275789	-584.4419364641305	-9271.58438275789	264.815964597569	3.428161483201262	2.929670464684154E-4	0.5968217528563156	2.6699496272703736E-4	3.1757649535958525E-8	0.6722507295597608	-546.6154233371415	6814.793554535771	629.6992986773855	554.4006094789694	150.44115653895548	90.74788598447975	9	4	37	10	17	0.18113559953859784	0.3536434954587993	0.29104864444275086	0.17417226055985197	
7020000	-9830.587308907134	-9267.86105441296	-562.7262544941732	-9267.86105441296	186.71412091445234	3.5644748660507988	3.9549387677492243E-4	0.654905391274633	3.6746869778374607E-4	5.176937649424613E-8	0.6246258219413885	-524.7183675762859	4128.546246351342	239.8324321572883	370.6812584062139	469.0930663138514	71.50937895919805	11	22	16	6	22	0.20133545454953497	0.34195470316019483	0.2905223143199257	0.16618752797034453	
7030000	-9830.39728049211	-9250.176143816769	-580.2211366753419	-9250.176143816769	178.21739049993417	3.612035295057928	3.422276061230279E-4	0.6388262790093829	3.160596097367706E-4	3.225190778147134E-8	0.5746673210772993	-542.6776619916868	7539.843833132097	357.3457646884269	475.5224141777762	72.04674796005615	78.28737156326373	11	14	30	11	11	0.18665823245697313	0.3528735484434638	0.2905223143199257	0.1699459047796374	
7040000	-9798.92175838514	-9253.849313234603	-545.0724451505375	-9253.849313234603	97.3196218616901	3.7526855295003796	5.50249979024313E-4	0.6072215599055687	5.303667737470653E-4	9.370323078293349E-8	0.6181162910000332	-511.3872879160554	1815.0105264053227	279.68081283010343	298.5245448931409	117.30885842286473	32.297904650274226	17	18	21	13	8	0.18665823245697313	0.33726633382255083	0.30612952894083867	0.1699459047796374	
7050000	-9811.949088524294	-9254.68789905992	-557.2611894643746	-9254.68789905992	131.10790015740582	3.933653204457237	3.929004015832631E-4	0.5069525791470677	3.9769264042736777E-4	3.6168038994450994E-8	0.5046856401053594	-520.2405827906892	4687.273124402463	1837.6522648428822	356.50443237892733	170.09858316838316	20.575930634202845	8	4	38	20	7	0.19465047882658573	0.33421184035397106	0.3060606002423237	0.1650770805771196	
7060000	-9852.933417339556	-9257.836958747912	-595.0964585916445	-9257.836958747912	147.0846704004535	3.5862869932116204	3.3033812198775443E-4	0.6396026724910616	3.00123762799362E-4	3.106456788516448E-8	0.5827476079144818	-556.1214218401192	4942.837439393852	1928.7597684737923	694.3370982073633	317.4141771994358	45.532325325966596	13	8	20	22	14	0.1858207764483876	0.332033616891001	0.3148903026205218	0.16725530404008965	
7070000	-9885.268034855515	-9254.700339556131	-630.5676952993839	-9254.700339556131	292.03656307920176	3.902277842459852	1.647586181472239E-4	0.5320277318695146	1.667617148955924E-4	7.501524931065875E-9	0.5549832421597681	-590.9287392742802	9159.763051665248	1077.588253439832	633.1709902976514	381.9551770552653	86.52382078601987	9	36	1	16	15	0.1858207764483876	0.332033616891001	0.3148903026205218	0.16725530404008965	
7080000	-9831.61854586673	-9260.140978149777	-571.4775677169532	-9260.140978149777	146.34645005768462	3.902277842459852	3.0737071297921756E-4	0.529172286843195	3.1415273387370513E-4	2.4206943412121592E-8	0.5126257263147558	-536.3198049732619	5151.538192605894	920.2603606079983	199.54862884634537	70.30652254449221	33.180970230219195	8	32	25	4	8	0.1858207764483876	0.332033616891001	0.3148903026205218	0.16725530404008965	
7090000	-9836.483205192771	-9254.377971055246	-582.1052341375258	-9254.377971055246	155.68853952568418	3.621426868024269	2.8051515434748445E-4	0.5236187659611673	2.976871272753343E-4	2.287710921575047E-8	0.5190202945057965	-544.5686689084076	5669.940782191074	854.9965158936644	200.67790643694696	317.45070162761016	34.74114458849388	11	31	9	14	12	0.1858207764483876	0.332033616891001	0.3148903026205218	0.16725530404008965	
7100000	-9844.980777661869	-9250.659376919319	-594.3214007425506	-9250.659376919319	152.07276478030877	3.832933551810196	2.190981982317863E-4	0.5936202690923031	2.373766757026524E-4	2.2175960082551345E-8	0.6386408837601117	-555.6602208402314	7867.575736045021	1287.935272284273	279.2245197730897	305.89272719516845	17.769695268275317	10	32	8	15	12	0.18445609041291855	0.33960381450885946	0.3005899088774064	0.17535018620081572	
7110000	-9836.134733774132	-9257.48840154091	-578.6463322332216	-9257.48840154091	168.7909588865914	3.912969729993295	2.8444581935574496E-4	0.4800956990260049	3.051842524961434E-4	2.6261292963932996E-8	0.5302066118658427	-541.8050118640319	7432.7911740848995	707.4833068765346	215.1316904264757	203.66130638708006	24.083477594250077	7	35	9	13	13	0.18816980671097613	0.33589009821080185	0.3005899088774064	0.17535018620081572	
7120000	-9841.421574391197	-9256.666236093562	-584.7553382976342	-9256.666236093562	124.57044463681261	3.8621767442559944	3.3350147149874515E-4	0.46109999014181446	3.310690339628267E-4	2.958238075706351E-8	0.5265535350023636	-546.6254583091717	5118.472069940087	928.4213963144379	696.2456974286871	367.5996232193483	32.05056612720214	10	21	8	27	11	0.1933025647697745	0.3307573401520035	0.30375684716205537	0.17218324791616674	
7130000	-9917.566318396865	-9272.97883368816	-644.5874847087051	-9272.97883368816	401.8472356518034	3.9815406090186434	1.239870623572453E-4	0.5095084884128898	1.158886531495236E-4	3.955811031084681E-9	0.5622834876602265	-601.0005152146233	9954.11477807701	1313.0994764592137	187.9568070576443	967.7191610775959	33.10533150981922	11	35	1	17	13	0.1805628766684223	0.33955476474754875	0.29619295246208566	0.18368940612194334	
7140000	-9933.325611354177	-9274.615501104214	-658.7101102499639	-9274.615501104214	452.13501009086934	3.4522018293928807	1.1466464147837168E-4	0.5620484915671982	1.0886916699857151E-4	3.4947501674884467E-9	0.5509757943924679	-617.4911573807237	13164.292925485694	1115.2956793333888	1051.8935768064412	444.3514332301068	128.0703696471419	11	5	46	5	10	0.18518493448498247	0.3349327069309886	0.29619295246208566	0.18368940612194334	
7150000	-9875.771115716769	-9268.32232962707	-607.4487860896998	-9268.32232962707	156.21996216052395	3.4522018293928807	2.427574725373825E-4	0.5398941119801747	2.3383469435583152E-4	1.7908988056812582E-8	0.5602197089594573	-569.0579862823648	4790.025695965354	779.8737382817228	891.8220847901748	320.63480786695294	61.590568759267576	12	16	32	4	13	0.1851891389579259	0.3455174381027936	0.2961366547271227	0.17315676821215784	
7160000	-9840.941771692414	-9267.806828330677	-573.1349433617382	-9267.806828330677	129.95356635112765	3.7340536480847395	2.9641352711209305E-4	0.5303498143789097	2.9014868358304537E-4	2.909366853779688E-8	0.5686645557917943	-536.1784020274447	11005.639351212834	589.7083380259081	435.173084000968	50.91697684553177	32.04301918169948	7	33	22	7	8	0.19892468717580303	0.3348177981217316	0.2931007464903076	0.17315676821215784	
7170000	-9836.098292746829	-9258.1934126585	-577.9048800883281	-9258.1934126585	145.44673196144157	3.4201251676475946	2.833946572169042E-4	0.5266888551362634	2.8045057950874656E-4	1.692717427666507E-8	0.48461175308821786	-544.1533915579	4400.013591614301	386.03235380745264	307.7093481475896	36.00607928723026	14.30580786815288	10	41	13	11	2	0.19870372935373246	0.3348177981217316	0.2935994822733104	0.1728789902512256	
7180000	-9814.668068743422	-9242.313339575965	-572.3547291674565	-9242.313339575965	160.72319155617686	3.4201251676475946	3.0920873965343496E-4	0.5361697949569071	2.9800800623600075E-4	2.2592275558646584E-8	0.5063173521432976	-538.0958347498105	4629.932695487667	529.1664601295818	171.89268745619057	77.165841634138	29.960024792497364	9	52	2	7	7	0.18559662229096138	0.3348177981217316	0.30670658933608147	0.1728789902512256	
7190000	-9847.738829783882	-9259.328691267621	-588.4101385162609	-9259.328691267621	201.66168195401437	3.7975417991690312	2.378279868818529E-4	0.6245354626075154	2.3173655441119465E-4	1.81952134209284E-8	0.5776313677546078	-552.7460996990733	6954.4584731512905	477.25867418360644	97.10711927614705	52.301212329442464	88.65704507341171	9	54	4	8	2	0.18078451592408765	0.35008897894173996	0.3115186957029552	0.15760780943121722	
7200000	-9827.156577612623	-9258.747926468453	-568.4086511441698	-9258.747926468453	104.72161079482693	3.493545803650867	3.6677504745772564E-4	0.5817171535755902	3.5515191216694186E-4	5.4348940812114E-8	0.6498271972805719	-534.819481361597	6644.4092773702805	498.73776663044583	99.58065072462406	38.6176331847681	13.039067427422683	10	50	4	5	8	0.196637654548747	0.33359826475825494	0.3115186957029552	0.15824538499004287	
7210000	-9851.275555549093	-9258.646898607456	-592.6286569416367	-9258.646898607456	153.76507702489766	4.037687661597165	2.6650917125542906E-4	0.5827543288294031	2.5983510644259165E-4	2.9273597661685262E-8	0.6740257943103707	-557.8898884252989	4136.533977614935	351.4914781060513	94.88533528075668	141.1449675703964	25.268712707963918	12	49	4	4	8	0.196637654548747	0.31300968152550873	0.3115186957029552	0.17883396822278905	
7220000	-9895.919142607523	-9265.749254722075	-630.1698878854475	-9265.749254722075	229.87049927913642	3.555768751233496	1.6004470208303258E-4	0.6092108062753672	1.58672903317502E-4	9.362199816027596E-9	0.6066949371009733	-589.8660440333733	9826.310427853961	803.0401898620729	943.9724506501535	354.78204152515195	85.90054725794228	9	45	3	8	12	0.19149641054822183	0.3298071293068559	0.3115186957029552	0.16717776444196703	
7230000	-9851.076271746077	-9257.422129435387	-593.6541423106901	-9257.422129435387	179.31698303213616	3.555768751233496	2.4967336713477316E-4	0.6331575627528147	2.3980218257255859E-4	2.507919392513898E-8	0.6655152743032415	-558.9054960095322	6165.509558529014	598.4080297561941	128.6220870180245	68.73776341853358	17.44957859415677	14	49	2	1	11	0.19102432328862232	0.3298071293068559	0.3119907829625547	0.16717776444196703	
7240000	-9866.775954689361	-9270.98704791309	-595.7889067762718	-9270.98704791309	197.2096252718006	3.942519935460584	2.3966609879983271E-4	0.5581507635072284	2.334172044761535E-4	1.5722111149519876E-8	0.5272480412932484	-560.512741021871	10072.605966500489	719.0917446374929	183.60030126807533	31.444740591426307	16.37108654939779	15	47	2	5	8	0.18397931667894138	0.32304233908320235	0.3187555731862083	0.17422277105164796	
7250000	-9890.9417306815	-9284.935075688189	-606.0066549933115	-9284.935075688189	243.0304163526562	3.816367582073688	1.854042184980893E-4	0.5880369693947846	1.8177673124239617E-4	1.1402606233571032E-8	0.5837174031661196	-567.2752270502586	14543.642794696761	553.0898347656884	523.471245057883	126.67119049403095	34.42634303872883	12	50	1	3	11	0.18397931667894138	0.3447675097090431	0.28126787193057734	0.18998530168143818	
7260000	-9867.963558893676	-9252.66285030813	-615.3007085855467	-9252.66285030813	237.46800837777812	3.978450360724826	1.718309985513991E-4	0.596075376447078	1.8181724905462078E-4	1.111662941325894E-8	0.5863604671613927	-579.8754394941301	9600.337411199083	760.5791234707488	68.57428854036507	5.551299915671223	19.626856252856534	16	46	8	3	4	0.18397931667894138	0.3447675097090431	0.3139263189292222	0.15732685468279337	
7270000	-9946.482338857046	-9258.737424762021	-687.7449140950255	-9258.737424762021	660.1224430736248	3.978450360724826	7.559549955649571E-5	0.5722145655538271	7.157275835899275E-5	1.334368396635842E-9	0.5185521577006698	-649.2267095050157	15295.427050776923	1509.75105430012	81.25421531716195	58.73163316146634	113.88193833034589	16	48	1	9	3	0.18397931667894138	0.35496011824588863	0.3037337103923766	0.15732685468279337	
7280000	-9891.007376827134	-9257.762162078674	-633.2452147484604	-9257.762162078674	276.09164733418197	4.3721292423418285	1.2593435400180475E-4	0.5696819968188535	1.3094497803467893E-4	6.277081396309698E-9	0.6152837169242238	-596.4659963313312	14016.712238372062	941.5068346015623	35.833331933039695	38.72143099072317	64.28250091377818	16	45	3	2	11	0.18760640388257688	0.33832076035887637	0.30145610933193473	0.17261672642661205	
7290000	-9921.282447285497	-9273.3613360033	-647.9211112821981	-9273.3613360033	290.7885316427097	3.726869266968422	1.2584803802966193E-4	0.6846938825426044	1.343737350916335E-4	9.998100448401099E-9	0.7724586454555493	-611.1780649730678	10607.047466544733	1077.7122808126353	197.95517518116614	50.02777840449979	27.167443394247957	14	47	6	9	1	0.18410127363070528	0.33832076035887637	0.30145610933193473	0.17612185667848365	
7300000	-9830.466697960963	-9254.873246289699	-575.5934516712636	-9254.873246289699	139.89522070398598	3.726869266968422	3.813353876596331E-4	0.6442756813988805	3.628581570464808E-4	6.989668246437274E-8	0.6852207384000797	-542.7038712217164	1477.9006437903531	467.68876623588267	325.0437784778692	52.758567716400975	21.90465356196294	17	36	8	10	6	0.19017279214433952	0.33832076035887637	0.29463808909427736	0.17686835840250678	
7310000	-9802.844314902344	-9262.365936071124	-540.4783788312192	-9262.365936071124	89.62644836791651	3.8157668724868152	5.392931304643868E-4	0.7410450493843698	5.611399824250305E-4	1.7777254774367207E-7	0.7455008631452601	-505.6239013203294	1792.2857346524204	471.0807355450656	106.3539377389655	206.26348926682363	28.940437928733164	10	32	9	16	10	0.19017279214433952	0.3344623901831697	0.29463808909427736	0.18072672857821342	
7320000	-9838.152412538742	-9268.179768084228	-569.9726444545134	-9268.179768084228	115.98074843604047	3.5710082285292146	3.703905674176915E-4	0.5044431917562282	3.668561341887455E-4	3.8516653598701587E-8	0.5303893236300117	-534.5878802452207	5130.237801172506	632.6994613627512	170.5208711114456	147.92523111428133	26.069942467674796	11	31	26	1	8	0.19017279214433952	0.3429923274306627	0.29463808909427736	0.17219679133072038	
7330000	-9814.731991769308	-9246.980716857743	-567.7512749115651	-9246.980716857743	111.2383215652209	3.541000943797777	3.8372437287630763E-4	0.6579129977619461	3.9507671288068613E-4	6.868945499741034E-8	0.6826486669194495	-533.1041262061825	2714.0548492315793	767.9065879274737	196.279603828073	115.16380362070849	28.656479922801797	10	32	14	15	6	0.19017279214433952	0.3429923274306627	0.30124586814112525	0.1655890122838725	
7340000	-9858.846495243031	-9274.64319196121	-584.203303281822	-9274.64319196121	135.55344298760056	3.895645307333095	2.9584711181124414E-4	0.5548304050997768	2.9455809483241795E-4	2.7470472356638887E-8	0.5866819427546004	-543.5210089836216	5771.288576563864	783.6905846376304	2077.3685351494064	225.22095177780238	42.535236178009924	9	23	6	26	13	0.18747028065506308	0.3366916277835218	0.3079966753808337	0.16784141618058138	
7350000	-9966.433159909302	-9277.520411133459	-688.9127487758436	-9277.520411133459	454.8650266921035	4.102742301433345	9.401567297580414E-5	0.4732289776476309	9.588708183048261E-5	1.8169685747686123E-9	0.4707024060093047	-647.2388085387329	13600.431779944878	2200.337445051612	1097.2503027293974	515.4513387661149	119.14138121424516	10	35	2	21	9	0.18747028065506308	0.3366916277835218	0.3079966753808337	0.16784141618058138	
7360000	-9976.024224473082	-9289.940826678252	-686.0833977948301	-9289.940826678252	588.7459456897556	3.328472356084189	8.978072068132546E-5	0.5787279369618239	9.24259508469665E-5	2.4627358037780073E-9	0.5583342994963366	-641.6860526297138	34780.98351854675	2127.2194018967098	1399.333127413479	605.8885918398321	342.4230653883843	8	26	17	7	19	0.18747028065506308	0.33381047543956527	0.3108778277247902	0.16784141618058138	
7370000	-9907.538579102027	-9265.111634760757	-642.4269443412702	-9265.111634760757	364.9134167205817	3.5707819734408766	1.656636927195531E-4	0.5256973069032029	1.7595131986692316E-4	6.721784144683234E-9	0.4791272604031512	-599.2091292021275	17461.54060277705	1255.7553915397245	1360.4723949513223	956.267649733604	247.2767995814175	6	28	10	4	29	0.18747028065506308	0.33381047543956527	0.2939316146523958	0.18478762925297582	
7380000	-9915.825649708164	-9261.552951802969	-654.2726979051957	-9261.552951802969	342.2832250107082	3.5707819734408766	1.332605618524751E-4	0.4427605906851955	1.515996784616504E-4	3.680829320321332E-9	0.4331440309698495	-611.5849961012241	23601.66846049913	1538.9314902914145	562.8549406237302	774.6950385194539	280.9994250620272	5	42	1	6	23	0.19450581269083686	0.33629357232631285	0.2939316146523958	0.1752690003304544	
7390000	-9968.901252682883	-9273.717069605229	-695.1841830776544	-9273.717069605229	602.3232752065328	3.681669016203252	9.073511362684175E-5	0.4288580512638987	8.972172395158902E-5	1.7681684173022593E-9	0.4592075051830339	-646.7598525152531	18702.83033435314	5893.664842304447	1592.455987192076	5425.928816302685	352.45883469734207	12	20	9	5	31	0.19450581269083686	0.3289251805565894	0.30130000642211924	0.1752690003304544	
7400000	-9995.052795795948	-9278.506910926251	-716.5458848696961	-9278.506910926251	679.8213154800783	3.3608259435833716	6.371747483343856E-5	0.47485490492223387	6.790218174509411E-5	9.226260300005135E-10	0.4849004737867528	-668.8371599034834	45433.405979572366	6352.821138579528	2906.0386668001333	2524.487327090358	323.92981848183547	7	29	1	14	26	0.1947629336479894	0.3337767825632664	0.2989136301684852	0.17254665362025887	
7410000	-10037.624220944495	-9270.52319216408	-767.1010287804147	-9270.52319216408	1376.4274480433482	3.9739667664759084	3.8840292246237695E-5	0.4288881800291771	4.017983784588708E-5	2.945112296597909E-10	0.44783737555194414	-716.5387989164196	44162.94269498755	14075.437753182681	17139.914956067405	2422.620179251855	643.667413435738	10	12	12	21	22	0.19464058120207817	0.3337767825632664	0.30557996898144946	0.1660026672532059	
7420000	-10045.208281599163	-9251.161160184422	-794.0471214147425	-9251.161160184422	1610.1236875895586	3.591557559946725	2.4738878681508006E-5	0.5096605269573563	2.56213283462079E-5	1.410843844872799E-10	0.4957404819307745	-743.3771298080393	69090.62853739473	8995.289497735623	13755.056808507896	1595.5280886984622	475.0893788957585	9	20	14	28	6	0.1834347682075319	0.3337767825632664	0.3167857819759957	0.1660026672532059	
7430000	-9925.733636240635	-9262.706533610308	-663.0271026303275	-9262.706533610308	353.5604444872909	3.902699617913254	1.2411728713340113E-4	0.5141851943751327	1.2243269312036664E-4	3.6002633634754306E-9	0.5120999443043701	-621.395763909628	9373.013398299734	2466.6383611874985	2103.9409576679705	391.20573151480806	73.81740123935252	9	24	13	23	8	0.17544507850333405	0.34589486618591947	0.30797440923739566	0.1706856460733508	
7440000	-10016.002501970263	-9262.791374299546	-753.2111276707166	-9262.791374299546	1286.3833525775915	3.902699617913254	4.0780988641181676E-5	0.437690130013229	4.1445369627682154E-5	3.2934961215329897E-10	0.4489253919309775	-705.9638063482765	42283.06935654182	6942.553423100134	3163.6479909123414	1886.2052526901814	256.8674562544186	12	23	1	33	8	0.17789715990689822	0.34589486618591947	0.3089669743212697	0.1672409995859126	
7450000	-9975.506963694403	-9251.234578670823	-724.2723850235802	-9251.234578670823	907.9300386947233	3.653328102520468	5.960752384907819E-5	0.4702026756567865	5.9989760194779384E-5	6.326900478986649E-10	0.4401991705369469	-679.0117534605258	20455.674524903607	4397.577321467743	3676.7508571869184	1131.4715448509326	269.5075727823505	11	25	3	30	8	0.17789715990689822	0.34589486618591947	0.3089669743212697	0.1672409995859126	
7460000	-9912.424801519981	-9262.264929137229	-650.1598723827523	-9262.264929137229	312.985099270081	3.653328102520468	1.323288124726931E-4	0.5020190040046739	1.3586836044410675E-4	4.048049360801565E-9	0.4858583752891788	-609.3081248606885	10576.434053114679	2734.5740120877394	465.96634179886706	515.0738981817477	96.46992690750652	7	31	14	16	9	0.18532357756993806	0.3340943758776635	0.3133410469664858	0.1672409995859126	
7470000	-9902.144925597036	-9274.281125670816	-627.8637999262219	-9274.281125670816	232.05042424265156	4.019958843300677	1.7438955177786775E-4	0.44376766533811257	1.7734438020150913E-4	5.335107751153184E-9	0.42953567768539147	-588.9455254123999	9176.906681084172	1812.0049489615697	414.16200050690304	274.0203529114388	65.09595194468893	8	29	11	21	8	0.18532357756993806	0.3284063448205424	0.31341844178382205	0.17285163582569746	
7480000	-9881.81434671038	-9259.410063998665	-622.4042827117164	-9259.410063998665	183.7735137573905	3.725788449655993	1.9324335834902494E-4	0.49077362205879893	2.1094121376130184E-4	1.1371938492578411E-8	0.5158406245332818	-582.5592166777076	5214.868685627927	2145.5426207336864	1387.9694487829438	453.9686703391656	17.046172414915556	5	23	8	35	6	0.1990144187520955	0.31338293115159677	0.31475101427061025	0.17285163582569746	
7490000	-9900.205758032906	-9275.141065354439	-625.0646926784667	-9275.141065354439	257.99111305199375	3.389931535915257	1.770315494878349E-4	0.3986822001861802	1.8808360218818682E-4	6.5337971684337256E-9	0.4482933836267759	-586.4890224253083	6848.106924076841	1198.3501704342605	199.73406100555508	319.2764641458748	315.7635546053497	6	37	10	19	5	0.20157406210566806	0.3108232877980242	0.31475101427061025	0.17285163582569746	
7500000	-9952.342489581068	-9280.037753823577	-672.3047357574902	-9280.037753823577	527.3998305197347	3.2457534629572997	9.100201686765813E-5	0.38569511458924266	9.380459335723555E-5	1.5896965366652256E-9	0.4357492537935096	-628.3476609106298	22355.835489990637	3321.535705456852	460.36673536412	1159.2968706467632	108.03276439750385	6	32	19	11	9	0.201302594229493	0.31731795177751354	0.3132934692565455	0.16808598473644792	
7510000	-9944.806949404872	-9267.123935614169	-677.683013790704	-9267.123935614169	403.4777003951015	4.044509376301813	9.020681051392534E-5	0.4055499883695219	1.0180997355159435E-4	1.5013303741975706E-9	0.3986231079552494	-637.2781735543992	17785.119394630296	1999.072190142789	384.8855723129504	291.3056435904799	138.20394685103307	7	34	15	12	9	0.201302594229493	0.31731795177751354	0.3139500514084555	0.16742940258453792	
7520000	-9878.85736447826	-9261.926376246241	-616.9309882320167	-9261.926376246241	251.34436266716264	3.3798707569976063	1.9942410462558727E-4	0.3629969561907697	2.1104220824136926E-4	6.5969435124924915E-9	0.3948382571845237	-578.6063920341163	9307.16848389732	912.4715674534126	225.6910113716734	358.60616242501055	109.1467742390564	11	32	23	2	9	0.1758736765027529	0.33162442585160473	0.3139500514084555	0.17855184623718684	
7530000	-9848.127365257436	-9254.250995690392	-593.8763695670444	-9254.250995690392	151.88620111682633	4.004319464871118	2.735298367785374E-4	0.3966420104221587	2.779462167091106E-4	1.3194552220435998E-8	0.4106037942973245	-554.9189243228326	11081.630460554352	962.444232303454	265.41083269146435	391.6846344431525	19.26421689007685	7	32	26	6	6	0.19330916222047329	0.33162442585160473	0.29651456569073514	0.17855184623718684	
7540000	-9863.226438818752	-9272.276160639669	-590.950278179083	-9272.276160639669	164.2008581946066	4.004319464871118	2.2256166633183506E-4	0.4827291907415446	2.3367530992134583E-4	1.3119318407993176E-8	0.4859816535641752	-555.2750387128948	5963.389422414691	938.180487291391	254.80759087271298	38.486372447553556	51.39109488269882	6	35	28	3	5	0.19330916222047329	0.33162442585160473	0.2886296477569281	0.18643676417099384	
7550000	-9877.48670277786	-9265.8024924547	-611.6842103231584	-9265.8024924547	191.4662473589427	4.070280147340782	2.4246647595342255E-4	0.4148444264553005	2.293912136815955E-4	8.772387554651683E-9	0.40107720069935704	-570.4588160390557	14737.489775256172	1368.6779135983481	295.4057690937678	637.6956198343701	52.60815851445653	9	30	27	5	6	0.20156627295543142	0.33162442585160473	0.2886296477569281	0.1781796534360357	
7560000	-9872.137018352276	-9275.33900850547	-596.7980098468047	-9275.33900850547	182.3661960605877	4.070280147340782	2.6077958751313053E-4	0.5573745820811814	2.66247712637392E-4	1.8014376356744386E-8	0.515339735966546	-556.6798839723606	6811.604561024195	869.6535312834807	266.00100574156744	663.6022168689617	44.62540559389755	8	26	29	6	8	0.2025378347965834	0.3241285660781059	0.29515394568927494	0.1781796534360357	
7570000	-9873.283211248163	-9271.318904760123	-601.9643064880393	-9271.318904760123	180.43213681483104	3.502885625617473	2.1390450019317958E-4	0.48063289553056465	2.1351750215805397E-4	1.0057555604617038E-8	0.4658725382734734	-566.3558912501874	5509.765854803286	1248.8095568022072	280.91469204894196	5.251157049476968	17.399260429017723	12	28	30	5	2	0.1983633048369994	0.32578640195054914	0.2976706397764157	0.1781796534360357	
7580000	-9912.962184436603	-9269.964533488466	-642.997650948136	-9269.964533488466	273.54236204176345	3.7477579343809397	1.5019449630901345E-4	0.4463565339030575	1.5787805613321482E-4	4.234681339268555E-9	0.427668815242247	-604.7666693737773	5274.947524684809	1673.891159446288	476.8275119263114	344.4317390383094	71.35098150745881	9	33	26	1	8	0.18019243061694057	0.3465857529739595	0.29977202086645377	0.17344979554264617	
7590000	-9854.390605298142	-9266.61741162252	-587.7731936756226	-9266.61741162252	138.5503646798735	3.7477579343809397	2.8032901924393035E-4	0.443885408305164	2.7405064275999727E-4	1.5088269226940534E-8	0.4547171497116131	-551.6821581399909	9606.009806330136	1483.2255358527652	246.60149475715636	27.826659340622793	29.6252029599926	6	22	42	2	5	0.19234947563846538	0.33296123818753676	0.29977202086645377	0.1749172653075441	
7600000	-9890.932161788529	-9275.79375811331	-615.1384036752194	-9275.79375811331	288.75855767186584	3.6762336907874484	2.032172957925951E-4	0.4582577028805045	2.013422959766422E-4	9.445516266223316E-9	0.4732973055723739	-571.9307615745895	25212.662801238464	1209.9748779145266	360.54703456630966	927.7445444869918	49.6526539121239	6	23	38	2	8	0.1926977672827482	0.3326129465432539	0.29977202086645377	0.1749172653075441	
7610000	-9845.475644349026	-9247.55284298432	-597.9228013647064	-9247.55284298432	229.12266069326813	3.7486102294614456	2.820647179099755E-4	0.5607864648520736	2.811826741158082E-4	2.5742118162122484E-8	0.5734488253875855	-562.708716855059	4147.74542192289	1336.428641473913	371.5872778567226	35.97448298936479	22.56172224415497	7	26	36	2	6	0.1804836170432129	0.33500412567919186	0.30959499197005114	0.1749172653075441	
7620000	-9893.450408073282	-9261.745667795622	-631.7047402776604	-9261.745667795622	284.05143017589893	3.1699767921118127	2.071602218845041E-4	0.5352511437150405	2.0747413396515993E-4	1.4313164873192274E-8	0.5730103294532918	-593.5780888383915	4663.955364568787	1158.0846300114054	473.4802201630593	410.01950300668506	93.5063161203312	12	30	21	8	6	0.19196170721138955	0.33500412567919186	0.300011794216405	0.17302237289301353	
7630000	-9901.458622515449	-9277.968732146648	-623.4898903688	-9277.968732146648	270.72908516612443	3.905229476564197	1.8236232829705777E-4	0.40722538326454355	1.8766511071975734E-4	6.143341755178711E-9	0.4193895177316775	-585.0323374945718	4286.828661031064	1439.2322631060474	301.7907153922993	548.7871873408333	25.48311138706234	9	25	32	3	8	0.19175397190287247	0.33500412567919186	0.3002195295249221	0.17302237289301353	
7640000	-9875.331318594912	-9273.074665977	-602.2566526179129	-9273.074665977	194.01093065774123	3.468887434856162	2.911278723910397E-4	0.46451576325292454	2.7565760862530576E-4	1.7549560523750915E-8	0.4622192008422777	-564.2872955821515	3742.968845424342	812.6408351505795	650.422518590282	547.2143110238787	39.41398089887132	8	16	25	20	8	0.19175397190287247	0.33500412567919186	0.30731901851697213	0.1659228839009635	
7650000	-9931.124520775435	-9268.629713426595	-662.4948073488398	-9268.629713426595	351.11061093676886	3.755571210692702	1.4311117370828638E-4	0.37340246584872266	1.3750028559232036E-4	2.999407374049126E-9	0.4064423029054045	-622.5091024008979	9161.586452812451	1333.8759841554304	926.2851593043478	425.14095989268316	215.33346026961414	7	35	14	13	8	0.19175397190287247	0.33500412567919186	0.30731901851697213	0.1659228839009635	
7660000	-9892.606442929542	-9274.58169186683	-618.0247510627125	-9274.58169186683	244.69696667312283	3.598180045283205	2.216108561355264E-4	0.4384224769087433	2.1983162838289726E-4	1.116885441644135E-8	0.4719167726007011	-578.9614944580106	11421.790152878104	688.2032519471098	251.50593173093708	421.4258719143563	51.372380800723114	10	34	13	13	7	0.19175397190287247	0.33500412567919186	0.30731901851697213	0.1659228839009635	
7670000	-9944.080142305287	-9272.616525644544	-671.4636166607436	-9272.616525644544	562.2019980602005	3.858158664597465	8.676233334086085E-5	0.43441591119449907	8.850501700132033E-5	1.5546854376740511E-9	0.4577698034005699	-628.3182785311352	26317.336446921607	1568.7562831097973	852.9294073614216	921.3027917345553	51.5823143579926	5	43	1	20	8	0.1918619548457939	0.33489614273627044	0.30731901851697213	0.1659228839009635	
7680000	-9940.381194196536	-9263.539929314542	-676.8412648819935	-9263.539929314542	547.8915438353974	3.6578979168706276	9.415644451355332E-5	0.5008378201487382	9.326217900895206E-5	2.1520259488285295E-9	0.49320322487655743	-633.1009272829469	27859.421889675526	2712.8583022646494	425.47043828086623	811.1996648155284	129.5560081849138	6	37	11	17	6	0.18770393631853766	0.33489614273627044	0.3121794047710533	0.16522051617413855	
7690000	-9945.852726118126	-9279.794609169872	-666.0581169482545	-9279.794609169872	425.8829623848389	3.6578979168706276	1.1872648346176082E-4	0.4041936117087935	1.2032610506365904E-4	2.065135466735425E-9	0.38036415857067263	-625.3700507098432	10652.843503833987	1156.5012602107058	553.3998196189074	699.8697555727047	299.746590451009	11	34	12	13	7	0.18731849188304134	0.33489614273627044	0.31256484920654964	0.16522051617413855	
7700000	-9938.080464289644	-9245.505919140885	-692.5745451487587	-9245.505919140885	526.6882439680085	3.546892644077858	8.411248659607033E-5	0.6418881243043808	8.674509815520176E-5	2.3007242378804433E-9	0.5768762738847332	-648.0041523360264	16612.20436356952	2536.260940635411	3593.4855800961855	700.2303901958525	37.66020993656898	9	28	7	28	5	0.1757054628066956	0.34967793053940105	0.29778306140341904	0.17683354525048428	
7710000	-9939.79399294818	-9253.887651009842	-685.9063419383386	-9253.887651009842	480.26768451794817	3.904595422564038	9.473858993093039E-5	0.6116925812477797	9.627123528758202E-5	2.4563551526021535E-9	0.5296993946349856	-641.5765571656757	20623.6495914866	2321.1892715138906	873.9251708695604	1301.3916978534476	45.98672449382081	7	38	9	16	7	0.17908475070578403	0.34011384504563025	0.31215806039580984	0.16864334385277582	
7720000	-9939.350735268148	-9255.903444947266	-683.4472903208816	-9255.903444947266	464.1275048033018	3.4719526817581534	9.472834264691707E-5	0.4737136498563482	9.133926161135419E-5	1.908453234587957E-9	0.46851992721743674	-636.8354670032394	15872.873773976626	2249.748154564614	572.0842325304284	2707.1404958353332	88.96404663513789	13	39	15	1	9	0.17908475070578403	0.3394287476742001	0.31215806039580984	0.16932844122420596	
7730000	-9933.323095710428	-9273.153656545575	-660.1694391648521	-9273.153656545575	426.3468944396792	3.609269886012511	1.1977284599658522E-4	0.4748116642953388	1.2477382320180735E-4	3.307885602410631E-9	0.4749800663318628	-618.092119455642	15136.064972995842	1251.0383736768658	469.41422460839476	938.3202087659196	55.959386851001135	8	44	9	9	7	0.17908475070578403	0.3394287476742001	0.31215806039580984	0.16932844122420596	
7740000	-9931.901577680932	-9287.035815718516	-644.8657619624151	-9287.035815718516	340.3476328003721	4.188359453680274	1.6837545751430472E-4	0.4760538130086849	1.6633927406007115E-4	5.0647785399015085E-9	0.4328886276557509	-603.3693028536408	8879.433042969937	1178.7584737095324	566.6343118406334	1041.23296073662	136.4967146901349	11	38	12	7	9	0.17908475070578403	0.3394287476742001	0.31215806039580984	0.16932844122420596	
7750000	-9891.934343781597	-9280.199994384744	-611.7343493968523	-9280.199994384744	257.7517655118079	3.3236755126216244	2.032159148042586E-4	0.29484524919647515	2.0051715253527395E-4	4.007368592869296E-9	0.31831626966706883	-572.3348932439031	6982.34095019955	875.1958668168008	239.94105562782502	721.6335411818867	40.18035790307406	9	37	18	6	7	0.1990286708408978	0.31948482753908636	0.30636260917089125	0.17512389244912455	
7760000	-9851.925035387081	-9254.709569511113	-597.2154658759688	-9254.709569511113	170.2454702440521	4.001505764627941	2.9174330102735193E-4	0.5994761478510837	2.572665720830325E-4	2.3007497796701408E-8	0.5606672840439094	-557.0745550717634	8844.624315295663	1270.0928198078768	297.28589100179863	517.6353782831442	6.794265591741972	9	34	26	1	7	0.1990286708408978	0.31948482753908636	0.30533436569626393	0.17615213592375187	
7770000	-9863.250808130644	-9270.649224726772	-592.6015834038723	-9270.649224726772	173.9788429048903	3.5838893679106167	2.7285077042240783E-4	0.5296747150450881	2.3960322901372692E-4	1.3588008398229769E-8	0.48555216782335464	-554.2323817255487	6306.583485136653	900.1082933659776	224.04761182501835	413.7732985793824	9.421743688349231	12	30	25	3	7	0.1990286708408978	0.3327118963439981	0.3123640669751318	0.15589536583997224	
7780000	-9893.194599045559	-9283.306205087782	-609.8883939577769	-9283.306205087782	194.1578249639945	3.438290247738769	2.3942577267599595E-4	0.37849653499858665	2.2970852548556006E-4	6.520150556346782E-9	0.33754355741521663	-574.7139917898735	6681.667252286623	774.2036563565376	288.05722965179876	95.61903307155073	9.002824490349065	9	39	22	3	4	0.19754942715863255	0.3327118963439981	0.313843310657397	0.15589536583997224	
7790000	-9874.169842779304	-9262.97812148502	-611.1917212942818	-9262.97812148502	270.8853936831371	3.9322437441187614	2.027432561724881E-4	0.5598215671868428	2.0413981718775883E-4	1.3271325986307257E-8	0.5599265210817671	-574.7324710949955	7912.323169432854	712.5646700623203	395.2366446153351	40.99376688506745	37.33428473409674	10	32	30	1	4	0.18112053864566932	0.34688292901137213	0.2857840736833815	0.186212458659577	
7800000	-9868.221377071366	-9266.121208542483	-602.1001685288824	-9266.121208542483	176.84046394601165	3.9322437441187614	2.332680875645798E-4	0.4084017746800336	2.4980877897234574E-4	1.1830488569904455E-8	0.4348501525478413	-564.474099790902	14306.110577885023	711.470076986421	165.81153597210277	191.4775105710754	14.244418308207532	8	34	15	16	4	0.1869281694537554	0.36904772367608235	0.27997644287529544	0.16404766399486678	
7810000	-9898.030363222888	-9266.815457917746	-631.2149053051417	-9266.815457917746	271.87514386697075	3.9322437441187614	1.4770086804731408E-4	0.4874591223733358	1.4054552075685488E-4	5.77169032624992E-9	0.5183808545199781	-589.7702144110832	21791.70258274686	1104.3680229231331	204.15449539104088	486.44866352971127	1.0005672847350389	6	41	17	9	4	0.185464527718388	0.3514592169307069	0.2992791511986772	0.1637971041522278	
7820000	-9847.714682642523	-9253.006394916898	-594.7082877256244	-9253.006394916898	174.76069728949864	3.9322437441187614	2.450184151123035E-4	0.46790451249524107	2.286391695125458E-4	9.976385735745409E-9	0.43172505458131494	-556.2033830317497	9888.558299660946	670.2628992322925	197.4332125741448	356.93843013932894	1.0990178573872729	8	37	20	8	4	0.18058850100932833	0.3514592169307069	0.3041551779077369	0.1637971041522278	
7830000	-9889.204518260212	-9257.782246528168	-631.422271732044	-9257.782246528168	212.2565511157783	3.7436951126086253	1.9286166191955116E-4	0.453762296355023	1.8994794288823184E-4	7.388190191337301E-9	0.4624026713582372	-593.0108410187637	4336.947437840189	1559.8027965661888	1037.9941414064815	312.9113869114337	43.86082060283627	12	20	10	30	5	0.18058850100932833	0.3296240993828151	0.31128418568536753	0.17850321392248894	
7840000	-9952.466030781994	-9247.698778081236	-704.767252700759	-9247.698778081236	565.5055746127978	3.7672336551248597	9.77402400159655E-5	0.56431115660813	8.642979750223517E-5	2.282939967492859E-9	0.5317528775299954	-660.4809027587112	8513.952683776697	2879.679425339697	4304.399801906807	1254.038626992838	59.17516501389773	16	3	18	34	6	0.18058850100932833	0.3424195709339872	0.30660260736251915	0.1703893206941652	
7850000	-10027.045258533493	-9266.867422653117	-760.1778358803766	-9266.867422653117	1069.9763055368085	3.490146589655033	4.585142582670589E-5	0.49471930618903265	3.88928811291436E-5	4.240398076434391E-10	0.4947809849231564	-710.7768696812382	52849.24871068548	22249.88953116867	7772.025897183388	1732.3988507871607	27.807455050951337	2	11	26	31	7	0.18058850100932833	0.33262754095688274	0.30660260736251915	0.1801813506712697	
7860000	-10012.875560563609	-9267.912701457943	-744.962859105666	-9267.912701457943	940.8224690853554	4.095206389441169	4.597219040817615E-5	0.3699412450353164	4.558692160667529E-5	2.756293412339328E-10	0.35438812364865857	-696.2736088252904	39798.23023542177	13556.191396940621	9051.139961719851	2133.640859080374	47.9853848386431	10	1	23	36	7	0.18665737718274397	0.32638679286475447	0.30660260736251915	0.18035322258998226	
7870000	-9964.02598348426	-9262.56531990833	-701.4606635759295	-9262.56531990833	593.7289588154786	4.095206389441169	7.854004488874083E-5	0.46874010430998914	7.700155765287516E-5	1.3199147198403568E-9	0.4743683834753214	-655.0977083103473	24020.59888434314	8258.204001391956	5605.094639735715	1018.3011002745474	94.40502993519547	8	1	25	37	6	0.18665737718274397	0.32638679286475447	0.3126503108509313	0.1743055191015701	
7880000	-10044.167794324001	-9272.519748828834	-771.6480454951668	-9272.519748828834	1345.6546134356608	3.904860588719046	3.0639051072813936E-5	0.4500118389264613	2.932338374612289E-5	2.0512458095914034E-10	0.4845313331226756	-720.3217253570386	115948.975850881	9020.258805788679	11184.418411620265	2519.2773673533093	27.836735472481767	3	8	26	32	8	0.18665737718274397	0.32638679286475447	0.3126503108509313	0.1743055191015701	
7890000	-9972.802366723123	-9252.737971816203	-720.0643949069207	-9252.737971816203	682.1862814597432	3.904860588719046	5.734826948731985E-5	0.404061797067273	5.6130716444764104E-5	5.801284046145645E-10	0.43032173644686345	-673.339506366891	28203.408768371253	13218.366172622962	3795.9384157012196	1497.9997882469552	26.544081834528356	11	6	23	30	7	0.18665737718274397	0.3408979044090359	0.2981391993066499	0.1743055191015701	
7900000	-9938.978781112823	-9250.22351879617	-688.755262316653	-9250.22351879617	505.719609655237	3.4717322244278415	7.753507269288702E-5	0.5011717959215507	7.448679281921184E-5	1.385024454031456E-9	0.520125326705121	-640.6815458588978	9324.776304578316	31413.09404330978	1462.3532212809619	1615.8016702059253	15.881659753125069	2	8	36	25	6	0.18665737718274397	0.33046411979532375	0.30857298392036203	0.1743055191015701	
7910000	-9913.795879649733	-9274.574515115133	-639.2213645346005	-9274.574515115133	277.8549425979125	4.072080540721297	1.3961263942207597E-4	0.4972011195429395	1.4450151882069477E-4	4.73937255556977E-9	0.47933504675172356	-592.6941468462611	18336.393568619056	37841.13419227916	862.2357544677583	585.0226464515033	26.706194992110422	3	7	40	21	6	0.18665737718274397	0.34110345963985483	0.29793364407583095	0.1743055191015701	
7920000	-9983.497921654674	-9269.763043271734	-713.7348783829395	-9269.763043271734	686.8590105866298	3.4756523106705375	6.095075103682718E-5	0.47623784734005786	5.6067702337036027E-5	7.569742990468658E-10	0.47500468092875847	-665.479940194012	55701.204972553205	26183.556360838527	2299.5005768484625	1324.89790831307	23.87480328958365	7	5	34	25	6	0.19365363866084379	0.33410719816175505	0.29793364407583095	0.1743055191015701	
7930000	-9913.946269317623	-9262.4394936548	-651.5067756628233	-9262.4394936548	306.4316870006118	4.143310557438905	1.2077889836261282E-4	0.46505353201486127	1.25635559039373E-4	2.7222203133700563E-9	0.4233890702949808	-609.3523869766505	15925.967655403963	1902.476406094927	1120.4505441261679	700.9674282861627	18.352173675053322	12	8	19	32	6	0.1823781806123255	0.347149886678304	0.30122463027124813	0.1692473024381223	
7940000	-9847.491704550373	-9251.06375602391	-596.427948526463	-9251.06375602391	170.21607526043306	3.699635766165816	2.4166029727451288E-4	0.46649428909418744	2.323480785666977E-4	1.1255890685673162E-8	0.4596017743334555	-556.6745579931393	6465.437906155992	4659.891657444528	698.7320193069854	302.10849627692755	3.5271221468414002	10	3	31	27	6	0.1823781806123255	0.34451031164859836	0.30122463027124813	0.1718868774678279	
7950000	-9867.907337752824	-9267.500564124706	-600.4067736281175	-9267.500564124706	174.34628862134616	3.8799813534412944	2.4111698457766022E-4	0.35859485598504787	2.1845721869448223E-4	6.823397859915276E-9	0.3651003670675828	-560.8512264560911	7519.114596260174	1428.9199175930355	1529.2575355370923	328.34537143608355	0.4652584323651911	11	3	28	29	6	0.1823781806123255	0.34451031164859836	0.3086113918579074	0.16450011588116864	
7960000	-9859.814256853677	-9263.715191749034	-596.0990651046429	-9263.715191749034	169.54109110471205	3.5658674759432865	2.3386610260114836E-4	0.4297281548108008	2.2432812371168365E-4	9.915023901432181E-9	0.4294925570227592	-556.9527036865867	7638.476499804392	1485.8930290811934	901.6494025165323	375.68328791793346	1.5136636310773994	10	8	22	31	6	0.1849989901011239	0.3164706609039119	0.3169945552741981	0.18153579372076595	
7970000	-9846.4780963834	-9269.471082342336	-577.0070140410644	-9269.471082342336	163.63635807387922	4.039249416613821	2.4187465646351652E-4	0.427595334144449	2.2955134997227264E-4	8.782208804697647E-9	0.4040034296593113	-540.2512149110323	4134.364149805219	595.946331716575	575.6998342906102	275.34070184173277	0.09550953742258268	9	2	27	33	6	0.1849989901011239	0.3164706609039119	0.32556534694950756	0.17296500204545648	
7980000	-9896.47340052526	-9285.939888411836	-610.5335121134227	-9285.939888411836	233.6334449887906	4.039249416613821	1.6972601201430178E-4	0.3862099449925723	1.593457015394109E-4	4.6331407792695025E-9	0.4118395038560277	-570.308805320665	8769.411110186335	1169.731619951112	1328.2444253874933	484.3792426545989	0.10538898908330843	11	2	34	24	6	0.1849989901011239	0.3385788903756844	0.3162804825726356	0.160141636950556	
7990000	-9874.438409125916	-9255.892819341898	-618.545589784019	-9255.892819341898	245.322552483997	3.6961712728331895	1.6177605573825885E-4	0.4279908703862291	1.4827485599719145E-4	4.991008806873994E-9	0.4356160314198097	-579.0437052455677	6279.649225214139	657.8317449514382	1088.9506894912495	518.6901285850556	0.14061372936402997	14	2	32	23	6	0.1849989901011239	0.3385788903756844	0.31195973787285874	0.16446238165033286	
8000000	-9874.020760022844	-9258.021503976703	-615.9992560461413	-9258.021503976703	257.30428047610815	3.551946484750585	1.4601925217812143E-4	0.4807132364356709	1.4021238833799015E-4	4.5372464446483535E-9	0.4692198352023206	-575.4663915679237	9675.961715577856	1354.86886605288	1322.9428653590403	458.88509119718094	0.29415968270013404	6	17	25	23	6	0.17990289525374775	0.3410065750872883	0.31010843141149635	0.16898209824746746	
8010000	-9951.437605439927	-9260.775913691758	-690.6616917481699	-9260.775913691758	567.293161414754	3.6340714585757565	6.441846439956009E-5	0.3614389944955247	6.345913235083151E-5	5.866506316303085E-10	0.36941452515246187	-645.212106522514	32064.331291226947	4722.916043109354	4086.6561303546387	989.5850204554091	1.3474274559041672	6	30	10	25	6	0.17282084670417402	0.3410065750872883	0.3171904799610701	0.16898209824746746	
8020000	-9967.550947076643	-9276.49398201898	-691.0569650576643	-9276.49398201898	542.1713560509446	3.4563030087269104	6.174723669317666E-5	0.42076139569178234	6.519786456208634E-5	8.022200159995471E-10	0.4516438437776454	-648.4802299604091	22328.639033909592	2410.191331882885	707.1368571754226	815.3596461684097	5.38823424312028	7	46	12	6	6	0.17282084670417402	0.3410065750872883	0.3171904799610701	0.16898209824746746	
8030000	-9912.741732701497	-9263.546538230323	-649.1951944711745	-9263.546538230323	292.2884605520787	3.639111646141915	1.2734400410906272E-4	0.5001417921728042	1.3376557589302217E-4	3.7557292185438594E-9	0.462954792142216	-605.4754496344373	50421.095816577224	1432.7623350373367	734.9101942550142	650.1953257331311	5.87680708649526	8	33	20	10	6	0.1883585246239352	0.32546889716752714	0.3171904799610701	0.16898209824746746	
8040000	-9932.534826550806	-9265.116810841319	-667.4180157094862	-9265.116810841319	382.8422434399139	3.693600919782626	1.0907921711014994E-4	0.49743026790468864	1.0585542602202904E-4	2.874432233305238E-9	0.48931668489630153	-625.8103266593304	7224.243452340431	2083.156688650248	1200.920456002846	1108.5372812517905	15.595600144340198	10	29	2	29	7	0.1883585246239352	0.32546889716752714	0.3171904799610701	0.16898209824746746	
8050000	-9909.502408836965	-9288.209191884736	-621.2932169522275	-9288.209191884736	244.29694083118355	3.7498094510825672	1.715310024505593E-4	0.4877217249114011	1.704138885592987E-4	6.202585926430498E-9	0.44770087392105984	-579.9714407931554	4171.25592181734	954.4125833582598	2791.1519225229713	508.5404794514287	6.019640978115802	11	24	5	30	7	0.18493516110221844	0.34523064148116706	0.30085209916914696	0.16898209824746746	
8060000	-9890.471906614639	-9248.218513623427	-642.2533929912108	-9248.218513623427	268.5749368864635	4.108573820602794	1.6838143978860928E-4	0.5099083000369331	1.6122581395061936E-4	5.6954023651590524E-9	0.47010295874576075	-601.8967923695512	5432.737108514096	1492.472794485847	826.5719609511701	871.3829745194338	9.399867019651593	16	21	13	20	7	0.18493516110221844	0.34523064148116706	0.30085209916914696	0.16898209824746746	
8070000	-9883.73060915665	-9256.415919080498	-627.3146900761503	-9256.415919080498	233.04122814544064	3.739251941688478	1.9377080210377382E-4	0.46267567385673836	1.8975988033893574E-4	9.919368115863432E-9	0.5053598877940668	-583.9592382756041	5460.839389925475	858.0375717662139	3502.036328248139	704.6487114897893	34.58922843579507	9	20	1	40	7	0.17761389289214877	0.33555725333716285	0.31784675552322084	0.16898209824746746	
8080000	-9877.295992717914	-9266.37913125884	-610.9168614590749	-9266.37913125884	226.16212616364814	3.739251941688478	2.0679131775472298E-4	0.44572357042185407	2.0326029923432832E-4	9.504531417750447E-9	0.47523628085965824	-570.7722198748822	9626.668368333032	1636.39878549227	625.2009747870537	548.1027624265655	57.9332556470466	8	8	17	38	6	0.17392487066421966	0.3372222463770218	0.3067592280989444	0.18209365485981402	
8090000	-9909.284643215655	-9267.75600720612	-641.5286360095351	-9267.75600720612	310.4474787784616	3.739251941688478	1.332347362263151E-4	0.49187890510935317	1.3338146798964404E-4	4.2302811489514914E-9	0.48400483595875127	-596.8594424052199	37603.361088602825	7074.6357177027085	1534.9852818768786	561.6334092656102	5.637899629721004	5	2	23	41	6	0.17392487066421966	0.3372222463770218	0.31288736438359044	0.175965518575168	
8100000	-9876.359565375667	-9250.960893940737	-625.3986714349307	-9250.960893940737	255.6297769568066	3.960948611419863	1.7288858994291635E-4	0.4834578747285292	1.6869992091282573E-4	8.01281798602548E-9	0.5020615890724696	-584.1686740687643	17679.989107654463	987.631555638342	974.9966603909378	417.53387490771996	24.518770981231143	6	26	16	23	6	0.18363046601009703	0.3372222463770218	0.31288736438359044	0.16625992322929065	
8110000	-9895.215904469876	-9256.406029882059	-638.8098745878186	-9256.406029882059	312.9407715752741	3.948197023475385	1.4048754365144397E-4	0.4732359486073627	1.375830583212385E-4	5.632028497368827E-9	0.5310338081405664	-595.8567219727004	13645.172468495339	661.3592286782232	1285.7703083461702	1154.561633417521	32.967803854985966	5	33	6	28	5	0.17090024394809197	0.3372222463770218	0.3256175864455955	0.16625992322929065	
8120000	-9901.458984067152	-9253.489841021636	-647.9691430455173	-9253.489841021636	341.35363911100086	3.948197023475385	1.1672500551295249E-4	0.42854809418630346	1.2034917996711925E-4	2.8528034988854632E-9	0.44344277511467883	-604.0351322110463	17125.295071110246	881.5025631379349	2051.5948267809854	1087.7549487558033	4.639401930675647	8	16	17	30	6	0.17090024394809197	0.35649209983843194	0.3063477329841854	0.16625992322929065	
8130000	-9910.394575988184	-9266.682731378369	-643.7118446098156	-9266.682731378369	287.4094337243866	4.000728837294918	1.514494630160765E-4	0.3871511144354596	1.4373471416914154E-4	3.161610274329013E-9	0.38765438751212694	-602.564535938194	12916.889878652173	1173.6001809946008	1214.9578714615932	615.9838910545421	1.6363239225238244	7	10	29	27	4	0.1796576111916105	0.3299434170684817	0.32413904851061714	0.16625992322929065	
8140000	-9898.403042938446	-9266.590702836533	-631.8123401019134	-9266.590702836533	260.81935868948915	3.7780792973938255	1.7501481646543172E-4	0.4515639264783769	1.6046460192021772E-4	5.149476226021137E-9	0.4407979916003948	-590.4060780692504	9112.85457521266	779.0061139852461	1590.8483878525115	637.1102330374193	1.0664496215978545	8	15	17	33	4	0.1777843480396967	0.32375123982162013	0.32413904851061714	0.17432536362806603	
8150000	-9845.304878399053	-9251.15612565766	-594.1487527413925	-9251.15612565766	168.3162759373784	3.7780792973938255	2.462827953674768E-4	0.510866306036323	2.4080154999345897E-4	1.6710071885635354E-8	0.5247054380091865	-557.7625077917369	3936.5493189082686	839.1223548237359	447.3074791069112	219.13262574080105	0.4453527758083759	14	15	40	3	5	0.19457121088091534	0.3168773391066235	0.30735218566939854	0.18119926434306266	
8160000	-9905.327948878545	-9267.205636761233	-638.1223121173119	-9267.205636761233	226.76705468882867	4.03426517754484	1.892316661570523E-4	0.5096652324852021	1.8706126359358376E-4	1.075229199804635E-8	0.535919716048366	-600.0581016905985	3865.661925829938	1156.7938722108931	867.2444438536731	325.69083231920973	23.44701673056791	12	27	32	1	5	0.17145997055572332	0.33826113839513433	0.30735218566939854	0.18292670537974387	
8170000	-9884.544030785568	-9270.636095198432	-613.9079355871369	-9270.636095198432	198.79140534905866	3.3703337519619785	2.2409157590763256E-4	0.38014853740199234	2.1715686410463345E-4	9.377530653315404E-9	0.44159822058410797	-576.2175558137925	8056.221303604127	884.2817585029237	398.7392596543527	315.8622116669088	21.007290341703616	14	22	34	1	6	0.17145997055572332	0.3417386769712767	0.30735218566939854	0.17944916680360148	
8180000	-9887.910017099384	-9271.600223189944	-616.3097939094403	-9271.600223189944	226.47186327289145	3.8624143488180254	1.8558643748544846E-4	0.42205019922625214	1.8724067552942445E-4	6.577062918646304E-9	0.4277524864599209	-580.1369529590737	7090.361363028301	725.656940128685	534.3689488829993	80.67635045659082	9.556249032845958	11	49	10	4	3	0.1661928028439215	0.3417386769712767	0.31261935338120034	0.17944916680360148	
8190000	-9884.323266432713	-9265.967029650863	-618.3562367818506	-9265.967029650863	226.8259688962087	3.8624143488180254	1.9283462151757573E-4	0.47999720151059083	1.81760173246198E-4	7.22501551897549E-9	0.4572152186332983	-582.0066948870389	8598.286181582313	730.2358125411755	562.0188912597029	49.40718232119392	8.862527605463827	6	61	5	1	4	0.19037487142886242	0.3417386769712767	0.28936508689332485	0.17852136470653607	
8200000	-9860.052010457228	-9260.044629739983	-600.0073807172453	-9260.044629739983	201.83790150141763	3.893635075865044	2.318131540507913E-4	0.5460567974951829	2.085349487856737E-4	1.2354183380869868E-8	0.5188135949537064	-565.2139680407766	15348.114588553284	673.3512367440123	21.227254417204417	27.90700531518635	19.6224626617381	5	64	1	3	4	0.19037487142886242	0.3417386769712767	0.28936508689332485	0.17852136470653607	
8210000	-9881.531139234175	-9265.221457265916	-616.3096819682587	-9265.221457265916	224.71009314452664	3.893635075865044	1.9250144035790634E-4	0.5332944363028284	1.7278576600560704E-4	9.181476372222518E-9	0.5358244285436902	-576.3860825700309	9977.971446580705	735.8797982207731	1513.6254790341097	129.3367047293511	3.042218823465203	5	59	5	4	4	0.19037487142886242	0.3417386769712767	0.28936508689332485	0.17852136470653607	
8220000	-9892.902677971342	-9276.424643154376	-616.4780348169662	-9276.424643154376	240.38823396940467	3.714606298325251	1.7296968142186436E-4	0.47339796824306624	1.641858288434777E-4	6.4606855762630256E-9	0.4780352024318524	-581.5132657385394	29511.0259850753	864.5880778767232	31.146101246673187	22.894822017722618	0.787262487185329	5	63	1	6	2	0.19037487142886242	0.3417386769712767	0.3069194856621109	0.16096696593774998	
8230000	-9934.055645770331	-9285.670229227842	-648.3854165424898	-9285.670229227842	314.00030039606844	3.9161289362664395	1.2618864161790933E-4	0.38699855787085674	1.253749157364915E-4	3.1552805105409545E-9	0.4405003331323726	-609.7094851977894	17985.815822202425	1408.520264602315	1531.836398311017	16.023468831223873	9.421759851021278	6	56	7	7	1	0.1893994946308842	0.3279490640300432	0.3078948624600891	0.17475657887898347	
8240000	-9939.252305377371	-9275.172690707788	-664.0796146695833	-9275.172690707788	395.9904693990888	3.7708669649493944	9.36592191872645E-5	0.48668549160105434	9.747770899669167E-5	2.4767570459021745E-9	0.5044092319225217	-624.6490528833341	15109.644005237893	1950.555688660173	1133.9616254383604	67.41341812210213	21.273239642930278	10	42	16	2	7	0.1893994946308842	0.3259530883780207	0.30989083811211166	0.17475657887898347	
8250000	-9887.455661432969	-9251.818285123614	-635.6373763093549	-9251.818285123614	249.11002378209096	3.734607729511376	1.4964659116816872E-4	0.5111378068771122	1.7023291663121785E-4	8.284403192674873E-9	0.545253035011163	-594.2091561945355	14692.14420572711	1244.746027300881	959.5533149259975	586.511258221978	29.45405728617557	6	14	23	27	7	0.1920266617509286	0.3259530883780207	0.30989083811211166	0.17212941175893906	
8260000	-9969.304932217172	-9268.633715327933	-700.67121688924	-9268.633715327933	522.6290461671239	3.9602949049940706	7.227847988031294E-5	0.43616412022891643	7.686676346352019E-5	1.241430170736319E-9	0.4627480918616248	-653.7296920753556	15810.298619365936	19638.273165750903	2052.8091873220724	1983.7588435481975	60.882244268216745	4	7	25	35	6	0.1920266617509286	0.3259530883780207	0.30989083811211166	0.17212941175893906	
8270000	-9934.336219153614	-9280.589251404832	-653.7469677487818	-9280.589251404832	265.8654479802168	3.625449814005326	1.5663383252139746E-4	0.40595822029605505	1.402970799396328E-4	3.542949541941271E-9	0.4129756154804197	-608.2183420948961	17795.5552018142	17151.054337423375	2800.382320111876	941.3840626449837	19.32947595809942	1	4	10	55	7	0.19902789145501068	0.3259530883780207	0.3028896084080296	0.17212941175893906	
8280000	-9878.462120204736	-9255.94028655119	-622.5218336535476	-9255.94028655119	229.09173731960283	4.054089331995484	1.7724337336245613E-4	0.45216912119219166	1.6996369914598243E-4	6.355369118791941E-9	0.4598190627716138	-579.3762309500736	13635.139493420096	3647.876416270994	278.2593117783352	822.7481954154927	14.270470867120736	7	3	9	50	8	0.18032579371081783	0.3257989839328718	0.3116124190727072	0.18226280328360317	
8290000	-9864.995084463724	-9267.606845690105	-597.3882387736193	-9267.606845690105	186.28228544615092	4.054089331995484	1.9804901984432402E-4	0.38544646584868014	2.0668840140521547E-4	6.431949871645488E-9	0.3872781011230905	-555.4633511255911	24257.56404826361	881.7262583470543	381.94535815186623	736.4771346550368	7.0596998703954545	7	5	9	48	8	0.1888120917166112	0.3257989839328718	0.3031261210669138	0.18226280328360317	
8300000	-9915.467433906811	-9261.224097810406	-654.2433360964051	-9261.224097810406	292.4074240029248	3.3510964544073802	1.2632877512455876E-4	0.43962278217516265	1.3404902895351723E-4	3.940560648989012E-9	0.4872995485976205	-612.8464569312258	16232.401823179058	1439.8643794484656	1139.7639541384165	561.982097641107	11.941937844114953	9	10	35	17	6	0.1888120917166112	0.3333052622735018	0.3031261210669138	0.17475652494297314	
8310000	-9911.116634891745	-9276.828867564484	-634.287767327261	-9276.828867564484	253.66090717216795	3.4710918467479233	1.5461382991248694E-4	0.40821992604841306	1.612534459952674E-4	6.413027069275381E-9	0.4961929323319157	-592.9035078091072	12869.811816478206	1514.1485796198765	1258.1728774150897	713.3486561432685	13.608217963792088	8	4	27	30	8	0.1888120917166112	0.3333052622735018	0.31071440152160723	0.1671682444882797	
8320000	-9949.28540878481	-9278.075314609021	-671.2100941757892	-9278.075314609021	385.4832502028761	3.4710918467479233	9.260900417961425E-5	0.43042333819290163	9.794620377330132E-5	2.1424491208259353E-9	0.4796668530001201	-625.589977287292	23817.334907594293	4739.52468124243	1164.3888287145003	2136.625025137134	35.55470679396437	9	8	47	5	8	0.1849409074827777	0.3265417846489898	0.3145855857554407	0.1739317221127917	
8330000	-9967.330830485313	-9271.32308861019	-696.0077418751227	-9271.32308861019	601.9797230158553	4.038521463858936	6.169348411099705E-5	0.4886633591762894	6.143847189713151E-5	1.0185989174684943E-9	0.505392548056633	-645.5778960044704	39053.39874523286	73354.83248500137	2509.008747106451	1546.4853531429953	16.860913605912703	1	6	45	17	8	0.1865580137456246	0.33505323895133904	0.30445702519024453	0.1739317221127917	
8340000	-9957.652050535473	-9272.72156817411	-684.9304823613617	-9272.72156817411	537.4564010739977	3.812396983445704	6.740398050942523E-5	0.47893889376998505	7.072999818459224E-5	1.4893836184602894E-9	0.5488357948982554	-636.5585456838605	9426.46339087964	34224.87246766658	1580.2471628811113	1526.3596367361126	39.00075315542648	1	8	42	18	8	0.1865580137456246	0.3465578478003937	0.30445702519024453	0.16242711326373704	
8350000	-10026.455130459624	-9279.418256170175	-747.0368742894507	-9279.418256170175	1047.6579051769252	3.812396983445704	3.697276645989523E-5	0.45310977824208815	3.69394688328562E-5	2.831342162496238E-10	0.4560101050811605	-694.5850178685789	61609.972012822436	82857.494921343	2700.7206152918443	3561.35582913399	439.1843915122979	3	5	49	12	8	0.19213020051789936	0.3326821200866628	0.3033597810241554	0.17182789837128237	
8360000	-9986.569413315643	-9269.087744756434	-717.4816685592084	-9269.087744756434	731.8793950250769	3.9289743042927006	5.220817131041215E-5	0.4334660364330001	5.2532027766908765E-5	5.988292220393151E-10	0.4675562985074634	-669.5959263444154	150212.95178652566	51919.085579392966	1672.3311875595964	75.15047865642937	66.74462071111671	2	6	61	1	7	0.19213020051789936	0.3315898109998673	0.3044520901109509	0.17182789837128237	
8370000	-9991.545724583068	-9266.036359621648	-725.5093649614192	-9266.036359621648	747.372257451484	3.72911601301164	5.2672485730094126E-5	0.4538789296538405	5.3326813971292865E-5	5.695771901274353E-10	0.4511278453517099	-677.127685400643	82280.50273841561	79549.04695858808	2405.1524104211944	210.31772579782447	20.195237729986676	9	1	59	4	4	0.19213020051789936	0.3308808201082504	0.31806912308880403	0.15891985628504618	
8380000	-10073.150248999546	-9275.28138712874	-797.8688618708062	-9275.28138712874	1727.757567508045	3.72911601301164	2.087674072117177E-5	0.48696256097808893	2.1424597834499485E-5	1.1686854208886606E-10	0.5140210279865572	-742.0052626110939	259179.5526470863	123340.5813335317	9142.184991231708	5608.859017799681	155.70521695999827	4	1	46	19	7	0.19411005370091985	0.33090121224441194	0.2900696371921592	0.18491909686250896	
8390000	-10049.422276372376	-9263.651596294309	-785.7706800780675	-9263.651596294309	1483.9820050977953	3.72911601301164	2.4497946672750708E-5	0.5290072724932431	2.5672915281867984E-5	1.729467180589282E-10	0.5212250673871843	-731.3079323780723	169432.15061057423	108516.86954549036	5557.944828490999	4031.1486541801255	126.47076322994305	2	5	45	19	6	0.19411005370091985	0.33090121224441194	0.2900696371921592	0.18491909686250896	
8400000	-10062.688477191747	-9251.06130467599	-811.6271725157558	-9251.06130467599	2495.106292712684	3.8497611155143803	1.4650256652516018E-5	0.4676828415473876	1.5689090060447162E-5	5.0466896636626465E-11	0.4623947021226838	-759.7893800925626	108076.69708890027	3820.8610838268523	7804.375614078006	4890.947963585084	50.60471634511726	7	6	31	28	5	0.19951332548150577	0.3238546644829152	0.29494602904380957	0.1816859809917693	
8410000	-9998.03232910697	-9272.45701563445	-725.5753134725203	-9272.45701563445	822.4973999638327	3.8497611155143803	4.45911755592884E-5	0.5266206458455658	4.58785229165196E-5	6.63107888017598E-10	0.5637204838800904	-678.7836027145163	45820.01718731067	6883.0937607639435	2510.8840681270126	1290.247848940584	32.624255856635756	8	1	48	15	5	0.19951332548150577	0.3243343538986675	0.28870803341671697	0.18744428720310966	
8420000	-9994.301939002802	-9269.412732624942	-724.8892063778595	-9269.412732624942	828.83976047754	3.908828609206888	4.996230749815279E-5	0.6367920397760823	4.6117123765913167E-5	7.478785385466077E-10	0.5963630992495915	-677.3156729176559	36800.54231109545	7418.899977882712	3683.6357602921607	1679.5498294246902	6.344412645901189	10	2	37	22	6	0.18632597665209907	0.35160731834143316	0.30189538224612367	0.160171322760344	
8430000	-9904.857608282518	-9266.776017526845	-638.0815907556735	-9266.776017526845	250.65621954910898	3.908828609206888	1.4723527139889105E-4	0.558567523937871	1.4419710311678238E-4	5.894563451234789E-9	0.5569978594617894	-594.8240601500376	15454.062974514463	927.5643836262335	1697.9841740368145	841.0521719091597	1.4110064397691462	8	6	28	29	6	0.188028404050229	0.34767138146001453	0.3053737153041049	0.1589264991856515	
8440000	-10017.706867926483	-9272.575074414035	-745.1317935124478	-9272.575074414035	932.3402373689629	3.591620199605214	3.876898643009353E-5	0.479455152826256	4.001603904864353E-5	4.068341974069084E-10	0.5020257758398879	-692.8351986018422	103094.70446676685	81053.66124890177	5785.893262128561	2380.5691837029776	11.533936630204021	5	2	32	32	6	0.188028404050229	0.3430070657028206	0.3053737153041049	0.16359081494284544	
8450000	-10037.3940605189	-9255.260771332414	-782.1332891864853	-9255.260771332414	1264.5834869921202	3.591620199605214	2.9975506637280408E-5	0.43706142679987425	3.158363759912439E-5	2.4753939710764457E-10	0.5126083250865077	-730.6475344747477	51467.12494998343	42691.41755177172	15954.370162462465	2985.683991140423	47.918875740557546	1	9	28	33	6	0.1934039507860086	0.32466687963854335	0.30397314919891455	0.1779560203765334	
8460000	-10099.760846422008	-9270.286215881091	-829.4746305409163	-9270.286215881091	2283.1818266283167	3.591620199605214	1.8648971136890443E-5	0.44552495620276183	1.690239374503297E-5	8.888592054091669E-11	0.5343823692803367	-775.229673894735	111654.39271841051	71699.65183204245	16928.993533218767	6319.591067826621	41.051539304096266	10	3	23	35	6	0.18255267493853522	0.33847959817947826	0.30397314919891455	0.1749945776830719	
8470000	-10045.990600323868	-9270.515805302906	-775.474795020963	-9270.515805302906	1254.4409763279434	3.591620199605214	2.955410779834763E-5	0.410353822604546	2.9103787214859297E-5	1.6465590156462918E-10	0.4358440058762511	-725.4033192015993	62911.71141777394	30936.319169598482	9687.26584196683	1810.1079689425417	34.74664027250463	2	9	30	30	6	0.18428120364003997	0.33847959817947826	0.3107607576080399	0.16647844057244177	
8480000	-10015.581659195917	-9274.342355274532	-741.2393039213864	-9274.342355274532	816.6396700723759	3.9658797470506193	4.748175716440358E-5	0.4203101516816413	4.4923815077189224E-5	3.896072245025236E-10	0.43334333570641115	-693.1174680809152	15996.708457306306	29638.183178469557	6035.099781107899	1514.0034839573254	46.01397054940138	3	5	33	30	6	0.18428120364003997	0.3310938396124229	0.31611887163256736	0.16850608511496967	
8490000	-10029.138696126396	-9271.745863988042	-757.3928321383528	-9271.745863988042	990.6112009722115	3.417958121955984	4.067244225025049E-5	0.4922126631898355	3.836736446390142E-5	3.0699347277394594E-10	0.45228567915839935	-704.3240632927333	36340.1620185341	109172.0291798034	9062.58439414854	2399.437043588353	89.33487625034459	3	5	26	37	6	0.18688483567759331	0.32804218273301955	0.31351523959501404	0.171557741994373	
8500000	-9961.31627762431	-9259.859091597154	-701.4571860271559	-9259.859091597154	531.6968967115662	3.5064087020934167	7.825059131301399E-5	0.42507739873662537	7.761725595262945E-5	9.99334224619046E-10	0.4109200586357819	-655.7435805547301	22307.12317944107	12983.227632980108	2636.9785677128707	1211.034515638992	32.71992389137537	3	7	27	34	6	0.18688483567759331	0.32804218273301955	0.31351523959501404	0.171557741994373	
8510000	-9997.878400206	-9257.3225838836	-740.5558163223988	-9257.3225838836	844.8745259602312	3.8377838573236316	3.895377251110909E-5	0.45896679850800587	4.19990321412319E-5	3.9984078670240767E-10	0.4971654887277092	-690.9141489321637	32642.062356779636	33096.64476632126	5241.645367194438	2864.059813094766	11.862023046965364	1	9	34	27	6	0.18073853318413513	0.3341884852264777	0.31351523959501404	0.171557741994373	
8520000	-9945.109207266809	-9270.848190006574	-674.2610172602342	-9270.848190006574	385.8923269392636	3.7535986588075043	8.576251061459424E-5	0.413550024714066	9.042936919448531E-5	1.4850934005606702E-9	0.4364260333545109	-630.2020482329309	12844.100569984697	1978.840650818802	4618.343858971274	631.1244133583103	19.454064230751346	8	17	13	33	6	0.18073853318413513	0.3341884852264777	0.31351523959501404	0.171557741994373	
8530000	-9897.601519088461	-9274.738415533531	-622.8631035549298	-9274.738415533531	243.62014394271247	3.7535986588075043	1.446335338424071E-4	0.4207765452173565	1.492342835655103E-4	4.230963934063288E-9	0.4395963961289605	-581.2593445195863	14492.897885437109	1214.382768559889	1685.7593116452902	457.99122643339336	2.228737925254004	7	22	14	28	6	0.18073853318413513	0.3446274776045919	0.30307624721689985	0.171557741994373	
8540000	-9880.477644130344	-9264.56417600102	-615.9134681293231	-9264.56417600102	213.84268814438764	3.4102168363194054	1.5562815531703305E-4	0.4164673516431191	1.6216566437069691E-4	4.104394822607312E-9	0.4052878568363155	-575.0445503396381	8944.830043365046	1358.4198192258768	1742.2610072623336	561.8251054564836	0.7662920474957803	11	20	15	25	6	0.18719037757609852	0.3446274776045919	0.30333341940442415	0.16484872541488527	
8550000	-9836.763148287511	-9268.544406959516	-568.2187413279946	-9268.544406959516	125.3481796831238	3.3754475020555836	3.4501731087188865E-4	0.4863550960523804	3.180198814804508E-4	3.231274030847759E-8	0.5392197363099079	-530.4514037178103	5436.686088276687	707.0400259447391	812.9598656869847	258.8310768528326	0.46563593189028074	6	27	9	29	6	0.18719037757609852	0.3446274776045919	0.30333341940442415	0.16484872541488527	
8560000	-9880.89389367687	-9270.819055522188	-610.0748381546823	-9270.819055522188	206.10202551750342	3.712113222620162	1.956307366981316E-4	0.458718769707804	1.811860067434387E-4	1.0642507069661594E-8	0.5658991530404366	-571.7973839052964	5748.107078909463	944.8677886977732	457.3646691511506	469.44636451550736	0.9055629991006686	12	31	12	16	6	0.18719037757609852	0.3347346692665568	0.31322622774245923	0.16484872541488527	
8570000	-9868.19735474304	-9285.72447076465	-582.4728839783909	-9285.72447076465	137.9495832611049	3.9436882706217946	3.112116448804391E-4	0.49185353022000555	2.8445589373196205E-4	2.6968987655670212E-8	0.5544132067612147	-545.1580399164241	4398.800212976574	398.6590343742162	334.3071518014618	449.49246967219364	1.1917861777949974	15	40	8	8	6	0.18719037757609852	0.3347346692665568	0.31322622774245923	0.16484872541488527	
8580000	-9864.37315243908	-9264.358455104602	-600.0146973344774	-9264.358455104602	166.04869375725033	4.057828570458411	2.3197031561829833E-4	0.5654278797263039	2.1909862169923905E-4	1.970100497927009E-8	0.6092793683190247	-561.4413205393464	4421.483699890895	1573.3444099040996	600.0452062345282	396.0052212856939	1.5628080666087816	11	8	23	29	6	0.20095197000339693	0.3374176210089517	0.29678168357276596	0.16484872541488527	
8590000	-9883.766255490687	-9280.66945655294	-603.0967989377482	-9280.66945655294	150.89812976587336	3.7159407515179605	2.8090897999442666E-4	0.48085219820427744	2.67674029103821E-4	1.9921555894530712E-8	0.522906847494948	-563.4013973576266	3981.787199759074	2841.310140438039	1029.9347950495387	564.2934833181	15.458245265795199	6	5	19	41	6	0.19754836655814456	0.3374176210089517	0.30018528701801833	0.16484872541488527	
8600000	-9854.058000596418	-9252.265200417763	-601.7928001786557	-9252.265200417763	179.5738276481717	4.267824383546784	2.284052681991387E-4	0.6146094714461349	2.2446681046943534E-4	2.1423970185910815E-8	0.666187435482509	-560.4956003322628	2707.1021341879455	5691.835254395024	1258.0968192876028	456.3705521656744	9.291365148229353	6	2	25	37	7	0.19202623115913134	0.3429397564079649	0.2984607799748859	0.16657323245801772	
8610000	-9881.517964627163	-9270.284032463496	-611.233932163666	-9270.284032463496	188.96364898612148	3.5047250378726647	2.3502633714886703E-4	0.5087872127195139	2.1766213273525736E-4	1.1759550082721416E-8	0.4896127221602971	-571.2163816407452	4601.422226745753	4123.151837281848	741.9268631647091	479.52734536516726	24.123672037209015	8	3	30	29	7	0.19202623115913134	0.32552549043022194	0.3158750459526289	0.16657323245801772	
8620000	-9924.434804176452	-9257.352557761204	-667.0822464152487	-9257.352557761204	360.7033971255468	3.9724843077381227	1.2052109309784911E-4	0.606805553406342	1.151172915172594E-4	3.8978585156191775E-9	0.5441022900528147	-621.8116253490241	11448.804121507	13305.087229741974	2600.3586414064243	855.4731276377114	19.77900978345562	5	5	35	26	6	0.18161457456401464	0.32552549043022194	0.3158750459526289	0.17698488905313442	
8630000	-9962.569884383462	-9249.814578159687	-712.7553062237743	-9249.814578159687	685.2395912091885	3.7537954599351	6.28698109561205E-5	0.5909870591293079	5.655336788439302E-5	1.0654099793106046E-9	0.5665900367322325	-663.9732959971348	68937.20508805715	14920.339515350397	2707.6300258497954	1554.694814318454	44.92896606298051	7	1	37	26	6	0.18161457456401464	0.32882712794701924	0.31931972735583386	0.17023857013313215	
8640000	-9924.564797113202	-9257.122657223335	-667.4421398898667	-9257.122657223335	395.7625133329581	3.756033315989577	1.0837262089339118E-4	0.49612625596853877	9.858424638819651E-5	2.330492542718537E-9	0.4659615364476544	-624.229216368136	22268.210651700476	3017.4977862591177	1155.5114511119245	757.5456330937229	11.323621616883742	12	4	53	2	6	0.19654800377927822	0.31093364454599776	0.31931972735583386	0.17319862431889002	
8650000	-9876.970319331125	-9264.183270371987	-612.7870489591396	-9264.183270371987	202.88532550177842	3.7978600594438907	2.0998681899253861E-4	0.4597503074413694	1.9990887040512975E-4	7.275554394416903E-9	0.4372205575676363	-570.1693250329722	15564.447555951521	1532.5989456170164	541.1345517089377	1100.293048541718	5.519495086453625	6	1	59	5	6	0.17976241051449593	0.329290997944986	0.3177479672216279	0.17319862431889002	
8660000	-9884.967576969651	-9268.339925394162	-616.6276515754889	-9268.339925394162	184.908748354277	4.0061512468472875	2.497769825637092E-4	0.4652022673816744	2.3048241661193774E-4	1.1592014929155632E-8	0.46293301338708714	-577.0822287978972	4106.5639983354085	2780.771281246518	540.3296564497803	601.8199876387473	12.5039551629055	11	6	43	10	7	0.17976241051449593	0.34064599289688097	0.3177479672216279	0.16184362936699506	
8670000	-9866.850124696963	-9260.695892987447	-606.1542317095161	-9260.695892987447	166.65340274249036	3.9905704930050576	2.662440310890225E-4	0.5935191129274896	2.4573153152796466E-4	2.3516582563483818E-8	0.5938887097368475	-565.9331131579671	5157.427444153538	915.4014354194089	1396.29978438205	522.2452642888734	4.925329570575111	14	7	12	38	6	0.17976241051449593	0.34064599289688097	0.3177479672216279	0.16184362936699506	
8680000	-9899.529259123421	-9254.373361823413	-645.1558973000077	-9254.373361823413	277.80451092461686	3.9357453441394594	1.5857088452947654E-4	0.5505153066336463	1.4909668457219592E-4	7.666713515489367E-9	0.5687479467337212	-601.5782462517388	14453.369648410857	5561.250954463552	1248.132843500527	878.2344074525546	18.95659237985285	10	2	29	30	6	0.18288424062960834	0.3364949712651558	0.3045835117615007	0.17603727634373498	
8690000	-9953.063962322858	-9264.013177503162	-689.0507848196954	-9264.013177503162	442.6780643727806	4.101304211489385	9.186996442082683E-5	0.4673383644729982	9.196790063957565E-5	2.1008441856980853E-9	0.4985892818228471	-644.193854907531	30643.900852440787	6157.198908881157	1553.5494329241028	852.780777358337	50.2735565853056	8	22	13	27	7	0.18288424062960834	0.3364949712651558	0.3045835117615007	0.17603727634373498	
8700000	-9898.082698993978	-9258.615906584702	-639.4667924092754	-9258.615906584702	277.0111904673905	3.8541509026984095	1.5290126459674528E-4	0.395986372436704	1.5281082660822568E-4	3.9484262942463925E-9	0.4163956032786743	-597.4954174291423	6049.885186991174	3633.6923928629553	567.1962317503713	1199.3918285533034	99.94085938261017	7	15	44	3	8	0.18109287362989418	0.33081301205280916	0.3120568379735615	0.17603727634373498	
8710000	-9910.24924898735	-9263.172659697373	-647.0765892899768	-9263.172659697373	309.0476788505287	4.154735329627068	1.390392977255666E-4	0.5392936741054297	1.3167135886452217E-4	5.677159903164781E-9	0.5537956818818301	-602.4447954054127	14088.220806877069	2455.6639542918615	805.0586326488536	1912.1857031763489	21.361950704444155	12	8	45	6	6	0.18109287362989418	0.33081301205280916	0.3120568379735615	0.17603727634373498	
8720000	-9910.769424124945	-9267.812182474661	-642.9572416502828	-9267.812182474661	341.72398629340904	4.112502247109945	1.2170240790349621E-4	0.48821590148960636	1.1185610043596551E-4	3.187974225206236E-9	0.4962925015656247	-604.3060266901131	18173.851434896318	2048.0384080914714	680.8450389806969	29.814554751088895	18.257115546814976	9	22	40	1	5	0.18109287362989418	0.33081301205280916	0.3120568379735615	0.17603727634373498	
8730000	-9917.498177410467	-9283.893847679106	-633.6043297313607	-9283.893847679106	273.963047939853	3.828177502148987	1.6580785322073947E-4	0.48032892249044346	1.58370927522117E-4	6.689788948860476E-9	0.5094454277629378	-596.6211997329885	7534.782639889589	1511.3585529412233	436.2255428237632	100.03296920509484	13.12912980320998	11	22	39	2	3	0.18109287362989418	0.3337221607444196	0.3120568379735615	0.17312812765212454	
8740000	-9921.966247377739	-9273.647912595074	-648.318334782666	-9273.647912595074	288.29510257216344	3.7482644652396173	1.397956563918733E-4	0.5158642342285293	1.32606672057155E-4	4.579287324045237E-9	0.511132108867634	-609.7955759953466	22811.64966255741	1944.0518772653888	898.4699622914544	7.199300862373389	8.462133021265183	12	15	44	3	3	0.18797631874184298	0.34198673501491456	0.30517339286161266	0.1648635533816296	
8750000	-9926.687703514648	-9270.587198753612	-656.1005047610356	-9270.587198753612	354.166824935646	3.7482644652396173	1.0541707599018215E-4	0.4157045774763321	1.0493077934064576E-4	1.6228518624781815E-9	0.3993009722401958	-617.0665899792797	16631.175479506215	4106.52593403319	726.0960204792143	12.407589969438247	21.28726885006576	7	21	43	3	3	0.18797631874184298	0.3505165278058067	0.29966076463080155	0.16184638882154856	
8760000	-9920.876544409455	-9279.459897989353	-641.4166464201029	-9279.459897989353	281.170418189807	3.536838377021389	1.540162223059645E-4	0.44262322338308635	1.5108111153470073E-4	4.113532289862316E-9	0.4408082842989722	-601.3195781669041	14653.397703295206	2097.7524354026723	479.09240444985414	331.892897627538	59.441821710545604	7	27	35	2	6	0.17981784596485154	0.33731713680403247	0.307819237407793	0.1750457798233228	
8770000	-9919.438192976151	-9262.446158201974	-656.9920347741771	-9262.446158201974	262.9589624797105	3.5426747657288784	1.292765839707474E-4	0.47786767306805034	1.3479142282811328E-4	3.9219010428296165E-9	0.4815276758188043	-617.9517970757918	5734.730101845113	1856.7257830027916	716.7240462881316	445.25651068235805	12.348390918731369	18	20	12	21	6	0.17981784596485154	0.3377731703410063	0.307819237407793	0.174589746286349	
8780000	-9953.37795420311	-9279.164575643723	-674.2133785593867	-9279.164575643723	439.81826160010655	3.6210761373200073	1.2043083974245843E-4	0.4895589304875006	1.166005848394234E-4	3.1172240577722806E-9	0.47386096220392626	-632.0651397168217	6708.012629433022	1370.8160382346075	2659.2384095777315	737.5720653940069	111.90200067888622	20	12	8	29	8	0.17981784596485154	0.3377731703410063	0.307819237407793	0.174589746286349	
8790000	-9870.997408665717	-9259.070867484	-611.9265411817165	-9259.070867484	190.9254045061836	3.619604070583513	2.3142722182082983E-4	0.4383383096286703	2.2923180290239275E-4	9.949287640970573E-9	0.4407624875777903	-575.6410391277509	3976.8671782246547	832.7781680935708	177.47977901840267	282.05962740517174	27.21753725056503	11	29	13	18	6	0.17981784596485154	0.3377731703410063	0.31494590954570784	0.16746307414843414	
8800000	-9915.719354715155	-9262.099708331427	-653.6196463837283	-9262.099708331427	372.41571962796286	3.4577892290309413	1.2422300325667398E-4	0.43824977863669573	1.1905591875485392E-4	2.455943476884653E-9	0.41052674203592604	-609.6228580658236	14095.974512891667	2655.809442358372	107.43684217992372	596.1136352886177	94.82693183912326	6	36	10	19	6	0.17791964026171062	0.34441370599985766	0.3102035795899974	0.16746307414843414	
8810000	-9878.547137159272	-9254.043716308604	-624.5034208506675	-9254.043716308604	337.2511416537116	3.5398013633094685	2.0426355796802686E-4	0.4949412568010033	1.9022340974769983E-4	1.0988450268474122E-8	0.51795645800894	-585.031761845274	10145.414677492205	1118.7031882448862	148.03243290799216	360.32495686835847	75.00354169814463	7	35	14	15	6	0.19336454509268783	0.32685433229247307	0.3102035795899974	0.1695775430248415	
8820000	-9958.508785020356	-9259.358760337695	-699.1500246826613	-9259.358760337695	507.8750353957766	3.5398013633094685	8.052234026748257E-5	0.4360684060647932	7.524498654389853E-5	1.198564572168042E-9	0.43561157916840043	-655.4258642226893	12894.249071764109	5094.51690816167	423.8950443517722	1099.5217812782887	125.84421295162075	6	37	21	6	7	0.1952225227279485	0.32685433229247307	0.30233740947837384	0.1755857355012044	
8830000	-9885.18863967579	-9252.962045998875	-632.2265936769152	-9252.962045998875	267.1421684632111	3.566114794929777	1.4571277527767945E-4	0.4426703722365666	1.5329377715159808E-4	4.660106146544768E-9	0.45708997077342584	-589.5071637573251	9196.715394368122	2136.952920679657	275.53899250798827	1047.025407752125	12.686990303019298	7	35	23	4	8	0.19401174780954808	0.3280651072108735	0.30233740947837384	0.1755857355012044	
8840000	-9923.215334231349	-9261.97779752767	-661.2375367036792	-9261.97779752767	353.68403670642283	3.8341374740594807	9.629663020099114E-5	0.4933153340815075	1.0248445576246979E-4	2.1102472585916415E-9	0.48172252846264985	-617.1942194860775	15779.098354580537	2021.5206136279141	582.6952611454209	1539.3826519320614	17.38693963030749	8	34	22	5	8	0.18462771993322544	0.33744913508719615	0.3074673195915149	0.1704558253880633	
8850000	-9949.933531171719	-9256.249017201048	-693.6845139706719	-9256.249017201048	470.6219629198289	3.5109914149446335	6.806376377188054E-5	0.478630703116118	7.297154320489452E-5	1.299307467854305E-9	0.5220398141208388	-646.4000333663278	78320.23956717386	3368.2466697873356	1177.7999627951888	1774.502175802483	14.182914370751961	5	37	19	9	7	0.1883703715023821	0.3272903474422291	0.3132103310725453	0.17112894998284325	
8860000	-9929.856059618418	-9265.952364670065	-663.9036949483528	-9265.952364670065	365.79701005217856	3.621906923014191	9.05550658812233E-5	0.5043971127069053	9.167222069207033E-5	1.917183341709385E-9	0.4983432340695299	-621.7239804853548	14563.563527760985	2884.647140093555	731.0037117107534	764.0099392520654	13.00202596431988	8	30	12	19	8	0.18433557416832266	0.3139891640124436	0.3132103310725453	0.1884649307466882	
8870000	-9945.041718047281	-9250.892140120914	-694.1495779263677	-9250.892140120914	476.8252994563153	3.618197590711606	6.513421068437707E-5	0.6136062239572857	7.071446757783435E-5	1.8262065865458083E-9	0.6335048626217006	-648.8694925566366	26179.313696937686	3236.3363406628728	985.7196416513489	1507.4943871825383	22.609001559398948	7	36	24	4	6	0.18090219748960265	0.3139891640124436	0.3166437077512653	0.1884649307466882	
8880000	-9891.738607938536	-9268.467750872653	-623.2708570658832	-9268.467750872653	210.02146472357765	3.5525316448758213	1.5389383593408912E-4	0.469760891642361	1.6180464148729195E-4	5.623197099245364E-9	0.4625150923488041	-589.5116177841626	4138.7879858462575	1245.8225400034028	682.9710282323747	4.220741697991879	4.247677169192732	7	37	25	4	4	0.1858123775480304	0.34150088331043027	0.3117335276928376	0.16095321144870148	
8890000	-9908.336422467353	-9261.005601013641	-647.3308214537122	-9261.005601013641	242.8877869904997	3.8488688145598124	1.2014052155983449E-4	0.47723572212477877	1.2874632474376097E-4	3.443162699246567E-9	0.4921251424230483	-608.2352541986567	9128.446121753695	2085.2929823659497	713.0430563062799	233.01169237504436	6.2780782726155095	8	34	26	3	6	0.1858123775480304	0.34150088331043027	0.3117335276928376	0.16095321144870148	
8900000	-9975.282765952299	-9254.307434891987	-720.9753310603119	-9254.307434891987	650.3427388669691	3.854279847489411	5.5877248063964315E-5	0.42646614842534053	6.0223307509847145E-5	7.705641834545039E-10	0.4751116364579997	-679.2131440196484	25877.772070030627	4684.584770665015	958.4895761330347	77.14390066098318	94.41395528784233	11	31	29	3	3	0.1858123775480304	0.34150088331043027	0.3117335276928376	0.16095321144870148	
8910000	-10056.408548264084	-9273.814134700286	-782.5944135637989	-9273.814134700286	1225.986754836956	3.8754091137691016	2.8574813516945057E-5	0.484018811495769	3.1994207203215745E-5	2.2662824534198173E-10	0.4805746917952438	-734.9674182132342	47317.576269862824	11609.302787769411	2607.873939703648	853.4240012848558	872.914147535024	9	32	29	2	5	0.18116717440813548	0.3207412070242193	0.3163787308327325	0.18171288773491245	
8920000	-10049.82166883614	-9256.112218239023	-793.7094505971176	-9256.112218239023	1479.538601498808	3.6779454692468523	2.2454769530951225E-5	0.47737460046396735	2.297120993711319E-5	1.2261312754284212E-10	0.5014516226947898	-746.9741688416444	53553.44692927926	9916.907347735178	2790.9054880876233	748.4878073133317	190.0832868673165	7	34	30	1	5	0.18116717440813548	0.3207412070242193	0.3163787308327325	0.18171288773491245	
8930000	-10059.129510372455	-9251.996347366006	-807.1331630064482	-9251.996347366006	1998.5251158024164	3.6779454692468523	1.5782969406892954E-5	0.48032754034152547	1.604949675573214E-5	6.522663647858995E-11	0.5158895047897064	-755.454298835411	148337.99520125898	11210.179686734646	4068.042907707483	4570.183308406763	62.19818907904203	9	38	12	10	8	0.18116717440813548	0.3391615289589507	0.2979584088980011	0.18171288773491245	
8940000	-10026.152940208547	-9272.205501233446	-753.9474389751007	-9272.205501233446	955.6839629178847	3.3908843658360004	3.383746725603948E-5	0.4280480837640142	3.3312119532713414E-5	2.434128852264859E-10	0.4694592140514481	-703.802502983544	157296.05397648507	4013.015327413879	5502.834697700935	1888.6191239337159	147.39445461920673	7	27	5	30	8	0.18116717440813548	0.32796891310330956	0.30915102475364226	0.18171288773491245	
8950000	-10064.698599994026	-9259.603396410195	-805.0952035838313	-9259.603396410195	1574.6892865092402	3.3908843658360004	1.9545742576758418E-5	0.5435490213723932	1.9246864815519427E-5	1.2401474821418122E-10	0.5643117018642788	-753.2226681058543	84915.0673160278	34337.3412385801	8371.810176239384	3629.829042424371	235.02852160353785	10	12	18	29	8	0.18227462611999365	0.3268614613914514	0.31979876590776346	0.17106514658079122	
8960000	-10040.39549715744	-9255.057713589056	-785.3377835683842	-9255.057713589056	1144.2466603510948	3.7337028499663183	2.98228768548843E-5	0.6058590269364406	2.8416587176484454E-5	3.4317194098628076E-10	0.6812765689049238	-733.7274459464294	52802.88664786921	54883.473053998176	6937.643357366634	2574.3455971722756	87.77167709106457	11	9	29	21	7	0.18227462611999365	0.34561222628176025	0.3060560199265497	0.16605712767169611	
8970000	-9977.989951845693	-9278.684243550191	-699.3057082955014	-9278.684243550191	429.1012872422077	3.7337028499663183	7.355036331876621E-5	0.36885195081497607	7.398869284568428E-5	9.505914529200571E-10	0.4207139356114223	-656.5876292995085	14629.043143053928	3933.0270278692915	2293.1953099708044	655.420666770711	44.61626054234671	19	1	25	24	8	0.18605853085242421	0.3218648240581122	0.31047734555401124	0.18159929953545206	
8980000	-9976.228325132903	-9278.490117858959	-697.7382072739437	-9278.490117858959	414.68907572170986	3.761661586550134	7.063378904037157E-5	0.5163632574749251	7.348463784177318E-5	1.7680100416850175E-9	0.5584103003957803	-652.9118267119927	24483.17129730448	3204.2920985529267	3505.066016802904	701.0297872512726	15.872121530072173	11	11	24	27	4	0.18605853085242421	0.3442285908455482	0.28811357876657523	0.18159929953545206	
8990000	-9980.300892359888	-9267.187115792009	-713.1137765678799	-9267.187115792009	647.6085493835482	3.641958169381508	5.6048968261133316E-5	0.41508588164953975	5.8363025515930857E-5	9.693523771929028E-10	0.5423832603321432	-665.9688048760183	8882.646711648951	29020.218746595707	3491.9506520642753	898.0736875918351	95.33610424350765	6	6	28	30	7	0.1962994631004233	0.3336522256457915	0.2986899439663319	0.171358367287453	
9000000	-9972.835180914763	-9263.564469092424	-709.2707118223383	-9263.564469092424	540.5601128583528	3.45900731489071	6.816709283888733E-5	0.3641493609553088	7.169518383720304E-5	8.349103972648721E-10	0.4208180195120718	-663.3674720131539	25620.275103647135	8428.571298610614	6626.997667953423	853.2034948782738	40.4205943574544	8	12	20	29	8	0.18612370212929616	0.34696950419497674	0.2955484263882738	0.171358367287453	
9010000	-10026.29646670822	-9263.399262763736	-762.8972039444841	-9263.399262763736	1044.0489540959697	4.200228118295708	3.444656007314574E-5	0.35220145196482067	3.616720771635553E-5	2.0923176870692116E-10	0.41078662146949163	-713.4945511718473	44566.57872401191	10538.911515017262	11287.792556550647	2603.7717621651436	218.99730999671687	9	12	21	27	8	0.18612370212929616	0.34696950419497674	0.2955484263882738	0.171358367287453	
9020000	-10069.673234612019	-9243.248616544353	-826.4246180676654	-9243.248616544353	2297.8477960014684	3.6477194507095723	1.7453697015520297E-5	0.518627739629593	1.837862722428204E-5	1.034221554981758E-10	0.5695345890538551	-771.6748392853984	131714.10047104183	5469.63511971632	18273.03902661779	5664.414086731481	377.9482566875746	13	10	13	34	7	0.1854753296646886	0.3476178766595843	0.2955484263882738	0.171358367287453	
9030000	-10117.636556069729	-9266.63532018901	-851.0012358807182	-9266.63532018901	2750.173823697022	3.6477194507095723	1.3517703937236963E-5	0.6717436840644465	1.415316933719801E-5	1.0629604837505343E-10	0.7219866624807098	-794.5707264440708	94243.2103635496	121386.84978518712	35781.92040327241	4698.535222930684	1364.090271957595	2	8	27	34	6	0.1854753296646886	0.3476178766595843	0.3116429628614397	0.15526383081428707	
9040000	-10168.898391999204	-9258.325787646238	-910.5726043529663	-9258.325787646238	6435.15174114913	3.4841940946794883	5.972618959989837E-6	0.5629349541360568	6.67038646893609E-6	1.207527814230158E-11	0.5464916832382889	-850.9430831541798	220439.31706884693	159345.50977484396	74654.64924347929	10988.559023630341	8003.710726788864	9	2	23	36	7	0.17925933456283347	0.3476178766595843	0.30407455334952066	0.16904823542806127	
9050000	-10093.582076309227	-9262.326091379588	-831.2559849296392	-9262.326091379588	2548.922329155874	3.746373709338945	1.6252991902087467E-5	0.4908901067094338	1.8090755192039598E-5	7.23123097397952E-11	0.5040837047058613	-778.1663094621646	91501.364216555	29898.486504224347	18184.310515465575	3126.8864451633804	2148.2784327558097	11	6	15	38	7	0.17925933456283347	0.3476178766595843	0.30407455334952066	0.16904823542806127	
9060000	-10033.157526303254	-9266.39568922179	-766.7618370814641	-9266.39568922179	1047.950973029123	3.474060378414075	3.626794121018005E-5	0.4389870707155405	3.807356864301667E-5	3.343745640427229E-10	0.4739906044738736	-720.4614446582833	33776.287987655924	5791.5346233226755	1473.6855235386745	2034.0037556489422	106.666404536067	17	23	4	28	5	0.19518963112003174	0.3375696795560921	0.30407455334952066	0.16316613597435525	
9070000	-9988.984748791918	-9275.290688061143	-713.6940607307749	-9275.290688061143	586.7151628679674	3.915562275307519	6.480179922283522E-5	0.4982930674505561	6.759267159921615E-5	9.850539253671187E-10	0.49646086484499913	-668.8361999323511	42362.01400197558	4011.1601333667963	639.8323696929896	867.8395529499742	42.75155865852794	8	33	2	29	5	0.19518963112003174	0.33066954699809076	0.30407455334952066	0.17006626853235657	
9080000	-10031.222119289641	-9260.718261006483	-770.5038582831579	-9260.718261006483	1371.5512174227001	3.4822220027425104	3.8393791258145265E-5	0.3809717355320643	3.749468776770344E-5	2.090750122196508E-10	0.38856956658183545	-720.123737886345	64649.727642192585	41557.92219773328	9652.281418584807	1780.4970908136156	138.46264129538346	7	4	23	38	5	0.18700009160877468	0.32483230824599485	0.310346253474129	0.17782134667110125	
9090000	-10022.401749212495	-9276.880453655278	-745.5212955572173	-9276.880453655278	996.0565545606976	3.7281269840557596	5.290458336364932E-5	0.40789997317329885	5.501787397075331E-5	5.975656075625007E-10	0.45426791569610814	-696.1850462058584	18695.61771104215	42474.657532213576	7745.906086713696	1294.9578688071251	372.30715491797565	2	7	28	33	7	0.18700009160877468	0.32483230824599485	0.311498006190914	0.17666959395431622	
9100000	-10035.526744462908	-9275.07122006465	-760.4555243982579	-9275.07122006465	1308.3118952857035	3.7281269840557596	4.11712613440737E-5	0.3190561884467654	4.077268467620445E-5	2.031119603085535E-10	0.34667073109097557	-713.4601156381682	21568.07055593608	11630.221874941753	7725.838317221567	1849.6805327688423	233.84030074294554	10	7	18	36	6	0.18970904189429807	0.3292262928591643	0.30439507129222115	0.17666959395431622	
9110000	-10062.90176165633	-9271.644386618258	-791.2573750380728	-9271.644386618258	1689.916178851997	3.7257202454448315	2.8247369267752653E-5	0.4043247377283524	2.6025640319638426E-5	9.115790099502012E-11	0.3640650042991611	-741.4388917292832	36819.64914701099	8457.29035098725	13845.489658129454	3158.929796727466	304.09556864530356	10	16	11	32	8	0.18970904189429807	0.3315876459593883	0.30439507129222115	0.1743082408540923	
9120000	-9921.375578069765	-9272.72429241912	-648.6512856506448	-9272.72429241912	341.7255823047182	3.7257202454448315	1.521564445805364E-4	0.3018058921687153	1.4023211916430685E-4	1.6062187273367251E-9	0.2901723135062435	-608.4869024380663	8291.607971852258	2898.7624446314353	1106.5671935386108	513.1935577103774	72.58939995501386	6	28	3	32	8	0.18970904189429807	0.3315876459593883	0.30439507129222115	0.1743082408540923	
9130000	-9968.261069474715	-9283.276721080832	-684.9843483938814	-9283.276721080832	417.5236854767213	3.723810917455216	1.102560984598382E-4	0.3976563580304763	1.0543311754845997E-4	1.546672376211503E-9	0.3722928537938292	-640.9716921235422	8115.105565501486	7365.6247783794615	7542.670929667646	455.6647865821669	57.17035823974589	10	8	18	36	5	0.1914853949652904	0.3315876459593883	0.30439507129222115	0.17253188778309997	
9140000	-9926.782473660496	-9258.589254535336	-668.193219125159	-9258.589254535336	383.71522601617346	3.723810917455216	1.2069317305937823E-4	0.43994139227906004	1.185115523759807E-4	2.865279260746151E-9	0.4682322519098254	-625.357971584946	7817.813668176819	1526.4970720486301	3709.5973591632396	590.148436728391	57.803679273206725	9	6	22	33	7	0.18981816066692017	0.3315876459593883	0.3060623055905914	0.17253188778309997	
9150000	-9895.829674772798	-9264.250172030097	-631.5795027427015	-9264.250172030097	228.92106455206385	3.5290260164406395	1.840172926493182E-4	0.3935151740103129	1.8873659071770785E-4	4.869887209821853E-9	0.3895617828881237	-589.8985936437697	12783.074570562672	3079.0501564126557	2142.508332259327	405.02764747649667	32.064328124646316	6	3	31	29	8	0.18981816066692017	0.3315876459593883	0.3060623055905914	0.17253188778309997	
9160000	-9899.20933199116	-9261.478272984621	-637.7310590065392	-9261.478272984621	248.762783549538	3.5213839125034574	1.8702301089445537E-4	0.4483972773734184	1.9006972589969716E-4	6.785306313705549E-9	0.43645690788508995	-596.5976531086025	7184.137570817355	5546.294177532119	1275.9308491912877	454.96251717665524	28.89127980541569	9	3	33	26	6	0.19161800628749823	0.3315876459593883	0.3204444849136282	0.1563498628394851	
9170000	-9923.42888092306	-9262.11762080554	-661.3112601175192	-9262.11762080554	296.56580778202925	3.5213839125034574	1.3514888184916167E-4	0.38708753494457765	1.3961884009872202E-4	3.1231159596461814E-9	0.40544523850341346	-621.3221907830381	6916.507924717132	2831.5124281786366	1356.5447213503128	405.56251220631526	48.879641226513094	21	5	25	21	5	0.18467158321378405	0.3315876459593883	0.3204444849136282	0.16329628591319928	
9180000	-9936.952082056687	-9280.791971503295	-656.1601105533914	-9280.791971503295	330.8034132639922	3.4895483589872636	1.3975461977651658E-4	0.4342711613603208	1.480541267650961E-4	5.028302425807797E-9	0.49450116978451264	-614.7518068154475	7033.817647371102	6159.065813387907	1692.7461825814207	317.6207288612942	138.2911900739291	12	2	36	21	6	0.16718172061422018	0.34453636516963904	0.30720089604965495	0.18108101816648564	
9190000	-9932.237843013641	-9257.801989911575	-674.4358531020656	-9257.801989911575	410.7816478927153	3.812809289224702	9.81290589489315E-5	0.4655198713082144	1.0343845612441334E-4	2.45560182623254E-9	0.4896527097903446	-632.3525540888792	18919.104850160136	1754.3731968675447	1106.691785158607	538.8403115914969	103.6308241860231	9	25	13	22	8	0.16718172061422018	0.34243910487804485	0.30720089604965495	0.18317827845807982
[truncated: 11,145,905 more chars]
