# Supplementary material for: Dissemination of Mycobacterium abscessus via global transmission networks
Source: Nat Microbiol. 2021 Sep 20;6(10):1279–88. doi: 10.1038/s41564-021-00963-3 (PMC8478660; doi:10.1038/s41564-021-00963-3)
Supplement: Source Data Extended Data Fig. 8 — Ancestor data and substitution rate distributions for Extended Data Fig. 8. [file 41564_2021_963_MOESM14_ESM.zip › figureS8/DCC7.log]

#
#model:
#
#<?xml version="1.0" encoding="UTF-8" standalone="no"?><input id="posterior" spec="beast.core.util.CompoundDistribution">
#    <distribution id="prior" spec="beast.core.util.CompoundDistribution">
#        <distribution id="BayesianSkyline.t:cluster11" spec="beast.evolution.tree.coalescent.BayesianSkyline">
#            <parameter dimension="5" id="bPopSizes.t:cluster11" lower="0.0" name="popSizes" upper="380000.0">380.0</parameter>
#            <groupSizes dimension="5" id="bGroupSizes.t:cluster11" spec="beast.core.parameter.IntegerParameter">1</groupSizes>
#            <treeIntervals id="BSPTreeIntervals.t:cluster11" spec="beast.evolution.tree.coalescent.TreeIntervals">
#                <tree id="Tree.t:cluster11">
#                    <trait id="dateTrait.t:cluster11" spec="beast.evolution.tree.TraitSet" traitname="date">
#                SRR7800504_NorthAmerica_USA_2016.15027322404=2016.15027322404,
#SRR7800726_NorthAmerica_USA_2016.15300546448=2016.15300546448,
#SRR7800723_NorthAmerica_USA_2016.27868852459=2016.27868852459,
#10702_1#25_NorthAmerica_USA_2006.02191780822=2006.02191780822,
#SRR7800508_NorthAmerica_USA_2016.08743169399=2016.08743169399,
#SRR7800729_NorthAmerica_USA_2016.06830601093=2016.06830601093,
#10660_1#23_NorthAmerica_USA_2008.70491803279=2008.70491803279,
#SRR7800424_NorthAmerica_USA_2016.87431693989=2016.87431693989,
#10660_1#21_NorthAmerica_USA_2011.12054794521=2011.12054794521,
#10702_1#17_NorthAmerica_USA_2005.60821917808=2005.60821917808,
#10660_1#34_NorthAmerica_USA_2007.81369863014=2007.81369863014,
#10625_4#84_Europe_UK_2012.16666666667=2012.16666666667,
#10702_1#40_NorthAmerica_USA_2007.14246575342=2007.14246575342,
#SRR7800510_NorthAmerica_USA_2015.88493150685=2015.88493150685,
#JRMD01_Europe_France_2002.5=2002.5,
#10702_1#71_NorthAmerica_USA_2010.64657534247=2010.64657534247,
#SRR7800425_NorthAmerica_USA_2016.68579234973=2016.68579234973,
#SRR7800416_NorthAmerica_USA_2016.22131147541=2016.22131147541,
#ERR3198446_Europe_UK_2014.74246575342=2014.74246575342,
#SRR7800724_NorthAmerica_USA_2015.13150684931=2015.13150684931,
#SRR7800420_NorthAmerica_USA_2016.34153005464=2016.34153005464,
#10702_1#88_NorthAmerica_USA_2011.8=2011.8                
#                                    <taxa id="TaxonSet.cluster11" spec="beast.evolution.alignment.TaxonSet">
#                        </taxa>
#                    </trait>
#                    <taxonset idref="TaxonSet.cluster11"/>
#                </tree>
#            </treeIntervals>
#        </distribution>
#        <distribution id="MarkovChainedPopSizes.t:cluster11" jeffreys="true" parameter="@bPopSizes.t:cluster11" spec="beast.math.distributions.MarkovChainDistribution"/>
#        <prior id="KappaPrior.s:cluster11" name="distribution">
#            <parameter id="kappa.s:cluster11" lower="0.0" name="x">2.0</parameter>
#            <LogNormal id="LogNormalDistributionModel.0" name="distr">
#                <parameter estimate="false" id="RealParameter.1" name="M">1.0</parameter>
#                <parameter estimate="false" id="RealParameter.2" name="S">1.25</parameter>
#            </LogNormal>
#        </prior>
#        <prior id="MeanRatePrior.c:cluster11" name="distribution">
#            <parameter id="ucldMean.c:cluster11" name="x">0.0019</parameter>
#            <Uniform id="Uniform.3" lower="0.001" name="distr" upper="0.0028"/>
#        </prior>
#        <prior id="ucldStdevPrior.c:cluster11" name="distribution">
#            <parameter id="ucldStdev.c:cluster11" lower="0.0" name="x">0.1</parameter>
#            <Gamma id="Gamma.0" name="distr">
#                <parameter estimate="false" id="RealParameter.4" name="alpha">0.5396</parameter>
#                <parameter estimate="false" id="RealParameter.5" name="beta">0.3819</parameter>
#            </Gamma>
#        </prior>
#    </distribution>
#    <distribution id="likelihood" spec="beast.core.util.CompoundDistribution" useThreads="true">
#        <distribution data="@cluster11" id="treeLikelihood.cluster11" spec="beast.evolution.likelihood.ThreadedTreeLikelihood" tree="@Tree.t:cluster11">
#            <siteModel id="SiteModel.s:cluster11" spec="beast.evolution.sitemodel.SiteModel">
#                <parameter estimate="false" id="mutationRate.s:cluster11" name="mutationRate">1.0</parameter>
#                <parameter estimate="false" id="gammaShape.s:cluster11" name="shape">1.0</parameter>
#                <parameter estimate="false" id="proportionInvariant.s:cluster11" lower="0.0" name="proportionInvariant" upper="1.0">0.0</parameter>
#                <substModel id="hky.s:cluster11" kappa="@kappa.s:cluster11" spec="beast.evolution.substitutionmodel.HKY">
#                    <frequencies id="estimatedFreqs.s:cluster11" spec="beast.evolution.substitutionmodel.Frequencies">
#                        <parameter dimension="4" id="freqParameter.s:cluster11" lower="0.0" name="frequencies" upper="1.0">0.25</parameter>
#                    </frequencies>
#                </substModel>
#            </siteModel>
#            <branchRateModel clock.rate="@ucldMean.c:cluster11" id="RelaxedClock.c:cluster11" spec="beast.evolution.branchratemodel.UCRelaxedClockModel" tree="@Tree.t:cluster11">
#                <LogNormal S="@ucldStdev.c:cluster11" id="LogNormalDistributionModel.c:cluster11" meanInRealSpace="true" name="distr">
#                    <parameter estimate="false" id="RealParameter.3" lower="0.0" name="M" upper="1.0">1.0</parameter>
#                </LogNormal>
#                <rateCategories dimension="42" id="rateCategories.c:cluster11" spec="beast.core.parameter.IntegerParameter">1</rateCategories>
#            </branchRateModel>
#        </distribution>
#    </distribution>
#</input>
#
Sample	posterior	likelihood	prior	treeLikelihood	TreeHeight	kappa	ucldMean	ucldStdev	rate.mean	rate.variance	rate.coefficientOfVariation	BayesianSkyline	bPopSizes.1	bPopSizes.2	bPopSizes.3	bPopSizes.4	bPopSizes.5	bGroupSizes.1	bGroupSizes.2	bGroupSizes.3	bGroupSizes.4	bGroupSizes.5	freqParameter.1	freqParameter.2	freqParameter.3	freqParameter.4	
0	-2852.224935205524	-2712.273402708088	-139.95153249743632	-2712.273402708088	64.58969989822737	3.5059052300672318	0.0014273299176830116	0.41745556527165945	0.0014350879346314998	3.176579978542642E-7	0.40878784535201035	-118.97527551002872	336.6683311565815	292.45117767415996	44.7828172098074	6.467212731052346	0.3744762426669003	7	5	2	6	1	0.16680914552614845	0.32497492909946213	0.32741615789999257	0.18079976747439516	
100000	-2855.5973464245103	-2725.5565142126597	-130.04083221185067	-2725.5565142126597	44.427063047007344	4.8804499442217155	0.0018752037520477815	0.4240850314653542	0.002161190035099539	9.233345969388814E-7	0.44738399616090113	-106.23347907732116	216.1841703085192	361.0862468568314	201.70623514245577	3.7140482180711585	4.042283760034557	10	2	1	2	6	0.17408374855556438	0.3516319062758316	0.3177033571606019	0.15658098800800047	
200000	-2845.853141965109	-2711.0006624939824	-134.85247947112668	-2711.0006624939824	53.25781066324402	3.554304696906593	0.0018353642819429886	0.40534753453148215	0.0019040704393743749	8.082465571641272E-7	0.45048783106791823	-112.77520970033024	375.0240963938533	54.37631939049029	18.93814871838375	31.222183746553533	30.139012393637753	11	1	5	2	2	0.17851607230904515	0.3033725399052304	0.34589765525584804	0.17221373252987465	
300000	-2864.435259451816	-2717.158936377341	-147.27632307447513	-2717.158936377341	69.31950944678509	3.6890859467361667	0.0015357903222962155	0.3729916917968548	0.0015178418839626217	4.1726798199278393E-7	0.41966884436733315	-119.68727195955596	144.62139696709548	645.8676715871815	132.38007553084316	60.62241142830674	23.77547788402483	3	7	1	2	8	0.15299487444506155	0.32953025932723395	0.3392332952998951	0.17824157092780754	
400000	-2841.1281121872976	-2710.5156032722634	-130.61250891503428	-2710.5156032722634	53.829884250657805	3.313665294453275	0.001815007132027312	0.3839276037323841	0.0017099522405718567	5.117532658415858E-7	0.4232158378404665	-105.5676174590337	208.13451802350514	328.5536152275132	382.9868990903967	24.021681591759663	1.530604889583448	4	4	2	9	2	0.16786270682808233	0.3126363420707477	0.3329536622620418	0.18654728883912633	
500000	-2874.5429166991034	-2710.9198283816854	-163.62308831741788	-2710.9198283816854	117.9000166415011	3.8514801004425254	0.0011474051877231155	0.9094676344189022	6.980476645132503E-4	9.489236496718877E-7	1.0735462375914009	-132.70781622537697	673.1624578311731	732.2155976971767	870.6509842460014	31.896290429619647	7.144988323400177	1	2	11	2	5	0.15419328922975406	0.32150145979612044	0.34428659172712295	0.1800186592470007	
600000	-2871.357337004317	-2723.0324092846754	-148.3249277196415	-2723.0324092846754	68.34230377201565	3.4782048766663114	0.0011520758593387618	0.5163381704319123	0.0013145888829583143	5.75549000542361E-7	0.6093936457381802	-119.99402834342244	326.6615415125735	763.2385025676637	373.0121162791506	54.17333876537692	6.314819844753521	1	8	2	6	4	0.1678061729844584	0.32901800159354816	0.3462530041122626	0.15692282130972915	
700000	-2838.3094483257023	-2713.9303770404626	-124.37907128523966	-2713.9303770404626	41.317801335667156	3.6030284331421694	0.0026463823356624766	0.5145512987879715	0.0022618661635548675	1.6517185507211577E-6	0.5130396484812366	-100.32074729470541	97.08379510318807	108.0533673278751	279.1165888328343	29.037965592582175	7.9718737755693745	1	3	7	1	9	0.15309672350337147	0.32163862525608194	0.3591708216257124	0.16609382961483254	
800000	-2861.1563150348366	-2721.739267478058	-139.41704755677833	-2721.739267478058	64.18102046404643	4.211474929712639	0.001881744976993456	0.6033117040329695	0.001799300962216128	8.735849932744209E-7	0.5452837836037254	-116.82625519430606	279.18786303944415	117.95220069383669	42.61399144693787	24.40712006029252	14.788185893119465	12	1	2	5	1	0.1741401572903981	0.3249900634869506	0.3286554014832748	0.17221437773937479	
900000	-2853.59595154449	-2714.9257133291662	-138.67023821532402	-2714.9257133291662	60.728975418275425	3.4714476476073712	0.0017131650165741062	0.47136514878928615	0.0018443015753282152	4.846941431120844E-7	0.3966225527054949	-117.12771879118255	393.0280441867821	79.23250089528648	49.71849127062582	12.654769771729468	9.38509910370896	11	1	5	2	2	0.1862916445815919	0.30341707042876354	0.35687423380042343	0.15341705118921936	
1000000	-2854.9930329626036	-2721.188989081773	-133.80404388083065	-2721.188989081773	57.75021271443546	3.983203551266025	0.001654004892778714	0.5585776218995958	0.0018210396277292366	4.70798842027325E-7	0.392168999807632	-112.04017462820241	296.93902843860127	94.89670554419834	14.898784931866178	27.332479840253953	2.165309635632076	10	1	3	5	2	0.1578556802053437	0.3088139414276312	0.35354261376469553	0.17978776460232776	
1100000	-2875.26169595616	-2719.619810497273	-155.64188545888683	-2719.619810497273	83.89329266553106	3.4512801702425597	0.0011340469352953534	0.2959976193889385	0.0010986994690492505	1.6350747802565488E-7	0.3579711264428603	-122.94021367399733	1992.080363850136	695.4614418751502	345.0172751966744	562.3441659185085	22.401684224127234	1	6	2	2	10	0.1984761538589194	0.322574376658914	0.31647185070856426	0.16247761877360048	
1200000	-2852.632601297642	-2718.691105872178	-133.94149542546387	-2718.691105872178	62.89550305599753	3.43138847054701	0.001730563218176185	0.4916837315858485	0.0016255072976129228	8.879563385944345E-7	0.5736274232185445	-113.42058464660154	357.31889815110975	48.26262575664445	17.566259422892074	20.280600073233256	7.013573103643467	10	4	2	3	2	0.1800159763898488	0.2927225222449897	0.34443047429350826	0.18283102707165125	
1300000	-2852.0291306494105	-2710.1639011938987	-141.86522945551164	-2710.1639011938987	69.00606596397334	3.853540505183663	0.0012431782546726646	0.6656182580960515	0.0011955839154897995	5.729597466839422E-7	0.5848615056344504	-119.31388750092542	565.4061202173659	189.13524027252956	50.35192675723815	3.638532760885876	3.6592293390379163	8	2	8	1	2	0.1610122882262341	0.3521687020376466	0.31940931002193834	0.16740969971417907	
1400000	-2865.1822705659692	-2712.001559539484	-153.18071102648543	-2712.001559539484	79.65170580429557	3.9434336435422304	0.0012252660231022322	0.2981494859294654	0.0013465726037078136	1.420923556741783E-7	0.3108952965955201	-127.60345993525127	410.4468629497317	389.6165552123198	71.87711032266428	56.16226715163178	51.57915135647589	8	1	1	6	5	0.1735761849531906	0.3254200796105426	0.32173040640693523	0.17927332902932977	
1500000	-2858.9839736471176	-2720.339602015049	-138.64437163206887	-2720.339602015049	56.61055412071081	3.8422798448819604	0.0015194997067657496	0.3888585469628991	0.0016134321915261195	4.083134099743324E-7	0.3936819481537826	-117.18886523529424	350.26279058915986	334.65215052229735	16.778681964458418	10.555846219230746	3.6397747420763533	4	8	4	3	2	0.1944881841744306	0.3257656313524895	0.33969289782536044	0.14005328664771757	
1600000	-2840.5710072346446	-2709.586554142107	-130.98445309253728	-2709.586554142107	47.88494603275569	3.316349062792905	0.0021744169233401537	0.5177784433316374	0.0021364289592498997	1.0063317861067203E-6	0.4885378389179791	-108.51444655067098	76.90909364726683	341.60622797842643	70.39297074801867	5.278388187174188	1.2951073106926598	4	5	8	3	1	0.18064486864882204	0.30662619936843105	0.3245183335796779	0.1882105984030672	
1700000	-2866.788735713214	-2712.0068016257505	-154.7819340874636	-2712.0068016257505	65.50870516148139	4.508069548000827	0.0018898278965036376	0.39814167312380383	0.0017630770536375471	7.962936482497462E-7	0.4804237084374144	-123.60064376563477	1480.268731595516	85.53089293003852	289.14554769699146	163.17065399100082	58.86153725812224	3	1	4	1	12	0.1753259777534538	0.3103847211139683	0.3513056445494655	0.1629836565831105	
1800000	-2872.843655428411	-2716.067814332222	-156.77584109618886	-2716.067814332222	94.01097029111163	3.6871430148165536	0.0010837423797815772	0.3080237644151297	0.0011784546722796842	1.6979608766867938E-7	0.3589838270196461	-130.09653864286824	498.45889796801475	139.27769455968115	157.75763634752386	157.72767099411422	60.87482411466404	9	4	4	1	3	0.18733941982067046	0.3409169441252128	0.2981618814141406	0.17358175463997425	
1900000	-2854.0715730078655	-2714.0740813595667	-139.99749164829868	-2714.0740813595667	67.34508593819692	3.520110778455924	0.0017022494731547873	0.45416449658699093	0.0015159375761062907	7.96167294852995E-7	0.5246111378141596	-114.1744873953836	2329.314665379991	494.26042994744336	16.44151250863256	10.03353393320107	12.49286670010781	2	10	1	6	2	0.20549203283950362	0.2963066862763354	0.3239023457326464	0.1742989351515126	
2000000	-2859.3584851800283	-2727.1324180654606	-132.22606711456766	-2727.1324180654606	54.9008552537909	3.2472117180394973	0.0016362755005115887	0.4920369036532286	0.0018094896276815184	7.396497199999089E-7	0.47222223437244226	-112.32305917788506	206.35355088434363	89.52537065265919	13.392997079073659	16.924614317014502	8.93396474413477	10	4	4	1	2	0.17596268582299276	0.3176331903539159	0.32838360129770755	0.17802052252538184	
2100000	-2833.9403979494296	-2709.0307938385417	-124.90960411088763	-2709.0307938385417	53.7824636084822	3.940870865803443	0.0017603904629217633	0.36968236399388466	0.0016268389521136265	3.521142753680488E-7	0.3673663186399347	-105.21813728943617	360.72266494263727	439.00356424746525	19.586459152205496	2.059842202524458	0.08253098802984345	8	3	8	1	1	0.18000588776863358	0.32534816284283063	0.31874701781416637	0.17589893157436756	
2200000	-2849.329344947814	-2710.8051750651152	-138.52416988269897	-2710.8051750651152	43.8204158721311	3.1398881029243597	0.002390940828445513	0.44150967374064903	0.0023428166528730887	1.0830194215203663E-6	0.4665333031435635	-113.86862999336553	464.9158559082293	365.35997063826204	58.42424878650888	46.50106060522238	4.2088338377445575	7	4	5	3	2	0.1886609107931261	0.32060876074503125	0.3229927602705342	0.1677375681913066	
2300000	-2849.884671811944	-2721.010597903536	-128.87407390840784	-2721.010597903536	41.97326788251259	3.528419928243949	0.0027351351164319796	0.501372726564742	0.002351214650047522	1.9089865580673417E-6	0.5153327129454811	-107.10307766558685	116.01444813064315	249.78082683921264	43.0203304376068	20.695894213244383	1.3751488805271157	2	5	9	3	2	0.1717814525670211	0.3170877307314726	0.335504778094837	0.1756260386066675	
2400000	-2862.511374893032	-2710.278029532196	-152.2333453608364	-2710.278029532196	66.41729137030744	4.557976724037714	0.0019787267194103396	0.7334292743378076	0.0019988779106215895	1.6809868497194695E-6	0.6893190634995132	-121.30134416300024	1380.8844105660628	693.1060242566678	329.77153173872637	66.23728091076885	38.31952395134734	2	2	6	8	3	0.16272877353663473	0.3324530282755718	0.3507706728400022	0.15404752534778957	
2500000	-2884.1267601048594	-2726.8081419815994	-157.31861812325974	-2726.8081419815994	68.50083722263973	3.825272709870234	0.0012374023281950463	0.32347951487521504	0.0013375200713332967	2.7900463975329667E-7	0.3833948992385252	-125.75539895606457	5152.578692000886	150.19832002110175	103.74224005151927	218.92908449602248	19.382281150028295	3	1	1	9	7	0.16451114885411025	0.31560922029034105	0.34218012576177453	0.1776995050937724	
2600000	-2862.4572502034507	-2718.077033750328	-144.38021645312278	-2718.077033750328	73.25024075187162	3.3656122319634085	0.0013632427908305538	0.3583600973256389	0.0015100235417294917	2.774363438906102E-7	0.3579427222794139	-116.2591462087378	968.087446810552	525.1097616056888	344.5990024732062	51.121279145372746	24.952873379190436	2	6	2	2	9	0.1769162134397638	0.3339737182094125	0.33604311017005	0.15306695818077184	
2700000	-2854.6442386768017	-2713.499752778226	-141.14448589857548	-2713.499752778226	68.76366971349096	3.377551534598505	0.00150487618902558	0.34383210053414304	0.001466575481842092	3.568487651626036E-7	0.39551621113266594	-116.47978385878851	355.9775266479971	191.10869389059835	9.956542648649288	26.87252767499687	62.957123700572005	7	4	4	4	2	0.164557507785208	0.32758796719305844	0.32049105644644027	0.1873634685752914	
2800000	-2858.737593405705	-2715.276110810556	-143.4614825951489	-2715.276110810556	78.1788908911015	4.334430165582837	0.0014441428923291717	0.4216689959600732	0.0014228795778797008	3.2441692341840743E-7	0.406019218328676	-119.65413981316146	454.52353088661863	185.3722713268914	43.77066295202314	38.78578741136902	13.014722612922801	7	5	5	1	3	0.1831197483342504	0.3480753196906613	0.30577993475508664	0.1630249972199998	
2900000	-2860.196459111387	-2713.39004649899	-146.80641261239677	-2713.39004649899	70.83926542849993	3.089179137397731	0.0013022207851396271	0.38231576010233637	0.0013560232130769754	4.2019807639943504E-7	0.47798408105627127	-122.87318789177426	694.4928801952536	234.0671655688657	158.2912723843242	11.497618474392052	3.520353427187341	8	7	2	2	2	0.16641672503385443	0.3003373957190095	0.35319658045492835	0.18004929879220574	
3000000	-2875.5333577717975	-2717.666312107226	-157.86704566457135	-2717.666312107226	108.52062179336107	4.333704250802905	0.001028258810569599	0.3770586250506603	0.0010476380326706809	1.102146900777217E-7	0.3341295007858755	-131.29576936323417	1085.7435050488384	482.9352813612166	137.15495477344442	31.850697487901694	6.142070854154203	6	1	10	3	1	0.16150142420369346	0.3083621527791735	0.3649833910498532	0.16515303196727776	
3100000	-2854.715359940514	-2711.240139211769	-143.47522072874526	-2711.240139211769	59.98366925510373	4.373246366139579	0.0017401992982523226	0.467382685181184	0.0016592758116446532	5.75883389312716E-7	0.4429667677386369	-119.32331546508044	134.62975254352264	412.78358170950105	13.022184662991215	9.65740653387935	23.446243264819614	3	7	3	7	1	0.17171558268405054	0.3082848226125382	0.34454773545432466	0.17545185924908435	
3200000	-2872.3965193923764	-2724.4884746209377	-147.90804477143845	-2724.4884746209377	63.32714326403778	4.369424288355075	0.001791771666353136	0.5169234159495986	0.001645450656053655	4.217546375969361E-7	0.40065055471340516	-121.62901373635862	454.33938332523763	366.4294687204289	134.30456484483094	64.4437541628652	1.3713765700766396	1	9	4	5	2	0.16531638929949194	0.2720772564648321	0.37758668638925674	0.18501966784641696	
3300000	-2852.546500031373	-2722.9278817791114	-129.61861825226157	-2722.9278817791114	50.74273760780719	4.341688995293937	0.0017310941129793627	0.4310188941574336	0.0016317669563340378	7.452021806429329E-7	0.4715739744075356	-104.86009444187769	596.8048848118174	667.3568280019335	45.45216989416246	18.640325726003145	0.9882037957174684	6	1	7	5	2	0.17662528148771642	0.3616646943619894	0.3104289628633645	0.15128106128692745	
3400000	-2847.474736927563	-2711.2905531314505	-136.18418379611242	-2711.2905531314505	50.56685635934811	3.3910789920652173	0.002075633658319309	0.36586280337620686	0.0020572185999920434	6.364516720909351E-7	0.39063391844899814	-113.2441497495221	581.325446460122	161.41204088074872	81.14670513570135	22.589695699799137	0.4527263982781608	7	6	3	3	2	0.1986356028476788	0.323299975676937	0.3217588201994761	0.1563056012759058	
3500000	-2845.931896380012	-2712.752769752671	-133.17912662734096	-2712.752769752671	40.77433110283086	3.5317362255881197	0.0022678610729683106	0.40444606780969694	0.002507274029295893	7.712584578053103E-7	0.3735866667758107	-109.0786826291535	72.22238294216774	119.68146775467378	173.37968892124957	134.41576492419313	12.315583692403727	1	2	7	2	9	0.1404550421297694	0.321005043694906	0.34863492881503294	0.18990498536028935	
3600000	-2857.823499483333	-2714.0323395087653	-143.79115997456756	-2714.0323395087653	83.52856709483113	4.520449571954815	0.0011829320061520457	0.42792846269329216	0.001063964224134857	2.6083962593610335E-7	0.45613512873459294	-113.78582780044982	1594.6436327828158	582.8857633884121	740.7526308953932	19.655701209982404	10.170988871927328	2	6	1	2	10	0.15169288940995065	0.3374807648459992	0.3476567792754366	0.16316956646861105	
3700000	-2855.84017288799	-2712.2862733074658	-143.55389958052427	-2712.2862733074658	81.8886121865076	3.821132432523939	0.0011018566028959654	0.44963225145844715	0.0011676830433660654	2.756483037454677E-7	0.45610546434799576	-119.187539235482	296.4046695942497	746.6912846481316	17.075042010648865	15.265096428190802	5.801121424960412	1	10	4	5	1	0.1885818070163287	0.31843873401051614	0.3056961627733151	0.1872832961998375	
3800000	-2847.3213959665104	-2712.059195343833	-135.26220062267743	-2712.059195343833	59.53520196024193	3.933897271270951	0.0015709107426818331	0.447672132874665	0.0016195901064473787	6.310663196687775E-7	0.49618704761680477	-112.3980121781769	472.79436154770013	370.7558316121128	26.734485791414652	13.781932969589981	4.598296770969333	2	7	9	2	1	0.16646095886934856	0.2880289118642702	0.3692283670696717	0.17628176219670696	
3900000	-2861.018062024307	-2721.5243342604895	-139.49372776381728	-2721.5243342604895	56.74060001030403	3.796360681540728	0.001441056086065844	0.5149091217276068	0.0016236797728869585	8.337745166815869E-7	0.5686558824817886	-115.01321741369942	585.3553792571686	399.8295485154205	69.38776128531913	19.464044277262175	3.624192101950963	3	6	5	4	3	0.14192532629951438	0.3004648692218934	0.3809903738899309	0.17661943058865873	
4000000	-2846.583956710491	-2716.8863183598532	-129.6976383506377	-2716.8863183598532	44.19004704693735	4.098707849483582	0.0024285177173806044	0.4024706694262539	0.0022367522199249965	5.335743764495375E-7	0.3257537769504406	-109.00734496972898	405.27255664230375	194.9762990177894	10.622483592939549	6.976264739023645	7.045986945958763	8	1	1	6	5	0.16009517843896579	0.3312579060575717	0.3236885460335549	0.18495836946990504	
4100000	-2862.290832799837	-2723.509507244772	-138.7813255550648	-2723.509507244772	60.80801678911584	3.2288486912075673	0.0014062981011313145	0.38412288773059566	0.0014888460961479221	5.173542024506995E-7	0.4680652907419312	-112.72924640531345	155.80794019921558	378.53184291267434	448.7901495426476	34.922124072829995	4.121713022290177	2	2	7	6	4	0.16507103945633161	0.32901436899156117	0.33712159301328815	0.1687929985388165	
4200000	-2853.8977958897326	-2718.638346172496	-135.25944971723686	-2718.638346172496	57.60242458140284	3.8595509850086946	0.001795906965216937	0.5742797882690956	0.0018666726107444995	1.7315461526604093E-6	0.7038710582434774	-112.56643113455989	441.7180055946066	19.86012484763011	26.07797605275233	35.297298776191546	19.315313028230115	10	4	1	3	3	0.1820293330384032	0.34110098066872907	0.33144389544031166	0.1454257908525535	
4300000	-2847.837105731489	-2721.2776138233166	-126.55949190817249	-2721.2776138233166	38.27055458890321	3.8036157578276946	0.0025870336212396464	0.5064464277457991	0.0025732486311315873	1.3790200286740985E-6	0.43523333122662733	-102.94393689773156	389.41306402425505	412.91897876556544	34.28164327795744	20.20994632433095	4.109693283962477	4	6	3	1	7	0.16658069541105777	0.3485843043844758	0.3160276918029655	0.16880730840149827	
4400000	-2855.1301337341806	-2718.182672918933	-136.94746081524787	-2718.182672918933	54.074585562544556	3.7241184421962985	0.002444087768085783	0.4490299729692204	0.0019820918540582482	7.396897935845621E-7	0.41425712069616005	-112.55230046188686	146.40126804431435	456.716205523797	73.68310369338629	13.327352251399937	13.224290400550322	3	3	10	1	4	0.1623153781484884	0.3298339614714369	0.3403051456869625	0.1675455146931095	
4500000	-2852.2942707482766	-2712.897068265929	-139.3972024823474	-2712.897068265929	55.17862269310063	3.9316457430381964	0.0021174055573266355	0.7181366134699523	0.0019424956041963512	9.139425803435369E-7	0.5001918046659918	-116.63649483182338	156.5729005746721	204.7264932756936	109.8249675398897	13.83905945428613	1.300217020353573	1	9	6	3	2	0.1889471024829882	0.3047383004340251	0.32400547260959955	0.1823091244733845	
4600000	-2859.687101149897	-2707.677961943587	-152.00913920631012	-2707.677961943587	103.49373705073796	3.948111027106656	0.001156456178206716	0.6081543214141608	9.989473596686812E-4	3.373768972342833E-7	0.5954349923756921	-120.47725085428614	360.9994052730319	1840.8897804872984	234.33237686694827	26.296851881380444	15.480997209577883	6	2	1	4	8	0.15998322072283938	0.34337089383308883	0.3237611355127288	0.17288474993134037	
4700000	-2863.9528170844374	-2713.638439900842	-150.31437718359538	-2713.638439900842	97.14415072173537	3.9293645104486496	0.0011096311981150173	0.5040693385355297	0.00116573653616583	3.0391669132579343E-7	0.4656895774566212	-124.15506092103004	130.99704684018272	431.70383147045834	116.10916171220505	0.15593617198174672	1.0388062546218706	2	13	2	2	2	0.15547691392129573	0.3111600384764324	0.35209696455930106	0.18126608304296818	
4800000	-2870.595838149649	-2722.764820528289	-147.83101762135976	-2722.764820528289	59.94064681573624	4.146122208070026	0.001443043211735051	0.472669596842446	0.0015999942052959866	4.889249624444834E-7	0.47252831314385557	-123.61119588914369	356.49785781682715	152.5696458073373	68.4565719868654	43.33837990808069	33.009829389272724	3	14	1	1	2	0.17205121158470782	0.3074305502953398	0.34855398021448214	0.1719642579054676	
4900000	-2858.8548248737616	-2711.7704358278856	-147.08438904587595	-2711.7704358278856	71.16079100914466	3.0867607272803808	0.0011236241723875196	0.5190083122460916	0.0012413641986271018	3.222103536404866E-7	0.5071760021999033	-120.3384458796566	299.2384303104828	353.39416680075493	340.23575459251936	23.538132680605752	30.23042963744516	6	1	3	9	2	0.17655305903262303	0.314748086640791	0.3443046942295727	0.16439416009701063	
5000000	-2836.9515388499212	-2709.518666842061	-127.43287200786017	-2709.518666842061	49.3486655089561	4.352899134018452	0.0018562073748830273	0.5734745646733228	0.0017803341657165127	1.1816330273968585E-6	0.598461370858457	-104.42397266376561	701.840786393397	318.46108598150374	18.745966437089443	6.3987793753225946	5.813385006282812	1	9	4	3	4	0.18233877846628765	0.3261167336869019	0.3275878623072703	0.16395662553953738	
5100000	-2849.482783463663	-2710.8859445397134	-138.59683892394952	-2710.8859445397134	62.957533466703914	4.1371089691821705	0.0013384203519267496	0.5468908796926167	0.001440278150870609	5.544674054555475E-7	0.578450003454805	-115.65837700958032	1063.9892662738996	231.02214367699406	3.0902332936143213	4.345149142343391	8.216057205244596	1	9	5	2	4	0.16922491964651684	0.3156726177944817	0.3423543286080949	0.1727481339509037	
5200000	-2870.1718249830055	-2724.4214625095556	-145.75036247345005	-2724.4214625095556	69.2889211591093	4.201704313608696	0.0014801680532085932	0.3865110308089315	0.0014372481518639564	3.393542890219655E-7	0.3877829654025997	-120.92562070556595	377.0334082323783	138.0589342955296	209.01966481159005	10.87823609277741	16.310685785609316	9	4	2	4	2	0.1866287505406608	0.3105788647390664	0.33879440764609875	0.16399797707417108	
5300000	-2844.2307304059323	-2719.843955561615	-124.38677484431709	-2719.843955561615	34.93558293874824	3.944557480737511	0.0023544259281260646	0.5995959616545752	0.002408348331286054	2.321679054687417E-6	0.599449770356386	-102.32080818453895	486.16469014545027	55.86425249244297	61.891285811332885	12.287956398500238	0.7662953388272278	9	1	2	6	3	0.16432494841368184	0.3438649624921241	0.3101089448875776	0.18170114420661354	
5400000	-2849.830848365922	-2711.558229289381	-138.2726190765411	-2711.558229289381	54.03876361805073	4.22018603204435	0.002273111692168061	0.5100767214150602	0.0017922978961121567	7.733254357421159E-7	0.4712152000937071	-116.29407922660246	222.06177816730226	308.46482281044257	21.27933833396841	15.258427135582071	2.3577452626660356	1	8	9	1	2	0.16186459284174987	0.2973503912357141	0.37444148900341645	0.1663435269191168	
5500000	-2856.1694272437917	-2716.399541670507	-139.76988557328488	-2716.399541670507	59.37910933211738	3.7958157888591346	0.0014830425962803811	0.45987059058866386	0.0016399835469395638	5.96431094045658E-7	0.5008637383376431	-115.59878441801065	388.8644513629728	578.3645425048098	46.74331620010287	14.467442020420979	6.844696026549131	2	7	5	6	1	0.1800570517272903	0.3108678724290107	0.3395141069600624	0.16956096888363387	
5600000	-2840.6331828032744	-2709.0647481687624	-131.5684346345118	-2709.0647481687624	55.93838956373226	3.755940103381458	0.0017616277324173136	0.3366653491919193	0.0017386528987920812	3.8155507888799765E-7	0.34882645883875046	-112.31733696283537	325.4252922582627	104.41640982719865	32.89565262524624	4.6851655342130165	3.177653324847099	8	4	6	1	2	0.1750412945950236	0.3166408969286923	0.3404697401620295	0.16784806831425186	
5700000	-2843.270728910697	-2712.715936666327	-130.55479224437002	-2712.715936666327	50.700630185636264	4.338834627099317	0.0020045834194667117	0.3389127851024415	0.0019048294265498187	6.252022387439898E-7	0.39577055240648384	-106.64723207403338	152.78503600362893	213.04073273120213	274.643413343341	11.998241765140055	11.190579246546289	2	1	9	6	3	0.1805249006629585	0.3383517723656088	0.30782661580061743	0.17329671117081263	
5800000	-2861.573986722466	-2709.96842215933	-151.60556456313606	-2709.96842215933	91.09675173747999	3.992914550548133	0.0011687407458386189	0.5970363742603519	0.0012249926128877354	4.2946761454434426E-7	0.5549364966416598	-125.97699130962368	286.2146507863041	379.0188459371306	73.8653618155798	46.12650677641315	24.98014393362519	3	8	6	2	2	0.18619423449461706	0.32318750412924135	0.3189806684574433	0.17163759291869565	
5900000	-2851.3051104039882	-2721.1036777697886	-130.20143263419945	-2721.1036777697886	46.823284387030036	4.750702922409546	0.0021648304516052918	0.4307731446350018	0.002080761801027318	7.702179695918283E-7	0.4421783018252748	-106.35081653322607	262.9815558339072	425.5607457799714	24.565566126435034	23.671959090590807	10.618256330585162	6	5	2	1	7	0.16923765968685894	0.2866930076903985	0.3670046689358158	0.17706466368692403	
6000000	-2856.524233863103	-2719.330973167891	-137.19326069521165	-2719.330973167891	61.03470473827295	3.9210735680905624	0.001590369184995386	0.4257292591910372	0.0016127905687168792	5.495151972975978E-7	0.46951573979563366	-114.15046312973989	810.8024734355972	103.44102133935705	34.88232729436131	24.719855342657194	3.5290764714258454	5	6	3	5	2	0.15079264229050482	0.32627236986024466	0.3545226618764394	0.16841232597280845	
6100000	-2863.4348822442294	-2712.570098445255	-150.86478379897414	-2712.570098445255	88.93467136830401	3.468065846661844	0.0010483093577632416	0.43691672537855375	0.0010528738869343688	2.979855371552667E-7	0.5132434343224035	-120.58794429629089	3457.7435627960767	845.9906366237656	72.63506566942462	84.76724694576394	16.125978208910247	1	8	1	1	10	0.17522348293522685	0.3366740975732649	0.32077958849298505	0.16732283099852044	
6200000	-2832.7892700291172	-2712.0005347601555	-120.78873526896162	-2712.0005347601555	46.20461065127725	4.446007912128954	0.0020104827632614086	0.3639481113529979	0.002003605017884045	6.373268312350805E-7	0.40396140503259503	-99.71540714709406	201.90188948002577	640.1358900435154	25.035715475344404	1.375904061138032	0.45947713140897173	4	4	10	2	1	0.17457383532334048	0.32685099221106184	0.34547422758744306	0.15310094487815187	
6300000	-2855.5312483854614	-2718.9253736524925	-136.60587473296872	-2718.9253736524925	70.80015411132536	3.153833434824207	0.001445630847539535	0.4251971475290056	0.0012768437078668217	4.1905888828199986E-7	0.4943775738349337	-115.3335398216587	590.7009084036781	84.01590811548704	36.94084309665946	10.897324886334196	5.749702462993422	10	1	1	2	7	0.17074926759158168	0.31643482257044053	0.34966946038874386	0.16314644944923118	
6400000	-2855.1015480141064	-2710.8082413821726	-144.29330663193394	-2710.8082413821726	75.95625312712147	3.885795832320514	0.0011811845128952534	0.41554720026166286	0.001215822369170713	2.2493988270024677E-7	0.3908459131741955	-120.87558657533992	435.76695096287733	78.14264790873636	25.542500630739625	47.71864362360098	25.859090543466383	10	2	5	1	3	0.16805402713853224	0.32064859503639753	0.3489186142772974	0.16237876354777012	
6500000	-2862.5522910258337	-2711.7184128532053	-150.83387817262837	-2711.7184128532053	82.73499548720449	3.7024353051285384	0.0014748772752510855	0.6895630706585938	0.001294421042628819	1.0908397326766084E-6	0.7523079200720023	-119.84309199074639	992.4836100608144	1231.3108787761144	223.34299847966267	117.66669760863262	20.48159140778681	4	4	1	3	9	0.16314096223648342	0.3335398396112452	0.3373292439016403	0.16598995425062835	
6600000	-2870.770754427568	-2721.8502834171118	-148.92047101045614	-2721.8502834171118	68.63639896501215	3.5480111463550097	0.0014578992175950337	0.39882523709724926	0.0014250043769861343	4.046666357081163E-7	0.42705572540908054	-120.1208188072013	318.4495166250892	344.66949123258473	291.2206404059205	349.09206649160063	22.176975373096727	7	1	2	1	10	0.16880662348747097	0.3208509077007415	0.34965238834715906	0.16069008046462596	
6700000	-2859.2949024032123	-2721.46100872885	-137.83389367436223	-2721.46100872885	48.94196160933015	3.351651433777024	0.0020852088355630257	0.4515327414405349	0.0020785095432167516	8.360835259895904E-7	0.4598095397723464	-112.44517933558042	173.65338556524938	665.4545919911438	36.443664749128736	29.019037195158166	2.5105116760749437	1	8	1	9	2	0.1843223777681897	0.29555611263731546	0.3650967946760395	0.1550247149184528	
6800000	-2843.527229496418	-2710.8102445603536	-132.7169849360643	-2710.8102445603536	56.66073308589193	3.7399179129232247	0.001790340298585263	0.34620776827397026	0.0018094467851664311	4.4807450446710955E-7	0.3637626245725707	-110.65455712526457	529.8048372268908	203.9504978971193	33.83469126528608	16.34350126268617	4.567813688303443	7	4	4	2	4	0.1711270474901371	0.3118793229177054	0.3396554363248858	0.17733819326726896	
6900000	-2839.4710928901914	-2711.700272966845	-127.77081992334614	-2711.700272966845	40.480769605688806	4.208841726943431	0.0027226194127148596	0.5571744909809739	0.002509229857725183	2.5400133159586104E-6	0.5511915315166049	-105.42929030903767	143.83192802652889	212.31901752562797	34.3039715132295	30.427653044640575	2.4880339615333105	6	6	3	3	3	0.18239371749373184	0.3041676197245627	0.32777341659599935	0.1856652461857036	
7000000	-2870.87627341143	-2722.686769418237	-148.18950399319291	-2722.686769418237	113.5319518818612	4.111033116576599	0.0012326498483044245	0.28590108695016464	0.0012800574137286408	1.2891684820625913E-7	0.27380265502540807	-123.60163764242733	667.4237594440872	403.01282862683274	30.61925624767584	34.97714891134716	11.961704842526649	3	7	9	1	1	0.1668538891477278	0.32102860140508216	0.35088141086881447	0.16123609857837304	
7100000	-2847.3925131984847	-2720.2881112631703	-127.10440193531444	-2720.2881112631703	62.736773447350664	3.817363893211053	0.0015975922180406139	0.44455559725714994	0.0017104871541001505	5.665215269416434E-7	0.4305478703122876	-103.68945695969339	900.4810059649659	487.483441870953	11.837060743424757	2.6504641206305637	6.403558785250306	4	8	1	5	3	0.1510776416333521	0.3451774554886807	0.33250431292602	0.1712405899519444	
7200000	-2860.2358260028805	-2710.4729210087157	-149.76290499416464	-2710.4729210087157	79.68211562604579	3.4994970884153456	0.0013667792876224294	0.39131714666332595	0.0013949180797406143	3.236757370400654E-7	0.41969287405489725	-124.49479670559958	247.57174100581634	376.7522885814528	148.9444844957962	41.51774920196306	29.92617259648957	6	5	1	2	7	0.17279296324883986	0.3312439815578556	0.3272313914785366	0.16873166371476508	
7300000	-2870.8268784933834	-2720.02542038165	-150.80145811173355	-2720.02542038165	71.37764769279454	4.1343511791242245	0.001331833034164714	0.6742551091027135	0.0013935410226442882	4.0897503649781253E-7	0.5135938246348666	-124.43968769998136	323.80678406868475	296.4468973231952	169.71485785275414	60.25454696744513	10.436220685450225	4	5	3	5	4	0.17008991211050353	0.32964480718109807	0.350455101653212	0.1498101790551835	
7400000	-2845.3180315258087	-2709.5363822740674	-135.7816492517413	-2709.5363822740674	56.18607301247906	3.2644065585099677	0.0017856291750946043	0.6139850399496192	0.0016808900683059006	7.892593430402225E-7	0.5290673922914078	-112.29212582616539	307.1132856093789	459.0926643506999	45.62738281218524	7.998188129917897	6.867413612367915	4	6	2	3	6	0.18176443666197095	0.3218539003705727	0.3218666178891756	0.17451504507827795	
7500000	-2874.692696130837	-2719.9309714366327	-154.76172469420413	-2719.9309714366327	88.40728399160598	3.6318869989544202	0.0011351615527271524	0.3552074394834198	0.0010716425311281372	1.7860958774174873E-7	0.405035298271251	-127.6144015478945	921.0709521280562	594.8180471564366	52.6514218536019	68.90869040277322	20.48263684058048	2	8	5	1	5	0.15762664220077727	0.33919377302061027	0.324183668669764	0.17899591610884574	
7600000	-2830.8045644543463	-2709.0751394251356	-121.72942502921052	-2709.0751394251356	42.35082993118509	4.058462444126061	0.0026639737995215163	0.5463105831541075	0.002253545284145265	1.8543650137390217E-6	0.5215132948862802	-94.67189152341125	172.8438832093164	562.8187177964943	272.477088785463	30.951579081507585	3.729237263991085	4	3	3	4	7	0.16400997235964826	0.338027902351225	0.3259643988552266	0.17199772643389735	
7700000	-2869.294578854833	-2720.5065710433387	-148.78800781149434	-2720.5065710433387	54.776348818572146	4.070152027828347	0.0017779281778281793	0.46992187493232024	0.0018810208851943247	6.474595859484219E-7	0.4292972425662887	-118.97923638320486	2090.486070643328	546.7125623652046	186.44170850755768	84.25979546070414	30.199074942301106	1	2	7	3	8	0.16602787260075277	0.3138379530984371	0.3467940271729051	0.17334014712790233	
7800000	-2891.58622378592	-2725.6644868858284	-165.9217369000918	-2725.6644868858284	133.60215331268083	4.397356503769507	0.0010068163920630784	0.41974027450034884	9.942141754839034E-4	1.2353738927643983E-7	0.3608927574077583	-136.81313487602802	665.1559236599343	1227.8592495502146	39.394299041210395	67.19786958915351	31.917872856624527	7	2	7	3	2	0.16463876208506514	0.32600044753478696	0.3539647050312625	0.15539608534888272	
7900000	-2862.503298217525	-2714.994499661606	-147.5087985559189	-2714.994499661606	59.784131647398326	3.92935849452074	0.001784641513049769	0.5453300351297119	0.001653234564725062	4.865547167803475E-7	0.4217333360382556	-118.94669199708378	321.2867283986683	588.5445610728142	542.4159805022875	49.03811370595877	12.043043550850129	3	7	2	6	3	0.14478255565015768	0.3260984822349562	0.3697167776699106	0.15940218444497278	
8000000	-2859.047799638016	-2720.7155421203547	-138.3322575176613	-2720.7155421203547	63.86997544346954	3.437381326558604	0.0015892508327078716	0.44121521309400563	0.0015196798858331758	4.770274735669491E-7	0.4639811347934821	-117.25180475618279	362.175391132474	115.16471615762337	34.213127108837604	16.73449706125115	4.411369635909202	8	4	7	1	1	0.19434179271772822	0.32324000882084897	0.31853985862478923	0.1638783398366307	
8100000	-2870.985156736227	-2713.7480252994005	-157.23713143682662	-2713.7480252994005	73.26937181068017	3.6252013494866544	0.0015435472271619628	0.4391751539668134	0.0015274856510617287	3.641079898062669E-7	0.39803098191581504	-130.08304818732825	229.83843695467857	195.22080744258017	56.27359643549635	197.51426518496496	30.625423280436113	8	4	1	6	2	0.2012232918731222	0.3197836151448629	0.308426577805747	0.17056651517626498	
8200000	-2873.751262644103	-2722.865463137358	-150.88579950674514	-2722.865463137358	76.3951609350781	3.501737331178547	0.0012775434873945838	0.38743803807301874	0.0014042062604849297	3.0529451326777365E-7	0.4174148584103056	-124.78727034381919	1194.9739321245513	265.5484145059788	72.19558418426651	34.38697612702372	31.112407558089775	9	3	1	5	3	0.17576528907442407	0.3168236747725381	0.36588813035588114	0.1415229057971539	
8300000	-2860.252222225288	-2719.413611533102	-140.83861069218574	-2719.413611533102	55.62134271459647	4.3316109664999916	0.0021983902534309014	0.6532981618077922	0.001987917768035586	1.7924119681993272E-6	0.6123788503317178	-112.84374739861914	1399.515352792073	140.8079770873902	178.54754762169955	16.58715919944759	20.79388507719861	4	4	5	5	3	0.17348497313935823	0.311957121333278	0.34544790377147644	0.1691100017558845	
8400000	-2856.000678471828	-2726.518287013827	-129.4823914580013	-2726.518287013827	52.4400661934472	3.4793052925057997	0.0021802200278909158	0.535097653667989	0.0019265591686827563	8.955097753341007E-7	0.45382311636670647	-106.59347311823895	108.151295432326	222.12480082975048	181.97143684333173	3.212749188338453	5.385612173969923	2	2	7	3	7	0.16650636211658837	0.3152479143935726	0.3324238074170161	0.18582191607282017	
8500000	-2879.2691402696287	-2715.670405473532	-163.5987347960969	-2715.670405473532	90.70613352530597	3.4026171424625953	0.0014234430583508425	0.4797270867949273	0.0013877049131840924	4.025117491077863E-7	0.4479603712318756	-132.33473109298117	1599.7386004409339	259.93908456040214	422.7702751426593	196.6155563347715	79.95260395971893	2	1	3	1	14	0.1640531177403369	0.3440792913783186	0.3056810833325653	0.18618650754877641	
8600000	-2869.507352379512	-2718.1746370325727	-151.3327153469394	-2718.1746370325727	80.92203516034716	4.299560032476301	0.0012941983581868798	0.6304778850511531	0.0011896882627027371	4.3109890316929984E-7	0.5411250282731606	-121.0821281107391	777.9299676425204	33.666652351230255	28.311031956682744	171.19579778805078	40.788970029067215	9	2	8	1	1	0.2133761417085621	0.29240196928501333	0.3331639421445829	0.16105794686183889	
8700000	-2840.3498468194707	-2719.120012185934	-121.22983463353715	-2719.120012185934	46.013795496904336	4.027707314447733	0.002170205935096445	0.4802940281630783	0.002260457326427161	9.066185524571995E-7	0.4588602083253661	-102.02385581646878	298.1909249402619	6.159537000970753	19.29329170233616	4.311077996910668	4.446907742182762	9	3	5	3	1	0.17296551512787037	0.2953697941757019	0.3406109293669641	0.19105376132946084	
8800000	-2857.0262176289816	-2715.8464220677924	-141.17979556118937	-2715.8464220677924	63.82003352211933	3.8275673030781046	0.00186162058934472	0.4300490348346204	0.0017361602954422105	8.473351554437296E-7	0.47871168089338273	-112.76897360049178	141.58683739273798	561.875621468551	457.5031734437113	60.523361090528255	6.758404839295441	4	5	3	1	8	0.17627158822018438	0.3088258781892207	0.33922491645520964	0.17567761713538255	
8900000	-2845.182001718351	-2710.665408731858	-134.51659298649287	-2710.665408731858	50.833013745265674	3.428847458113251	0.0021731479286431973	0.45867047226894814	0.0020593929980421612	1.3535819365032243E-6	0.5372359428930055	-111.56965455657861	262.4103162777065	275.2966276535544	9.645363837901506	20.500064881391047	16.403602574682218	3	9	1	6	2	0.1620015390568438	0.30094985418039744	0.3644261547318555	0.17262245203090051	
9000000	-2851.082941618932	-2708.626387493354	-142.4565541255785	-2708.626387493354	88.10815588685922	3.6974954528910664	0.00105201150401066	0.5008059204232422	0.0010129769804197231	2.9690462251024063E-7	0.5277502287962877	-124.55003664661596	488.27186302786015	19.85349712204258	23.44352274157301	1.6544471152006206	0.7516947669263074	11	2	6	1	1	0.15820962993679122	0.3326864883134381	0.3348286033075495	0.1742752784422183	
9100000	-2827.813796876275	-2713.4345299026227	-114.37926697365205	-2713.4345299026227	33.941466361494015	3.5241456868985193	0.002521080218741031	0.5703295894344629	0.0027567034926799065	1.8310495500193624E-6	0.5316346311768413	-92.33311247419937	203.72979992882892	238.33087583936145	4.593778677895837	14.412681209022665	1.4767035579588061	3	8	5	2	3	0.1811760670911556	0.34116997039901564	0.31787986964271125	0.1597740928671146	
9200000	-2868.8414108393686	-2716.8718156572477	-151.9695951821209	-2716.8718156572477	100.75239494150942	3.7808919710402082	0.0011822825004234496	0.2133618296169417	0.0012079638543589862	6.651693145823399E-8	0.21184721731699913	-128.2400828222001	381.5417893491447	203.3944051188504	102.90823859698776	51.62942275112183	20.340279174440372	7	3	3	6	2	0.18875077521940123	0.3190182815552779	0.3294975187035536	0.16273342452176437	
9300000	-2873.662934514733	-2718.7876703605725	-154.87526415416062	-2718.7876703605725	84.16055129854793	3.9741841404683367	0.0011434534020852427	0.5886334235074943	0.001068001087886666	5.876074626463259E-7	0.6436364196762914	-123.70899007888947	815.8077747869914	619.8177085646685	973.93293480106	37.911066380769086	34.78588458339999	1	1	9	4	6	0.15223165769828045	0.3124692523458584	0.3737878229287558	0.16151126702710247	
9400000	-2851.492405967205	-2715.7563171384586	-135.7360888287461	-2715.7563171384586	65.21289362888596	3.7882783816126264	0.001259384071500577	0.4933131071774141	0.0014826690016651936	4.163072827109565E-7	0.46735910544523657	-111.7486167006086	445.255905793528	271.6316591292039	3.2193295609803676	10.674628468522231	16.827451881848475	6	6	3	2	4	0.16653881839797519	0.312802035572797	0.3141440440583223	0.20651510197090261	
9500000	-2857.52796904089	-2715.288176486839	-142.2397925540514	-2715.288176486839	64.99067580572702	3.5101931494328245	0.0015601981997532518	0.4275993821102666	0.0014080175658460505	3.912866055660709E-7	0.394921867434766	-118.74942410757343	647.7486334644327	92.37807560818793	41.37721235217054	39.784522454865304	10.06985776833525	9	3	2	3	4	0.17049741268772867	0.3265472381578135	0.3290110195450078	0.1739443296094472	
9600000	-2840.9662065513608	-2711.4218031126215	-129.54440343873904	-2711.4218031126215	38.113725281249366	3.5067868595038223	0.0020996873915572157	0.5536849983904537	0.0025104205859522244	2.508874200218753E-6	0.6192094800583086	-104.24018229748931	274.19729819144396	369.9514898012174	248.9872840258995	19.4458488344267	6.293802425203952	1	5	3	4	8	0.16099540738802812	0.32296252663047037	0.3668787696981516	0.14916329628334696	
9700000	-2838.3891245578225	-2705.432824554765	-132.95630000305775	-2705.432824554765	47.43510585001944	4.289887667685912	0.002204690699847292	0.5166538947740412	0.002082612963499863	1.1166924090495973E-6	0.504714672643086	-108.12158376893777	218.93122066158466	297.95166572546134	54.8878729088797	62.61927371220406	9.968554889978147	3	5	3	1	9	0.1437039693021725	0.3357214364778543	0.357489676216859	0.16308491800311117	
9800000	-2848.7655065154377	-2708.354975654287	-140.41053086115085	-2708.354975654287	46.37089454686791	3.3125129194087997	0.00242999066063817	0.4464942685529431	0.002075361630139928	1.260529562761452E-6	0.4926048936445362	-116.01055712157947	218.65008018016988	300.4060283768005	134.58674111829174	38.488162484094545	17.33125494432988	1	7	4	2	7	0.16697965654645403	0.32803292477278817	0.3489972699609653	0.15599014871978947	
9900000	-2846.0596235032954	-2716.0804046201583	-129.97921888313695	-2716.0804046201583	43.00275624400091	3.1209070972151554	0.0022234063309544954	0.3580386977756433	0.002263377466241363	8.52760389427817E-7	0.3842290128648803	-105.37200107950656	284.15406631915573	332.73537540948513	230.34981543351876	31.11857522720642	6.696880551236616	7	2	1	5	6	0.16390912964829096	0.3552769437040408	0.30880741193110867	0.17200651471655648	
10000000	-2850.4898346082246	-2720.4632832122	-130.0265513960244	-2720.4632832122	39.555507148127695	3.2178407626105376	0.0021955914190066677	0.34898549582183497	0.0022824239268404924	7.676240768705968E-7	0.41603796325031894	-106.2630698628586	257.53889485783293	189.11913532689783	195.9323701798277	33.523691763938395	9.36367750498712	1	5	5	2	8	0.17153096236584892	0.3318261139590648	0.3411530126890712	0.15548991098601192	
10100000	-2847.871114930392	-2719.0563982396925	-128.81471669069973	-2719.0563982396925	48.40219524475053	3.7040039423146727	0.002028817716036188	0.4726659951302788	0.0020019349970987876	1.1767398293452782E-6	0.5149377589617915	-101.52321405509844	208.1775889810865	481.7041564316591	653.0271730183218	11.622819038002762	9.085668983790448	4	4	2	9	2	0.1573558171320058	0.33693429038277933	0.3504661081652206	0.1552437843199912	
10200000	-2857.1128229023393	-2712.3093464801036	-144.80347642223558	-2712.3093464801036	75.03219840754211	4.364973030516097	0.0013499363359533482	0.4562242268233533	0.0013515345228082853	4.270182330735626E-7	0.47850822050099745	-117.13660409620273	618.5557516160735	436.5383739844972	269.7187608888979	38.62016541466805	32.27000730190246	7	2	1	5	6	0.19251374548243919	0.30269167876897257	0.3481474081069224	0.15664716764166273	
10300000	-2856.6244491428965	-2717.2114733099397	-139.4129758329568	-2717.2114733099397	48.827235765888034	3.565920675296088	0.0021271117173876563	0.7004899048407944	0.0018383174187392472	1.4103281342667026E-6	0.627006528892207	-116.3082066257392	405.56798034689285	154.0187696475447	13.916442850357177	19.676061579774853	15.629017853858217	8	6	2	1	4	0.1774278993478998	0.31524821043005113	0.3479550116831771	0.15936887853886883	
10400000	-2848.5970239043877	-2715.973157339184	-132.62386656520354	-2715.973157339184	42.5874960011412	3.892760397547637	0.002173730374084879	0.4495859662137262	0.002449069879339864	1.4513260722541648E-6	0.48621217753358026	-104.73440967174432	546.2989615504415	294.1918887940578	248.31435637958282	153.7731304731054	5.581907885839056	2	8	1	1	9	0.18073334340744107	0.31399873412788415	0.34362643166612733	0.16164149079854426	
10500000	-2847.3983713692724	-2716.2722677297375	-131.12610363953485	-2716.2722677297375	44.08781722867712	3.6651896908565083	0.00213800091384759	0.3522197676892619	0.002164671670769269	6.996274042900407E-7	0.3909294492160219	-107.4050097741475	154.89843712828682	342.1545949412198	120.1372810655928	29.411351699109535	7.50323712878161	4	4	6	3	4	0.1803844584738549	0.3187962000472215	0.3398812644308765	0.16093807704804394	
10600000	-2853.8783709205986	-2720.239917622733	-133.6384532978656	-2720.239917622733	56.331814843959634	3.421957166064593	0.0015972058414396174	0.401939459241585	0.0015360977836336158	4.780658139562895E-7	0.4741810805357835	-108.10005350124764	233.0365082315502	326.95454850152316	376.7408966315804	18.020171307529367	13.316782050060697	1	6	2	5	7	0.1749180291851797	0.30392271568894574	0.3444828460936594	0.17667640903221193	
10700000	-2865.2140887613155	-2714.011688401029	-151.20240036028633	-2714.011688401029	82.2613971987843	3.5877340444793315	0.0012925714618226797	0.6119127730282269	0.001222298452140381	9.966795246465756E-7	0.7452012153374172	-121.28545813811651	571.8264567200674	476.2465780543868	457.24500180799595	187.63343846319006	2.0613826503822867	1	5	5	6	4	0.16552495558177563	0.31863018184578273	0.3470452099689728	0.16879965260346558	
10800000	-2871.5557358661376	-2717.916038706177	-153.63969715996052	-2717.916038706177	85.31153880929867	3.7713413573530197	0.001251365029807387	0.48837518896096177	0.001259657934357675	4.479093045669452E-7	0.5303548786208913	-124.79479170232243	641.6076829806461	898.7516610231146	61.23998333403877	83.50881495075306	52.78114886453176	5	4	3	1	8	0.19935818431774754	0.315736599147177	0.3178757660727185	0.16702945046235362	
10900000	-2855.2801588329085	-2714.1913568315376	-141.088802001371	-2714.1913568315376	65.12249722345025	3.773269289011512	0.001596664434718601	0.4067667316199933	0.0014935995309841086	4.6606697675630305E-7	0.46080911706482547	-119.51840454163981	498.4398269906832	50.79627318127946	51.48152257502313	4.300481157536754	7.768303403202689	9	3	7	1	1	0.15863605118924845	0.3263720625882297	0.35378567947236816	0.16120620675015032	
11000000	-2857.7282430050104	-2724.789376433716	-132.93886657129437	-2724.789376433716	64.08521803886926	4.196486801824386	0.0016805634584073782	0.47632519179751354	0.0014974247963134354	5.473213603148962E-7	0.48071055307097765	-110.79207830831481	328.5082637639516	155.70707230749792	88.33192605875384	5.23035527174692	5.608102277534903	8	4	1	1	7	0.15180499976170492	0.34359589965627624	0.3481814141688494	0.15641768641316606	
11100000	-2859.027711205486	-2716.4083876075715	-142.6193235979145	-2716.4083876075715	59.614096901934985	3.7678482114445138	0.0016130495950414494	0.44383399508537996	0.0016029559015765641	6.588187691971356E-7	0.5314094365428415	-115.64713994766709	301.67837210235024	820.3301145790355	141.11155286267123	41.54778489138578	1.3241761619538	3	4	5	8	1	0.1816748148937142	0.3403820578653066	0.30713219174528567	0.17081093549569015	
11200000	-2873.41385035153	-2720.1100367656504	-153.3038135858796	-2720.1100367656504	83.44986090249262	3.834493942609737	0.001102590081499635	0.5609141464293556	9.916944107167859E-4	2.735809274012299E-7	0.5364615018232866	-126.7087420039352	401.5732299894973	224.26896879498378	242.67174660036318	68.20488897850474	11.60548269144886	8	2	3	1	7	0.1571637424800671	0.36425127496856063	0.32224366861351694	0.1563413139378518	
11300000	-2832.463053034598	-2710.9087697252053	-121.55428330939257	-2710.9087697252053	42.260062172080715	3.810513462658473	0.002375087813739848	0.7151154047740156	0.0022971739974674797	2.0180390707519984E-6	0.563677343792575	-96.39576125349515	282.95620933050253	609.1039839625226	148.31222639033118	5.653360043002258	2.242688254558315	6	2	2	8	3	0.17288397253728768	0.3314860470477648	0.32648862246070215	0.1691413579542418	
11400000	-2867.2237659669586	-2721.248758272485	-145.97500769447362	-2721.248758272485	85.10088519958255	3.4860116064887783	0.0011634214127501082	0.3648087770301782	0.0011610084593585337	1.7322423871790217E-7	0.36673759814832835	-122.23224655578379	694.2694921187566	172.69997893096317	11.573111608887402	18.93943784217153	30.354773026502063	10	2	6	2	1	0.1773217136609944	0.3513624866495144	0.29913000799907963	0.17218579169040793	
11500000	-2848.7690494564195	-2705.5879804954134	-143.18106896100585	-2705.5879804954134	60.45103719754472	3.942532531933356	0.0018388316755903896	0.7237842574553681	0.00171705125897903	2.727553194480394E-6	0.8613497653641513	-115.21056923013037	384.53071713979625	628.627802162682	28.4508399161652	65.9467615921699	8.207246277418594	7	4	6	1	3	0.15341710915197385	0.3338191741021572	0.3430461065524863	0.16971761019337894	
11600000	-2856.268513207684	-2716.0700931968768	-140.19842001080718	-2716.0700931968768	57.87194570966727	3.566359760779248	0.0016138528944971825	0.3212297747944077	0.0016591399271271676	3.0244948606460294E-7	0.3407182255031841	-113.45211137528761	93.24240822903303	499.78635194936857	202.29307238170662	35.846540856648915	7.752319891200151	4	6	2	2	7	0.18150316567704416	0.28751969029966484	0.3344054384102925	0.19657170561299483	
11700000	-2859.297955359807	-2719.7969390698913	-139.5010162899156	-2719.7969390698913	51.97064241393029	3.629059067299553	0.002094102032574306	0.4931986531265031	0.002101230613324778	1.0470542104643509E-6	0.508801664561454	-113.47346248248621	306.138930752329	337.8828350017199	247.31667931173752	31.781682731128903	23.529578983340915	3	6	2	2	8	0.14804693971768781	0.3374916233064004	0.3580371916256609	0.15642424535024732	
11800000	-2874.0977150506274	-2721.2860581249734	-152.81165692565403	-2721.2860581249734	88.26872373158629	3.5878919980572244	0.0010092935995370733	0.4196714119012748	0.0010348122342173785	2.464610492401321E-7	0.4565716061325032	-118.94745865308627	424.87534447561023	655.9340580606771	1331.642742537162	1011.3127208916522	25.86524128123918	1	3	5	1	11	0.17462880312291895	0.30228516276426504	0.34862349230289613	0.17446254180991638	
11900000	-2850.2212338448667	-2719.296184729875	-130.92504911499162	-2719.296184729875	46.68366646701469	3.450225110810487	0.0020933453220508	0.48978321994567076	0.0021126984646051513	9.249730116611804E-7	0.48475579037932764	-106.653163471967	338.1951729833726	359.68147070661166	90.32659190843447	12.550699571068153	15.5766528492348	7	2	2	9	1	0.16198561449642154	0.32359755378789545	0.3650939212743291	0.14932291044135038	
12000000	-2836.333271007925	-2716.5211416558	-119.81212935212469	-2716.5211416558	37.314529096487455	3.8598965033415293	0.002486768715389713	0.5369006111072446	0.002247349504171441	2.841075705589363E-6	0.6749236131407647	-97.21022673364259	473.5141617316772	416.0826999372168	11.38193719034911	8.789573130132947	5.76803040809126	1	8	7	1	4	0.17018102322890688	0.3045865808609305	0.33829868461676793	0.18693371129339134	
12100000	-2826.1127852994914	-2707.6925563412447	-118.42022895824687	-2707.6925563412447	36.77202451835875	3.9383452065764333	0.0027059096892650654	0.44134652357643	0.002625004275367685	1.6933892604416148E-6	0.46451065438736255	-100.52113473420866	362.9635133521637	31.496448921787977	11.519470866965506	4.88058095062076	3.7105554646464056	8	8	1	1	3	0.18188335520376306	0.3223199534365772	0.33622542229193675	0.1595712690677197	
12200000	-2875.345626114453	-2719.1276744579486	-156.2179516565045	-2719.1276744579486	114.65130981299468	3.6140110941405883	0.001067633768834019	0.40254341298215346	8.828329958849125E-4	1.482264058434555E-7	0.39568494370265694	-127.29433615025735	637.044266541198	1235.3730879486086	43.463539384966865	82.58760564361206	6.900953500062514	7	3	8	1	2	0.15430855603511065	0.3213614297069328	0.3368501922099769	0.18747982204797628	
12300000	-2852.5889184104703	-2709.3501816493012	-143.2387367611691	-2709.3501816493012	76.8487528950115	3.914930521201986	0.0011660840582597247	0.46643026036910834	0.0011308095884157924	4.226649907595659E-7	0.5476591050527644	-121.88867138567902	631.5818806180853	96.06211052392027	22.340754221704515	9.724703319397412	5.922034579045799	10	3	1	4	3	0.19723387542043241	0.3090802054849692	0.3187976180652763	0.17488830102931888	
12400000	-2840.571840928847	-2708.41557395377	-132.15626697507707	-2708.41557395377	41.57887767902576	3.5608516907403693	0.0022540637682808805	0.5761134663907439	0.0022703916482362642	1.7632809931393542E-6	0.6335717688886584	-109.7322256212537	527.1554542394224	88.29492788212049	22.086695214546197	19.90672371588965	13.026948816954434	5	7	1	3	5	0.1735474184417217	0.3102517861767219	0.36185996394242165	0.15434083143913133	
12500000	-2865.17178664146	-2722.0381707335446	-143.1336159079154	-2722.0381707335446	61.09067193611308	4.305244355238866	0.001752538176004082	0.4257220327204264	0.0016497525839061105	5.52570393415324E-7	0.420652705302702	-113.0047587970288	501.8808577229451	368.0126167927416	889.9041171226744	85.36602110726588	21.216487661191188	3	4	1	3	10	0.16155610275675236	0.3328037722206323	0.3409619341672704	0.16467819085534152	
12600000	-2857.3680868517636	-2710.471971939487	-146.89611491227663	-2710.471971939487	57.89963665278011	3.2638384661334374	0.002129564708252433	0.592816443120196	0.001713516675658233	7.188940358463165E-7	0.4926095828911843	-119.68957354441777	1138.860183924276	470.2432790219371	96.87023595368183	48.42844356886759	4.806742414641246	7	3	5	1	5	0.18193442471342236	0.3147942844594356	0.333657381210289	0.16961390961684958	
12700000	-2833.9653930400546	-2709.6106704849085	-124.35472255514607	-2709.6106704849085	42.35116751624105	3.517066827313287	0.0019153923000575226	0.5202951534131713	0.0019942203094023407	1.7932785951603863E-6	0.6211434069612533	-102.32178487444519	201.92880977994332	328.87662092362973	19.438817435638448	17.289655915265143	1.475934883605285	4	6	7	1	3	0.15325337456241492	0.3409107877549357	0.33283000424972775	0.17300583343291812	
12800000	-2861.325752854967	-2718.1720944710014	-143.15365838396565	-2718.1720944710014	71.36055226347506	4.089626324638191	0.001215944337856728	0.5026646125870666	0.0013640420444194783	4.0013047666753857E-7	0.4682763979887225	-116.38347002349006	367.644575985228	700.0496161927781	139.25891595429866	36.89666838727944	8.483594986865834	8	2	2	6	3	0.1501404668367031	0.3443696108619048	0.3635566840275364	0.14193323827385212	
12900000	-2853.9361932275333	-2709.212046077687	-144.72414714984663	-2709.212046077687	76.04361667651338	3.493978807379829	0.0013322116650639451	0.469785750012126	0.0012402049595999856	4.0577754809339494E-7	0.5045249604285772	-118.98961658439997	350.4053381456779	230.0552256117607	300.1987373516558	42.443336488673374	2.8890364496540264	3	1	6	9	2	0.16870909322318725	0.31066083060594873	0.35501108537138826	0.1656189907994721	
13000000	-2856.5715894336868	-2708.1087467111533	-148.46284272253357	-2708.1087467111533	89.7888681749609	4.105278629777676	0.0010524815355506616	0.4135202926914321	0.0011106956900595218	2.598105400961188E-7	0.4897199587807568	-120.12002847618157	1372.0758011353594	634.408585972516	31.06559396702807	66.39128272864814	14.467086617611603	1	10	1	2	7	0.15132050097482352	0.3369777568142194	0.34464190411567847	0.16705983809527483	
13100000	-2847.5005551251197	-2710.5395892188217	-136.96096590629782	-2710.5395892188217	76.21821494875192	4.403516790607865	0.0012106630328527453	0.46260578122808405	0.0011926624133339646	3.615847345938648E-7	0.47579240551833013	-117.85076621197753	348.77884459188715	22.425858016700932	10.700531932256935	13.490435646755767	4.079004913370204	11	4	3	2	1	0.1616438214294104	0.31170002292243276	0.33840357518638525	0.1882525804617677	
13200000	-2869.1790428095173	-2715.634463915595	-153.5445788939222	-2715.634463915595	87.19777933481184	4.235364385633972	0.00129502735444183	0.2596853727557423	0.0013500256250980453	1.6907189673789E-7	0.30138166011595263	-126.67730429983266	436.26001116535264	472.51237494365085	74.00502423885322	74.62898580893085	98.60553558429427	4	4	6	2	5	0.16748977481269164	0.3195371200072591	0.34450246307391846	0.16847064210612692	
13300000	-2849.303923591109	-2715.632249875851	-133.67167371525846	-2715.632249875851	55.1380611672884	2.7263596189748185	0.0018278144467073856	0.4027533072576162	0.0019027422786209475	6.77372091640242E-7	0.4433013569613367	-112.7353906630389	284.2341278082482	62.62339337944929	68.73460130334554	8.238300063924301	10.568513519588032	10	4	2	3	2	0.1951951017341305	0.31116907580108394	0.32851830063518905	0.16511752182959258	
13400000	-2877.2704033539276	-2715.5888441802613	-161.68155917366653	-2715.5888441802613	132.60246839505754	3.928550764597098	0.0010822444157877042	0.31311720027954304	0.0010500547744507341	1.2532436489934704E-7	0.335890918827068	-133.36828059959032	822.7199732813584	500.4814940806084	225.4288996668469	124.59719177166122	39.86565237268684	5	3	2	9	2	0.1599481021706553	0.33207988162265445	0.3346282073111149	0.17334380889557138	
13500000	-2846.4302478823056	-2705.094689992899	-141.33555788940666	-2705.094689992899	75.59662951158185	3.9728137606791663	0.0018774688063410432	0.5955599871755966	0.0013592484633284559	1.108075713215182E-6	0.6853626923702593	-115.97642173514646	443.72874146060275	438.77159418775454	40.91238866391407	37.975624945745835	6.783790749022312	2	10	2	2	5	0.15045659180342874	0.3265172937201252	0.352411078747436	0.17061503572900616	
13600000	-2864.4112867469594	-2712.600669612633	-151.8106171343267	-2712.600669612633	79.6000839030444	3.388948630190257	0.0014308550782169787	0.4555137797273732	0.0014541107070741917	3.947378908758096E-7	0.43790481602104697	-126.20581261016798	324.3568757893281	274.695521972036	218.1320149841498	54.31243884019683	15.631553384503322	9	1	3	4	4	0.15524415828323115	0.3063722211723368	0.35374011884375706	0.18464350170067106	
13700000	-2860.175224094696	-2712.122647499444	-148.052576595252	-2712.122647499444	65.65825958538372	3.970350284638664	0.0015884344018889582	0.3891248750495711	0.0014858688684582135	3.1313759737093614E-7	0.3629287708398255	-120.21809148899052	261.9988816684186	440.1159456403237	109.78031944280698	26.79579948018611	97.55058987977291	5	7	1	7	1	0.17513538030027218	0.33658663819283186	0.3174281636379554	0.17084981786893666	
13800000	-2845.5956877095664	-2721.5677698323007	-124.0279178772659	-2721.5677698323007	54.047582509716015	3.0874022558843257	0.0019340298542569918	0.5429022864237469	0.0017591784646620806	1.2793726363146599E-6	0.6140646916825843	-104.85937169688155	168.1053574745344	411.6232679934579	1.0843226652358984	1.2855358177801424	2.386513267912193	1	12	4	3	1	0.17015985550461046	0.3278988536033885	0.3272352990581695	0.1747059918338276	
13900000	-2864.8910476009805	-2719.500731675016	-145.39031592596436	-2719.500731675016	68.86984764196981	4.12288255119862	0.0016050009725078812	0.4351415032802759	0.0014366982361759646	3.360848352550002E-7	0.3952693561013522	-124.16827911216816	304.08121173325065	106.36961362715824	19.059923912478833	24.710109180430504	2.7399076128761655	16	1	2	1	1	0.1675259737155144	0.33012792519589385	0.311036795381166	0.19130930570742155	
14000000	-2846.7668249256953	-2709.4278306598517	-137.33899426584372	-2709.4278306598517	55.07188360196011	3.473816171424302	0.0019350184783263735	0.3276219815795001	0.00199217205932522	5.124720480084997E-7	0.3814348616908989	-116.00666230170448	322.89279494284386	62.73833613190781	57.21770843848621	32.463451500713816	0.9232122389914204	5	8	2	4	2	0.17648069328867202	0.3145982353188076	0.34304580432710535	0.16587526706541086	
14100000	-2850.5674320941353	-2715.412658732737	-135.15477336139853	-2715.412658732737	49.549779304744206	3.512770763748737	0.0022590652790103883	0.4514102213675379	0.0022821769304328145	1.3430175119442014E-6	0.4975084316501413	-113.7568694819535	185.1607669088669	163.24799042376685	27.97011851485419	25.238326438957962	11.384721571020776	9	3	4	3	2	0.17748597104070543	0.3201410695356195	0.3107435677967118	0.19162939162695902	
14200000	-2864.618633849723	-2723.615731909632	-141.0029019400914	-2723.615731909632	51.3195358253618	3.542726654778319	0.0019344541861265531	0.3605658834162495	0.0019422591301060427	6.402030718745873E-7	0.414706033021023	-114.61867500943512	195.2381684850094	196.15070369900943	272.02423516127584	189.27684899018902	10.912265348395703	2	1	11	2	5	0.17517594411277368	0.35756943453419043	0.3110254235741362	0.15622919777889555	
14300000	-2873.397663470764	-2719.4242024372443	-153.9734610335201	-2719.4242024372443	94.96546429146605	4.2805861446945475	0.0015795813770518021	0.33479790358822287	0.0015556021996285005	2.3437628563576682E-7	0.30464330328540795	-123.82718290246062	2030.1260764132242	603.4787505710118	51.69199256822609	66.11223890527639	133.50413194899843	1	8	3	6	3	0.18220407969012808	0.31648366801754396	0.3285665260566251	0.17274572623569878	
14400000	-2861.6712039696336	-2722.8123158089375	-138.85888816069598	-2722.8123158089375	76.2940512644502	3.5069137571803326	0.0010797050275725628	0.34138554448694153	0.001116002931531696	1.9961982185669534E-7	0.4010368902379489	-119.81102264487683	501.16635290712975	196.32579248840258	19.692604457791084	1.2619144326746463	1.3749851329753422	11	2	6	1	1	0.1889627039434609	0.3209761766305369	0.3328592686021532	0.15720185082384486	
14500000	-2855.545101037449	-2715.2040946840852	-140.34100635336367	-2715.2040946840852	53.37300278079165	3.6607033142888916	0.001763761052403974	0.44588076189233505	0.0020323857534057916	8.001426961731824E-7	0.4764841399884407	-116.11592839420884	309.1598279193848	279.6057801675631	65.09050564691681	45.744705424969474	16.580479186051562	4	4	1	9	3	0.17705860045680846	0.33578970102557704	0.32677938122541034	0.16037231729219997	
14600000	-2840.403169694613	-2708.5152069496185	-131.88796274499472	-2708.5152069496185	55.30663714617644	4.2120933317390055	0.0016379505894585156	0.4610031195500898	0.0016422702256950034	6.365094835507838E-7	0.49994666075579464	-106.76026695429654	492.6582245846894	314.0114584893827	146.89605943652782	33.28011621388168	0.04121520278625592	8	1	2	8	2	0.1802649507756499	0.32020678728907964	0.33393071303217803	0.16559754890308823	
14700000	-2845.527454927097	-2716.420270868692	-129.1071840584049	-2716.420270868692	44.92479074333974	3.242761454246669	0.002195306422716301	0.5247053068336188	0.0022594473044616876	1.470506916793481E-6	0.571386242129569	-106.86556940700004	90.68826286623766	226.2616221739055	85.07722178978874	3.6467636538086814	7.619703325901483	6	4	4	4	3	0.18286160749946234	0.33187253187517063	0.3128776343749925	0.1723882262503704	
14800000	-2834.888216400343	-2712.688582582474	-122.19963381786923	-2712.688582582474	37.70056886559301	3.3233978836329756	0.0022982441498309485	0.5561522065982667	0.002310341138193292	1.8651234525798035E-6	0.5817480361576589	-99.9321588149487	281.56121160078015	240.0466833520945	40.839431695839494	19.728162605777662	2.119067523949012	8	3	2	1	7	0.16945104382734408	0.33089984586453297	0.31642976437322046	0.18321934593489866	
14900000	-2843.319593454677	-2715.2978664413004	-128.02172701337685	-2715.2978664413004	45.0916647179921	3.7994140498801685	0.0019525035522402743	0.3226384439092976	0.0019068062024714303	3.520620030374114E-7	0.3121148204987507	-105.55804411189948	273.41575624907716	363.13921353444863	27.100235918678724	13.220450179453065	14.267978364128401	3	7	3	7	1	0.1726144749112965	0.30876715289472795	0.3496813866979618	0.16893698549600997	
15000000	-2882.0847694098247	-2718.427676479686	-163.6570929301386	-2718.427676479686	117.24219598596655	3.8636047523423622	0.0010147261860553231	0.3579691436639455	9.986071283898073E-4	1.0258308816472893E-7	0.3257158810994931	-133.6261653909741	1748.608577451445	785.0625308555756	228.28221888774496	74.7717826829281	72.01770723239976	3	3	6	7	2	0.15758727066398803	0.37664101015887536	0.29077853166405604	0.1749931875130768	
15100000	-2873.494202167484	-2723.7554162424394	-149.73878592504488	-2723.7554162424394	82.63286010427882	3.9533286741019675	0.0011674257036501396	0.3779096019165652	0.0012104462234247438	1.9738552099507932E-7	0.38171025503346045	-124.42962380069751	646.0756548066624	452.2253530972378	110.27580721228848	19.938008390689433	13.376953033773702	4	6	8	1	2	0.15471735899777023	0.3621708010297911	0.31631122151376406	0.16680061845867078	
15200000	-2856.0322403675477	-2716.627741886707	-139.4044984808407	-2716.627741886707	65.83521022835457	4.275858718115256	0.0018172383418783137	0.7027483415470116	0.0014969835112292802	1.0581170785743343E-6	0.6454091267442232	-113.50037154586353	581.7918711531833	899.1130974238137	8.615647704727285	13.140736630065136	7.405970864011546	7	4	7	2	1	0.1514276868278781	0.3283283617041786	0.3551942562863325	0.16504969518160684	
15300000	-2841.7568820381616	-2711.5499914293864	-130.20689060877504	-2711.5499914293864	43.77453960591585	3.621396709918805	0.00209405327677643	0.39230954364730847	0.002266194304665593	8.432039099690584E-7	0.4174573289009913	-109.11390986441164	220.52647173220947	252.21730083023846	67.65529626581237	3.02005231795147	3.8768597716178306	2	6	7	2	4	0.16690341862939637	0.3045173571374711	0.32666236038642443	0.2019168638467041	
15400000	-2859.779900491713	-2713.1382626952236	-146.64163779648928	-2713.1382626952236	81.34858687858078	3.8708732327282	0.0011699825497703748	0.4777308020019554	0.0011248000236168123	2.7584032670526486E-7	0.4620587270725878	-122.94018772338877	409.5443211306941	73.60965649725345	129.93256706635287	11.326584112120534	10.65883282515523	9	5	3	2	2	0.15237407427630473	0.3259153595734683	0.3469563611711332	0.17475420497908978	
15500000	-2861.7225932277356	-2722.788177011132	-138.9344162166034	-2722.788177011132	54.34578520478914	3.5662357534672577	0.002183797113417619	0.2823216248753309	0.0021752493643833627	4.0627660650034054E-7	0.2957110226197279	-116.46787166882521	355.13857772630035	108.30857843789276	27.901036316604486	47.304881547530684	16.090135818014446	5	6	1	5	4	0.1890957676994316	0.31060318103707313	0.3645498050808385	0.13575124618265277	
15600000	-2860.4052677585596	-2715.5570178508306	-144.8482499077291	-2715.5570178508306	90.95791782050051	3.4649691922851433	0.0022299034357366114	0.5031077483051325	0.001868823844236375	8.147909940176686E-7	0.4551569396092451	-120.41426041626228	258.00901914767644	324.39896885035574	61.37487714782571	32.17507062711617	29.710793208667766	8	1	1	8	3	0.17252955636119566	0.34803840508614897	0.3203479758327965	0.15908406271985476	
15700000	-2853.6064431404925	-2712.9366854542386	-140.66975768625386	-2712.9366854542386	66.88334667708676	3.6234417552776623	0.0018519030481925786	0.4114561026556429	0.0017968342108006172	6.387418676500004E-7	0.438031186419877	-115.73256049179692	82.43123450569425	352.44184369025317	64.79765611724203	52.53761614740017	3.254458933840225	4	4	2	9	2	0.1805321428817332	0.31994384926331504	0.3232346223573	0.17628938549764775	
15800000	-2838.5700519834854	-2709.7495543744203	-128.82049760906517	-2709.7495543744203	44.62687375432621	3.6912937992651624	0.002075335838483679	0.4754508421790796	0.002360600600629078	1.1363647985960004E-6	0.48602787829843697	-108.78653254990775	139.59833464071244	233.1986550845509	38.69001072856287	4.307878932399491	2.589694007230948	4	4	9	3	1	0.17087372974490297	0.33979755196170813	0.3248760689273015	0.16445264936608328	
15900000	-2868.5764769505754	-2720.805995240194	-147.77048171038126	-2720.805995240194	64.99396211583695	3.8710200393258587	0.0016417160730732685	0.5213852890392116	0.001711582065633312	9.460848300899723E-7	0.5594999948637682	-120.79597024705598	330.59130532012364	580.6434617241437	59.758043532543006	69.64970137384326	27.16925330429464	4	6	3	3	5	0.1657425283519557	0.36166668624792087	0.29931959278879483	0.17327119261132443	
16000000	-2877.012285051478	-2722.339996934216	-154.67228811726247	-2722.339996934216	117.01762522417441	4.506744048669897	0.001357817933077062	0.28154269441863256	0.00137186402551961	1.63581458263011E-7	0.2952450141600641	-125.48822063914336	289.2381346154114	897.8631206719671	188.20394270530656	61.830669710829035	92.9434580791139	3	5	1	10	2	0.1715415696629394	0.3270690417384813	0.34723023552222376	0.15415915307635136	
16100000	-2852.4928518840056	-2708.7110407006808	-143.7818111833249	-2708.7110407006808	64.53131088322543	3.6532903210805276	0.001579149864013819	0.3916012883705127	0.001568379475527695	3.6069403544968594E-7	0.3985299063180825	-117.39951018494438	531.7384143443749	387.27009538798035	147.65688800563262	85.38389807231938	1.9299851524797833	1	6	2	10	2	0.17700495630231183	0.32721003866096093	0.32750967885205634	0.16827532618466676	
16200000	-2843.703890677658	-2711.5829057507144	-132.12098492694363	-2711.5829057507144	64.45148761595937	4.157196388932818	0.00128771763056328	0.4142335872354539	0.001331925130172291	3.679565619194759E-7	0.46971282996860075	-111.37086617287363	1042.9346528974372	81.01682419199916	35.94088816624762	1.6503722225873216	1.3916982836539025	7	4	8	1	1	0.17721330688973116	0.30217959272926503	0.35879511644217954	0.16181198393882007	
16300000	-2847.916406363267	-2715.135139263453	-132.78126709981407	-2715.135139263453	69.15685053460912	3.4453767594061877	0.0013594457957707318	0.5235938371338792	0.0013282948770921273	4.7220241107665555E-7	0.4816777943793721	-107.70337803133745	153.35207110979275	395.9778805828937	380.306511694259	2.889193747880536	3.8997860294348072	3	8	2	1	7	0.1586009765145138	0.3089778413902596	0.36397482503790424	0.1684463570573182	
16400000	-2845.6877209896675	-2708.0901576296255	-137.597563360042	-2708.0901576296255	57.7636761469065	4.057911160443097	0.0025523499734388514	0.6476391048705616	0.0017686997107734075	1.1767016853207898E-6	0.5118477155472905	-108.49508536813583	344.1402922539788	640.3207984018239	799.4502664315971	17.250935602069013	9.436428231054975	2	4	3	9	3	0.17072369440558594	0.33939705525571745	0.3237420904452411	0.16613715989345132	
16500000	-2871.1784610095046	-2713.8125374178385	-157.3659235916662	-2713.8125374178385	99.073470069578	3.4166067896480787	0.0010414693400959659	0.29401438197859286	0.0011303755543985718	1.0026345796622171E-7	0.31418977908144874	-128.9947087000527	220.90924554423452	760.3625755958425	303.61218782526316	111.93032193586447	5.113564737040157	2	5	2	10	2	0.18065605909912938	0.3157374821256659	0.3318783682466816	0.1717280905285188	
16600000	-2859.432872956959	-2710.635113471837	-148.79775948512193	-2710.635113471837	66.51195177020632	4.212615469846157	0.0016293374361948897	0.5082449295958922	0.0014397654164603991	6.69548486740686E-7	0.5375107224074149	-119.9016844286809	255.4087528285684	913.9343806204771	65.94278923983805	82.10826591610122	14.81207165690708	5	2	7	1	6	0.17730287875786074	0.31854047137845765	0.3253495789162618	0.17880707094741538	
16700000	-2861.466415801723	-2721.197338443968	-140.26907735775535	-2721.197338443968	71.03415695973703	4.043102362458784	0.0013773784829683939	0.517044229178431	0.0014922589632444907	5.715988847608714E-7	0.5613597291396752	-116.69523954528101	305.545941784055	19.15509988665582	18.073765491658786	62.363450663069784	24.586775918436135	10	2	3	1	5	0.19930086112392537	0.3148144577772025	0.3215352283515154	0.16434945274735233	
16800000	-2859.6568309421546	-2718.8227066775084	-140.83412426464602	-2718.8227066775084	49.14747994190821	3.5220441242261273	0.0024366661412233604	0.43511863412341123	0.0023443779550366473	1.213647186349407E-6	0.48607843639691184	-116.05632888134896	435.2576676487064	203.45173206538624	27.042165425434014	25.85308855470114	61.18203478826929	6	7	1	6	1	0.18666843385829324	0.3245297992102905	0.3234705518657434	0.16533121506566842	
16900000	-2855.0227615110625	-2711.9519805725486	-143.07078093851376	-2711.9519805725486	66.12991512253107	3.5601781897101152	0.0016502292798639751	0.46068786461247735	0.0014771167468305365	5.092797616080079E-7	0.4731903438128229	-117.00932691807195	301.49145657376175	336.85834589735344	326.6802018727235	28.863053552734048	15.98216969592566	3	5	2	6	5	0.1824728480359917	0.30996353205714555	0.3404063340974318	0.16715728580942651	
17000000	-2854.7803129783	-2716.2514842456835	-138.52882873261655	-2716.2514842456835	73.64286059179946	3.8990770739039915	0.0013363852423909077	0.3627193866314548	0.0013312893189889338	1.9894988251743836E-7	0.33503160973976626	-117.41558400084686	404.00473079713976	402.5219767547546	35.48115366668314	3.1278180912253553	1.7028076446731744	5	6	8	1	1	0.1587159375660358	0.35304021127897595	0.3107647974561693	0.17747905369881448	
17100000	-2858.020594310915	-2712.7264002037236	-145.2941941071914	-2712.7264002037236	65.99757312332852	3.9439665936192134	0.0016683415946329762	0.6265723256687238	0.0014933027288746047	7.135995935722121E-7	0.5124381469744884	-121.11931010752008	215.96851215547514	329.7485788373837	61.49453822297046	32.39189910919435	4.742114746506336	5	4	5	5	2	0.18659502014216703	0.34595012440291933	0.31060853457497967	0.15684632087992958	
17200000	-2843.7443376053484	-2710.7565650553106	-132.98777255003787	-2710.7565650553106	39.40986432940818	3.7077012476444535	0.0024293008968528738	0.518445623989546	0.0025768415096482844	1.92305140116616E-6	0.5606752664783425	-108.4213056722305	202.8305578407436	302.21085105561485	116.14001756145176	37.197078816095946	17.39608751742417	4	5	1	5	6	0.1560313818109004	0.3084256741675976	0.3583175534034368	0.17722539061806086	
17300000	-2851.25915374083	-2711.9226191136104	-139.33653462721946	-2711.9226191136104	76.5653644326772	3.5963458837695566	0.0011908936120905442	0.4396867806983911	0.001154212851800963	3.6174483245445664E-7	0.48519882096833955	-109.92212703581237	128.94720358863512	68.10535787053863	586.6636160954807	14.015267556512349	5.813862390986428	1	3	6	10	1	0.16217764919667813	0.3461813354093323	0.32117178741726243	0.17046922797672273	
17400000	-2869.0427662123334	-2718.741545224625	-150.3012209877082	-2718.741545224625	69.11287965105376	3.2222815044658715	0.00149834881572119	0.5736305104783066	0.001607308215682855	9.459930876619686E-7	0.626435938132628	-122.64601176192994	421.18196379960136	332.56222566419524	324.032227044326	75.60937193877396	32.66483901557324	10	3	1	1	6	0.1675078154472086	0.31533381729677173	0.3433280371156629	0.17383033014035237	
17500000	-2856.2629336725636	-2716.7916395839907	-139.47129408857282	-2716.7916395839907	52.243054987605966	3.7364261006971913	0.0019121179298342793	0.627360027354242	0.0019918711307254995	1.1879671743750959E-6	0.6206646696589012	-115.41884176586994	466.5112728348071	138.1409948327132	37.268432768621594	43.171893732274306	6.318927012188	6	8	1	3	3	0.16598575842588287	0.3247862659564492	0.33672295760532234	0.17250501801234114	
17600000	-2846.741857096568	-2704.7795986594774	-141.9622584370905	-2704.7795986594774	71.76736450082767	3.535759069585157	0.0014349360599508604	0.4203139792237249	0.0015027779977126884	4.0146288111640977E-7	0.44102996652942666	-118.02818861079042	101.067448986527	349.18776817308026	56.577024292437045	30.45661847512405	13.767613161735792	2	8	2	7	2	0.17341831421246529	0.3128160566588291	0.3394077547194377	0.17435787440926354	
17700000	-2872.5684809599607	-2728.656629879969	-143.91185107999166	-2728.656629879969	84.59517205007727	3.741449515097927	0.001204244762549797	0.40871145531413144	0.001173852161169648	2.848373959276406E-7	0.4642528571928619	-119.67908137664925	508.827506669615	363.3205419819695	25.851605822328686	28.781986309198754	15.864419405528281	6	5	5	2	3	0.16944375852965576	0.32428285354964137	0.35054018737859866	0.15573320054209974	
17800000	-2870.9226245509526	-2717.986865800463	-152.93575875048947	-2717.986865800463	91.16858143386276	3.998451861791788	0.001347082321476418	0.5814451382900588	0.0010493854618678887	2.944937872587852E-7	0.5291901239436221	-128.13608549009317	581.4632559157991	136.73513797724857	25.23330990630761	40.285480417285555	28.30957571393167	11	2	5	2	1	0.15733832891541494	0.34387380009477736	0.33459442097577596	0.16419345001402735	
17900000	-2874.69963582467	-2722.226687646987	-152.47294817768295	-2722.226687646987	75.22759739487809	3.6603435336544536	0.0014366092009355403	0.4276845321824035	0.0012845342060761771	1.8604536352892847E-7	0.3242458893006022	-128.39912698147575	345.52511209747934	132.18091443630718	125.97847743966119	50.35267327528723	7.719033077896771	7	4	1	7	2	0.1553923998255059	0.3384723516996526	0.3558650988095847	0.15027014966525237	
18000000	-2849.841128429158	-2712.4774956670817	-137.36363276207635	-2712.4774956670817	85.71694453184834	2.974549933854493	0.001152317426716071	0.5204056422605426	0.0010583052223235364	2.774424754039755E-7	0.4643195957944308	-114.84533390535613	717.6370317394658	140.44444960993448	26.331564654998033	2.7832951105929515	7.4664520230935505	10	1	1	4	5	0.18366311249628312	0.311661716858185	0.3303119488009421	0.17436322184458536	
18100000	-2873.901390092759	-2716.7944488661387	-157.1069412266203	-2716.7944488661387	109.61418943109241	3.4615875880537468	0.0010244984547068665	0.33321895181743716	0.0010228931435367274	1.08101762141256E-7	0.3282855539773569	-129.308590916276	546.5823137131682	635.1641565887136	45.986988032968284	44.727274149790894	110.61388105665239	8	1	3	4	5	0.15322538905583682	0.29095863450185705	0.38849087055625503	0.16732510588604657	
18200000	-2859.247331485673	-2717.9168735542507	-141.33045793142207	-2717.9168735542507	69.18562858596101	3.7018759927125076	0.0015028256582533316	0.5000233415142101	0.0014797927413255205	5.357995693688125E-7	0.48842043468864504	-121.5987038116272	546.8929839728073	127.79643060835747	11.757047353026667	5.799521695028335	0.586049305406908	10	5	4	1	1	0.15994873330960258	0.3177409866654323	0.3432371648260925	0.17907311519886804	
18300000	-2849.3621826375856	-2717.5190506573185	-131.84313198026715	-2717.5190506573185	53.46671105021912	3.9140068334329157	0.0015696979168587687	0.3429576259975888	0.0016654709596302668	3.0368710211538533E-7	0.3237572297112143	-112.78070348084023	263.0196784950884	43.6043852868839	47.59095095994535	5.9172704186503475	3.0019133363410315	10	2	4	4	1	0.17251870123619065	0.32395062280123854	0.3392266700892916	0.16430400587327462	
18400000	-2860.2843912746966	-2725.995139533111	-134.28925174158584	-2725.995139533111	58.4281540298168	4.654712803855932	0.0017002991376532733	0.3508843774651935	0.0017402842892548529	2.6744729898304375E-7	0.3112215453710525	-113.58338601798638	381.8853332470646	55.56668703145061	13.783706532976831	13.17340352049234	18.16594155337703	11	1	5	2	2	0.1722620188209168	0.32633880566253565	0.34776853572533784	0.15363063979120517	
18500000	-2856.5373981921884	-2716.1193748121727	-140.41802338001577	-2716.1193748121727	54.965303707054574	4.7346184854956705	0.0018891719014490283	0.5201230555174013	0.0017892458059553587	7.704739999480917E-7	0.4965260321004516	-114.0009895564956	177.50537943973674	391.6029915211508	295.65048588606624	36.86938337657483	7.041111987621663	2	3	6	6	4	0.15760794430292527	0.3109945619236284	0.3445267286282239	0.18687076514521783	
18600000	-2852.410842638156	-2721.925667525728	-130.485175112428	-2721.925667525728	48.33515432827652	3.026730665096229	0.00211231690792479	0.45024912803701916	0.0021630054584678726	8.411691120483808E-7	0.42701984050316155	-106.4259785420079	98.55186509220896	178.96324853932484	354.4013260554222	20.734299994645927	4.356484057907854	4	1	5	9	2	0.17441625394329394	0.29676778787589647	0.3512322071885758	0.17758375099222906	
18700000	-2851.349262924508	-2711.5079423063976	-139.8413206181105	-2711.5079423063976	55.77998425510317	3.3755222392873763	0.0016183509876170734	0.4660269964674898	0.0017114026150734842	5.740681274920329E-7	0.4640988514414906	-115.41655555715393	458.83499141830885	336.92710402493515	95.91482205265834	21.211366941252177	12.473442815987157	8	3	1	6	3	0.17343551105668142	0.32153428956350605	0.32582483638849535	0.17920536299131237	
18800000	-2865.5699756727645	-2725.489827775108	-140.0801478976566	-2725.489827775108	62.81251058817761	2.8569006716537837	0.001503262640446403	0.4848497404861056	0.001474445376924576	4.4682377064238215E-7	0.4650952917700774	-115.4581295601111	255.6426191695961	493.49051084838754	90.30582170928466	27.211803336940804	8.804762768528647	8	1	1	9	2	0.17539106049521874	0.32621857380753444	0.31760414224073685	0.1807862234565051	
18900000	-2860.2112424203515	-2717.627036624512	-142.5842057958393	-2717.627036624512	71.5554094199265	3.2698042178244306	0.001590925264035527	0.636243706309361	0.001413108571293547	4.868318760499069E-7	0.5035341569442031	-117.78542672261028	643.1527255632435	454.2285361831463	22.059847619637736	12.329875747146813	16.93393809969982	11	2	2	5	1	0.17432891867217543	0.32630974368069543	0.31973286226415976	0.17962847538296453	
19000000	-2879.29385814345	-2724.6643785121873	-154.62947963126268	-2724.6643785121873	99.8814251351422	2.987996269583131	0.001103752836585362	0.382792027470954	0.0010583312084325625	1.4606980815149E-7	0.3538691957187403	-128.26584881963714	509.1908084904351	291.30651397709295	93.31690920088758	119.98651614056473	31.590999650815373	5	1	6	4	5	0.19193275318023198	0.30172451541381334	0.3433588033223413	0.1629839280836085	
19100000	-2868.2679893724944	-2723.632136164689	-144.6358532078054	-2723.632136164689	61.53780975083912	3.7184340769526902	0.0013957671815007595	0.5076422713490233	0.0016235242824206642	7.044364072283765E-7	0.5311837637289621	-118.88452564585133	497.1299188154169	327.031048493854	92.18378510107328	34.96249245623033	34.392031391756085	7	2	4	5	3	0.16999148752523838	0.30925374326812555	0.34714626176808294	0.1736085074385483	
19200000	-2867.7198472035075	-2713.2879445998387	-154.43190260366868	-2713.2879445998387	143.88044470593456	4.232267815585585	0.0011080656967432706	0.6590687600005665	0.001030914425607792	3.602478260027668E-7	0.5736437705638109	-128.2327308836461	665.7696302528323	44.72009264267036	40.95768413705063	24.020868700792917	74.35893348369699	11	4	3	2	1	0.15240943422279774	0.31152338430577814	0.3520685110556831	0.18399867041573614	
19300000	-2849.196378611188	-2711.409080428136	-137.78729818305203	-2711.409080428136	49.84122236003965	3.180440298178838	0.0021914174524954562	0.6368434356446059	0.002378576578261648	2.031927140758295E-6	0.632071185527643	-112.26715646892856	419.84893218951555	206.4623505773398	184.37768140726982	13.980040258322026	19.1424216566658	8	2	4	6	1	0.16787019676478607	0.305435464687895	0.3422192029877416	0.18447513555957246	
19400000	-2855.356328231311	-2708.199986856235	-147.15634137507635	-2708.199986856235	72.89284896888911	3.658113030296343	0.0010799893129699576	0.4646376992446073	0.0012136117840538128	2.8990872433284494E-7	0.4531723436473452	-118.79423679177825	731.4637970821366	208.56886780022907	402.44926934704716	80.46729717078716	3.3582711013674236	1	2	6	10	2	0.16872109380719297	0.3028534006704425	0.35123185443568355	0.17719365108667623	
19500000	-2852.8045393305392	-2710.136790376623	-142.6677489539163	-2710.136790376623	82.02884379737588	3.897657764116645	0.0011867002276158662	0.4631235621259679	0.0012252289841675674	3.1194690413230366E-7	0.46508427904835514	-118.38342443028611	191.58378131398527	573.4584168080999	70.93018384694332	9.158621693008504	5.8459986052835164	2	7	7	2	3	0.15643025455058113	0.31814500106863625	0.34831554329727743	0.17710920108350045	
19600000	-2849.788860976764	-2716.7882836990984	-133.000577277666	-2716.7882836990984	39.21777948312314	3.9349061569641544	0.002287100486050608	0.6237733670250231	0.0024993650123847793	2.171108230759406E-6	0.6082989567749892	-111.42070949840343	235.85715429708785	151.3446143403258	79.27471954999673	7.047832355842671	2.9819615600929588	8	6	2	3	2	0.15038638053297626	0.3368558790395035	0.35248606982434283	0.1602716706031727	
19700000	-2869.221373404389	-2726.3797455239514	-142.84162788043753	-2726.3797455239514	82.350268440988	5.342121379768585	0.001285735196620769	0.5835295231600516	0.0012931227411304713	3.2653312934844015E-7	0.4647208979571703	-120.4242907769688	532.8451538700489	63.259238592604284	21.32725917434015	18.572494261791114	9.334621190070148	9	1	5	4	2	0.16445991393632672	0.3260697076889994	0.35189244205332487	0.15757793632134418	
19800000	-2851.243406572748	-2719.0072371767037	-132.23616939604412	-2719.0072371767037	46.65854084260492	4.237608892540365	0.002085564957703727	0.35573420108388737	0.0019587121084869855	4.7672111937213845E-7	0.3537542751022123	-106.67382294844657	214.2231479672874	699.4042623661791	73.99895308917372	21.35279218363183	10.46131883262057	3	7	1	4	6	0.19504882973742557	0.31512197171904865	0.3280122689877245	0.16181692955579643	
19900000	-2842.3095777235903	-2714.397559863297	-127.91201786029349	-2714.397559863297	40.02108142662069	3.701206818380596	0.002450648275705021	0.7040941135188694	0.0022772056310727366	1.1841395333784022E-6	0.5043509884695333	-104.64003023892371	749.5720656809343	210.05966622002126	23.55254167235911	14.323841905447491	0.5960855305677655	5	5	7	2	2	0.13978664112277694	0.29874051109470257	0.35607733129287034	0.20539551648964532	
20000000	-2838.872141289488	-2710.719931762761	-128.15220952672678	-2710.719931762761	48.754988959520375	3.3699250363192204	0.0022324535290474175	0.5059764647567881	0.0019536261526412603	1.3321821925195695E-6	0.5456286604887727	-103.52667532087858	418.92108949450864	425.4087605352615	170.23257939734424	7.403486511055368	6.344389069692214	8	2	2	3	6	0.1776445559285135	0.3064148085081786	0.35236210874897317	0.16357852681432994	
20100000	-2853.2134311442346	-2711.7277187442673	-141.48571239996713	-2711.7277187442673	57.37705828079203	4.175160467079098	0.001927337575095997	0.5521795204026031	0.001620227242106001	1.1956695262592453E-6	0.6179928057687244	-112.81976094259542	443.3844244156531	340.00076320446584	519.5395692199502	78.34424576144274	9.937451372503507	4	2	5	2	8	0.17077777401458474	0.3274994915786464	0.3276197929185258	0.17410294148823813	
20200000	-2869.6677545008583	-2715.4691334504278	-154.19862105043052	-2715.4691334504278	81.46649626761142	4.602308618185975	0.0011819669374365334	0.479577597801846	0.0011928353445209274	2.9990862555880244E-7	0.4981822016621634	-126.92995421937523	1562.2489202519882	779.9708178475729	35.372024048552966	16.64525809457112	19.552777474198294	9	4	1	2	5	0.15674772386179672	0.35146728514155756	0.3056244709600564	0.18616052003658434	
20300000	-2848.4641831556632	-2711.2030760787416	-137.26110707692163	-2711.2030760787416	61.32342497408345	3.7044293597122486	0.001610056038001279	0.5113311534201929	0.0015865950728824753	1.095472581680796E-6	0.6184860846795165	-114.76827485735105	358.6446705538646	189.85293347262817	27.792137997003746	25.982811552063882	3.060183716618077	11	1	1	6	2	0.16599994040786392	0.3063802816913973	0.35649205326919686	0.17112772463153705	
20400000	-2876.4790120586663	-2714.628101570192	-161.8509104884743	-2714.628101570192	137.32340913554572	3.8652607302290334	0.0010068692799970335	0.3173678532630679	0.0010093673803978154	1.2919567306468472E-7	0.3557507353010863	-132.55396371388963	502.92480780627824	903.934355833746	62.37064562829452	142.67282237464676	43.7271270683866	3	7	4	6	1	0.15362625016398843	0.34220728591987465	0.34610228507644897	0.1580641788396832	
20500000	-2841.147814622952	-2709.363720246848	-131.78409437610367	-2709.363720246848	44.871221152446815	3.8738977805612533	0.0023394251073270344	0.4204412810811041	0.002249826763880049	1.2572046587801654E-6	0.5057464098853339	-108.12877983869987	219.20158969707447	235.21336172650106	15.865106710519859	18.933208897818623	46.92552987775413	8	2	3	4	4	0.18109222831478325	0.2794527186320484	0.34146020182602255	0.19799485122714106	
20600000	-2861.348526129833	-2712.2843381851158	-149.06418794471693	-2712.2843381851158	69.29159595244177	3.797257730670422	0.00136022992181434	0.4081480537814131	0.0015146327231930128	4.4696822846269314E-7	0.47276990499363314	-121.86463159366893	291.1797528206422	270.3404264487154	395.46919798427166	99.55399275796455	20.00974658190264	6	3	3	3	6	0.1733935209346626	0.31944212399521055	0.3347533626382134	0.1724109924319087	
20700000	-2850.2056429786676	-2721.345329305175	-128.8603136734927	-2721.345329305175	49.23299115309838	3.5131872580951793	0.002034747439308478	0.3237039194561735	0.002092339771285753	5.094128877813094E-7	0.34764290038899276	-106.17595950782803	123.84104398815141	275.0219809586572	117.08074138386102	24.36466881067398	5.165721128008325	3	7	1	3	7	0.17989611067813094	0.32979023317607875	0.3264507568523228	0.16386289929346282	
20800000	-2851.7334313925867	-2714.2674768222832	-137.46595457030338	-2714.2674768222832	53.02653587643001	3.5620669272003016	0.001959100273583824	0.382156224919454	0.0019214369211154952	5.497950795238611E-7	0.3854044822056873	-115.52217424294489	466.9445285238303	26.733585136823145	51.40984775048425	24.51046172300383	2.86547687928748	12	1	1	5	2	0.15013391992375774	0.34122982891885834	0.32356658242666814	0.18506966873071112	
20900000	-2851.32893675769	-2717.9282735691377	-133.40066318855241	-2717.9282735691377	57.29207447394485	3.468221022650794	0.0020540914588925434	0.4920984880104666	0.001989521806602346	7.6994051405427E-7	0.3995368761858494	-106.5018576583024	544.4223276015047	522.7443852603678	34.93677273091186	70.89733233585764	10.168645708068462	1	8	2	3	7	0.18581000990751734	0.2861458404956653	0.34510712555897677	0.18293702403783602	
21000000	-2850.8882698556813	-2718.643636571902	-132.24463328377934	-2718.643636571902	47.832447888431744	3.0567361096828702	0.0021834827593115048	0.5043187871375745	0.0020143139479470206	1.374365951342126E-6	0.580515730467671	-110.708101287302	385.88982489627966	168.33965567431864	2.650334452743682	8.568932473474348	6.540929871661695	10	4	2	2	3	0.17359288149399604	0.3114224487858958	0.3462227862209255	0.16876188349917828	
21100000	-2888.4921758663977	-2727.330902920988	-161.1612729454098	-2727.330902920988	96.19387374133045	3.700948059476634	0.0010878950171186806	0.39110754480210785	0.0011417014987060322	1.9286741843771855E-7	0.38739999829534116	-130.7622046044495	588.7343202575755	1349.7597915440776	166.2587230217524	49.680381503450455	97.85409512092384	3	2	8	1	7	0.19815690909861136	0.31661103927008133	0.3126506566404176	0.1725813949908853	
21200000	-2846.881839592358	-2713.1914925162405	-133.6903470761174	-2713.1914925162405	50.984683291487265	3.52343382764233	0.001833248185205005	0.4300462092071489	0.001838163307052282	3.937735717219536E-7	0.37721475019682893	-109.27068834629179	512.2421798071202	211.55857870110785	243.6579863343047	5.622447524968718	5.384504230879361	8	2	1	9	1	0.16376009659588758	0.34973219551281054	0.3209178849948132	0.16558982289648427	
21300000	-2854.7557042633402	-2711.664113551366	-143.0915907119743	-2711.664113551366	66.4396896145046	3.7815568533571295	0.0013936946714807167	0.43125986708990355	0.0014488653306251624	5.026676566252728E-7	0.5047164056876564	-113.56515322487304	837.4787087177364	1880.604276195668	223.06592372629385	29.307341408415397	9.887841501094028	4	1	5	4	7	0.16957154686285672	0.3112148861193965	0.3450522195942413	0.17416134742350098	
21400000	-2841.9739187482046	-2716.717057812608	-125.25686093559662	-2716.717057812608	37.19803585090661	3.3653074802024103	0.0027081635904203168	0.4729676996645458	0.0029011032755085113	2.112589653214901E-6	0.5046971743617387	-97.92979262877408	140.85524876410008	777.0706313106724	84.9525498212726	27.882127222258884	3.5910341806405017	6	2	1	3	9	0.15321032917963462	0.31027409011857177	0.3516717147146033	0.18484386598718577	
21500000	-2848.959324412148	-2713.443850877614	-135.5154735345339	-2713.443850877614	49.67433788036362	4.36821260921695	0.0025332026388571213	0.6440475653497721	0.00214020149591596	2.3427676265486274E-6	0.6667816229720025	-108.51603399762001	577.2910914390487	898.8434913471784	36.33889005400134	28.283055836702427	9.602415461860959	5	4	5	4	3	0.17179245359427703	0.31333719474894345	0.36019117937285094	0.15467917228392397	
21600000	-2837.0506118650824	-2710.6283060527508	-126.42230581233179	-2710.6283060527508	50.60962359264412	3.542816658151238	0.002164124416259674	0.5236679115983386	0.0019163522622281666	1.2006923747380078E-6	0.5941768046778269	-100.29093385256272	126.07103114626625	436.92993844809877	287.23651062869186	19.08303554371479	7.966155595131956	4	2	5	1	9	0.19321277866197573	0.3272312414797209	0.3209397024766334	0.1586162773816654	
21700000	-2869.189617593936	-2723.045102233495	-146.14451536044078	-2723.045102233495	82.3379529904316	3.8016207248769693	0.0017746852008479984	0.35534169978161856	0.0015518768191444957	2.9214422543134194E-7	0.3281178946278092	-120.81949222593774	466.748315007221	524.3637880444992	70.33346138423836	18.08512875973547	26.79636049696942	6	4	7	1	3	0.16422202418323956	0.32918881420031665	0.34790045260407837	0.1586887090123609	
21800000	-2855.061646706987	-2713.2177171515723	-141.84392955541475	-2713.2177171515723	53.104874255562216	3.338331206892472	0.001990475955130628	0.38267672036554046	0.0018098701068818522	4.0441518645097424E-7	0.3457416322562769	-116.46843081204943	186.3784413305424	390.1224195730301	150.54504995924228	54.54203066504875	28.312859702453157	3	5	7	1	5	0.1609757453895107	0.32653603996665537	0.3233912363121644	0.1890969783316652	
21900000	-2836.1129333167346	-2710.373756683191	-125.73917663354354	-2710.373756683191	50.778541616377694	3.564931606143605	0.002545282171466901	0.54596064732142	0.002080434028829087	1.3809367452189953E-6	0.5552908706615256	-105.61720651611587	899.5134071386389	13.883679841548306	9.167381371132251	2.60735370881978	6.53605139064297	9	9	1	1	1	0.1451317675100155	0.32845581060845097	0.34945784852431994	0.17695457335720927	
22000000	-2853.1973051540976	-2711.269260835705	-141.92804431839238	-2711.269260835705	61.80919426039286	3.2040932898128207	0.0014708794295381358	0.3726284866977256	0.0014898489411705438	3.917384765747261E-7	0.40769208806115503	-114.52406682303426	708.275676601313	203.93989210739878	10.669434459009494	58.568602643000354	11.593447890227107	9	2	1	2	7	0.16945559052313647	0.33257270210851875	0.33006382543178014	0.16790788193656037	
22100000	-2859.733419763911	-2723.4839093254814	-136.24951043842984	-2723.4839093254814	75.21142486791554	3.7391139982302466	0.0011171024171178444	0.36928455917698993	0.0011190404664069315	1.678524311578429E-7	0.35325199370118504	-112.64772100532781	804.9605646238603	280.7174152765917	3.1720882044460192	10.872552355888038	6.457264429637906	8	3	4	2	4	0.18829581109599075	0.31074246729564076	0.3141108167654047	0.18685090484295944	
22200000	-2855.807636499997	-2722.384850927201	-133.42278557279573	-2722.384850927201	59.18284786467627	3.8107557063412734	0.0017128954234913228	0.40075361195015374	0.0016973679488521847	4.588391152346538E-7	0.4038837870458459	-109.18599083019586	381.97311045449817	311.36745544547335	128.54549956242585	3.661086783603678	8.753168293547658	5	3	4	4	5	0.17276508342255378	0.3744075527936876	0.2986115078420309	0.1542158559417235	
22300000	-2849.693085684161	-2711.1806542857753	-138.51243139838573	-2711.1806542857753	45.937514206722305	4.34841838982841	0.0026925844521442635	0.6593265554851383	0.0023970914912936395	1.8341045164082646E-6	0.5777055258733637	-113.63585755540437	191.98821343491122	266.55054248098014	42.298499373270886	56.04276385010327	14.412159376753241	5	6	2	3	5	0.1663831042873566	0.35039894944510996	0.3335183501956386	0.14969959607189073	
22400000	-2870.6813769723353	-2719.8929545631104	-150.78842240922486	-2719.8929545631104	110.65788801027884	4.005008521543081	0.0016239735296972656	0.457690834846599	0.001456885229372613	7.185487533252212E-7	0.5436606777889557	-122.4801409084881	409.85637262242	435.76343541916555	433.44648790521563	74.84231204177108	37.91595993436347	1	5	5	2	8	0.1444975345737586	0.32594204408722716	0.37043082880083056	0.15912959253817954	
22500000	-2854.637569704214	-2712.3490528237453	-142.28851688046862	-2712.3490528237453	61.75441073553563	3.6407769753119186	0.0018252423941550234	0.697660665790025	0.0015569111372630113	9.773948558375399E-7	0.6176616857974349	-115.14299370513659	435.6766829652816	592.2702650346068	347.6078634628046	10.940744565637598	6.616879099859428	3	6	1	9	2	0.166778812766808	0.2987945587765099	0.34905260477313876	0.18537402368353917	
22600000	-2846.5637571074385	-2715.5136888380093	-131.05006826942898	-2715.5136888380093	43.61314913219244	3.934165656235768	0.002325578410655018	0.5115567880529488	0.00231337102964041	1.4595179080909374E-6	0.5118693465870406	-109.58517055274446	284.1568815559771	189.42581048914803	37.70544982787002	15.132622233176207	0.9507880298255322	5	7	4	3	2	0.19608979466483406	0.2989893607116468	0.32109702120410893	0.183823823419406	
22700000	-2846.4554046399544	-2709.8057422314214	-136.64966240853303	-2709.8057422314214	53.94369338410366	4.129845998627252	0.002373044967355438	0.5163876216837181	0.0018522181988551993	7.676647977648239E-7	0.4697438032435759	-114.72654867637276	843.9253343788354	25.977887088185614	21.864730181123203	16.406138877983388	5.927693824377493	9	5	3	2	2	0.1692529615396381	0.3122023996587954	0.353902721419129	0.16464191738243333	
22800000	-2846.434681932358	-2730.6508784522443	-115.78380348011393	-2730.6508784522443	37.726898728296575	3.7606539394640577	0.0023089206472274807	0.43446691406389915	0.0025216386855215415	1.2844104823631517E-6	0.46040287798286517	-99.84209494345404	201.8192705306843	78.88624897678035	1.7208068676857506	2.436575136963195	1.9097192481399656	11	2	2	1	5	0.15581856073624642	0.3217107756034667	0.364318227390025	0.15815243627025763	
22900000	-2860.991635472237	-2717.894986144837	-143.09664932739977	-2717.894986144837	84.43873050533156	3.9128321338970022	0.0011454346166391788	0.42875462318560625	0.001233184953161353	2.945224397494838E-7	0.46996567771891073	-117.24486857784666	528.2983237775472	463.100796527435	19.003375410088893	16.076793010964483	44.18510465357553	2	8	7	3	1	0.16868177362712525	0.3166095157994591	0.3613470457321326	0.15336166484127872	
23000000	-2866.5141104603413	-2720.759768305099	-145.7543421552421	-2720.759768305099	77.26970711526023	3.2412393217848123	0.0011674470587803253	0.40391855434716406	0.0011094990621675033	2.409952952649606E-7	0.4259333335041578	-115.25157412157196	120.55987824775116	160.87141869967377	1105.9350970324824	33.72151263270964	14.9931384337463	1	2	8	2	8	0.15936381879086625	0.30868315606399466	0.33702420380698	0.19492882133815476	
23100000	-2861.3733566020187	-2718.7399061907076	-142.6334504113111	-2718.7399061907076	54.36722291519364	3.813588739341925	0.0017573486234885426	0.3498876551869014	0.0018494701808220492	5.697182978896009E-7	0.4009727270381257	-117.20742693815039	252.1041300112968	234.38600269239782	349.10654099308783	39.72724479852219	9.138646442081116	3	1	7	6	4	0.16393572267221987	0.3524607328556087	0.32097770803801284	0.1626258364341542	
23200000	-2848.2155702734244	-2714.3982705554095	-133.817299718015	-2714.3982705554095	57.332053517321235	3.5839698042818764	0.0017204190378556788	0.34979629913429555	0.0016189237511682612	4.6315804488935974E-7	0.39849440921874624	-113.36329444083387	203.81267301931894	312.3318044691966	11.060580732317588	11.649443492379655	0.7166766021123075	5	6	4	4	2	0.1566687637019092	0.31784749175667404	0.3449490477631017	0.1805346967783106	
23300000	-2862.3049003868127	-2716.849350437434	-145.45554994937856	-2716.849350437434	66.91509758350023	3.669895404613228	0.001371237710533725	0.5075775310915133	0.001488061800926554	5.770132631302848E-7	0.49406383406369747	-120.15548432608169	375.7341546987024	586.8383140605708	59.77862462646831	31.562790237932628	5.8811111785608245	5	5	2	8	1	0.15902726149564395	0.3202551281425519	0.3343759300419889	0.18634168031981085	
23400000	-2855.2669855447375	-2713.4282250652204	-141.83876047951728	-2713.4282250652204	59.86767549256027	3.8481236527443197	0.001545889276208302	0.35478017509178156	0.0016103451175338162	4.4921619339783804E-7	0.3881009471924785	-114.36381566202083	513.4496294970899	612.8201840139533	438.92218606107826	41.7650551068475	4.765944360400876	7	2	3	2	7	0.1646235261911274	0.31746013421099223	0.3465683000543951	0.1713480395434809	
23500000	-2841.895741856346	-2712.044617872216	-129.8511239841302	-2712.044617872216	60.56389562453137	3.39571167097658	0.0015663640239298763	0.5817797736408459	0.0014088491142411703	6.820810723031719E-7	0.5623392007240497	-111.42642349749012	392.82080331900534	33.96083316063937	9.859671741402137	4.148756790699879	4.690568394578345	10	2	6	2	1	0.1722202035699733	0.32144747873672797	0.3313309483409317	0.17500136935236266	
23600000	-2839.9741148602875	-2713.3654949915226	-126.60861986876475	-2713.3654949915226	37.5213626756122	4.137837961719818	0.002606019640761508	0.42730752193989224	0.0025777100522850756	1.437746557384978E-6	0.4810436047128997	-102.63849016513602	342.76972108955226	418.0027979277988	41.40078414692225	21.982894222481985	13.021116578205467	1	7	3	6	4	0.1604023667518782	0.3532915047120265	0.3222279717610152	0.16407815677507573	
23700000	-2850.188167258731	-2710.6980912017543	-139.4900760569767	-2710.6980912017543	59.92533685064914	3.2544271979934876	0.0014868432444664567	0.6044059183406393	0.0015082212230523747	9.113546574924233E-7	0.6325318182315482	-113.7609812718149	553.2841137579354	418.10341900540084	58.540416791139236	46.51378769822578	5.567601615902489	2	9	1	4	5	0.17761770049894812	0.2893797796979733	0.363228995021399	0.16977352478167515	
23800000	-2865.680009147329	-2714.4051492072545	-151.27485994007478	-2714.4051492072545	70.19439492463842	3.8582204345538336	0.00170098789184948	0.6066065054141118	0.0014416906594645297	6.465457878715041E-7	0.5407300986562885	-122.22635873736694	618.0043369213079	408.66908237575893	309.4231790471577	140.47138783092555	11.487796761276206	1	2	7	1	10	0.18273695741429122	0.29688764848924337	0.3418766365704929	0.1784987575259681	
23900000	-2870.9255012497883	-2724.2729137277265	-146.65258752206182	-2724.2729137277265	69.43027363405061	3.2941294115177455	0.0014228932659512273	0.3925100986626147	0.00147220505911746	3.1180382289247406E-7	0.37632285304699903	-122.36597782609086	361.00505397724595	426.93321142090434	75.13839267556826	30.674535983975513	10.441224212503496	4	6	5	2	4	0.17193347029050676	0.3211328803010744	0.32769479229019305	0.17923885711822138	
24000000	-2868.259667724865	-2717.1554165129746	-151.10425121189002	-2717.1554165129746	98.00772739755323	3.5242967686413476	0.0011033834833185812	0.38495680082940187	0.0010365290308745668	2.43325588867779E-7	0.4483363742562612	-126.2406065185999	509.48443529350556	452.7297119700496	101.79078201819377	8.28499886620492	14.072773900392741	6	6	2	3	4	0.17429353082853188	0.30835706300664434	0.353474380430312	0.1638750257345074	
24100000	-2857.777408724689	-2711.1949261074797	-146.58248261720905	-2711.1949261074797	59.41113287682471	4.277720000306753	0.001338520618169514	0.6222895626271149	0.0016543131808346315	8.820570707926781E-7	0.6562973875887101	-120.53711092573906	408.65545120228	102.82566526813842	30.405772439061643	89.64547049086721	22.338295381094152	9	1	1	7	3	0.1682173931462841	0.3043582718699877	0.3560572815569473	0.1713670534267766	
24200000	-2872.0958303492453	-2722.4355304403252	-149.6602999089201	-2722.4355304403252	98.90022069813705	3.5703042545900914	0.00114007645464297	0.4249775098522905	0.0012853072184512832	4.6025914174617946E-7	0.5323873113684271	-123.0126950872537	593.791824913919	344.3518188128704	78.77735613269732	15.925386677253481	48.910389742413884	7	1	1	5	7	0.15451305711929136	0.3121734176211842	0.32748300200850844	0.2058305232510117	
24300000	-2859.951727609461	-2718.1877346213873	-141.7639929880737	-2718.1877346213873	71.82318730170249	4.014048845686224	0.0019100265747402513	0.511196394445156	0.0018007299479830912	1.160503923076855E-6	0.5629709159636148	-115.92761136594494	101.1366036346877	290.485358275622	42.99572717788853	43.45235220846773	91.2156820855399	3	5	7	5	1	0.17421584954332886	0.33309293762857917	0.3255935602396343	0.16709765258845324	
24400000	-2852.093325082284	-2714.1221757138196	-137.97114936846467	-2714.1221757138196	66.39969152241899	3.935821804242782	0.0011587496507766929	0.3342520479611975	0.001219378737291642	1.853133776554856E-7	0.36611541649088075	-117.91862526732686	511.4529258009397	59.24129589760307	22.68091202631226	13.094693116994751	1.8459046896632147	12	3	1	3	2	0.18570754414853705	0.3335958784315055	0.32356829883517585	0.15712827858477715	
24500000	-2865.2781052574283	-2713.3253584649988	-151.95274679242937	-2713.3253584649988	63.95455989986178	4.517506075767329	0.001862370762582025	0.8031319753341701	0.001608425513221643	2.1084316949677927E-6	0.8650909882298259	-123.25406361147338	179.02414698422731	485.64653183890516	89.52256608850384	122.42618382600735	21.784984999380477	1	6	1	5	8	0.16667667561315816	0.3049669609516058	0.3533452951802995	0.17501106825493218	
24600000	-2854.4922321592203	-2710.475512387664	-144.0167197715565	-2710.475512387664	76.1227914767715	3.5358818430869663	0.0019445260148206176	0.5478726407109614	0.0017120573845432468	9.384152240830974E-7	0.5755357820327456	-118.2325136154865	927.4367509496153	320.6753245367421	57.418073777789246	36.16732500772798	11.285263866969471	8	1	3	4	5	0.15328164482782394	0.33563623091056316	0.3345376116730891	0.1765445125885195	
24700000	-2861.6682244754224	-2718.298202612975	-143.3700218624477	-2718.298202612975	71.96973034913682	3.2628041960416545	0.0015613126049566458	0.36302232206511914	0.0014007861379615575	2.816140495388166E-7	0.3714965571335318	-119.54456300619752	272.57588844775785	106.48119174822912	166.0768092014805	57.08894095771178	0.6964520649427778	11	4	1	3	2	0.20184972592278075	0.3077011772266795	0.3261298592088387	0.16431923764169673	
24800000	-2841.8816526357796	-2711.2264497904766	-130.6552028453031	-2711.2264497904766	54.691180772842934	4.018119160619895	0.0019527337130634248	0.6394945270774357	0.001621622715922869	1.1355033962770412E-6	0.6313774205658812	-105.0663441909279	429.96916782308733	770.7030035566426	27.949024838519662	21.59171668123617	2.1764086300706813	5	4	4	5	3	0.1530979629963286	0.3150805983787795	0.3508317950218443	0.18098964360304326	
24900000	-2860.796959079012	-2711.2744433711905	-149.52251570782175	-2711.2744433711905	86.60304891999996	4.41659998310721	0.0010142576262392618	0.45413997153298297	0.0012288674672512024	2.753546651212264E-7	0.4622574594908448	-123.8475320400727	535.2866879117736	1126.1167869809074	83.68675942107421	5.018752222122873	3.096702619239568	7	2	9	1	2	0.17540631426888875	0.32423485598245255	0.3288855351866557	0.17147329456199872	
25000000	-2853.755770724278	-2716.8120725452613	-136.94369817901668	-2716.8120725452613	63.67191486647705	3.622101127124776	0.0013707000911503356	0.40370032613281837	0.001410593974196448	3.7098309188720925E-7	0.41294750418527415	-105.50164238617737	183.8770357425098	733.8561204088064	774.326206112655	268.2645908021185	6.6350318706154106	2	1	4	3	11	0.17623061957896058	0.3303775948599222	0.3352458478796639	0.15814593768144916	
25100000	-2857.7444917920197	-2707.8982874724766	-149.84620431954315	-2707.8982874724766	101.98323639994892	3.920761222004674	0.0011038292566141292	0.47439616221258796	0.0010067561900032294	3.466083943982302E-7	0.5732237008507949	-126.79875029722325	446.0700741744528	104.92515400478273	22.10940358802366	31.454535797809854	21.105708481469424	9	5	2	1	4	0.19131329482262924	0.30742476070868174	0.33727527880634567	0.16398666566233916	
25200000	-2847.014128497559	-2712.078668442892	-134.93546005466683	-2712.078668442892	72.00153182941784	3.243709026239222	0.001334088038750588	0.35529511043564976	0.0013239990046794196	2.1938048078524302E-7	0.36547484971892696	-111.67626974210913	201.07154848176046	549.4584343902582	10.70272579825231	12.416203775336957	13.652550650734424	3	7	2	3	6	0.19873764780018913	0.3238944560195618	0.31468919542578316	0.16267870075446178	
25300000	-2873.099545520274	-2715.732693157556	-157.3668523627186	-2715.732693157556	76.18581465835513	3.3722773995834943	0.0014048258158762374	0.5583112016929691	0.0014416175588460032	4.737519799798268E-7	0.49754521294246445	-129.27243819721386	421.667211993423	300.4377049000388	104.3494995402353	200.01039120778168	30.602025953290926	8	5	2	2	4	0.1778532905739243	0.3208620696093674	0.31970972685478094	0.18157491296192318	
25400000	-2850.334769811728	-2717.0926411049227	-133.2421287068055	-2717.0926411049227	45.219191623026184	3.6087530252253477	0.0023850235382605546	0.46266259202309284	0.002298819768546945	1.1839308339420234E-6	0.4642473505199025	-110.49185178769496	247.1614824263994	182.29301022179854	53.43664639554517	35.026688885877526	11.808246891718094	1	9	2	1	8	0.16177000436225766	0.3595225775461897	0.29603900524618204	0.18266841284536656	
25500000	-2864.6460756454157	-2719.0881098714294	-145.55796577398644	-2719.0881098714294	67.75377125529897	3.561534372111076	0.001300722681088394	0.32243319020531686	0.0014669846602536117	1.804387253618636E-7	0.31030462769366435	-122.83719554090916	323.2411307226297	293.065817317949	124.54018273946778	9.302876126409027	5.624329920543775	3	7	7	3	1	0.18413211078657765	0.33061787402773557	0.3060532130175757	0.1791968021681069	
25600000	-2864.524036366357	-2720.0223846957533	-144.50165167060345	-2720.0223846957533	66.56149652740639	3.0069082764200465	0.0015885679341409767	0.625141558009867	0.0013934223658641173	7.598061468746403E-7	0.6217971016339207	-115.62956626739503	322.75567247784875	213.1750546439641	192.26054283560396	362.87138060165984	10.048166848714928	1	2	1	7	10	0.16058049149199863	0.29751124796828476	0.34508663200538264	0.19682162853432983	
25700000	-2869.7932737776655	-2718.1680920182366	-151.6251817594291	-2718.1680920182366	86.00487660569273	3.905341048191925	0.001451604136506036	0.4062295554470634	0.0013452279110200062	3.482853673777728E-7	0.4370250299040003	-123.67332479680155	344.3396341862346	317.0222897096393	492.9824667768203	46.05773578288813	48.62741930304664	1	3	6	3	8	0.18247595902713432	0.30843861538977646	0.3389629821484513	0.17012244343463384	
25800000	-2860.5696749522135	-2717.832354636035	-142.7373203161788	-2717.832354636035	83.63286287974233	3.9916031285097144	0.0013393781964696951	0.4701523662135303	0.001125245093296734	4.3496023881602163E-7	0.5430264971705341	-118.26600717746906	363.808169025888	513.5996291640193	16.80001001064492	11.461123590910493	22.160795281783102	6	4	6	1	4	0.19747731364976384	0.32222882032379546	0.32441377277091765	0.1558800932555191	
25900000	-2868.538569452076	-2710.9073590197195	-157.6312104323563	-2710.9073590197195	79.98819099671223	3.7432782602718557	0.0011503688176314618	0.31344945659055723	0.0011428469659280245	1.497257965804472E-7	0.3660521945231363	-130.57663154775733	480.26237811610633	833.3493032686627	178.4704827355651	17.950846633603348	25.45581476854886	1	8	10	1	1	0.14497700464957325	0.3429701622735862	0.3616716819539009	0.15038115112293587	
26000000	-2839.6701125147397	-2711.700483819321	-127.9696286954187	-2711.700483819321	41.83736502005059	3.4892560653377784	0.001945314042393696	0.4646458108746706	0.0022472252356913413	1.461043666051694E-6	0.5424041728146342	-105.38582508896899	299.5823408278732	292.7807957397871	31.951491300958587	20.61022298773955	7.083500619113037	2	9	1	2	7	0.16585445370338983	0.32090617359208856	0.3280549742137813	0.18518439849073642	
26100000	-2858.002558538667	-2712.7817777447876	-145.2207807938792	-2712.7817777447876	53.73073831498867	4.341824159583638	0.0017346882756528218	0.4016670011357491	0.0018099606806842884	5.062817337469459E-7	0.4214743571707453	-120.5734089540561	438.51418533331906	559.5398246756608	122.06765758262665	9.698084858974255	5.160133134167522	10	4	1	1	5	0.1793646809055445	0.33071249705340056	0.30973206686072413	0.18019075518032687	
26200000	-2857.8425020012323	-2716.737152034314	-141.10534996691825	-2716.737152034314	81.63999572960776	4.450515132688729	0.0013957853968852637	0.48888814837313765	0.0012485130947557127	3.289566232222187E-7	0.40907751057886543	-115.04017986683041	121.65516155486941	271.91843288566434	456.5361654140751	20.02658480825209	9.134163051408288	3	2	5	10	1	0.1649278277253325	0.36632088552570585	0.29786455928835964	0.17088672746059816	
26300000	-2860.864603788679	-2720.529413057344	-140.33519073133496	-2720.529413057344	77.94648699451345	3.2541277793895005	0.0012378056467614955	0.34869119161015816	0.0011270101000631636	2.2109133178583393E-7	0.40766927509832845	-117.71191179228886	242.05797715887832	543.7952597901053	11.452427386355467	12.924404516145907	6.896699952295136	2	9	1	8	1	0.18285571980703047	0.3030010160243619	0.3486557055829424	0.16548755858566147	
26400000	-2851.7872455728457	-2713.734891005687	-138.0523545671585	-2713.734891005687	67.16302593825014	4.065536403640282	0.0015268296170667499	0.43262520938140125	0.0015055040321052956	4.3083910108078617E-7	0.4616507946721841	-112.58178058986908	467.90753754264904	770.2428366756521	73.15930132282666	16.074931404145666	7.94268770749227	4	7	1	2	7	0.1785142228370734	0.3090841182247751	0.3665580327243006	0.1458436262138471	
26500000	-2843.178433892944	-2716.900808384225	-126.2776255087194	-2716.900808384225	37.70880798410269	3.718482000855105	0.002477312832083532	0.5310209564981808	0.0024840971513462764	2.1154441892892387E-6	0.5960250087239122	-105.4037700440858	409.9775004469334	61.91469690262522	31.26276842349139	13.646845495626964	4.403628380309837	8	4	1	4	4	0.16861792677599463	0.29707599947630847	0.3710733874379565	0.16323268630973667	
26600000	-2835.876878378534	-2716.201654991238	-119.67522338729623	-2716.201654991238	37.30891337553256	3.382841209370379	0.0026864530449807853	0.6683404478986504	0.002571450371918309	1.9245616415488484E-6	0.5386642876577733	-97.15577893812458	70.32225302561018	237.5831671768561	70.15152434678713	10.157987338682618	5.644944630648359	4	4	3	5	5	0.17210945794512145	0.33362256831068315	0.32435361238544136	0.16991436135875035	
26700000	-2877.779718172056	-2712.133044709653	-165.6466734624034	-2712.133044709653	116.67096985411652	3.4846054373195194	0.0010758873252262077	0.6392487858699626	9.787300321247468E-4	4.974341255170268E-7	0.7017525172974042	-134.04070015036177	2164.9967035382133	1337.970264461283	319.98029850023534	73.64080023224959	26.14283956047277	1	8	4	7	1	0.15989694165345936	0.3250376957218355	0.3385556652898003	0.17650969733490113	
26800000	-2868.348020659086	-2716.095265103579	-152.25275555550706	-2716.095265103579	86.4611733099931	3.3810969191945013	0.001344236032756525	0.4468476575643087	0.0012405966251104648	2.4100042698713004E-7	0.39733240408552367	-126.30032151636308	188.071647745895	452.48133998612855	104.98099641309493	30.847738725417983	46.75916622822168	2	9	3	1	6	0.17553816785193774	0.3477153837094111	0.31179645582798987	0.16494999261065774	
26900000	-2864.3711923107635	-2715.1507731774163	-149.22041913334735	-2715.1507731774163	84.95469227800731	3.368645289104106	0.0011801139093307578	0.3537077309987263	0.0010691595343836427	2.025701597818821E-7	0.39957009886463135	-123.89540029493705	528.4334545221478	830.4032711964558	60.34538072403063	27.891066008797413	1.412407798638489	2	6	7	4	2	0.1733617161229662	0.3452752655457934	0.3320330092079728	0.14933000912326402	
27000000	-2858.882024470782	-2712.3696412439117	-146.51238322687064	-2712.3696412439117	96.61875973036263	3.9911858929661292	0.0011581059984033567	0.4980739983087732	0.001120438652192465	2.953814875999897E-7	0.5104701773542777	-120.33055851695383	256.8163419145443	470.03836963211717	61.346924205989666	5.851887762279125	22.103854179554087	2	9	2	5	3	0.17648315814136198	0.30945479652751784	0.3552312462860163	0.1588307990451003	
27100000	-2863.3967795552016	-2723.8746324456793	-139.5221471095222	-2723.8746324456793	63.6799802843619	3.967958846682397	0.001681862353847629	0.44780768408773186	0.001569452401776487	4.161278805614643E-7	0.4144062665727953	-116.41303497322032	452.7557733179907	69.1797946232071	47.4956658176537	41.20836495053274	13.503962551695	10	1	1	2	7	0.17596401844921297	0.3024943214838173	0.36098412979279215	0.160557530274174	
27200000	-2859.5091181467656	-2717.1654062529137	-142.34371189385172	-2717.1654062529137	58.83546491871502	3.3905433456449434	0.0016606228655009782	0.42841767031593814	0.0018506883559395407	7.150988073751084E-7	0.5156999486543635	-118.30046264329933	563.890172102158	191.77160875536336	89.69995709103809	29.041332243564725	10.201346844561037	7	6	1	3	4	0.16893868159319922	0.3482898214385901	0.3042696274994164	0.17850186946879068	
27300000	-2847.988889082986	-2715.406438808199	-132.5824502747874	-2715.406438808199	52.401767943022556	3.4199347977111594	0.0024278496309163224	0.3845194181438908	0.002199305976251473	9.130569186903876E-7	0.4395812520469622	-112.1657018793187	207.09353008121562	89.22264052762733	117.53598225594462	4.176781765378986	2.777365081468887	9	3	4	4	1	0.16258951993562198	0.32947318006157866	0.33521308764840085	0.17272421235439483	
27400000	-2851.649670517702	-2711.3020372689393	-140.3476332487625	-2711.3020372689393	76.83507826881852	3.811244677602446	0.0011216295459387272	0.4620236512901025	0.0012406954603075922	3.4158976080678364E-7	0.4544090356711028	-119.48887848061834	392.9255715947763	123.41188881914712	38.62713788557814	9.300771760008974	2.92274680317844	10	2	1	6	2	0.16849426742632148	0.32840291511335973	0.33466493245846846	0.1684378850018468	
27500000	-2841.8088687669415	-2714.931844727349	-126.8770240395923	-2714.931844727349	39.44239906527914	3.7251021139802063	0.0026022818069543104	0.3645205992108822	0.0024942078443843845	1.3248286341874227E-6	0.46198231159210945	-103.66937512421167	168.14725010805753	302.4797904230521	129.55536694739007	23.80135001462777	3.8899361804909374	2	7	1	10	1	0.16048808630050132	0.328205044604522	0.3562196917570032	0.15508717733796995	
27600000	-2846.9513015494745	-2708.371947161025	-138.57935438844945	-2708.371947161025	45.47456927326478	4.453420818903394	0.002483254626950516	0.554897979058717	0.0021921434042913865	1.6377387774835622E-6	0.5928630860520704	-110.93215577275876	869.4193150390366	244.56075957021724	129.62018285916966	97.39836429808662	5.010755824946705	5	5	1	4	6	0.16150547316034022	0.32950023783452304	0.34866058008269846	0.1603337089224347	
27700000	-2861.414754905819	-2723.194579434753	-138.22017547106566	-2723.194579434753	65.06769107993593	3.9045309215939374	0.001372616389185937	0.3875678486899833	0.001235658536388916	3.218567800486554E-7	0.4426394010356103	-114.81374491140747	494.25121758489615	27.87018810432528	63.377271280013176	40.80224903479356	2.3330300469440988	10	7	1	1	2	0.1688950796650996	0.3754554913421112	0.31757467479973034	0.13807475419305543	
27800000	-2859.6933516413906	-2714.1592823450806	-145.53406929631015	-2714.1592823450806	81.02293030074078	3.475197114085649	0.001155142888548841	0.33826003108097236	0.0011979860578672295	1.720096880911433E-7	0.35072476034171784	-122.66991400810208	417.33239962963825	115.84048051830392	92.64293402315803	35.199167792185165	1.5656830590801671	10	5	2	1	3	0.15935941696254943	0.3073762527567282	0.3590338902843135	0.17423043999640553	
27900000	-2843.8807449391356	-2710.084848873809	-133.79589606532693	-2710.084848873809	68.60909384670997	3.240975937004474	0.0014184044358250632	0.5155686201104083	0.0013469735919696716	4.5221861106185553E-7	0.47851093567624353	-110.96278640854645	702.2012778532984	186.29561210178292	18.596366189447284	18.831314047678134	4.318100816022226	8	2	8	1	2	0.16970638186091386	0.3277363055364799	0.33271165928907337	0.1698456533135296	
28000000	-2861.2757708941053	-2715.2212241136917	-146.0545467804138	-2715.2212241136917	58.48071611953789	4.183706927981658	0.0018920387272655514	0.45361802877493407	0.001857041957516653	6.252558691879912E-7	0.44301288523336235	-118.22863509078161	456.58680604326423	520.0407147665658	271.1692388665379	90.44334504479448	9.721125005252436	3	3	3	7	5	0.17945718318834236	0.32341500567521847	0.3232193176543687	0.17390849348206738	
28100000	-2862.4379191998855	-2717.285067543664	-145.15285165622177	-2717.285067543664	73.11073357170736	4.142791983116006	0.0014546359256456245	0.4050812049557152	0.0013879073748137823	4.905080216069957E-7	0.5233793250718644	-121.76961140380342	389.28233431727585	364.80943456830795	18.1014634305125	24.853485044677484	4.042517603750529	9	2	2	7	1	0.16815344935387733	0.3062189676853669	0.339938831894305	0.1856887510664476	
28200000	-2854.6155652386433	-2716.69070114504	-137.9248640936033	-2716.69070114504	58.036189883618036	3.422914249515814	0.0021195979366054143	0.5440389587615051	0.0019781129638907647	1.36377525573571E-6	0.5543108396757809	-115.79140390212115	488.2281247430177	121.63513083510794	58.14260717111606	11.786122254412604	3.5168785915237337	8	1	9	1	2	0.20237359560062587	0.30624905660456003	0.3297636554467999	0.16161369234801098	
28300000	-2834.422431565086	-2713.3866918179624	-121.03573974712347	-2713.3866918179624	36.548148733707905	3.353887001242216	0.0026633825336699044	0.6989101485723889	0.0026043266322781297	2.0322320493154616E-6	0.5460295683051398	-101.08301101384438	202.5909184809529	91.42210809099711	50.133730279200805	4.673538307777174	2.687170824066567	8	6	1	1	5	0.1899525153862652	0.31256245900757024	0.32343279325188307	0.17405223235427825	
28400000	-2865.7060105199075	-2715.644530824124	-150.06147969578348	-2715.644530824124	78.59315851112142	3.717506582859362	0.0010907353346651832	0.6390037864023339	0.0012596208701876532	3.754484727776283E-7	0.5189027823435043	-123.46322994248973	729.8568281720562	720.2658810168989	28.82784771019201	29.730159746571257	12.15326946536864	5	6	4	2	4	0.15671756855745667	0.31268691268427873	0.32915241103982856	0.20144310771843282	
28500000	-2827.2517061885046	-2711.210908092797	-116.04079809570733	-2711.210908092797	49.168905809586285	3.939349123795579	0.00199764051191368	0.46643087220227597	0.0019750906241073297	1.24894899500502E-6	0.5575381587252014	-98.3422395029452	478.31679405117546	605.3534770415082	17.06607686860112	0.08569553591500824	0.016021707455927226	6	4	9	1	1	0.1681454475230163	0.3279933978411863	0.3348026589232999	0.16905849571249432	
28600000	-2854.644699277047	-2711.7141495631995	-142.9305497138475	-2711.7141495631995	86.0323468362453	4.628303710027507	0.0010682576116688783	0.37885146054580193	0.0010712951107233588	1.822451137577957E-7	0.39158230841568137	-119.21795679381658	546.5316012595046	139.51585817281483	37.08362151658677	5.877103264857302	18.42148288792845	8	3	3	6	1	0.167958366576142	0.352055204136974	0.3196501323873672	0.16033629689951365	
28700000	-2867.4771899240077	-2712.4262062969974	-155.05098362701045	-2712.4262062969974	111.58032724194398	3.1098976254685167	0.0011353765836463073	0.3927616191060978	0.0012073577236355667	3.031922392423476E-7	0.45950622631026283	-125.05781120675248	417.1076453382011	839.8106789272481	895.4609200135958	36.2601655422488	41.53621282966427	1	1	9	4	6	0.1955139130120944	0.32032298365791995	0.321843116173547	0.16231998715643553	
28800000	-2853.724746180447	-2715.1335523630173	-138.5911938174295	-2715.1335523630173	70.08545052585559	3.2610501841814874	0.001331231801122091	0.4748923785342607	0.0013764933254074832	3.8946436032856163E-7	0.476489055959468	-115.17545305346385	761.4413939750367	106.41184637065568	18.02637896963265	33.224869065540986	1.20489878996367	8	2	4	5	2	0.17443963702084941	0.32112741087819674	0.3308441355876472	0.17358881651330343	
28900000	-2855.0161420893696	-2718.359785813747	-136.65635627562287	-2718.359785813747	49.8469015041197	3.7674766109244326	0.002243268787611672	0.4098382267023595	0.0024165106883818443	8.900848765738351E-7	0.41922257551723646	-112.62627129363455	442.8447297906624	291.57245170668347	62.74826778736606	37.310125533931874	4.393501163873681	6	3	1	8	3	0.15297729617907083	0.3286758090968361	0.323975103673398	0.19437179105069186	
29000000	-2835.7167341699724	-2711.328799807321	-124.38793436265142	-2711.328799807321	34.47660611043743	4.040520412345013	0.0024757300691573966	0.4487286042729769	0.002650406817451874	1.918241382568747E-6	0.5317465882384445	-102.70562050741812	1246.5010009447242	66.44240496690527	15.554995785842818	7.33225732275376	4.99044653439463	3	9	5	2	2	0.17968054804997816	0.3203971275841495	0.32230406751852386	0.17761825684734533	
29100000	-2854.302086420463	-2718.3477703045805	-135.95431611588273	-2718.3477703045805	68.25236374058603	4.655931663217196	0.0012231528924175124	0.3993183019435017	0.0013710189107624723	4.1497947802695776E-7	0.48175339474701745	-113.50542191791128	505.8165920820058	414.4973651771273	7.25095284037758	9.164516662405653	5.657797504424736	11	1	1	4	4	0.17744723058647208	0.29847885724902357	0.34330384233083067	0.18077006983367058	
29200000	-2834.890186391806	-2716.594289289608	-118.29589710219815	-2716.594289289608	40.58890890460225	3.4905275122504267	0.0027996375173490874	0.45668235605449964	0.002462757102658588	1.8190976147123125E-6	0.5055353567253764	-94.21349332171494	114.95547629665644	281.54041959781273	2.1500745324928805	12.370699201281374	6.8754574254767	4	7	3	3	4	0.13784870579248948	0.35317813449401564	0.34730411833083563	0.16166904138265606	
29300000	-2840.9770231735642	-2710.7855472699775	-130.1914759035865	-2710.7855472699775	50.81473158602434	3.7085539528707807	0.0014063938631693974	0.506279388236883	0.0017758120766823494	7.439160896305539E-7	0.5170402708520612	-111.22584098396403	409.1178713237047	49.40472925235723	8.052414685536558	7.8207667975664865	3.7931337432476875	10	3	2	5	1	0.1551351433600421	0.3205300922465797	0.35896526636078246	0.16536949803259252	
29400000	-2845.294854882437	-2717.1339687844284	-128.16088609800858	-2717.1339687844284	42.40789111694159	2.7735606600440903	0.002426165267583258	0.5268715568460819	0.0023872654477894092	1.6439522081792962E-6	0.5538519820549771	-105.76759238713983	346.87152047389844	244.99192825284277	6.2576469277230125	5.451187040849221	17.202368328993142	8	4	6	1	2	0.18940533442811514	0.31426030962250806	0.330787222046402	0.16554713390297146	
29500000	-2863.41105895731	-2717.7673848858262	-145.64367407148407	-2717.7673848858262	74.965631722726	3.7323255693642317	0.001307154573199212	0.3018882162931022	0.0012756701293552962	1.5960960458785146E-7	0.31758007862755844	-118.62241308901787	404.4980285628039	705.1495562414262	222.08419348957165	56.298175445110836	18.175719851098133	3	6	3	1	8	0.18036273586308996	0.2982287446638522	0.36595307374716035	0.15545544572589406	
29600000	-2842.7259154063554	-2706.311514614119	-136.41440079223645	-2706.311514614119	74.3920282266222	4.175828250210839	0.0011724191230894727	0.45458489364628746	0.0012203950570885398	3.93194472002539E-7	0.49984167357855935	-116.12486724723797	685.0364995806277	32.00246666492867	43.94337041753594	3.7595194969476764	0.13356656755133706	10	2	7	1	1	0.17867734914923344	0.3265032222626485	0.31303157096527623	0.18178785762283833	
29700000	-2866.969071762062	-2714.3431314551804	-152.6259403068817	-2714.3431314551804	81.35575488838766	3.2770056532560115	0.0012556781807899085	0.3397993989688236	0.0012429973872136978	1.9103053804653777E-7	0.3659864001110156	-128.64676017799925	384.76555183908596	144.70512334388638	50.78482389721205	68.10789419609095	33.40340139490666	7	2	1	4	7	0.17122827988048026	0.30127246736252644	0.33894380167985433	0.1885554510771355	
29800000	-2869.1775653374084	-2713.6067936551426	-155.57077168226562	-2713.6067936551426	80.53081971842349	4.128683645278548	0.0012004214260373843	0.37394198615442875	0.0011612993480537466	2.307255218996486E-7	0.41156558016179806	-126.78933314185115	1202.0518844648693	394.9437862519746	358.80379138491196	49.72042288163957	32.474965947127124	1	1	8	7	4	0.1722359738158137	0.30538908647133073	0.33474313639676	0.1876318033160921	
29900000	-2846.91429355241	-2714.4128085703574	-132.50148498205292	-2714.4128085703574	46.230503991642884	3.6517840117776563	0.0024973522718277894	0.7111008993240109	0.0020650795689088923	1.3804342207846022E-6	0.5871443041272612	-109.89236049639666	277.008941267024	184.4364126304664	19.465586330730165	25.576255527647177	0.4853559573810908	7	3	4	5	2	0.19136268974053172	0.33355704267827074	0.31959755442532345	0.1554827131558706	
30000000	-2852.6393473584103	-2712.84870191888	-139.79064543953004	-2712.84870191888	56.50341586437688	4.001093984817641	0.0017777764486001794	0.3192219884569592	0.0017900007802664304	4.4462535265605434E-7	0.3707808346253187	-111.90287946323225	531.1944155824826	477.1199229412935	536.8801196698237	55.276363216492086	11.035884725116299	7	3	1	3	7	0.18452423667407017	0.347859876819603	0.3008628662525934	0.16675302025372996	
30100000	-2829.122473561211	-2708.2016498054713	-120.92082375573949	-2708.2016498054713	39.2952163548706	3.938311727722899	0.002722344707821193	0.4626507917571649	0.00253408846392733	1.851994638610667E-6	0.5069438049284261	-97.75027777380167	135.26684943157434	160.87228773289544	246.98033283072184	10.291280511994543	6.136519878287328	3	1	7	4	6	0.17705828038692972	0.3219120949624665	0.32928719633645553	0.17174242831414477	
30200000	-2842.2070115164715	-2716.128592691192	-126.07841882527941	-2716.128592691192	39.96872191740033	3.7877866383130776	0.0027831193840792685	0.5012888396405666	0.00238404169432336	2.3482166002673925E-6	0.5638368904243779	-106.02923323145964	349.94749281885436	29.665809357158047	26.905262122993445	16.594722654767068	1.1785622119273966	8	5	5	2	1	0.16360555321134404	0.3300284810886437	0.3332012423680206	0.17316472333198824	
30300000	-2873.625251346245	-2716.966850820576	-156.65840052566932	-2716.966850820576	70.74278455233645	3.9611049188432794	0.0015936180346407213	0.3633320747649901	0.0015738466623670736	3.1820943276752725E-7	0.3529250639442598	-125.48879318646534	717.3445506544803	2279.0264668411924	312.54913652910193	55.24973029456065	18.302442633643057	8	1	1	10	1	0.1850821898909655	0.32135311507343745	0.3312291314528314	0.16233556358276222	
30400000	-2841.3692564795597	-2713.9229532763125	-127.44630320324721	-2713.9229532763125	42.952785043674936	4.094038569464292	0.002347462122756864	0.3609237109679799	0.0024115348725640435	7.45379247766409E-7	0.34848367393678603	-104.90877750640117	229.24169657580651	238.84490926643107	27.470077620607032	37.18925808544608	0.45481081032468346	5	5	5	4	2	0.17810876242743642	0.3117138432696602	0.33895503465765864	0.17122235964524127	
30500000	-2847.1093521810153	-2707.9904876776395	-139.1188645033759	-2707.9904876776395	52.0347893421568	4.2517471169148475	0.0016908096947374498	0.503253596272815	0.00181142931503109	9.220263567788783E-7	0.5762032584955059	-115.00321271150806	395.30551889057256	35.43396616926871	22.243277346884103	69.02941324430822	8.099458440427798	10	1	2	4	4	0.17962514787368997	0.31035634838798687	0.33194492449598795	0.17807357924233164	
30600000	-2859.51913268979	-2717.8137560160058	-141.70537667378412	-2717.8137560160058	59.01357246406946	4.135140470985013	0.0019150811135231793	0.4427639588525549	0.0017727248906499933	5.97983191503553E-7	0.44978381205339896	-121.04932094020026	285.3765967325609	53.86482573482583	37.183202494141675	23.281069368385186	0.7487343975371786	5	8	4	2	2	0.1575525920826678	0.2989384030294258	0.35802289907953233	0.1854861058083705	
30700000	-2870.5550103988185	-2723.3953236685475	-147.15968673027115	-2723.3953236685475	55.76100342762756	4.087153585345462	0.0016316090474493175	0.4583695312485322	0.0020178658913725645	6.862728102514208E-7	0.47487272465148406	-119.02853666504654	1008.2598267320116	600.3888249207341	46.67724694233999	35.007159190551654	69.18911640319588	3	2	2	2	12	0.1642989502201739	0.3495615030682595	0.31809030885244216	0.1680492378591209	
30800000	-2861.885316407049	-2719.5621388923	-142.32317751474898	-2719.5621388923	74.25585490859542	4.385828094722309	0.001647318635941595	0.47798667233427333	0.0013034120122015049	4.3483254325877746E-7	0.461962608111482	-117.79645974659054	401.8040634033002	511.7047879701679	116.13959906072385	4.886968521318809	5.613885448343562	3	7	4	1	6	0.17446650764300842	0.3179252718804692	0.33724772103963474	0.1703604994368843	
30900000	-2854.1858353644593	-2710.777527483566	-143.4083078808937	-2710.777527483566	82.10233843096933	4.384421360272618	0.0013053293227828647	0.4280394526501777	0.0010902715222526735	2.3269029963377332E-7	0.4231630700654209	-117.86492144127057	650.1574222083	581.3306460399593	56.49857145600122	27.43740171082035	8.730849948489455	5	7	1	2	6	0.1796384856275156	0.3109393013102863	0.3266148544743521	0.1828073585878426	
31000000	-2868.5483573269125	-2715.1915228018197	-153.35683452509267	-2715.1915228018197	85.26511845708814	3.610890595337126	0.0010688107579072824	0.3782316517618481	0.0010870332697808336	1.422906802958955E-7	0.3462229174570979	-121.11151409460112	1355.7276510382276	264.4522915066392	524.1276917046258	490.1514336584972	10.444703193616224	1	2	6	2	10	0.16713931047309463	0.2988918939617339	0.35577670998218286	0.17819208558298533	
31100000	-2842.8421392095106	-2717.590075733368	-125.25206347614281	-2717.590075733368	37.0613628163608	4.136368651330854	0.0027152074649891183	0.40082100001940635	0.00254001481572712	1.4272248119030004E-6	0.4495053225740382	-99.62842523551124	354.49222368774866	303.90530659342414	365.715120872893	19.66960864386379	5.19861544386391	5	4	2	2	8	0.1798801130899726	0.33217673112875573	0.3309776053065311	0.15696555047473726	
31200000	-2855.861928951865	-2716.9682192445803	-138.8937097072848	-2716.9682192445803	59.21218303514042	3.5105954877608743	0.0016698839222593815	0.4741942021856926	0.0016366560626006638	6.809202898263115E-7	0.47527434136797	-113.2324008815482	419.3199117139464	479.0217812984201	74.64295866897218	51.62990413312594	9.794302168284892	4	6	2	2	7	0.1745018549503545	0.315190569487625	0.31740641569236283	0.19290115986965428	
31300000	-2870.656914437577	-2716.6138904524846	-154.0430239850924	-2716.6138904524846	72.93974501315536	3.5594772803393107	0.0010193798361031688	0.6523537489133029	0.001138874505525429	6.677617582472156E-7	0.7511866489767755	-121.34437994534203	1101.0777439942106	643.5315818427691	204.7868299556931	459.7880825025884	8.077656819506444	6	2	3	2	8	0.17558175752370522	0.2921248517614887	0.3619106825813095	0.1703827081334932	
31400000	-2885.9818415527425	-2713.206088757397	-172.77575279534554	-2713.206088757397	108.56893700446192	3.514255231740735	0.0011528114657208956	0.3703689562462265	0.0011577013818800548	2.846607568196889E-7	0.46223726782170593	-136.4294310702102	34099.67672661563	784.0197096269111	458.5520388179761	128.18801514632096	44.5270894761662	1	6	7	4	3	0.17770880008388615	0.3335265206789115	0.32649270802823305	0.16227197120896591	
31500000	-2867.107510540998	-2713.964812137192	-153.14269840380612	-2713.964812137192	73.33683206309209	4.615741428011703	0.0015836813513536864	0.486777656385493	0.0015148440109247015	5.252164053072981E-7	0.48466188294425133	-125.09599001428175	507.8092581808771	181.4488600211301	329.86639843959244	89.51654551180924	25.280835224734613	8	1	4	3	5	0.1648031819912207	0.31331566464657723	0.34149000361055926	0.18039114975163942	
31600000	-2859.721244401482	-2719.0870327876723	-140.6342116138099	-2719.0870327876723	75.63093227606828	4.222320407330441	0.0021958502748658263	0.4309790524771285	0.0018766780626350563	7.249332056437389E-7	0.40039767463116893	-118.5275247793152	226.6182818572282	110.61334771110823	41.83260846471218	41.70721941788679	7.59133425650696	13	3	1	2	2	0.16942643777275368	0.30776769102790774	0.3523568603591761	0.1704490108401591	
31700000	-2857.8229723583404	-2712.0500024157113	-145.77296994262926	-2712.0500024157113	66.0754102377316	3.550255540550862	0.001527929971791874	0.4217099421118384	0.0014128776651193837	4.616865655837481E-7	0.47722448377280247	-121.4998015283962	584.3939010217579	335.57462086320817	56.90810959806086	19.073261451042793	16.21069120929455	6	4	2	2	7	0.1648491928756496	0.31195844318880456	0.3513766757522641	0.1718156881832783	
31800000	-2854.0988827340975	-2715.0858286304765	-139.01305410362093	-2715.0858286304765	67.10778484695241	3.773888381668244	0.0015047566425973435	0.4227377983403804	0.0013619619025281272	3.9910247347093776E-7	0.43100224014125454	-113.32075576007026	622.7640976932148	598.5135931734582	99.21121556937342	30.321997081220747	3.4519327359298515	9	1	4	1	6	0.18387084362847322	0.31660563123901436	0.33774675198071036	0.16177677315179867	
31900000	-2873.025524293459	-2720.2257470710924	-152.7997772223668	-2720.2257470710924	87.6820778913818	4.565360847151908	0.001317511803399714	0.40859098349601686	0.0011428206986548487	1.682525611315261E-7	0.3534070980784469	-127.14881650536834	738.7315030816688	253.42316750060908	117.3720683665529	42.28202847710039	7.041305078984299	10	3	5	1	2	0.16249267263895964	0.30911135068237555	0.369738210739241	0.15865776593942052	
32000000	-2879.7642686701656	-2725.7708205468366	-153.99344812332922	-2725.7708205468366	83.08104865617136	3.3316689878904766	0.0011473846967229783	0.3190749353075925	0.0012087793227043837	1.6536600959215412E-7	0.35269175280462417	-128.69795713578148	622.3599054568518	252.1084432929615	148.27790270621216	55.06934709784266	10.958065212126362	5	3	6	3	4	0.16114355326539848	0.3319843686163865	0.3439635338586106	0.1629085442596012	
32100000	-2843.2063872338676	-2712.1905933836074	-131.01579385026005	-2712.1905933836074	50.1479047411495	3.5768322330694975	0.00259914817054192	0.5393545005499687	0.00222866074341769	2.813902625013719E-6	0.6373223428388219	-108.0752387211513	236.90113092868071	183.04968034605307	117.61680000204136	16.776849794048356	7.0893865375660345	8	1	1	9	2	0.17177415161168905	0.3186658317774003	0.3225934669698221	0.18696654964108528	
32200000	-2861.861629100452	-2710.038802570901	-151.8228265295504	-2710.038802570901	56.34416110254492	3.751626279263506	0.0017467945468858216	0.48448986438234637	0.00171177271668821	6.038064339220498E-7	0.4296420405051756	-120.7541208920826	473.9830405070893	583.1862725842826	1219.1244467665717	111.26519630802761	6.288685407304748	2	3	2	10	4	0.15661895719144042	0.3153538290847572	0.35876046138949413	0.16926675233430505	
32300000	-2838.2641909135755	-2711.3272959587357	-126.93689495483976	-2711.3272959587357	42.516412095987654	3.919583435865779	0.002315528760123894	0.5788488225496261	0.00224772408841446	2.3980893280754306E-6	0.6357528549551243	-105.86562064456028	292.35846427341306	88.19841309286932	50.80599704811781	3.7542265701485587	5.854165902163742	7	6	1	3	4	0.18250243852727036	0.30109792698728777	0.3501814651594827	0.16621816932595584	
32400000	-2846.7609056552774	-2710.5046260956537	-136.2562795596236	-2710.5046260956537	52.959143520663346	3.632624697335849	0.0021248184751867286	0.6451825131709916	0.0019163718098200585	9.617613827866538E-7	0.5462184640177297	-113.09667058028025	385.7547442070465	134.44140541725434	84.63689213815034	9.06255788111197	9.197636826688814	10	3	1	3	4	0.16592241809677816	0.3231693272689573	0.3305656014958872	0.180342653138374	
32500000	-2851.598386596937	-2712.4799189677406	-139.11846762919646	-2712.4799189677406	52.589233170782656	3.551065156737455	0.0016872889189986063	0.41523362613325354	0.0017907381766627598	6.930521887052893E-7	0.4581352440772686	-110.48822542970048	180.72466016257562	579.4095870239456	664.3710566403577	50.16750208053898	12.950701924716903	1	2	7	4	7	0.18553258858389532	0.32422707614425555	0.3326029299431851	0.15763740532866072	
32600000	-2866.802064940633	-2718.8481560392725	-147.95390890136076	-2718.8481560392725	78.41131633644314	3.348222040891845	0.0011535330855022132	0.33375424837911205	0.0011900491783192013	1.5585313348354442E-7	0.3513180801407579	-123.21780115825072	599.5051019459867	46.33374994909204	96.95520896312539	69.12086516141903	1.5986066783495911	9	5	1	5	1	0.18578544161244678	0.31177673479165446	0.31675897364620875	0.18567884994968664	
32700000	-2879.826263925982	-2716.515994210701	-163.31026971528075	-2716.515994210701	109.4183554949962	3.6140838172631526	0.001323938483507687	0.738621274979286	0.00110272727977524	4.021702479064813E-7	0.5452927185230675	-133.40210250759998	363.643513488237	549.8639635274913	134.3817585107475	173.33812481103558	138.22758561988874	1	8	6	2	4	0.17063492469132793	0.3165225914135804	0.336856583982888	0.17598589991220037	
32800000	-2842.889805762084	-2708.1351657554947	-134.75464000658923	-2708.1351657554947	49.45729398691793	3.6005997290105274	0.001959027711856854	0.5848321420463976	0.0017309616238118013	1.8306647304279764E-6	0.6669956572253144	-107.23050720412076	175.15176075300934	657.3459582242582	234.029935125504	35.596529269162474	0.8538633760987605	1	6	5	5	4	0.16068652493353022	0.3412063019445132	0.32621582386015835	0.17189134926179497	
32900000	-2854.461186107883	-2710.4657179923884	-143.99546811549453	-2710.4657179923884	87.40001170638723	3.56861856734759	0.001091781385914995	0.528398063795414	0.0011565370746497777	2.9580990478456905E-7	0.506539169455311	-117.01518412110669	391.05993969523234	977.0884630537862	116.61655593593116	17.99702172823326	9.895457459165522	5	6	1	8	1	0.16815720153838612	0.3341552716171942	0.3407814300490473	0.15690609679536918	
33000000	-2854.244305168943	-2716.6526335512062	-137.59167161773655	-2716.6526335512062	90.36791053707029	3.441453899208556	0.0010519744865878943	0.4570300730977243	0.0011772486006391195	2.771336074752122E-7	0.4515278565585824	-116.27165440268585	470.89357898818554	30.721980185548468	7.602450988902103	20.12887441552223	14.167147410513193	10	4	4	1	2	0.19165606084485146	0.3083933928803392	0.333315466243932	0.1666350800308742	
33100000	-2864.8751494615717	-2722.1441340576403	-142.73101540393168	-2722.1441340576403	62.997355924315364	3.4429979088120013	0.0011980979936445585	0.4241509486365363	0.0014012298141446173	4.2927538500924344E-7	0.44595384319759607	-116.42606889859637	116.14246215598774	411.94430260239625	431.9999830540002	23.210395228794237	3.275083672465449	2	5	3	10	1	0.18398770053493937	0.3340662308574194	0.32083524348442394	0.16111082512321423	
33200000	-2853.281648625026	-2719.9381782558116	-133.34347036921426	-2719.9381782558116	65.47465122355622	3.9363725803269674	0.0013774124755647186	0.4583404409840443	0.0013672966973282401	5.715430994901006E-7	0.49119035850163184	-106.08363177531702	213.3152863317787	683.3592630059159	553.4991791450151	8.74072059641953	3.825154625367676	2	8	1	2	8	0.17659068076205878	0.3245696131434833	0.29534786542636254	0.20349184066809234	
33300000	-2839.7454904733527	-2718.4302679033767	-121.31522256997603	-2718.4302679033767	32.22435593993601	3.547819748133647	0.0027174764367897146	0.7068939786492487	0.0028695572723527797	3.976439894610581E-6	0.6562613942443115	-101.64346392331124	295.59944026882727	26.578691707374492	14.860666567535146	7.222347386416356	10.265612211311776	11	2	3	4	1	0.16463630800838422	0.31370257549867175	0.3323463795451801	0.18931473694776063	
33400000	-2856.1357399828717	-2724.820663489967	-131.3150764929047	-2724.820663489967	48.43213726664433	3.9357558075753554	0.0019457202248913225	0.5174424950224993	0.0018842792742973377	8.42590963988576E-7	0.4944841706238707	-113.68445362245798	291.178220390317	22.00485560003367	11.215425411415634	4.374252610191523	4.62212317289988	15	1	3	1	1	0.1754747733363966	0.3099621894413922	0.3344211068230879	0.18014193039912002	
33500000	-2844.7177411671682	-2711.706598734376	-133.01114243279224	-2711.706598734376	54.54084547051656	4.208345619776719	0.00178096251038143	0.4655512770392338	0.0017627433817837515	7.464162934233581E-7	0.4957693774544181	-111.96990775768944	227.27646403251146	81.16958876734212	122.045850555776	6.550930370078554	0.18139462637001216	11	1	6	1	2	0.18311554751110676	0.33266792310388854	0.32397321390015554	0.16024331548484574	
33600000	-2850.6596217875694	-2713.8948261130536	-136.76479567451597	-2713.8948261130536	49.68477175662352	3.929151118194906	0.002282796688092187	0.4654625658112492	0.0022811563194826494	1.196104011835366E-6	0.4702132162559525	-111.71744652235807	355.0009941013054	315.75741652090903	88.75164529904886	25.36996011422455	32.79685619079404	4	4	1	4	8	0.17372444829758363	0.341438045090427	0.3186179492839064	0.16621955732807947	
33700000	-2850.556961147923	-2714.3274145477144	-136.2295466002086	-2714.3274145477144	46.62785369733318	4.270847432705864	0.0019914240837224043	0.4289615817062032	0.0021511190867836614	8.043866214500217E-7	0.4355416829987207	-108.77512679831605	1169.7067670212396	234.21029689047847	487.92664377916685	5.37008655590217	3.5010554552434545	3	9	1	1	7	0.16943749552665183	0.33095391807651175	0.349020513019459	0.1505880733773741	
33800000	-2866.92623744915	-2715.679120721538	-151.24711672761194	-2715.679120721538	115.71670718549238	3.7239400769815827	0.001074799767950858	0.5745297866954837	9.202687024314305E-4	2.328510253146985E-7	0.5067727381763223	-122.29740643052557	654.6982724034208	673.2689340419681	530.5247555536054	13.937058192397311	18.416916914170546	3	2	7	2	7	0.16417864378168445	0.35981595326630944	0.30688319304697703	0.16912220990502574	
33900000	-2844.544098197364	-2711.398541512673	-133.14555668469075	-2711.398541512673	61.87564402941256	4.3008120102354015	0.0014283072973656195	0.47040797544443064	0.0015627845996977687	6.94974470861909E-7	0.5150193969459219	-111.50129134410965	541.6445005052972	128.15230777242041	14.568668364266964	12.245108297962412	7.534617793448159	8	5	1	2	5	0.15797619871361318	0.3295202804365784	0.33477287744808026	0.1777306434017251	
34000000	-2866.0415572405946	-2720.249958083588	-145.79159915700677	-2720.249958083588	73.17454663790531	3.3283620797449514	0.0015306807992664369	0.38472375560580974	0.0014843081250839427	2.8289567602207353E-7	0.3596369796637461	-121.05346681165848	88.63997533478079	406.6781577602552	32.03480777945825	15.450793065656077	28.169618915610506	4	9	2	3	3	0.14363412556480354	0.3489823048400921	0.32380369665171294	0.1835798729433885	
34100000	-2874.160147300033	-2716.7714260460043	-157.38872125402833	-2716.7714260460043	101.69414973463726	4.208498515640284	0.0014605394631326078	0.5845499149173053	0.0011504668241524153	3.1283990051084197E-7	0.462913800784494	-129.41271812535922	621.4956554143695	176.20301150133787	160.97846775269448	149.4854414124124	21.410029284448427	9	5	1	2	4	0.18237440450741782	0.31579348226536574	0.32280223809291425	0.17902987513429935	
34200000	-2853.1525478207122	-2715.8160203550583	-137.33652746565383	-2715.8160203550583	67.19112428045085	4.25537140781174	0.001539248837924056	0.5412607721491733	0.0013778570805747712	5.752933182925377E-7	0.5271344709419213	-112.65384900455805	571.7485635516143	638.6087771650186	13.788532673293483	11.11450086833961	12.238888781460377	3	7	6	2	3	0.18240411187815547	0.3493763376217609	0.31241015632603697	0.15580939417404394	
34300000	-2868.2754076593396	-2718.386519393858	-149.88888826548134	-2718.386519393858	71.46421005474126	3.826528982699014	0.0012981139492305753	0.2867258047266496	0.0012858774096381994	1.346319398995146E-7	0.27203688493886324	-125.98205913320419	362.93036129546687	175.56386039116146	96.23653124949631	27.565045273959143	38.389536779993236	11	3	3	1	3	0.17723484407971885	0.3153563452504039	0.34499264556528036	0.16241616510459417	
34400000	-2861.5553909886803	-2718.906456966209	-142.64893402247097	-2718.906456966209	78.29824946984364	4.540407015216993	0.001039689566875028	0.3818689272853568	0.0010458252573623127	2.246608775971509E-7	0.41253792969808467	-120.59370024680435	814.2190697348932	118.77012388244164	39.5894530894961	7.624552678103075	4.093705318936599	10	3	4	2	2	0.1719958888743507	0.3233720345272561	0.3535183923628249	0.15111368423556554	
34500000	-2867.0583718715393	-2716.7636070342146	-150.29476483732455	-2716.7636070342146	77.75668980625801	4.398536248421942	0.001303711550200333	0.3816151847664119	0.0014174192763795068	3.0833350678452755E-7	0.4107781034194891	-123.54468167312393	526.4847473473694	206.41552921407316	93.03617031798242	18.70965533685596	64.91686621583405	11	1	3	4	2	0.17797669524876028	0.33041306199778037	0.32441675155927274	0.16719349119418378	
34600000	-2850.9390283817456	-2712.2989232072646	-138.64010517448116	-2712.2989232072646	72.55586090110067	4.019494980138536	0.0015906549781031297	0.39212361165267784	0.0015505953761507255	3.2020955294335774E-7	0.34794071338708504	-108.91820729580537	316.8778690832497	1230.5972235544884	524.6403869714258	8.032688779999903	12.702480717245546	4	4	4	7	2	0.17759541052225566	0.31127491128830237	0.3382169392496719	0.17291273893976736	
34700000	-2854.1607269350307	-2716.685095200715	-137.47563173431564	-2716.685095200715	54.32707758912416	3.469314880743492	0.0021427692482868968	0.48559457003925954	0.002095565187604272	1.0293138898640728E-6	0.49725391147014186	-109.31308046811945	302.4193749258072	264.9100309459725	595.3062363489411	78.94262336696234	11.289101964730909	4	4	3	1	9	0.14896575145074506	0.3487712406659824	0.3440057196646028	0.15825728821866708	
34800000	-2835.66551036588	-2712.338981161682	-123.3265292041978	-2712.338981161682	42.54231284185281	4.360397888965608	0.0023387313428921567	0.541536045249309	0.002235787752290499	1.1826871246154084E-6	0.4699635294795688	-104.46117624233598	262.3089472033046	246.80891750580992	16.489079887061035	1.3439922371334379	0.7384801412745087	5	7	7	1	1	0.16844108425814824	0.3379689696897295	0.3296422788751064	0.1639476671770132	
34900000	-2849.2895488643153	-2716.7477685398317	-132.5417803244838	-2716.7477685398317	42.5532676017054	3.780418999866583	0.002632402650541007	0.8166864179302753	0.0025352424018517928	4.484049128886792E-6	0.8346826560428108	-109.06513782259019	263.55150685733133	203.6086672821894	65.47068555926161	17.107112242303558	7.262565420352783	4	4	3	8	2	0.18135887289564084	0.30956950650394605	0.3555451794223192	0.15352644117809122	
35000000	-2854.6421640111766	-2722.4925335042103	-132.1496305069665	-2722.4925335042103	51.468607248445466	4.261609280764449	0.0022486724864001595	0.45044689446127345	0.001850553035867754	1.0032787528979528E-6	0.5404394525476828	-106.82857575515703	1091.2414279821576	299.6539112340266	52.46225427615279	22.529137377950256	12.314449481008058	1	9	1	2	8	0.1619887767174128	0.31930916065691567	0.33965032318990956	0.17905173943575936	
35100000	-2845.68693769265	-2713.4356389144455	-132.25129877820459	-2713.4356389144455	47.9731002610313	3.5509313907783318	0.0017731851666165082	0.47048220700238297	0.0019148432468160232	1.3779584664940342E-6	0.5545974244616566	-108.81121901580663	314.27920318782753	372.7332527798839	125.72315343887557	11.993037644141602	1.2673927364945607	1	7	6	2	5	0.17010847102290602	0.3169522311892373	0.36353530860365535	0.1494039891841988	
35200000	-2847.823683895195	-2715.2668133020043	-132.5568705931905	-2715.2668133020043	39.35040671678955	3.4465917257365466	0.0026627668397830157	0.5862764067224429	0.002438214687400198	1.8366191559208938E-6	0.548363599568313	-108.92060979972153	226.2870129237635	256.1829008493124	72.37708539616384	23.55864653385951	16.95030972754215	2	6	2	5	6	0.1896546323165534	0.28584318673749065	0.35019566412790504	0.17430651681804835	
35300000	-2865.0535246034156	-2718.8224736416323	-146.2310509617832	-2718.8224736416323	69.6107279509457	4.268735181894443	0.0013026522018048463	0.48389847537195174	0.00135648897120039	3.557127687982887E-7	0.47912258976877187	-118.08648215193122	588.8533677015912	617.8002094130511	414.71654424149654	46.73067940755888	0.3056143322774089	2	9	1	7	2	0.14683288595628974	0.3250484739943271	0.3721769964028928	0.15594164364648772	
35400000	-2867.4418747090763	-2718.641119617789	-148.80075509128693	-2718.641119617789	99.4600337553864	3.8834883782604575	0.001052360423236893	0.4145894791770743	0.001077348048678795	2.441510700250261E-7	0.42485847212212235	-121.45090424222745	179.75268748079154	645.8918555860251	116.87382349786462	26.357777082885505	41.771829003532	3	6	4	7	1	0.16593959043148201	0.33095170197867985	0.34924468558347915	0.1538640220063563	
35500000	-2866.945397483517	-2715.449587319455	-151.49581016406165	-2715.449587319455	147.78753236810684	3.300956899950155	0.0014586224130870326	0.38283371314558057	0.0012346161911031706	3.030136579675704E-7	0.40555811541858017	-124.11568486724492	1132.433592435093	806.3770778972743	81.05002354664826	28.057070574011693	32.75886476655076	1	6	12	1	1	0.17791011420426758	0.31353548698641154	0.3326936625687366	0.17586073624058157	
35600000	-2859.7376846575457	-2715.149163740242	-144.588520917304	-2715.149163740242	64.67243587090351	4.6077287029477585	0.0017730095485762266	0.693219941663191	0.0016304189948162004	1.9383927099717984E-6	0.7728467186048222	-117.59250385949744	491.0158599888869	154.68837515563013	95.12361724234438	110.40373458818303	16.269250019458966	8	2	4	1	6	0.19131459767762654	0.32027025123555597	0.32088096918092135	0.16753418190589336	
35700000	-2873.312402353883	-2719.454942682443	-153.85745967144027	-2719.454942682443	133.92715373505249	4.012453682705257	0.0010444454558668685	0.2501695642683278	9.789210500709157E-4	5.420297941988859E-8	0.2272182640091087	-127.59779769764839	710.719457674629	303.78939519396556	198.00208466699888	49.19300085416166	31.631972572984697	7	3	1	6	4	0.16841653406222104	0.3461498978165806	0.3291004386776406	0.15633312944355493	
35800000	-2863.1871634480617	-2717.8394619571663	-145.3477014908954	-2717.8394619571663	83.70315774238907	4.304645544046881	0.001191470295189409	0.3980973172634464	0.0011441789381240561	2.5962640228841787E-7	0.4342339088338559	-120.3121089487412	326.05900246790213	61.12177465595644	80.95351398659132	129.32024889253745	4.6987047860055275	9	2	3	3	4	0.17422617607648536	0.3293949540861578	0.330516376691988	0.16586249314536586	
35900000	-2837.804059296017	-2711.8088494876497	-125.99520980836745	-2711.8088494876497	34.783353224563044	3.5993380312487435	0.0026302327642496164	0.38786191540497367	0.0028843471610490103	1.5131570446305404E-6	0.4265341486919802	-104.50211305713545	511.5849065729179	116.92471688206724	10.080035544492958	16.10042409415702	9.154181964429055	5	5	1	9	1	0.16042895406194263	0.28705649934130717	0.3871435543910151	0.16537099220573206	
36000000	-2867.246234180181	-2716.98297383908	-150.26326034110096	-2716.98297383908	87.18328833099429	4.447541951050362	0.0012416298116795245	0.6364195485276097	0.0011998378289650629	3.6936424155603054E-7	0.557343140981547	-124.21271337337645	562.0865332988565	209.7324736896492	98.05368566630814	28.00137501781364	32.70773053779935	10	1	2	5	3	0.170057536900791	0.3279864694287507	0.30957335284328386	0.19238264082717157	
36100000	-2862.7132868976128	-2711.700682053405	-151.01260484420757	-2711.700682053405	72.98743404098346	4.230728719132093	0.0011255374696391022	0.48894939812928684	0.0012577323428636102	4.825700119668076E-7	0.5841649342103737	-125.56685288246503	482.6719884253653	159.039781848095	153.01665862558178	34.53416787785939	23.179704170587417	9	2	4	5	1	0.16742931072051798	0.33458413956654753	0.3203088420418827	0.17767770767104896	
36200000	-2836.868286263179	-2710.520831019577	-126.34745524360186	-2710.520831019577	35.349172755193145	3.473364524127658	0.0026243170683498815	0.5440256451625963	0.0027489380925812125	2.3423002353516785E-6	0.5604675394365795	-102.75614680354785	310.29607607923583	244.45912597074806	28.11023283825185	6.278556235716681	19.51469345296787	8	2	1	7	3	0.1713021344536118	0.31286055737349294	0.33628010199709374	0.17955720617579876	
36300000	-2870.585856474221	-2721.254208686236	-149.33164778798536	-2721.254208686236	71.7397939981525	3.5769099012553616	0.001464324874969738	0.35139412937395775	0.0013784222292782776	2.7656574086238674E-7	0.3760811041132208	-121.94537048513632	297.64899526997084	864.8269366155279	48.40296817564724	50.379113143489164	44.94944268457274	4	6	1	2	8	0.1828574547133203	0.32268637716834003	0.316304423442865	0.1781517446754718	
36400000	-2848.679589464148	-2714.072766481801	-134.60682298234715	-2714.072766481801	65.81251727482478	3.1884984373472056	0.0017080808223430102	0.5579179170985026	0.001523591376593599	6.297570459512751E-7	0.47842609570907046	-113.7988189341023	559.2208044030799	69.17722206567275	21.895013455948945	12.655943885623687	1.451333638031611	11	1	6	1	2	0.19383109064292997	0.3159171899222936	0.3326856941188442	0.1575660253159294	
36500000	-2828.9789259515496	-2706.8905791766733	-122.0883467748761	-2706.8905791766733	53.30635963075541	4.524009877481475	0.001693903425326619	0.43391360526630735	0.001987199906702204	6.365664483817602E-7	0.3976117117919845	-104.15556577741704	244.7519470854478	39.155094944459556	2.741009296815877	5.340751804847715	6.715317595342954	10	3	2	5	1	0.16268018851438423	0.32190788249728314	0.3406190280622474	0.17479290092608235	
36600000	-2853.300659375938	-2720.2750301499273	-133.02562922601044	-2720.2750301499273	57.15485782264927	3.4441873854826714	0.001601555286310478	0.38923378501205236	0.0016813606685655285	5.703243482193527E-7	0.43225119640160303	-114.05031277305127	230.23407419999924	34.916176438264635	11.491427024230683	13.98652198201494	15.751260972744484	9	5	2	2	3	0.19809833502178875	0.3242694584852869	0.3064423606607371	0.1711898458321845	
36700000	-2870.201159570101	-2720.6144201933716	-149.58673937672933	-2720.6144201933716	83.95155108785896	4.309174221639893	0.001387418244351404	0.6077113335850739	0.0012100791501390674	4.3063454257242163E-7	0.5193552201100559	-124.49789126904398	626.6650813414282	28.02309165545465	43.840147889552945	8.156232077083693	28.618604489600667	10	2	5	3	1	0.1582080940326687	0.3306489503050064	0.3594795913433423	0.15166336431897978	
36800000	-2848.328876124292	-2715.559160409103	-132.7697157151891	-2715.559160409103	49.45156109771642	3.93126720805433	0.0020955313952354475	0.39142172466190905	0.0021924479300981362	1.113932203535751E-6	0.4885949079578309	-110.25281906400015	334.1498949336734	125.22100229523733	134.89049048029162	7.283116690840866	6.270991656778185	9	2	4	1	5	0.16628395401432272	0.34619787674016717	0.34162160199704605	0.14589656724846117	
36900000	-2851.590668592634	-2716.591259257844	-134.99940933479022	-2716.591259257844	57.19544290608033	3.78135447108499	0.0016407836692448555	0.5304902847609295	0.0015945892068665755	6.453688787788805E-7	0.5184849826103128	-110.80223842689848	391.24024224939336	454.389343497442	40.38271544336774	15.950735807887847	12.174064274194853	5	5	2	7	2	0.15413081180876978	0.3274533369299942	0.3375691225074004	0.18084672875383284	
37000000	-2853.828295803538	-2716.9542759319825	-136.87401987155536	-2716.9542759319825	60.131366375877626	3.454010986343545	0.002222611190257421	0.526189322291492	0.0017963278600262563	5.810638496916089E-7	0.4260336997647792	-115.33584099584499	380.1757206774554	261.16048692284204	21.650671140166725	8.900650853070557	4.526489425806745	6	5	8	1	1	0.15880975802268948	0.2979357346662188	0.35182472551681127	0.19142978179427755	
37100000	-2841.9391987342547	-2711.7688244626625	-130.17037427159212	-2711.7688244626625	55.21880641228368	3.695918756851293	0.001955848685401357	0.3824868157598371	0.0016160916299132052	4.625961770378719E-7	0.37843598538683787	-104.60064949218656	887.539393779388	361.28227063350283	228.30316801090075	6.757832464857162	6.728696347153346	1	8	1	7	4	0.18283469296725696	0.3190135147565828	0.3227874309259569	0.1753643613502004	
37200000	-2849.5338975453396	-2716.6487464099228	-132.88515113541698	-2716.6487464099228	51.62455036681796	3.986165310005589	0.0018624263860466943	0.3663965818507348	0.001961009689908	5.522763572937151E-7	0.38883650367456735	-109.14910608652453	271.84856462874524	328.9191371605239	185.59321861758838	11.773157391667283	5.590564515700299	1	6	6	1	7	0.17024937865211423	0.34558430637744486	0.31639907612341067	0.1677672388470274	
37300000	-2866.507264001879	-2710.506513763032	-156.00075023884648	-2710.506513763032	86.76776587787995	3.7383190754153435	0.001018284314170544	0.43561184049691914	0.00110341697998669	2.1395212144704961E-7	0.42401158830023156	-126.0764839420306	374.5092876471467	707.9844495471298	534.643201425982	164.7115944228054	42.982689376419536	2	8	1	1	9	0.1770908522384588	0.32233899155779216	0.3225503926536906	0.17801976355005564	
37400000	-2847.506274747579	-2716.4670308930713	-131.0392438545077	-2716.4670308930713	61.076924137763186	3.860136710835577	0.0015035916197784652	0.40176164697560685	0.0017220789315590714	4.512910507188341E-7	0.38797235219866283	-103.66445169003282	249.44390116999946	428.4289113771762	713.8617576136073	26.987297668141995	4.461807926448105	3	4	3	2	9	0.1954373981837124	0.3088026018790646	0.33719583782910567	0.15856416210811464	
37500000	-2841.990440589864	-2717.891531129427	-124.09890946043674	-2717.891531129427	35.99133340705733	3.765759936176942	0.0025133522023854196	0.5814330160360371	0.0027460248502411853	2.2556964437989746E-6	0.5907451667208528	-101.59800729169567	259.530997391338	245.25346804424512	12.391044056529815	21.56055620881366	2.6674649145071214	4	5	10	1	1	0.15151270163786462	0.3332651118312443	0.3433417502555466	0.17188043627534194	
37600000	-2846.581007508328	-2709.903520123546	-136.67748738478213	-2709.903520123546	76.24265005993793	4.436696705963856	0.0019963389146498835	0.65695554705305	0.00186318637425895	2.0149102648767553E-6	0.7013837023442472	-110.04776416904005	232.3105335497125	479.0736385025963	17.421339425221827	19.548842880579535	51.13757249629499	3	5	2	9	2	0.16517766827253938	0.3274156535371694	0.33187848888571925	0.17552818930456948	
37700000	-2874.0267332445264	-2732.244511625669	-141.78222161885753	-2732.244511625669	78.99506164530344	4.001140986977346	0.0017397600909548122	0.16164835589197532	0.0016947850102711293	1.0403018781348647E-7	0.18662960976279871	-115.54359137365873	81.25424180403246	278.0345414864483	370.265808595606	99.65982868742572	45.582589417107855	3	1	5	3	9	0.17659032875569333	0.32011280272845855	0.3370857392575429	0.16621112925830267	
37800000	-2862.331880849237	-2715.538415448819	-146.79346540041828	-2715.538415448819	82.78759796639724	4.104579304607388	0.0015425395444963825	0.465879743725281	0.0012792666119294312	3.088260052249919E-7	0.4272000596715638	-121.53399411985313	375.7948507748871	582.440264042696	32.22841325164336	31.711083865193803	12.04323081494092	4	4	3	5	5	0.16990749828897572	0.30414645491643316	0.3475958706162865	0.17835017617830218	
37900000	-2869.207427953802	-2717.7958890428336	-151.41153891096846	-2717.7958890428336	88.0261929032668	3.8334380893807163	0.0010830863484009618	0.47575584921613107	0.0010672424340714246	2.9909767030594326E-7	0.5042887946362876	-121.3511899146035	752.5316523918463	646.770534628241	276.1973171211438	5.781044690592549	26.430937989115296	9	1	2	1	8	0.1896765806187	0.3371041015721069	0.3063408267246502	0.16687849108454042	
38000000	-2864.3376893233003	-2712.6415169612183	-151.69617236208202	-2712.6415169612183	95.09582770875552	3.99030100740488	0.001093389358930768	0.5207530229192161	9.30697654892858E-4	1.939096221173479E-7	0.441423913523795	-124.81834731748705	969.1768195626656	490.7626620174286	99.67113725313833	41.697977007103624	7.239060830127078	7	4	1	8	1	0.1609409799984514	0.3114363825407002	0.35473894954146057	0.17288368791938535	
38100000	-2861.5146391784424	-2711.5768277503144	-149.9378114281279	-2711.5768277503144	71.10191777045497	3.9903979052118927	0.0013828304052564305	0.3830764953379363	0.0013415154122395573	2.5076947996094435E-7	0.3980249276839804	-121.93503694745608	728.0178679780604	1021.1699112511404	159.88337678297415	48.23055414219597	13.92426926741008	7	1	4	3	6	0.162163451645677	0.32102180853212453	0.33157677553091947	0.18523796429127654	
38200000	-2869.672561621752	-2719.034328434077	-150.63823318767462	-2719.034328434077	80.18869588940609	3.786800547211604	0.0011230308791069339	0.5200259471795065	0.0011135124328777956	2.7662021730102E-7	0.45032170758336487	-121.8293902901479	436.73209957376037	1146.1600304971769	178.6116975065025	47.23828975887809	13.820155522008863	5	4	3	5	4	0.18607069467999166	0.2815473837254005	0.34307785944083224	0.18930406215377305	
38300000	-2863.067429856133	-2715.7054690427267	-147.3619608134065	-2715.7054690427267	71.49901891311711	3.42111297173616	0.001341885628878777	0.5009555628014495	0.0013341067073981982	3.067164248571475E-7	0.45579585806414324	-123.81397150276663	143.43204789997938	295.2307246605922	37.832913010729044	42.258377090269185	8.73377441148758	1	10	3	6	1	0.1732196950233528	0.341020985124412	0.32354732887388504	0.16221199097834757	
38400000	-2847.850533863363	-2710.71252033403	-137.13801352933294	-2710.71252033403	60.07367185679475	3.6059875602001017	0.0013972808337217718	0.48720284518473805	0.0014482925168277907	5.335882906085259E-7	0.49711590316824306	-114.35552454690084	270.18011954866506	319.39502065786866	78.63668146488934	8.899026146544463	5.9778431898635525	1	9	3	6	2	0.17927971228051168	0.29174768895279707	0.3745319402354231	0.15444065853126565	
38500000	-2868.2641744181287	-2714.3038677613267	-153.960306656802	-2714.3038677613267	76.7657456009491	3.8843729120516954	0.0011749976523520115	0.691762243142937	0.0013304860450317382	5.41676089285017E-7	0.609348398303505	-126.60358513331782	763.0059363435738	521.2834009457869	73.89642355444397	35.648047666426265	28.57982144240259	6	4	6	2	3	0.17523721020168456	0.3142540431508534	0.3192499572967288	0.19125878935073076	
38600000	-2856.712109340354	-2717.452563222428	-139.25954611792565	-2717.452563222428	71.32414223372265	3.6974844395672477	0.0015507628394080728	0.6742108571865435	0.0014581256143330141	9.508500290732426E-7	0.6789217097307205	-114.44596623436932	485.3684542851615	151.5972365943858	118.6619862947319	24.49912389291618	10.368288268456473	9	2	1	1	8	0.18101915482982386	0.3358592751634101	0.33764352949390625	0.1454780405128573	
38700000	-2849.1926463003615	-2711.6022786618814	-137.59036763848022	-2711.6022786618814	65.10718982535955	3.3408867761755032	0.001655304392285502	0.5302366539305124	0.0015362632400096402	7.709686775357948E-7	0.5491364311012742	-117.86239248861187	654.2088360161044	40.72740924484487	22.473907494035696	4.1295996615569175	2.513621656435883	10	3	5	1	2	0.1860827376675067	0.31423488276528644	0.3139014656627667	0.1857809139044376	
38800000	-2868.751394196508	-2717.295007540169	-151.456386656339	-2717.295007540169	84.47260028950976	3.639704451781197	0.0010777401993871702	0.28255527434977595	0.001075773417986783	1.0381876555360533E-7	0.309785633563425	-125.0936350530052	433.1027414842073	249.6657855467675	396.5899188242633	58.85976516052493	3.008058801150448	4	1	6	7	3	0.18076330702431614	0.30568770311572646	0.3418166122047202	0.17173237765523455	
38900000	-2849.246790299806	-2715.7756871900674	-133.47110310973866	-2715.7756871900674	42.89522221096071	4.724563929793355	0.002343848579120166	0.44821831364077536	0.002379246625681631	1.201346952943184E-6	0.4555197954624978	-110.49778014164136	252.759655808599	126.98258095920173	113.80972636667836	23.978883111275824	6.896177437121023	8	1	6	2	4	0.17466090447223087	0.29002887947477524	0.3613102255422723	0.17399999051071896	
39000000	-2850.138471044914	-2713.6823334845017	-136.45613756041215	-2713.6823334845017	82.34329439880858	3.3658774451302986	0.0010876529317155586	0.4047057257453945	0.001110307816242628	2.5106295387905184E-7	0.45584628349604317	-112.59304458646258	866.5493180291089	39.93289718131315	87.96454325907179	20.29112795115354	0.15459366005718211	8	8	2	2	1	0.18378861551116019	0.3177181523043318	0.3291189581130738	0.16937427407143146	
39100000	-2861.8835508530665	-2710.129672344022	-151.7538785090448	-2710.129672344022	73.40993367692721	3.8313083730497035	0.0011586772606368514	0.45015606964435323	0.0011850916213110149	3.5741083105962357E-7	0.5199786713872183	-122.99505881929029	323.4354921405227	664.435338127714	96.09582549863254	168.14716809285	11.738855862610595	1	6	3	6	5	0.16635090248839796	0.30355792008069443	0.35778031540606053	0.17231086202484436	
39200000	-2874.4836249886553	-2711.8183377324826	-162.66528725617246	-2711.8183377324826	90.10734025267459	3.6225788054215067	0.0013906015927464036	0.3910676338784867	0.0011802897869231544	3.204922571576288E-7	0.4516521242377183	-133.42491712022064	3379.626698063442	535.0961224434917	155.06100956934466	44.54435799554584	18.925134189800776	3	5	6	1	6	0.18184549690527918	0.31358451906249696	0.32774318745872894	0.17682679657349218	
39300000	-2851.952182707733	-2710.4108260415665	-141.54135666616645	-2710.4108260415665	49.5745488607904	3.9251461444993687	0.001554086788914689	0.4810572669519575	0.0018375673509891822	7.999190018899632E-7	0.5102976250155621	-113.46231609976105	480.5735308065805	554.0381276644742	498.50193717386446	44.632814214681595	5.590747370703234	3	6	1	9	2	0.15955560561782384	0.32456746918238744	0.3487921229650986	0.16708480223468736	
39400000	-2867.3005487334653	-2709.181192533642	-158.11935619982336	-2709.181192533642	112.94042666304135	4.085890319273144	0.0011971891863144725	0.46002518701554246	0.0011375239516503964	2.3605921642834567E-7	0.4208968770921695	-129.27076851027934	827.8122219106174	585.8543880232216	102.2923653822409	137.65046878270596	20.459808566005645	2	8	4	3	4	0.16463894879798843	0.3390123113462401	0.3198102853847925	0.17653845447097619	
39500000	-2845.3613734245523	-2715.3560665595246	-130.0053068650276	-2715.3560665595246	48.763232162827464	3.364322858256485	0.002052830715418873	0.4725412918531593	0.002131662570741314	9.360145194553381E-7	0.47308926659208383	-107.66320351570751	275.98810729944205	335.7456702383992	10.90288025736178	16.920872567269985	5.846156245873272	7	4	4	3	3	0.17282568178622562	0.3164178958234928	0.3321641237483964	0.17859229864188259	
39600000	-2854.0747480185705	-2709.9866370335453	-144.08811098502505	-2709.9866370335453	48.63879832224869	4.11507549224347	0.0018711231350126312	0.4779356648313774	0.0018123346105039103	1.302330793155359E-6	0.6206634505708947	-110.44072043641036	667.5354595577573	455.93165765669653	1597.2263119342365	269.0743576560876	2.667163680811256	1	4	1	8	7	0.1946004074318503	0.3233984864177449	0.31059827887418884	0.17140282727621337	
39700000	-2833.338777307924	-2713.9213555531933	-119.41742175473054	-2713.9213555531933	38.144755792997934	4.124071465166557	0.0023546123245017235	0.40543146756167253	0.002563885608203757	1.3060875804397913E-6	0.45254289687246047	-98.62978519187078	183.7339925757386	269.59896223225707	8.072071151866608	12.593473575991599	2.0818400702335675	1	9	8	1	2	0.1743359029825153	0.31169367455596086	0.3280297862252561	0.18594063623626514	
39800000	-2847.3280441097527	-2707.3518485938716	-139.9761955158811	-2707.3518485938716	54.77318896295886	4.127103946096505	0.0016706548445076317	0.7239128367087246	0.0018040598497741324	1.0211193757676561E-6	0.5577470684323881	-115.15783092020685	298.2258511154982	294.9102951134693	60.61327838000207	40.20951182506457	2.3477920469537192	6	6	2	5	2	0.1623204810132856	0.3326514032407959	0.32989182038426274	0.17513629536165326	
39900000	-2861.9838278888715	-2716.4336484016726	-145.55017948719882	-2716.4336484016726	62.95638297078159	3.874076967168081	0.001526206079041059	0.5279396420523924	0.001591590329842596	7.67987198528596E-7	0.5822839496213505	-119.49824465170333	1239.8139663913305	627.6266076582868	21.391845620991678	10.903906677019542	17.212817967924874	5	6	5	3	2	0.1670804531480014	0.3250784296408667	0.3320178186125303	0.17582329859859902	
40000000	-2869.7371939200802	-2712.3928975960816	-157.34429632399855	-2712.3928975960816	84.02841344913395	4.103088820311994	0.0010512876799296253	0.4813565468184251	0.0010728659238264195	2.1217236824297033E-7	0.41024441410692913	-127.15926676800451	671.391948236335	1534.844959834901	239.06610025480578	62.44599503554766	20.311142849179365	5	5	4	4	3	0.18740708137958334	0.3160619535862102	0.3330417852844246	0.16348917974977945	
40100000	-2842.9159662676357	-2713.7720236046935	-129.14394266294235	-2713.7720236046935	46.463700813567876	2.8779557775349796	0.0020209621136987152	0.596913818975344	0.0018812578397886057	9.877740298253072E-7	0.5031514363313098	-98.85943158900943	689.6698321997502	304.9585185425361	1141.685480200587	13.924066375335034	6.061519010451853	2	4	3	10	2	0.1833999069659974	0.3078268070693396	0.32090865763863125	0.18786462832602938	
40200000	-2844.2671555091147	-2712.3689730425103	-131.8981824666045	-2712.3689730425103	50.9499662234411	4.019247056419814	0.0018818753856998025	0.5099095803287472	0.0018869719969193076	8.623294411598736E-7	0.5139239993237847	-109.33113164728812	424.3307823264926	99.74504084124113	22.64917797407658	32.59845509728812	2.981220301271902	9	3	4	2	3	0.17335334556424384	0.3275714843265138	0.3391133668292268	0.15996180328001325	
40300000	-2852.6860649437745	-2710.415098352101	-142.27096659167378	-2710.415098352101	55.70105662103469	4.179255711262158	0.0016735740638093451	0.40703693408437447	0.0016980236038377067	5.698547303606727E-7	0.44562394838425706	-115.58241750228646	1881.1219347252086	402.65711254462997	80.20890610867036	20.41799336937761	12.251128978553986	1	9	5	3	3	0.16608458039154242	0.3130870251819188	0.35049542146033763	0.1703329729661988	
40400000	-2838.117117981382	-2712.5903718699074	-125.52674611147454	-2712.5903718699074	44.39450360962512	3.4577986797286573	0.002518516620012639	0.5369735295397606	0.0023060607317448435	1.5755626246585897E-6	0.5051288546329663	-103.9545370377586	219.52336589495488	292.9859269208399	5.876064014636916	8.717278338092258	10.066691340663652	4	6	1	2	8	0.1559893123269913	0.33899170537182755	0.3439817457826725	0.16103723651850632	
40500000	-2832.734177497438	-2715.6775664837246	-117.05661101371336	-2715.6775664837246	32.69150576998274	3.3214519647387553	0.0026483623393623403	0.4194484128273525	0.002651571798944481	1.4346139239098315E-6	0.422166881281373	-93.82717864902519	133.1922011909077	231.44859576139407	294.0279659116713	11.80452959041426	1.0448791383501421	2	1	7	9	2	0.15755545486351064	0.3126329244430582	0.3625906030756125	0.16722101761781624	
40600000	-2865.936892238167	-2719.2795956718887	-146.65729656627798	-2719.2795956718887	61.85936008143892	3.9978943301647307	0.0019431728801925935	0.5916193408988013	0.0018003449561819376	1.7169316619095637E-6	0.6380610797878342	-120.81446116115286	309.7364929018056	181.03262977419453	136.52663027356226	88.12814255214325	22.154203013396696	6	4	3	5	3	0.14118067863910777	0.34068376782680215	0.3491674967421933	0.16896805679189436	
40700000	-2854.0840132978915	-2712.646024482977	-141.43798881491458	-2712.646024482977	71.46147853368798	4.61211428357397	0.0015728578701608334	0.5888717956200229	0.0017056169434499838	6.733113958759731E-7	0.5076382305911461	-118.98011807740964	250.17961416808618	61.13596939658599	31.425644115813242	38.86627847871272	18.66376585182257	11	4	4	1	1	0.16867605663213078	0.32604075609029654	0.3418015642841359	0.16348162299343444	
40800000	-2850.5653275234367	-2715.90179998724	-134.6635275361968	-2715.90179998724	68.9061983650139	3.3030894797159487	0.0013193306680182816	0.41144859195991945	0.001291626581946648	2.7076309749555094E-7	0.414597340892375	-116.71383378256547	273.7937495896521	307.9063468502013	20.68679349513481	0.7378752921186197	0.2698131676307835	8	2	9	1	1	0.1864155597720569	0.29425844172956966	0.3546864872523551	0.16463951124601595	
40900000	-2853.684125619209	-2717.3081780894304	-136.3759475297788	-2717.3081780894304	61.41840242286368	3.9325516275140395	0.0015109761884766724	0.40759717521294164	0.0015085012365908008	4.418322113309093E-7	0.41614750469743167	-113.09704306772467	494.2742558673017	348.02379400601575	19.324791525301535	18.24751056569993	10.640386173873132	9	2	3	2	5	0.16935190828701344	0.34366199812847054	0.32235551430671794	0.16463057927779562	
41000000	-2861.653281708	-2717.21594858867	-144.43733311933002	-2717.21594858867	57.364305506338034	3.8604917328165897	0.0016910068333064522	0.37727580531971056	0.0017385865560975609	6.67671311813235E-7	0.46761570928930457	-118.38844350705101	387.8188859078581	484.99409460091783	278.10967606466625	31.683223321322444	6.072567537856451	3	4	5	4	5	0.19185521334387634	0.3155246886837736	0.2997349418357532	0.1928851561365943	
41100000	-2856.4704511845594	-2710.283294016438	-146.18715716812133	-2710.283294016438	68.99136201250836	3.3432847912857713	0.001109517713224435	0.38623512145558647	0.0011802816664387753	1.788973457342978E-7	0.38591227628862024	-123.27734985561436	311.6768315162553	43.610017426457745	68.49252113402301	60.77804069916166	7.520546582556389	8	2	2	5	4	0.16756537090621532	0.3230554231545537	0.32724425115055417	0.1821349547886743	
41200000	-2844.510990838133	-2714.584902005783	-129.92608883234988	-2714.584902005783	41.164264860405254	4.2942832787186695	0.0025431299380002264	0.5305767593678814	0.002407606087934032	1.2849918095113223E-6	0.48686522863586146	-110.80353232965588	176.26346069117903	56.97425145245667	20.332177527153085	4.371751602062739	8.440941454563514	10	4	2	4	1	0.16369219809944816	0.32685253022375677	0.3239326383930864	0.18552263328370625	
41300000	-2863.1080793326037	-2717.891258505264	-145.21682082733983	-2717.891258505264	58.27289205162034	4.079738652273098	0.0018623566025328625	0.6206595582457246	0.0017748940047978559	7.189552420403943E-7	0.485880565341794	-120.05694685584399	179.8522510398553	70.45072569126967	39.74766195299463	131.25628609465213	4.915718838112887	11	5	2	2	1	0.18104881005620088	0.3281982332148596	0.3306988822471915	0.16005407448174572	
41400000	-2857.6013970554895	-2722.409022087264	-135.19237496822547	-2722.409022087264	44.433918395237576	4.691592043549905	0.002379957153971409	0.410479973647017	0.0022963359407549185	6.313196767946534E-7	0.3447859160038488	-110.43404465173077	491.49703992708055	367.7995189644142	78.17457671050639	29.78354487242012	7.569106040782121	6	1	8	1	5	0.17551705883008994	0.29621820105537117	0.35499630897692946	0.17326843113760715	
41500000	-2850.6282831559543	-2711.4902743215066	-139.13800883444762	-2711.4902743215066	84.59251025478578	3.290577748693033	0.001124282683275011	0.41167405007736585	0.0010667576800703468	3.322848145882641E-7	0.5116495253427759	-115.48868407945194	118.75483810109372	421.1564578870461	30.299638528524312	22.92508541403398	10.562389551589165	3	7	1	7	3	0.16201643542467134	0.3227535946628475	0.3538430741939395	0.16138689571853934	
41600000	-2862.996365003982	-2717.2966637959103	-145.69970120807204	-2717.2966637959103	71.06120477462217	3.4658711590973548	0.00139197491489145	0.6495306736592708	0.0013210171588723058	4.681923438989742E-7	0.4919558338950908	-120.53018105371926	704.7171091837979	418.88374909673524	23.333279830684514	18.877269545613785	17.072155762221715	4	7	4	2	4	0.15627419848132476	0.3198020654227082	0.36960531415214426	0.15431842194382028	
41700000	-2873.7645897590774	-2720.4267654228574	-153.3378243362197	-2720.4267654228574	86.32813559173054	3.350417150267888	0.0011973075719737443	0.5478377044797498	0.0011887933842780489	5.060564835759409E-7	0.6112485066471575	-125.55995009999288	902.2897387124611	505.14075919490017	58.033541079280965	69.17934677854652	41.30853174512309	6	1	4	5	5	0.16631087527265348	0.3274043077494179	0.3506046116216435	0.15568020535628252	
41800000	-2869.510413252201	-2716.4219792138815	-153.08843403831932	-2716.4219792138815	112.44570530630578	3.8003633042399287	0.0012912836789874932	0.1691141203679437	0.0012527863047538377	4.184373110497827E-8	0.15824836268676765	-126.86422550561646	310.2678357961257	622.326999607375	254.25822931517564	42.172233972394885	27.787786499719168	2	7	4	7	1	0.1524525562977589	0.32005800822856684	0.3447209675389214	0.18276846793475035	
41900000	-2831.694108999944	-2714.1681844553714	-117.52592454457255	-2714.1681844553714	44.609772294977496	4.7549102421405625	0.001970380935581769	0.46532477267535477	0.0021168988942759574	1.1758897476915929E-6	0.5083874448489284	-99.49127532935984	328.6898165110107	19.374639975563028	7.372916530864306	10.236477132620664	0.023827006629658688	11	1	3	4	2	0.16936697581423898	0.31761854053117855	0.31921124162699777	0.1938032420275823	
42000000	-2868.748562415449	-2721.3532577330243	-147.39530468242495	-2721.3532577330243	74.96392830669755	4.582292274929058	0.001196526199907952	0.39047122487777897	0.0012113719922885323	2.4319781741685904E-7	0.40285825957383	-117.17912196755377	177.71805980110392	558.7633881570135	859.7060621863336	130.3852409805085	8.953737515229218	5	2	1	5	8	0.164146306818167	0.31477660681058056	0.33914681315036843	0.18193027322088162	
42100000	-2863.483390942845	-2717.745970832486	-145.73742011035907	-2717.745970832486	92.4726928223539	3.4540702553883147	0.0016316861936407849	0.23595222656264625	0.0016499550668611614	1.8659507754103716E-7	0.25004337416535405	-122.62950414739132	273.97700815939504	192.475865783953	41.517458493738005	49.931612944267975	42.55698659613811	6	3	1	3	8	0.162990165681262	0.32886134711632614	0.35053283938222735	0.15761564782018206	
42200000	-2864.7791913863375	-2711.071134733886	-153.70805665245157	-2711.071134733886	87.7427934247064	3.644637188106042	0.0010550895768044358	0.38376226697907495	0.0011057487589007904	1.3476042358382338E-7	0.35480827165236695	-127.49592847966174	643.3691026997564	133.0548244088247	214.7260440458167	64.36341621116362	3.084607495293253	9	1	1	9	1	0.14703249605465937	0.32473314469929687	0.34181999875839314	0.18641436048764823	
42300000	-2862.81294839518	-2718.195701154756	-144.6172472404235	-2718.195701154756	63.46775734023193	3.6918158326293073	0.0014428597144079994	0.4013231110084196	0.0014191733001341397	3.9571210073480053E-7	0.4579666905637877	-119.91198599624305	436.2239830568379	141.63714496949254	145.64290276169794	14.08575214725948	24.678788342033123	9	3	1	1	7	0.14415825152972606	0.33737406235832607	0.3114237953001451	0.20704389081180047	
42400000	-2844.1871580833804	-2713.481129214116	-130.70602886926437	-2713.481129214116	53.04250776862216	4.775372052345373	0.0017482947493271815	0.41636328684485396	0.0017888419718584013	7.245237393584982E-7	0.44344216190068597	-106.2824042441467	219.06501819158385	469.47076999561403	43.25971880017073	29.012697181841947	8.690109926114506	2	8	2	2	7	0.16483769351162025	0.3173513359997298	0.34387386813885384	0.1739371023497937	
42500000	-2863.4306088934054	-2716.792260218753	-146.63834867465235	-2716.792260218753	73.46795912694539	4.877649027784444	0.0011939306029794333	0.3389827375846807	0.0013063963846935596	2.3179912981680135E-7	0.35959629167517876	-124.14189341427195	881.4314851852231	84.88637003799265	27.25415035929128	13.88082628477403	10.341667191883499	8	6	5	1	1	0.17774560059406252	0.31547846476648705	0.35817694468516426	0.14859898995428383	
42600000	-2850.387666534446	-2718.5795472367026	-131.80811929774327	-2718.5795472367026	62.602889708679804	3.503250467625216	0.0016326690410724798	0.521785247740789	0.0015172707040190117	6.404568520101529E-7	0.48988898928006275	-109.5787436977919	1321.128053488909	128.8945811719677	10.479127727067254	4.340236128168477	6.273577092590214	8	2	2	4	5	0.1643421008818873	0.3139677012670042	0.32212096930373135	0.1995692285473748	
42700000	-2848.7953075783953	-2711.3075735198945	-137.48773405850082	-2711.3075735198945	50.31672731222208	4.618032702071795	0.0017234491408151709	0.39245238690433176	0.0017870698596281934	6.846103936287554E-7	0.4168762965379091	-115.62122862724972	387.8231546491387	59.75618825164178	18.099523607303365	30.390313797385875	11.889567386232223	10	1	4	1	5	0.16110090886745607	0.3149250832049724	0.3740960246482551	0.14987798327931406	
42800000	-2836.3815577596397	-2707.9532742776582	-128.42828348198157	-2707.9532742776582	41.027500734620006	3.413456000354264	0.002153829229216149	0.45400319155374635	0.002468878205696765	1.2736375142674764E-6	0.475317779702268	-104.82353766760927	1029.5528109020552	173.2040760256389	66.66383639181475	3.238701179145419	5.60101896452099	2	8	3	4	4	0.18082503656030585	0.3108559808654803	0.34443711176436825	0.16388187080984318	
42900000	-2850.1647095837475	-2724.0687551888195	-126.09595439492774	-2724.0687551888195	47.17703758232665	3.905320555500012	0.0017872592111442254	0.30225164895200324	0.0017176020244930932	2.2130117306390403E-7	0.2684602890314481	-106.41464246559899	284.05671070853896	165.7964629490318	19.92409195693584	9.030750775929848	4.304014471502566	8	2	3	5	3	0.17287353222995805	0.3117955038588332	0.3176934274070872	0.19763753650411908	
43000000	-2849.425583851275	-2715.3167835095346	-134.10880034174042	-2715.3167835095346	47.267527893751854	3.371271931052776	0.0018431619360752128	0.4220408297205002	0.001954730092962677	5.621415806266393E-7	0.4039054734743765	-108.49748184927812	369.4002934132703	60.77614883661633	114.38882715493574	134.1643305719939	11.145732910619213	9	3	1	1	7	0.16361749532456799	0.3255052030908096	0.3315463224592581	0.17933097912536203	
43100000	-2852.244300053374	-2710.370450169597	-141.8738498837772	-2710.370450169597	115.93673581473594	4.470759793059591	0.0010884364834669435	0.509575767490202	8.821066833224567E-4	2.91557854748426E-7	0.564466180037894	-116.05634591142153	786.4725283038518	8.22515375070586	9.071542510512634	42.99180568462291	49.64556218002761	11	5	1	2	2	0.16777932277880384	0.29443803758271264	0.3661229992858409	0.17165964035264045	
43200000	-2863.3687566993417	-2716.251778764778	-147.11697793456378	-2716.251778764778	71.92691721237057	3.495300651521308	0.0016021950226908395	0.34973457838518973	0.001558455254451872	2.8977737618586847E-7	0.35206139038925716	-119.65752328507712	337.3114749160343	557.4054741493309	63.97424303005389	135.22705555276127	5.804857194419403	2	5	7	3	4	0.18423120873665297	0.31552563938183825	0.31832570049463743	0.18191745138686927	
43300000	-2858.2535412504762	-2713.8827680818945	-144.3707731685817	-2713.8827680818945	64.2758068667259	3.8397440592305694	0.0016918813900914788	0.4542700263769461	0.0017114394975256508	6.660954528439152E-7	0.48519985591941467	-119.1910471682226	561.2833715237568	291.7871982653847	110.35041279733976	28.15883438100037	17.95678803128286	2	8	6	1	4	0.17818499551037756	0.3030880112252121	0.33312517338547903	0.18560181987892924	
43400000	-2872.466999126282	-2718.55798573788	-153.90901338840223	-2718.55798573788	115.21994568645917	3.4227904193483694	0.0011945973504965566	0.6332421500211811	9.600792274357561E-4	5.531994774489069E-7	0.6901932820961797	-127.6389155276635	1617.0116994777486	341.195775547173	43.43287798233369	21.388960995848258	10.691894983412649	8	1	4	7	1	0.15428633812036027	0.3147914956826708	0.3575652647831494	0.17335690141381752	
43500000	-2864.4452365251786	-2711.7317339565725	-152.71350256860632	-2711.7317339565725	80.71468973650657	4.072507511652992	0.0012025917172079727	0.47464471828537075	0.0013168078145346554	4.772771363634818E-7	0.5672501072863341	-123.17018682315451	699.610383813088	1884.1235276196057	106.92544981164134	43.234432993812376	6.5177246565160205	8	1	2	7	3	0.1513077886184474	0.32939142108989306	0.3352224416474154	0.18407834864424205	
43600000	-2858.255619218469	-2710.9772289198654	-147.27839029860343	-2710.9772289198654	73.44674671039645	3.5766258877048402	0.0010064289952204039	0.5094395525525968	0.0013050449733081168	4.5764023432311206E-7	0.5550127630145781	-120.65767486427875	382.21186244308683	701.381904356023	240.95469216965066	24.388141554181935	2.2976948014785106	5	4	3	8	1	0.16694708929450033	0.33658889309442713	0.3389191847323437	0.1575448328787267	
43700000	-2849.372842039661	-2720.216858002471	-129.1559840371902	-2720.216858002471	51.58315153272946	3.3244642402059448	0.002034851494927531	0.43964404952833397	0.0019479169188433524	5.680880851248195E-7	0.38159895246978903	-108.9027091506387	493.0075313390529	117.43238906388356	5.524216225776474	5.866953194673807	8.638905324330441	10	3	3	1	4	0.14565330634132514	0.34256994338794544	0.3225467019691668	0.18923004830156043	
43800000	-2866.295311923942	-2714.3424852741646	-151.95282664977736	-2714.3424852741646	86.72377608951129	4.518525771785975	0.0010733263670550895	0.3835844730516375	0.0010603573655239243	2.1427827369377215E-7	0.43753809613984196	-121.74583267005019	801.2275235098979	505.51983568751444	882.0331412091996	70.90670866291826	10.940976016180896	1	8	2	3	7	0.16564682690709676	0.32673535718121893	0.34407862754843466	0.16353918836324746	
43900000	-2851.3716268471603	-2709.870570519337	-141.50105632782336	-2709.870570519337	56.6592510894251	3.695061942436915	0.0016420856889067723	0.5237845640359465	0.001810938576040458	8.55742295772762E-7	0.5331894756265554	-117.57795748729347	433.02008968884013	93.84638389546696	78.00750856300976	46.38179297068179	8.889828650743391	11	2	3	2	3	0.15137736075183714	0.3359305678928151	0.3386773915133766	0.1740146798419689	
44000000	-2847.569849207082	-2714.75060662495	-132.81924258213218	-2714.75060662495	53.708461666785745	3.7512702055483693	0.0025911102325470326	0.3955897708156941	0.0024485016315512636	7.968566326038766E-7	0.3548528465166752	-108.53533149538988	181.0232179017807	258.89622655573896	63.2041673202129	12.377133767729841	37.53597328887179	3	5	4	3	6	0.17707133576154785	0.325354595670899	0.3236419947456735	0.17393207382187723	
44100000	-2871.7420558588915	-2718.739593176392	-153.00246268249944	-2718.739593176392	84.48947961808327	4.31703377807623	0.001190548059598549	0.45112996561598295	0.0012627515637233383	2.3133919341472045E-7	0.39907784805190943	-121.26620216849066	324.8932076840484	1091.993299863849	386.2370911961893	258.1742334658665	34.42874460289325	4	1	4	2	10	0.1701383511686652	0.3226686476389012	0.3317521336815726	0.1754408675108586	
44200000	-2854.6983053190716	-2713.530112105333	-141.16819321373845	-2713.530112105333	55.962723300298826	3.8142067694591613	0.0021372350144675052	0.6072638594966093	0.0021413394488842942	1.5267911896061379E-6	0.5678040303340983	-114.52024486883552	513.6128398803514	46.38088957701762	138.67300818903735	34.68695950262652	34.07640314875756	6	1	3	4	7	0.1665484759749403	0.3150254529008186	0.32491215042107313	0.19351392070316545	
44300000	-2850.1979486767223	-2718.141117293014	-132.05683138370853	-2718.141117293014	51.69834361975952	3.424601103500585	0.0019648953346037487	0.5396535217251207	0.00160832281485836	9.429624031747569E-7	0.5322643072090517	-106.3661202590128	517.4058771594864	758.1211839290926	94.64290329871076	16.024095372812635	4.8147009128613645	4	5	3	3	6	0.1828859585966676	0.3165276888085197	0.33151774358860897	0.16906860900620121	
44400000	-2844.054682943504	-2713.097837697172	-130.95684524633162	-2713.097837697172	47.48795017035828	3.482697478378538	0.002021787672751792	0.4823583737319292	0.002166919722490388	9.61259049257186E-7	0.4548481252028314	-104.98103949804812	326.09281813234384	985.2579211178424	73.75352177461693	8.818964817927032	7.224640517685573	8	1	2	7	3	0.1665539832030019	0.3397259009904916	0.33951668661856804	0.15420342918793578	
44500000	-2850.3763891616322	-2711.8641351766396	-138.51225398499253	-2711.8641351766396	69.84504881653316	3.9547020171131826	0.0014427081022596782	0.49141612250473565	0.001280394529189968	3.0080795673919216E-7	0.4078728185476403	-113.33736712853711	568.8763688939786	778.9591577667815	40.369111877509766	4.349893049078944	8.49078175362732	8	2	5	3	3	0.1618397742296874	0.3182819508245176	0.32956813229843973	0.19031014264735255	
44600000	-2871.4392768886864	-2715.911138765606	-155.52813812308028	-2715.911138765606	102.42588073299073	3.749214298727017	0.001000066080713459	0.44703470627964975	9.905039108957898E-4	2.7181116177466793E-7	0.5208732796531382	-128.1258581630691	795.8697036821478	913.0150785086306	37.37015578734377	53.24355912563744	3.327912355447224	4	8	6	2	1	0.17487364208119813	0.29850643688463313	0.3577698336307995	0.16885008740336638	
44700000	-2851.929307006145	-2714.592175917316	-137.3371310888286	-2714.592175917316	57.39546689186813	3.4963755599207835	0.0016702439954740887	0.34670555550272103	0.0016660506457234357	4.531798781382785E-7	0.39582421124726996	-111.88440021427529	417.6229408363021	925.2242171881444	31.738976745481573	10.741430366799886	17.621624135205746	3	8	3	6	1	0.1629280133169332	0.3258812200484987	0.31404652733965627	0.19714423929490899	
44800000	-2869.5518209625607	-2716.153756994649	-153.39806396791158	-2716.153756994649	91.24436021579615	3.5865579236837797	0.001033094878273463	0.37466197292956027	0.0011233502574613705	1.3602410539997238E-7	0.33873239439536157	-128.16863483592908	551.521707236723	358.80146194030283	105.07346505191488	24.011209409875992	26.036242725414564	1	7	3	1	9	0.18454806975163188	0.3181243193903459	0.3405255473221743	0.156802063535845	
44900000	-2861.513514201138	-2716.040325939566	-145.47318826157186	-2716.040325939566	80.63643504130015	4.646769979572528	0.00168077661439493	0.6966865472277215	0.0013593246241740812	1.2075990377845807E-6	0.7491722286624355	-118.87920914193153	727.4347695801006	160.04858786251128	66.88108758180452	25.152426110534478	45.54008155775507	5	6	1	8	1	0.15088519154319613	0.3441669550279461	0.34484929684069354	0.1600985565881614	
45000000	-2852.892592460932	-2714.8158824021957	-138.0767100587364	-2714.8158824021957	57.86444281219877	3.707287856538016	0.0016219382695658634	0.4823164906546216	0.0017378961434845917	7.026595036057093E-7	0.47794804510299205	-113.57033019989915	298.4964798120474	173.6161321237721	155.9264544813101	10.071432874520665	19.93371421728569	8	2	2	2	7	0.1593906163631001	0.3002562237599542	0.36352637933981125	0.17682678053713158	
45100000	-2853.8106154752127	-2717.952144312758	-135.85847116245498	-2717.952144312758	63.462472352317114	3.3327166159278874	0.0015977915596227142	0.4317473376507318	0.001450496187128857	4.22420946932734E-7	0.43476251025641616	-108.11028832956839	215.4259720293654	585.5933824633679	527.8521805416332	3.159796418396383	8.92135346141642	5	3	3	6	4	0.17331639705462482	0.3262689462030441	0.3132544518206569	0.18716020492167124	
45200000	-2840.5815309501527	-2719.199866947729	-121.38166400242393	-2719.199866947729	37.785177719917016	3.776755405837666	0.002628614786862119	0.35909324436499146	0.0026481571337790416	9.599013903190261E-7	0.37787190354399686	-105.0697127579129	178.10054653509462	40.89644445266063	17.1357119385512	2.684045762370187	2.6014376692782566	8	6	5	1	1	0.18039240232369155	0.32401249186955755	0.31513222740759267	0.18046287839915526	
45300000	-2859.059225343726	-2714.5182468936264	-144.54097845009971	-2714.5182468936264	74.75738640509175	3.923112921546082	0.0013735870265796722	0.5417865040967751	0.0013778829874904466	4.5415872833513566E-7	0.4824016203235027	-120.54790822142341	508.64377624308554	411.9501685163753	40.33131398953958	17.994018261288023	3.960263408938003	3	9	4	4	1	0.17478916168022116	0.28324511031950506	0.3592855336872416	0.18268019431302931	
45400000	-2852.871668204468	-2707.359993026758	-145.51167517770992	-2707.359993026758	78.53517128818503	3.6722613586507395	0.0011965877170385557	0.49495910254593767	0.0011493278255418444	4.2871692794518036E-7	0.5355992287208005	-123.12455651404287	1314.921163088629	171.6123333003128	32.425091502284026	5.85202857020526	0.1763488191369719	10	1	8	1	1	0.19036147686814886	0.3069925794563103	0.3315928926556789	0.17105305101985904	
45500000	-2863.295173595638	-2710.3067395235685	-152.9884340720695	-2710.3067395235685	87.23730241208742	4.089232769688608	0.0011494803509897377	0.745679803301362	0.0011875853372578155	6.991140374843786E-7	0.7355507935308748	-128.6212505810735	624.8507368875242	43.888111060401414	14.147010420106362	36.9254084537382	13.634182548309557	12	2	3	2	2	0.1592067063574012	0.3489135529968051	0.34071211509387833	0.15116762555191232	
45600000	-2850.4713623213784	-2718.345072393491	-132.12628992788737	-2718.345072393491	52.59982765791982	4.346672936967711	0.0015633449973319195	0.4903533555688056	0.0016824273049728738	6.039313203112801E-7	0.5150630715816299	-108.57733312789544	61.90412537531532	97.85721928956045	282.0452783101906	22.037006071797084	3.118884392284325	1	3	5	10	2	0.154208931150839	0.34076931367455876	0.3352501491695145	0.16977160600508454	
45700000	-2856.0793218748668	-2712.2665153652274	-143.81280650963953	-2712.2665153652274	85.26561503780283	3.9826636263031894	0.001028014760940592	0.4473606288736237	0.0010752923211197448	3.44963477344616E-7	0.5429124727366939	-122.33703063652412	408.88202049564734	99.085093757388	39.244240470669325	12.874110252846014	8.120472651773396	10	3	3	3	2	0.16012833710787341	0.3104944477155378	0.34257174338440594	0.1868054717921797	
45800000	-2849.326701219666	-2711.2470161684655	-138.07968505120064	-2711.2470161684655	64.38018248362212	3.678277588040035	0.0015759659992591309	0.5990143223167151	0.0013568016567865329	5.727593653660731E-7	0.5039465188302764	-108.16490060978559	180.87310768083773	1060.4533387889546	91.38537662355374	51.63188080218161	5.8904200017340305	4	4	3	4	6	0.18666703956998645	0.317018807791691	0.3269683797854217	0.16934577285289762	
45900000	-2875.1868369119993	-2721.787877182163	-153.3989597298362	-2721.787877182163	82.56798743276207	3.9621927136744794	0.001172175688963659	0.41024550816413735	0.0011220469199603024	2.1371036037630575E-7	0.42908417181844977	-124.24833807857657	1151.5508059385356	984.9948050716217	168.50037885472008	34.43589854414444	47.38975587703408	1	6	1	6	7	0.1910298013797674	0.2926338007255489	0.33905942815625595	0.17727696973842455	
46000000	-2847.414169520583	-2712.8733793689585	-134.54079015162446	-2712.8733793689585	56.27266952172315	3.782029552971809	0.0018514848003915148	0.47464583539775224	0.001793598831061461	4.606536289528602E-7	0.3788518146011229	-109.23777493476473	441.89329658415494	284.0053382293768	289.023553233789	13.802488439196278	5.610123180389491	5	4	2	5	5	0.19839786272598497	0.3021212282214684	0.31746059967676993	0.18202030937577351	
46100000	-2857.7269567800317	-2705.574401466184	-152.15255531384778	-2705.574401466184	59.9147377398777	4.057828474217586	0.0016455562364843608	0.47175549845056963	0.0015886281405218608	4.96668246542199E-7	0.4481103720967768	-119.28549321374	1092.4408373033998	684.4607225126011	794.5390718398501	449.07070851062605	29.715209817229226	3	2	2	4	10	0.17342745081599362	0.30981391872368846	0.3604682318358672	0.15629039862444755	
46200000	-2861.1426879914375	-2723.840490757224	-137.30219723421348	-2723.840490757224	59.354179873412974	3.5096737077997426	0.0015774289695713174	0.44201752550566875	0.00149169551613747	7.009121338027772E-7	0.49104884374750835	-110.3666588126494	776.2312392013795	588.3098008176306	314.8532734076444	14.236832395030854	9.170912848395506	6	4	1	6	4	0.17900875660086774	0.32815275382395764	0.32398350290474853	0.1688549866704229	
46300000	-2844.062124497896	-2714.2025117842277	-129.85961271366824	-2714.2025117842277	48.26085253755367	4.334223028885232	0.0018095410033129936	0.3255553108738104	0.0019484717476064273	6.093964588344832E-7	0.40635483173142084	-111.1492141723073	273.1253874162748	71.40078762233594	31.164143670420867	4.9179641263730405	3.2526018311107205	10	4	3	1	3	0.18246668006210157	0.3580837876997162	0.2912268294797596	0.16822270275841944	
46400000	-2865.810519557013	-2718.452973137495	-147.35754641951783	-2718.452973137495	82.63845324087048	3.8144043238808356	0.001507242006180347	0.5647685847218078	0.0015904059335381273	1.1263035599938458E-6	0.6157111590556547	-121.52925064043608	475.457773090985	336.6665516032853	156.1766174324211	26.108209251458646	16.603259933506727	3	4	6	6	2	0.18294177815335555	0.31117677201823424	0.3258219684454107	0.18005948138299635	
46500000	-2860.3200567688755	-2716.975032551327	-143.34502421754846	-2716.975032551327	54.99883164906041	3.891740845193095	0.0016745346832208775	0.4367960527232328	0.0016976569858650422	5.512256396229788E-7	0.47155800912948426	-112.19536050344394	525.373392757069	1808.4099239299353	880.3119018940115	11.382766732854856	11.422925726138747	6	2	2	5	6	0.18204458831645912	0.29476953935834244	0.3499842365630998	0.1732016357620954	
46600000	-2852.8830791350497	-2716.837611412025	-136.0454677230245	-2716.837611412025	72.95717800145678	3.938457692600682	0.002132189424812876	0.5396325682495711	0.0013991592457661556	6.59382318975927E-7	0.4912217244293935	-114.39441674749563	444.6251587182514	32.61371590417334	8.185364411064624	6.235632208987422	22.499932116374747	10	4	1	5	1	0.1608466796619575	0.3316466191461465	0.33716582014640406	0.17034088104548872	
46700000	-2851.901576693372	-2707.5546768396143	-144.34689985375798	-2707.5546768396143	48.18296760071362	3.5502361501481925	0.0019002248869540632	0.41258076619051237	0.001972733311737069	8.722176266126556E-7	0.4791597155314256	-114.70847206669252	750.9631115738079	679.8889798398587	939.1180418741252	15.427391752120785	18.91491094913378	3	8	1	4	5	0.1695453363801628	0.32633048642991014	0.3413045293592608	0.16281964783066302	
46800000	-2868.0682615907367	-2712.743549618785	-155.32471197195179	-2712.743549618785	84.78024577941551	3.3921283363482027	0.001283402253722162	0.5478612863157057	0.0013591818262655088	4.792707624155348E-7	0.5299570813638135	-127.5084999998234	1189.912303928022	192.93439976150228	112.57712458934813	106.46715380577594	11.930453643016504	8	4	3	5	1	0.16577406611430895	0.3015829658699817	0.33707574081360464	0.1955672272021016	
46900000	-2874.9228335559715	-2715.4601406713823	-159.4626928845891	-2715.4601406713823	119.69180356327043	3.8711090139740754	0.0010866278378408537	0.3233244804726199	0.0010495404130276707	1.3708668838274642E-7	0.33265529888741396	-130.0191930307517	371.41650752024464	809.3019115654187	491.78844535486166	101.75647924609098	58.73121212342617	1	2	8	2	8	0.18472709550033278	0.31743152951379594	0.32044742278752447	0.17739395219834353	
47000000	-2892.9921270356435	-2726.1107550861307	-166.88137194951304	-2726.1107550861307	111.04418413495279	3.664535942701716	0.0010296738891842736	0.21795022014937696	9.572105433916793E-4	6.50947350426119E-8	0.2615627848915372	-136.23741721499886	3671.558429945145	644.5930769082239	112.38515089682039	159.90454116020308	30.668672042264784	2	11	2	2	4	0.17228645517124727	0.3376054947122975	0.33676566381127143	0.15334238630518052	
47100000	-2860.0390614398834	-2725.6365503213783	-134.40251111850532	-2725.6365503213783	49.4207071417592	3.465333010952625	0.002047686032896229	0.393066741863597	0.002011441822753741	5.628173877207306E-7	0.35818968776637516	-109.33272908950495	58.95547361710133	159.39072030759283	293.098088045583	85.73373314637193	18.530287398824548	2	5	1	1	12	0.186073595601954	0.3081049493585013	0.3563171057797718	0.1495043492597696	
47200000	-2849.586664849953	-2715.8321757323583	-133.75448911759477	-2715.8321757323583	45.308251391207996	4.203357777079767	0.0025141711947720925	0.487742727210435	0.0023685906141778135	1.8036986017320733E-6	0.5308001344178396	-108.65862893330956	289.28692021806313	258.6632781908721	171.0433570866506	42.297937627128825	11.4990266658512	7	2	1	5	6	0.15401050634621652	0.33848361374642044	0.340763187165472	0.16674269274188788	
47300000	-2864.744732199765	-2704.5264445167377	-160.2182876830275	-2704.5264445167377	100.94446670003434	3.878894659372214	0.0010201627083611731	0.6000232621440716	9.46458251147225E-4	4.512334471018162E-7	0.6338415761741856	-129.62253826844733	495.6739359450201	735.6824392027428	503.6848946374272	180.38823219788898	19.131589101712954	3	3	4	6	5	0.1864371990045107	0.312454782193589	0.3178943829210891	0.18321363588080797	
47400000	-2860.587066174801	-2715.7507131119837	-144.8363530628173	-2715.7507131119837	80.86771858257254	4.095997715074311	0.0012725519232339275	0.3229641530838509	0.0012876933787685947	1.9416326038500843E-7	0.35752861542143266	-114.05512318825735	289.6692214507527	613.4868969703066	516.3898291984186	504.4611592816614	13.912712678369935	4	4	1	2	10	0.16236216799896186	0.29529546046554217	0.36759379731609293	0.1747485742193998	
47500000	-2877.0925926087807	-2716.3144705825953	-160.77812202618532	-2716.3144705825953	138.12460033222357	4.482787221932053	0.001140297104819728	0.4577145647328614	0.0010741401425179357	2.3190961955098573E-7	0.419105264534489	-135.1361558644438	255.85475720965147	369.52161679364224	106.14550921967349	58.176940395124866	24.003186011264926	2	14	2	2	1	0.16180780163878605	0.31890817079747347	0.35462926177303494	0.1646547657907023	
47600000	-2854.175725579995	-2715.8300199887362	-138.34570559125876	-2715.8300199887362	55.28348989758403	4.0838515013648085	0.0020543638575808306	0.4427073241553904	0.00206494743243402	7.40299621902283E-7	0.43101600267867735	-114.37672117124824	458.62629782247154	196.7526345159963	35.2502786705914	41.27546326664497	13.356576593839655	7	3	4	3	4	0.164033254892727	0.3317963538025859	0.34145079196312283	0.16271959934156108	
47700000	-2870.4999118329843	-2719.9879283238092	-150.51198350917483	-2719.9879283238092	71.00092898092953	3.8563978484339994	0.0018469387518932042	0.41288661849990504	0.0018008672211493027	4.6340456526937307E-7	0.39256728601374186	-122.60494290500309	479.4254121299151	434.8441279835914	296.0014787325105	113.59616236459006	25.969676029856668	1	1	5	11	3	0.1811157090146373	0.3525008715219027	0.3182868252552451	0.14809659420821167	
47800000	-2843.5971830859175	-2720.0056896833944	-123.59149340252299	-2720.0056896833944	49.734078216929674	3.2063768258410934	0.0016264946755058175	0.5239308666985667	0.001908149833135139	1.292661666674622E-6	0.6066131608954094	-99.10639309364971	629.5824738368948	359.6604002359259	1.6668701925712313	6.987413656486767	10.046114425901477	5	4	2	6	4	0.17493690456021257	0.3291267741766825	0.32955479844829944	0.16638152281480226	
47900000	-2854.855472531716	-2719.075673774474	-135.77979875724154	-2719.075673774474	49.03426794535025	4.130039699517871	0.002017181358146065	0.3698655296439796	0.0020211926982905666	5.055162102028504E-7	0.34487940406268686	-111.82584042920031	314.41162430053157	77.68766880509905	70.32668004700955	92.27265616073062	6.616674930595492	7	2	6	2	4	0.1879707913989686	0.32595498103127596	0.3220100784912969	0.16406414907845532	
48000000	-2841.6748680816468	-2714.4411409381614	-127.23372714348538	-2714.4411409381614	39.708219920810855	3.9592486428488014	0.002697186358600555	0.5781089916468991	0.002559120673303435	1.973383476220186E-6	0.5438467686312994	-102.91727083623594	211.87602846132964	151.54949054100672	149.67003450431147	46.04675086634631	11.56372234943578	6	1	3	1	10	0.16064181315344378	0.32777866544112666	0.34551472131722494	0.1660648000882012	
48100000	-2843.1297529887274	-2716.1486266525117	-126.98112633621555	-2716.1486266525117	42.52299002950996	4.359835829853917	0.0022307997178098913	0.4566871379264257	0.002259134203129459	1.0434490523826714E-6	0.44805372849532765	-106.90990005110122	443.2057200797464	55.93454507939294	18.713971354143094	6.957213314709062	6.800901330060387	9	4	5	2	1	0.18101071482503572	0.3112289556359113	0.31378722797007846	0.19397310156897118	
48200000	-2842.630403532158	-2711.9876044098173	-130.6427991223411	-2711.9876044098173	65.49707935804886	4.399748211171662	0.001387790567524525	0.37101819993500856	0.0013215126453548233	2.1786145893703612E-7	0.33811657267286893	-109.3671160264174	506.0028375940443	151.71410726999386	3.982845841963753	7.673791178529216	9.639984781943197	8	4	3	2	4	0.1780492313981163	0.32632783165247825	0.3127733873129093	0.18284954963649291	
48300000	-2839.7277851880813	-2717.4824458850635	-122.24533930301784	-2717.4824458850635	36.51703738815584	4.455308788060935	0.002791675941560445	0.5368568082018988	0.00281726617669817	1.7736358199156596E-6	0.47993127824836895	-101.97574491146965	140.99382771459548	88.60929901318042	37.51399009162891	11.08857547477864	11.28021916586769	9	1	2	5	4	0.18081445787466127	0.30230590952659464	0.35867356180396615	0.1582060707947746	
48400000	-2857.09518284365	-2713.8893088387067	-143.20587400494335	-2713.8893088387067	67.35235471045573	3.8596867513695594	0.0013506722503832818	0.3864386386237803	0.0013804020956769071	3.019826643881986E-7	0.3999659143645938	-120.43850341018187	450.1266079428623	223.17387494210968	24.62693089480967	16.512415119473754	18.00980335324543	11	1	3	1	5	0.1649818184571847	0.34145300155643565	0.3358594273727652	0.15770575261361103	
48500000	-2851.7808579259195	-2721.380128873218	-130.40072905270154	-2721.380128873218	44.632085865858635	3.311103210272114	0.002200990070686922	0.7357597513167505	0.001950973155450903	2.7087544422914563E-6	0.7524026234373126	-103.11912155223105	181.71554582483256	464.4794189986947	283.20201414646357	41.95357168824006	10.198619712927389	2	7	1	1	10	0.1756386423831962	0.3282606665735599	0.32621710162405126	0.169883589419189	
48600000	-2852.742874445459	-2718.8414835127965	-133.90139093266276	-2718.8414835127965	45.70089767716225	3.8457910847363315	0.0025713576688919785	0.574333070224296	0.002547969730340036	1.7527226993121414E-6	0.562448554325435	-109.83684299511519	53.89934707129808	291.3232558944546	82.93285110863384	8.35382608735217	5.427345586969929	2	8	4	6	1	0.16042618702964065	0.3654551050282785	0.30965043707563206	0.16446827086644508	
48700000	-2863.2113455585913	-2721.348870197923	-141.8624753606683	-2721.348870197923	51.576893046946175	3.965621300970983	0.001879905534574943	0.37447186986930103	0.0017030940437168481	4.6248119602722644E-7	0.37247421179920215	-114.41458398226702	539.5260376753145	874.7368123647723	84.44476564127851	17.71235215768858	37.23119864871699	5	2	3	1	10	0.19033945975987898	0.3024602872862742	0.32721510369284124	0.17998514926100184	
48800000	-2844.080272097118	-2713.424551570145	-130.65572052697263	-2713.424551570145	44.63766893836606	3.5641113500812636	0.0023600777569504146	0.5155527880857944	0.002312892212167103	1.8381505031611139E-6	0.5769500959802114	-107.10074483591505	2056.5500851005277	177.60560801628955	14.810719102221983	8.368071482259603	3.539313929857476	5	5	1	7	3	0.1853408184668128	0.3080859398439055	0.3409169882953686	0.1656562533939094	
48900000	-2857.7355127801875	-2710.383514071171	-147.35199870901678	-2710.383514071171	68.52872244929547	4.1288166917677005	0.0016573156017667982	0.4270226449497572	0.0014785832026232622	4.6951660224433946E-7	0.45672419646932133	-120.15587865969927	201.87163315776004	807.1323850379823	226.84925635160596	18.417784088225215	3.4620575215043243	3	7	1	9	1	0.17462997026203372	0.31551721806183464	0.34052502706520643	0.1693277846109214	
49000000	-2856.4073020289607	-2718.526065375626	-137.8812366533348	-2718.526065375626	57.9534933660104	3.2987956969595573	0.001596822693244734	0.35176875187569295	0.0016236662272740932	4.150709764293159E-7	0.41389860134867407	-108.15249667437608	246.27461333385668	658.6608063283973	950.1259065178757	100.32801356366123	9.165213971284388	4	3	2	3	9	0.17048635791015856	0.3292624960080141	0.3583436636799809	0.14190748240184275	
49100000	-2865.404743392196	-2715.1896320883648	-150.21511130383132	-2715.1896320883648	111.04139589531182	4.349418307243258	0.001364676658561641	0.3237575135883018	0.0012676580309585682	1.6206590269422696E-7	0.2969910691731364	-124.9914731746915	445.9715159441296	426.5565466662859	71.35585395279885	34.728181505380306	30.263018010399776	6	5	2	2	6	0.1707529659445214	0.32246368287289157	0.36342113290258404	0.14336221827999931	
49200000	-2851.29303772257	-2716.0028714007435	-135.29016632182646	-2716.0028714007435	55.693654936562666	3.0231632675438807	0.0016444943429446423	0.528489870111612	0.0015709747151872381	8.137418975390337E-7	0.5209493553268125	-110.2560077986891	448.26516757008307	930.9746006171761	69.25124401482917	9.896621658691862	1.6025170188458977	6	3	1	8	3	0.1463832777589821	0.3267904547342651	0.3486500297236845	0.17817623778306466	
49300000	-2875.865170282647	-2712.3530958287492	-163.51207445389758	-2712.3530958287492	101.9669391614652	3.3358553736615795	0.0011290891556499404	0.422765336400546	0.0010072700794608242	1.729751585185121E-7	0.4059375333118071	-132.3080986928675	2428.235838443133	765.3386411719081	427.74377044245693	127.92600873727379	20.584460183207437	1	3	6	8	3	0.20251271075381605	0.3000205110814006	0.3421818044468969	0.15528497371788275	
49400000	-2843.5985645144538	-2717.6574862730804	-125.9410782413732	-2717.6574862730804	40.40605666793052	3.6495684158961805	0.0023933529112149803	0.41503943243149044	0.0022809484457449202	1.2053477391026945E-6	0.45847762424891825	-101.81032343565722	419.3021617888299	682.06435977593	94.48256541240032	9.761470468428332	0.27119363971146726	8	1	4	7	1	0.16362723091831982	0.293297639895087	0.37020321223819713	0.17287191694839235	
49500000	-2841.2094895016867	-2712.220495305617	-128.98899419606954	-2712.220495305617	46.31825143849891	3.8055749318647676	0.0018559189072089722	0.4804116149455546	0.00213510874795806	1.270345472572143E-6	0.5481783060742268	-101.18955816468669	173.16140298114158	252.3455498290226	922.6383994652869	14.627175419169506	3.3137776421449776	4	2	3	10	2	0.1718171031512101	0.3034816180376259	0.3567594294789793	0.167941849332181	
49600000	-2843.2488345836773	-2710.986174738438	-132.26265984523917	-2710.986174738438	46.48935642943096	4.0609266687523125	0.0019071987521383836	0.44652213600116397	0.0021352500434402614	9.460055033417085E-7	0.4557370725837443	-108.48798088083407	218.797575653019	262.48549648969237	123.10773070802757	30.624884502309136	6.856294575026454	3	7	1	3	7	0.1660527444570218	0.3480634559982232	0.30216314769860075	0.18372065184615052	
49700000	-2878.075042491706	-2717.586434075128	-160.48860841657756	-2717.586434075128	87.01655651844631	3.9818811211481746	0.0012518920484483526	0.4527195272256033	0.0012119924784680573	3.073109710107002E-7	0.4642900830941399	-126.83738082983393	206.00271191093412	899.5634091808015	1022.5726947406639	473.826650678002	40.64166167468401	1	1	4	6	9	0.16131164327932784	0.2944562210724413	0.36389407661815215	0.18033805903007502	
49800000	-2867.2557655500455	-2717.019936937569	-150.23582861247647	-2717.019936937569	97.4632958886155	3.950437686901703	0.0010329908799485673	0.38386457094000626	0.001063045354464119	1.4427775516059025E-7	0.355208694704616	-122.61069469435417	246.99610517397713	660.8229257342448	299.55137447651094	22.824566558397773	29.534107891185705	3	5	1	7	5	0.16677382621523942	0.3069639484790236	0.35093868482839424	0.17532354047733906	
49900000	-2834.255767644989	-2715.480341826741	-118.77542581824815	-2715.480341826741	38.370564490375	3.2182455268616157	0.0025254416121355426	0.5883718117278829	0.0023892645516735613	2.8308798481382985E-6	0.6100355350866468	-101.82974824189992	311.95937333208815	41.8386702570695	7.224551241637346	3.7726720118619985	1.1937864893600627	8	2	4	5	2	0.19635335984257846	0.3295237545749175	0.32588043295565694	0.14824245262684332	
50000000	-2867.0502906827	-2714.566453075913	-152.483837606787	-2714.566453075913	69.99047280814705	4.028136915229496	0.0013250524809318035	0.4746609394129144	0.0014821445447937116	4.277212458164467E-7	0.4360157807206411	-123.52434989020863	467.50891825151484	453.79176168639805	449.0522705143184	124.79652537525264	28.88087125790119	4	2	5	1	9	0.15924306523573767	0.3385429760693299	0.33195445033123916	0.17025950836368953	
50100000	-2878.18042054389	-2717.2509098293986	-160.92951071449127	-2717.2509098293986	88.28444507949209	4.729096061608294	0.0010486369144931378	0.3494940057932331	0.0010940097395037776	1.7438240651926317E-7	0.38625369921137354	-130.76220861650324	289.9348754855976	662.0449349196463	587.0487579834099	194.1861753735254	58.99285363930959	5	2	2	8	4	0.17122284181111314	0.32065821156363483	0.32610329863170306	0.1820156479935453	
50200000	-2842.0636174753427	-2712.4668422197374	-129.5967752556054	-2712.4668422197374	45.47612135130903	3.2726681379909563	0.0026089346455002273	0.4084748650535492	0.0022500721225951217	7.662117758313032E-7	0.39444268816949657	-109.72800940672069	335.42890410065905	75.61996327737565	24.88268084502471	14.354367798099409	3.5542421235329673	9	2	8	1	1	0.18166299834146507	0.2968514779545616	0.33513677301045797	0.18634875069351164	
50300000	-2845.80018505375	-2711.7547236335336	-134.04546142021627	-2711.7547236335336	50.89138080059059	3.6192869366967058	0.001685874904754049	0.432297316719945	0.0017218717907854391	7.420015091995444E-7	0.5269855855908698	-111.75844791661704	295.5229417004846	223.62637194063922	79.43304492958863	13.975510733596805	4.753020005995193	6	5	1	6	3	0.1906802379277999	0.29757251281094155	0.35195556862694116	0.1597916806343137	
50400000	-2842.657716611557	-2715.555793097815	-127.10192351374224	-2715.555793097815	40.00238126708811	3.736698395100988	0.002444906235819214	0.5481997331253037	0.0025874730616834677	1.979966720583038E-6	0.5102077074096488	-108.11340246315619	186.04225310860917	64.16895156679396	24.643406463972923	10.08308017934839	4.146735573597297	7	8	1	4	1	0.17804219739472574	0.32460188207696544	0.31267495862043193	0.18468096190787328	
50500000	-2850.900901086916	-2713.9407261809165	-136.96017490599914	-2713.9407261809165	47.640978427177345	3.843535381026975	0.0026251426282679733	0.44850751048932824	0.00235126035366903	1.6486200539080909E-6	0.5049805597495665	-115.4627438667265	185.19835179880104	130.45022572950825	86.6457499174599	9.132413268963683	9.542390185356403	2	8	6	1	4	0.1598921710461533	0.3275221025026317	0.3189146012137591	0.19367112523745228	
50600000	-2848.6866159689416	-2712.659228035943	-136.02738793299855	-2712.659228035943	52.35640698366579	3.89956439769939	0.0015650024869792514	0.4155657734793008	0.001678844066285653	5.983306294786103E-7	0.4886746570968151	-113.24729206153421	267.83386445683374	259.7535113630551	36.705245920623966	33.680216592968236	0.12317901559537477	4	6	3	7	1	0.18331462483655075	0.3146740591693259	0.3481536106002071	0.15385770539391255	
50700000	-2860.0049133503326	-2717.671069072734	-142.3338442775985	-2717.671069072734	72.02093350999336	3.502367487042392	0.0018221870724252952	0.5403610657273207	0.0017483699716016646	7.343870554354246E-7	0.48792462837196576	-119.34537559874525	348.0347637851282	133.9410401976416	48.07672630034742	14.513867306163029	23.02385358434055	7	5	5	1	3	0.18706951507319067	0.2976998791558013	0.34520845465563854	0.1700221511153658	
50800000	-2849.411204564728	-2714.8178478359714	-134.59335672875645	-2714.8178478359714	68.81628133363745	3.1447988289744417	0.0015446276587747518	0.3938914230643423	0.0014508885278506814	2.4249041386834865E-7	0.3523767811359256	-112.7820541802719	552.2923543638195	405.2804438510986	4.520609181874166	6.2630054398887065	7.195225790284513	1	10	2	5	3	0.1663990296407701	0.33007210496511485	0.3359391089477958	0.16758975644631569	
50900000	-2864.168962873929	-2710.06430184394	-154.10466102998893	-2710.06430184394	83.41447007364951	4.006895822915078	0.001465725555942357	0.6335439972706085	0.0011422131974589186	8.067248851795806E-7	0.7838717083845507	-128.40133448270223	372.9944880618463	627.8443596618844	63.20600410620201	24.160756364283348	5.6682287621672565	1	12	4	3	1	0.16235235532523962	0.3006098524039255	0.36791945235139495	0.16911833991943628	
51000000	-2841.1837069986786	-2709.8576598676877	-131.3260471309911	-2709.8576598676877	41.49785047660898	4.115766556743947	0.0024781730551658356	0.3219315965741438	0.002373476886896562	7.643378928351281E-7	0.3521593271213269	-109.13892776045685	63.779890703286554	213.92217423313878	23.209075900929854	36.307847810206844	5.629887559468561	1	12	3	1	4	0.17103699549082524	0.33373469585175203	0.3388741271905568	0.15635418146686214	
51100000	-2866.1758049150876	-2717.5398656218154	-148.6359392932721	-2717.5398656218154	80.58499336176403	3.5304799142723042	0.0011083285555184954	0.5252406888470099	0.001287549276791506	2.706621220545498E-7	0.39612174755178126	-117.86082016255759	177.70596638394542	638.3784442998726	306.0220690452198	342.782024080648	13.762298540650749	3	5	2	3	8	0.16860375209309894	0.30112814576508806	0.33576638935143127	0.19450171279037795	
51200000	-2867.8806530312004	-2719.104903594375	-148.77574943682504	-2719.104903594375	92.62196971457209	3.425294865289627	0.0010976027702904207	0.5118041106876701	8.969072826586693E-4	4.6383692286294415E-7	0.6055954162083222	-119.44335259576683	622.1419667732769	1225.96228598437	493.3037264118008	16.03384620600549	14.306129234343498	3	4	2	8	4	0.1922497146121282	0.30610491557434744	0.34728328470544834	0.15436208510807206	
51300000	-2840.464288030276	-2710.879465067546	-129.58482296273004	-2710.879465067546	52.56491192600119	3.533401922513254	0.0016429911559910613	0.4823319337516721	0.0017159927916017858	7.155598762922966E-7	0.46968396588821587	-109.00342418894294	275.97467306530496	202.29552364549446	13.787859819375724	9.614769214355112	6.08493495201034	10	1	1	2	7	0.17123971057249868	0.32055961772843394	0.35794702020940766	0.15025365148965575	
51400000	-2853.4586719560907	-2713.335870984863	-140.12280097122783	-2713.335870984863	65.97027235436175	3.646609553831944	0.0014988132385743605	0.3610637667527295	0.0013883107561383865	2.702097910035105E-7	0.3638061456206398	-119.60290060673027	600.7211709307812	80.10288621274181	71.16001006044935	3.235628774181426	0.7608241466638116	9	1	8	2	1	0.1553050977436794	0.3407827713001551	0.31612878646775977	0.1877833444884017	
51500000	-2869.565440572948	-2722.647649220501	-146.91779135244659	-2722.647649220501	76.519916942739	4.232917442430526	0.0013236334979534177	0.347318925543533	0.001378077504303287	2.0148955494749832E-7	0.3350019326879993	-119.1995078768768	673.7843188052775	505.94275940935637	496.4691736852367	27.38489461348294	11.828967478829803	7	1	3	8	2	0.15256144775151492	0.31597661789816184	0.34717851167670516	0.184283422673614	
51600000	-2843.6390853642447	-2711.7411438059526	-131.8979415582921	-2711.7411438059526	43.407752353991135	3.621799628126722	0.002295978838486094	0.4664999148367974	0.0022195965176449333	8.525595024286402E-7	0.412961565615623	-104.62164926139218	889.2494608402488	416.09750149696947	403.13927042671526	20.34009989186585	3.6755427914925174	1	5	5	4	6	0.1754528431763517	0.3253049528118305	0.3275172833378209	0.17172492067399278	
51700000	-2852.5051534736076	-2716.1812831681636	-136.32387030544373	-2716.1812831681636	67.24422251208738	3.2772099635317757	0.0016618908359891191	0.5157973496731847	0.0015935200385992425	5.720065080944013E-7	0.48748476532449764	-109.13788681984116	206.61710425510375	543.4908332530379	413.99296918155085	10.30689721650676	14.486608834429239	2	6	2	1	10	0.2075502817292255	0.3079267401417361	0.31386883510956975	0.17065414301946427	
51800000	-2849.52522446028	-2712.8104079483232	-136.71481651195643	-2712.8104079483232	57.41800698291207	4.172570434682588	0.0019690638127952474	0.6695793296918103	0.0016292697526464727	1.1580105812230593E-6	0.6062527885453388	-113.48140921095684	621.2525996970653	96.67607023586673	18.547924790634994	11.111071430559683	18.520209972828596	9	3	5	3	1	0.15296767491247698	0.34381461166792016	0.3268117388469016	0.17640597457269688	
51900000	-2857.5926797866778	-2714.9105519887758	-142.6821277979021	-2714.9105519887758	57.72959276066234	3.777871178883457	0.001737774485662201	0.5675112930726642	0.0015372558628834539	6.03017169756709E-7	0.48158108891162443	-119.99431347628206	421.89691329390547	182.34161303455542	36.6422825518578	12.810354883995549	11.121311743278032	10	3	5	1	2	0.1775443797246192	0.32124081500885066	0.3253693829726656	0.17584542229386024	
52000000	-2830.122232589528	-2710.0872920344314	-120.0349405550964	-2710.0872920344314	43.91298339750979	3.681517170362514	0.0025451211735070447	0.48776441786891805	0.0023020113752410948	1.1196138629445982E-6	0.4525093078233536	-103.10025390120686	204.20932895694588	14.306600114082922	9.147372414622346	8.65365987847416	4.5717995466084105	11	1	5	2	2	0.18091314650118342	0.28066890894843444	0.36188774799640877	0.17653019655396907	
52100000	-2866.3555560910563	-2712.5932066798314	-153.7623494112248	-2712.5932066798314	88.64168898180883	4.044137567252069	0.0012307221770744606	0.4129159687195945	0.0011724944106873297	1.8406636732565914E-7	0.38139761668733585	-127.33624702595573	433.513314058633	612.8061794895193	67.36041038930149	49.28486517876655	28.51644603320176	10	1	4	2	4	0.16498847880751608	0.32286976837200076	0.3487608279487122	0.16338092487176656	
52200000	-2859.8249060440908	-2713.805624736596	-146.01928130749454	-2713.805624736596	59.57981006737546	3.6644482632558044	0.001619690024205183	0.40849707025325693	0.0014642680512880696	2.928212662735359E-7	0.3720415068593854	-120.19333724033868	381.8812592841419	322.66068553664303	293.50538515692307	17.89180590054481	17.742651850481888	6	4	2	3	6	0.17526137073989717	0.3168598887800843	0.3479191592053925	0.1599595812746217	
52300000	-2848.3663654824763	-2706.9543515541404	-141.4120139283361	-2706.9543515541404	67.07156558318619	3.8943310281206	0.0013388837931707061	0.48397951358083174	0.0014857679286543841	5.017193861038393E-7	0.49921566265744005	-118.3621516251856	446.33446819780175	58.19043948950936	7.8153396522696275	29.533687179869137	4.834515360207817	13	1	4	2	1	0.17528035100277342	0.3038859408832618	0.3485863229844276	0.17224738512953283	
52400000	-2857.526676442442	-2727.367702934485	-130.158973507957	-2727.367702934485	62.989358617197084	4.133200237075696	0.001742243941844955	0.7164538682142824	0.0013375082287630476	4.979815320884066E-7	0.5424574519643708	-110.03237833526549	598.8044787962668	21.212506113976225	15.073942186571403	5.1223655190944095	4.358768983620117	8	3	7	1	2	0.17140004819885263	0.3170115953230747	0.36622579865128674	0.14536255782678167	
52500000	-2861.8720111119983	-2716.0437208402373	-145.82829027176115	-2716.0437208402373	57.845459750751125	3.2726648158386267	0.0017272439239714647	0.35411546266363275	0.001780771100574866	3.9448554962515694E-7	0.3347032497281975	-121.90384076190337	229.41364491258	128.70430743251842	176.03754820651764	51.68645718003804	21.225762683362877	7	8	1	2	3	0.1845126685335705	0.3127394494400137	0.3425082722467458	0.16023960977966578	
52600000	-2857.4593519120235	-2709.844786713687	-147.6145651983364	-2709.844786713687	72.67732750020784	3.5715119725571	0.0014041415919650486	0.3973102773343722	0.0013083361002041132	3.018859811997518E-7	0.4369640417359147	-121.94039578458144	519.0390891605275	454.8630803724268	104.2952158255808	27.356302341535063	27.708314987446755	1	8	2	6	4	0.1666664117980974	0.3148061746783753	0.33534196251595505	0.18318545100756803	
52700000	-2871.338186063461	-2721.0825403208337	-150.25564574262737	-2721.0825403208337	93.22845634061883	3.2667737885172707	0.0011862744024597291	0.33736015947244447	0.0012579330087554386	2.2329483358978744E-7	0.380373990875262	-126.42495540074817	496.1131091208974	543.4192591068784	67.12551730475306	10.89245202939091	8.329395229651176	3	10	4	3	1	0.18436297699460882	0.3042385190354596	0.3487065651822441	0.16269193878768326	
52800000	-2858.4352922329144	-2719.5530201553656	-138.88227207754892	-2719.5530201553656	67.3757064253227	3.9349191763895566	0.002234630561304377	0.300051624219273	0.0022538868890840335	5.597877039196478E-7	0.3200747960785879	-113.53675016215901	33.75526971839956	221.73845617407005	121.00384728269387	28.540419488354033	27.453042137515457	3	2	8	6	2	0.16318528630689688	0.33135294799588927	0.3317300492781833	0.17373171641902627	
52900000	-2841.6733918926734	-2714.2134326815376	-127.45995921113582	-2714.2134326815376	40.36667682117065	3.597172152516963	0.002277162077480743	0.4850418324454216	0.0022557792445027625	1.192204107968408E-6	0.4914504545049866	-106.67299428109212	43.271832902356486	214.55015555016016	7.246196288971142	5.289874639861006	7.786256455293817	1	11	1	6	2	0.17925171014858782	0.32323599428637256	0.31133057118898216	0.1861817243760531	
53000000	-2850.8378228897463	-2714.0421500095526	-136.79567288019376	-2714.0421500095526	79.93889320188823	4.299416591600842	0.0011779425729383645	0.477574587897834	0.0012790408861342029	3.7035638551573094E-7	0.4548953415826321	-110.465421037131	339.050483671698	725.4408856851538	9.759266221505277	12.970148722687304	32.82996135639187	2	8	3	4	4	0.17929678437894775	0.3004670664055941	0.36042494788492996	0.15981120133052382	
53100000	-2855.977155197003	-2719.8583634187794	-136.11879177822357	-2719.8583634187794	53.33088139165647	3.6440606654273484	0.0015894235531762413	0.5873861535063887	0.0019658607857022596	1.127541276634469E-6	0.532004928025187	-110.3346944712149	287.1225592873098	478.09340121496757	12.831806052750792	2.600249852438135	14.243238392353252	1	11	1	1	7	0.18741370193613244	0.33003804366544787	0.3339288965074442	0.1486193578909713	
53200000	-2863.070699281573	-2718.214056876531	-144.85664240504235	-2718.214056876531	63.576775452459	3.570759410743995	0.001360512331119864	0.3560654253914597	0.0014227073060976434	3.0061441144113534E-7	0.3864991404114423	-120.49986519517974	538.3806348297942	87.46581954969837	136.82706560315657	34.61947139168879	10.763637768637226	10	1	2	7	1	0.1617715135625196	0.2749513974945056	0.38701195796393817	0.17626513097903238	
53300000	-2836.330251980012	-2711.2476989921183	-125.08255298789354	-2711.2476989921183	49.64915367784904	3.601548319259878	0.00205304072791883	0.6206309365827143	0.0018167120637463026	1.3322075538961461E-6	0.586242637594878	-103.68403676639669	312.79571731898045	255.03130562209105	62.874783259260575	1.3239221251253925	1.7848599137061516	1	11	3	2	4	0.1905737553024494	0.3073123749162887	0.34117886664298197	0.16093500313827575	
53400000	-2863.0820361280835	-2716.4039574867493	-146.67807864133417	-2716.4039574867493	62.890390005745424	3.173135852938895	0.0015433022686370283	0.4060854641040905	0.0015465612789359669	4.555081878207444E-7	0.44346871244210984	-119.6001072955926	580.9487504848536	411.392619233762	299.94876203519715	48.43663574950864	25.898575754171993	2	1	7	4	7	0.17352953281320252	0.314055332576157	0.3425815289700456	0.16983360564059072	
53500000	-2865.264076658511	-2711.483029813161	-153.78104684535003	-2711.483029813161	93.33920259412268	4.0004001001364236	0.0011273999668149467	0.5212613986949487	9.322977782487043E-4	3.689441517167021E-7	0.5905384595344997	-123.39078323284343	523.3361528155328	1052.5886545826156	13.885304032642074	49.67654033429288	73.13221032750258	5	4	1	2	9	0.1547772014717804	0.3058111903758486	0.3523629352596862	0.1870486728926804	
53600000	-2854.3300925259637	-2706.6867381427314	-147.64335438323243	-2706.6867381427314	77.15572430636047	4.059458751932758	0.0012787514707278788	0.5327299002649848	0.0013724728334580016	4.332832041203535E-7	0.48622296088284545	-121.9803803015449	666.1399205988047	466.0875119437012	57.63516551559474	7.487583617929759	15.996655040537593	9	2	4	2	4	0.1557289898583531	0.3231668626943439	0.3467155153257525	0.17438863212154604	
53700000	-2854.7615100035373	-2715.437839255132	-139.32367074840533	-2715.437839255132	72.91955538410984	3.943256878740423	0.0015329338132465285	0.6188172478385147	0.0015727916954611993	9.819176426509864E-7	0.610990756805592	-108.7949332489457	374.69338992869615	317.5311306999293	453.63030481674394	400.9732688189162	11.262456131676075	4	1	2	3	11	0.18534739483732376	0.31200157555193647	0.3146966698503564	0.18795435976037897	
53800000	-2866.0799528062107	-2713.9728351613235	-152.10711764488724	-2713.9728351613235	78.20563673166633	3.50794971027668	0.0010956027633817862	0.3121926116717019	0.001154752715219288	1.3201760117962585E-7	0.3326953490776958	-123.50974067364407	1912.3761552878814	508.3856074963626	305.16940312767156	57.442405035096996	3.996877900801285	1	8	1	9	2	0.18353082009730934	0.31094114136493783	0.32599886332264216	0.1795291752151062	
53900000	-2837.816191521622	-2709.089233230921	-128.72695829070108	-2709.089233230921	37.29533155610098	3.6480888095391655	0.0024759126456918652	0.4392992263878134	0.0027805821455347815	1.6737255817993536E-6	0.4781140784796491	-105.80070457018365	318.39032865875976	243.5631095902904	64.55179549321511	17.94516541449681	11.610965355637255	2	9	1	2	7	0.17028597170838003	0.32956516718040274	0.32860662878426117	0.1715422323269516	
54000000	-2848.684472741231	-2725.310245586521	-123.37422715470989	-2725.310245586521	46.93613862288386	3.3536793482287477	0.0016381188967676305	0.33525050506963955	0.001939366232244349	4.2173011520632394E-7	0.35033803716858236	-103.18489069851547	525.735293462135	220.25331343324865	6.289653814605802	8.739886766563696	0.18543239833729827	10	1	5	4	1	0.1815903924279466	0.30110625294473653	0.3631395433221946	0.15416381130511775	
54100000	-2863.2188416504805	-2714.018281415253	-149.20056023522733	-2714.018281415253	100.63043104826764	3.430797933748216	0.0010458358565389222	0.43568962962426033	9.031421377849135E-4	1.1236823611885888E-7	0.37809293299803437	-121.15613503895379	452.3497098708469	486.929865152045	648.2741518879453	37.16067033604579	9.781811676709161	6	3	2	3	7	0.17339018735907885	0.30483599861474897	0.34294481666085797	0.17882899736530972	
54200000	-2838.847859593651	-2711.4314875279247	-127.41637206572604	-2711.4314875279247	42.66451511414011	3.9175512573774935	0.002443534807419371	0.32456667774472886	0.0024059844297221176	9.017757884391363E-7	0.370690323466239	-104.19180996190876	409.2104467702215	665.0467036866967	22.734650852404958	13.697630526251281	2.085218469333446	8	2	1	8	2	0.17302664753123964	0.3404055576803289	0.3254127497278303	0.16115504506059655	
54300000	-2858.029622359364	-2709.8944523779323	-148.13516998143166	-2709.8944523779323	81.41455344080516	3.5851992556767107	0.0011358233722888198	0.46499106993841643	0.0011021445212915342	2.5887585444980297E-7	0.45993531638219504	-121.09004692273723	589.1715063938086	588.3719129376359	103.1949365631189	68.9505262822217	15.910738186337113	8	2	1	3	7	0.19013967620996447	0.30523771756903256	0.32598522277191944	0.17863738344907898	
54400000	-2875.695812091143	-2721.702834968111	-153.99297712303218	-2721.702834968111	72.17328866632019	4.933581346241781	0.0014953923982291891	0.4688387377126788	0.0014530211925885888	2.8201114954748245E-7	0.3987709094966337	-122.02979216214798	448.96274685277314	1340.7261142950283	1279.9575720730431	33.7130847449729	17.494219886347704	6	1	2	7	5	0.18108881626724632	0.3360346797642288	0.32037871552176916	0.16249778844675114	
54500000	-2867.6985276612068	-2723.64348553861	-144.0550421225965	-2723.64348553861	87.27925807622732	4.606876063633181	0.0013797476983663894	0.42627356146834955	0.0012208346591530853	2.8976673719763794E-7	0.43565769570152235	-121.35507189865233	583.3890496404733	26.778120978258173	22.172056347934337	19.78172345429509	33.307693707927776	11	1	6	1	2	0.17351618113490852	0.3123830845338831	0.338174872470643	0.17592586186056075	
54600000	-2853.682106224788	-2711.9020917169955	-141.78001450779266	-2711.9020917169955	56.29370397219405	3.0239382419076146	0.001418360929122979	0.4321437889624916	0.0015254543516698578	4.6261813684049254E-7	0.47795286117941294	-112.46860057473353	1754.541114179357	762.2393539040911	641.9754676251007	9.632265432662104	10.185171530425592	4	2	4	3	8	0.1876829513544795	0.3020911142572378	0.32542420283406365	0.18480173155421442	
54700000	-2868.219475026299	-2716.323198852504	-151.89627617379472	-2716.323198852504	88.19947864612553	3.4685178440477014	0.001071246084452215	0.5514078365171347	0.001091321091282213	3.805714823148057E-7	0.5824484021929124	-125.33021360695487	421.828794676104	249.15617734081428	348.77890797435435	14.509244240349192	16.887710618610065	5	2	7	2	5	0.1769587519881296	0.3492386306498356	0.28033299188039973	0.19346962548163044	
54800000	-2849.3689687331007	-2715.518222760872	-133.85074597222865	-2715.518222760872	56.4693588860805	3.7524956310627853	0.0017432017940086308	0.36046112699201804	0.001783389694600402	5.023649445820501E-7	0.38299887059501625	-107.82862146406829	335.0634352779044	114.1386088008847	368.00285771221377	28.549914398553206	3.515682439949428	1	3	6	5	6	0.15892189535423712	0.34380875062686866	0.32936426153765636	0.16790509248123334	
54900000	-2864.8056473051874	-2712.3343556334708	-152.47129167171687	-2712.3343556334708	91.547366524881	3.8472390246929926	0.0010998441695913765	0.5163942470725423	8.471164892270714E-4	1.8929566045166366E-7	0.47376599966285676	-116.42507694886545	1787.6748936429128	194.06361830505568	1045.6931228691342	324.1302740905053	8.20117395987035	1	2	5	4	9	0.17261248204713486	0.3557174205373179	0.30091593535505035	0.17075416206049213	
55000000	-2872.655474731771	-2713.306577602918	-159.34889712885314	-2713.306577602918	86.15757507659606	3.7254633306925147	0.001087674882508878	0.37649148155830736	0.001130953453973627	1.781640255002429E-7	0.3858511458270764	-126.8239053592481	1127.0980382493058	926.5854727562187	1676.645733256518	87.88043289183969	32.52184963299415	2	1	6	4	8	0.15400047972384923	0.31752694293987355	0.3396032969166435	0.18886928041962905	
55100000	-2849.836116984742	-2717.988530643136	-131.84758634160627	-2717.988530643136	45.51044766922947	3.9878457163117083	0.0018229810448507603	0.581731275191427	0.0023074764621368094	1.8521319912488171E-6	0.6036295791896626	-106.52993925625437	171.1056671523712	609.6393805840754	34.905901365840954	17.304535894539555	10.305668017620834	4	6	1	8	2	0.17232053875540548	0.33091788554255075	0.33394499422054874	0.16281658148149017	
55200000	-2837.9625011006733	-2707.25781915175	-130.70468194892314	-2707.25781915175	53.62364534549499	3.734293920546078	0.0020168793145120814	0.40852276275725136	0.0019352995819362727	6.817729699436006E-7	0.4395884926360571	-109.25204889917813	141.05086954266298	374.21309380456563	13.02740434617557	7.384094004841661	7.385010830389334	2	10	4	3	2	0.17060276325082124	0.33092890873018893	0.3215192275534622	0.1769491004655229	
55300000	-2859.938508853661	-2711.8973207698623	-148.04118808379872	-2711.8973207698623	78.54331023939064	3.6400861590133373	0.0013606498780006067	0.5566935975403189	0.0011965871213849139	5.146384498938738E-7	0.6027218486763889	-120.26817426575172	594.7015967475799	655.8963489699856	372.6618478087635	20.845513752971872	10.792740346511916	2	6	3	4	6	0.16934400742006359	0.29106118722784874	0.33958304329383354	0.2000117620582493	
55400000	-2865.959526339847	-2712.861848678137	-153.09767766170987	-2712.861848678137	71.99304907524898	3.859602625801069	0.0014253489611719527	0.5554566633338887	0.0015227871344315723	6.628287453570948E-7	0.5792058599102309	-120.79608845204498	3973.0135208850643	377.1174935266233	514.7959682196146	59.51544974141321	30.602632783394213	1	2	7	5	6	0.1709542723706031	0.3037690082145891	0.3546345445284014	0.17064217488640163	
55500000	-2854.4972704248266	-2716.2027178314584	-138.29455259336805	-2716.2027178314584	74.47281129814841	4.6707083922237125	0.0013610295107004268	0.5517376089504322	0.0012669502541443139	3.2679449652130366E-7	0.44212839144665267	-115.42704060413945	566.1964401485627	194.6340653796411	16.429351261275613	12.412350552771313	10.054839420898467	9	4	1	6	1	0.18678719071903632	0.3297905890697531	0.3379061901012682	0.1455160301099375	
55600000	-2855.082607941354	-2720.3148258211777	-134.76778212017643	-2720.3148258211777	45.11833958792056	3.830004482223711	0.0020258722792393185	0.4145901445414743	0.00206450161769638	1.02270483215972E-6	0.47213963669733083	-107.94991882273055	793.3931194322342	497.9876983819524	230.97416495068342	11.525131312772508	15.728409174991526	3	2	6	2	8	0.1826895341408889	0.3277571826091838	0.32125104834487295	0.16830223490504945	
55700000	-2876.1240343356026	-2710.8650428609003	-165.25899147470219	-2710.8650428609003	153.20772028640815	3.6256294321302827	0.0010307177956668002	0.423856210201387	0.0010011338664011223	1.4744227962672702E-7	0.3802511942858947	-136.1435525182205	517.0351702334267	421.93035284368204	202.62503787919422	197.63910808451735	172.86201278772242	7	2	1	6	5	0.1753452513769187	0.32508813569889644	0.32946272994493897	0.1701038829792408	
55800000	-2834.513792050964	-2719.135033951571	-115.37875809939328	-2719.135033951571	41.30482298382658	3.891182701355333	0.002291617247032028	0.5068416317457421	0.0021561146835212567	1.4159970901650271E-6	0.5082499302762339	-93.23521066603563	61.605789312364756	326.37984683881854	45.27319058935456	2.249645221249503	1.7750067646879018	2	8	1	8	2	0.18281522623940527	0.2939695650337087	0.33987419519352335	0.18334101353335772	
55900000	-2837.0257765707142	-2719.963157408017	-117.06261916269716	-2719.963157408017	38.40347776400267	3.8578765826279877	0.0021558382409073377	0.4848812176598777	0.002487322416940693	1.188376347399923E-6	0.4754397887936854	-99.615483207481	195.11494032460786	48.250963826720614	2.571152312795254	5.872223978687146	3.5100454826009364	11	1	3	3	3	0.15425836844167032	0.354574609174794	0.328690048224679	0.16247697415885162	
56000000	-2864.4681639664577	-2709.92884430699	-154.53931965946794	-2709.92884430699	95.5930113040005	3.722786378089607	0.0011949595770787405	0.3286338195029776	0.001108093641418454	1.378553088078111E-7	0.32049440407985336	-128.6450884110031	954.2588581417305	556.0144940771513	75.88021413320084	32.76772089631249	12.670631620510603	6	5	5	3	2	0.16761807456528363	0.31932311596889584	0.3485557525005651	0.16450305696525028	
56100000	-2844.760310660658	-2714.6931135176965	-130.06719714296142	-2714.6931135176965	48.665194600175205	3.951123002077076	0.0020884195933529174	0.4312817974791498	0.00197447463687141	7.262082497956209E-7	0.41291400115861143	-108.14711608051216	533.0265646569753	340.0179236588214	13.182588785991598	8.282275034868078	4.75483663609808	9	2	7	2	1	0.16545847258928328	0.31643492479047264	0.3400698585454139	0.17803674407482498	
56200000	-2866.169634697211	-2713.4294989625982	-152.74013573461283	-2713.4294989625982	85.13335498632674	3.8188021992613344	0.0012447908594830216	0.5100496394716062	0.0013112835752323347	3.4352901281527606E-7	0.47784066712455353	-126.02384356905753	401.2286802346811	372.337470807475	98.67890445316301	107.31468755529238	5.981524772947475	4	3	10	2	2	0.1747637862459479	0.3107185838785867	0.3303130555903647	0.18420457428509546	
56300000	-2863.9699503818056	-2724.382819437834	-139.58713094397154	-2724.382819437834	46.322492648653345	3.4118724361685793	0.0021998282815736893	0.7685249239526157	0.0018616921894686492	1.379807372493822E-6	0.6542205924156826	-113.54379982394146	88.75299718498343	258.7678471060925	97.08361406524966	102.97572581090729	1.8741568189136528	4	9	1	4	3	0.16431087296490643	0.37069700147816237	0.3074492705197616	0.15754285503716436	
56400000	-2856.214506684487	-2713.1855654445185	-143.02894123996833	-2713.1855654445185	83.19866820001619	3.6241461631923264	0.0012058554448756205	0.41930932425991485	0.0010267883350484682	1.99591526013929E-7	0.38167833481601937	-121.31129963631827	430.89760336480583	70.29182470369872	31.84643500529393	21.415178464604587	15.13361456463369	11	2	3	1	4	0.17136999551159326	0.3256147496782184	0.31986426378681443	0.18315099102336863	
56500000	-2844.3467991476273	-2707.0791222015246	-137.26767694610268	-2707.0791222015246	40.76884237463284	3.8517602584411996	0.0024064082758670116	0.6421607733379706	0.0023824037171893842	2.345601054477082E-6	0.6223905296740381	-103.11465382676079	1026.722059920794	303.1653383940479	1360.9403831853094	104.95068281998599	18.218675691844595	1	4	2	3	11	0.19058630775597388	0.2988520691358067	0.34392702189550334	0.16663460121271093	
56600000	-2829.475646813846	-2706.474771711818	-123.00087510202825	-2706.474771711818	41.026071733938494	3.734226027088412	0.0027424164826526237	0.4929100687834723	0.0026328619089234584	1.18020992234889E-6	0.40881104561670406	-103.25087030198318	149.9106377747712	117.41449085722341	19.73730749198887	12.651529109354565	9.309072137615615	7	3	1	1	9	0.17699330683924797	0.3226594695990939	0.3376060086420386	0.16274121491961444	
56700000	-2846.849124339315	-2709.7765534352725	-137.07257090404252	-2709.7765534352725	74.05572711874383	4.059741414405423	0.0013821382676008182	0.41890419192330913	0.0014031090667692124	4.618298094722398E-7	0.46956282445928327	-109.47324145709779	811.1674906644793	639.1467317139617	292.59295520178915	6.511425577746459	12.840648831728924	3	7	1	8	2	0.1630828851545376	0.30237316650292323	0.3822877069299925	0.15225624141254157	
56800000	-2860.8186684021134	-2719.2882144122627	-141.53045398985063	-2719.2882144122627	62.46144486229106	3.721434075040189	0.0014642598887491386	0.3476117031819873	0.0015452378546561827	3.2007524974865697E-7	0.38965288074690935	-115.03029141571692	293.7227392065211	492.0247579794963	67.38272145377637	102.06390756139903	20.737525178662427	1	9	1	1	9	0.16801579409700698	0.3216278608550837	0.35004835991102484	0.16030798513687938	
56900000	-2857.13785459093	-2716.8094170541453	-140.328437536785	-2716.8094170541453	67.47159437336616	4.4475488233144285	0.0016359070275334354	0.6664366257321112	0.0015983804589997086	1.117336181662327E-6	0.6338483546093756	-110.51655902494102	322.3614447055118	795.3950298675323	346.1341405329096	94.03120323506008	8.260522300948184	4	2	4	1	10	0.15245687507562938	0.346634264597046	0.31914655025378885	0.18176231007353083	
57000000	-2861.0501793012018	-2712.097484615581	-148.95269468562083	-2712.097484615581	80.32519818069282	3.631001081855971	0.0011740015465047803	0.5225104371569451	0.0012516748261059698	3.378059986393169E-7	0.49151826374693736	-123.1019409954102	358.67650496147957	531.0147518512105	82.86228607286886	28.451018779230644	25.014132887403235	2	9	3	5	2	0.16980741246498393	0.31521285498964763	0.3381100029467638	0.17686972959859978	
57100000	-2875.7664217366823	-2717.644690566261	-158.1217311704212	-2717.644690566261	150.22224920209564	3.9294398413181284	0.0011142800479650966	0.630804719453866	0.0010127020558333205	2.4085770862659887E-7	0.4824709735905917	-132.13636712711087	449.0127573656465	174.96851126699076	120.11640130461048	64.91197747897401	24.406612237138248	7	7	3	1	3	0.1482182782283816	0.3402465544717757	0.3305378288735656	0.1809973384262722	
57200000	-2864.72521725433	-2715.1340679069476	-149.5911493473824	-2715.1340679069476	82.11404812372567	3.8759437439133193	0.001276067639266273	0.31091678235942066	0.0012915961721396741	1.399813517402813E-7	0.29304298285480596	-126.63739910999237	418.7928564830522	155.76281858139805	64.35797249529702	35.12749429297808	10.67641127383272	10	7	1	1	2	0.18985794528114042	0.30374331576724833	0.34024240198651723	0.16615633696508914	
57300000	-2880.319812165964	-2722.542169072826	-157.77764309313787	-2722.542169072826	92.01354302874368	3.4915027361557067	0.0012731807656676834	0.14077683275388525	0.0012896440066345446	4.339789286580946E-8	0.1579233758942997	-130.31627417046045	726.6935698313509	1026.889971848893	169.11412592757637	29.395496734261528	45.5536374561339	2	7	7	1	4	0.17685700403001595	0.33656997583474874	0.3209419134121801	0.16563110672305045	
57400000	-2847.2536806001053	-2708.8026716834106	-138.45100891669466	-2708.8026716834106	52.83870830470457	3.982050793692982	0.0019744248726315788	0.6636198453369723	0.0016921053858643211	1.2103693636776382E-6	0.5969305163687032	-110.193121798815	920.860453561017	862.6704263861225	234.31568295157456	19.959011879550722	6.485345135950203	3	1	6	3	8	0.16655511827317623	0.3264604837636733	0.3184521886147454	0.18853220934840023	
57500000	-2861.459094835623	-2706.8658425124163	-154.5932523232066	-2706.8658425124163	95.83272581864385	5.098600149822052	0.0011326136852779552	0.5936020131700248	9.622198629837E-4	3.913693105429433E-7	0.5724517814548618	-129.61437798002856	613.9854938650537	189.3840196519223	114.81611237156551	12.04608912614819	9.307630431361924	7	7	2	2	3	0.1737471973454977	0.3358892456674012	0.3266709021964104	0.16369265479068593	
57600000	-2843.001986306274	-2706.476710849847	-136.52527545642656	-2706.476710849847	59.62993649169399	3.3801191676234996	0.0018473934137453437	0.4207402698029339	0.0018877989098371258	8.533331290491867E-7	0.49257284471255436	-113.84437396772988	288.5528776498721	160.73337135979102	34.08475006910722	9.31160891566814	25.437195970585464	11	2	5	2	1	0.16011217245563453	0.32922249559901956	0.3398518381987602	0.17081349374658084	
57700000	-2852.382139518356	-2708.262545651894	-144.11959386646194	-2708.262545651894	70.83322798741177	4.175585335359931	0.001475319320456597	0.5281566647602288	0.0016156075618383417	8.737017508630576E-7	0.5743538959444093	-119.44435112350203	273.1372718079382	302.7913345075525	157.44186067588868	25.655367723100873	6.892451809525027	5	3	4	4	5	0.17672546725463853	0.3259436316523498	0.32967205618670975	0.16765884490629704	
57800000	-2840.7975767843122	-2721.9279459847007	-118.86963079961149	-2721.9279459847007	36.2175119486444	4.176091615532789	0.0024270768456163853	0.44707339509059174	0.0023487220243554306	9.835461429777569E-7	0.3979084018410891	-97.8673076893505	63.115725809836576	99.66088973497895	157.04112755435423	2.1444555158166163	4.360506321479029	2	1	8	3	7	0.1548897338881983	0.29764880118456755	0.37548575605450857	0.17197570887272073	
57900000	-2858.7555927990556	-2721.4602527254665	-137.29534007358916	-2721.4602527254665	39.40929212105867	3.856511600410379	0.002709158900691785	0.5704004749027326	0.002312355314487913	1.521830744742834E-6	0.5379420133835798	-110.92053288565403	230.3699811898134	86.60587118078077	220.42040575987272	111.61573540004555	7.9269699129982865	5	2	6	3	5	0.18220172134389784	0.3164361236144862	0.3295805141440817	0.1717816408975296	
58000000	-2869.0732121004003	-2718.7708749841336	-150.30233711626687	-2718.7708749841336	71.69079086365312	3.875396284022	0.0013093595753033362	0.41819863761977066	0.0011978238777546877	2.2850882344421223E-7	0.3789450971830957	-118.24700611716744	924.3190081624927	358.1741076419525	498.3719313755363	601.9158618397882	17.134266159527275	3	2	1	5	10	0.1929135455978825	0.32288769769044967	0.31808291681228235	0.16611583989938075	
58100000	-2870.8200713519195	-2715.567479494952	-155.25259185696774	-2715.567479494952	109.18730722639071	3.306251706826374	0.001349872512668546	0.4275001961694294	0.0012008855112018426	1.6216743413134443E-7	0.31026910899137133	-124.08815012077221	331.3512473110257	486.14379315045653	1453.3814120586296	97.15057478414145	24.560215855118475	3	5	1	8	4	0.1624683618048062	0.32085467941189066	0.33348146214425	0.18319549663904838	
58200000	-2874.539605122989	-2723.571774412872	-150.96783071011703	-2723.571774412872	66.27702132676224	4.554216062614579	0.0017597807051222146	0.400380285665633	0.001710417602638104	5.010155873086345E-7	0.4089580977588618	-119.39240264862396	469.1802643383727	1064.497583084227	1035.738322941609	132.20029252959716	10.217599516469384	1	1	6	8	5	0.18437983413419737	0.3044216770420149	0.33926004164074747	0.17193844718303547	
58300000	-2858.8990243290623	-2717.903279195442	-140.9957451336204	-2717.903279195442	67.40997080187034	3.610935515951858	0.001713176375627011	0.544277425806525	0.001625707469816524	4.562059447456232E-7	0.416598032860951	-115.92129256421896	584.4650506202493	476.23807526837714	65.34833119205815	5.728709263145539	11.14981042188707	7	5	1	4	4	0.16719374551151384	0.34669172370522816	0.3455192037044749	0.14059532707877817	
58400000	-2874.6021751733606	-2717.1733428047055	-157.42883236865515	-2717.1733428047055	110.52082552710716	3.5222292196760803	0.0011735093812908733	0.5622062124349975	0.001048788513878268	3.279483648606638E-7	0.6021083342898795	-128.32952545258433	604.5725313581769	625.0457435593553	60.63326128049629	127.34494482271623	48.51829148367607	1	9	3	4	4	0.20537713979788483	0.32625298129880353	0.3100676260840176	0.15830225281928914	
58500000	-2863.041853620723	-2715.924730978216	-147.11712264250698	-2715.924730978216	95.61243481872957	3.4499064346890655	0.0010711412065370716	0.3301348004074041	0.0010138478395131062	1.6151563174240565E-7	0.38864027607608204	-126.22118677506306	764.8222014617477	112.22444130910235	6.4989276864060885	8.670939580485138	7.924632498291988	9	8	1	1	2	0.18296652950320424	0.31031630675679867	0.3569414194707217	0.14977574426927054	
58600000	-2844.783500299234	-2713.9541443946923	-130.82935590454198	-2713.9541443946923	48.2871194819911	3.4095660672269257	0.0016573006599325155	0.5000773826929107	0.001987852655804393	9.963238246499872E-7	0.5082311562240026	-110.0955027804234	304.65720234799346	308.37827165711144	30.978040215399957	2.2131376631607917	2.474141369889277	2	8	7	1	3	0.1823181348067832	0.31099882794013883	0.34457455655018987	0.16210848070288322	
58700000	-2877.650658135874	-2724.006728519598	-153.64392961627618	-2724.006728519598	101.07912112179861	3.7239104050328433	0.001163858148277726	0.3229251743461921	0.0011353555396450327	1.5822790644019398E-7	0.3315948199308539	-127.38953904197379	481.24115036048994	535.5028769761735	179.69012555597365	35.15160875769476	26.397138993883864	6	4	3	7	1	0.19242400050867706	0.31953542361575193	0.3149046132775214	0.1731359625980447	
58800000	-2860.8401012121253	-2715.7350183215885	-145.10508289053698	-2715.7350183215885	101.70510746376874	4.232959290079871	0.0011008699735847618	0.5652220784179335	0.0010612426980447262	2.0160700821772584E-7	0.46541890740741965	-121.56859196850667	473.7402251810255	17.006067671278842	23.2782101724943	43.69271017390733	28.451552088346617	11	5	2	2	1	0.1904081947451891	0.3197000130360752	0.328052323391714	0.16183946882701683	
58900000	-2856.6641472044726	-2713.4987853346315	-143.165361869841	-2713.4987853346315	67.49505526981496	3.8411803778096605	0.0016305068869977273	0.4868022664719163	0.001543149817223227	7.296934983345235E-7	0.562739098282651	-115.91561247374794	596.9774109122275	957.0419457782644	47.40176072189906	40.80366034682427	16.033263328684267	3	4	8	3	3	0.1487943981629466	0.33558807457730305	0.3521054218151123	0.16351210544463318	
59000000	-2849.6868952722352	-2708.1984385673477	-141.48845670488743	-2708.1984385673477	60.95762678610769	3.3162565739809784	0.0013977918808289473	0.3764898048370041	0.0014443461746312188	2.3885492526991173E-7	0.36647658347120254	-114.28116556956695	662.5909846721901	835.3251249526376	90.9938707411359	68.09589589974163	6.052153245133218	1	4	4	8	4	0.1755572519802247	0.3417070074717961	0.3088885991486997	0.17384714139927454	
59100000	-2852.4800095095284	-2709.400278013241	-143.0797314962876	-2709.400278013241	65.34374814849123	3.6029137036614585	0.0016187205016270627	0.4794053368017754	0.001430475051123901	4.887518182563806E-7	0.47814693335090014	-117.09962567988167	470.64603174815943	127.65412128683838	231.87531167925746	54.14314262276579	2.089351864700015	8	1	2	6	4	0.1687702808825209	0.3230249424975488	0.34496640819885244	0.16323836842107287	
59200000	-2856.9478722212702	-2720.847896547896	-136.09997567337416	-2720.847896547896	72.74929365969072	4.069500196966419	0.0012747964377414153	0.38350940728076843	0.0012328168550534582	4.061816839345788E-7	0.48936015404892236	-113.55612588538993	577.6351776835462	217.3635495381429	24.879130991673353	20.7928616211518	1.0320444370719626	8	2	3	6	2	0.15862921942293673	0.31582388766939085	0.35159450056867314	0.17395239233899437	
59300000	-2859.7975764109187	-2713.933191258995	-145.86438515192356	-2713.933191258995	68.33495070201155	4.034304593420205	0.0012880418766948588	0.38630013611639996	0.001230140843305022	2.4570652396233974E-7	0.390264064307127	-119.00944904197571	600.9921879687811	587.0166873037952	63.898425357066095	79.316866693746	0.45458255270344655	8	1	3	7	2	0.1604915268068175	0.3119718059000369	0.3477399406454807	0.17979672664765992	
59400000	-2839.9740531598454	-2715.732880692019	-124.24117246782654	-2715.732880692019	38.68641541375207	4.0311169312278246	0.0023353502309092222	0.38580407817330015	0.0024791070472229507	1.1513039430778388E-6	0.45065217110012407	-102.08636773281411	348.25869092723815	195.4389008132864	117.15848150670661	4.0734126268559425	4.048033277603309	7	5	1	4	4	0.17987422528293168	0.33927433966307186	0.31002973695448033	0.17082169809951128	
59500000	-2861.5152434170823	-2717.028164551389	-144.4870788656933	-2717.028164551389	65.04008558912612	3.770810374621868	0.0017710344563490286	0.40798092596153707	0.0016436191996400998	4.269345828972703E-7	0.4005678620802229	-116.51360833014034	496.925345824862	326.0740786241005	544.9310874462008	53.183879522542796	13.401078026818626	1	2	5	7	6	0.16851003734699738	0.34445514329448823	0.3259767334158499	0.16105808594265977	
59600000	-2848.4832910048276	-2712.199086883342	-136.28420412148563	-2712.199086883342	54.17277283985281	3.5067525873432914	0.002243638514302732	0.4937303113791475	0.0019324007451715244	6.176672427002024E-7	0.3951042674112026	-111.63686753060583	272.0780488371094	392.43375125622265	104.63448700361107	29.70661460077571	11.39849437811925	7	2	1	4	7	0.17154264799688396	0.31449205207554837	0.32157002152222564	0.1923952784053373	
59700000	-2852.416883782786	-2716.8727252709855	-135.5441585118005	-2716.8727252709855	52.263607831050024	4.011371127447379	0.0017763720184170416	0.3311492387584415	0.0017827682429672153	4.5721993182551585E-7	0.3637369331574303	-114.52052223966909	446.15737257406374	106.13018716757595	26.77839252512518	16.080491045651797	6.510140931235196	10	1	7	2	1	0.1681504505721032	0.293681760964838	0.3391687233321675	0.19899906513088647	
59800000	-2861.70942658438	-2717.1075602566	-144.60186632777965	-2717.1075602566	70.24853527196397	4.170700662911691	0.0013873191534390687	0.341723176486446	0.0014357006164630423	2.5488453697987583E-7	0.3530357052856253	-121.635964092204	487.77130160668906	109.91348076990552	37.64725969194363	40.157006550046695	9.748526920668517	10	1	3	4	3	0.16471296157654	0.3425475956026202	0.3513786745083069	0.14136076831252814	
59900000	-2854.4619008908767	-2722.9792690145578	-131.48263187631878	-2722.9792690145578	38.05253932912952	4.122571935627926	0.0027145973440553567	0.36459177006058247	0.002524204549065663	1.1594138676346099E-6	0.41084991506096075	-103.23390897138702	309.94335870426175	93.4054629598837	416.3256759644151	83.94479193618938	4.536783032738119	6	2	1	5	7	0.16136349071034758	0.31887600682976874	0.33913392948466736	0.18062657297521167	
60000000	-2858.963109441419	-2715.3522441540213	-143.61086528739793	-2715.3522441540213	66.37796284836709	3.5172457917453253	0.0012564451609560232	0.5917256049421605	0.0012905255938724894	5.195858936708165E-7	0.5273586993400152	-121.37415776307728	392.01764953938635	137.52901815496085	49.968604920910394	15.341361928307744	4.899294663230621	9	4	5	2	1	0.1667910630506436	0.334644783121844	0.34206061105684893	0.15650354277065887	
60100000	-2850.742974975407	-2725.008934745825	-125.7340402295817	-2725.008934745825	40.7908365353944	3.2451082548370067	0.002522354060177036	0.6675899894512312	0.002622261478238409	3.1783259638766698E-6	0.6467522935151273	-100.09553362895221	286.0516359828164	138.5999685760391	283.5251799231443	8.990305809786419	12.93714546377775	1	3	6	1	10	0.1664332582899864	0.3105677538578018	0.3305389220398396	0.19246006581236766	
60200000	-2849.1171233145606	-2707.9940996825444	-141.12302363201601	-2707.9940996825444	59.73334204318531	3.3818768582416148	0.00154257928327313	0.526501063257115	0.0014241121128959915	6.434282102687108E-7	0.5022513928916679	-116.12542824161405	170.75708662060163	305.9297592473114	355.234575620981	6.180188407330961	7.4870600417367665	2	11	1	4	3	0.17339165203341458	0.33540610889358047	0.3281938485156847	0.16300839055731559	
60300000	-2858.3828956712564	-2721.9897183251633	-136.3931773460933	-2721.9897183251633	50.918276453658805	3.431771524586466	0.002034952319154419	0.42631295174901934	0.0022506193955721737	7.998599135253147E-7	0.39685880462349143	-115.70842854758308	329.8459232921417	54.19253781502761	60.79603545456299	2.7076241204672313	5.105050360247123	9	1	8	1	2	0.19464815628191803	0.3185366060356367	0.3192715420051276	0.16754369567731306	
60400000	-2863.110459434284	-2710.3400613917	-152.77039804258413	-2710.3400613917	84.41294560903538	4.31514995890661	0.0011442065832064938	0.458782488400836	0.0012141856118483077	3.365465604072747E-7	0.4971213685432688	-126.39765365008802	465.68336938521185	575.4843034061838	58.385616503816344	31.39657654863836	36.661845768306726	7	3	5	1	5	0.18058172602723296	0.30729503605960445	0.34425059350966447	0.16787264440349337	
60500000	-2876.178608999958	-2711.9465201704597	-164.23208882949837	-2711.9465201704597	152.0800927906717	3.437085297306719	0.0011522359167331008	0.4786483019170562	9.215189077784316E-4	1.9937172491205392E-7	0.46246376223904284	-133.7071196697444	1911.4981753587817	539.548812765542	65.2658892378895	144.32393756063163	56.35892792090258	5	2	8	4	2	0.17418974037332452	0.32332952491985123	0.3410354579896233	0.1614452767171963	
60600000	-2850.2413849024592	-2716.16604898861	-134.07533591384933	-2716.16604898861	55.31566707138381	3.5622739242901633	0.0015071750815768435	0.43335487488078844	0.0017687470574892553	6.417956116296027E-7	0.47555903472192634	-103.13442338758493	152.91619672573734	739.579359944822	306.8309660049465	261.643707090709	8.663674358967535	3	3	3	2	10	0.1899594179678522	0.30629798193251995	0.33545104316962876	0.1682915569299945	
60700000	-2861.486392070392	-2712.259292507793	-149.2270995625989	-2712.259292507793	79.94433270688555	3.6754298459167285	0.0011078026473945065	0.5658100751472358	0.0011032504174736033	3.896830182602723E-7	0.5612237249719534	-123.22764186036856	352.0859958355877	406.29138460075586	336.50928557265644	13.911033907581109	6.101595676270273	11	1	3	1	5	0.17764747450022345	0.3453221566452996	0.3136782302955498	0.16335213855892247	
60800000	-2860.0422558641176	-2724.904345365515	-135.13791049860282	-2724.904345365515	46.48078075200918	3.2635177904478594	0.0021361113028940423	0.4819561238506231	0.0019651960935102306	8.54801155273892E-7	0.46823120816762953	-108.42959286343086	843.6181793706027	406.23203665197934	252.0523663578053	27.33474173996382	7.032975993647181	2	6	1	9	3	0.1543430350141275	0.33547693043157145	0.3560991308794697	0.15408090367482663	
60900000	-2842.0849514253778	-2711.1636235961373	-130.92132782924043	-2711.1636235961373	41.04027843619957	3.728158539475073	0.0024286407615041867	0.5478545538464561	0.0023172097259445763	1.4806798729686174E-6	0.5408270882621534	-110.16441397297437	364.256575795987	78.55366713774669	20.756072677597032	12.588827024790675	8.04429282508611	10	3	1	4	3	0.16077865736881256	0.31079191776572856	0.35680607207349113	0.17162335279196306	
61000000	-2867.3494316676765	-2715.1121231621105	-152.23730850556606	-2715.1121231621105	85.83671623624116	4.093843036095014	0.0010356474398875845	0.3182756002052483	0.0011055179760109232	1.5271214148764458E-7	0.34999325483434446	-126.9490254213728	472.956770482844	355.6415829669969	105.27284163078676	61.86888078581706	6.721917507917456	8	4	3	4	2	0.16925898650661947	0.34057923790247974	0.3374497376856249	0.15271203790527124	
61100000	-2854.5010509469985	-2706.415979573566	-148.0850713734328	-2706.415979573566	95.8754762555664	4.059041692386619	0.001510660646823012	0.3825159584016455	0.0014124948807146189	3.44201045173274E-7	0.402681920097814	-120.55182107123485	467.67069316017	406.1819646682783	207.79796903321062	127.41070216799726	30.719437827345683	1	7	2	2	9	0.17005219869783894	0.330770435332676	0.3398431646842907	0.1593342012851897	
61200000	-2839.6885241981468	-2711.604234000029	-128.08429019811766	-2711.604234000029	44.06628780276252	3.3807077981976685	0.0021228577652841435	0.5781003166058596	0.0022667700701755945	1.4254188318217301E-6	0.5443791604483406	-106.13615350333797	303.176867123846	168.50028203534325	35.31699948946812	13.786964221181703	10.381064091614027	9	3	1	1	7	0.17863594140318148	0.32309966587411637	0.31280077680787616	0.18546361591482144	
61300000	-2859.9186828867237	-2722.4698635136324	-137.4488193730914	-2722.4698635136324	54.01298943516189	3.580579749734831	0.0015979216776806867	0.3684820483668343	0.00146287709341516	3.5358817056346014E-7	0.4095801307194218	-113.73294038424886	467.9249992892984	492.7609359068965	20.82959208880425	22.439007975452665	6.583664189111123	3	5	1	7	5	0.17097263866484239	0.3029911741697372	0.3603291249343383	0.1657070622310776	
61400000	-2847.6291647904636	-2718.669298137961	-128.9598666525027	-2718.669298137961	41.69958528410039	3.6437047096986674	0.002163053015076691	0.4966255797797703	0.0023773268868149478	1.3679068654716683E-6	0.521709660165563	-105.01404871571049	155.85155896828346	442.6295828964887	66.04069327254486	19.50553657536099	4.096749743670833	3	7	1	4	6	0.16268382730938089	0.3002342191019405	0.3518608707563288	0.18522108283234523	
61500000	-2859.122052149518	-2716.503433434549	-142.6186187149688	-2716.503433434549	71.10084312143765	4.934695712286988	0.0016702634655088554	0.5844531595966144	0.001318234809314739	3.214412931469335E-7	0.4170921483783332	-115.86030047603526	173.48159078162587	562.3291077065568	64.50473048609044	47.556437921742166	9.408549604627018	2	8	1	5	5	0.1538237319636589	0.3327963507123485	0.35977965024498704	0.15360026707900098	
61600000	-2863.4742381438364	-2716.8496849545554	-146.6245531892811	-2716.8496849545554	87.95314996723728	4.192361776535084	0.0015453196698923257	0.4173354146410514	0.0014365132510584043	3.6742028006548766E-7	0.41641667981769837	-122.53795647314192	408.04975261169557	49.99840114015742	79.21114803076492	57.96354659240103	17.18780604108618	7	5	2	6	1	0.1519071389732302	0.31787619494877256	0.3700367745709294	0.16017989150706316	
61700000	-2860.353764176555	-2713.253844657054	-147.0999195195015	-2713.253844657054	62.979864997484846	3.8312674524612476	0.0016526584995787694	0.49178326535548134	0.0016637495684229935	6.694375293483143E-7	0.49265225460049794	-116.3029877350593	631.5869193632648	911.598691088482	407.19792795283996	224.39405758687846	17.634192836912526	2	3	2	5	9	0.17515617064807681	0.3059639775999722	0.3320759216134418	0.1868039301385045	
61800000	-2856.3320936293494	-2720.9676565329996	-135.3644370963496	-2720.9676565329996	55.212646780084505	2.925465212825409	0.0018126738800891265	0.4285398222273584	0.0016862593285982864	4.567851326269856E-7	0.3827313439345916	-112.77626904399865	913.5552424665264	348.37677191975905	55.06817295920869	3.2945834056786403	2.2795799497379075	8	3	6	3	1	0.1789410476022694	0.3179883949317548	0.3339351815486851	0.16913537591728595	
61900000	-2840.230008209051	-2714.8976942245217	-125.3323139845291	-2714.8976942245217	41.11050438437545	3.341735197773824	0.0021527391254073497	0.5222347267084331	0.002369638136036572	1.152989205974791E-6	0.4451751903291214	-102.95542955656822	71.83573309513552	227.21357787544096	53.513719403211766	27.763483857966847	2.5476092214429107	4	5	5	4	3	0.1609064915917831	0.3055087800660887	0.3459667318098475	0.18761799653227584	
62000000	-2865.440118912672	-2719.346497011721	-146.09362190095104	-2719.346497011721	77.63081245605755	3.8802755394756474	0.0012763916078657694	0.4450406272802435	0.0013528634086292805	3.347193814268721E-7	0.4522005634786447	-114.12145160381243	1661.0170604198831	574.6412260956157	800.829796232567	8.47689721323936	27.33674029680639	2	5	3	5	6	0.1509189127672348	0.3352173962124382	0.3180662958807352	0.195797395139587	
62100000	-2859.538718271011	-2715.4534798671484	-144.0852384038625	-2715.4534798671484	67.60911393270952	4.1550636824771265	0.0012943812892677279	0.5374588052810162	0.0015023123124250127	6.702723648741423E-7	0.5813699386331881	-116.14940993182447	139.44880514419967	488.35818301634947	190.09140421558524	102.2211025466472	16.48485796891585	4	2	5	3	7	0.16094320025921185	0.3197703101427211	0.333277259264478	0.18600923033358419	
62200000	-2851.184052674982	-2718.309914079794	-132.87413859518801	-2718.309914079794	53.89049234806797	3.4647154069973802	0.00211957872398947	0.43172197817686375	0.0017126059156573773	6.908987937710864E-7	0.4303209710604977	-108.42272970883396	193.02425436746336	481.5907952605465	145.19536815260295	8.13086331502674	8.263029816860152	6	3	3	6	3	0.16660710131251877	0.30634708628731133	0.3411948666387981	0.18585094576136688	
62300000	-2868.34161305608	-2729.6119649903067	-138.72964806577318	-2729.6119649903067	75.08093950229363	3.1773935887327167	0.0015455487232259764	0.8381339685899623	0.001191565431395604	7.320914584235759E-7	0.6878128427675942	-115.375627968178	667.4719297557596	108.83173791241484	50.06591399821042	8.26408529559552	6.327030966809517	9	2	2	3	5	0.1494329553988536	0.37285820525542596	0.35011412220327026	0.12759471714244525	
62400000	-2860.6545887425923	-2711.9986413553947	-148.6559473871977	-2711.9986413553947	79.65017242469402	3.973001144149232	0.0013877777154424373	0.5158145567978202	0.001365976791285891	4.085080441588438E-7	0.4841434377877869	-115.32431569580295	431.7394209277547	2153.630060408801	406.34973305390105	100.05202582955054	21.26274229223875	4	1	5	1	10	0.16181771161537276	0.3150515607332282	0.3601290211641899	0.16300170648720425	
62500000	-2844.1359272604727	-2717.1427277780585	-126.99319948241397	-2717.1427277780585	47.84029624166601	4.37735601988861	0.0022498044916280458	0.4470174263019403	0.002292620277483106	1.108183234783794E-6	0.4393237331968544	-108.36678782123542	251.22372672575074	25.848070630217354	20.7109305636344	8.771752860187217	5.628851209818046	10	7	1	2	1	0.15377580747386552	0.3304943796155049	0.3528759200383227	0.16285389287230193	
62600000	-2850.975637672586	-2719.0647278025817	-131.9109098700041	-2719.0647278025817	50.852635050855184	3.9286304453641656	0.0020527385504331514	0.42262055329927994	0.0019791711370537634	8.017762142941029E-7	0.42415920724374795	-108.75160060885777	237.83698722322075	333.2829068190436	83.3640246447365	8.712244559621752	9.935923930447029	7	1	3	2	8	0.14665875766886688	0.3508752301758709	0.3171446228230879	0.18532138933216927	
62700000	-2835.8380849976315	-2707.944922624295	-127.89316237333655	-2707.944922624295	48.99346146777734	3.372087694540585	0.00219867864952133	0.4769492310476802	0.001942199635850584	7.56216453881102E-7	0.40990972319253954	-105.56800133590166	201.20078347492907	433.16330515196165	4.327871897068159	5.480058727505971	11.566773979317793	3	9	1	5	3	0.18366588483109333	0.3283012584291771	0.315647089860205	0.1723857668795195	
62800000	-2859.2483960718473	-2718.111514202408	-141.1368818694389	-2718.111514202408	54.700074646735736	4.436998299844113	0.0017999532775583927	0.42895718834963104	0.0017215481423884646	4.992446931150359E-7	0.42339013714766915	-116.02092744549634	564.2831385787888	32.69273215071282	109.00703553660375	26.584334637629873	6.606214490828525	10	1	4	5	1	0.17434840830985482	0.3203679922822837	0.3469518304769752	0.15833176893088122	
62900000	-2843.6912921635735	-2716.4871393292597	-127.20415283431387	-2716.4871393292597	45.47365225641898	3.9093219506821035	0.001972637986077135	0.5205000910518333	0.0020876160256944375	1.0663059505898058E-6	0.4842181757381454	-101.85660273835872	86.4689281949441	394.94953354327197	44.33720836324211	40.15034985793477	4.435976428317028	4	5	2	7	3	0.179383239521708	0.3196438088808062	0.32631653604699257	0.17465641555048805	
63000000	-2855.69755487927	-2720.142845839768	-135.55470903950177	-2720.142845839768	50.927822577609454	3.8979644000397613	0.0024557474445059528	0.7122334843194281	0.002036913144936887	2.296942593570518E-6	0.6788898826106724	-109.88007806204932	252.0381142465111	741.6920283458145	41.79621688465655	17.15711448255254	1.8858054537938689	4	3	8	5	1	0.19967196962704867	0.3518339522529177	0.3017013921069605	0.14679268601306786	
63100000	-2833.0306652502127	-2707.386589110079	-125.64407614013373	-2707.386589110079	52.50653157933299	3.411145148233372	0.002388114948170559	0.6037333756782397	0.0019163043991015094	1.5895860480548926E-6	0.5488319654392324	-106.37094610076714	261.47403329235925	9.875948943266097	18.14651500650241	9.43694777742148	8.671559956300584	11	1	1	6	2	0.19168843829298032	0.2986499938055478	0.3186560674300537	0.19100550047141293	
63200000	-2862.1525285594857	-2716.062326552393	-146.09020200709242	-2716.062326552393	76.2123557440395	4.203836959019542	0.0011612776692327376	0.7428227406155665	0.0011556912230708293	3.572484045445944E-7	0.5420970898120407	-119.80851212176547	353.8702726710881	700.9249823451474	100.84157362745056	12.037886406009704	6.49806561229833	3	8	3	2	5	0.14921920772357938	0.3370142600323229	0.3300874496454563	0.18367908259863627	
63300000	-2849.1476065644347	-2711.9866188042165	-137.16098776021795	-2711.9866188042165	50.53067075314043	4.267861773828796	0.0021365672695915243	0.5575506529957264	0.0019736119691236447	9.879418133387135E-7	0.4939238663737729	-113.31652647081575	216.4683681414294	274.59679510247645	92.46042554546361	24.30789834434051	9.244894862431535	4	8	1	6	2	0.17076427014966541	0.3278616150545309	0.31840376375644863	0.18297035103934994	
63400000	-2863.7265659113173	-2715.4996643993104	-148.22690151200672	-2715.4996643993104	87.9667833632484	3.9955154218746425	0.0016656798044214233	0.3486121159770388	0.0015665412701347126	3.4650596779190696E-7	0.37852589023306227	-123.07304508278526	362.6543647348609	464.21719696843934	83.41437937839963	41.62527895204992	18.897378713069944	10	1	1	6	3	0.15844177914666288	0.33821548296157444	0.33315008232003257	0.17019265557172494	
63500000	-2851.1291576889275	-2709.1008150257135	-142.02834266321403	-2709.1008150257135	61.822081162653824	3.840930511303381	0.001209084461752507	0.501143084571747	0.0014157567155034766	5.014054807288445E-7	0.5644914940882781	-117.89113174441087	375.2218755779688	86.62780179445551	53.07520532766589	11.650358338664494	36.713955404087216	10	2	1	4	4	0.15928210697414585	0.3059876175406374	0.3610088038886073	0.17372147159660423	
63600000	-2865.605927176972	-2721.647745509995	-143.9581816669772	-2721.647745509995	65.6386331298159	4.378428594367847	0.0016614530025840075	0.4500001507146795	0.0014035871882609268	2.927636774784284E-7	0.38629776643732644	-119.70784267814132	495.11808582467586	322.8842728715723	112.517733986021	6.190417926061295	8.05130053997864	3	7	6	4	1	0.16288211791568294	0.2988428380638867	0.3619535200163543	0.176321524004071	
63700000	-2842.855821139565	-2720.9907479868652	-121.86507315269947	-2720.9907479868652	37.74614380643751	3.522129006158502	0.0027418630822623183	0.4886912533321371	0.0026093227298603144	1.2221160592432997E-6	0.4473994091416092	-99.0065000975428	93.26310185428953	286.393515286411	105.47416952166846	8.475753838522367	6.642440088629957	3	6	2	9	1	0.1929583586830558	0.3247974449449441	0.313151583044676	0.16909261332731898	
63800000	-2850.7409574756366	-2714.2813013435916	-136.45965613204476	-2714.2813013435916	68.97668804244864	3.273700529858902	0.001811620833208697	0.5613055039436755	0.0013832601019541405	4.654409252241689E-7	0.5031058729510356	-114.46795492769911	290.3617481653538	420.67731035819077	13.36902063185794	8.570919097917761	4.651354916787052	2	10	2	3	4	0.1577005354541473	0.3265246379675187	0.3255360835327901	0.19023874304553864	
63900000	-2861.3867178751934	-2717.8908044225404	-143.49591345265293	-2717.8908044225404	64.77800682011053	3.353105416204164	0.0018223013655804061	0.5232592689866651	0.0016566698548790382	8.700877398942248E-7	0.5680328011316864	-119.52863879413927	535.3365458441757	206.61418456137926	88.14184962092705	17.108048264036725	11.09513466250097	9	4	3	2	3	0.15057115692423495	0.3432162193766122	0.34713695141638673	0.15907567228276098	
64000000	-2865.1345512518906	-2718.1245524099068	-147.00999884198396	-2718.1245524099068	59.46917982011018	4.065256235628927	0.0018049016689823047	0.23643040732840884	0.0018372411956800293	2.446329665721691E-7	0.25992461286764745	-118.22621073159203	686.9471186360586	572.5743729555812	259.8089921609039	210.43240013634707	32.05677003854377	5	1	3	2	10	0.16759599142487341	0.3174104306361937	0.32383657535193894	0.1911570025869888	
64100000	-2861.852177110288	-2719.6118741783807	-142.240302931907	-2719.6118741783807	55.12545358743855	4.0335268853792	0.002228691537757682	0.4771055957856128	0.0024328221720683663	8.931726500197384E-7	0.41331089831938517	-116.47251217658705	250.93208529549352	269.36091936470297	210.19331192029418	70.15575075370755	12.698089852023935	2	6	5	4	4	0.1908356445815071	0.2862487425723368	0.35596948028592323	0.1669461325602277	
64200000	-2856.102033201648	-2708.60422646997	-147.49780673167788	-2708.60422646997	91.93801938045752	4.165467862719617	0.0013443319124795926	0.5063378166539663	0.0012307013027202075	3.706927359002969E-7	0.4967938535775908	-123.11993184702236	734.5305312762223	86.40570180991782	33.41633674011301	25.09752189041631	36.00154703566439	8	5	3	2	3	0.1769623198937574	0.30685769675158947	0.33475646225388883	0.1814235211007592	
64300000	-2867.7782139939495	-2720.963211197588	-146.8150027963617	-2720.963211197588	77.17663143026112	3.612797512524515	0.0013960160435630786	0.45671011679947743	0.0012390503372052713	3.6976997391695977E-7	0.4800543795542531	-125.18668246701858	568.6141647172817	177.60726472805266	16.337157284089717	14.720190995849471	0.41005031617022347	11	6	2	1	1	0.19202005482253692	0.3437592664379915	0.3098066757038383	0.1544140030356283	
64400000	-2880.008441361315	-2728.916799174369	-151.09164218694593	-2728.916799174369	87.19265458423675	3.7476909645335414	0.0011176253981704002	0.3132356753013279	0.0010346440528195516	1.1335848067984186E-7	0.3050508644236183	-119.60068339559469	1427.2659870135656	1352.7982050476976	202.3819240687818	261.9390232172939	11.288510270849091	2	8	1	1	9	0.18719783284242522	0.3240906244940805	0.3208581449019234	0.1678533977615659	
64500000	-2853.243774794163	-2714.437605343347	-138.80616945081618	-2714.437605343347	55.655052650294664	3.5252323033668613	0.0018388613694695797	0.4811590782137023	0.0017776069952128617	6.695259894926298E-7	0.45125439434543285	-109.35162555116554	163.90334983591737	200.2763524129052	321.87602493510803	613.2855762864417	14.222665947543309	2	4	1	2	12	0.16352635017332226	0.3433302797040673	0.33229054368267097	0.16085282643993448	
64600000	-2833.5480126612215	-2713.618011897296	-119.93000076392539	-2713.618011897296	37.63212513102778	3.864117349688973	0.002195380942924723	0.49199075815685656	0.002519608374431811	1.2768731590961975E-6	0.47701504552890867	-99.15004881172378	123.31745329271496	211.6389348318543	32.06292533087806	11.46274027725605	5.840048782857064	2	8	1	4	6	0.19012523295556255	0.33224598117635523	0.3175643779948004	0.16006440787327675	
64700000	-2856.2212483076514	-2712.4774352920535	-143.74381301559782	-2712.4774352920535	65.51398128557034	3.899584821123015	0.0015582980743201443	0.4864561026005548	0.0014009589128405348	3.3353073431848927E-7	0.3942668526451092	-117.2849930760259	716.0315840648509	111.13256373534368	106.74526181971957	101.80384179098338	9.381620490244103	10	1	1	3	6	0.17940221323748087	0.33137427856445983	0.3370859892552323	0.15213751894282224	
64800000	-2842.056631393503	-2714.5790450309764	-127.4775863625265	-2714.5790450309764	48.78156824527042	3.6697981358037493	0.0022447580048465593	0.4236254678320561	0.0018154035517890606	7.677179605426991E-7	0.4420339710386702	-105.17928942662874	166.70808397030697	385.9228677652993	116.34819393809612	4.9594913693142955	1.2369984491293224	1	8	2	7	3	0.1796702697077099	0.3153123000568181	0.3505564290026801	0.15446100123278717	
64900000	-2856.517388286779	-2714.638977755834	-141.87841053094516	-2714.638977755834	56.586731825714374	3.8445082527229553	0.0019662523878143236	0.48579121338515197	0.0017618132550299246	6.637875417445756E-7	0.45399256276783173	-113.14441542638893	342.24948111145824	669.8010992214832	665.7926095228165	32.27893543222781	14.694669284757587	4	1	5	4	7	0.17524131735344378	0.3310730504683988	0.30921901250542283	0.18446661967272981	
65000000	-2847.2605891509384	-2714.044455087024	-133.21613406391447	-2714.044455087024	44.79768332857175	3.7091846487880553	0.002001238496495048	0.5745393527851002	0.001968946645098912	1.5195771759145065E-6	0.5876159415197553	-106.44761484064627	479.124626655765	408.70697634107205	120.14896850558955	77.27285792925967	7.214803277493697	4	4	2	5	6	0.1523455795531469	0.338230602210613	0.34300837184998084	0.1664154463862545	
65100000	-2867.8356966864	-2718.610090681309	-149.22560600509087	-2718.610090681309	80.23663016835334	4.1819250230074845	0.001284033647384332	0.3790256778874293	0.0012141481238550442	2.4532557348523523E-7	0.38327467456336056	-122.65662930486342	592.8119454160736	78.40175551782092	179.39787195478795	51.508127434828566	39.22310699374704	8	2	1	1	9	0.180002892704706	0.3038716640684215	0.3372308534407219	0.178894589786146	
65200000	-2854.36121629847	-2718.304710269279	-136.05650602919098	-2718.304710269279	53.8770022825905	3.3189734115896403	0.0016292908469490847	0.39356082445682167	0.0016077268823188845	4.917608231618503E-7	0.410590110706666	-110.84916665316268	721.5960594811049	723.7637200987083	62.44521548413762	24.379984516328264	0.9157822021532852	1	8	3	6	3	0.1642692113196355	0.3051561539398094	0.3759449397815503	0.15462969495900017	
65300000	-2849.604031697917	-2713.6610623448446	-135.94296935307216	-2713.6610623448446	55.45057608677457	3.908109485909026	0.0017947938197647125	0.3950959321230405	0.0016571069321102997	6.076551844890479E-7	0.47037081283283516	-112.17714692796187	313.4092927785797	420.4064166993183	66.0768173262748	23.623677611342128	4.894041786418437	4	5	5	6	1	0.1716797949124533	0.31911573606203814	0.3485909603863909	0.16061350863911308	
65400000	-2859.6584694308585	-2717.144397387165	-142.51407204369355	-2717.144397387165	72.31780130916684	3.6879953967597077	0.0012309507289669547	0.4802112637715313	0.0011570202482571168	3.8101492703170384E-7	0.5359013704388768	-117.29127579428292	407.88013441002624	569.6032952896136	36.64189006024322	34.56389641345507	8.717183752809174	2	8	5	1	5	0.1761156605971867	0.309122745249136	0.3533252524181611	0.16143634173551158	
65500000	-2872.1129877113876	-2712.697512903127	-159.41547480826074	-2712.697512903127	103.58788007812042	3.221256941171446	0.0010696819237463165	0.4592814047377874	9.635993878266897E-4	1.4136388709782398E-7	0.4076405167153013	-131.76281513188422	799.4245607767929	688.2368719420151	96.09646997920272	73.3936722350146	22.08162171466902	3	8	1	3	6	0.15937147399567725	0.3298722943399149	0.3415292486277665	0.16922698303663675	
65600000	-2853.7730639615384	-2720.2637458823315	-133.5093180792068	-2720.2637458823315	41.36816144546143	3.5069165290035147	0.002620309456955706	0.4340776253679253	0.0026128251021872288	1.2579014876407697E-6	0.4274570056933218	-109.7946436547	46.70493073259424	95.90284737401004	283.74724467045553	30.9933059292958	13.375548020012156	3	1	8	2	7	0.16198530444301562	0.3284042248657412	0.3339899195939772	0.17562055109726135	
65700000	-2860.552390915385	-2720.7357693279455	-139.8166215874395	-2720.7357693279455	51.94811408262302	4.1057916615443535	0.0016220335189296542	0.39033699982441056	0.0016407039277162797	4.840758061350217E-7	0.43314468464762945	-115.55347471502317	479.6250391176183	358.6805274379572	72.5435685968228	11.833561617311986	15.496789414993332	8	3	2	6	2	0.19661950087067184	0.32723929841611227	0.3025696878169964	0.1735715128962149	
65800000	-2868.3731129981284	-2709.549626995506	-158.8234860026221	-2709.549626995506	106.69625703920684	3.907891942079457	0.0011656187371381556	0.6875610749660733	9.277926617358255E-4	2.1947788520237942E-7	0.5293839575856862	-127.21644729316398	591.1783035869047	1565.8851968377242	490.5132549485007	47.600013347355606	25.475126450537783	6	1	4	7	3	0.16200070791286547	0.32827772630540314	0.3407966262381194	0.16892493954360746	
65900000	-2886.8537152067956	-2732.372506154185	-154.48120905261055	-2732.372506154185	92.01353995278967	4.659331022921392	0.0014701788652015536	0.5301654216271208	0.001222103349602724	3.055475789298835E-7	0.47039220843509943	-126.74765262858641	271.0320967622472	870.2407958702025	19.2257952943977	22.959409450384832	39.359733999904364	9	1	4	4	3	0.14926852562018242	0.33308706241697666	0.3333296148714974	0.18431479709133897	
66000000	-2858.171002347388	-2714.838691534307	-143.33231081308065	-2714.838691534307	71.80250513277853	3.2276149436385593	0.001235210088001886	0.3776989906911541	0.0012591564979401561	2.772247483212201E-7	0.413198203242407	-118.40380918098491	278.73835857851196	477.3993172651799	74.99314678288198	45.58002705968603	16.51014915599442	6	5	1	2	7	0.16386425009835492	0.30282362413517	0.36605937801483857	0.16725274775163199	
66100000	-2850.9289633293224	-2723.8692312192193	-127.05973211010304	-2723.8692312192193	40.68562250026779	3.885598484091421	0.002330460041254362	0.47133534644535424	0.0023219944527902558	1.0465288076108842E-6	0.4691475852099483	-107.26833886594473	109.89510888897779	186.5545937798636	20.23727986570876	11.743097395324272	2.577508472134666	1	10	4	3	3	0.17758941239037193	0.3379939444390907	0.3127896792477596	0.17162696392277318	
66200000	-2861.0930663786053	-2718.7901798190087	-142.3028865595964	-2718.7901798190087	59.859372540809645	4.0827584155988905	0.0016794306479465657	0.4611662676741248	0.0017116016279042883	8.16971455003407E-7	0.5417119489181055	-115.72912176506921	342.1700974161925	409.9620078155012	204.0207919413239	56.284443529856404	25.600708856058265	2	4	5	1	9	0.1628156115490404	0.30008773185824905	0.35732331488139557	0.17977334171131032	
66300000	-2870.1591293618753	-2717.9961521984337	-152.16297716344178	-2717.9961521984337	98.11617501939669	3.30366827516822	0.0010981336887855673	0.3395074003898755	0.0010773760668727835	1.2192821694412507E-7	0.3235498398606122	-127.836334215798	719.21025212972	467.3123708919906	24.623950638490655	26.332078904961527	9.931158930931156	3	9	3	3	3	0.17338736590834514	0.3213438283701262	0.3356629961040566	0.1696058096174675	
66400000	-2841.980987906174	-2709.465459830118	-132.51552807605594	-2709.465459830118	64.54357663433595	3.8016587632932937	0.0015815175244102949	0.4631275034205356	0.0014502308610776916	4.495688043384699E-7	0.44170619452723164	-109.48630711504765	648.0985864386489	478.09422550389786	15.854847890893677	7.583739603874198	6.384897957405968	6	4	2	8	1	0.15931318407822753	0.29036628208956705	0.38266157176233606	0.1676589620698647	
66500000	-2854.082324882107	-2711.598512927085	-142.48381195502222	-2711.598512927085	73.16970977061872	4.474458738778111	0.0024613412888259806	0.6965888167922577	0.001967369763067342	1.3720474607745337E-6	0.5339592150034466	-116.12165743916457	254.1591108441127	279.4779505298611	154.0953314792276	51.094607772154546	33.87923267481217	6	4	1	2	8	0.1802367556399556	0.34047050793816236	0.33871143122027714	0.14058130520160006	
66600000	-2835.385907033279	-2711.8865585167878	-123.49934851649148	-2711.8865585167878	47.07694980961536	3.9883462547845094	0.0019551023705451534	0.4232887493854947	0.002045631328357941	6.985642640019299E-7	0.4217143607571395	-104.64631683414933	237.21272628550958	171.0973550636105	19.833733943975115	5.5343514921290256	0.07911491719010035	9	2	8	1	1	0.1643699281424982	0.3208587410033056	0.34256447842417354	0.17220685243001788	
66700000	-2837.9766184636487	-2716.5933061532405	-121.38331231040841	-2716.5933061532405	50.12066492178048	3.642447929465217	0.0019809971024155586	0.4603723967176991	0.002119313819999135	8.383519044795026E-7	0.45447839726084643	-97.05019175730575	97.97552361439547	510.37321589896334	10.008217532708287	8.109572249428727	12.355644307154455	3	7	4	4	3	0.15712027279960905	0.3311440400195091	0.33434841454505454	0.1773872726358225	
66800000	-2838.440258314013	-2708.885407245424	-129.55485106858904	-2708.885407245424	42.03861341928195	3.64154417563738	0.002399475421624586	0.50067499804886	0.002383395941480128	1.0755458061682492E-6	0.4201289882345204	-106.31556804848482	85.28084133125381	255.6833420604063	223.67007231310268	9.11048969955549	1.4294380539987952	1	2	8	9	1	0.15887147190880135	0.33171835755309387	0.32563661375107444	0.1837735567870255	
66900000	-2843.5350191887055	-2716.1048382037134	-127.43018098499222	-2716.1048382037134	60.11052169746838	4.124772859238061	0.0017890193487483156	0.648321218618016	0.0014690682003934892	6.810438352369231E-7	0.5306776524056435	-107.6917852411532	338.5531311133255	90.53179600027804	4.7273459746008735	6.241764488304298	4.912024800437739	11	2	1	6	1	0.17033974690310846	0.3294275384392271	0.32365604891033783	0.17657666574732175	
67000000	-2851.605660571957	-2715.8290117244437	-135.77664884751312	-2715.8290117244437	37.11837870034259	3.535410233587936	0.002502797951108487	0.6413937135926959	0.0026988072832549214	1.9996418444988737E-6	0.5707671472238368	-110.14040873190945	484.9305390074688	548.3765509721354	122.6236959389359	20.89177868674376	0.5643445318216793	5	3	9	2	2	0.17525930435340786	0.3256305655553669	0.3039944351846049	0.19511569490661546	
67100000	-2825.5912727522823	-2711.7661679711173	-113.825104781165	-2711.7661679711173	38.239036758283724	3.0046250309110705	0.00251240069514447	0.3699239627626578	0.0022951876480266317	8.828076490615544E-7	0.38944742047912595	-98.29837477199936	121.13229016615546	140.45171482637812	3.678133319478954	0.8811975326665289	1.7374979907664911	2	9	2	2	6	0.17112808264257295	0.30753837431342645	0.35498636791450217	0.16634717512949365	
67200000	-2848.133167493724	-2714.351731752243	-133.78143574148132	-2714.351731752243	50.648948248167244	4.289808644443736	0.0019177622285944038	0.5140469664170549	0.0018701393672625438	7.735053553933875E-7	0.4456241080409665	-112.23476496648307	125.83796331973092	254.2278986497335	36.36131698406527	13.92579056275485	2.8045451024079955	2	8	3	5	3	0.16064407127276367	0.3299900359535466	0.33922598612485677	0.1701399066488282	
67300000	-2843.964173402452	-2714.120314027007	-129.84385937544474	-2714.120314027007	56.33669154927243	3.497615082392615	0.0018808613682752215	0.381855409857947	0.0017557840130652143	6.263342709335611E-7	0.4205169142195464	-105.14405469165968	315.8725928584853	547.7763907813815	96.39479805141922	9.832178338300128	13.636520314689239	5	4	1	7	4	0.15936524504957172	0.3213939119967538	0.35056556615042334	0.16867527680324645	
67400000	-2835.3596452676525	-2703.775655282242	-131.58398998541026	-2703.775655282242	63.0089676452952	4.349786954187964	0.0014199809480654401	0.7145605823742873	0.0015530353958797276	1.2652666053355219E-6	0.7144513916052079	-110.8838661385383	521.1886382336133	6.711395661754814	2.404088070000626	8.963458452008526	9.465942197758327	11	3	1	3	3	0.1733194123736668	0.33273408876125266	0.3348534472481181	0.15909305161695766	
67500000	-2862.768249498282	-2711.0431355471123	-151.72511395116962	-2711.0431355471123	77.24633240107843	4.0034603857627635	0.0012569769833483259	0.5035798496101312	0.0013053495076725875	6.156674337649442E-7	0.5982698773151016	-122.98044855593692	646.9957675174481	791.6186662359181	321.17072580408035	55.648455373116825	16.330344792899087	2	4	5	6	4	0.15656259739503717	0.3503174345109548	0.30830356666191494	0.18481640143208827	
67600000	-2854.4938102931205	-2718.506999071033	-135.98681122208743	-2718.506999071033	42.21084895024728	4.100069603543179	0.00214645085646795	0.4859396258842947	0.00213840842697937	1.3454046129125762E-6	0.508552790240999	-109.60548570550634	394.1876707767082	295.27356256967386	539.6357575033791	11.502436202547393	2.324797424010026	5	4	2	7	3	0.1660405705173429	0.3286023422693499	0.3411129563095599	0.16424413090374257	
67700000	-2846.357179639578	-2709.565278225088	-136.7919014144901	-2709.565278225088	55.52101304723749	3.4199592899239146	0.002030327290882047	0.49567135357424374	0.0021383281009578216	1.0897702318459213E-6	0.48442483144388915	-114.8271125240938	398.9285216858542	44.80534452872443	19.05254646055798	25.816416186298653	27.670996215958528	8	4	1	4	4	0.1725210355653016	0.3076719681760176	0.3547992924854106	0.1650077037732655	
67800000	-2861.3873731414315	-2721.34074861428	-140.0466245271516	-2721.34074861428	73.52346452906406	3.1949766823336936	0.0022781868385101313	0.41131080032625467	0.001875246322079278	5.928501553551483E-7	0.36585067749149763	-115.82397098411613	182.10755657810307	250.476206573619	53.114610821516614	60.44750086309866	51.46440492432456	4	6	5	2	4	0.16295970581966923	0.28690456813534243	0.3448033640724407	0.20533236197254295	
67900000	-2843.1441076903284	-2713.685003662865	-129.45910402746352	-2713.685003662865	55.958170700531774	3.485760609577002	0.0017305182207001525	0.5644769665259181	0.0016017151758714382	6.947603502089271E-7	0.531670470492586	-110.31056162177933	432.87886188513255	17.46627091387369	18.455745785878133	6.278069580960924	4.228076719565618	11	4	4	1	1	0.1850389312585219	0.32389658981840413	0.328297229511644	0.16276724941142529	
68000000	-2846.5983015448146	-2720.193559982983	-126.40474156183174	-2720.193559982983	41.318667479866896	3.451918465042164	0.002486446561865706	0.566372941486931	0.002277894468659002	1.482573555207861E-6	0.5165006450170457	-104.61247090171499	298.48337048568624	376.1084543527768	20.592767121942277	7.528743539920588	3.4735185506022215	6	5	5	3	2	0.20543775365112532	0.29641332362939515	0.32633265445593207	0.17181626826354268	
68100000	-2861.290433825634	-2725.424556314142	-135.86587751149182	-2725.424556314142	63.95585174568594	3.986578766430539	0.0014097813560021062	0.33146374563733544	0.001383194938286511	1.9570698222952516E-7	0.30234494700783077	-113.2506691409874	395.19115823590647	36.84035832168318	58.940530795646275	19.750747508038067	27.088855680458607	9	1	2	6	3	0.17195374739738614	0.32924529638440847	0.33294965812586813	0.1658512980923325	
68200000	-2851.8216371097674	-2711.2231790628134	-140.59845804695394	-2711.2231790628134	53.68945649728898	4.664705825386727	0.001808804931850131	0.40601973265980296	0.0018532248293572215	5.206105716990366E-7	0.4076465535927422	-119.07407238213743	317.4145959763901	229.21912141915925	56.147731455197295	1.6656619403745256	3.251019670489017	2	11	5	1	2	0.1790894673745148	0.3233296922614024	0.34342114560723097	0.1541596947568471	
68300000	-2842.434225211696	-2714.0454920581424	-128.38873315355355	-2714.0454920581424	66.50055992798164	4.473690879687637	0.0014435337005752613	0.40528612022824784	0.0012623365957038558	2.6570960083014284E-7	0.40839005986563204	-105.71919383775516	607.8656793311974	23.848140215148305	6.725360827846291	27.366905683356112	1.3185454495450315	9	1	7	3	1	0.16807782676401864	0.31067628014429155	0.3394164862491341	0.18182940684255103	
68400000	-2853.0487568636718	-2718.5265003523496	-134.52225651132218	-2718.5265003523496	63.607685979159115	3.6420395498225404	0.0015780794723307687	0.4812676414431104	0.001531581263490398	5.926472321512086E-7	0.5171559969812944	-110.68596539917195	643.9473357294398	224.14622546295644	93.38252777294409	13.55406578882736	5.30096275403089	8	3	1	5	4	0.17681298084054697	0.30441622494608134	0.32306443869617485	0.19570635551719212	
68500000	-2874.4373518002294	-2719.2332559382676	-155.20409586196195	-2719.2332559382676	82.66247071721746	3.8836973167627242	0.0012095989714823348	0.5401471335340813	0.0011282564725154805	3.819482137997078E-7	0.5422036227002119	-128.9772415980022	446.29091424668076	143.8609184860687	181.52717894247692	63.87581246714744	27.61555735007908	10	1	3	3	4	0.1546481279839316	0.3541006455510584	0.32240748837127503	0.1688437380937304	
68600000	-2838.8698471232383	-2710.0695460811207	-128.80030104211738	-2710.0695460811207	49.36374767064101	4.477740641772769	0.002579010620480043	0.725067329214146	0.002210532899365872	1.8037114882113522E-6	0.6251134611369943	-109.6192102186464	147.87577267860647	44.23304221888838	22.68759279148382	10.999311643686509	4.971257350688073	10	1	1	7	2	0.18508757846285473	0.3311137324629671	0.313716920805518	0.17008176826865554	
68700000	-2847.526130791309	-2718.4583478381946	-129.06778295311392	-2718.4583478381946	58.75239181243114	3.9020412013351042	0.001770667962229506	0.5363555484248836	0.0014438235335763174	6.125430680519746E-7	0.5277303100987368	-108.11137112252986	226.62734369726414	249.87417853176134	39.220603731435816	4.087871770692767	3.3761256262911	3	7	5	2	4	0.17207334764874177	0.31303224261948687	0.32914627436041327	0.1857481353713533	
68800000	-2858.0891148405544	-2712.295975099485	-145.79313974106935	-2712.295975099485	70.4018755223129	3.1836091565194837	0.0015996424071009266	0.48995568322372524	0.0014169872728824258	3.4921004661924323E-7	0.4330130845079661	-118.72785284104035	977.0507720366476	610.8545618458265	153.49853376434407	25.92676620707086	16.21719307770562	5	5	1	3	7	0.1949021810570244	0.3162122059541691	0.31297636922299693	0.1759092437658047	
68900000	-2844.552228045311	-2721.4248615499882	-123.12736649532282	-2721.4248615499882	45.71237886084071	4.52397340581524	0.0023142742957238346	0.42869116812832186	0.0020081533352651767	1.1076258336144595E-6	0.47855747024884354	-98.41156171636965	347.92729410766526	341.087971182667	259.82848143109953	12.381335774190527	2.324192828162032	5	4	2	3	7	0.19450496432226402	0.3184082483987006	0.33069981397066406	0.1563869733083665	
69000000	-2844.3751732982737	-2716.5956455802143	-127.7795277180594	-2716.5956455802143	57.52546561832514	4.00166894015995	0.002167863372832097	0.3776084140423235	0.002142043800397247	9.829780405999065E-7	0.44476069701193477	-106.95640480227586	304.68962658943207	219.18699967693422	39.80379699485233	5.531865913848053	4.338155930367723	7	3	1	4	6	0.17408126575163058	0.3157370624364625	0.3167023553775354	0.19347931643436683	
69100000	-2843.0309274887313	-2711.231264970185	-131.79966251854626	-2711.231264970185	42.599174722062465	4.513492391808367	0.002466502718738951	0.4006815644401551	0.002345060963632033	1.2436689100995318E-6	0.47519627365321343	-109.57109269502828	210.82630161425968	133.6976828422961	100.29828272132238	16.57538648583658	10.720627961705723	4	5	1	7	4	0.1758300916519364	0.317942256328601	0.3414574158459219	0.1647702361735359	
69200000	-2852.0316844662357	-2715.916342438166	-136.1153420280698	-2715.916342438166	55.38205391992983	3.328039412216414	0.0018222521838124266	0.427681502560532	0.0017766907377362434	7.753763504239234E-7	0.4773498683201733	-111.75279196197327	314.55793042587806	585.331223409335	32.033451680239324	22.463169454381088	12.293590323949745	4	6	2	7	2	0.182310573912388	0.32276417602923	0.3376510645532361	0.157274185505141	
69300000	-2850.052324024712	-2715.3816841977487	-134.6706398269633	-2715.3816841977487	53.94070475808534	3.7886451713601463	0.0020749681401936813	0.6374105416996672	0.0019326240718047464	7.074612607296841E-7	0.4219541637334527	-112.81480986801179	356.6138055238925	57.107410093396645	11.17182534393663	24.20749425420755	7.381466181584442	11	3	1	2	4	0.17248348810278086	0.3590791735263658	0.3006476536839456	0.1677896846869028	
69400000	-2845.339742593024	-2714.7072811814087	-130.63246141161522	-2714.7072811814087	40.706196471020036	3.4781628476969377	0.0021952452624207086	0.6307664205781377	0.002197021289889637	2.076246700392921E-6	0.6568653483669993	-106.56919050920072	353.8174152272465	213.0317669138404	69.20560488533751	38.27747063596017	3.667710921099437	6	2	7	3	3	0.18811973154706949	0.32365345603459084	0.31698848176633676	0.17123833065199798	
69500000	-2875.6759127601117	-2725.8794413427004	-149.7964714174113	-2725.8794413427004	89.81827737092277	4.115612834645809	0.0017463425420568013	0.31775506659924924	0.001694660251295452	1.9563354053601533E-7	0.2531199797847286	-123.58530251510861	281.2444342951643	414.120785436791	39.111312093014355	84.44561887494065	42.474116394957115	5	3	2	3	8	0.16402361318813427	0.3473045253695747	0.3287847732111799	0.1598870882311061	
69600000	-2847.921266681656	-2716.280966606326	-131.6403000753304	-2716.280966606326	46.02749433468961	4.0219848712250945	0.0024718176773558956	0.3557499594855491	0.0025279314466519747	1.0735921482819142E-6	0.41917586962827513	-106.05678649430071	279.712295178632	173.00903635362886	366.2799143964324	31.667217385271357	9.002294305292887	7	1	3	4	6	0.1696063648189014	0.3030016610653616	0.358809276800319	0.1685826973154129	
69700000	-2830.783250198381	-2713.180225537363	-117.60302466101808	-2713.180225537363	36.859430923680314	3.9861696007469765	0.0023974012299210704	0.5446776907696719	0.0026017945582523785	2.1853376228320535E-6	0.5813072006571819	-97.40270734783266	203.69205125889357	220.10304391941426	59.8701915772932	2.1125144358587193	1.199553554214964	7	4	3	2	5	0.18918724466082765	0.28110081677223886	0.35967968212115436	0.17003225644577405	
69800000	-2851.0969156588353	-2708.8063346387758	-142.29058102005956	-2708.8063346387758	69.33675106176548	3.6505396631877356	0.0011587521351977255	0.5954471610180511	0.0014236769802866516	3.6852920852520714E-7	0.44891023530614765	-116.89981552664091	518.4300274152934	556.3588038187127	151.362098984224	6.563324852115574	5.472493734888688	4	6	5	5	1	0.17044325166631635	0.3070028989421968	0.3447979164453217	0.17775593294616	
69900000	-2851.1262020346644	-2717.6657626916644	-133.4604393429999	-2717.6657626916644	55.35656392191602	3.888581681294294	0.002262666680206987	0.7743928262349885	0.0026927184995357003	4.152523913581688E-6	0.7751337960224718	-109.29332993243136	218.62324567952496	154.22610036075864	120.42649138969759	14.887927441497576	17.00774381699939	3	4	3	2	9	0.17430457189854204	0.3325283070050948	0.32862520135565376	0.16454191974070426	
70000000	-2851.9108478013536	-2711.898551932555	-140.0122958687983	-2711.898551932555	48.0177811246692	4.439092778814239	0.00194433600176765	0.5739433499426866	0.0021159581019317853	1.6308384928589503E-6	0.619923422448908	-113.12073696514162	393.8853010271807	660.4493097051566	51.53513429589752	49.91355253855949	12.726498640064788	6	2	9	3	1	0.16862684057317018	0.32992211713322867	0.33933223305871413	0.162118809234882	
70100000	-2865.826937917878	-2717.5896411885687	-148.23729672930887	-2717.5896411885687	91.92195111383633	3.3686855860252956	0.00101007053226882	0.4346940358269452	9.417313138145327E-4	1.3492447356587504E-7	0.3828678903166603	-121.13911768610392	1145.069357002162	750.8795381673253	48.86104016041206	29.34977941217141	29.813261999742192	1	9	1	6	4	0.17309629910405488	0.30231591968172933	0.34465883908434186	0.17992894212986896	
70200000	-2855.8432654077724	-2713.1996943015333	-142.64357110623894	-2713.1996943015333	70.25175637508109	3.8917522725848666	0.001388846692422317	0.4422615892346374	0.0013830864081368483	2.925385750399867E-7	0.399809913275941	-117.84132515450129	540.4898458210348	220.926982190612	105.6153271502832	23.98553182883075	21.221903745313256	10	1	1	1	8	0.16587752493051025	0.2916045014887132	0.3632607784368601	0.1792571951439117	
70300000	-2872.5637252657143	-2713.021322337677	-159.5424029280376	-2713.021322337677	156.48199268441016	3.7128443762442185	0.0010071701510628982	0.4000565521746353	9.657701532365197E-4	1.6610900099392217E-7	0.39782547957660475	-129.00970701527967	780.3233872146276	1064.7306307660572	489.35124128337094	88.12833310898432	70.24658005395295	5	3	2	10	1	0.18144198297169734	0.318602615707973	0.33687125721678035	0.1630841441035446	
70400000	-2860.666913053145	-2725.361396180831	-135.3055168723138	-2725.361396180831	58.37657626368052	3.3709118591371996	0.001854621063039895	0.5635837268543165	0.0017207662040988206	6.425395233276272E-7	0.4575599132009665	-105.17452093316098	91.22593449619607	188.43116494820597	556.1928690172095	541.3160664447064	9.327175736574743	4	2	3	1	11	0.15163515021877316	0.33344777870898157	0.3305100743942677	0.18440699667797275	
70500000	-2872.2992813146625	-2723.844227425599	-148.45505388906332	-2723.844227425599	59.594231257650414	4.6144724998087945	0.0014007943280783767	0.4777046073346084	0.0014701383155090238	5.71508921406342E-7	0.523392570169598	-122.00238466324234	312.39573097640636	400.1850536991197	197.8704189983531	32.3548032456554	30.357950104362423	8	1	2	6	4	0.14053884981496775	0.335807737388403	0.3577171986455936	0.16593621415103102	
70600000	-2832.3701671318936	-2715.798567879741	-116.57159925215268	-2715.798567879741	38.20437673380866	3.544119815435409	0.0027202141170761737	0.43089324081623154	0.0027173632367056347	1.0998163042553441E-6	0.39678237483519335	-96.14897820861127	401.54911930452204	249.43918041690515	27.465521617479187	1.7547246309688656	2.4790953873209878	8	2	5	5	1	0.17893364474985377	0.3054772251874537	0.35194576709190567	0.16364336297078216	
70700000	-2865.2729335775452	-2724.4192892334663	-140.85364434407913	-2724.4192892334663	52.46397175697435	4.263569338496735	0.0017683916076938707	0.3518708769594579	0.0019138080633987432	4.2536534580494876E-7	0.3521546163432639	-114.91722919481168	294.437133005025	296.59881940942233	468.94307552594046	20.328729655472827	6.570102254716913	5	7	1	6	2	0.15385351331405955	0.3375770698567051	0.3460940569294547	0.16247535989977593	
70800000	-2840.89363283959	-2713.924577660609	-126.96905517898091	-2713.924577660609	35.92338014301012	4.346529575265442	0.002638197109274526	0.45754210598821027	0.0024718743908055097	1.615038905503742E-6	0.5072261715187264	-100.9192496129711	111.69083186426461	209.73772607096217	359.80201949062905	76.69077339148176	4.731187956016512	1	5	5	1	9	0.18370654119288485	0.31285503934520414	0.3394524578065968	0.16398596165530954	
70900000	-2875.188946521027	-2715.068802270589	-160.120144250438	-2715.068802270589	91.79100641880997	3.4866563304615097	0.0013078240162195064	0.5781348813607171	0.0011948704990845367	7.640141820429435E-7	0.6368348811309005	-127.79881453163463	607.7395193893009	634.3960406457434	512.5175472545853	581.5020059137582	73.57288725206507	3	2	3	3	10	0.16718859549056095	0.3413796032136053	0.32315935095885556	0.16827245033697358	
71000000	-2858.4196436770517	-2712.5155567577926	-145.9040869192591	-2712.5155567577926	65.6480957586546	4.157548153787249	0.001236500729031877	0.5350168777419765	0.001329741060796116	3.970932928100199E-7	0.4859365123188668	-117.785945011523	1936.2639547300669	424.87719397845905	73.84042958964248	37.826471173648805	26.1837770715583	2	7	2	1	9	0.18199431643068795	0.32466683925282197	0.32768013700726506	0.1656587073092204	
71100000	-2873.970522961258	-2723.3975018775286	-150.57302108372974	-2723.3975018775286	93.80592833827822	3.7361067045746883	0.0010384670959818405	0.3951931946535565	9.40398761740681E-4	1.9143798695710718E-7	0.43178558395332534	-121.93473835095128	865.7747056968959	446.6296390104834	255.07330173156953	143.19888764039868	13.794381061705588	8	2	1	1	9	0.19596262622652752	0.3010632759629039	0.3254865755893442	0.17748752222121972	
71200000	-2847.5066858781815	-2715.0567084646823	-132.44997741349917	-2715.0567084646823	50.007662416538295	3.8332917369839956	0.0018948199809283512	0.4297561782273429	0.0018658778633991431	8.847413746559647E-7	0.5112524170507909	-110.49753002842294	185.82181189951868	263.77557342371983	103.38039601428098	8.57136088633841	2.80762237958416	8	3	1	7	2	0.1911355712355586	0.3116669470294911	0.3263551204082335	0.17084236132671213	
71300000	-2866.8259785909045	-2717.632003245115	-149.1939753457894	-2717.632003245115	105.06050663712415	3.9120175053276047	0.0015545953556567746	0.39733220104083816	0.001331013989723451	2.3564925851794765E-7	0.3579751006295452	-120.93475034386147	306.9610678912799	763.6096107942888	410.860939026806	51.12018471303057	12.382989294705377	1	1	7	8	4	0.17071997683780726	0.3276268669956795	0.3224871334692301	0.17916602269727858	
71400000	-2850.6472070845493	-2721.880849018805	-128.76635806574467	-2721.880849018805	63.10094907942512	4.407452781524949	0.0018648329142990452	0.46857599770095015	0.0017684512909699587	9.507848334943817E-7	0.5509571889129105	-109.01936816975292	367.70285488243695	59.17794958552507	6.434534572123888	10.289203980504785	5.693862479927344	11	1	3	3	3	0.17668938212039104	0.29864744872726645	0.33748127148645135	0.18718189766588664	
71500000	-2866.8926649045457	-2712.9309281594124	-153.9617367451334	-2712.9309281594124	94.04025651621005	4.08611871456656	0.0010881297319749572	0.4136636904774826	0.0011260502415005892	2.3777331881643887E-7	0.4188919300863515	-125.97953564134953	511.5000666591828	472.9981430996933	317.4334974708154	65.9956000051482	43.31100752129043	6	2	1	4	8	0.16347237940818304	0.32730692712762777	0.3189182861222071	0.19030240734197768	
71600000	-2872.8027707638944	-2715.5874681668975	-157.21530259699708	-2715.5874681668975	90.28063067756915	4.3806720613398955	0.0011256470535253229	0.42655639310168286	0.0011029144657910051	2.683760929130828E-7	0.4715729484410197	-128.82962471519505	458.75438861843014	542.4485741695704	101.3926045162029	61.53076823333593	125.64925732445714	4	5	1	7	4	0.15809184727849293	0.33665319819708833	0.32907864599456893	0.17617630852984534	
71700000	-2860.56921630968	-2708.715297301634	-151.85391900804578	-2708.715297301634	77.31293475239181	3.147078172819854	0.0012698738318245024	0.5816353597146007	0.0012316173509135768	3.311148283430541E-7	0.4889920231705606	-125.05105329986789	826.6955184734428	537.2079227002587	41.520149894596706	48.70578965940213	16.637577156311472	7	4	2	5	3	0.1691563947582834	0.33693897788711086	0.3342253448620473	0.15967928249255398	
71800000	-2866.1531201204602	-2710.1946450968103	-155.95847502365004	-2710.1946450968103	80.38261889428807	3.7178873227371647	0.0012895363463826482	0.29337903246042474	0.0011903389717698165	1.5798314199454847E-7	0.32534284832219523	-127.02342402882982	1399.209712452572	876.7281005050984	57.45426948079819	86.94007781623226	52.235473575828195	4	6	1	8	2	0.16735505774277334	0.33253284513983766	0.334411991397893	0.16570010571949145	
71900000	-2857.704821678968	-2716.6371074176477	-141.06771426132036	-2716.6371074176477	64.56289361177478	3.920594787670787	0.0015020456275392294	0.5267533025412515	0.0014787393942987017	6.064308562752119E-7	0.5306888115143245	-118.66048802722058	320.272343846403	73.93698322288093	69.20978917510628	27.141924208198837	4.722997898658429	9	2	7	1	2	0.16591419015644962	0.3496493161293893	0.31818582253148503	0.16625067118267148	
72000000	-2871.5021170014957	-2715.595301134132	-155.90681586736335	-2715.595301134132	93.05759261249636	4.1086806061684555	0.001171462219861462	0.3224148957333156	0.00114802529532249	1.9865715131006263E-7	0.38874824334842484	-126.06039130800607	408.7732856004926	957.7047032580331	789.4076473171955	66.99350308793835	15.80025253699234	3	6	2	3	7	0.1759842921164504	0.32786028526115163	0.3301463639391053	0.16600905868328808	
72100000	-2835.9418023264675	-2709.7288135856384	-126.21298874082929	-2709.7288135856384	49.18178976283184	3.957624757170292	0.0024403633561972597	0.7191223104720781	0.0019152317144438013	1.28808761598519E-6	0.5810264533321597	-102.51200631472454	119.6934738368988	223.53067608450797	153.23095601480722	1.9657812115406852	4.904338737594712	2	7	3	4	5	0.1629928878742094	0.3096142135054534	0.35063165314978817	0.17676124547054448	
72200000	-2857.0007965084874	-2723.763152567833	-133.2376439406544	-2723.763152567833	45.50826922699994	4.3728736914720345	0.0020938700440922735	0.5629080551947321	0.002006497350918268	8.517693856774613E-7	0.4751170673826981	-108.40385927093425	203.5503013155126	336.38676756649966	78.42347369053812	35.075687342446116	20.095217714654478	2	7	2	2	8	0.19569220524470637	0.3250585648875075	0.3136655417983081	0.16558368806947352	
72300000	-2849.449360745037	-2713.7208460817146	-135.72851466332273	-2713.7208460817146	56.194902213130455	4.055914041708792	0.0016453854566381787	0.3568578189854158	0.0016185874357062125	3.792635848931945E-7	0.35220232700122556	-108.09782452758522	290.2615281634976	688.0376407682979	574.9893745653866	30.111261868710255	0.7560078484307905	4	5	1	9	2	0.1595609206119787	0.32331009863085336	0.33106587190408343	0.18606310885308003	
72400000	-2838.367978302101	-2708.1719834361893	-130.19599486591187	-2708.1719834361893	48.68691695380264	4.138899817414089	0.002533512250439743	0.5317133234161019	0.0021735112179017313	1.6933028598071672E-6	0.5141972353870408	-104.81488670824615	155.5665452157733	297.79562364567033	290.5102226214309	23.811377824733658	9.46525776785672	3	3	3	3	9	0.1578011734009894	0.32665595248797324	0.34669272712172683	0.168850146989306	
72500000	-2849.199376563312	-2723.494064912387	-125.70531165092498	-2723.494064912387	45.433186202532745	4.090083290218099	0.002525146171304268	0.45242893364265363	0.0022554438323160973	1.6600253545010768E-6	0.5050924933849263	-106.77605505076795	289.042228900478	31.179467269346848	15.066955276763759	7.540273962106267	9.421692002806543	9	4	4	3	1	0.15404392887082166	0.3062483515482511	0.347703050819275	0.1920046687616478	
72600000	-2874.977353222137	-2725.588489010878	-149.388864211259	-2725.588489010878	66.19735930103606	3.6632604022664195	0.0013029885826737343	0.4556696800679944	0.001329642983022328	3.125649024705104E-7	0.40850369995333713	-123.47484984280364	762.8083497026234	269.56287587286755	127.89071712840145	35.338555161142594	19.92263183006132	7	7	1	2	4	0.1619076940379752	0.3275753145135095	0.3389554733972376	0.17156151805127323	
72700000	-2859.1682799788987	-2720.3436945881326	-138.824585390766	-2720.3436945881326	73.48230567209741	3.8019621216662616	0.0011915309352663653	0.4212937260352383	0.001213164035910218	1.501608330728485E-7	0.31283032113947734	-115.09252554522838	891.2132318605845	159.88578564636387	13.67064372395334	22.884574700074623	11.673379990424941	10	1	5	2	3	0.1814765967674037	0.31015680421183733	0.34302661701520976	0.1653399820055448	
72800000	-2874.436918403018	-2711.152167552755	-163.28475085026258	-2711.152167552755	92.07893087447306	3.3122458623859425	0.001175663497434049	0.4366117816614878	0.0010289598420626619	1.8208682006713767E-7	0.4109296062835004	-131.93287473575003	4146.876362329703	577.9543673413814	65.38488960772688	134.87045311876508	21.50868049200615	1	9	2	8	1	0.17511663914361628	0.3232878466505679	0.31990830597832765	0.18168720822748372	
72900000	-2865.7905923614308	-2719.4179271257008	-146.3726652357302	-2719.4179271257008	65.39246541503972	3.5037350340899547	0.001447272570106819	0.5254569549894097	0.0014658361654203273	5.776477606000379E-7	0.5545110260518631	-120.74145859433533	498.60744209993453	306.63996962959783	90.96356069066208	59.68574052101267	9.517173939092856	4	6	3	3	5	0.17306385867151286	0.3269954954876525	0.33519231941588745	0.1647483264249427	
73000000	-2847.6007224601003	-2719.5902498617206	-128.01047259837986	-2719.5902498617206	41.42967796888131	3.823457213286253	0.002422553889728258	0.4736867968853407	0.0021818233637103993	1.1660715997396537E-6	0.4728019216596419	-106.3489190860203	258.06643471565496	180.35081215712296	52.872793603845324	7.979846461114847	8.751691648238223	9	1	2	3	6	0.1621441387019445	0.33598954182538876	0.33682695871798324	0.16503936075467884	
73100000	-2850.7509077083655	-2714.0649593057483	-136.68594840261702	-2714.0649593057483	52.575330199271235	4.277090861539697	0.00198743106517352	0.4445058410031209	0.0018665432404213675	7.013943826496885E-7	0.42976989478371747	-109.43587183273863	235.11734761783225	470.00565405738905	168.7570490768642	118.78940690280527	11.72323830540072	2	5	1	5	8	0.1521471436813099	0.31481220019089384	0.3537766600492932	0.1792639960784983	
73200000	-2847.7241183103924	-2719.0613973441987	-128.66272096619383	-2719.0613973441987	48.7764969250671	3.7533772927169435	0.0019576488907970704	0.3731438586981409	0.0017801674572739642	6.064150064248458E-7	0.39586501691365156	-109.18477122844962	488.6826102127265	81.12985461771437	13.164111210442435	8.641333420661468	2.5882320454037764	7	6	2	1	5	0.1826995303407472	0.3106765159750659	0.33910103698712973	0.16752291669705235	
73300000	-2846.054868416157	-2716.220324700408	-129.83454371574905	-2716.220324700408	46.58578494002935	3.829805207582655	0.002388438231864683	0.34217723314934695	0.0023151857857357148	8.373103273372869E-7	0.35848101796190385	-108.33038038163411	223.98346315048943	129.50049134089707	41.192567428237005	18.977526717058957	23.06124829063336	8	2	1	6	4	0.16513976123063717	0.3199902578522202	0.3429095858914156	0.17196039502572225	
73400000	-2846.239116099369	-2714.5362605973405	-131.7028555020283	-2714.5362605973405	50.80675639706865	3.611191067873457	0.0017308084940874783	0.39222547480054737	0.0017906028539753868	5.932601367629677E-7	0.4344043226110522	-109.11462610400781	440.4885988652787	427.97322423736773	16.240326388973298	13.110780107068388	6.144097776853119	7	4	6	1	3	0.15717231552072433	0.345291593367885	0.3545265959884248	0.143009495122961	
73500000	-2850.10575682106	-2719.773710763648	-130.33204605741193	-2719.773710763648	42.24775119011358	3.6891100238628467	0.0024684051961157533	0.36751296690535457	0.002514097002931768	9.062746296155388E-7	0.3777608751280122	-107.48703783811342	106.8637784267298	231.61784756682147	19.861990553001736	21.606774949530127	43.56521650486046	3	7	2	8	1	0.17708922737722335	0.3143260271251918	0.3508897944609053	0.15769495103667458	
73600000	-2840.349600800977	-2721.321898396718	-119.02770240425909	-2721.321898396718	42.269215490891554	3.8092484890045997	0.00236368579073307	0.6555742013711832	0.0022281168546469496	1.47090614794922E-6	0.5032775157242094	-98.5244206691262	261.9704199867594	170.0722901684725	9.924137870527872	3.303887547962826	6.6175710800404834	8	2	2	6	3	0.1427668647096539	0.31404638465483736	0.34952768214256297	0.19365906849294076	
73700000	-2853.1359453926925	-2711.5730831644346	-141.5628622282581	-2711.5730831644346	66.90947549569908	3.608749800421584	0.0018250490065014155	0.5866019980672538	0.0016373061325816592	7.941700283077902E-7	0.5311510604369353	-115.64942728349516	177.9966027258659	501.7964714258016	136.1690390769592	33.533865120084116	5.63367687505147	4	3	5	8	1	0.18119164782821098	0.3214891851063573	0.33055618235248907	0.1667629847129376	
73800000	-2850.6009173016173	-2718.1932360198616	-132.40768128175569	-2718.1932360198616	47.229007651447304	3.2689559285285847	0.002156432792758819	0.4231775069198259	0.0022522312045064816	8.601987248490493E-7	0.41991028530267865	-109.42930030356722	284.5029920308777	184.70005566003817	122.19564841690776	19.431037227638146	9.85792711319252	7	4	1	3	6	0.16723705274776338	0.3199134325052514	0.3383338373015618	0.1745156774454184	
73900000	-2859.49585226916	-2720.6173729826423	-138.8784792865175	-2720.6173729826423	74.26974901621908	3.5397511968885946	0.0016610288811413308	0.5168519898527867	0.0013447389857353638	7.188317186897588E-7	0.5695953454317045	-117.2417972360004	377.0996573142258	22.212339728320547	26.01312614965748	15.409687478277842	26.47593174693327	10	1	5	1	4	0.17180015259537798	0.32914406706266447	0.32834170729385787	0.17071407304809458	
74000000	-2864.7481255911794	-2724.786602729612	-139.9615228615676	-2724.786602729612	68.50972030853472	3.6886635241112558	0.001259924161861982	0.3501631220755173	0.001307738688415829	2.251024069215022E-7	0.3627090313204499	-116.60285507477107	529.2167512220489	230.485759904546	91.91656460684003	16.025168853261345	8.04639944354562	7	4	2	3	5	0.16496467986787683	0.3471080634397031	0.3258578599705934	0.16206939672182158	
74100000	-2864.1017467422507	-2714.7126352028513	-149.3891115393995	-2714.7126352028513	66.54251487050045	4.087666889889628	0.0013483594850424536	0.37624033383627026	0.001309339097317443	2.4333436467383604E-7	0.34985261666454065	-121.61620325252858	1054.3684684776379	356.7959994354534	20.717441096020575	29.938445590027513	86.98044357317895	5	7	4	4	1	0.16660799140943436	0.31836471903358377	0.35548695491758364	0.15954033463939313	
74200000	-2837.3037245864202	-2712.5874136705734	-124.7163109158469	-2712.5874136705734	52.64330183092227	3.772651829618524	0.0018067600419897063	0.38385558597135633	0.001680879168759159	4.6745611203055656E-7	0.37441877327627454	-103.82133957238646	354.24268263246796	537.1395189264791	4.04567678236635	3.09973381074652	4.0987838665028065	6	5	5	1	4	0.1682484176195357	0.32286415467436297	0.33305706556636416	0.1758303621397321	
74300000	-2845.5229955258337	-2724.6638073488716	-120.85918817696223	-2724.6638073488716	39.603058880457105	4.211284664778186	0.002507991029333094	0.5153783318393054	0.002351299090829853	1.4437975250554308E-6	0.4698105135289054	-99.92878655845561	328.81715027078434	73.18436721715686	11.072547466019756	5.054820307138561	14.389985105930755	9	1	1	4	6	0.18326914217453136	0.33140103870007304	0.3198133502416955	0.16551646888369503	
74400000	-2841.705289224731	-2706.3661107975727	-135.3391784271584	-2706.3661107975727	64.80348920167144	4.068311858733675	0.001655290592975317	0.6239780271490282	0.0015150238657733815	1.053655989804892E-6	0.6213926578505701	-113.62308621856117	378.436128079189	91.42367333564121	21.102250198504127	20.231422483651443	3.393595025364273	11	2	1	4	3	0.16081098644502917	0.32431289998217255	0.3576497118725743	0.15722640170021884	
74500000	-2857.78837893691	-2713.7152489946784	-144.0731299422312	-2713.7152489946784	76.21106126695474	3.0502114137001533	0.0013886260972269112	0.6259280303591165	0.0015576552187640212	5.352975479628522E-7	0.5377911127757163	-119.33724989359993	335.34909554367886	525.2786347365484	30.98399231883978	12.548965899970648	18.87850482524077	4	5	4	1	7	0.16737602939150323	0.31937884185811133	0.3343595047176341	0.1788856240327464	
74600000	-2847.754943960303	-2718.5705106515225	-129.1844333087806	-2718.5705106515225	48.26437478646315	3.978569426103817	0.0017185726103043089	0.6458129805920796	0.0018380317396124671	1.2824064491874537E-6	0.6136715949056588	-103.88298417838982	279.24597254417324	456.15268754184297	197.95314493864495	5.22895220345442	6.066579933900905	2	8	3	6	2	0.17816682840615658	0.295704217615259	0.3257825698630696	0.2003463841155099	
74700000	-2853.3191809104133	-2709.9121893315164	-143.4069915788968	-2709.9121893315164	56.06107349086148	3.424309447295673	0.0014233702440291918	0.47784317599583354	0.0016866583071322363	6.506131792161908E-7	0.48116737952802496	-118.24673211754468	562.6077870834869	145.43160158814746	142.25587411174274	42.83790492913027	12.951662775647597	6	5	3	1	6	0.16690638930796592	0.3158484508763858	0.3461241479866647	0.17112101182897865	
74800000	-2848.645988043815	-2722.2133166272038	-126.43267141661154	-2722.2133166272038	48.45491065543031	3.791202243403021	0.002068156556040891	0.5062774997558159	0.0019286515265364646	1.0600918027547217E-6	0.5141363250991762	-107.64230443886773	435.2280445817915	37.19772588903697	8.053573354865296	8.691994385176844	1.8357791826614087	10	3	3	4	1	0.17729201052814997	0.3385215147847033	0.33565674028304787	0.14852973440409398	
74900000	-2857.518347985216	-2713.2727558716047	-144.24559211361137	-2713.2727558716047	54.31135428802491	3.1158419638787733	0.0016861522613974094	0.4979725938281957	0.0017421068798731368	7.222042713653077E-7	0.4993349574828065	-119.91632633831182	227.75256688054262	224.43516999601096	75.78890055045186	41.84635027761367	50.0284156961224	7	4	3	6	1	0.16094455418006975	0.33213373073772184	0.3416706545039529	0.16525106057825065	
75000000	-2866.3518158043735	-2712.6047565323706	-153.74705927200282	-2712.6047565323706	105.14700987697503	3.6515650423764305	0.0010977788647255828	0.39608284509144315	9.713991228203499E-4	1.3387254202149336E-7	0.37147325994677144	-125.98168127152307	590.4785455724224	327.53710459449326	522.6618902520831	26.68456497860859	19.549463017633048	3	3	4	4	7	0.16474641365135634	0.31362533499987033	0.35168808711315624	0.16994016423561217	
75100000	-2855.501299570756	-2717.4292758183287	-138.07202375242724	-2717.4292758183287	59.345840982602496	4.217938235413557	0.0016546699815189084	0.39002451866515414	0.0014767023672282757	3.4602419981058635E-7	0.3675349001910771	-111.96786182844508	207.92903029043242	315.45027837249125	389.8840357259304	17.586746457608836	20.307189059708264	2	1	8	2	8	0.15825759361344305	0.3087070889954075	0.36003642998336627	0.1729988874077783	
75200000	-2846.230566903519	-2716.149621516473	-130.08094538704592	-2716.149621516473	61.344576681817315	3.5035110497547675	0.0014593881329676794	0.6330522288769623	0.0015048007804424083	9.067221421155155E-7	0.5823507885613287	-104.90369260768921	254.28641195075278	430.28302160667255	219.63673125514788	8.302526710517805	6.346933766922638	4	4	3	7	3	0.18506518082033882	0.3324325983982671	0.32647379469181703	0.15602842608957213	
75300000	-2866.06366688182	-2714.508205654636	-151.55546122718405	-2714.508205654636	83.58527412984519	3.948749812055167	0.0013435543008735273	0.4636947618226951	0.0012173154141570006	4.0429465867261127E-7	0.4995536302901654	-123.07838448487927	377.31876452052313	293.12342968985064	609.7091655090861	37.707441252796734	33.53481808694954	3	3	5	5	5	0.16917791183083128	0.3131899055561211	0.3542091898492669	0.1634229927637758	
75400000	-2847.0105631237957	-2713.863301872946	-133.14726125084968	-2713.863301872946	49.948742454794974	4.231050007584864	0.002474702231018229	0.6352998031423052	0.002150163818835202	1.7252306715089258E-6	0.6200069868832933	-108.23081372244592	304.735897560822	412.49492438222245	156.00657134123972	5.342064731975387	6.426494218644435	1	4	8	3	5	0.1781846571450951	0.30897911342502427	0.3247317005032673	0.1881045289266084	
75500000	-2878.188350943852	-2722.5984539276924	-155.58989701615982	-2722.5984539276924	109.0607598592285	3.646122847744993	0.0011239010359301957	0.22340354745611166	0.0010952012638334825	6.938473025047124E-8	0.2418757920075305	-128.3173305827749	479.07299403061154	606.9747841630212	347.8337759283239	62.28002130714918	31.183805034806465	6	1	2	8	4	0.17521569897061454	0.3304123248496287	0.34668828939808705	0.1476836867816647	
75600000	-2836.801856452435	-2713.056336944423	-123.745519508012	-2713.056336944423	41.700958638354	3.1346493630495953	0.002668788398158379	0.5429398662459568	0.0027061227501738246	2.517719988313792E-6	0.5742312795885741	-101.5380037480881	65.31327913818721	243.21981142226326	102.2276969945412	5.410177031097768	4.068620139496009	2	6	6	6	1	0.1728364054756937	0.330667876668964	0.3181534673537419	0.17834225050159536	
75700000	-2859.566086987448	-2715.2405045165665	-144.32558247088153	-2715.2405045165665	99.67258568454824	3.227226613760791	0.001563997453544724	0.6572610452762115	0.0012446515343447985	1.5162526944069846E-6	0.8245420326814853	-117.39877675609156	461.45763575919614	636.041721806308	188.77512184177806	19.363519994138887	13.772108554073803	5	3	2	10	1	0.16697369323893366	0.3028507517881666	0.3428187689966038	0.18735678597629082	
75800000	-2856.080561389396	-2715.367767046184	-140.71279434321215	-2715.367767046184	62.464690507678334	4.224190264039181	0.0016213329231024047	0.49138637865656465	0.0015450651040828996	5.655771001238597E-7	0.4677300075388953	-115.70323495263284	204.55431262347136	417.3518240308683	22.285281504183867	42.6358435465947	8.820291269971868	3	7	5	2	4	0.17520469380588347	0.31105199988424564	0.35193011189678225	0.16181319441308356	
75900000	-2847.1750974832516	-2710.623701878042	-136.5513956052094	-2710.623701878042	49.4508845586548	4.087265002807901	0.0015690148094138926	0.43435216115552094	0.0016645600702487199	6.557549564246562E-7	0.502601330826112	-110.50398833640205	352.02213767651057	825.0154132275603	45.659286125664	25.395718156537097	14.681217229110661	3	6	6	3	3	0.16264099893433526	0.3160941609751199	0.372012905339374	0.14925193475116588	
76000000	-2865.553139840346	-2714.626362519726	-150.92677732061983	-2714.626362519726	85.28261110478343	3.5127478979173525	0.0013330660146703794	0.6207679487012081	0.0011703428667048867	3.409668018583643E-7	0.5268944651346137	-124.26112055317148	675.4446949498061	510.1892312497387	192.62098574897323	21.231099427404594	7.567429966238898	5	6	3	5	2	0.16578632839260127	0.33949654644819266	0.33724851843511966	0.1574686067240813	
76100000	-2841.671771864416	-2717.879348754508	-123.79242310990799	-2717.879348754508	48.01596084167106	3.9347368682359387	0.002025803016566192	0.4849394964154941	0.0022266863585628724	1.272565344812412E-6	0.5045933976693405	-102.26840723820104	218.22525169336453	307.83742277495855	38.323189191281585	6.265551382436565	4.3383573047149255	8	3	2	2	6	0.16834676500162196	0.32016422447656423	0.3136021395990544	0.19788687092275425	
76200000	-2855.3810795882637	-2714.3793675156157	-141.00171207264805	-2714.3793675156157	61.47910838966324	3.9919525161681206	0.001625770539837868	0.41348242889232734	0.0015887716161872257	3.6902703529208677E-7	0.390405134753544	-120.73161848688758	243.27368120326398	228.58602163052726	30.19684106278223	4.526640516672889	3.6295090530438574	11	6	2	1	1	0.17555208677048886	0.31970372737766567	0.35193550658380296	0.15280867926803737	
76300000	-2841.6487987925307	-2713.012960677725	-128.63583811480572	-2713.012960677725	46.100679361343744	4.253226496830786	0.0024081315013337683	0.4845941200134725	0.0023973249479022477	1.6471041105749793E-6	0.5411755786867511	-106.24580654582601	386.8238586001787	406.4910719649071	58.69181798212956	3.1941990420988344	2.347897509313408	2	7	7	1	4	0.16767124406458403	0.35458083586407757	0.3119799689787292	0.16576795109260412	
76400000	-2857.257889631111	-2722.8077997938176	-134.45008983729332	-2722.8077997938176	48.61031504746291	3.556288125111513	0.0017495971982973207	0.5240476246406979	0.0019302479624477378	9.428146829734397E-7	0.5431191774743719	-107.8389648038355	326.8539322603172	632.0148534793133	449.96037611683636	9.376181860451787	3.768192543375035	6	1	4	9	1	0.17985885512405003	0.32311388144827496	0.33900803235466376	0.15801923107300614	
76500000	-2870.918165843155	-2711.135210591524	-159.78295525163108	-2711.135210591524	96.94216057153294	3.366220507989402	0.0010942002527855636	0.39740529645209416	0.0010378526595848719	1.3358285198537754E-7	0.35358406870094056	-132.80698295265785	413.7467527250352	480.1741271501256	304.54450130318423	14.455401637693578	27.089486833907827	6	3	8	1	3	0.16606292280351911	0.3310234498679705	0.328889581953339	0.1740240453751663	
76600000	-2858.9687884917716	-2723.7248133102566	-135.24397518151494	-2723.7248133102566	46.35603239047911	4.133544511248423	0.0022670755309355853	0.474449627924005	0.002247552477727843	1.1311845627041825E-6	0.46402691685765607	-111.78073108663712	128.86759916360646	94.7536084896294	226.72724387214413	21.913101264487494	6.210087104428449	1	3	7	7	3	0.20005982576013326	0.311605949844032	0.31292011144782916	0.17541411294800052	
76700000	-2858.5892420986497	-2722.6181392177273	-135.97110288092227	-2722.6181392177273	59.60437458741878	3.459919465661746	0.0016777128471845027	0.4984927585919518	0.001833134595632806	1.0468202636956076E-6	0.5327629571412932	-113.04987945189845	304.569628198227	268.97187803723733	102.24001305731016	10.34294165464032	5.327954409574662	2	8	3	4	4	0.16625834532283507	0.34904557410034454	0.30622508631360024	0.1784709942632152	
76800000	-2864.6764850806053	-2718.089624988693	-146.5868600919123	-2718.089624988693	88.81869771460579	3.8819965425904766	0.0013035584317471962	0.3129365779721418	0.0012188450254591553	1.8670967548471555E-7	0.36022176873018147	-120.32433544004766	799.65436526005	269.63621487765073	138.63562257395031	75.83139111856791	11.8186224554642	7	1	3	3	7	0.1901189127267691	0.3016846993583683	0.3171343273603826	0.19106206055447492	
76900000	-2857.376008986212	-2706.442253730119	-150.93375525609335	-2706.442253730119	87.67249036356435	3.459922224956146	0.0011084370128910785	0.3718200494084534	0.0010479134200715647	2.3589893308085457E-7	0.4451945073868302	-122.09941805951773	242.4612644352135	564.0152983153552	635.8422070685481	117.05907536021574	9.75017302918421	5	3	2	3	8	0.1658607443346856	0.32645765640432073	0.3395364827637201	0.16814511649726843	
77000000	-2864.5577760700817	-2717.0596410721964	-147.49813499788522	-2717.0596410721964	72.57020819012781	4.229711459107757	0.0014479185799311219	0.3805672151814797	0.0015649129252941654	2.3331932166773084E-7	0.32553538285792555	-120.53418738812111	273.9465177002038	350.2291359686546	38.41847351584097	118.64454681995075	14.360056207909249	3	5	1	7	5	0.17152578576876074	0.3319720858364382	0.3407640452481411	0.1557380831466548	
77100000	-2856.0179871650694	-2715.0929069310614	-140.9250802340081	-2715.0929069310614	77.18280515316212	4.385940268263579	0.0012678951659638152	0.471222726555448	0.0011745464997913626	3.347273857990063E-7	0.45066154860877966	-117.06665934135722	805.4599729223443	21.981152098241722	63.33963344539558	13.941611432191399	3.2476950894395102	9	2	4	2	4	0.1398104584650125	0.3344868013223501	0.3605664643533367	0.16513627585929566	
77200000	-2852.7383762585214	-2714.0230536422864	-138.7153226162349	-2714.0230536422864	47.972565110789624	3.809055600826439	0.00204643008252222	0.551758193086821	0.001935320423782847	1.1032533912797446E-6	0.5196983179502083	-112.26289625674481	108.30043400313868	329.6349168316402	429.5578441321222	25.684818057409604	5.741038676188535	2	4	5	8	2	0.19307047584879905	0.31817005643469576	0.30655711874956165	0.18220234896693852	
77300000	-2864.9738552937006	-2715.051853460422	-149.92200183327836	-2715.051853460422	88.82771602821775	4.491464141426296	0.0012501103057948018	0.6139209642173833	0.0011324984969454165	3.693120564600724E-7	0.499381410945219	-118.82016748887085	609.4554648436423	1820.9109254049376	104.0159802398181	81.59288448565157	10.378566487816954	6	4	4	1	6	0.19670367975088815	0.2841496482374083	0.3385047942832298	0.18064187772846874	
77400000	-2856.272266794326	-2711.808014708614	-144.46425208571185	-2711.808014708614	65.69723758652263	3.23175126146385	0.0014112810236855853	0.5305319223603876	0.0013803065857374813	8.784004077398299E-7	0.6092838595691058	-119.44834659978615	822.0787421034343	370.73975057603406	68.60847020928924	17.14919910453036	10.965225314420804	9	1	6	3	2	0.17166170863050745	0.3176782696545377	0.351520556813357	0.15913946490159284	
77500000	-2852.372966636635	-2718.5127066304494	-133.8602600061853	-2718.5127066304494	52.35749112770155	4.67325468879183	0.0016840344050762577	0.5301249511515311	0.0016872609003146194	9.38078814243353E-7	0.5531233132365275	-109.19344507573867	380.3085130886594	465.16849471997324	63.36152155470478	19.107315780968005	6.684849283827922	6	4	2	3	6	0.17619109824937457	0.31879395648222647	0.31800886011876645	0.18700608514962758	
77600000	-2859.3242031608033	-2709.554174796801	-149.7700283640025	-2709.554174796801	105.20300958325005	3.806348057478739	0.0011191660614051492	0.6823277677627215	0.0010342774891313987	3.650750044058978E-7	0.5739284739013722	-123.78547625347446	541.540099756582	91.05437571620477	83.14795853478789	9.882028039152297	31.50521559614134	9	2	5	1	4	0.16900988944202028	0.32667792103109594	0.3446115517712268	0.15970063775565202	
77700000	-2864.576556890247	-2722.2766880279196	-142.29986886232726	-2722.2766880279196	79.89285121742653	3.7625263762253356	0.0013300148838229688	0.44002310285846535	0.001126430165760867	3.395351705407819E-7	0.46546838385816314	-120.269846792005	530.2849672701566	62.86252614899525	25.722019129073196	17.899550529332156	18.83662950164029	10	1	2	2	6	0.19151389945338315	0.34020836357766376	0.32035852604120046	0.14791921092774776	
77800000	-2849.5513857136275	-2708.7210284579483	-140.8303572556793	-2708.7210284579483	68.29204467005403	4.2105452093056215	0.0013383102923005185	0.4436005254554891	0.001358249798313587	4.003662052160211E-7	0.46368341286898357	-116.01237357885601	577.6892719109791	443.97434980886624	49.39900353127944	29.563754680896427	4.499095887939208	8	1	1	8	3	0.17276604221394595	0.30851053084724905	0.3613977859650357	0.15732564097376456	
77900000	-2844.659504076599	-2707.6796239180067	-136.97988015859235	-2707.6796239180067	81.35551526978034	3.5665621233001454	0.0013582822415250844	0.6501675502330821	0.0010675330178919287	3.6612741456809817E-7	0.5239063990066231	-112.92692303920046	569.5739985147274	20.7867279010982	4.750522991937748	23.32650220472246	19.716184828323488	10	1	3	1	6	0.16572197627637417	0.31068756233524353	0.3565144653411936	0.167075996047184	
78000000	-2838.9392995312537	-2715.4744963249605	-123.4648032062932	-2715.4744963249605	40.31746558955775	3.8728619571148566	0.002677057929481676	0.48569151958862117	0.002533598990123801	1.4805022983071891E-6	0.4717184647776929	-104.33756969384524	94.44771541699323	210.65197669311829	15.525495838628041	4.225365708019071	3.3242693381810113	4	8	4	4	1	0.1767570203241669	0.3387551319463363	0.3443351018889747	0.1401527458405174	
78100000	-2856.657433753539	-2718.4869813707433	-138.1704523827955	-2718.4869813707433	56.61243771921943	3.6172091664080903	0.0016944216249445984	0.5434676415147699	0.0016196044867255882	9.37271606396155E-7	0.6001634919751165	-117.80953423686847	280.04840143403595	20.530145913846173	26.097745850608224	22.45389330079009	5.293659961506866	12	1	2	4	2	0.15913445788151812	0.32659520289538263	0.3304668395660947	0.18380349965699985	
78200000	-2862.363512839322	-2718.211331264075	-144.15218157524703	-2718.211331264075	60.109845492247835	3.794576901222277	0.001908849406765842	0.45810532494389317	0.0018009369733038658	5.311958888149371E-7	0.4317448684449311	-119.99931018357296	1139.894998562413	16.303687004139007	38.40521024384294	20.287123175826913	14.554836787234525	10	1	4	4	2	0.17700104761986538	0.28517442729908	0.35886539261425476	0.1789591324667952	
78300000	-2867.0767911285866	-2717.0107246147268	-150.06606651386005	-2717.0107246147268	76.81570336560227	4.358883026354401	0.0014987938413457934	0.3707850870648257	0.0011856511299932022	3.226435991700709E-7	0.43409113044424885	-122.51995820646212	414.16732316489674	173.53672064742605	270.23901630451684	172.00674672564213	20.450529548679675	5	2	3	4	7	0.15786070632503663	0.3379327907750022	0.34501392441087236	0.15919257848908414	
78400000	-2881.673445200521	-2729.6888860376157	-151.98455916290547	-2729.6888860376157	70.85493343749228	3.6644920757746178	0.0017427678305699636	0.4014689787945967	0.0016183539279374544	2.9151978427109503E-7	0.33142469150062936	-126.24382610739228	333.3637188372934	102.12776936066845	26.477875732286375	74.16292806210343	132.5729777565872	12	4	2	2	1	0.18139203134100537	0.31134972270782146	0.3064714143676024	0.20078683158356622	
78500000	-2853.8768028013505	-2716.898752568664	-136.97805023268663	-2716.898752568664	64.44270939091666	3.044662729858797	0.0014223157861416576	0.3708006835588386	0.0015657222564471128	3.030301834368927E-7	0.3542069494063689	-109.61473828214356	210.4533002551556	692.1938628251106	288.3942873442432	4.23169095999861	12.123463588076431	3	2	7	3	6	0.17842807681833686	0.32091992821803345	0.3275385842313867	0.17311341073223838	
78600000	-2867.37258438336	-2721.8789597439495	-145.49362463941023	-2721.8789597439495	69.69356159919154	3.583169929911478	0.0014126585728487155	0.5999720918889302	0.0013036279678200243	3.6081333299808944E-7	0.4678780140743836	-123.77848554000153	1060.7530473910701	126.64115562038899	11.98577788571685	6.486427734819701	2.556815892442835	9	5	4	1	2	0.1521096448364984	0.3491324639762028	0.32144751217277656	0.17731037901451752	
78700000	-2871.7672871279915	-2721.9048787069805	-149.8624084210109	-2721.9048787069805	82.40960136094228	3.925436086047264	0.0010513668697472785	0.42951795418174643	0.0010259458506313853	2.0313208515409635E-7	0.43392782058232043	-118.37607405486865	1024.962408414788	2353.825983616955	894.9723758310414	28.05703529541867	2.0006031346869575	5	1	4	9	2	0.14855896067461172	0.3590652995949519	0.3371459977413833	0.15522974198904835	
78800000	-2866.2644075773487	-2714.9565324459263	-151.30787513142235	-2714.9565324459263	99.42486720335103	4.332673128754334	0.0011287363752060342	0.5037965137716807	0.0010492205248370395	3.112604782542073E-7	0.5470989581937216	-125.0864771904666	710.1957826314631	467.2665163282721	66.07669360391037	46.07893644788845	3.928469546057593	1	8	7	3	2	0.17977497984406363	0.2760595313925103	0.37600234293388723	0.16816314582953418	
78900000	-2842.5234706408087	-2707.845814924182	-134.6776557166267	-2707.845814924182	54.16140740453512	3.8576679597004904	0.0019479135707051612	0.6171654892157119	0.0018798426889911858	8.224760075666413E-7	0.4857616586111817	-112.50818243280274	192.4675165965208	189.43369849073713	35.87064903121191	11.677421369491983	15.002402219296854	5	6	4	1	5	0.14580640039471685	0.3318614254292634	0.34277713681421035	0.1795550373618047	
79000000	-2881.369857164171	-2718.473636170894	-162.89622099327707	-2718.473636170894	148.62058269832954	3.854577653300442	0.0010230119145558472	0.51476537746887	7.645456159220262E-4	1.8042664078375413E-7	0.530239662879345	-133.8402279445257	531.2565883506103	1097.38739245306	115.00317621789667	58.56860997787567	45.592680585163954	3	7	4	6	1	0.1745976823163741	0.3269176567408316	0.3209133553209643	0.17757130562182544	
79100000	-2863.1976466248107	-2719.3752667681683	-143.82237985664221	-2719.3752667681683	70.19004147121403	4.268082621828961	0.0013375065231611238	0.45679254804783487	0.0013510747985440931	3.011767617659726E-7	0.4299643776095686	-119.51144630846738	510.10228787699293	346.7796388154208	12.447403521579002	20.74807633483466	18.752047326876106	10	3	2	4	2	0.15091202425734884	0.32520508098998663	0.3391864662496774	0.1846964285029827	
79200000	-2843.086320968299	-2710.2455111068407	-132.84080986145827	-2710.2455111068407	50.50057595799899	4.273372763049026	0.002076693241829212	0.4933212257535809	0.001738892536619675	8.752982708467708E-7	0.48685231452560734	-106.16938820723443	216.64533340953827	373.0735538154746	550.3313261928408	13.207283148417849	7.86245921384663	1	2	6	2	10	0.1866179697499048	0.3039421717505764	0.3563437830399245	0.15309607545958975	
79300000	-2851.4137270801566	-2718.7675720040284	-132.6461550761282	-2718.7675720040284	48.58741187235935	3.8568194044807322	0.0018249454158271962	0.43238918900212214	0.002029869875464168	9.78772534113531E-7	0.495915001438488	-112.13337274636102	281.50878093713635	19.108080548638007	37.24228330297075	14.844028546204417	9.137980586961977	12	4	2	2	1	0.15375758569207382	0.33749804008188644	0.3251617404076816	0.18358263381835363	
79400000	-2846.3863871157723	-2710.8527611639056	-135.53362595186655	-2710.8527611639056	76.32478903869269	3.537001587652783	0.0012847328091880816	0.4376156257460207	0.0011069569464009451	3.4413622709451E-7	0.4795100354730624	-115.70104103353049	656.7003743924315	30.364496084679292	22.85058640675608	4.4194343245436665	4.356675052208218	11	1	5	2	2	0.1572538421975807	0.33784403995270545	0.3570284071846052	0.14787371066510405	
79500000	-2843.898222144275	-2713.65243573748	-130.2457864067951	-2713.65243573748	42.27863691480846	3.9616899095115783	0.002765290961537067	0.7401338303231478	0.002079742487181298	3.6289873586224646E-6	0.7771316625300185	-104.32867759860154	251.7114370404038	666.6486715986708	53.102751126555646	15.839310777222831	9.10111163689119	2	8	1	3	7	0.15036675096548335	0.3308669285237057	0.35253361512256454	0.16623270538824186	
79600000	-2858.8491066321444	-2715.659694378434	-143.1894122537104	-2715.659694378434	61.53444873355172	3.4498753774503337	0.0015164876512950452	0.29621752981993993	0.0015318701376718102	2.3464012552551718E-7	0.32371209431819276	-119.70785862448994	896.5267719438918	315.58876144685786	23.035072300834877	15.662734657415022	13.529198947837285	6	7	1	3	4	0.1664235124528571	0.30250452278294493	0.3603961659776066	0.17067579878658687	
79700000	-2874.201120593988	-2713.9033811109302	-160.29773948305765	-2713.9033811109302	108.54350556921841	3.55962032953517	0.0010589844463465502	0.5502171591158943	9.404978369193687E-4	4.0952658233601917E-7	0.615272004527523	-131.29933205125383	741.8251355996225	287.78131025384005	107.30438509285995	204.88736032199088	38.935716648589775	9	1	3	3	5	0.19706062136434888	0.32777632991058153	0.30088845697231403	0.17427459175275117	
79800000	-2872.874102920782	-2722.425683871828	-150.44841904895432	-2722.425683871828	75.99910363115364	3.1193186822509147	0.0010928992723576768	0.32397552210363106	0.0011049482831749446	1.5065660208068583E-7	0.3567928449771398	-126.0784907154911	392.5148493222023	385.0216294314359	29.673393777094923	19.87640211939298	41.53726098103083	6	4	2	2	7	0.1633081944037673	0.3269797602868277	0.3284047432452667	0.1813073020641339	
79900000	-2872.4202811218524	-2716.280388377909	-156.1398927439437	-2716.280388377909	93.45742850110507	3.366282427829926	0.0011035507551711563	0.6926525124342349	9.691063114428252E-4	2.4874642248179524E-7	0.5334678323035537	-124.04448886307675	566.9757498708484	760.1654533900116	881.5195925710475	235.78293690825865	22.339306428765703	3	3	3	4	8	0.20324418651880335	0.30431916868883163	0.3240154103909474	0.1684212344014131	
80000000	-2860.546279436622	-2715.0308278390444	-145.51545159757782	-2715.0308278390444	51.43875813686492	4.100742460015263	0.0022014612664914995	0.4026804575610866	0.0022357966370734634	9.183818074930112E-7	0.45000234552156015	-117.32390938113156	374.75325981419587	430.74840718815835	344.6843122758499	53.76383103625083	77.35267400814725	7	1	2	10	1	0.16077400701148645	0.3215932887372856	0.34340400630573764	0.1742286979454858	
80100000	-2844.8665526344107	-2713.497908743358	-131.3686438910527	-2713.497908743358	47.92599863548869	4.028456588159952	0.001790869101547986	0.39537938161868563	0.0019235653175714413	5.781431362676419E-7	0.4054091487132088	-103.99813976321748	166.69816688993677	731.7088123752274	369.30330006171977	11.00220725457557	5.029206244057994	3	7	1	8	2	0.17519068753701994	0.30595977806925023	0.3576015605128433	0.16124797388088202	
80200000	-2852.9370362637255	-2716.995478398698	-135.94155786502722	-2716.995478398698	54.804237781730606	4.1463522684460585	0.0016759319928863095	0.5906950259152155	0.0014903950267875967	8.128802077732942E-7	0.5786996237428498	-105.04379502358394	595.0144243680078	512.5444724406128	1157.7605835335244	53.468095694530646	5.176290468641897	5	2	2	2	10	0.18438010037727104	0.3193708105256603	0.33217325114498986	0.16407583795207442	
80300000	-2848.7570880967605	-2729.2130615627284	-119.5440265340321	-2729.2130615627284	38.152417885573165	4.24166699102932	0.0021584259822208	0.40673515684564954	0.002310157192119743	1.0006306493356428E-6	0.43948909543390297	-96.65434278404305	403.78193551904076	307.99627605353265	65.00304219972003	3.5106166617560124	6.1070778215427275	1	8	2	4	6	0.19891459830757402	0.28073949672461407	0.3549262453944793	0.16541965957332805	
80400000	-2849.7816682887997	-2713.3103506440134	-136.47131764478624	-2713.3103506440134	72.9196218569114	3.929383904495336	0.0012702294954185865	0.46653461272456437	0.0012225113769790135	5.243108495151913E-7	0.5363074979590393	-111.429551089799	472.92446453578896	570.3907113975063	18.203642196021523	14.739150466063064	24.38177328410985	4	4	4	3	6	0.15959397174817522	0.3288748264153316	0.3448808768360109	0.16665032500047786	
80500000	-2844.1527453974113	-2710.3678861789563	-133.784859218455	-2710.3678861789563	43.387530787509256	3.8453137118413663	0.0022577729145080517	0.4651282711167481	0.0023553315956830368	1.0948920007989504E-6	0.46372525934139086	-107.46291277313072	440.2250445427387	670.9239183067706	207.95714337947456	20.374949114180826	6.177937546055367	2	4	4	8	3	0.14963474795322834	0.31874450394601406	0.3428936402993887	0.18872710780136462	
80600000	-2863.425822605309	-2708.8438020004787	-154.5820206048303	-2708.8438020004787	89.98537198520269	3.4323598901016568	0.0010251000101979598	0.49010018544174344	0.001096680299555981	4.6621344642463815E-7	0.5731641694947419	-123.90512000959174	864.6790710635894	549.4206448703694	457.60440908585326	266.65990575045964	19.643137219330736	4	6	1	2	8	0.16736864767602588	0.33346391421090815	0.33224201589029506	0.16692542222276668	
80700000	-2854.1284626088764	-2719.4015784381627	-134.72688417071365	-2719.4015784381627	71.23058536487969	3.5968782379717794	0.0011964738971765706	0.3779602872296473	0.0011535729790676105	1.904827741277925E-7	0.3605113745468396	-112.58854241558176	1009.1222442251809	44.36837592214588	24.223337844626162	18.03777562019587	8.114816847934547	10	1	4	1	5	0.1882270013609643	0.32717546783631757	0.3235181112265243	0.16107941957618968	
80800000	-2850.0534537260146	-2714.3931627168386	-135.66029100917618	-2714.3931627168386	55.49958290263761	3.7402028191726084	0.001998536633551367	0.5483967650428654	0.0018545819181765434	1.2346695016626316E-6	0.6081634296137121	-112.86117459650484	553.288568940051	426.45663746949754	47.865936645838666	5.9259752275806346	0.860220867827911	1	6	9	4	1	0.17793633414621499	0.298542442673825	0.358609382707584	0.16491184047237184	
80900000	-2855.4614751668073	-2720.2118146852094	-135.24966048159777	-2720.2118146852094	60.51759210640812	3.893834103395872	0.0015624209920128461	0.34392554278455084	0.0016483338569603873	3.941952271980707E-7	0.37343748778182867	-117.23446179367625	376.88617156098337	45.47188074656904	12.906768871371513	7.407622420442952	1.3676550658193762	11	6	1	2	1	0.1800130251299244	0.3303848901300889	0.33060857626975876	0.15899350847022384	
81000000	-2867.539836079439	-2712.6414336337652	-154.89840244567355	-2712.6414336337652	83.15619513263812	3.7581016230752375	0.0012912029134656113	0.3947673705499979	0.0013378908050323734	3.558583097234891E-7	0.41588137606346326	-126.17967443642351	709.4589947327868	1059.739959194822	63.74586556441369	34.975541780498965	71.6147755009203	7	4	3	2	5	0.16764547743280525	0.33356724710839025	0.32144336877392493	0.1773439066848756	
81100000	-2868.9545190819144	-2714.274708410864	-154.6798106710503	-2714.274708410864	84.26239596484021	4.494199360989562	0.0015460437544290372	0.5147519926625189	0.0013942942920824577	3.8326020912669466E-7	0.4480159088820902	-126.46793003698602	195.00796982938635	528.0409430407382	179.38718523703722	35.6564429256971	69.88811234056911	4	3	6	3	5	0.1693162902292146	0.3403494761729141	0.33708058375912725	0.15325364983874007	
81200000	-2856.2841177342325	-2716.62886161559	-139.6552561186426	-2716.62886161559	55.71735180961409	4.107004693326948	0.001355183024317069	0.631542241960442	0.001576351915771176	1.0043947386031487E-6	0.6932726263003138	-113.40157103732004	301.4203415242835	438.5762927927426	149.6856712051148	37.36154331634819	13.739094545974233	2	8	1	4	6	0.1566801180670709	0.33374845514453066	0.35457621048592053	0.1549952163024739	
81300000	-2861.1680302802692	-2715.1327571728784	-146.03527310739068	-2715.1327571728784	53.65029755628372	3.2633674004951185	0.0016834038599444104	0.613737941767365	0.001806715614749117	1.010927756431495E-6	0.6408409232864064	-120.4401124943913	695.8570237525174	489.8045325981036	69.22242558837172	21.761485636783352	9.946162417282947	3	6	6	5	1	0.18052851216560553	0.31280348615395676	0.334235496635595	0.17243250504483879	
81400000	-2864.6195152033742	-2721.788339931345	-142.83117527202916	-2721.788339931345	65.46815216681263	3.839746448940247	0.0012351870857557103	0.5261339988220191	0.0013994462989843596	4.841539334120573E-7	0.5331353383559146	-117.3155451430051	405.472676010383	394.22855736352096	60.06885018327184	41.228402970599426	26.236937340089764	2	8	1	2	8	0.14039093231459682	0.3838334505461963	0.3005515400753809	0.17522407706382206	
81500000	-2851.93995763429	-2711.83231338374	-140.10764425055018	-2711.83231338374	57.75204868411367	4.419463851270878	0.001961163682322048	0.5665673964699692	0.0017815317644033638	1.211054866199748E-6	0.5819938169572352	-114.47147830846578	888.7826452025887	705.3414263172438	16.373472377486596	15.786926842972782	9.114630080963511	1	9	2	6	3	0.1445419545574939	0.34004293580388023	0.33248384212322435	0.18293126751539748	
81600000	-2867.6806481141657	-2719.6435782362914	-148.0370698778744	-2719.6435782362914	81.19945865092544	3.3951769209938334	0.001285914073958481	0.44655872058912666	0.0013190531837095154	3.763952843827887E-7	0.45498474720485915	-121.81055559837067	601.1125497587004	151.53820192787853	201.8800926074754	17.347561657264215	30.17478558041725	9	1	4	4	3	0.18259484386980562	0.3003480958492085	0.3606496280982135	0.15640743218276842	
81700000	-2855.1169882019735	-2709.826981429353	-145.2900067726204	-2709.826981429353	83.39706923495928	3.255073167258632	0.0015029242311679861	0.5894134007152857	0.0012508413419284315	7.736463381661628E-7	0.6175583266132667	-117.74392136045323	360.31498461071425	407.4609567447557	196.08841028421313	128.81817115178356	8.318537385399988	9	2	1	1	8	0.1594870672754126	0.32576109314083346	0.3356820114639258	0.17906982811982416	
81800000	-2863.2604178163024	-2712.523562573792	-150.7368552425107	-2712.523562573792	81.7936832311131	3.468645256974842	0.0011892266022205614	0.5566742903731813	0.001122534047276666	3.5724644417987795E-7	0.4961520125721515	-122.12190286458639	387.46741389628727	903.6209704336009	103.98214888700814	96.29294636804833	5.072228638977915	4	5	1	6	5	0.1615201487422069	0.3376637559832932	0.3384266107508388	0.16238948452365715	
81900000	-2843.7177307466013	-2708.2300913103386	-135.48763943626253	-2708.2300913103386	60.521818410944086	3.6741058678070315	0.0014355332984215185	0.40516527913884764	0.0015888158225716485	4.236036882498375E-7	0.42457192575810354	-113.20635890325215	276.66668613682185	81.69748725895761	119.53917381272508	10.080091269491525	9.266375644875398	9	1	2	2	7	0.1721838411574407	0.32371777350597997	0.31983748884289465	0.1842608964936808	
82000000	-2858.359686519516	-2711.2292537674157	-147.13043275210018	-2711.2292537674157	59.33425960208668	3.7170163926470607	0.0016260586267359328	0.38495587697740036	0.001653757433672411	3.506248223851676E-7	0.3654425487483445	-121.62554276100698	400.9003341902682	44.42138953414757	63.280082522212396	49.81011979856984	131.08598555532637	10	1	6	2	2	0.1628530587081989	0.34476181133162137	0.33122082553944515	0.16116430442073074	
82100000	-2848.738399373264	-2717.5648156402044	-131.1735837330599	-2717.5648156402044	43.33015873783696	3.927466229145364	0.0020780758133709053	0.381338218727341	0.002144957274538909	8.087075602663732E-7	0.4082177266588464	-107.04197526290947	548.4729969055776	650.2413671750448	136.92307022895884	6.434927460864827	0.3133778042071358	2	5	4	8	2	0.17946645394263547	0.3206011444941488	0.33833749493001614	0.1615949066331958	
82200000	-2849.8717444031413	-2710.371243571998	-139.5005008311432	-2710.371243571998	43.77157476961681	3.5942127676006335	0.002421818882330983	0.7020879373479189	0.0023025309462285904	3.165935084311755E-6	0.7596855395636853	-110.99686605324239	2005.0696432427956	384.56011267550207	94.94332361683757	48.733323579631254	8.391091133419053	2	9	1	3	6	0.16336831368182334	0.3325719770985354	0.3246656387799219	0.17939407043971548	
82300000	-2874.1972431539148	-2715.7902174788046	-158.40702567511002	-2715.7902174788046	107.06328328122198	3.4021900545357515	0.0011382334926641475	0.439125442355776	8.793596398065079E-4	2.2152117100168838E-7	0.47838258828827	-125.1584792705617	636.7827518790328	926.0792785034499	1610.685831991791	318.76314532444405	48.42107867528191	1	3	3	3	11	0.19198948946780636	0.32208181328224933	0.314511398978273	0.1714172982716674	
82400000	-2866.7070315903993	-2708.6037729732307	-158.1032586171687	-2708.6037729732307	97.238096640389	4.606180806801369	0.0010462939489785433	0.5243525604457647	9.215073700040136E-4	2.1159852614348192E-7	0.4617667788172195	-127.64397127259734	156.7176422841721	749.1611625466667	481.30335403041926	53.33767441732747	29.415902632279035	1	7	2	3	8	0.1660118884080558	0.34095881705469644	0.32517006982377067	0.16785922471347317	
82500000	-2867.771046728317	-2713.9162868879885	-153.8547598403285	-2713.9162868879885	120.08767801635626	4.118913509464298	0.0010993025647698465	0.6323898248635519	8.466509967267209E-4	1.8034955135053713E-7	0.4990489415775706	-124.78698528824245	352.3788623279641	933.0446506878799	310.81790935430575	15.507784940755519	19.721285316936857	1	10	1	5	4	0.15901976112806845	0.3355499313005489	0.3432694585043458	0.16216084906703307	
82600000	-2845.0303143693004	-2709.4519307678283	-135.578383601472	-2709.4519307678283	50.81398184746286	3.600460919209758	0.0015739367693523836	0.4446484305670274	0.0017712288308083675	6.818031846526377E-7	0.5058232613435736	-114.20434193740573	325.46944752230866	82.05967117593788	40.05907873785184	23.13382074872974	8.052900041342477	9	3	4	4	1	0.1459729186209229	0.33952227888899517	0.3362137060611469	0.17829109642893112	
82700000	-2873.9564810888987	-2722.2170437569016	-151.73943733199707	-2722.2170437569016	73.17470534550874	4.5561772809243415	0.0015696936385806723	0.6130089355336747	0.001340420828417834	9.58933853417955E-7	0.6856241754180111	-120.68069472642873	551.8679936760345	872.2226084740415	751.5045860282285	53.444757347972796	40.85557983526536	3	1	4	6	7	0.16436535631530183	0.31218373350089573	0.3511228508229359	0.17232805936086262	
82800000	-2840.0622974418593	-2713.5877616983153	-126.47453574354412	-2713.5877616983153	46.7858497263654	4.134382121249953	0.0018298158271751867	0.47387446130429073	0.0021474289301718673	1.1467308003699532E-6	0.5142108252577072	-105.78479325246076	421.8342363790771	62.3517405669733	23.306969636615314	15.878822626247759	2.817969604015873	10	1	1	8	1	0.16008936883974248	0.3370108046292637	0.3285591895568145	0.17434063697417537	
82900000	-2866.5015543887694	-2722.7624388253707	-143.73911556339868	-2722.7624388253707	58.568115622552796	3.4652221143779784	0.001544128792633299	0.4309741881506738	0.0017874734237381521	6.304749849749201E-7	0.4780035173159369	-115.41088524030054	924.7688899682712	467.88444115437545	497.52023564032237	28.86568513141021	14.943714918073733	4	3	4	1	9	0.16252878521499836	0.3172049002616539	0.34890011184035746	0.17136620268298633	
83000000	-2874.4763396315984	-2720.00242718468	-154.47391244691838	-2720.00242718468	88.10996829052937	3.354738853418954	0.0010847417322709088	0.36240383616411515	0.00113215000230043	1.5367527555015856E-7	0.3569532331612567	-126.38721682982867	994.3643806880903	703.3676989008052	324.78905159843106	45.591749145531736	13.997714727133319	5	5	2	5	4	0.17634937754275729	0.31327714790163425	0.3534057444844864	0.1569677300711181	
83100000	-2856.4873274034953	-2719.1518024542584	-137.33552494923688	-2719.1518024542584	54.37736607197372	3.245622291851572	0.0019621644577514624	0.6063122582651094	0.002095091447018674	1.8298849014721942E-6	0.6660483941269376	-113.43813352716103	372.7004179700114	55.094391725179726	73.8828031642029	23.670090619205645	33.73574967819653	6	3	4	7	1	0.1588017740286035	0.3423590178452957	0.32614985340502733	0.17268935472106955	
83200000	-2851.7868400853504	-2713.6306530308216	-138.15618705452857	-2713.6306530308216	55.338644255026466	4.531912610546572	0.0016613539341592497	0.4370138214261719	0.001805249721765078	6.321287249888604E-7	0.44763766625299034	-113.54536582804177	197.93632071712125	424.789457103584	56.68902104412553	39.4152978859569	5.431747303389391	2	9	3	4	3	0.17025508737724165	0.3499300556372258	0.32447374574071686	0.15534111124481165	
83300000	-2867.658583801612	-2719.4662694531025	-148.19231434850974	-2719.4662694531025	59.89975206166402	3.9977822744797753	0.0016178489668416047	0.3361455905531906	0.0015851439818644563	2.744803767363722E-7	0.3356805468076491	-120.67798455027469	847.6751357342048	338.8595698627646	306.4896417109895	64.85758305827162	11.538600921197329	7	1	2	8	3	0.15794185751253353	0.31834871304401974	0.3750937007457968	0.14861572869764578	
83400000	-2858.0467327585498	-2705.1383023863823	-152.9084303721674	-2705.1383023863823	72.06235534220295	3.511009018872102	0.0012835534700629588	0.4163589412792836	0.0013928249537187606	4.985238495556627E-7	0.5508494116314816	-122.83141321769901	370.0073051948631	381.06071363843637	1011.4366316056359	64.44306797657711	45.72591360600808	3	4	2	10	2	0.17052145053975415	0.3244671285143061	0.34396646014685145	0.16104496079908415	
83500000	-2847.661090768793	-2712.3726470467764	-135.28844372201695	-2712.3726470467764	59.82767773376986	3.908576490921538	0.001717185280643079	0.4171358131899313	0.0015127137164297783	6.004897401865707E-7	0.46504693616896847	-111.1979614609926	255.26302216924375	503.4007662228396	83.45762848709418	7.113629816869494	9.09788580667191	4	5	2	5	5	0.17227358480038954	0.31961709242816255	0.33535037305575344	0.17275894971569028	
83600000	-2837.790003927516	-2711.7245008940044	-126.06550303351159	-2711.7245008940044	47.39982100124924	4.412911915149753	0.0020167665695137466	0.5880006436718876	0.00198419965164211	8.981246850602353E-7	0.47438492348235123	-103.23287840491238	167.5654059660926	374.3756825710221	16.907894506325967	11.41392542645153	9.036500524234745	1	9	3	5	3	0.17017890930000423	0.284335442316357	0.36403032729844276	0.18145532108519197	
83700000	-2850.975432737118	-2716.4683324965613	-134.50710024055658	-2716.4683324965613	51.03031078601946	3.5281451228714276	0.0019347082248618397	0.3679119283514525	0.0020692554674777482	6.308803275726544E-7	0.4005917125597614	-110.78813161290549	95.02496967760052	209.1319269744056	260.45708581206276	8.246378826309812	12.625728292253052	2	2	9	1	7	0.15897601393357125	0.3219739723279671	0.33869107753196803	0.1803589362064895	
83800000	-2861.4800301059045	-2712.9353418566607	-148.54468824924385	-2712.9353418566607	91.45378362429467	3.316361041764663	0.0010862261355545427	0.5718906952386914	0.0011364163345802905	2.871352661643031E-7	0.4587277555409573	-121.35602410389679	1197.6453616464692	157.07533473481993	145.23811300900763	27.236937822803043	32.04945005449149	8	2	1	4	6	0.16105640286897052	0.3398619986274003	0.2921456475558468	0.2069359509477782	
83900000	-2868.855222293261	-2720.099836487879	-148.75538580538165	-2720.099836487879	72.43097623614217	4.10259278048321	0.0015601529460035086	0.5819472949366319	0.0013876247590093906	4.562811112755588E-7	0.49578281186496054	-124.85456134739373	499.70584556637345	102.10624584673346	64.83516223109	39.32608715961746	0.6194037566739968	8	4	2	6	1	0.1716623874740666	0.3265574269905029	0.30088038994598704	0.20089979558943932	
84000000	-2855.6599347204774	-2712.632505687049	-143.02742903342806	-2712.632505687049	56.88615765923114	3.4826210508635063	0.0016897143814208412	0.6232047583639114	0.0015035842466717003	8.102050712806239E-7	0.5551917956498036	-111.74420068693587	532.664344789484	373.08776887934937	1006.0729107232099	124.64956205747336	7.828732120349362	1	3	3	6	8	0.17782479955935418	0.3185896214278224	0.3228786128994836	0.1807069661133356	
84100000	-2861.1911329477593	-2716.0240055767686	-145.1671273709908	-2716.0240055767686	59.908029159857506	4.191313509984814	0.0014943692779695406	0.43540342138574684	0.0014769588033260034	3.378709902494742E-7	0.40231560909692105	-119.45434101712958	298.02695984044965	140.47602219900824	281.9258308452767	46.191201754158406	9.492853596419003	2	2	5	9	3	0.16355333623511853	0.3480656106959642	0.31389918120454785	0.1744818718643651	
84200000	-2867.6192068107607	-2720.3032102885177	-147.31599652224287	-2720.3032102885177	75.48040137223586	4.133926517276457	0.001099766347308785	0.5024072796708614	0.001255857611005663	4.2602114371657676E-7	0.5414568933326227	-119.4456369588377	473.7298461749965	327.47805071979803	710.3151622404267	20.009890463198424	0.6427874237184571	5	3	2	10	1	0.17994617113527814	0.31352746735977743	0.30848582271613467	0.19804053878880543	
84300000	-2849.921735182617	-2714.6048432253765	-135.31689195724059	-2714.6048432253765	64.67373393230217	4.067246213429395	0.0018447891204107479	0.5723349618528352	0.0017433704347223648	9.375520353164887E-7	0.5056728199942444	-112.61525060920704	85.18899572979323	248.5265231768709	32.04922230790922	19.358654109704265	13.897985782728028	2	9	6	1	3	0.18877682413269695	0.2831553703626895	0.3564436083533943	0.17162419715121507	
84400000	-2862.4921082776555	-2711.758769708472	-150.7333385691835	-2711.758769708472	79.57181614259369	4.008839837193262	0.0015442465280782155	0.4949968511712284	0.0016222713416255904	6.305313800100778E-7	0.5219731529098045	-122.98417909808083	496.36164732319224	677.5163324829665	17.996100095214842	49.41943436208697	33.49512265806472	7	2	2	5	5	0.17009566974370374	0.2966600681337131	0.35180837760649586	0.1814358845160831	
84500000	-2858.837980711288	-2720.6362948186284	-138.20168589265953	-2720.6362948186284	51.33438977517117	3.5657691534712233	0.0019649621162358384	0.19713578188566824	0.0019354695055693145	1.893997524009948E-7	0.22202699306573304	-115.71736842659467	230.2563379597731	84.71386039516322	108.9458422431488	69.01088216947382	6.184047275245123	7	2	2	8	2	0.17060571844568947	0.32965268468450465	0.3228063460530439	0.17693525081675773	
84600000	-2829.6230955456226	-2708.080581332805	-121.54251421281722	-2708.080581332805	41.41618425356833	4.383333491462428	0.002333281089630091	0.43748010227205664	0.002217163620676852	1.1925143502868513E-6	0.47495896251649145	-102.5043852685486	217.46308036508051	82.5146409277571	2.9845257553561257	5.548057844443705	9.22566767265551	10	2	2	3	4	0.16478855806543258	0.32679585856637156	0.35119876612499523	0.1572168172431963	
84700000	-2866.0248893735	-2716.703677705308	-149.32121166819192	-2716.703677705308	81.20990904303683	3.5298190176018083	0.0012884001775064278	0.3858451184848422	0.0012204470898790883	2.711084050138267E-7	0.4333277053779961	-120.8592438602039	792.686392850564	620.7126421587858	470.8685738374215	23.69257865676394	26.359505194036213	4	6	1	8	2	0.17707456455018883	0.30520395406229534	0.32969936356150914	0.18802211782600245	
84800000	-2856.6831419292785	-2719.142807504896	-137.54033442438254	-2719.142807504896	42.61648229459937	4.242771813700781	0.0023711580847892454	0.32777772716700515	0.002256478295843147	7.032687754713377E-7	0.38376832745061895	-115.0084882466792	182.11714170770537	114.00254917037448	78.01398920617987	63.22243048535802	6.807585396124273	4	5	2	5	5	0.15638403216025648	0.3335672299038165	0.3375360025059609	0.17251273542996187	
84900000	-2857.587973780345	-2717.642608452262	-139.94536532808277	-2717.642608452262	51.11455824796177	3.9667516921266435	0.00255315978480017	0.6488205592732997	0.002285397273529724	2.3355590597770735E-6	0.6685258559215276	-117.28618288964971	150.69309619497866	150.56462480759598	80.15410962734387	34.20269770648979	0.526718200903859	8	3	8	1	1	0.14566577714704165	0.31397674249289903	0.37832112816201136	0.1620363521980438	
85000000	-2845.921202320726	-2725.738637260789	-120.18256505993718	-2725.738637260789	38.42607931444691	3.453891948835054	0.0021648167971315938	0.4845250536843591	0.002218995769263826	1.410735319401555E-6	0.5192144927235318	-97.53105943450483	222.34849150861882	424.47287874406055	41.58426891262246	6.503184547350497	6.729267878669548	4	4	4	6	3	0.17567060076793192	0.3264508576726508	0.3060136339979094	0.19186490756150384	
85100000	-2852.9422972206244	-2710.8185146739474	-142.12378254667692	-2710.8185146739474	67.50626789597965	3.560521430563175	0.0013144731233750715	0.5225035361783504	0.001351647148042576	3.081291683939708E-7	0.4085151499508078	-114.04220159028691	136.08830613638662	575.8660042436403	385.3292002849636	12.468265028115852	16.523230210959003	1	4	6	6	4	0.15924705307238096	0.3172920235079819	0.33411830828545186	0.1893426151341813	
85200000	-2862.476553183554	-2712.021813951139	-150.45473923241533	-2712.021813951139	82.41781208906562	4.115487943130223	0.001021334768065334	0.44741891658878846	0.0011347291148516177	2.30397741377317E-7	0.4767238524156167	-125.96729261650002	351.74980279233	546.7402478865467	40.92762530747021	20.58949357325324	10.6381564586838	7	5	3	4	2	0.17462414195824616	0.3143082449526469	0.3312393600565752	0.1798282530325278	
85300000	-2851.039286930352	-2710.259605998602	-140.77968093174954	-2710.259605998602	65.36400646335453	4.1256157774885285	0.0015389828036984623	0.3672748146648866	0.0015085662935141045	2.822367391370497E-7	0.3773797876929789	-117.64566451843145	498.316696888185	298.97956767722053	43.99131844867144	18.19663358428922	7.109552146189501	7	3	8	2	1	0.16159233558392141	0.3339289503265822	0.33555226172074204	0.1689264523687504	
85400000	-2857.8629798395723	-2717.086165953799	-140.7768138857731	-2717.086165953799	56.94230921143467	4.510739121545251	0.00164114855301666	0.600881180629914	0.0016323476651841553	7.314099136827451E-7	0.5306630839302128	-115.38520000733975	467.5733255290057	335.8532306196423	61.52239130803892	41.49567950981245	5.412692597993297	10	1	1	5	4	0.16190240801755867	0.33647988212937346	0.34360233482478586	0.15801537502827798	
85500000	-2835.778835874922	-2708.5103483363987	-127.26848753852356	-2708.5103483363987	43.10384471000398	3.92948404828532	0.002348605985814782	0.7607884182273021	0.002011720045696782	3.810105092942844E-6	0.8390024003096305	-103.80348530245955	337.8163268410005	517.4545866257611	7.075044972125011	7.817673357918293	6.476937423325251	2	9	4	2	4	0.1647765864921987	0.33043516397896716	0.32352036810045554	0.18126788142837477	
85600000	-2850.298937956942	-2708.6188465432815	-141.68009141366076	-2708.6188465432815	70.37904562333499	3.73899057436199	0.0011439075116534906	0.4506312385149477	0.001356676331931254	3.3885039458455564E-7	0.4439845478773183	-118.87889544540796	660.0633582217275	354.31728776770274	9.384087507997839	9.434266944174368	8.764488668632689	2	12	2	4	1	0.17493985825621577	0.3230152416815362	0.34353217630541505	0.15851272375682904	
85700000	-2848.3934564999186	-2711.4743910497127	-136.91906545020592	-2711.4743910497127	61.36804841133072	3.8087458416625495	0.0016963853802519138	0.5191439413821736	0.0016669168816057021	7.6509479742168E-7	0.5515788379548539	-115.81352378425456	336.7064550202687	20.82856836301465	37.40162890808854	13.60418552370362	10.137262511452255	10	2	3	3	3	0.1695133232588329	0.30889075881810985	0.3525429678886061	0.16905295003444726	
85800000	-2860.6161664527576	-2716.353298316425	-144.26286813633246	-2716.353298316425	70.54155264411588	4.469599476645264	0.0014025999628614076	0.6658390821121276	0.0013627692529031257	6.856267310723686E-7	0.5726285506304393	-114.58785139088185	329.7883338741348	618.4893242400603	801.461435001484	24.350631866121542	15.499589620589239	6	3	1	9	2	0.16424082603378953	0.37017224342176563	0.28837988180655527	0.17720704873788562	
85900000	-2856.3298723146245	-2713.85917335473	-142.47069895989432	-2713.85917335473	67.07870593353353	3.7383879740000907	0.0014736836949856668	0.40544069974160535	0.0014028815175807223	4.512238313214485E-7	0.44149128226425055	-118.34859984050668	807.840868229682	153.67945411519253	54.213010161761645	30.555333254577548	11.649611366004274	10	1	1	6	3	0.16848323345707658	0.33033217656791863	0.3128475168654903	0.18833707310951048	
86000000	-2878.065815411552	-2730.315626267518	-147.75018914403447	-2730.315626267518	88.8268844898721	3.1012958049708894	0.0014345807952224603	0.16853280111300506	0.0014148111425704166	7.007189486472571E-8	0.18292811358730146	-120.83712881358284	738.7436667460541	569.1386934948937	384.72414464883514	35.83522418038409	26.093351041042023	3	1	6	6	5	0.17040980140158332	0.35751705421437957	0.3101875389266994	0.16188560545733363	
86100000	-2836.7959211995944	-2708.689704357183	-128.10621684241147	-2708.689704357183	60.53623357580736	4.056303706578639	0.0015505881370516596	0.46505626257457894	0.0014880821625015603	5.159390759099203E-7	0.4657150744605327	-107.03181875801539	525.7522668759441	33.28518565755336	4.796776509609678	14.426806417118465	6.777024966204128	10	1	4	2	4	0.1726525783558146	0.3192629778596675	0.35593240998848175	0.15215203379603204	
86200000	-2851.3529598910754	-2710.358335395633	-140.99462449544274	-2710.358335395633	73.88675963795141	3.6267485688759504	0.0013192772230539074	0.526843076618851	0.0011012757985206765	4.586398663089579E-7	0.5526146206937802	-113.98831217287847	413.1458012695116	654.9406882961771	120.26637969610101	58.92950630886721	8.769115274610803	8	2	1	1	9	0.18285028833073055	0.3128358960137438	0.3519914768676363	0.15232233878788523	
86300000	-2865.298718001988	-2715.6577306825775	-149.64098731941084	-2715.6577306825775	114.51411968928379	4.454891324788862	0.0011683065191797654	0.5399962857658543	0.0011292469135269808	4.2995275841249923E-7	0.5642102172403233	-124.83215236227771	570.055289284468	94.7929844020243	26.126745757562595	34.90239061085404	51.27093617585701	9	3	2	1	6	0.15363122507191085	0.34849980530280034	0.3193699825952891	0.1784989870299956	
86400000	-2866.070512557912	-2717.6085923331616	-148.46192022475037	-2717.6085923331616	114.42905629111502	3.4211499301230575	0.0014453396436437207	0.4356553533367003	0.0013280218540577878	3.0058031480127446E-7	0.37462238598877085	-120.88076018009264	1023.8368577264465	374.3818337111665	209.43701092278374	19.8427685829511	32.4438144502941	4	5	1	1	10	0.17094786810347748	0.33156048832243723	0.34469027518738693	0.15280136838669428	
86500000	-2860.5193583984033	-2717.5218749364044	-142.9974834619987	-2717.5218749364044	60.75357479418243	3.507131592795009	0.0012056918918117534	0.43150929947008854	0.0012350425162531197	3.536446120875883E-7	0.47869305821648406	-108.34687379954197	171.85799619086512	658.8673041001653	1300.6215204844686	1230.0930767784766	10.066917658297761	4	2	4	1	10	0.17604620447891867	0.3049568920417169	0.37247818239105057	0.14651872108830977	
86600000	-2872.9289560801544	-2723.696008156894	-149.2329479232605	-2723.696008156894	72.35994596834739	3.9098726039009355	0.0011528497102792153	0.4351390393159838	0.0012452963297754423	3.9378543513470136E-7	0.5087528363702328	-122.91504240357095	982.4830766881606	331.94158609742345	115.73668389238438	46.60550891642983	4.074337478713666	5	6	1	7	2	0.1642331886495232	0.3197139782951837	0.35553098601813704	0.16052184703715186	
86700000	-2869.0363568615676	-2711.6023681079037	-157.43398875366407	-2711.6023681079037	122.06239925250121	4.0647254152674455	0.0010179693810312997	0.4718035486385484	8.211251650943837E-4	1.5094519733713174E-7	0.47171447168482117	-128.44978104757425	1265.140386390087	906.4590485038417	22.62274579834422	44.713954370265554	49.49260428428477	5	5	2	4	5	0.16488300718705626	0.34723625503359584	0.3164360757224951	0.17144466205684863	
86800000	-2852.1924492443122	-2717.6014554024673	-134.5909938418451	-2717.6014554024673	46.38487969483744	3.8320208833489096	0.0024349120871687497	0.6735756697849705	0.0021563719816987147	2.2949354502197147E-6	0.61406610113214	-105.74270686087362	307.2852258159524	308.7457640978014	375.3116139176791	183.39292047618918	8.780175718319597	7	1	2	1	10	0.15559609553895412	0.33029927197198156	0.36201858283521166	0.1520860496538486	
86900000	-2844.833273383284	-2719.8814957342092	-124.95177764907467	-2719.8814957342092	43.573403343132775	3.2099842171056348	0.002786057084514201	0.38723096401822943	0.0024411634869974013	1.1044167677138602E-6	0.4077501378978179	-101.86064545735331	122.6188854582913	315.92637162578774	112.9151973332037	16.92641348820982	8.883989612904806	3	7	1	3	7	0.14614144055205436	0.315808698689982	0.34871177074751813	0.18933809001044136	
87000000	-2848.4440318930997	-2720.8154221092045	-127.62860978389531	-2720.8154221092045	49.37870002996588	3.454520473471674	0.002526743577126933	0.5456287063065497	0.002037551181699556	1.0718497985425884E-6	0.4759572965361865	-105.67597920542862	399.6011857281046	323.45735885284796	42.443597311500284	5.145483007489837	2.7556761760859185	6	5	4	4	2	0.167905554487496	0.33509950845776976	0.3176096143113439	0.17938532274338606	
87100000	-2859.33412133791	-2709.0500885456604	-150.28403279224935	-2709.0500885456604	95.91776407241849	3.764003502412714	0.0012044764791246212	0.6076336447426428	0.0010267871728784272	3.9324274235146074E-7	0.5847057777995112	-126.6591949833126	336.76567725620697	340.374267430013	21.427147803966875	9.935087556338768	17.245711768093603	8	3	8	1	1	0.16677473584992336	0.32697281462873584	0.3343788512133762	0.1718735983079603	
87200000	-2851.6265064644394	-2712.8511183819064	-138.77538808253308	-2712.8511183819064	69.29990511718489	3.7525771589639882	0.0021084852239651283	0.5304453806595563	0.0013873085916389378	1.945376234935246E-6	0.7509196703524774	-109.93654682594376	213.16752846101105	586.0308370391596	808.0459811481194	12.000074390907054	13.981899629377041	4	2	4	7	4	0.16348467115233903	0.3262438293771893	0.3182657464802978	0.19200575299016948	
87300000	-2866.4579922480984	-2718.811136257075	-147.64685599102359	-2718.811136257075	69.3782183983811	3.022007355095942	0.0014220999139797298	0.4328394122182228	0.0014908486451635492	4.5258397249275385E-7	0.4512088878882392	-119.0109774940913	303.0241982682303	643.7217368177699	600.8514894498308	41.13844153481108	34.60273777465742	4	2	6	1	8	0.15947272102681925	0.31455200737693956	0.34846645315664565	0.1775088184395913	
87400000	-2843.071492783021	-2709.3626216409457	-133.70887114207514	-2709.3626216409457	65.894065843552	3.499519010396105	0.0015298225063570359	0.4601374100732377	0.0015189847359168701	5.745817549159338E-7	0.4757264050062165	-109.7037492466976	753.3478089104578	400.89730675047696	8.67979241642369	14.295802708146294	11.708641428009308	10	1	7	1	2	0.19236068473870804	0.3151522426222543	0.32781399725744736	0.16467307538158607	
87500000	-2872.714414576999	-2720.067113551447	-152.64730102555183	-2720.067113551447	83.25168338932583	4.12032080239333	0.0012534857503529566	0.6509668028780168	0.001164936572056871	4.1565429697552177E-7	0.5577083649932619	-127.05095313895656	730.4112451999395	202.95575908573568	80.2638580301534	26.029375898550395	17.563604758113414	8	6	3	2	2	0.1643998564362994	0.34282466979026305	0.34410359328584467	0.14867188048758867	
87600000	-2870.063387480137	-2719.4043793036244	-150.65900817651269	-2719.4043793036244	82.19912785293265	4.005787540250456	0.0019177325556579243	0.3260843898458362	0.0015677504125772219	2.7128147595436524E-7	0.2929687192317625	-121.29336501031273	908.024344196043	265.58530288224085	451.42745947860936	46.364738309281755	71.51699747707842	3	2	5	10	1	0.17731628235268312	0.31926674366575125	0.333569886457916	0.1698470875236455	
87700000	-2843.64348603546	-2714.758915272179	-128.8845707632807	-2714.758915272179	52.36656815179514	4.450800843167536	0.002034370879106547	0.43911454773108816	0.0021090032769838438	7.308643912464112E-7	0.4208920895905892	-108.39624192315915	336.8207585251759	74.47608360115969	51.00682842700642	4.1801555501192365	4.371156182778323	6	1	12	1	1	0.16404591437574556	0.3106643284401215	0.3655752840975642	0.1597144730865647	
87800000	-2848.079270738278	-2716.2251353808315	-131.85413535744644	-2716.2251353808315	46.516357861612974	3.1922933511953135	0.0020058960394498293	0.386117947520494	0.0021433302246761086	6.686154714422883E-7	0.40624977060891404	-110.67752475578223	91.93449318155747	197.55167994640036	111.40156053284745	11.676879958176151	3.7039672424050027	3	7	2	6	3	0.17966483289417082	0.3239863798720385	0.32494921699094403	0.17139957024284258	
87900000	-2858.6466740177393	-2711.6677814465525	-146.97889257118672	-2711.6677814465525	88.48621514365067	3.734288784490959	0.001337438517412905	0.4662918506303252	0.0012360391766770271	5.372338939840776E-7	0.5389180678715142	-122.022944892665	710.5512592748786	282.6491697300557	198.86563025424618	6.261093116994404	5.6303947847644045	10	3	1	3	4	0.1706266025363612	0.3635832168634439	0.3051529515601168	0.16063722904007396	
88000000	-2852.8965943774806	-2714.847198480792	-138.04939589668868	-2714.847198480792	49.14204448984176	3.527437177925052	0.002104469750199181	0.46507171069317577	0.0016821677116663782	8.601875264833274E-7	0.5431132256453393	-107.809147374098	262.70653938054323	318.7073509439067	1289.2423433536	45.70167687076947	4.912319059131861	2	7	1	4	7	0.1701383224362799	0.3514967431470507	0.33265275032900316	0.14571218408766212	
88100000	-2856.209357177964	-2711.7350057348553	-144.4743514431087	-2711.7350057348553	59.797246125603344	3.240389154888368	0.0019273224337522526	0.5571781156108419	0.0017150962551667997	5.452292715864179E-7	0.41263995619966165	-118.56255760857579	899.8579475496289	236.6088632334519	187.7375676734755	21.919521052233492	3.705937402174314	8	1	4	7	1	0.17388498898834437	0.3208818800106325	0.33086254871949533	0.1743705822815238	
88200000	-2851.6696986581646	-2713.4002033803313	-138.2694952778335	-2713.4002033803313	43.01520684954929	4.003918000561289	0.0022568282104512643	0.46063181078846344	0.0023577741868069956	1.1792863504302429E-6	0.49071609440051756	-109.01356176155679	140.33437296131837	375.90128018453885	924.6448463865572	53.614336101837374	18.516652994114114	2	2	4	6	7	0.1539775550450263	0.3204865640160296	0.34541787261654155	0.18011800832239855	
88300000	-2865.646565402023	-2714.2945139264993	-151.35205147552352	-2714.2945139264993	86.33154422677536	4.0908377391156465	0.0012560196745160979	0.38936777231296216	0.0011498722127698665	2.1357421209278288E-7	0.39975294452284305	-125.39721665696239	940.7426520243092	149.01728169132863	147.22533976831426	45.42208504712746	6.634125821658598	5	7	4	4	1	0.15080306462852605	0.35472921163594984	0.3326400699503721	0.16182765378514805	
88400000	-2849.7904589726827	-2719.5031170436523	-130.28734192903028	-2719.5031170436523	43.25201221517517	4.488777416576082	0.0024514684008543897	0.362153481910548	0.002468682735626137	7.901661623148806E-7	0.37986054191887986	-107.44795149256903	397.571957495632	333.2937482510926	34.338448517162746	18.764464555425256	4.499856008300196	8	3	1	6	3	0.16973496143027403	0.31144577182084343	0.3358281230141749	0.1829911437347036	
88500000	-2862.960037934579	-2714.7398687341106	-148.22016920046838	-2714.7398687341106	64.61703268128649	3.8642085472727756	0.001341194023169584	0.47329339416393246	0.0015433815666506172	5.376792031282692E-7	0.4990410332515271	-118.43499132671234	331.56019057919497	837.3050959671705	582.8955543011675	66.80407383319144	30.342995108540453	4	1	5	3	8	0.17798867702077298	0.30664293063630893	0.3486996080672178	0.16666878427569612	
88600000	-2851.5546941095718	-2717.1555639327357	-134.39913017683622	-2717.1555639327357	48.523042188054724	3.5296054288161653	0.001983359781199763	0.42515283427874784	0.0020162695885403547	8.689245293508524E-7	0.4472228426251422	-107.30689673992914	318.16956241440454	144.41689204329595	475.1054236764905	37.949523348378285	6.355483089325608	2	1	7	6	5	0.1549184668263999	0.3289577933832713	0.3363279299819636	0.179795809808361	
88700000	-2854.116084090374	-2713.196554082923	-140.91953000745136	-2713.196554082923	70.71226732816693	3.576503569046316	0.0018842038963691222	0.6442502030310271	0.0014833812840980717	6.720070304973528E-7	0.5616103381122476	-109.28712233640188	489.8819799541547	453.09166326869456	269.4947313100292	559.8868741505144	12.564709775558265	1	2	5	3	10	0.17630168705929591	0.343144376708784	0.3239009159437735	0.1566530202881424	
88800000	-2848.895631814102	-2709.090342609323	-139.80528920477914	-2709.090342609323	56.12686229471089	3.7140573707662377	0.0014185723170119003	0.37753635020557236	0.0015923182078632836	3.8386127672859166E-7	0.40003266792781267	-116.42834086380269	342.84796466226175	416.1273157027713	103.64609239569107	12.899961229333357	2.5992170727931754	9	1	4	4	3	0.1654352007416734	0.3362044605974492	0.31345453603015	0.1849058026307233	
88900000	-2851.7205136567045	-2714.9327057599357	-136.7878078967687	-2714.9327057599357	44.48835008439044	4.502569339970879	0.0021091707221135587	0.48084887739202703	0.0023785781932284702	1.722977748663219E-6	0.5931542224743418	-113.27939757024404	283.4823668205374	224.30152773050298	53.21278292020709	4.993783490199048	13.918490705905754	5	6	6	2	2	0.14974095732765852	0.35534763924230667	0.3230781438523013	0.17183325957772938	
89000000	-2849.9378186283525	-2718.8677497836957	-131.07006884465667	-2718.8677497836957	53.07772472792756	3.929716495450958	0.0015708411002733986	0.5743696484302894	0.001773279570517551	8.284221900612235E-7	0.5869056780245075	-109.5778032232782	497.506758869058	255.46753775536956	23.796802319493942	6.723045162988995	0.6988737528674859	5	5	8	2	1	0.15170429928132298	0.3324136840265882	0.3353050626810094	0.18057695401107537	
89100000	-2876.1619547208893	-2724.2109032001213	-151.95105152076806	-2724.2109032001213	82.71689807313852	4.535222960220621	0.0015413647665551797	0.19735565535612434	0.0015310235810221053	9.481371449496229E-8	0.19871692670751723	-124.39494411993938	431.29810246392594	293.0055693451516	526.1338169279575	80.63992020362909	23.555459544681185	6	2	1	8	4	0.1783361051339155	0.33588409578571016	0.3294178217898074	0.15636197729056292	
89200000	-2861.470937801029	-2721.778201899539	-139.69273590149	-2721.778201899539	80.81380589018532	4.346939159004745	0.0014403555064593442	0.5043335299664748	0.0012899495542280884	3.035747835067243E-7	0.44729092692539635	-116.32929467183948	424.9950610205159	398.80630016231817	19.510867274323267	9.286205551159801	11.715529288732554	4	7	2	1	7	0.15871360687971472	0.3193675784908376	0.3215313166095909	0.2003874980198527	
89300000	-2845.268368742957	-2713.4974799498004	-131.77088879315667	-2713.4974799498004	47.07403995714031	3.4313534747559316	0.0019995821119295834	0.3135709258986218	0.00202090742674832	4.846947312033071E-7	0.33038653099839255	-105.86714998455453	1044.3855019856069	160.8084623909031	327.16306495227525	10.1861922815948	2.5627826758559937	2	2	7	7	3	0.17101755836845264	0.30691804664766736	0.3454107081775832	0.17665368680629268	
89400000	-2846.5043877666767	-2709.3026205656806	-137.20176720099602	-2709.3026205656806	45.652558087620285	3.806982739456291	0.00219213829805364	0.6583553526729471	0.002191630706660854	1.983200375089336E-6	0.6545949696629078	-109.88629078960521	260.8282967194613	235.77186500770333	344.15999866428393	92.98812661549857	1.1038950630187907	6	1	3	6	5	0.16472698737978286	0.30686249959463463	0.3450627140133555	0.18334779901222284	
89500000	-2848.322124934412	-2713.2744070895133	-135.04771784489884	-2713.2744070895133	52.87302753935083	3.5488907784375185	0.0017674283588107727	0.40896675387429593	0.0017639616835155338	8.83217069324084E-7	0.5155192484489721	-112.26535805197547	399.5978518107992	327.74742243743304	52.85507780871552	16.979162835975522	2.6715211154352185	9	2	4	4	2	0.16558550200358696	0.29185617586924245	0.3570459760831153	0.18551234604405115	
89600000	-2848.567409977852	-2715.163653134036	-133.40375684381598	-2715.163653134036	61.78506159911158	4.200461461754446	0.0013111615975628312	0.4624623730742086	0.0013885695214515398	5.743778972804975E-7	0.5455774338828469	-108.03263504476693	266.01677412860755	429.5823163922931	224.60066152600157	27.358123308969205	0.154112286943986	4	5	2	8	2	0.18017329518709502	0.33099218483350584	0.3179027145045551	0.17093180547483994	
89700000	-2868.0193691288714	-2723.573961617178	-144.4454075116933	-2723.573961617178	64.57631860316579	4.908362934301147	0.0013147950518849025	0.34166920956230784	0.0013786319319436765	2.1414918971866533E-7	0.34784606246463606	-116.27994293489442	227.25212235188613	207.62280994820512	554.7572157555702	128.24577963770543	10.83309687871315	1	3	6	3	8	0.16061718484001042	0.3358864604997814	0.3536980932314953	0.14979826142870883	
89800000	-2842.7754006524174	-2714.303741573845	-128.47165907857254	-2714.303741573845	35.68045583838107	3.244637487848931	0.002264434462652443	0.40318122916991045	0.002345270789807033	9.734396836307002E-7	0.4038572826105209	-104.17234444142841	745.2863804903653	460.31375328356523	27.308355411694638	23.952865825859508	6.633795664049348	1	8	3	4	5	0.15539505957292846	0.3061463388619276	0.35439295712538993	0.18406564443974996	
89900000	-2858.9999604097643	-2718.5783279730454	-140.42163243671888	-2718.5783279730454	56.690020437309315	3.947499467188763	0.002119087865977775	0.5273912466312584	0.002012858694076349	1.217472692747675E-6	0.5270064404560139	-113.23508415424719	130.32049782012575	211.6561236968781	268.36217763535467	217.90135349258006	23.13616220641894	2	1	4	4	10	0.1932509238460864	0.2982498139776162	0.3374420572483991	0.17105720492789434	
90000000	-2870.0339666730833	-2713.9469518426913	-156.08701483039195	-2713.9469518426913	91.97997401502566	3.4185451006453578	0.0011392540147181242	0.4421538189868414	0.0010675186743755354	2.2825713589126148E-7	0.427737659642274	-126.94650377285697	556.3364214816062	737.3807328399347	647.6905745438046	59.68305323701231	12.365233143269474	4	1	3	10	3	0.18026021175737575	0.3514944107866638	0.311016964337874	0.1572284131180824	
90100000	-2872.209904745268	-2724.4586047291145	-147.75130001615324	-2724.4586047291145	72.99743037312076	4.28617625930286	0.0014632526839996438	0.43986993948701986	0.001416424631881478	2.414255814584464E-7	0.3546712486767122	-120.17598147827324	704.7138726885709	714.4715849349992	31.72512863967241	53.852570950008676	31.916362225407003	6	3	3	6	3	0.14995858621272015	0.3614548439844442	0.3471617676595855	0.14142480214325084	
90200000	-2846.1408274853316	-2712.821532092215	-133.31929539311665	-2712.821532092215	48.90226629677931	3.5559615657369408	0.0018966982957922172	0.7282540830698615	0.001958088607580157	2.0723990012532564E-6	0.7330798390549418	-109.26636005987336	528.5184608828471	454.93907597606164	20.816684990457397	9.455449457306903	8.470675387387509	1	10	2	6	2	0.16267796277196772	0.3228713627911702	0.333553798824958	0.18089687561190487	
90300000	-2851.095552387559	-2714.9547536010136	-136.14079878654536	-2714.9547536010136	49.72103909884006	4.377944143974231	0.0024764259901035013	0.6580012865469218	0.0020443605036538563	2.082472633430761E-6	0.6752215880431033	-110.7772425778351	243.7376312981603	315.2905719614839	36.03001055973615	57.77532729139717	4.913764542585951	9	2	1	5	4	0.17917479505665262	0.30250231378743825	0.3435370537715524	0.17478583738435757	
90400000	-2864.1310938266142	-2731.078421817771	-133.0526720088434	-2731.078421817771	53.0827138895158	3.61451329525089	0.002437596086272043	0.4933949121861882	0.002039412858163814	9.01532906305248E-7	0.4668799739400487	-109.53141477843583	317.65991869223706	404.31825729569437	14.589952327667852	22.515936462996642	6.118614232639408	5	6	2	7	1	0.17727921651373058	0.32212733203634075	0.33100752801226224	0.1695859234376672	
90500000	-2853.5737167399907	-2712.807914312747	-140.76580242724359	-2712.807914312747	53.24508170497296	3.8020972496985075	0.0013727971759124363	0.42337666085957304	0.0015306160656613195	4.107748779707272E-7	0.4150970676423913	-113.00712115654589	354.51311192037554	410.7493919766309	480.51392056323346	75.99817103079414	9.23494299197987	2	3	3	5	8	0.1896327698209763	0.33667545900786394	0.3061795738150823	0.1675121973560783	
90600000	-2869.061669862061	-2726.989543902344	-142.0721259597172	-2726.989543902344	70.57892885711027	3.0703766800325365	0.0013351224572993807	0.22041317465110336	0.0013498778872046348	9.588823892307301E-8	0.23580732890230438	-119.79655705038617	414.88053262552893	88.4729589289143	115.66432169553724	13.794108600054315	12.602851348090303	10	5	1	4	1	0.19122863920030378	0.30790672802589136	0.3133264511373153	0.18753818163649053	
90700000	-2853.550954240271	-2717.5841299949298	-135.96682424534112	-2717.5841299949298	54.17205039900245	3.370440808695719	0.0016721905242878072	0.45340001813032593	0.0017266297572654371	7.299674883445644E-7	0.5052668589005808	-115.69566843034633	213.73676457493815	211.42580466708878	31.964522442835335	10.039935139719255	1.0864986403775148	4	5	7	3	2	0.17444183866893012	0.3301747521850549	0.3250166386549459	0.17036677049107007	
90800000	-2838.0275527245553	-2710.595985856989	-127.43156686756615	-2710.595985856989	48.86735650161867	3.7575126404600834	0.0020375705098625184	0.41098192899754105	0.002248090662129164	9.715859637729895E-7	0.4453332226185027	-107.89726259353179	299.69063554433956	19.990443085435174	16.014386793440924	11.386633728770251	17.35003678444267	11	3	1	2	4	0.16484153653124708	0.3351220813708977	0.33327260606735415	0.16676377603050196	
90900000	-2850.0050840692875	-2716.2176775631483	-133.78740650613915	-2716.2176775631483	40.31000274472509	4.259071139003964	0.0027896743743556886	0.655910390307017	0.0024117585721753557	1.7393565398078437E-6	0.5381058241848602	-108.80025343988619	437.87337858499205	147.2569613520512	205.90398421115432	11.709566439938294	4.8471666234953785	6	6	2	3	4	0.1710692898090107	0.311471136037808	0.33642998676740066	0.18102958738578162	
91000000	-2834.1282841952025	-2718.3459144100234	-115.782369785179	-2718.3459144100234	46.65611927387482	3.4371931465825583	0.0022364646752698943	0.36438825259104995	0.0024100351767985056	7.662469068196623E-7	0.3510689362445761	-99.717658732668	288.7742134651448	6.8108445236365895	3.341870136883719	5.251206208771534	6.940427381099586	10	3	2	1	5	0.1842827086414968	0.31878800569414456	0.34987010648724187	0.1470591791771177	
91100000	-2872.0273541775505	-2722.0866135424685	-149.94074063508174	-2722.0866135424685	79.47985586153949	4.31346410035099	0.0012819067185594508	0.3651973064784493	0.0013023576014978592	2.469369132432765E-7	0.3798809928721372	-124.31841400812158	518.4989549042739	54.56946007058841	138.53424365116098	35.84491179218026	31.705459137454035	9	4	3	2	3	0.16582122676548777	0.3405713776601541	0.3305322922257158	0.1630751033486432	
91200000	-2863.678297573084	-2715.667206611624	-148.01109096145998	-2715.667206611624	56.73459469365602	4.0223116723768975	0.001466821307613571	0.44213121449310494	0.001735365346736301	4.552158337675031E-7	0.4243582538800864	-118.92993442075087	420.1057498367288	838.1540100003735	236.39898581768253	121.0586692930368	23.477766981129168	2	6	2	5	6	0.1863641747736787	0.2772509890776658	0.3375599499585604	0.19882488619009592	
91300000	-2862.631554788901	-2717.583042853304	-145.04851193559702	-2717.583042853304	91.22788564348225	4.0113200940700375	0.0011216115329237902	0.27099591913898863	0.001138640136739336	1.0231282334344035E-7	0.28258498225015094	-124.52888002876333	535.5696684525186	102.70048868266032	48.67447518087936	3.145808424702236	3.81439176151586	9	7	2	2	1	0.17133989064928365	0.3068560951639167	0.35642877777154836	0.16537523641525212	
91400000	-2851.7007575237376	-2717.2746661930355	-134.4260913307023	-2717.2746661930355	42.9093301488141	3.428883226884335	0.0027168058330579617	0.37463697793799233	0.0027109450486527136	1.3149465746863867E-6	0.4322871044452333	-111.24514944236182	94.32677148151454	205.60662555058107	93.32393606761046	48.66278173418231	29.48612044000609	3	4	1	8	5	0.1706640167083156	0.33718369216371036	0.3000366760573701	0.19211561507060482	
91500000	-2855.5728179663156	-2711.2638988447197	-144.30891912159564	-2711.2638988447197	66.52573254390148	4.107546048875587	0.0016521277054101571	0.4934695554711512	0.0015514529795723811	5.715708905782919E-7	0.5024311613718673	-118.90058130846921	476.2110581371278	467.03151846494757	20.93430565130166	11.671842075554794	30.501065993746117	6	5	3	2	5	0.1496364823495375	0.33293883392012014	0.33785651354124335	0.17956817018909985	
91600000	-2845.0562031340405	-2709.8950372122545	-135.16116592178594	-2709.8950372122545	54.71967198394598	3.542367424918129	0.0014845934360854323	0.49421320989338996	0.0017101134494764108	8.66562590629163E-7	0.5161837833285685	-106.70906918637856	225.36977235783095	802.7601358372658	538.9233514086394	14.653989565407176	9.318796445680842	3	4	3	6	5	0.1651443432679624	0.3140481861683754	0.3388125249360518	0.18199494562761132	
91700000	-2859.5140368353236	-2714.071547203811	-145.4424896315128	-2714.071547203811	80.1170435292733	3.239913863845238	0.0013263654063004106	0.3499930412409354	0.0013627679991412062	2.755117401754562E-7	0.402196996415936	-121.24452859349213	111.04746879824236	345.9246721270764	247.94500746723432	9.576477445714831	8.324775598503251	3	8	5	1	4	0.15854365459859102	0.32500304208391295	0.32548621974489506	0.19096708357260186	
91800000	-2846.8179225890863	-2713.144916314837	-133.67300627424936	-2713.144916314837	60.54327955868566	3.7111932381977013	0.0016499106286789512	0.5352629600188693	0.0016949727161179467	9.516623318330179E-7	0.561757659062917	-114.03942483555649	301.98272588021086	89.78395017202496	12.350412296315314	10.278509472763806	3.570376317312414	10	1	3	5	2	0.17904153430100042	0.30912517188162725	0.3459210367011538	0.16591225711621935	
91900000	-2853.363251523989	-2710.010718571325	-143.35253295266403	-2710.010718571325	61.01022565281314	4.524189591996871	0.0016629151260047664	0.44492725529380966	0.001559035445984777	5.553289579741337E-7	0.45151718824259474	-115.87749662459224	730.2370456348425	808.5558434775726	394.1750474526842	11.312720889016173	4.312268062734917	5	3	3	9	1	0.16613053721229792	0.3075452327426906	0.3221047144345613	0.20421951561045099	
92000000	-2860.142978050843	-2723.299162315662	-136.84381573518064	-2723.299162315662	53.7766720527856	4.699248049625256	0.002129864143520428	0.4526071546893433	0.002027017085961396	8.911330780080966E-7	0.4635710550225687	-112.50629696191844	280.9651859187091	256.4847165275279	53.7526936343308	55.8341436927196	4.554259905725578	2	7	5	4	3	0.14098094873427758	0.3059567941674428	0.3685641668083522	0.18449809028992825
[truncated: 764,081 more chars]
