# Supplementary material for: Dissemination of Mycobacterium abscessus via global transmission networks
Source: Nat Microbiol. 2021 Sep 20;6(10):1279–88. doi: 10.1038/s41564-021-00963-3 (PMC8478660; doi:10.1038/s41564-021-00963-3)
Supplement: Source Data Extended Data Fig. 8 — Ancestor data and substitution rate distributions for Extended Data Fig. 8. [file 41564_2021_963_MOESM14_ESM.zip › figureS8/DCC1_date_randomisation5.log]

#
#model:
#
#<?xml version="1.0" encoding="UTF-8" standalone="no"?><input id="posterior" spec="beast.core.util.CompoundDistribution">
#    <distribution id="prior" spec="beast.core.util.CompoundDistribution">
#        <distribution id="BayesianSkyline.t:dcc1" spec="beast.evolution.tree.coalescent.BayesianSkyline">
#            <parameter dimension="5" id="bPopSizes.t:dcc1" lower="0.0" name="popSizes" upper="380000.0">380.0</parameter>
#            <groupSizes dimension="5" id="bGroupSizes.t:dcc1" spec="beast.core.parameter.IntegerParameter">1</groupSizes>
#            <treeIntervals id="BSPTreeIntervals.t:dcc1" spec="beast.evolution.tree.coalescent.TreeIntervals">
#                <tree id="Tree.t:dcc1">
#                    <trait id="dateTrait.t:dcc1" spec="beast.evolution.tree.TraitSet" traitname="date">
#                10465_1#62_NorthAmerica_USA_2009.726027=2002.5,
#10702_1#18_NorthAmerica_USA_2005.627397=2005.838356,
#10250_1#81_Europe_UK_2011.013699=2015.605479,
#ERR3198406_Europe_UK_2007.460274=2011.852055,
#ERR3198368_Europe_Spain_2013.347945=2007.871233,
#10208_3#68_Europe_UK_2012.836066=2011.013699,
#SRR7800556_NorthAmerica_USA_2016.191257=2016.071038,
#10702_1#42_NorthAmerica_USA_2007.180822=2012.97541,
#SRR7800618_NorthAmerica_USA_2016.221311=2013.517808,
#10625_5#25_Europe_UK_2012.407104=2008.830601,
#10665_4#78_Europe_UK_2007.871233=2013.671233,
#ERR3198380_Europe_Spain_2012.021858=2009.536986,
#NQRY01_Asia_China_2014.6=2016.04918,
#NQRF01_Asia_China_2013.832877=2017.043836,
#SRR6871405_Oceania_Australia_2015.5=2013.632877,
#ERR3198409_Europe_UK_2009.128767=2012.319672,
#SRR7800626_NorthAmerica_USA_2016.259563=2013.19726,
#10702_1#53_NorthAmerica_USA_2008.005464=2014.580822,
#NQRZ01_Asia_China_2012.666667=2014.068493,
#12163_2#20_Europe_UK_2012.308743=2015.5,
#10208_3#79_Europe_UK_2012.81694=2016.221311,
#10702_1#55_NorthAmerica_USA_2008.497268=2011.452055,
#10208_3#44_Europe_UK_2012.830601=2016.489071,
#SRR7800603_NorthAmerica_USA_2016.297814=2008.674863,
#SRR7800415_NorthAmerica_USA_2014.090411=2005.912329,
#SRR7800439_NorthAmerica_USA_2016.046448=2014.027397,
#SRR7800621_NorthAmerica_USA_2016.04918=2011.841096,
#11861_7#42_Oceania_Australia_2002.5=2012.357923,
#11861_7#66_Oceania_Australia_2002.5=2012.677596,
#10250_1#13_Europe_UK_2008.508197=2016.95082,
#11893_6#11_Oceania_Australia_2013.5=2008.043716,
#10625_5#18_Europe_UK_2011.427397=2011.630137,
#SRR7800516_NorthAmerica_USA_2016.057377=2015.994521,
#ERR3198421_Europe_UK_2012.374317=2013.347945,
#SRR7800628_NorthAmerica_USA_2015.605479=2009.490411,
#11861_7#10_Oceania_Australia_2003.5=2012.836066,
#10702_1#83_NorthAmerica_USA_2011.452055=2016.20765,
#10702_1#26_NorthAmerica_USA_2006.010959=2016.046448,
#10465_1#49_NorthAmerica_USA_2005.331507=2013.772603,
#10660_1#19_NorthAmerica_USA_2012.740437=2013.994521,
#ERR3198374_Europe_Spain_2009.709589=2013.832877,
#12163_1#30_Europe_UK_2010.131507=2012.598361,
#12045_8#34_Europe_UK_2013.671233=2013.783562,
#SRR7800701_NorthAmerica_USA_2016.295082=2007.772603,
#10702_1#34_NorthAmerica_USA_2006.589041=2008.352459,
#12082_5#87_Europe_UK_2013.676712=2012.814208,
#ERR3198363_Europe_Spain_2013.994521=2005.5,
#11893_6#50_Oceania_Australia_2007.5=2013.676712,
#ERR3198403_Europe_UK_2007.449315=2006.084932,
#10625_4#54_Europe_UK_2011.20274=2011.427397,
#SRR7800715_NorthAmerica_USA_2015.654795=2007.5,
#12045_8#35_Europe_UK_2013.517808=2016.161202,
#NQRX01_Asia_China_2015.323288=2014.169863,
#NQRR01_Asia_China_2013.936986=2015.068493,
#11861_7#47_Europe_Holland_2009.915068=2016.437158,
#SRR7800624_NorthAmerica_USA_2016.180328=2015.613699,
#SRR7800405_NorthAmerica_USA_2016.907104=2008.095628,
#NQRT01_Asia_China_2015.035616=2016.259563,
#SRR7800429_NorthAmerica_USA_2016.297814=2014.043836,
#NQSB01_Asia_China_2012.598361=2013.956164,
#NQQZ01_Asia_China_2012.953552=2007.449315,
#10702_1#23_NorthAmerica_USA_2005.838356=2011.20274,
#10702_1#31_NorthAmerica_USA_2006.106849=2012.953552,
#SRR7800697_NorthAmerica_USA_2016.39071=2015.150685,
#SRR7800675_NorthAmerica_USA_2016.453552=2011.339726,
#ERR3198370_Europe_Spain_2008.830601=2015.969863,
#10660_1#4_Europe_UK_2013.027397=2008.781421,
#10465_1#66_NorthAmerica_USA_2010.591781=2008.508197,
#NQRN01_Asia_China_2013.772603=2014.808219,
#SRR6871407_Oceania_Australia_2017.043836=2010.5,
#11861_7#13_Oceania_Australia_2010.5=2014.619178,
#10208_3#36_Europe_UK_2011.849315=2014.6,
#NQRP01_Asia_China_2013.956164=2012.407104,
#11861_7#45_Oceania_Australia_2005.5=2008.478142,
#11861_8#32_Europe_UK_2008.478142=2012.693989,
#ERR3198373_Europe_Spain_2015.309589=2016.180328,
#SRR7800476_NorthAmerica_USA_2015.994521=2013.027397,
#10625_5#34_Europe_UK_2012.357923=2008.748634,
#12082_5#71_Oceania_Australia_2008.5=2016.319672,
#NQRG01_Asia_China_2013.860274=2008.789617,
#10702_1#24_NorthAmerica_USA_2005.879452=2015.950685,
#SRR7800708_NorthAmerica_USA_2015.945205=2013.350685,
#10465_1#58_NorthAmerica_USA_2008.674863=2016.47541,
#NQSA01_Asia_China_2012.677596=2008.5,
#10208_3#83_Europe_UK_2013.027397=2012.814208,
#NQRB01_Asia_China_2014.169863=2011.849315,
#12045_8#47_Europe_UK_2013.783562=2016.964481,
#SRR7800519_NorthAmerica_USA_2016.371585=2007.778082,
#ERR3198366_Europe_Spain_2014.690411=2015.945205,
#12163_1#93_Europe_UK_2012.043716=2016.39071,
#SRR7800409_NorthAmerica_USA_2016.915301=2012.5,
#11893_6#23_Oceania_Australia_2011.5=2006.589041,
#10208_3#77_Europe_UK_2012.874317=2008.497268,
#10660_1#27_NorthAmerica_USA_2005.838356=2007.835616,
#12082_5#86_Europe_UK_2012.775956=2008.5,
#ERR3198364_Europe_Spain_2013.350685=2016.142077,
#ERR3198382_Europe_Spain_2013.534247=2007.180822,
#11893_6#18_Oceania_Australia_2008.5=2012.81694,
#10465_1#61_NorthAmerica_USA_2009.536986=2012.128415,
#11893_6#65_Europe_UK_2008.095628=2015.654795,
#10465_1#74_NorthAmerica_USA_2012.814208=2016.385246,
#SRR7800666_NorthAmerica_USA_2016.20765=2009.726027,
#10660_1#6_NorthAmerica_USA_2005.372603=2016.297814,
#SRR7800676_NorthAmerica_USA_2016.038251=2012.830601,
#SRR7800406_NorthAmerica_USA_2016.95082=2009.40274,
#NQRK01_Asia_China_2012.590164=2014.090411,
#12082_5#80_Europe_UK_2013.19726=2016.23224,
#SRR7800703_NorthAmerica_USA_2016.437158=2005.627397,
#10660_1#22_Europe_UK_2012.319672=2012.590164,
#10665_2#93_NorthAmerica_USA_2011.158904=2005.838356,
#10702_1#60_NorthAmerica_USA_2008.789617=2016.297814,
#ERR3198365_Europe_Spain_2014.580822=2013.5,
#10465_1#50_NorthAmerica_USA_2005.723288=2012.775956,
#10250_1#35_Europe_UK_2009.490411=2006.106849,
#SRR7800514_NorthAmerica_USA_2016.128415=2009.342466,
#SRR7800644_NorthAmerica_USA_2014.808219=2016.295082,
#10465_1#71_NorthAmerica_USA_2011.630137=2016.191257,
#SRR7800596_NorthAmerica_USA_2016.385246=2016.371585,
#10465_1#57_NorthAmerica_USA_2008.352459=2013.534247,
#SRR7800602_NorthAmerica_USA_2016.084699=2015.991781,
#10465_1#55_NorthAmerica_USA_2006.942466=2009.128767,
#NQRC01_Asia_China_2014.068493=2015.309589,
#NQRS01_Asia_China_2012.587432=2012.308743,
#SRR7800655_NorthAmerica_USA_2016.31694=2013.958904,
#ERR3198381_Europe_Spain_2009.342466=2009.50137,
#10625_5#57_Europe_UK_2012.415301=2012.666667,
#ERR3198439_Europe_UK_2015.969863=2012.874317,
#10208_3#31_Europe_UK_2011.841096=2014.432877,
#12163_2#53_Europe_UK_2012.814208=2012.740437,
#10702_1#28_NorthAmerica_USA_2005.912329=2012.587432,
#7396_6#52_Europe_UK_2007.835616=2015.035616,
#11861_7#79_Oceania_Australia_2010.5=2013.027397,
#SRR7800619_NorthAmerica_USA_2015.991781=2005.879452,
#10702_1#95_NorthAmerica_USA_2012.693989=2010.5,
#12163_2#83_Europe_UK_2008.781421=2008.5,
#10665_4#36_Europe_UK_2006.084932=2007.460274,
#SRR7800668_NorthAmerica_USA_2015.613699=2016.31694,
#SRR7800551_NorthAmerica_USA_2015.950685=2010.591781,
#10208_3#39_Europe_UK_2011.852055=2007.117808,
#SRR7800593_NorthAmerica_USA_2016.319672=2010.131507,
#NQRU01_Asia_China_2015.068493=2005.723288,
#11893_6#70_Europe_UK_2008.748634=2005.331507,
#11861_7#83_Oceania_Australia_2008.5=2014.690411,
#11861_7#76_Oceania_Australia_2012.5=2013.860274,
#ERR3198384_Europe_Spain_2014.120548=2012.374317,
#NQRH01_Asia_China_2013.632877=2016.057377,
#SRR7800699_NorthAmerica_USA_2016.964481=2000.5,
#SRR7800659_NorthAmerica_USA_2015.150685=2005.372603,
#SRR7800679_NorthAmerica_USA_2016.18306=2006.010959,
#ERR3198499_Europe_UK_2014.432877=2011.158904,
#SRR7800706_NorthAmerica_USA_2016.161202=2009.915068,
#10702_1#49_NorthAmerica_USA_2007.772603=2012.5,
#NQRQ01_Asia_China_2013.958904=2015.323288,
#SRR7800700_NorthAmerica_USA_2016.47541=2003.5,
#10625_4#64_Europe_UK_2011.339726=2016.39071,
#10660_1#52_NorthAmerica_USA_2012.128415=2016.907104,
#SRR7800479_NorthAmerica_USA_2016.39071=2016.128415,
#SRR7800526_NorthAmerica_USA_2016.071038=2002.5,
#SRR7800480_NorthAmerica_USA_2016.23224=2006.942466,
#ERR3198437_Europe_UK_2014.027397=2012.415301,
#10702_1#54_NorthAmerica_USA_2008.043716=2014.120548,
#SRR7800672_NorthAmerica_USA_2016.489071=2016.915301,
#SRR6871393_Oceania_Australia_2014.043836=2016.038251,
#10702_1#41_NorthAmerica_USA_2007.117808=2012.043716,
#10702_1#64_NorthAmerica_USA_2009.40274=2016.084699,
#ERR3198415_Europe_UK_2009.50137=2008.005464,
#SRR7800665_NorthAmerica_USA_2016.142077=2013.936986,
#7396_7#29_Europe_UK_2007.778082=2011.5,
#NQSC01_Asia_China_2014.619178=2016.453552,
#11861_7#37_Oceania_Australia_2000.5=2012.021858,
#11893_6#3_Oceania_Australia_2012.5=2016.18306,
#NQQY01_Asia_China_2012.97541=2009.709589                
#                                    <taxa id="TaxonSet.dcc1" spec="beast.evolution.alignment.TaxonSet">
#                        </taxa>
#                    </trait>
#                    <taxonset idref="TaxonSet.dcc1"/>
#                </tree>
#            </treeIntervals>
#        </distribution>
#        <distribution id="MarkovChainedPopSizes.t:dcc1" jeffreys="true" parameter="@bPopSizes.t:dcc1" spec="beast.math.distributions.MarkovChainDistribution"/>
#        <prior id="KappaPrior.s:dcc1" name="distribution">
#            <parameter id="kappa.s:dcc1" lower="0.0" name="x">2.0</parameter>
#            <LogNormal id="LogNormalDistributionModel.0" name="distr">
#                <parameter estimate="false" id="RealParameter.1" name="M">1.0</parameter>
#                <parameter estimate="false" id="RealParameter.2" name="S">1.25</parameter>
#            </LogNormal>
#        </prior>
#        <prior id="MeanRatePrior.c:dcc1" name="distribution">
#            <parameter id="ucldMean.c:dcc1" name="x">1.5E-4</parameter>
#            <Uniform id="Uniform.4" lower="1.5E-6" name="distr" upper="0.015"/>
#        </prior>
#        <prior id="ucldStdevPrior.c:dcc1" name="distribution">
#            <parameter id="ucldStdev.c:dcc1" lower="0.0" name="x">0.1</parameter>
#            <Gamma id="Gamma.0" name="distr">
#                <parameter estimate="false" id="RealParameter.4" name="alpha">0.5396</parameter>
#                <parameter estimate="false" id="RealParameter.5" name="beta">0.3819</parameter>
#            </Gamma>
#        </prior>
#    </distribution>
#    <distribution id="likelihood" spec="beast.core.util.CompoundDistribution" useThreads="true">
#        <distribution data="@dcc1" id="treeLikelihood.dcc1" spec="beast.evolution.likelihood.ThreadedTreeLikelihood" tree="@Tree.t:dcc1">
#            <siteModel id="SiteModel.s:dcc1" spec="beast.evolution.sitemodel.SiteModel">
#                <parameter estimate="false" id="mutationRate.s:dcc1" name="mutationRate">1.0</parameter>
#                <parameter estimate="false" id="gammaShape.s:dcc1" name="shape">1.0</parameter>
#                <parameter estimate="false" id="proportionInvariant.s:dcc1" lower="0.0" name="proportionInvariant" upper="1.0">0.0</parameter>
#                <substModel id="hky.s:dcc1" kappa="@kappa.s:dcc1" spec="beast.evolution.substitutionmodel.HKY">
#                    <frequencies id="estimatedFreqs.s:dcc1" spec="beast.evolution.substitutionmodel.Frequencies">
#                        <parameter dimension="4" id="freqParameter.s:dcc1" lower="0.0" name="frequencies" upper="1.0">0.25</parameter>
#                    </frequencies>
#                </substModel>
#            </siteModel>
#            <branchRateModel clock.rate="@ucldMean.c:dcc1" id="RelaxedClock.c:dcc1" spec="beast.evolution.branchratemodel.UCRelaxedClockModel" tree="@Tree.t:dcc1">
#                <LogNormal S="@ucldStdev.c:dcc1" id="LogNormalDistributionModel.c:dcc1" meanInRealSpace="true" name="distr">
#                    <parameter estimate="false" id="RealParameter.3" lower="0.0" name="M" upper="1.0">1.0</parameter>
#                </LogNormal>
#                <rateCategories dimension="342" id="rateCategories.c:dcc1" spec="beast.core.parameter.IntegerParameter">1</rateCategories>
#            </branchRateModel>
#        </distribution>
#    </distribution>
#</input>
#
Sample	posterior	likelihood	prior	treeLikelihood	TreeHeight	kappa	ucldMean	ucldStdev	rate.mean	rate.variance	rate.coefficientOfVariation	BayesianSkyline	bPopSizes.1	bPopSizes.2	bPopSizes.3	bPopSizes.4	bPopSizes.5	bGroupSizes.1	bGroupSizes.2	bGroupSizes.3	bGroupSizes.4	bGroupSizes.5	freqParameter.1	freqParameter.2	freqParameter.3	freqParameter.4	
0	-31838.531840907202	-30184.55279925714	-1653.979041650061	-30184.55279925714	580.6849227824772	3.919568337194946	2.227737804421978E-5	0.4200533031143749	2.2345923106909217E-5	1.0516187744199483E-10	0.45023438835069585	-1600.0089994712223	50338.022598663825	17793.981272246056	52248.89006054431	9503.35285323209	46.93087797259914	18	42	9	65	37	0.19513165103614197	0.2977311534221	0.3106634216618762	0.19647377387988305	
10000	-31892.2503331285	-30189.084850851206	-1703.1654822772934	-30189.084850851206	835.9502381780547	4.159565836267733	1.811312470595944E-5	0.3968991066300415	1.820816235929342E-5	6.399207616385985E-11	0.4261256052712457	-1651.5175250388966	41513.95926177555	18475.069182700736	24732.039534580043	10123.187523820554	65.03220954810969	23	19	29	63	37	0.19513165103614197	0.29829374143729437	0.3098305256198847	0.19674408190668013	
20000	-31824.329311793685	-30185.679540265857	-1638.649771527826	-30185.679540265857	562.2252708962288	4.159565836267733	2.5484626746250193E-5	0.3977872252086973	2.6464906129834224E-5	1.2318298815836045E-10	0.42131716919005574	-1588.6843911547658	32473.519411538233	12459.862407756413	16572.9320507747	7122.215609323943	50.000815931559934	28	8	46	53	36	0.19738291327778057	0.29242499858563165	0.3111296801674681	0.19906240796912086	
30000	-31890.887194045947	-30199.151548364272	-1691.7356456816751	-30199.151548364272	720.3046605285765	4.159565836267733	2.040659645225208E-5	0.3962643835081459	2.1255245034768903E-5	7.380320878251571E-11	0.408038871068378	-1639.8889193747364	56642.175421872	26095.418189064272	23547.157606501725	8046.560741031905	62.175537298083476	17	20	41	57	36	0.1939556901659865	0.29242499858563165	0.3087403708492665	0.20487894039911658	
40000	-31928.42016093099	-30215.458528581014	-1712.9616323499765	-30215.458528581014	896.349290194637	3.7905725169674653	1.6438355361335577E-5	0.3656582586495548	1.6923231884643086E-5	4.4860705424703776E-11	0.4036711502186173	-1660.088950376332	70868.7810400835	50948.738235772864	21232.101051472837	10886.212382311884	72.75094659146693	21	13	52	47	38	0.1939556901659865	0.29052739454644677	0.30432465682599485	0.21119225846157308	
50000	-31870.804938490677	-30212.104264088473	-1658.7006744022021	-30212.104264088473	652.6288933822793	3.9409339316158354	2.1068924614656844E-5	0.37713091477163163	2.1778418378283045E-5	7.340716411106434E-11	0.39788737479645825	-1607.8615086693233	39191.848313521514	25066.27504772859	14265.340134004804	9952.91843963001	45.416022015436255	34	9	43	46	39	0.196474916237325	0.2942112609144391	0.30831013490543085	0.20100368794280618	
60000	-31876.222695927438	-30188.453344868863	-1687.7693510585736	-30188.453344868863	729.2531952742165	3.9409339316158354	1.8012697857485828E-5	0.3951901746665287	1.8168497822108907E-5	6.775093228339723E-11	0.4427271551900856	-1636.4693207161317	38459.311139570666	21758.51712355284	20522.329463731254	10768.558651471973	66.03161047880185	32	6	46	48	39	0.20097760712868978	0.28984597136611995	0.30831013490543085	0.20086628659976058	
70000	-31839.75625122164	-30190.101618612956	-1649.6546326086814	-30190.101618612956	557.1767795178091	4.090569876103732	2.4514250535503807E-5	0.48519682269248227	2.437415310621366E-5	1.9084043511539796E-10	0.5430995256145267	-1597.9761962740788	32751.961702001216	27294.416949689054	27575.56925984355	7987.648377847062	48.466042435345656	10	19	36	67	39	0.19849531211840774	0.2957820902520829	0.30831013490543085	0.19741246272407964	
80000	-31805.96591935689	-30202.53932257209	-1603.4265967848003	-30202.53932257209	451.3173971738004	4.090569876103732	3.184680287247054E-5	0.4859028387980314	3.1944390680323024E-5	2.684763157113607E-10	0.5176471855019295	-1553.243893595266	27351.011413553628	20486.037795372216	14816.52492202307	7444.637760160048	40.09298479715815	23	15	35	59	39	0.19849531211840774	0.3031704805262661	0.30092174463124766	0.19741246272407964	
90000	-31777.68083146635	-30215.437016660348	-1562.2438148060035	-30215.437016660348	383.3504434498181	4.040938027345403	3.807633604479526E-5	0.47420851657518576	3.813350204663223E-5	3.6992475883105587E-10	0.5004105613693859	-1513.3429227084355	13036.345204437006	24325.262653202655	8206.405246903032	5766.913244150017	33.795929492913714	16	15	43	58	39	0.19849531211840774	0.3031704805262661	0.30092174463124766	0.19741246272407964	
100000	-31815.217788277256	-30184.921011593633	-1630.2967766836234	-30184.921011593633	531.3688851137747	4.34754231969199	2.5819941249867667E-5	0.43514167688515415	2.6597759137663355E-5	1.410305048041935E-10	0.4454464167379013	-1580.3190604924218	22865.28167718937	26292.122841382054	13340.452130534637	6844.971383338451	55.27425361679116	2	35	42	53	39	0.19849531211840774	0.3031704805262661	0.30092174463124766	0.19741246272407964	
110000	-31738.813296106815	-30174.760970524054	-1564.0523255827627	-30174.760970524054	366.3084638503037	4.1660903519555434	3.704429881941365E-5	0.4452718070663193	3.8906664764419086E-5	3.191390613505702E-10	0.46215334920316364	-1515.103420870676	22510.79661370072	23354.314843541357	8641.526675372548	5237.626471983319	28.204924860020796	6	25	47	54	39	0.19276217259326592	0.3048341252587876	0.30092174463124766	0.20148195751669995	
120000	-31706.06606434668	-30180.55238914906	-1525.51367519762	-30180.55238914906	302.55115807314127	4.076900756590195	4.699328490867352E-5	0.4244455303511595	4.74426868615372E-5	4.2682667252243684E-10	0.4337099430204809	-1478.0136669835254	17857.735905358877	13422.004145887933	8141.683751614346	4462.666870107617	19.86712054022461	31	11	35	55	39	0.19276217259326592	0.3002817950366301	0.30349350277997805	0.20346252959012703	
130000	-31824.139396753562	-30204.423517133215	-1619.7158796203473	-30204.423517133215	602.3763156919829	4.172885983075754	2.740114429628355E-5	0.43908610187362457	2.7551688353122042E-5	1.308415349925953E-10	0.42062861593971906	-1569.6906833685791	28125.010261629082	25482.196105575997	5434.231076987266	8087.303473080018	42.31060066781208	31	23	7	71	39	0.20031847028820407	0.29272549734169195	0.3094839546133051	0.19747207775680004	
140000	-31741.61002883996	-30195.286925154065	-1546.3231036858958	-30195.286925154065	351.18820558927285	4.172885983075754	3.971923883438915E-5	0.4060546091742513	4.0131340919895524E-5	2.800177351146983E-10	0.41812797055451295	-1497.4299263823832	20777.70368281934	14691.780864080663	12075.866727992261	6970.429034798946	23.231520446913482	34	3	14	81	39	0.19462820472916506	0.29841576290073096	0.3094839546133051	0.19747207775680004	
150000	-31852.941122306984	-30197.799712872253	-1655.1414094347326	-30197.799712872253	643.790392358247	4.172885983075754	2.2053178540361813E-5	0.4436044629359622	2.257759167449067E-5	1.0757403889007519E-10	0.46018945487208485	-1603.7296299450027	50666.60544477564	21714.49647660077	15162.822004665117	9608.00353444159	63.572447914055154	21	16	46	49	39	0.2004495743826856	0.30438446211375214	0.30362791363875014	0.19153804986481324	
160000	-31918.622874901866	-30207.63630155558	-1710.9865733462868	-30207.63630155558	851.1153342319757	4.172885983075754	1.670461924181787E-5	0.4150106526697101	1.653822946683719E-5	5.6413089384504906E-11	0.43674826873698974	-1656.9290678860013	58257.69075999277	79883.86273386124	23445.02770994711	12778.907850012902	74.33843614866062	13	23	49	47	39	0.2004495743826856	0.3016038697087363	0.30640850604376596	0.19153804986481324	
170000	-31929.77315645439	-30206.06484628331	-1723.708310171083	-30206.06484628331	810.3161214268059	3.9828086212318006	1.744861841834258E-5	0.44027829551137243	1.714675958632317E-5	5.642329451685999E-11	0.4310878890970065	-1671.4914899832168	47464.581328263426	31225.8832633506	23967.659382590176	10415.566870240533	122.80784434894524	38	3	31	61	38	0.19601831376189544	0.29269007639821726	0.30640850604376596	0.20488310379612248	
180000	-31847.717837396718	-30208.382298600824	-1639.335538795896	-30208.382298600824	517.2530986009309	4.1869391394881985	2.8663606538333657E-5	0.46955876700530036	2.8762020195846192E-5	1.7018209162775192E-10	0.4548344565575134	-1589.3648535312573	35979.989925002155	15451.44679758992	18228.62654268759	4353.379466450156	52.188197703467964	31	18	31	54	37	0.19128933443377957	0.2974190557263331	0.30640850604376596	0.20488310379612248	
190000	-31909.41007988129	-30230.004360179697	-1679.405719701592	-30230.004360179697	671.7083503912191	3.912909177195678	2.17887156348716E-5	0.409625974467089	2.1718568398819647E-5	7.116228293545664E-11	0.38456296205420876	-1628.0950138968524	36641.42265830585	14828.40298578415	24595.49529548908	9300.788296813185	85.95415802460975	35	26	21	52	37	0.19070180610706222	0.2974190557263331	0.3069960343704833	0.20488310379612248	
200000	-31952.449923765802	-30202.799025762546	-1749.6508980032577	-30202.799025762546	973.9967818389647	3.995510318683472	1.5753513321262195E-5	0.42640965626401955	1.5290018923324446E-5	3.787842168459976E-11	0.3995549162683959	-1696.3929445553822	42660.40461033451	64184.66570601604	24111.66507713363	11352.914218176438	110.1148661765868	14	33	42	45	37	0.19061717114157373	0.2975036906918216	0.3087933589116761	0.20308577925492968	
210000	-32053.80250251637	-30187.625051013463	-1866.177451502905	-30187.625051013463	1968.914213481056	3.995510318683472	8.062828810490706E-6	0.48376839886619183	7.930579807423822E-6	1.363119304116332E-11	0.46839818713425024	-1810.5045948844433	92085.97547911615	61486.60131441243	45288.66793022216	20245.806064230634	227.96461609730738	32	25	35	40	39	0.19980609448191858	0.28831476735147676	0.3087933589116761	0.20308577925492968	
220000	-31944.493439519396	-30208.64988036492	-1735.8435591544783	-30208.64988036492	963.593877159044	4.053812282004126	1.6154706950190297E-5	0.4444914083887349	1.5762332265266037E-5	5.566505107984167E-11	0.4564993209850056	-1681.9593800416412	86185.42823244842	50674.289043861165	24054.310634894857	12909.780738097312	87.79663929946366	30	9	43	51	38	0.19980609448191858	0.28831476735147676	0.3172934743119428	0.19458566385466294	
230000	-31848.57521402963	-30221.466241985017	-1627.1089720446128	-30221.466241985017	490.5351144639525	4.186647051688325	3.094928354716891E-5	0.4700738853262213	3.067066512969707E-5	2.0258661814526123E-10	0.4674755206335584	-1575.2908394018732	42823.795869026006	55109.50235567412	10912.244706557482	6945.946747306921	71.3068519709189	22	6	51	55	37	0.19980609448191858	0.28831476735147676	0.3172934743119428	0.19458566385466294	
240000	-31844.506427302702	-30190.87658313029	-1653.6298441724111	-30190.87658313029	608.2338963291096	4.152650524557837	2.5578586187181746E-5	0.4626161407133638	2.4885491912010037E-5	1.3730792571139417E-10	0.4705279652735751	-1601.2756851468998	52158.88965036682	50445.893068259706	17508.12081215874	8032.480904823498	63.37823258509979	11	12	57	54	37	0.1989865116225169	0.28831476735147676	0.3086907195311783	0.2040080014948291	
250000	-31846.070170987936	-30188.787842101243	-1657.2823288866912	-30188.787842101243	549.595186320438	3.9251020229959073	2.4730882920054887E-5	0.4403524584809274	2.4924095180854132E-5	1.105362885941119E-10	0.42409928468473757	-1606.2581719598966	34903.04622576624	31848.469752380162	12437.673917932236	9317.9727272965	66.88830914897635	3	24	45	62	37	0.1989865116225169	0.28831476735147676	0.3086907195311783	0.2040080014948291	
260000	-31805.968872277135	-30196.319810950376	-1609.6490613267601	-30196.319810950376	469.0386157007859	3.9251020229959073	3.473541907833616E-5	0.44909465444370156	3.4241582363674516E-5	2.4056400293788004E-10	0.4449551407307189	-1559.667666556229	32083.659166199664	22542.59286381149	15127.097011036989	5841.530876092727	58.77996189778409	24	8	45	57	37	0.1989865116225169	0.3021073236026395	0.3118423656315098	0.18706379914333487	
270000	-31872.09555498275	-30202.771117542805	-1669.3244374399455	-30202.771117542805	553.8050997966336	4.0606290839183705	2.6333815611535744E-5	0.46289854618697507	2.667427165520765E-5	1.7135629634917602E-10	0.4940838270936586	-1618.81885489853	18877.9550079729	30002.851228369265	19182.559809768667	6739.217487525005	108.28230061700872	10	11	55	58	37	0.1986088206527427	0.28783556961282364	0.3118423656315098	0.20171324410292493	
280000	-31796.58068373033	-30186.191421228043	-1610.38926250229	-30186.191421228043	467.6113733512268	4.155127335926239	3.290565525261008E-5	0.45862343686145923	3.1981323081032506E-5	2.335432691707797E-10	0.47163114281858826	-1559.0868411665506	23057.023329608255	53180.56429275228	12054.63691745344	5787.230225187079	60.91799125919326	14	9	51	59	38	0.1986088206527427	0.30728409728142014	0.2923938379629133	0.20171324410292493	
290000	-31854.545782152898	-30181.564588909492	-1672.981193243407	-30181.564588909492	694.3713337855904	4.011431895928571	2.2516061839903663E-5	0.45068492349971345	2.2333165205504446E-5	1.1059353113404915E-10	0.4731119033286332	-1620.3941445086311	54874.677951217964	61299.95768724711	17707.013124148372	7601.014951274601	98.58760038525999	8	14	53	56	40	0.18673086807322223	0.30728409728142014	0.30427179054243375	0.20171324410292493	
300000	-31754.97063231741	-30182.53177418625	-1572.4388581311625	-30182.53177418625	408.24172485360924	4.031105872879562	3.915904363212731E-5	0.4090932066776781	3.9012530308302796E-5	2.919984954216255E-10	0.4410650327094901	-1523.8250561290645	26756.584803162994	11234.65175560997	13132.103939028475	4619.468926126511	55.3478125303239	23	17	39	53	39	0.19588309467163628	0.3104822164717698	0.30107367135208407	0.19256101750451088	
310000	-31734.565900492806	-30202.251599215542	-1532.314301277264	-30202.251599215542	285.9773556796171	3.8823614392690997	5.0725438208750705E-5	0.4508668440101628	5.1219952916718615E-5	5.72108765641578E-10	0.47737287633827774	-1485.5460665174567	19753.71510381292	9738.4786100969	6659.69696429375	3481.2564783621156	40.114113230706515	29	45	3	56	38	0.19588309467163628	0.29753432971184085	0.30557486755461244	0.20100770806191148	
320000	-31689.779302224128	-30203.375871828226	-1486.4034303959013	-30203.375871828226	220.12141039597154	3.949691049740412	6.595929082966159E-5	0.43322141642655737	6.757970293104476E-5	8.010169869888415E-10	0.42962381397451127	-1440.394698490956	16526.366257997375	10736.62193479445	5203.341902513587	2862.6015909189505	34.80585700686151	8	43	20	62	38	0.1941022674402669	0.29514373283628564	0.30557486755461244	0.20517913216883604	
330000	-31672.210434112774	-30197.791408120444	-1474.419025992331	-30197.791408120444	202.37640044531588	3.8624333671629048	6.80371919317459E-5	0.49497594998541533	6.929412153573839E-5	1.1279817938111927E-9	0.5090997757757835	-1427.403041599054	20212.611571676218	11003.448845154442	5900.951370188136	3664.4254673370274	24.434797335230535	5	52	2	72	40	0.1941022674402669	0.29514373283628564	0.30557486755461244	0.20517913216883604	
340000	-31643.5216561405	-30193.565414617784	-1449.9562415227156	-30193.565414617784	192.7452359326135	4.233215038477953	7.98866031453E-5	0.46762873038393243	8.064642411891693E-5	1.391669608642752E-9	0.4673822006721052	-1402.3062401330264	11696.38462917365	8781.750798669385	14853.765349663527	3745.69513689564	19.663658711259917	4	46	5	76	40	0.19706916900828414	0.29514373283628564	0.3026079659865952	0.20517913216883604	
350000	-31663.943627196073	-30195.203608143354	-1468.7400190527176	-30195.203608143354	199.05292301882443	4.233215038477953	7.413816098978238E-5	0.5404461823856069	7.3112825783679E-5	1.7992473184734837E-9	0.5537328319088035	-1423.8740447421023	11338.03920173351	8027.033923305206	2772.0021919034907	2408.4885065154645	20.600299227610638	3	68	12	51	37	0.19937123467979218	0.29548725403278875	0.30226444479009207	0.202877066497328	
360000	-31696.77125117175	-30197.693681935405	-1499.0775692363466	-30197.693681935405	271.08723163052656	4.050462648655025	6.540913666970445E-5	0.47062052798635123	6.44737841077318E-5	9.046930592995231E-10	0.46938599396634745	-1452.810254234643	6010.285549141017	11818.741063414078	4923.100046577706	4532.816729833508	30.4459354882672	3	57	6	67	38	0.1991562035612014	0.312770475695406	0.30226444479009207	0.18580887595330153	
370000	-31668.42427521776	-30201.671742530227	-1466.752532687532	-30201.671742530227	224.9558095950348	4.050462648655025	7.09942959900504E-5	0.4833579621452756	7.046694702621363E-5	1.2056365191065765E-9	0.49143925498764335	-1421.6429212145163	11872.332971016795	9599.074621611984	1616.145964135706	2628.3407421058732	24.43199069730982	9	58	2	64	38	0.18744603959519318	0.3045270045870191	0.3121227372642532	0.19590421855353551	
380000	-31684.050959808428	-30203.07730101189	-1480.973658796537	-30203.07730101189	219.20021037534394	3.9444013489666543	7.263666872854086E-5	0.5123450121399485	6.979669191745735E-5	1.2383651685666394E-9	0.5093985148380303	-1433.9966421921818	18236.041737149506	10504.806996476651	10061.085815884615	2283.2818421075576	29.846875393714416	20	47	3	63	38	0.18744603959519318	0.29280299464737547	0.3219510097408894	0.19779995601654296	
390000	-31665.988880952485	-30176.394314694757	-1489.5945662577296	-30176.394314694757	210.3494414334408	4.146216891824364	7.607201661087277E-5	0.5346488550933195	7.151119345444708E-5	1.5010712632900374E-9	0.5470518548170481	-1443.7690011625184	12215.930973590299	7809.322803251222	6012.427107688916	2807.0868139041536	33.26511435354887	2	41	31	60	37	0.1979746010733541	0.2822744331692146	0.3219510097408894	0.19779995601654296	
400000	-31700.7533332408	-30194.415638857117	-1506.3376943836797	-30194.415638857117	257.2618616329002	4.14984500185422	6.61792403873027E-5	0.4496803016972293	6.056519254920733E-5	9.043030713342584E-10	0.46841441228693714	-1460.3328576519757	9788.898751206525	9553.524696683906	8193.465306602262	3058.1044904003625	23.383991808565902	7	49	10	68	37	0.1955306103895119	0.3077695151968869	0.30395129815541777	0.19274857625818448	
410000	-31680.634392793927	-30175.91618375779	-1504.718209036138	-30175.91618375779	250.11914672460995	4.117351488593648	6.792268380152753E-5	0.5680068770091226	6.143177393734398E-5	1.4925198290665356E-9	0.5964139675583878	-1458.0977560771437	10085.289845289733	7686.236263426971	9021.482852118732	3542.6570575298088	30.507541811628688	6	73	3	51	38	0.1927910695319863	0.29974780661814177	0.31052856920683375	0.19693255464303921	
420000	-31697.75078911171	-30193.54870529546	-1504.2020838162487	-30193.54870529546	247.47884761670178	3.9578193778720316	6.454699464275806E-5	0.47737121304626845	6.043484704835738E-5	1.0613803150965944E-9	0.511618513096578	-1458.2622972847603	18115.5131902271	8605.847098763441	5148.815678524294	2630.7673546958263	34.51411019794693	2	71	21	39	38	0.1927910695319863	0.3001407028947981	0.31052856920683375	0.19653965836638285	
430000	-31788.550225004397	-30178.915179960957	-1609.635045043441	-30178.915179960957	453.5958958349991	3.9957123633886	3.5990766494584254E-5	0.4741817926746425	3.5958093082984595E-5	3.1601529647012266E-10	0.4906701589544521	-1560.0969428189928	31888.924170062885	19680.44715205243	7189.589011106628	6853.184246024517	69.66867237527036	6	47	67	14	37	0.1927910695319863	0.2996085836093232	0.31052856920683375	0.19707177765185774	
440000	-31954.306888420346	-30215.87721688272	-1738.4296715376274	-30215.87721688272	856.3719235452105	4.250806705482386	1.6740320426721325E-5	0.45246065861301893	1.694631657089879E-5	6.164304492078056E-11	0.4647924701427414	-1686.16539005822	37984.12083952639	38459.960040553386	24364.278269749797	9906.122399114203	106.77315824457939	9	28	57	39	38	0.19650141611707383	0.2958982370242357	0.31052856920683375	0.19707177765185774	
450000	-31914.245689794352	-30196.739274968146	-1717.5064148262056	-30196.739274968146	796.3557127277156	3.9316073110132397	1.80469289272544E-5	0.4480101645383765	1.8298047799262137E-5	6.537670543021177E-11	0.44594135293732295	-1665.0949361950593	38219.857649990474	56994.03104368014	19145.454424465395	8668.13355132738	123.0744751038009	7	24	52	50	38	0.19268610363155902	0.29560581199566976	0.31052856920683375	0.2011795151659385	
460000	-31759.02461789761	-30176.733104238792	-1582.2915136588147	-30176.733104238792	368.36393318320944	4.137855538648991	3.8925593813255204E-5	0.4683940798757229	3.9730764398603206E-5	4.082039948674047E-10	0.5027570102050072	-1532.1439753523919	21012.605358308225	34105.74438264517	14395.171327903849	5137.033792332266	43.65256974488941	32	3	28	70	38	0.2011070835980124	0.29560581199566976	0.31052856920683375	0.1927585351994851	
470000	-31791.879297257226	-30190.856369351444	-1601.022927905783	-30190.856369351444	401.5372131624093	4.137855538648991	3.4489745515744185E-5	0.5000500529399174	3.411981432261827E-5	3.650370451859666E-10	0.5388439700044217	-1550.8596367151335	30889.1052111998	20653.445028000275	6965.395568418124	8638.23126075095	38.72729993248358	25	31	6	71	38	0.2011070835980124	0.29560581199566976	0.31052856920683375	0.1927585351994851	
480000	-31749.68085424597	-30171.840112869722	-1577.8407413762484	-30171.840112869722	361.3275985227821	3.9993567885408257	3.803254413918392E-5	0.4871082973301577	3.7991322322273157E-5	3.960569058446554E-10	0.523196951484947	-1529.9556768548973	17287.872913587835	17752.647735540057	2735.0269710367893	4712.2319975522205	48.14913011623055	52	16	12	55	36	0.2011070835980124	0.29560581199566976	0.29851463538270445	0.2047724690236144	
490000	-31801.39718913001	-30181.801447203714	-1619.5957419262973	-30181.801447203714	479.2970004520543	3.9993567885408257	2.9515934726021202E-5	0.5140848540350779	2.867409682162573E-5	2.665597843734912E-10	0.5609714317786496	-1569.0208890104361	27401.063191159843	12146.550380470788	1401.5995198157732	6628.534193513322	40.557300003124546	52	20	9	53	37	0.2011070835980124	0.2861443769720763	0.30797607040629793	0.2047724690236144	
500000	-31704.405248312618	-30177.91717600228	-1526.4880723103392	-30177.91717600228	310.4903325632877	4.044472855298164	4.5275414577111284E-5	0.49066275431538864	4.542624540780001E-5	6.148651622248667E-10	0.5336498230244346	-1478.6048620602942	14318.139463563964	19980.88711495841	1368.1267911843674	3600.510495828522	37.34046790649089	57	8	10	57	39	0.20346607734159217	0.3057300878428043	0.2908064529492218	0.1999973818663828	
510000	-31721.439686058417	-30185.087234864397	-1536.3524511940186	-30185.087234864397	325.8129488099425	4.044472855298164	4.336945015029143E-5	0.503160441099946	4.4141622632941946E-5	5.226928125484535E-10	0.5032556256695178	-1489.759076383423	17966.491611386948	6979.964230914717	2360.5513938543468	4440.172579378973	30.754603697848403	63	4	16	49	39	0.20346607734159217	0.30475904733563475	0.2908064529492218	0.20096842237355236	
520000	-31736.48096850255	-30175.080586025946	-1561.4003824766057	-30175.080586025946	350.1242628631329	4.16921579229608	4.0243237924745255E-5	0.5217458058825531	4.098358419436177E-5	5.980197012845304E-10	0.5734939911944257	-1513.5263337015374	16053.436274766245	16351.112470791313	5701.538150508084	4768.5421842680435	41.24701684301807	35	33	14	50	39	0.20346607734159217	0.30475904733563475	0.2908064529492218	0.20096842237355236	
530000	-31797.487158539356	-30173.12023147808	-1624.366927061277	-30173.12023147808	532.7778255300375	4.153967701863414	2.7413351391177372E-5	0.47955052268796544	2.8599737020277516E-5	2.198074779715875E-10	0.5078629893263715	-1573.3436386129283	47626.44622053841	31114.82641733248	10767.477918110786	7085.464037668554	56.23470807199579	5	58	3	67	38	0.19309545494711708	0.29391570829933805	0.31202041437999356	0.20096842237355236	
540000	-31915.539095073564	-30193.30264412501	-1722.236450948552	-30193.30264412501	994.2899120336327	4.153967701863414	1.6079309416209352E-5	0.45845972654982053	1.6539280575464252E-5	6.864049112002564E-11	0.4868819604588955	-1669.540455430649	57034.2196244731	38944.67246077664	15003.066135200375	12635.790835153468	107.47284417824795	3	63	8	59	38	0.19309545494711708	0.30729685465471324	0.2986392680246184	0.20096842237355236	
550000	-31981.983231334714	-30210.972261933493	-1771.0109694012217	-30210.972261933493	1169.7662524866485	3.941973999510983	1.1994409003796491E-5	0.45336765582592503	1.244108454682661E-5	3.845604148387818E-11	0.4919043846972265	-1716.9062277783526	71752.23865945806	53899.51146431115	17364.15211407605	18109.188330306195	96.42725243036304	19	56	21	37	38	0.20213510910373675	0.2866372771030948	0.3101446406117331	0.2010829731814365	
560000	-32012.793822761614	-30194.419788603747	-1818.374034157868	-30194.419788603747	1615.8304555517427	3.941973999510983	8.323026933559232E-6	0.4442694195095525	8.714814235664525E-6	1.8056347810717187E-11	0.49004214168640176	-1763.0521137255982	99858.6622512981	40283.3463280858	20362.663312181972	29421.408562399676	107.85434874267725	32	53	41	7	38	0.20114167329876534	0.2876307129080662	0.3101446406117331	0.2010829731814365	
570000	-31895.049473139792	-30182.276581683254	-1712.7728914565369	-30182.276581683254	873.628735154498	3.941973999510983	1.6586638013386595E-5	0.45351431608964804	1.671752257889319E-5	6.559715236113609E-11	0.47445740226354355	-1659.6611808976386	45654.5632056841	27340.48014706749	14383.212134378391	22410.904101865293	70.69026294135347	34	45	49	5	38	0.20114167329876534	0.2918810592711292	0.31141564140939226	0.19556162602071434	
580000	-31888.707145252265	-30186.015685241415	-1702.691460010852	-30186.015685241415	939.3806201414322	3.941973999510983	1.7836253275288214E-5	0.4715780130820317	1.779479224639457E-5	7.289225576126314E-11	0.48870817507854275	-1651.0686055336769	45265.71905182684	26086.007774229325	8371.81092458782	12123.330997320967	77.97573168599561	43	36	31	23	38	0.19873054574281396	0.300638655828834	0.3113477398673357	0.18928305856101743	
590000	-31977.8971998032	-30180.271312492492	-1797.6258873107076	-30180.271312492492	1711.7238748289078	4.34628371206219	1.0998681206033053E-5	0.44255229629866916	1.0566446146137651E-5	2.6163861289315925E-11	0.47187988477085324	-1743.1388712816179	122553.55345810551	29166.247465230637	8094.085158647054	17912.193384967508	152.87554100851722	35	53	14	31	38	0.19873054574281396	0.300638655828834	0.3086553692675556	0.19197542916079754	
600000	-32071.848169563153	-30198.410927107263	-1873.4372424558912	-30198.410927107263	2491.8688754912478	4.134128724657538	6.2496085712172285E-6	0.4320441381668631	6.162511051164959E-6	7.846739724943099E-12	0.4468175927491776	-1816.400269458131	222015.83109412255	47136.439739105335	20977.62744092672	32019.96412533566	143.2121629444012	38	56	20	19	38	0.19873054574281396	0.292877268532066	0.3149830016781407	0.1934091840469804	
610000	-32137.011092728317	-30194.284237818996	-1942.7268549093199	-30194.284237818996	3671.613822049812	4.134128724657538	4.11942810215038E-6	0.4655394401016695	3.958720266013551E-6	3.430826734761121E-12	0.469013367446952	-1883.4926654357575	185933.42421416283	109333.51377547183	31362.2879085998	59059.354943423765	257.8105926724146	52	29	40	12	38	0.1997177962822535	0.29143713104475344	0.31399575113870115	0.19484932153429302	
620000	-32195.138490340167	-30205.687210400116	-1989.4512799400495	-30205.687210400116	4828.839884764288	4.134128724657538	3.2532814907566527E-6	0.48182335539551924	3.132615856054918E-6	2.6415846381692283E-12	0.5085415540937375	-1929.256977240207	219122.07263997308	110346.14953058373	41165.76325143795	78016.97860222695	319.8492790831654	47	22	49	15	38	0.1997177962822535	0.29143713104475344	0.31399575113870115	0.19484932153429302	
630000	-32215.94997226743	-30186.884627898475	-2029.065344368955	-30186.884627898475	6061.3656169917795	3.9084885340318554	2.470831016460848E-6	0.4511472108074454	2.3997872035657025E-6	1.48492768552189E-12	0.5033090717396829	-1968.134070938699	321231.4713930533	89633.22331387851	50055.19176948182	95151.36335449753	386.30718413594343	48	36	39	10	38	0.1944959564565093	0.2921406346666357	0.31892101022609926	0.19444239865075683	
640000	-32236.74900802838	-30191.781842671662	-2044.967165356717	-30191.781842671662	6860.130838081193	4.087006059328134	2.426134060879786E-6	0.4810135857152724	2.359799575253403E-6	1.4996531713229877E-12	0.504370238747247	-1983.7566919352053	324208.3389635365	189829.26976701652	55034.10102716525	74640.2891912967	425.04565880245076	44	26	32	31	38	0.1944959564565093	0.30367877557672174	0.30015371729767903	0.20167155066909104	
650000	-32071.714287384053	-30185.99681098701	-1885.7174763970427	-30185.99681098701	2894.746995365369	4.087006059328134	5.658558432490123E-6	0.4815187923646238	5.53910686973411E-6	9.030521839670127E-12	0.5233765869341195	-1827.2187613467252	153628.27048598425	71085.24073511301	19349.364781205764	51734.086573457855	156.534026274641	39	31	40	24	37	0.19425751590418047	0.3037293198934557	0.30034161353327393	0.20167155066909104	
660000	-32135.11222685782	-30191.837839693133	-1943.2743871646871	-30191.837839693133	3511.0528642112167	4.087006059328134	4.239038894431422E-6	0.43046342069453425	4.157939314272493E-6	3.805441810670836E-12	0.4582387275558022	-1883.8741393978046	206009.33333813754	135939.26867202416	36903.25225817211	57915.856086971566	237.03168476126038	27	43	29	35	37	0.19541801583182633	0.3009218236921103	0.2992558417105127	0.2044043187655517	
670000	-32014.558615492482	-30203.526886377807	-1811.0317291146741	-30203.526886377807	1926.6417872492268	4.065272966409949	8.1650681286682E-6	0.5017956884975068	8.108826374497778E-6	1.8899270520849068E-11	0.5254645221647508	-1754.4908843802898	88298.07614975254	95353.85115137146	9028.11631911033	23313.97818998488	109.89428850448034	36	28	35	34	38	0.19541801583182633	0.3009218236921103	0.2992558417105127	0.2044043187655517	
680000	-31935.621719235998	-30206.265327568202	-1729.3563916677945	-30206.265327568202	1173.2491205161252	4.043532908320173	1.3127257773918076E-5	0.41968618950353803	1.3505501137860591E-5	3.5095371053031044E-11	0.4454206798060798	-1673.4937248538533	78472.80445270547	51139.820822046495	8861.982565271646	28635.723810890515	90.4891803882787	20	42	57	14	38	0.19641994261032927	0.2957750833048849	0.3034006553192352	0.2044043187655517	
690000	-31984.07293056833	-30178.401452558388	-1805.671478009942	-30178.401452558388	1591.0535713306217	4.043532908320173	9.623564047162297E-6	0.45412280419880174	9.684299509501807E-6	2.3859701157786955E-11	0.49573933261729997	-1750.0541773662037	89518.10406407308	42085.1715166208	13654.95662859366	31338.25092760851	218.32994137985534	47	12	57	17	38	0.19641994261032927	0.2957750833048849	0.3052586683955878	0.20254630568919912	
700000	-32017.195008975716	-30174.17892082545	-1843.0160881502663	-30174.17892082545	2153.1979337303696	4.043532908320173	7.559582595356582E-6	0.4164889621879216	7.547998831372865E-6	1.2079875995478808E-11	0.44711122624574706	-1786.6000529972216	111851.99835988674	49992.395078647256	9615.176114568707	30306.775935695867	272.6659368085198	52	11	51	19	38	0.19641184734643513	0.2957750833048849	0.31103941146743647	0.19677365788124457	
710000	-32033.309629710147	-30175.760639703247	-1857.5489900069	-30175.760639703247	1932.4973205920373	3.8261908435419496	7.760306524427135E-6	0.4079432187486722	7.826002198408235E-6	1.2298763296983233E-11	0.43366184003303626	-1801.447349300865	94018.28853383967	62150.65721871687	10576.482938497134	29621.3831307055	339.36965092138007	56	9	54	15	37	0.19979041578293918	0.29886550098725134	0.3048427064967459	0.19650137673306461	
720000	-32001.506106735418	-30204.889504611103	-1796.616602124316	-30204.889504611103	1381.3274313556726	3.8261908435419496	1.0244442661082266E-5	0.3867606660668934	1.023140066384481E-5	1.778417880658227E-11	0.41421373488953117	-1741.929023414433	80985.34832181083	18541.249441541157	10974.171078400928	31667.58545349045	226.20585148283254	52	20	45	17	37	0.19979041578293918	0.29886550098725134	0.3048427064967459	0.19650137673306461	
730000	-31965.503488499602	-30198.3607480417	-1767.1427404578992	-30198.3607480417	1309.974167960094	3.8261908435419496	1.2185086353718182E-5	0.4372818088971314	1.2048382316346335E-5	3.3313523242514205E-11	0.46991402443138225	-1713.2040435150993	58510.83352816563	12922.386976222044	6250.394236341382	24388.066150980172	116.63616732894023	48	48	17	21	37	0.1937858728488037	0.2965344277766876	0.31317832264144513	0.19650137673306461	
740000	-31996.109521537204	-30204.695882484557	-1791.4136390526473	-30204.695882484557	1442.0406826242402	4.256108195731241	1.1292376835328251E-5	0.45031287721248436	1.0834895129288453E-5	2.6674138642069312E-11	0.4633361388292267	-1737.6708873203736	91078.17751494632	24540.160881728654	12317.260570275226	18689.823434811646	127.71609672752764	50	21	33	31	36	0.19501079947415134	0.2974934791464044	0.31317832264144513	0.19431739873800016	
750000	-31974.892458694885	-30194.96028535104	-1779.9321733438442	-30194.96028535104	1512.3276511367797	3.972958285063231	1.0367783881766412E-5	0.46245677584987405	1.0347951967726839E-5	2.685620025040057E-11	0.5006140539199008	-1725.363295852148	82065.6171958076	14896.705101914826	40745.09344608679	11065.365670816616	131.07263611803845	52	67	5	10	37	0.2021757994065781	0.30041210872820234	0.3060133227090184	0.19139876915620221	
760000	-32016.628638894006	-30201.939422026127	-1814.6892168678805	-30201.939422026127	1602.7874458834408	4.090190718958301	8.388395804173597E-6	0.43963957830721884	8.64927846167993E-6	1.7354448585965132E-11	0.4787594750747776	-1758.2961086989164	140883.01198273222	19998.973959392206	11698.214248153132	35595.03563417083	194.1980177175059	45	60	15	14	37	0.1929465807663139	0.30041210872820234	0.30904285056813535	0.19759845993734945	
770000	-32056.76642026759	-30182.289452002806	-1874.4769682647855	-30182.289452002806	2177.6750845970573	4.090190718958301	6.335584840721209E-6	0.44990150634844417	6.403940748662976E-6	9.95147161297966E-12	0.48695642189225036	-1817.0578070525564	140934.24025329377	26593.88211160138	23104.006614416874	53688.02649239883	278.2049105539505	51	55	14	14	37	0.1929465807663139	0.30207294911307286	0.30904285056813535	0.19593761955247893	
780000	-32023.8175019067	-30196.969858175886	-1826.8476437308125	-30196.969858175886	1705.4206707092408	4.090190718958301	8.258704933341487E-6	0.45324597497945057	8.287000630644E-6	1.778309657635616E-11	0.4942030419041091	-1771.6011755173975	141272.10563728824	18799.775179052736	14951.265707813222	26301.575570930774	127.41601905497939	46	60	14	14	37	0.1907933124809608	0.3021035026938575	0.31116556527270384	0.19593761955247893	
790000	-31916.40767880123	-30177.69806388861	-1738.7096149126228	-30177.69806388861	1056.3355657592588	4.192519072970846	1.3953392078898023E-5	0.4781325339855796	1.3479733267030358E-5	4.3167310831776534E-11	0.4861401049007896	-1687.8462080715829	75392.47378354294	10223.201515698876	17807.159246879284	2877.968610309403	149.62119660718798	52	64	17	2	36	0.20291840119922905	0.29234314208048323	0.3118429925640232	0.19289546415626552	
800000	-31879.12171796847	-30190.09899888144	-1689.0227190870314	-30190.09899888144	793.2471504152926	4.192519072970846	1.8796805426692976E-5	0.4495601964220371	1.7821318818277897E-5	7.37070841268129E-11	0.4690128268027507	-1639.987667237404	34441.63612167227	9843.12202786764	12989.005280042491	4099.695711414272	46.29371728813314	54	52	24	4	37	0.20005280354753774	0.29234314208048323	0.3118429925640232	0.19576106180795683	
810000	-31929.356673386006	-30182.78054180015	-1746.5761315858545	-30182.78054180015	1087.4983391984722	3.97203602374588	1.3566426049995302E-5	0.5131492647910534	1.2586081746065893E-5	4.9244100932533655E-11	0.537989561299946	-1692.5171439612302	67724.67032144427	10970.320638264357	15176.06675924642	26690.39367300265	80.90715015233211	57	67	6	4	37	0.19167503658351676	0.30212452932425576	0.3118429925640232	0.1943574415282053	
820000	-31864.44905947334	-30170.01210915741	-1694.4369503159292	-30170.01210915741	685.3557155443151	4.100079175850809	2.0988568090690222E-5	0.5716219549988278	1.9698110454259576E-5	1.4242437179033192E-10	0.5913535302178915	-1644.0168988198168	41659.14513078118	8935.628773975212	11632.425189704847	7359.836568043028	57.59735146044177	58	56	12	9	36	0.19167503658351676	0.30212452932425576	0.3080786789923539	0.19812175509987456	
830000	-31863.569480725415	-30200.83064189819	-1662.7388388272254	-30200.83064189819	593.4015771828701	4.102751258088821	2.4697500519743925E-5	0.4865482477157583	2.3662470568395043E-5	1.325017637120454E-10	0.4732674794956025	-1610.762138831448	37046.78141872328	7528.202245342487	19647.729059172296	11802.545492992715	64.07817849203676	61	51	7	15	37	0.19167503658351676	0.30212452932425576	0.3075731406598123	0.1986272934324162	
840000	-31743.181013809735	-30182.254751974262	-1560.9262618354733	-30182.254751974262	361.14354485298463	4.102751258088821	3.831009121695206E-5	0.5348881867025113	3.687804956628436E-5	4.0136906956962917E-10	0.5274770875378774	-1512.011336513606	23572.760083751647	3891.2661264880703	7902.074555586471	7374.121548287263	26.242951574076866	58	45	18	13	37	0.19167503658351676	0.30212452932425576	0.3112767777320789	0.19492365636014958	
850000	-31713.411851740413	-30201.7287000998	-1511.6831516406137	-30201.7287000998	358.0615919046503	4.102751258088821	4.8435140847279904E-5	0.48621810530480236	4.7185545245320725E-5	5.121816856933186E-10	0.4690996656576855	-1466.2097288363475	23635.479762856434	2325.6209544059393	6967.131609472375	478.5059610300849	33.46233490414523	54	64	15	1	37	0.19167503658351676	0.30212452932425576	0.3112767777320789	0.19492365636014958	
860000	-31771.14275721726	-30172.361281582977	-1598.781475634284	-30172.361281582977	440.722465977738	4.058359516290291	3.392473944383203E-5	0.4986931023506253	3.2481618865904E-5	2.5031041053836187E-10	0.46706953785815547	-1548.3699431260525	20888.0903317075	5649.54362137755	10904.583102572193	15170.90880187766	53.65626590795182	60	57	8	9	37	0.19167503658351676	0.30212452932425576	0.3112767777320789	0.19492365636014958	
870000	-31886.850159373094	-30183.978535622693	-1702.8716237504004	-30183.978535622693	969.471890360489	4.0479874884270535	1.7371131089704433E-5	0.5117584607847417	1.6911141792840078E-5	7.587208278001687E-11	0.5103358703088985	-1652.8810506148175	51358.64344414637	7539.357919478513	13982.99922634279	3451.83310109222	93.79286977087895	56	58	18	2	37	0.19167503658351676	0.30212452932425576	0.3112767777320789	0.19492365636014958	
880000	-31835.312619214394	-30176.35581394023	-1658.956805274165	-30176.35581394023	644.8721955707285	4.006800612824768	2.2532443031724483E-5	0.5768206146976355	2.1369375209129566E-5	1.4530656409007347E-10	0.5629519756348726	-1608.8678671467082	42455.68783678287	5411.652846494339	8028.698603728121	7890.278474321787	61.52857793662968	52	60	8	14	37	0.19308919599542892	0.3010546413385415	0.3112767777320789	0.19457938493395172	
890000	-31845.444037989237	-30175.678465615885	-1669.7655723733526	-30175.678465615885	773.2732474223533	4.036074865828717	1.8561116891229654E-5	0.5707094404427755	1.7764920461845576E-5	1.2008112392262996E-10	0.5980382308083597	-1616.8643881461458	37608.2647943795	5693.479754888499	16639.3021761444	17183.799407656228	62.89968359640052	53	69	4	8	37	0.19308919599542892	0.3010546413385415	0.3095695091273555	0.19628665353867517	
900000	-31820.925665047358	-30181.35834886284	-1639.5673161845173	-30181.35834886284	623.9896950793512	4.0066050016607795	2.146457996496648E-5	0.5815722304931936	2.0717742270087912E-5	1.6895289607543733E-10	0.631661254681786	-1590.585070655941	38475.8853929359	6647.977921173255	9541.583432707786	3835.960165735772	32.116298952216724	53	72	9	1	36	0.19308919599542892	0.30554808892918695	0.30869291535048565	0.19266979972489956	
910000	-31835.96439064425	-30173.749499258767	-1662.214891385483	-30173.749499258767	801.7804001602788	4.172696209598211	1.963018894152032E-5	0.4814201452079577	1.8883554781034773E-5	1.0183984603665652E-10	0.5068457358493822	-1610.058569722468	55083.64696889155	7857.963565199638	14074.77989355979	13937.600548710376	38.151854248977095	47	70	9	9	36	0.19693652210655568	0.30554808892918695	0.3048455892393589	0.19266979972489956	
920000	-31799.713359112855	-30202.693096293686	-1597.0202628191694	-30202.693096293686	521.2719170175232	4.04223940052025	2.9595924736332512E-5	0.4920929126578872	2.8237188618728503E-5	2.0467499386809013E-10	0.4952547296570387	-1548.6806348262733	38365.15756019934	5828.637918043947	11919.23028845017	1771.4438515563436	31.709829309969518	46	87	2	1	35	0.2039599906028504	0.29852462043289224	0.3048455892393589	0.19266979972489956	
930000	-31867.414381784318	-30195.70834992745	-1671.7060318568695	-30195.70834992745	669.0662968574779	4.182320446076794	1.8303515782185514E-5	0.5074085513421815	1.8941081800583875E-5	9.095690640140701E-11	0.5071146035616344	-1622.97864381015	55235.91163574189	7303.93595869782	9679.209234617772	2178.358906217478	39.62761770298212	49	67	20	1	34	0.1869819942735199	0.29852462043289224	0.3109866591167487	0.2035067261768402	
940000	-31863.630075493376	-30182.056364475728	-1681.5737110176472	-30182.056364475728	714.6529177543061	3.8803083972663677	1.7287843921318508E-5	0.5442019593551912	1.7564994750215332E-5	8.483901703280323E-11	0.527842125447824	-1631.1856607395862	50694.21084074393	9654.490757969588	4086.084164713572	8560.658314349677	36.14717450888835	47	56	12	22	34	0.18753833832416056	0.29852462043289224	0.30814431852636665	0.2057927227165816	
950000	-31878.03402746388	-30169.233963419676	-1708.8000640442035	-30169.233963419676	931.9768803238138	4.095211155226672	1.5392584659841937E-5	0.5588993118906361	1.54370828923468E-5	7.210040119944013E-11	0.5458524158212246	-1657.0694958865126	64947.54228484258	10424.516150247258	3091.5587030558268	9509.954488978276	56.3723127675983	46	58	16	17	34	0.18753833832416056	0.29852462043289224	0.30814431852636665	0.2057927227165816	
960000	-31830.36559797552	-30177.508961310297	-1652.8566366652228	-30177.508961310297	625.651657921281	3.849100502242607	2.29469663272313E-5	0.5032574739448161	2.2663478423781982E-5	1.3797548847517574E-10	0.5032950635050728	-1601.521922409438	47944.67565130624	6997.6368843907285	2211.174986616754	9485.992648658948	53.08179038350923	48	53	18	19	33	0.19491909476597138	0.2949380368784248	0.30814431852636665	0.2019985498292382	
970000	-31820.80524492743	-30169.349308087527	-1651.4559368399039	-30169.349308087527	597.4069272620259	4.154176498317956	2.2498647712687654E-5	0.5249466417579419	2.263277698621948E-5	1.5256275363800032E-10	0.5454779319203086	-1601.6677665653717	36707.402130174945	10678.848824406145	2392.95266030871	6866.097048172763	75.81957216179373	45	52	23	14	37	0.19491909476597138	0.3028675471546477	0.30814431852636665	0.1940690395530153	
980000	-31939.051083847306	-30187.81174423931	-1751.2393396079985	-30187.81174423931	1045.9940665343959	3.961791096739677	1.3168032590132246E-5	0.5222303737251011	1.326753497755994E-5	5.605582446419689E-11	0.5612042925298836	-1696.1697574709694	68930.28342045847	12062.282191769065	4783.024300201304	23303.31389648944	130.97406251095748	57	36	29	11	38	0.19857808297050925	0.2928886815428144	0.3104153119669063	0.1981179235197711	
990000	-31921.55379490669	-30217.78988500993	-1703.7639098967577	-30217.78988500993	741.1201404045129	3.961791096739677	1.8065014869310892E-5	0.4904951712296523	1.8055622261993078E-5	7.955218061243171E-11	0.4888902989795171	-1651.274847312164	40036.84308265104	9097.011592762852	3343.8541031748323	15161.822494249422	123.3285191819181	61	36	23	14	37	0.19194405205818788	0.2995227124551358	0.3104153119669063	0.1981179235197711	
1000000	-31828.78318227105	-30160.407235192666	-1668.3759470783857	-30160.407235192666	720.7294064061584	4.272287174448373	1.991306508043111E-5	0.4798141086662296	1.9408044397452004E-5	8.970724033058121E-11	0.4913856583594125	-1618.0007107440636	41716.74447961746	5764.38417219589	3419.648104315859	10182.561733339226	67.49818003591727	62	47	14	10	38	0.19576746852268612	0.2995227124551358	0.30615014528982887	0.19855967373235026	
1010000	-31905.971431574817	-30167.62519303394	-1738.3462385408798	-30167.62519303394	1038.2858910487805	3.9868413233670688	1.3908284578502635E-5	0.4860169512768645	1.3160151424099712E-5	4.854946891001719E-11	0.5103121857477123	-1686.889553070933	60364.86738107884	8141.10415950089	5540.756835862202	12546.944009842202	88.63742243342797	61	40	21	11	38	0.19576746852268612	0.2995227124551358	0.30615014528982887	0.19855967373235026	
1020000	-31986.802148267045	-30181.93026176244	-1804.8718865046017	-30181.93026176244	1979.0398891812986	4.062766094684962	1.0399799586131697E-5	0.5289887134097107	9.75424585074466E-6	2.8003179844183588E-11	0.5334117176106717	-1750.4100011464284	78458.9049290473	21904.719083372933	6979.480248302567	21217.77487266508	189.16672956940212	63	41	16	12	39	0.19576746852268612	0.2948722143057357	0.30615014528982887	0.20321017188175036	
1030000	-31759.239043813322	-30162.711048240522	-1596.527995572799	-30162.711048240522	494.19648157661936	4.303518490942816	3.098165187968324E-5	0.48087887235586835	2.9079479833664996E-5	2.1761060355687074E-10	0.5005120663701192	-1547.0889259307353	27650.428748697377	4508.514089515547	3884.861258751802	10341.065176718252	51.381927358492014	62	49	5	16	39	0.19576746852268612	0.2948722143057357	0.31796679545564277	0.1913935217159365	
1040000	-31771.844595878167	-30193.88906420449	-1577.955531673678	-30193.88906420449	461.51423868085675	4.104961388330991	3.538985774067126E-5	0.4748162062685743	3.3080968109102285E-5	2.9060204842739197E-10	0.49189228464520673	-1528.908705271443	27692.012862946893	3645.797075932175	2278.1359794848004	8190.813798026676	47.270037634489405	64	46	12	11	38	0.20153406780096125	0.2948722143057357	0.3122001961773676	0.1913935217159365	
1050000	-31831.373100097488	-30195.717334355017	-1635.6557657424703	-30195.717334355017	711.514575099098	4.2713197712396465	2.4953599532647306E-5	0.4464344521152261	2.3970887602579963E-5	1.1206472587599119E-10	0.4292829348041783	-1585.026670295048	31047.02432703479	4452.236962761843	3678.504318377408	13330.493212776411	49.313881638965285	66	43	12	12	38	0.20153406780096125	0.2948722143057357	0.3122001961773676	0.1913935217159365	
1060000	-31929.9632915599	-30190.48176046575	-1739.4815310941497	-30190.48176046575	1346.5053322982396	4.065331846666427	1.3489507753936612E-5	0.4869998231529336	1.2404362197945476E-5	3.6449203005708677E-11	0.47596790738047523	-1686.5219551763837	60711.126372628205	8993.124386324094	4581.627249315137	16869.119440319108	94.3458844751046	62	46	12	13	38	0.19236432890529845	0.2956863126780961	0.3122001961773676	0.19974916223923891	
1070000	-32000.708396033504	-30172.181751196582	-1828.5266448369234	-30172.181751196582	1775.918694104589	3.9719081626874018	8.763963255670066E-6	0.4642469604668201	8.24098369657235E-6	1.6415588947489986E-11	0.4746830592445103	-1768.8189276299306	87736.29603993731	15757.204784981004	84242.29812924108	43539.86624282976	178.51305721046452	65	61	1	6	38	0.19688368776580317	0.2957464289517723	0.3160111148096916	0.19135876847273406	
1080000	-31966.460298918228	-30198.039074425942	-1768.4212244922849	-30198.039074425942	1450.3450606879808	3.9599886252197276	1.122508891231579E-5	0.4653944518597769	1.0881403856744983E-5	2.622495305724316E-11	0.4569371807147912	-1713.8483392365108	83949.70057376078	12536.794299496123	8253.973835040391	26661.910484329033	105.84843371294777	60	41	21	11	38	0.19688368776580317	0.29416005909675735	0.30960837167835936	0.1993478814590812	
1090000	-32003.11796770041	-30191.5184746843	-1811.5994930161116	-30191.5184746843	1881.9109401902122	3.9695452005928535	9.535648355462687E-6	0.47768499416926397	9.124159523931851E-6	2.1623633163648878E-11	0.49664431069078996	-1755.7044996650043	78625.34832557746	11877.791805575935	24372.4716595315	42512.06773519637	224.154826267377	66	56	1	10	38	0.2000323128127237	0.299623536088936	0.3041448946861807	0.19619925641216066	
1100000	-32013.8684960931	-30203.008814762536	-1810.8596813305626	-30203.008814762536	1484.5592605770407	4.099524037669209	9.469681700501299E-6	0.45231151271600495	9.468211959226116E-6	1.9771423857158043E-11	0.48047659217235594	-1755.0160771500061	90452.57037434501	19152.90575816933	20495.443759995465	42625.440906716336	141.15548915782912	58	55	15	5	38	0.19704038913212024	0.299623536088936	0.3090654550062371	0.19427061977270774	
1110000	-32044.17386937444	-30189.798697549246	-1854.375171825195	-30189.798697549246	1872.2424021425402	4.057648408207406	7.1658761538491205E-6	0.43188233100618345	7.433286579505357E-6	1.0182058345093698E-11	0.43686766966990626	-1799.8436066933039	110581.3457875085	28577.616556179706	21026.805375062002	21203.48474274877	182.95502793610436	54	49	8	23	37	0.19704038913212024	0.299623536088936	0.3090654550062371	0.19427061977270774	
1120000	-32062.046150694372	-30221.326142692003	-1840.7200080023702	-30221.326142692003	1916.5644093404826	4.13853186417596	7.3325705239368445E-6	0.41756699745789083	7.545075557636364E-6	9.96678373439114E-12	0.42462649442739475	-1786.6998513319795	112954.40780245994	22519.42980263819	11638.89313752052	19486.952554692547	176.50846109612382	56	55	3	21	36	0.19560722877208275	0.299623536088936	0.3090654550062371	0.19570378013274523	
1130000	-31949.94851365712	-30198.669708056987	-1751.2788056001323	-30198.669708056987	1224.1796211981928	3.996668813219681	1.1880781131271217E-5	0.41829203665567805	1.2345802477822776E-5	2.5999292017678154E-11	0.4251628295845252	-1698.3419480630082	66788.10011252268	15073.50085890385	11564.095088176138	20464.889150316212	96.45396945773416	51	36	35	12	37	0.19560722877208275	0.299623536088936	0.3090654550062371	0.19570378013274523	
1140000	-31875.886498165255	-30205.17397808124	-1670.712520084018	-30205.17397808124	619.0349271259494	3.996668813219681	2.1068266100440316E-5	0.4453773852497192	2.1509945012524794E-5	9.693881183894065E-11	0.45794260302696743	-1621.605270184293	33497.438629048185	12674.86348765203	7914.760353379177	6799.333922992269	71.07338741349656	60	6	29	40	36	0.19560722877208275	0.2954626235620202	0.30367123632167803	0.2052589113442201	
1150000	-31718.114275698055	-30196.391620490333	-1521.7226552077216	-30196.391620490333	283.58767632711255	3.996668813219681	4.8230524935984326E-5	0.4889961055389787	4.878193845736699E-5	6.809565122449826E-10	0.527988734035536	-1476.858045449965	15874.046689115808	1700.884987226564	2246.80556844031	3367.2028526925296	32.687252762444274	65	14	20	36	36	0.19560722877208275	0.2954626235620202	0.30367123632167803	0.2052589113442201	
1160000	-31720.902714578544	-30172.816452473737	-1548.0862621048075	-30172.816452473737	343.6790935317036	4.361627451890816	4.72796104417073E-5	0.43797153614344686	4.7590285903034235E-5	4.693442201207881E-10	0.464023769609693	-1499.7942818303734	19273.190049624278	7685.752029056499	14357.669342670722	3871.144507427757	37.93262303373967	47	10	1	76	37	0.19140730913938936	0.2954626235620202	0.30367123632167803	0.2094588309769135	
1170000	-31760.196438402763	-30199.475592882696	-1560.720845520068	-30199.475592882696	340.7204018824062	4.458926924233239	3.9479858072734366E-5	0.48919466390794	3.9533943520103995E-5	4.03735077668406E-10	0.506677235877767	-1512.5050424023225	15193.9534128191	16940.162771861324	9281.669326415611	4726.891513121549	27.883701294936245	35	30	3	66	37	0.19226976385411326	0.3047737216815122	0.30367123632167803	0.1992852781426976	
1180000	-31717.099600164845	-30204.25634191892	-1512.843258245924	-30204.25634191892	271.92225392819273	4.040669624109547	5.113372982982374E-5	0.44259237384470274	5.2558905601704595E-5	5.454350033951868E-10	0.4479004487152109	-1468.161945740836	12433.628452460334	6650.404981975287	3064.3096979450056	2784.553870986329	20.25365526749172	45	23	46	22	35	0.19226976385411326	0.3047737216815122	0.30367123632167803	0.1992852781426976	
1190000	-31741.910527747394	-30185.673956607712	-1556.2365711396797	-30185.673956607712	392.97489834977165	4.048192050038083	3.946647959704447E-5	0.5284904702432068	3.952740025428509E-5	5.088635668693728E-10	0.5599343119970797	-1509.5032334950304	16235.964312882692	13300.998979839123	4108.475318754012	3343.8920639605235	32.1810092741086	40	23	44	29	35	0.19024982140884347	0.3047737216815122	0.30367123632167803	0.2013052205879674	
1200000	-31882.975585066877	-30181.69048148145	-1701.2851035854253	-30181.69048148145	856.6810227739841	4.163540344057214	1.7233392433503387E-5	0.5149370737803818	1.7193219523920295E-5	7.271752451931987E-11	0.4937979200761102	-1649.7814570941396	49353.08822985397	26606.829461440193	4138.2600764041035	8848.510305711367	33.76431350473582	50	33	7	46	35	0.19024982140884347	0.30536243547773134	0.3057389870952344	0.1986487560181919	
1210000	-31821.876462331995	-30169.59876078445	-1652.2777015475447	-30169.59876078445	616.6050829017154	4.163540344057214	2.572709430868583E-5	0.5042521212250065	2.435290336122661E-5	1.8894153195449333E-10	0.5397358525343265	-1603.1508550840567	32207.63489415573	15304.151373991996	3213.7683454295247	5968.867495748636	49.11972860130009	52	30	13	41	35	0.19024982140884347	0.30536243547773134	0.3040999397460552	0.20028780336737106	
1220000	-31831.799850028223	-30189.588495373766	-1642.211354654458	-30189.588495373766	519.7311228530956	4.343966643992618	2.8319743131347902E-5	0.4751782767489299	2.795076226784781E-5	2.0947325053241124E-10	0.5043202889232488	-1593.1003276002098	32097.937567026725	12585.617630352222	4671.397936723509	6957.178472445949	44.0355563678623	46	33	18	39	35	0.1933779736032955	0.304826102982885	0.3134240046731801	0.18837191874064052	
1230000	-31813.9824279407	-30179.559802119125	-1634.4226258215751	-30179.559802119125	549.7960340938182	4.147108068929371	2.6621518282568506E-5	0.4831581829230505	2.62176020087361E-5	1.9884344069330748E-10	0.5156320440607045	-1585.2938548281493	33076.68825019867	7419.646106590483	5418.706441673524	8168.178918013758	41.95897844336876	51	7	59	19	35	0.1933779736032955	0.304826102982885	0.3101739141029744	0.19162200931084622	
1240000	-31736.972993132626	-30173.465019688625	-1563.5079734439998	-30173.465019688625	349.28745543743355	4.147108068929371	4.139937798291445E-5	0.48083985876006796	4.133563379664097E-5	4.82715491516683E-10	0.5307871836859818	-1515.393546610638	19066.07795090537	13286.657714665715	4261.663637067221	6243.520852322925	40.94563508037413	43	19	49	23	37	0.1933779736032955	0.31219729837488586	0.30280271871097353	0.19162200931084622	
1250000	-31837.645854500483	-30167.245476715343	-1670.4003777851387	-30167.245476715343	698.9642626614329	4.140221764084906	2.207580452067446E-5	0.47140318408011056	2.1769803819083487E-5	1.1745776016305707E-10	0.4940328147200592	-1618.095374973794	45519.05101411158	38162.78861987161	9532.568104004922	12589.586131928665	62.3518573964311	35	18	60	19	39	0.19925131484339287	0.310532364159203	0.30437463995491376	0.1858416810424915	
1260000	-31854.904360083434	-30178.563877300872	-1676.3404827825614	-30178.563877300872	844.5948582635767	4.140221764084906	2.201538348400284E-5	0.5175337916634207	2.167782767563953E-5	1.4293350825237841E-10	0.542367494650416	-1625.6529035888836	30507.921748863308	16142.999869023957	4239.069919802943	10524.759122832502	86.95265167249606	56	6	26	44	39	0.19925131484339287	0.2949379445336609	0.3156452751049594	0.19016546551798796	
1270000	-31767.16623590411	-30199.570099674853	-1567.596136229258	-30199.570099674853	390.90590895051884	4.003998282173486	3.8535703156201453E-5	0.4642169546584756	3.932037592913745E-5	3.468426351771314E-10	0.4771069218920059	-1519.6495072956782	19741.309671326515	9761.804725821636	12110.573254778052	3969.419035812415	38.46734933846272	54	6	4	70	37	0.19925131484339287	0.29472602691217187	0.3156452751049594	0.19037738313947702	
1280000	-31830.0071733842	-30212.45670961242	-1617.5504637717836	-30212.45670961242	477.7610279980547	4.164901248249062	3.1010780407351544E-5	0.40151111349686935	3.120631913907956E-5	1.5961982488558922E-10	0.39950565030620877	-1566.185697214044	68328.0770812844	25793.3893314893	14088.33569549698	7333.754491201221	57.14722086088223	1	31	29	72	38	0.20140942425022967	0.29256791750533506	0.30398074298458605	0.20204191525985032	
1290000	-31795.536529032204	-30206.309632868557	-1589.2268961636476	-30206.309632868557	434.67432174123127	4.487790098384408	3.387265410524324E-5	0.3987700904516316	3.543299807177877E-5	2.0655813422542107E-10	0.4211997080138978	-1539.3967854030689	18575.759053194663	29298.73461025344	17097.102890592938	5140.724768690762	44.347511630984755	18	7	46	63	37	0.20140942425022967	0.29256791750533506	0.30398074298458605	0.20204191525985032	
1300000	-32032.848048739892	-30186.48163488444	-1846.366413855454	-30186.48163488444	1695.2273330903456	3.930777316420438	8.719085241692418E-6	0.4184324449932191	8.611564141190837E-6	1.3978565598190903E-11	0.43521166808968137	-1789.8412469849834	80434.82482247509	49787.684960979714	86199.76633369405	24023.05897409298	262.8551663259688	2	11	49	72	37	0.19784339915488247	0.3042935152638901	0.30398074298458605	0.1938823425966425	
1310000	-32086.25125706225	-30205.21918683801	-1881.0320702242382	-30205.21918683801	2417.904632021706	4.13031680313615	6.79043987604107E-6	0.4391622091950398	6.595823699624402E-6	9.407852560814324E-12	0.4569488028944073	-1823.072140860725	110097.43691271021	105166.77332377573	109288.892020894	26047.65945712243	249.63722688594214	5	8	43	77	38	0.19784339915488247	0.3042935152638901	0.30398074298458605	0.1938823425966425	
1320000	-32159.547136826008	-30184.735217016525	-1974.8119198094844	-30184.735217016525	3521.40336413382	4.203105975837625	4.211631033651024E-6	0.45496920945829483	4.024504105567487E-6	3.7366457526435705E-12	0.47058894931046213	-1913.1566173795723	346779.12721844006	132185.003290895	222612.84832918926	38045.89385392464	304.3844329717015	23	24	9	78	37	0.19784339915488247	0.3042935152638901	0.30398074298458605	0.1938823425966425	
1330000	-32240.65084322963	-30188.12873507043	-2052.5221081591976	-30188.12873507043	5846.458919737005	4.215224419888543	2.6793949044580346E-6	0.47460508530768325	2.5695035065245297E-6	1.569091929087734E-12	0.4776762500216553	-1991.158867226961	265905.5492516069	197580.64738749215	56631.94445565032	86164.36101536867	599.9024901332206	28	36	36	34	37	0.20586454903195095	0.29627236538682167	0.3058737246949091	0.19198936088631943	
1340000	-32165.977332955023	-30219.311365633373	-1946.665967321649	-30219.311365633373	2818.153689971466	4.215224419888543	5.2954188502157415E-6	0.43525376409760547	5.136270373564186E-6	5.457113283387001E-12	0.44444217985166484	-1886.7795449995242	215981.50405283162	240487.65077689386	100309.31192017028	31937.099724146807	492.1078998561636	22	16	32	64	37	0.20586454903195095	0.3021726127453042	0.2989353581083258	0.19302748011442017	
1350000	-32121.35674158685	-30193.096898257052	-1928.259843329798	-30193.096898257052	3216.0615869958224	4.257291055286	5.261377505479457E-6	0.4826276370171837	5.292020097815002E-6	7.416103353128667E-12	0.5101059087237046	-1868.4290479533586	196929.74163843427	104977.82807973638	152463.13969515814	32252.050251579287	405.08131445174723	28	6	28	72	37	0.1942164438146961	0.30925929704558935	0.30746129121830873	0.18906296792140698	
1360000	-31978.422406491634	-30176.925766478835	-1801.4966400127996	-30176.925766478835	1274.2193638772112	4.257291055286	1.148344879744858E-5	0.47740974538712816	1.1256090764946262E-5	3.397423943921556E-11	0.4994324004828958	-1746.2823705141914	62091.77543742555	37414.05744881753	68197.68933999189	13399.253577833837	172.7883160982812	6	2	62	64	37	0.1942164438146961	0.2960916433097469	0.30746129121830873	0.20223062165724942	
1370000	-32028.76929114471	-30193.014621030838	-1835.7546701138724	-30193.014621030838	1649.5444319712076	4.373543832456627	9.446646030548243E-6	0.4510327946769071	9.270156251375483E-6	1.998762244361349E-11	0.47844084295504014	-1778.7415032341112	170278.39266281694	69002.52588338763	60681.176278408595	19324.916109551068	225.63255287331242	1	25	44	64	37	0.20150783855408447	0.30141225501541263	0.302140679512643	0.19493922691786106	
1380000	-31998.88036109994	-30195.697475686044	-1803.1828854138955	-30195.697475686044	1201.604105190231	3.838614096556646	1.162308755659815E-5	0.4679062401337501	1.1547302988740713E-5	3.3648453019314745E-11	0.49894209943294393	-1747.2430248981689	67243.18982919907	90244.20935373603	45564.61011607911	22842.504836357253	136.1504020282819	17	12	44	61	37	0.2014434937716417	0.2961036620902261	0.3075136172202723	0.19493922691786106	
1390000	-31916.440635506806	-30182.925068562537	-1733.5155669442688	-30182.925068562537	839.2866051575838	4.006680010783576	1.682291606108299E-5	0.46027089862560466	1.7034261193521157E-5	7.013161268471641E-11	0.4884933944093037	-1679.4526846570295	59890.042913941164	51206.85881892993	42984.35164575028	11753.921541072732	59.11614070379417	12	24	25	74	36	0.2014434937716417	0.2961036620902261	0.3075136172202723	0.19493922691786106	
1400000	-31999.892311964246	-30190.03717585766	-1809.8551361065872	-30190.03717585766	1381.060468009467	4.006680010783576	1.0659240192415706E-5	0.47467303150719226	1.0837615450736811E-5	3.496375572503876E-11	0.5394506585888421	-1755.2230645210916	51133.90138356923	54857.94144502966	46738.16196886589	16820.548906139134	178.58851141982694	13	36	22	64	36	0.2014434937716417	0.29228361441414746	0.3075136172202723	0.1987592745939397	
1410000	-32013.075323109915	-30172.608490752427	-1840.4668323574895	-30172.608490752427	1565.6330141511155	4.1542859151377245	8.681462409999162E-6	0.4691137624936472	8.722246926507233E-6	2.113307446655383E-11	0.524662105230622	-1782.6947517577273	85292.64959555605	93827.57793164278	94787.51448268411	33144.61509706166	146.2574320413349	21	19	24	68	39	0.2014434937716417	0.29228361441414746	0.30372468284486726	0.20254820896934478	
1420000	-32021.09565850469	-30178.934206190224	-1842.1614523144685	-30178.934206190224	1725.2064156965232	4.081890207343517	7.944643135981432E-6	0.42874414848441283	7.73975622514939E-6	1.4477029623548744E-11	0.4721948864298686	-1785.5871581575261	73770.41054671661	100725.28772037102	64673.67288855419	23558.936166265215	170.22400086042825	17	13	34	68	39	0.2014434937716417	0.29228361441414746	0.30372468284486726	0.20254820896934478	
1430000	-31954.48571445196	-30195.929627798705	-1758.5560866532533	-30195.929627798705	1033.3639671336216	3.9564895206006545	1.294726767974651E-5	0.40631192815188755	1.2575523322195537E-5	3.1624465387307045E-11	0.4484472265602405	-1702.8318099455164	62891.691457830144	81810.94957009554	72244.40551213473	16593.071233810388	79.07571180798887	3	12	43	75	38	0.19830519771659746	0.29732316971703227	0.3034320232879658	0.20093960927840573	
1440000	-31848.03975160531	-30197.77822719015	-1650.2615244151616	-30197.77822719015	573.6038676124593	4.256941941504167	2.4595305052551654E-5	0.4520003547461465	2.3570428344075517E-5	1.1714642450080958E-10	0.4622449415538213	-1598.5947585730873	33770.22067484573	46603.991698203485	10964.655554203091	8804.780605068645	59.67973655576522	51	5	3	74	38	0.19830519771659746	0.2916782369521034	0.3090769560528947	0.20093960927840573	
1450000	-31964.564827901326	-30188.353889813385	-1776.2109380879401	-30188.353889813385	1294.644465447037	4.256941941504167	1.2489738608379655E-5	0.41405439814836126	1.227598023488665E-5	2.489753938043464E-11	0.4068688310712362	-1721.6941734089178	67315.33977753241	45918.06716692794	47674.01193572512	15050.907619083451	122.00323475161096	48	12	8	66	37	0.19830519771659746	0.29135976449567597	0.3090769560528947	0.20125808173483312	
1460000	-31826.395140332446	-30170.530368250948	-1655.8647720814977	-30170.530368250948	616.4418710264141	4.079448902642939	2.7820886910668274E-5	0.5086346012981188	2.58418168442869E-5	1.8162993672638613E-10	0.5086103892845734	-1605.3661925726576	29045.321461147036	33153.697075821576	9989.083655853503	6656.716732331604	94.44354015005948	54	12	17	50	38	0.19529455091576492	0.30055153124166134	0.3028958361077419	0.20125808173483312	
1470000	-31882.274333064175	-30209.184588068358	-1673.089744995819	-30209.184588068358	606.2085590948498	4.079448902642939	2.4163263714055552E-5	0.48655419669344924	2.2238361326864184E-5	1.1201197898245681E-10	0.46222160805223345	-1619.4392465427413	24788.699671450835	44081.5712739009	65081.635853103246	7593.795165808635	63.26636224768547	49	4	8	73	37	0.19727257261578685	0.2985735095416394	0.3028958361077419	0.20125808173483312	
1480000	-31964.272691312668	-30186.015425912876	-1778.257265399791	-30186.015425912876	1172.7839187309246	4.185674263321484	1.3484733173642735E-5	0.5244434084084105	1.2304357781479673E-5	4.523422862724373E-11	0.5324446996465769	-1723.7423512497337	78170.24798927603	68415.76142786563	12451.031214264945	15309.309885092542	109.56674802566687	29	35	4	66	37	0.19727257261578685	0.2985735095416394	0.3042970929198179	0.19985682492275714	
1490000	-31871.13052370706	-30208.566981038646	-1662.563542668413	-30208.566981038646	565.7929757766713	4.185674263321484	2.5026467662436043E-5	0.49419121768512947	2.4540438920714812E-5	1.5047832565774E-10	0.49532100397770085	-1610.922338910245	16053.83259458273	32982.64439586161	26432.281252480552	8993.101430570678	48.33304902922654	5	44	14	71	37	0.19727257261578685	0.2985735095416394	0.310945898648448	0.19320801919412697	
1500000	-31887.106061589428	-30194.182902530007	-1692.9231590594202	-30194.182902530007	744.1277234550329	4.127674552247112	2.008776174223507E-5	0.5024618152704615	2.0135469358392263E-5	9.645173464401799E-11	0.4944223749212068	-1640.1611045483721	39813.80416269186	42026.54922921145	28761.026766627598	9735.096028773416	95.67202016906047	15	35	16	67	38	0.194046905354384	0.2985735095416394	0.3080326280275163	0.19934695707646158	
1510000	-31863.00595761899	-30174.66602293391	-1688.3399346850774	-30174.66602293391	663.1595335035408	4.010157615574957	2.1494054747926127E-5	0.45515268230190986	2.1618833264365885E-5	1.0772919877807648E-10	0.48147073541870883	-1637.2152078406157	34973.204361353346	33697.84504398563	4585.518153118336	8947.738661083831	56.623932604043866	32	31	2	69	37	0.1993955984126178	0.2985735095416394	0.30698021272856446	0.1950506793171796	
1520000	-31822.887756091335	-30182.128779947554	-1640.758976143781	-30182.128779947554	489.6047031994251	4.234921972420434	2.646619471599349E-5	0.5284644759052409	2.739638187262591E-5	2.3033348859133608E-10	0.5672419570111968	-1589.394034531214	31292.476214710387	8908.606590023619	21566.723997449506	7996.368489104036	66.52090345088578	23	3	38	70	37	0.20243859696648303	0.2985735095416394	0.3039372141746992	0.1950506793171796	
1530000	-31810.535412690897	-30176.95611412301	-1633.5792985678843	-30176.95611412301	554.1536862170162	3.9902122180055386	2.6798828998744424E-5	0.4698778363630672	2.716819731962438E-5	2.1162409066469738E-10	0.5335292285909401	-1582.5715552886104	42131.99862569738	25993.67050468647	15702.07410491356	7607.27301013393	47.860675725762704	28	3	45	57	38	0.1901724865899111	0.2985735095416394	0.31620332455127115	0.1950506793171796	
1540000	-31839.082685948764	-30195.918265892808	-1643.164420055956	-30195.918265892808	555.2172141354092	4.275895567941209	2.5063446519587686E-5	0.4432264574515919	2.4697749415723127E-5	1.4388980992034244E-10	0.47678241213406747	-1592.9641761927023	29412.67673542646	15857.23699800612	2617.437663656283	8197.646883469019	57.54212379506003	49	35	6	43	38	0.1957157412909772	0.2985735095416394	0.31066006985020506	0.1950506793171796	
1550000	-31774.085385709197	-30190.1662420735	-1583.9191436356962	-30190.1662420735	383.7894750968476	4.050527562963159	3.5580890745406954E-5	0.4481477464177693	3.47412413809715E-5	3.4381252996558755E-10	0.5130587066233642	-1534.9425907079928	27188.01213513903	13884.047713894479	3031.494666039789	6848.874266418751	35.80654611495363	23	61	9	38	40	0.1957082573066098	0.2985735095416394	0.30818339288042457	0.1975348402713275	
1560000	-31777.948934117045	-30202.077203212637	-1575.871730904407	-30202.077203212637	388.8642220581367	4.118716031437086	3.4096227128347116E-5	0.46826185044659446	3.511805432701669E-5	3.30300227557036E-10	0.516560405642836	-1527.1291925637508	32052.053053443437	13613.602929479033	6006.877792783497	5804.06129578562	31.951624598396762	24	53	12	44	38	0.20499167019705478	0.3016409963935417	0.30142519336841517	0.19194214004098958	
1570000	-31779.244232156085	-30200.470056955488	-1578.7741752005963	-30200.470056955488	335.41337258302246	4.115107321589246	3.9655333169791525E-5	0.4105672457505346	4.0661398891382635E-5	3.7044928404030626E-10	0.46272033381997696	-1529.2792323719505	60006.09225925394	15095.2890710589	6323.892942967086	5204.771034111587	48.83125757083471	5	77	27	24	38	0.20299806852142513	0.3016409963935417	0.30468871888022336	0.190672216204811	
1580000	-31689.67808780603	-30204.21448369987	-1485.4636041061615	-30204.21448369987	242.55771279200616	4.115107321589246	5.521303052651077E-5	0.42719382806877426	5.910817974826258E-5	7.24324413363447E-10	0.4565455293142159	-1442.815293772193	14096.9344888143	9798.079042007543	3789.416643161884	317.7478067184658	21.028542548728836	17	56	56	4	38	0.20411612139287294	0.3016409963935417	0.30468871888022336	0.1895541633333632	
1590000	-31675.70592695236	-30192.649322356538	-1483.056604595821	-30192.649322356538	226.108535413334	4.206629918019174	5.452829242741297E-5	0.455727872378121	5.8289831367307744E-5	8.810773500317374E-10	0.5165906036835236	-1440.0555638898743	17810.956539738312	8542.63953704014	4632.932177865476	250.17950991406815	20.92377015317848	10	66	52	5	38	0.20597185045030916	0.29978526733610544	0.30468871888022336	0.1895541633333632	
1600000	-31700.690631317655	-30202.674865014098	-1498.015766303558	-30202.674865014098	261.21485644218575	4.206629918019174	5.511854044274929E-5	0.3849711332349105	5.610911361882208E-5	5.881720300621115E-10	0.42494711398633744	-1454.6602867024103	26669.238359705058	12491.767752474858	3966.915197604827	198.52129878371107	27.808375578122856	1	64	64	3	39	0.1966946512127734	0.29978526733610544	0.3139659181177591	0.1895541633333632	
1610000	-31695.0709361164	-30202.586914834756	-1492.484021281646	-30202.586914834756	243.62583798311414	4.173415150648642	5.970584464651709E-5	0.4375754090577167	6.20560184042736E-5	9.02923823811334E-10	0.47291623745035416	-1448.5550883527742	10353.498993846897	8758.501639853775	5693.944666741056	944.8015070230824	25.40260747826222	17	67	46	2	39	0.19443129966291944	0.29317290683819647	0.32290063494361315	0.18949515855527205	
1620000	-31674.58331064098	-30206.71223002305	-1467.8710806179308	-30206.71223002305	236.08884438852067	4.038043778712339	6.49792896089304E-5	0.46205846076884427	6.53600574352201E-5	1.1004063662281121E-9	0.4943513362792725	-1424.3901056478485	14156.343646392672	9500.57604939795	3577.5468073332445	691.2153206676076	15.737574286258994	6	60	63	6	36	0.191067560480773	0.3040338635581809	0.298901199990057	0.20599737597099022	
1630000	-31676.553932062117	-30180.876928767462	-1495.677003294656	-30180.876928767462	258.66496364537613	4.00195655978632	5.9046469561463195E-5	0.441981095136221	6.075069508601988E-5	8.711748238587043E-10	0.4795025318930624	-1451.354280890218	14485.381251358882	6842.557233405531	3165.522990304685	1943.347101271794	22.58963462131766	26	48	50	11	36	0.191067560480773	0.3040338635581809	0.30227993483779375	0.20261864112325348	
1640000	-31694.758399341466	-30205.779686189675	-1488.9787131517912	-30205.779686189675	223.54637863486323	4.301954941683184	6.335928296308194E-5	0.4114622249917796	6.5060514631707E-5	8.645749753500208E-10	0.4407689108382381	-1446.6596830983633	14374.806638985203	8005.21615069158	3022.245811632258	384.4845390601571	15.83109971523369	35	47	51	3	35	0.191067560480773	0.29366806837560133	0.3126457300203733	0.20261864112325348	
1650000	-31627.180642421154	-30203.610562007572	-1423.5700804135806	-30203.610562007572	169.08410599272565	3.8364653933775	8.028437785265343E-5	0.4340039318835678	8.077854551635379E-5	1.330125363927132E-9	0.4564627505518134	-1384.328697321325	11966.259219352565	7388.273963214254	1978.8449917128219	9.72943857074606	16.95438888843394	5	79	49	12	26	0.188850371695194	0.29366806837560133	0.3126457300203733	0.20483582990883248	
1660000	-31594.280987424758	-30177.51582445507	-1416.7651629696882	-30177.51582445507	189.26658368459627	4.268970101878601	8.474850993792181E-5	0.4569503968753347	8.560534291234989E-5	1.7795021090055455E-9	0.4833013646249774	-1378.9199676336252	6827.502241790242	5728.55803216145	1782.1795908720626	11.599155765119194	13.544145301864285	8	81	44	20	18	0.20372882263555195	0.29366806837560133	0.2977672790800154	0.20483582990883248	
1670000	-31620.784955491883	-30173.968359260325	-1446.816596231559	-30173.968359260325	206.6929287590711	4.203840101393204	7.662448482883001E-5	0.44514033121739904	7.721416795087731E-5	1.5197059109303887E-9	0.5010740335841223	-1406.8511385881893	20496.01325477347	7549.733469491358	2032.4884460466194	14.797771824653731	14.988895646292525	7	76	51	12	25	0.19940496876842384	0.29854567982701236	0.2977672790800154	0.20428207232454954	
1680000	-31633.12430926527	-30213.989673510125	-1419.1346357551436	-30213.989673510125	164.97680975340535	4.3010407536288975	8.402882917823468E-5	0.4472026650753828	8.521434852138614E-5	1.8627841797087837E-9	0.49993418334951584	-1381.613012453641	4180.393641160889	5918.485795453799	1795.2537138283674	11.39345747309513	14.357792996619478	2	77	55	27	10	0.19940496876842384	0.29854567982701236	0.2977672790800154	0.20428207232454954	
1690000	-31613.665531800118	-30207.18753547747	-1406.477996322646	-30207.18753547747	153.01136749502152	4.3010407536288975	9.154853391633981E-5	0.44339472770863286	8.89880902996367E-5	2.349812473449446E-9	0.5164726555679043	-1367.046332398775	6860.068858451166	6463.2346640615	1689.1254828148465	143.74789895171247	9.806162401380979	7	72	53	4	35	0.19940496876842384	0.29471310809058876	0.301599850816439	0.20428207232454954	
1700000	-31676.656524175476	-30193.609143732327	-1483.047380443151	-30193.609143732327	216.39157812277304	3.8938647830215825	6.495497373935034E-5	0.3945680204409908	6.418579985957798E-5	7.923644343698751E-10	0.43654995578842165	-1442.6578284126185	13385.406888276311	7839.747528695473	2715.774181476897	72.41910653964717	24.894036869324985	14	69	50	3	35	0.19940496876842384	0.29648582560091186	0.3058714084604697	0.19823779717019574	
1710000	-31698.878106912474	-30220.154331699126	-1478.7237752133492	-30220.154331699126	195.622221472632	4.1255342974497475	7.224516113031833E-5	0.4301100789286078	7.224224776048272E-5	1.1166052121907387E-9	0.4566033331522326	-1437.5451484986295	28550.98410927633	10328.249266645023	2188.933190688131	35.53095251500419	15.411452575241169	2	73	60	21	15	0.19940496876842384	0.29648582560091186	0.3058714084604697	0.19823779717019574	
1720000	-31701.849938179454	-30219.191222423993	-1482.6587157554616	-30219.191222423993	208.0622658084944	3.9262355390506887	7.140484023439394E-5	0.4027643750297262	7.10079505844622E-5	9.277010551315688E-10	0.4262358469647732	-1442.4681436041503	7858.211533283718	10055.869692399092	2808.546298691236	55.285940256464734	29.654715454373925	13	55	66	22	15	0.19182140267214684	0.3040693916971889	0.3058714084604697	0.19823779717019574	
1730000	-31770.199523492134	-30224.635264786728	-1545.5642587054044	-30224.635264786728	321.2349255871468	4.091049520528495	4.508878244770394E-5	0.38119622999512903	4.55621240910649E-5	3.2174305182556844E-10	0.38929458911432646	-1503.5813828394357	27237.497713443474	11635.18987236867	3622.5968177926416	44.255380890203035	23.151787342439587	23	47	63	28	10	0.19385351397040174	0.3040693916971889	0.3025066947876603	0.19957039954475023	
1740000	-31692.446221332957	-30211.790264583036	-1480.6559567499191	-30211.790264583036	231.56820367405788	4.091049520528495	6.478802502817484E-5	0.3811722553619622	6.69997687108917E-5	6.958311145129897E-10	0.3999581691094544	-1441.6577816921208	8036.764366888623	6098.3731485298595	2913.4707054522346	33.2500653069668	21.021312426808258	46	29	58	13	25	0.2005077629056144	0.2974151427619762	0.30602306068692814	0.19605403364548235	
1750000	-31649.23311823407	-30212.524465845876	-1436.7086523881935	-30212.524465845876	202.53608335935687	4.091049520528495	7.830073844296513E-5	0.41191999461885787	8.307931917389429E-5	1.2538385032575959E-9	0.43648035200243945	-1397.8772017282333	6200.8974141453455	2523.9848379208092	2271.6812739588786	13.060044468380356	37.46381718075994	75	11	47	20	18	0.20416926232529234	0.2974151427619762	0.3023615612672502	0.19605403364548235	
1760000	-31681.667782696746	-30232.21602920739	-1449.4517534893557	-30232.21602920739	193.6979521669228	4.091049520528495	7.652597767332167E-5	0.43054288920012934	7.877888487647098E-5	1.2734043904137848E-9	0.450823640319257	-1410.9821472794663	8626.216831938671	4158.362540354938	2456.0050796996024	20.82349282562039	20.099545666132176	67	14	52	24	14	0.20416926232529234	0.2974151427619762	0.3085423828647005	0.18987321204803206	
1770000	-31671.428365599422	-30209.02619761955	-1462.402167979871	-30209.02619761955	230.34677660554658	4.091049520528495	7.333638647508027E-5	0.500462282823153	7.35933525088278E-5	1.4854251994374517E-9	0.51361198530169	-1424.2922303143123	8649.423327933246	3266.627386273724	2266.1213574838866	22.014750669920183	13.518794584164278	67	15	50	26	13	0.1997106520255485	0.3028061685141945	0.2922910782667099	0.20519210119354817	
1780000	-31701.5335772548	-30196.019550694975	-1505.5140265598257	-30196.019550694975	253.47895244180555	4.091049520528495	5.810598599459939E-5	0.4556931759949795	5.799669459307889E-5	7.643690853322046E-10	0.47516668419190916	-1458.6375189975145	12456.742870742273	4373.1881138420695	3848.1967300773595	7638.2637280577665	47.26288350131152	64	39	27	2	39	0.195028401723668	0.30196893386058876	0.2978105632221961	0.20519210119354817	
1790000	-31720.868770769182	-30226.095762407545	-1494.773008361637	-30226.095762407545	261.5944133037067	3.9673902742563008	5.898593279259266E-5	0.402027940107217	5.9144036643827636E-5	6.554035107144953E-10	0.42190655863963616	-1450.952023408943	9416.697979187418	3123.5643763047688	2834.0703691526646	3350.877870336236	25.9501161624263	70	36	11	16	38	0.1989277354585719	0.30338766795910466	0.2978105632221961	0.1998740333601284	
1800000	-31759.914837711727	-30213.481235118026	-1546.4336025937023	-30213.481235118026	310.1906836930719	3.9673902742563008	4.7073065650971985E-5	0.4316481908904097	4.7367273098009324E-5	4.980120293740891E-10	0.4654555341143742	-1503.3299990679702	10682.67936865703	4696.292587040171	3939.010001986372	1222.3933621818892	38.96415940315467	67	20	44	2	38	0.19933659049101005	0.3029788129266665	0.2978105632221961	0.1998740333601284	
1810000	-31743.88841180909	-30194.923249243395	-1548.9651625656957	-30194.923249243395	344.5666120590232	4.257400536570615	4.315563827895008E-5	0.46145667066315776	4.336656468274305E-5	4.569768542924627E-10	0.4842650657948962	-1506.393316682295	16118.45243885439	4231.019474599517	4593.87161048577	268.64470156724093	34.14417168190719	65	21	47	1	37	0.20017878779308138	0.3021366156245952	0.2978105632221961	0.1998740333601284	
1820000	-31771.300931892158	-30205.36402391115	-1565.9369079810092	-30205.36402391115	381.4562032021361	4.094176802717516	4.34692554820296E-5	0.41478217364944453	4.426924220202746E-5	3.6495819914421377E-10	0.4263789755242805	-1521.2577827210323	14110.439837938635	3960.707423214897	6452.668630814419	1434.7443668806172	67.48444852729881	71	40	18	5	37	0.19865041252685384	0.29702079534585285	0.304454758767166	0.1998740333601284	
1830000	-31729.491827371978	-30191.052204361415	-1538.4396230105617	-30191.052204361415	321.28583638182926	4.094176802717516	4.6192536905979156E-5	0.39897898094107004	4.6511433840131276E-5	3.981299403063073E-10	0.42864485182174045	-1498.189683758781	12900.483475325796	4248.720075686999	3899.5528629416	20.87265652603355	29.218587453632484	66	26	42	8	29	0.19865041252685384	0.29702079534585285	0.304454758767166	0.1998740333601284	
1840000	-31756.838450144194	-30195.70755851337	-1561.1308916308226	-30195.70755851337	376.16687632653463	4.094176802717516	3.759550456578693E-5	0.4302697419548486	3.935150495093086E-5	2.9122181540299627E-10	0.4338011403984019	-1520.6636790789225	13865.72615499695	6321.259378760827	3188.8245675245935	27.792961810149983	32.16012781516187	78	41	15	25	12	0.19865041252685384	0.29405268577094046	0.3074228683420784	0.1998740333601284	
1850000	-31872.34950954605	-30186.674300094262	-1685.6752094517879	-30186.674300094262	721.0296492592754	4.1794782501573735	1.8190344854145847E-5	0.5102614031998328	1.8864927772617542E-5	1.0469888319255197E-10	0.5345551572762642	-1644.3469303936713	29869.466937326513	13475.80343589534	355.82056273017935	71.11507691946993	68.08373292600994	66	66	5	29	5	0.19865041252685384	0.2930590196964358	0.3077976403737375	0.20049292740297397	
1860000	-32021.919996634704	-30204.9418595512	-1816.9781370835049	-30204.9418595512	1761.261339703143	3.977048155581808	8.768040780509484E-6	0.4325330963513753	8.943315100833708E-6	1.6748819818492712E-11	0.4556971109885834	-1773.216834341714	52713.33678651489	20937.868815160757	545.2386306511582	165.10487749077296	138.37513955869656	71	61	9	25	5	0.19738162267278297	0.2930590196964358	0.3048704008496013	0.20468895678118101	
1870000	-31867.62271586031	-30178.153859691392	-1689.4688561689188	-30178.153859691392	774.1267749237556	4.049621813753031	1.76299526423608E-5	0.4791254522622582	1.7483661556367042E-5	7.710646920649343E-11	0.49811253496656666	-1649.316758208942	39972.68568180763	9782.752670494416	256.8686865411583	26.21506383481758	34.01140117759358	66	66	10	17	12	0.19738162267278297	0.2930590196964358	0.3048704008496013	0.20468895678118101	
1880000	-31878.491971212377	-30193.184589407872	-1685.3073818045066	-30193.184589407872	755.6756530121648	4.173845377599233	1.880843324611077E-5	0.5141271040019227	1.8607601329669628E-5	1.1421089996206515E-10	0.5565732832509203	-1644.4060900810719	37882.00617063373	11165.714280799446	202.93942219311765	31.372198123088026	57.13138987762815	75	57	7	3	29	0.20711833372878224	0.2930590196964358	0.3048704008496013	0.19495224572518174	
1890000	-31868.280341864414	-30203.075702807004	-1665.204639057412	-30203.075702807004	631.8018246734539	4.187277181904908	2.185333448037845E-5	0.4743117295183865	2.1994653278843354E-5	1.1816718250495394E-10	0.49439832979924525	-1623.1779782971173	25037.741945843136	8757.457108841967	1530.385498162535	67.1219979677501	85.44779090409277	70	64	2	33	2	0.19798334804254591	0.3021940053826721	0.3048704008496013	0.19495224572518174	
1900000	-31886.4076277455	-30191.283979160387	-1695.1236485851111	-30191.283979160387	815.139019550684	4.111063563934165	1.9029484841108474E-5	0.46876101404702747	1.9637494388084428E-5	9.905830520412738E-11	0.5099413193903561	-1653.7015498945123	34933.449440909535	10641.241468313781	236.22058109607252	73.7168135345158	114.63649111163491	70	64	5	30	2	0.19798334804254591	0.3021940053826721	0.30415981123637253	0.1956628353384105	
1910000	-31866.258596832344	-30198.79805913574	-1667.4605376966044	-30198.79805913574	637.2852600244819	4.158117531778243	2.19157600885979E-5	0.4577033390201324	2.2784766246256E-5	1.2691757470619397E-10	0.5023161176031754	-1625.8945458835603	29670.72061069985	7702.625520098073	64.1672471040788	184.74250520948004	46.30565649806203	70	64	9	18	10	0.19798334804254591	0.3021940053826721	0.30415981123637253	0.1956628353384105	
1920000	-31802.40719563554	-30203.148515868656	-1599.2586797668828	-30203.148515868656	456.13373531138404	4.158117531778243	3.169917110191211E-5	0.4745866954543974	3.289735733433051E-5	3.027335841069916E-10	0.5240492117970714	-1559.508045816848	22759.999372566555	5823.935657210651	522.7571447552514	17.621518678190533	38.8409942998565	66	66	3	14	22	0.19798334804254591	0.3021940053826721	0.30415981123637253	0.1956628353384105	
1930000	-31821.078889465134	-30206.585356935528	-1614.4935325296076	-30206.585356935528	648.5321322915523	4.0815495349672135	2.7618144854903933E-5	0.44816392438240793	2.9062285375734288E-5	2.1957610949398947E-10	0.5016365355228941	-1573.70923125503	23773.745702045642	6987.661892167336	465.0798731930784	51.50062565071761	105.07097855492934	69	61	2	23	16	0.19798334804254591	0.29852652899906296	0.30415981123637253	0.19933031172201968	
1940000	-31798.067574848912	-30176.09908974168	-1621.9684851072295	-30176.09908974168	556.0581193776104	4.09784602698528	2.777165090703244E-5	0.4577057594981701	2.9497672965538617E-5	1.9651217328774895E-10	0.49302240610212267	-1583.4170147644181	21250.39057354886	6933.7961865251955	162.09223844945186	44.91041143446627	46.49338384655334	66	66	4	22	13	0.19798334804254591	0.29453443400025137	0.3081519062351841	0.19933031172201968	
1950000	-31791.28196921621	-30177.93067667046	-1613.3512925457467	-30177.93067667046	544.188507257252	4.09784602698528	3.14275054187864E-5	0.4222504715789015	3.204024384379309E-5	2.406902144355029E-10	0.4749089865080736	-1573.7769176660574	22166.33768926542	6050.107922755056	75.55187292148672	87.36778005569	133.04753470409517	58	74	16	12	11	0.19798334804254591	0.2977605990529809	0.3049257411824546	0.19933031172201968	
1960000	-31729.468969735422	-30200.44468997364	-1529.0242797617839	-30200.44468997364	322.5219515906389	4.041007312327484	4.856733472440388E-5	0.41599845335069835	4.9200399743040965E-5	5.305223037666887E-10	0.4571023468609185	-1492.4225474061495	12418.446437978824	3939.1191000108	51.42626820351306	61.04192653768003	51.68683730606773	63	68	25	4	11	0.19798334804254591	0.2977605990529809	0.3049257411824546	0.19933031172201968	
1970000	-31764.95555703292	-30207.975627267682	-1556.9799297652403	-30207.975627267682	420.6337439739764	4.211040809781387	4.4023412345050556E-5	0.39169656465953157	4.36943724040466E-5	3.6177312480360193E-10	0.42428991235572516	-1519.8678800602356	17298.904890444886	4793.510308978558	58.683884739006054	63.64611717006217	32.23700248304695	64	69	28	2	8	0.19560211103248812	0.3073105240569673	0.30561737461226457	0.19146999029828113	
1980000	-31816.505464181948	-30212.47331777668	-1604.0321464052683	-30212.47331777668	479.5631025733343	3.9838201375509485	3.7043197459314346E-5	0.3711844240127963	3.6963873487210214E-5	2.382586164648684E-10	0.41270056735684063	-1567.1578313890375	17199.465910599753	5278.51604259613	54.95757829366803	58.20321619634286	28.225489727304133	67	69	18	8	9	0.2016889396238123	0.3073105240569673	0.29953054602094037	0.19146999029828113	
1990000	-31806.268442607954	-30217.020762989374	-1589.2476796185788	-30217.020762989374	417.4124232472892	3.9838201375509485	3.619649793775606E-5	0.39427876071765033	3.6101048916048314E-5	2.1754769329446662E-10	0.41152909048197234	-1552.4982606880628	14414.366844010428	4993.396871112729	56.92034034300855	51.54950330014624	45.35529095411263	64	73	1	6	27	0.2017038969681063	0.3073105240569673	0.3084529350107326	0.18253264396419483	
2000000	-31803.55177216525	-30190.869482504604	-1612.682289660645	-30190.869482504604	507.2918964475823	4.2306048704962835	3.065077936294845E-5	0.43341690353014073	3.22603265214566E-5	1.7690013320875104E-10	0.41908056353141354	-1573.2413039022044	16404.80889638403	5128.305676454684	681.3901212474866	75.96512112796135	68.39234074984279	69	65	3	31	3	0.18529216480381558	0.3050275780123634	0.30559530021763914	0.20408495696618292	
2010000	-31802.581442774383	-30186.530980776704	-1616.050461997678	-30186.530980776704	502.7504038776759	4.096051775698446	3.179503628800357E-5	0.4201528103542516	3.211172693922874E-5	1.9031842275067745E-10	0.4275866212389587	-1572.7939292598762	19330.123021333657	3758.232551196153	5740.940070360331	92.67235407682304	118.38705833058481	67	30	37	22	15	0.19028679419087008	0.30003294862530894	0.30559530021763914	0.20408495696618292	
2020000	-31861.657931387734	-30198.854647087202	-1662.8032843005296	-30198.854647087202	671.0067784089622	4.091470225955732	2.3558536188223257E-5	0.42303286245679284	2.358683430760462E-5	1.1507685692905827E-10	0.45440827675627543	-1620.2596303913922	32881.01898095258	7924.024366676132	2281.4268957220843	145.05035569034519	53.28762258747029	70	61	3	19	18	0.20313093109327882	0.28527549801927354	0.3110481319591674	0.20054543892828136	
2030000	-31945.824668708265	-30189.571758220573	-1756.2529104876935	-30189.571758220573	962.1275894430726	4.055964292281483	1.5019528554919421E-5	0.47936188467485435	1.5042612202817487E-5	6.03904226059169E-11	0.5208671506784771	-1711.3050448650156	39683.34864052326	10561.069999594942	6310.523242683709	162.44738709955598	79.03864833652	76	59	1	25	10	0.20313093109327882	0.3024375572981508	0.3110481319591674	0.1833833796494041	
2040000	-31847.84773068899	-30170.199338213264	-1677.6483924757272	-30170.199338213264	671.3462009787986	4.055964292281483	2.0736462824977652E-5	0.4628794264789975	2.0272321936453155E-5	1.0423229070703567E-10	0.5043796123933326	-1637.367694087836	37447.1722486938	9022.707145351624	190.8469400547464	79.72828394133944	45.59331329473252	73	61	10	9	18	0.20313093109327882	0.299295412251054	0.30308364108770025	0.19449001556796808	
2050000	-31959.385997287798	-30217.091502459738	-1742.2944948280588	-30217.091502459738	934.8908059793448	4.3062504618633675	1.5127078647808876E-5	0.4923132991194032	1.455744172067898E-5	5.81808600433796E-11	0.5091641881718633	-1700.2812276952254	49250.69891491437	10885.727591498131	303.0042005936812	100.86495088506808	79.44081888706762	77	58	7	9	20	0.1994437964685498	0.2960365812780452	0.30308364108770025	0.20143598116570588	
2060000	-31875.39193231357	-30217.24731399834	-1658.144618315231	-30217.24731399834	577.034966994104	4.334936420923619	2.38329939340206E-5	0.46468142232430015	2.2738816496464937E-5	1.3971725305657093E-10	0.5016887305541627	-1618.9857124394891	26652.393528283774	7234.449084317161	148.42528546076736	54.83093408535679	49.55773953957384	72	64	9	9	17	0.18843430751182438	0.30139748838596686	0.3140931300444257	0.19607507405778424	
2070000	-31849.30928836802	-30204.488907278817	-1644.8203810891994	-30204.488907278817	510.1354919599887	4.439485271230013	2.7098802687958992E-5	0.4583283777960953	2.6662458754980428E-5	1.5081366509097426E-10	0.4644388338569199	-1604.5531840408366	23802.778936363935	6478.434881721452	93.9280858255537	175.55086568359843	24.59057459343779	74	63	15	4	15	0.19679315342364462	0.30139748838596686	0.30573428413260545	0.19607507405778424	
2080000	-31747.91950141319	-30183.569166895137	-1564.3503345180532	-30183.569166895137	345.22348485774603	4.334998230288245	4.354553630817223E-5	0.48736452919620066	4.324861419224184E-5	4.252448608548359E-10	0.4835335626868165	-1528.3260103455866	13470.088886227992	3132.4433240111093	109.55091834952981	29.66790476268774	27.61081222935528	75	61	19	13	3	0.19679315342364462	0.2996353377739713	0.30749643474460103	0.19607507405778424	
2090000	-31718.896079495706	-30203.935217396498	-1514.9608620992083	-30203.935217396498	240.4225275154906	4.575160470770287	5.787787006321441E-5	0.48663037227039135	5.666004470727942E-5	8.186206353213731E-10	0.508627924014139	-1479.6546776549599	8545.023079589313	2849.0000603319068	30.521958933285696	54.314893160013824	12.881285354874821	76	61	14	8	12	0.19679315342364462	0.30129793017162654	0.30749643474460103	0.194412481660129	
2100000	-31767.29581044643	-30213.27347142671	-1554.0223390197211	-30213.27347142671	305.49677667445144	4.575160470770287	4.701306255411442E-5	0.4749163390649083	4.6850017633958774E-5	5.899019502714145E-10	0.5111248133924017	-1518.5614845818363	10384.59285485274	3218.1181405434245	66.68551059024222	6.796853416170499	19.77789217205799	81	57	20	2	11	0.1897916616184368	0.3002410704892294	0.3135916270885888	0.19637564080374623	
2110000	-31725.68799	-30210.674951896694	-1515.0130381033036	-30210.674951896694	252.92981460079537	4.575160470770287	5.332407997009708E-5	0.4625267930852803	5.327095180866377E-5	6.315752895722059E-10	0.4654611062690268	-1479.507770540189	13034.708351297377	2986.025898670196	58.67673888486986	16.719829412484764	29.18982389365925	67	68	12	20	4	0.1897916616184368	0.30262579931846956	0.3135916270885888	0.19399091197450605	
2120000	-31755.148544390522	-30193.006495755035	-1562.1420486354864	-30193.006495755035	325.74650227117786	4.092793409327295	4.645656331081437E-5	0.5010321623657022	4.5301300508242116E-5	4.969049213875494E-10	0.4818991859206287	-1524.711756572144	14874.98883492877	3750.393518697589	101.42694740506809	51.384532071495265	64.92831070485663	70	66	11	22	2	0.19793268009265605	0.3020289124875607	0.3060474954452784	0.19399091197450605	
2130000	-31719.08867676487	-30195.388513003454	-1523.7001637614158	-30195.388513003454	281.62688780735596	4.3093253466324715	5.647199703531012E-5	0.4381722490284846	5.4849141417516596E-5	5.407257248471171E-10	0.429605826354956	-1487.3604574105834	14584.082380776146	2737.7658190389457	132.12447731023912	40.974161027002665	36.43831883196827	69	66	1	30	5	0.20041736197605567	0.3020289124875607	0.30356281356187875	0.19399091197450605	
2140000	-31701.82096043563	-30196.94412918394	-1504.8768312516909	-30196.94412918394	284.4914054542944	4.069702071094922	5.434866035676005E-5	0.46348414179223324	5.4065266705392544E-5	6.5207957423067E-10	0.47229512646353794	-1469.7829351686337	14135.110137227824	3254.762975938812	74.60048711537836	14.587270156348767	17.73406297509607	69	66	6	12	18	0.1967133184160357	0.3020289124875607	0.30356281356187875	0.197694955534526	
2150000	-31769.414711416324	-30210.05324251537	-1559.3614689009557	-30210.05324251537	324.97597863223837	4.145580932765957	4.964690884272282E-5	0.4623968739986222	4.827280941890429E-5	6.253903389976963E-10	0.5072942290733502	-1522.1891397836237	13908.75564144042	3725.1256433361905	168.54075847446262	31.184494911491395	48.26909671378446	73	64	4	9	21	0.19484061715501802	0.3039016137485784	0.3017883909146635	0.19946937818174132	
2160000	-31769.300566446036	-30207.92958675122	-1561.3709796948174	-30207.92958675122	320.42377201629137	4.145580932765957	4.761904076439802E-5	0.494051311712716	4.524118889990535E-5	6.1666817728117E-10	0.5146012057118289	-1521.8262133699177	13118.400344440483	2993.5065035369544	1752.021945440766	58.59024158682132	48.1480070702773	69	67	2	20	13	0.19688806016743257	0.3039016137485784	0.3024475367231497	0.19676278936084052	
2170000	-31734.272733332735	-30197.68627703529	-1536.5864562974473	-30197.68627703529	295.42465682587954	4.072239370497035	4.983635512280393E-5	0.458923473540885	4.922950105308381E-5	5.200988784748127E-10	0.46018493402139726	-1495.5092299025343	12450.06316000713	3102.1664562006545	4296.1223506998285	119.55759087888211	17.518449865561546	64	47	26	10	24	0.19688806016743257	0.3039016137485784	0.3024475367231497	0.19676278936084052	
2180000	-31701.942144409593	-30201.820268766405	-1500.121875643189	-30201.820268766405	264.4666730684235	4.072239370497035	5.077240008329951E-5	0.4405417738965603	5.028875580174965E-5	5.355526591978021E-10	0.4548691909481983	-1461.8052954766047	16202.612096771194	3289.3223376231667	907.1683982672108	67.99744851512807	6.455937014105889	66	68	1	12	24	0.19688806016743257	0.3039016137485784	0.3024475367231497	0.19676278936084052	
2190000	-31679.720465458246	-30212.100768807642	-1467.6196966506038	-30212.100768807642	223.03959324888103	4.072239370497035	6.085347352859783E-5	0.4483849457411176	6.070814868655947E-5	7.890143765809357E-10	0.45917550556620584	-1427.8914642934824	12622.92088439615	1949.9969569011564	2597.163041329777	103.3671715207235	5.89589477323919	66	58	11	9	27	0.19688806016743257	0.29862363255749064	0.30643608065614014	0.19805222661893782	
2200000	-31637.955192408146	-30194.20759383905	-1443.7475985690949	-30194.20759383905	200.66923870009717	4.037706141696049	7.541380200791314E-5	0.45933759988860984	7.556195656058187E-5	1.2096886870568018E-9	0.4614867929484686	-1404.0853942239632	8777.753701978361	1593.434680905119	2786.128989879615	136.01627915774972	12.652883151855413	72	44	17	10	28	0.19474266615516117	0.3024860576871123	0.30471904953878987	0.19805222661893782	
2210000	-31650.087047304325	-30165.66042169687	-1484.426625607455	-30165.66042169687	229.49736992241063	4.037706141696049	6.421320609517725E-5	0.4785487078752394	6.392876834097453E-5	9.204703591589926E-10	0.47420244866572864	-1443.531297349787	11555.45420108724	1769.697495984679	4362.936555262964	59.302545916389136	19.604107542894585	68	61	6	16	20	0.20309833350392456	0.2941303903383489	0.30471904953878987	0.19805222661893782	
2220000	-31660.63525019611	-30188.623904082026	-1472.0113461140813	-30188.623904082026	203.49106603219943	3.962155440921361	7.389981984341307E-5	0.42311239022412345	7.23796225220406E-5	1.0126580272521817E-9	0.43353067652955474	-1431.6694171615636	11223.047020131564	1292.431129998897	3062.0846593649803	111.65801448188235	23.194843902072282	73	49	13	12	24	0.20338895617284058	0.29949296881027787	0.3032774070237139	0.1938406679931688	
2230000	-31670.320145075362	-30189.462499392834	-1480.8576456825303	-30189.462499392834	248.53870971993285	4.14116013149812	6.485822034331003E-5	0.443579126166452	6.316803303203346E-5	8.233002516467326E-10	0.4596194305574448	-1438.9813665545123	10683.648738258164	2462.6818914526384	6247.0012134741955	102.2287469802511	18.156491870865025	64	56	15	13	23	0.203749793350348	0.2991321316327704	0.30341178329459	0.19370629172229273	
2240000	-31669.42066947905	-30204.383490693934	-1465.0371787851145	-30204.383490693934	211.10975773723146	4.11944445991115	7.595761290863969E-5	0.4244775194115511	7.582621029343345E-5	1.1170286690526496E-9	0.4308314116474292	-1425.7798736122713	10859.481554644297	1527.4927694347025	2858.387230222132	57.39494399060657	10.971812809422682	68	42	26	20	15	0.203749793350348	0.31201761927405697	0.29175858400610244	0.19247400336949372	
2250000	-31659.297788054042	-30187.548741729785	-1471.7490463242566	-30187.548741729785	211.6946489434965	4.156211731759253	7.345839904002788E-5	0.465246594871788	7.546469510564068E-5	1.4094243587162348E-9	0.50351557847235	-1432.3826700604432	8205.394873256759	1716.5942847642698	3452.4163932417664	54.294542628076634	13.377090070816704	70	31	35	18	17	0.18913001030972307	0.3069209218012215	0.3063783670467274	0.19757070084232922	
2260000	-31673.584003590266	-30184.43763396825	-1489.1463696220153	-30184.43763396825	206.64063014680195	3.945903383129041	6.764189489741936E-5	0.4210864496363252	6.850966485004419E-5	1.0013450987397603E-9	0.45184988889468514	-1450.4494951134075	7485.867635469172	2127.6939000212856	2847.272174556043	73.44729970465299	18.430358554783957	73	38	25	9	26	0.18913001030972307	0.3069209218012215	0.3063783670467274	0.19757070084232922	
2270000	-31672.91848382157	-30200.334743632113	-1472.583740189458	-30200.334743632113	192.0768482590742	4.188178998903241	7.495194992089807E-5	0.4652008404193689	7.551840411103727E-5	1.1699435759372627E-9	0.4490214498689901	-1433.6970743439108	7013.620344501287	1727.116156547749	3298.3125604912802	43.61617617142431	17.29069267941156	72	56	7	13	23	0.18811864977369214	0.3069209218012215	0.3063783670467274	0.19858206137836015	
2280000	-31663.468688153036	-30201.77270639513	-1461.6959817579052	-30201.77270639513	211.37744966947517	4.134026651477284	7.238275412917767E-5	0.4341268542758148	7.271285363914542E-5	1.0454684817796464E-9	0.44368684513028633	-1422.6226410723127	7737.300332576418	1777.5143869227122	2980.766430510464	66.39107938079975	27.157700810178913	75	44	13	21	18	0.19674006322939747	0.3033338042700041	0.3063783670467274	0.1935477654538722	
2290000	-31641.0288714269	-30220.445208821133	-1420.5836626057685	-30220.445208821133	171.77024372308617	4.134026651477284	9.17266247985235E-5	0.4444958564062488	8.859064723810373E-5	1.7606601062689957E-9	0.46774779949299633	-1383.2421339626903	5959.788022848402	1456.1418386406408	1930.4908307243752	56.042317924165395	16.49717212231796	75	25	31	12	28	0.19674006322939747	0.29326335331835485	0.308464757065058	0.20153182638719086	
2300000	-31623.202682552837	-30194.69862587597	-1428.5040566768644	-30194.69862587597	185.8982189346596	4.198946790659785	9.254020454388657E-5	0.4496601517148272	8.837099071900024E-5	1.5726765702804986E-9	0.4432437487683489	-1389.6501317062705	7398.812258264388	1742.3248662834442	3614.0557662706547	27.12918286153547	14.551444968757236	75	47	12	21	16	0.19674006322939747	0.30292054375258054	0.308464757065058	0.19187463595296517	
2310000	-31676.039671157014	-30192.335775689127	-1483.7038954678876	-30192.335775689127	276.1866060232098	4.082206134785775	6.52469504772394E-5	0.4270559410044895	6.309639371848812E-5	8.14471736234408E-10	0.44289105784528193	-1444.7757369267001	10762.971276647535	2774.7041751496445	3545.7728473029756	17.349274083068824	13.137537188964268	71	48	16	17	19	0.20420975475995648	0.2916849279934062	0.308464757065058	0.19564056018158052	
2320000	-31677.33771886393	-30211.09069720117	-1466.2470216627626	-30211.09069720117	241.21137022238028	4.082206134785775	7.451058934710027E-5	0.3595216662761616	7.243063348802901E-5	7.304381542913843E-10	0.36098610773582945	-1427.7018626121167	8961.109415590869	2560.8263864605487	2667.710933418088	32.27008231321499	30.395352432638408	73	52	9	31	6	0.19339244663446165	0.2916849279934062	0.308464757065058	0.20645786830707535	
2330000	-31691.85005603626	-30193.68079255764	-1498.1692634786214	-30193.68079255764	304.3586709020204	4.183214562603681	6.362024584055633E-5	0.399423173137239	6.0990917736068066E-5	6.226441823563688E-10	0.39822558981666534	-1458.9535496053777	10033.978138460012	2351.357074064434	2791.8005866216554	26.076558098491848	35.567078392294185	64	58	13	5	31	0.19339244663446165	0.2916849279934062	0.308464757065058	0.20645786830707535	
2340000	-31709.877462765016	-30202.005957392466	-1507.8715053725514	-30202.005957392466	257.05661970458283	4.183214562603681	6.127343592634574E-5	0.4463099083222559	5.77195033882524E-5	7.726531442869379E-10	0.46828921318753464	-1466.068527927807	14208.352867230473	3176.937592752631	5003.4936422887	129.7881700095949	25.815854821267227	63	57	15	7	29	0.19339244663446165	0.2916849279934062	0.32150465992021643	0.1934179654519169	
2350000	-31824.04148660766	-30202.976016797427	-1621.065469810235	-30202.976016797427	563.3489987591785	4.037172521381009	2.838623333781488E-5	0.4210900533136316	2.801378974386879E-5	1.638795703791861E-10	0.4539350056314739	-1581.190110688489	28114.211378899046	5387.013169401704	685.7089955173665	34.57323603440881	44.30554891956225	60	74	2	5	30	0.19339244663446165	0.2916849279934062	0.32150465992021643	0.1934179654519169	
2360000	-31818.791667702997	-30209.328440877776	-1609.4632268252194	-30209.328440877776	530.9680370019535	4.051018342629536	2.9433795249607632E-5	0.4828036368367879	2.8935605650251373E-5	2.2655861650457068E-10	0.5112243064127581	-1565.303425331337	25473.0412228228	5891.976550595809	8582.964246317275	118.54743469055578	41.84300667450813	64	60	11	2	34	0.19339244663446165	0.3142626921525572	0.295806288905341	0.19653857230764132	
2370000	-31815.82876459272	-30198.355495899254	-1617.473268693466	-30198.355495899254	539.0821767194445	4.197407251110961	2.787943970591086E-5	0.41738462820316535	2.7627823761750532E-5	1.471256016491902E-10	0.4369710177189039	-1572.3276470291905	23263.25769684149	3983.6089310143097	11597.532428976949	123.56663519335329	45.867093232144924	72	51	11	8	29	0.19339244663446165	0.3059023679362469	0.3041666131216513	0.19653857230764132	
2380000	-31779.450713887545	-30170.20013965663	-1609.2505742309133	-30170.20013965663	486.1512803550959	4.197407251110961	3.231942626874207E-5	0.4458266192211885	3.2245405503335216E-5	2.157775227213077E-10	0.45629289312810745	-1566.1648071478446	19888.79043696271	6786.126964401418	7064.056905073703	120.37731378454829	24.459346175603677	62	60	14	9	26	0.1973858247897028	0.3059023679362469	0.3041666131216513	0.19254519415240018	
2390000	-31802.54080701503	-30184.77960983254	-1617.7611971824886	-30184.77960983254	572.2579295086483	4.197407251110961	3.1959515702641096E-5	0.4639530017585967	3.0662064758803956E-5	2.2527615057530133E-10	0.4751364236681412	-1573.8786261120772	21840.276420392216	5704.619555036651	5330.678748157059	396.8530670825472	54.88406476651921	64	47	24	5	31	0.1973858247897028	0.2983805146278144	0.3115927363817543	0.19264092420072965	
2400000	-31824.90058663927	-30213.663303518748	-1611.2372831205228	-30213.663303518748	464.57812850246097	4.197407251110961	3.2820519228312534E-5	0.4554081024381389	3.151009717462765E-5	2.318901194730972E-10	0.4740798997878722	-1563.977238263123	19380.175354026866	6383.753885777148	18754.600057433345	550.1212902719233	34.21944679771347	64	62	8	5	32	0.1973858247897028	0.2983805146278144	0.3115927363817543	0.19264092420072965	
2410000	-31806.471850259124	-30191.030199989764	-1615.44165026936	-30191.030199989764	521.3812141975208	4.14359717783178	3.205632982190411E-5	0.43729354788786984	3.17832011599707E-5	2.138150819176954E-10	0.44949279783623186	-1569.1586464809106	18993.73290592773	5857.556039722608	13617.60046083711	638.4325182658473	52.19101361681389	67	58	9	6	31	0.19617824511220996	0.3040005807986432	0.30739648096207994	0.192424693127068	
2420000	-31798.107361084334	-30194.222493663852	-1603.8848674204803	-30194.222493663852	467.50165236768714	4.1171709093223745	3.22269466587806E-5	0.4375016715907509	3.194624590092794E-5	2.0180607057816664E-10	0.4499080668426729	-1559.2772513604064	22361.028682309036	5404.174588500237	9215.919628873311	242.55278007743667	56.4695922268076	60	58	15	6	32	0.19617824511220996	0.29692991777971267	0.3144671439810105	0.192424693127068	
2430000	-31813.882629766114	-30194.216875804326	-1619.6657539617865	-30194.216875804326	561.6011082694107	4.1171709093223745	3.0952612904786275E-5	0.4329034579723688	3.0921612829367437E-5	2.170829781005246E-10	0.4601857744746928	-1574.4021318109465	21397.975718459948	5270.675133113661	9676.107027079603	488.198021771824	54.32534873904483	62	66	7	5	31	0.19617824511220996	0.2955740749941744	0.3158229867665488	0.192424693127068	
2440000	-31872.914261679685	-30163.238012524103	-1709.6762491555803	-30163.238012524103	801.5558941273413	4.208908894457201	1.9222762467014137E-5	0.43773462420257403	1.9544644057441837E-5	7.628724282750235E-11	0.4458782414004414	-1663.4756800395985	34295.547277622376	11118.604233022777	11894.639750489938	328.3534138249439	70.17793431050968	67	51	18	7	28	0.19617824511220996	0.29937873672885296	0.3047719448034775	0.19967107335546067	
2450000	-31846.6574287494	-30198.228059097863	-1648.4293696515363	-30198.228059097863	571.2226749236521	3.961793567806116	2.8460390533733064E-5	0.4384434213384774	2.7780543632891357E-5	1.6468856243519165E-10	0.4449626515402465	-1603.07902113748	25501.731376624415	5902.475405196653	10498.147305852684	295.1334960259792	82.03005818916527	62	64	9	2	34	0.19617824511220996	0.30087529488840237	0.3032753866439281	0.19967107335546067	
2460000	-31863.659622652976	-30200.214436882863	-1663.4451857701129	-30200.214436882863	740.2071780834463	4.199315172822448	2.4642636120890496E-5	0.4055678107444378	2.402163284340076E-5	9.379389938061575E-11	0.40076441038305777	-1618.0699628309937	24505.56999752408	7956.098007562889	14314.369777668804	158.48416447664997	55.07856772653597	63	59	11	4	34	0.19617824511220996	0.2962329621595941	0.3079177193727364	0.19967107335546067	
2470000	-31927.342730021428	-30209.498626853343	-1717.8441031680852	-30209.498626853343	1054.7014703884288	4.0684803006716574	1.7574549277834196E-5	0.39865311255576164	1.704957390826099E-5	4.869242217660703E-11	0.3962445777374883	-1667.7861929671085	34756.88351860485	15421.279157921625	17899.737407613633	6288.504929520466	65.75779428339786	62	54	17	2	36	0.19617824511220996	0.2962329621595941	0.3079177193727364	0.19967107335546067	
2480000	-31979.274506997663	-30192.056016045022	-1787.2184909526406	-30192.056016045022	1297.6279574308694	4.0684803006716574	1.1640433808134089E-5	0.42383186235326376	1.1536144783474417E-5	2.168582823496044E-11	0.4009740245466038	-1736.360771504179	62055.64025654447	14533.82578133148	21393.891950502286	3727.225798513481	134.6754919581583	62	55	15	2	37	0.19248020066064672	0.2962329621595941	0.3083366730323864	0.2029501641473739	
2490000	-32113.104202684914	-30193.292174817467	-1919.8120278674485	-30193.292174817467	3028.8950542462567	4.365820695960038	5.349367771185508E-6	0.42242706853472556	5.37161190406899E-6	5.707555487264534E-12	0.4353887010788544	-1863.6760601958933	104948.74903700936	37616.754937313395	13446.638356444513	35061.2424169993	261.1838250253627	60	54	4	15	38	0.2020327864365688	0.2962329621595941	0.294070880605804	0.2076633707980342	
2500000	-31980.246916542637	-30186.873762581145	-1793.373153961493	-30186.873762581145	1349.95528476075	4.222856442848366	1.1561447412566328E-5	0.4397437359210622	1.1744095403606034E-5	3.1000849811395856E-11	0.4691854101516596	-1739.7169110655518	50256.46205165654	24365.542194630096	38475.96674347778	15828.693172758312	92.32502530279187	69	22	4	39	37	0.19560394828744082	0.3008969400650517	0.30879182126009613	0.19470729038741247	
2510000	-32035.88290000217	-30190.64649959936	-1845.2364004028093	-30190.64649959936	1668.0167375426038	4.000490980035391	9.575149331502946E-6	0.42785714117271545	9.803973728205245E-6	1.9598560099618758E-11	0.44840204533573097	-1789.2582413698	59117.35712381144	52350.715271213994	88065.97396045012	19366.0785029747	159.527928144024	62	11	5	57	36	0.19560394828744082	0.30937013574251276	0.30031862558263506	0.19470729038741247	
2520000	-32099.481813270464	-30208.221427333254	-1891.2603859372116	-30208.221427333254	2059.1680256032314	4.4594831956525125	7.089334399771696E-6	0.4434790672521375	7.1025719588902245E-6	1.1946669010422995E-11	0.48932837891462394	-1834.108379989799	127977.5289054933	82768.86021181157	47665.23789637811	31621.201295467283	249.52692803258938	27	20	24	65	35	0.19560394828744082	0.30937013574251276	0.30031862558263506	0.19470729038741247	
2530000	-32114.0921324868	-30179.67083081196	-1934.4213016748406	-30179.67083081196	3045.934520100853	4.112951346067666	5.346091614017713E-6	0.4447051076813582	5.351083726491154E-6	7.534494063920753E-12	0.499225601761954	-1876.205139803935	145166.34463088526	130852.03863986862	66656.85805963635	34181.24726098723	381.36116974632097	14	26	24	71	36	0.19233896279661358	0.3043536615774492	0.3059426194382929	0.19736475618764548	
2540000	-32113.33118599035	-30218.030615728716	-1895.3005702616347	-30218.030615728716	2494.6443257814503	4.321943993313918	6.440926138773635E-6	0.3969444996969946	6.6118667183053155E-6	7.108200628636985E-12	0.4058142490380634	-1836.9070579831014	206602.31149532605	85759.86296008341	93182.76965598973	27824.827371032676	366.06135594511085	20	30	20	64	37	0.20593436680286573	0.2981517255751772	0.2985491514343127	0.19736475618764548	
2550000	-32276.405305926106	-30221.27599959531	-2055.1293063307976	-30221.27599959531	6411.9899651687165	4.396623674999748	2.464517583033606E-6	0.3746733965804187	2.4944281539576137E-6	9.233623772914258E-13	0.38876650104326327	-1995.020006197239	276193.82728239225	183208.4548792651	44632.23295000273	58843.09912780248	818.9204394691884	28	41	19	46	37	0.19034802671579193	0.2981517255751772	0.3141354915213865	0.19736475618764548	
2560000	-32254.596459983743	-30184.561414844557	-2070.035045139185	-30184.561414844557	7293.259782586312	4.35702265601927	2.2005841466153297E-6	0.39363644430941436	2.2442586829086263E-6	8.488138526568334E-13	0.4047163175024357	-2008.3786837546331	347579.97220740025	171158.4551602961	71651.7360229019	100719.40822738598	648.0450979468944	41	33	22	38	37	0.19034802671579193	0.2981517255751772	0.3100412020202286	0.20145904568880335	
2570000	-32113.553966211133	-30205.197368386343	-1908.356597824789	-30205.197368386343	2736.5433303296472	4.056228430425044	5.793236877241474E-6	0.4463043360903655	5.502889789988114E-6	6.756455052298325E-12	0.46089418471316496	-1851.7011895787891	124847.64532665661	61829.236898213225	16026.351528163115	33847.78469276701	189.71883397223516	44	32	29	29	37	0.1882158532402637	0.29889778201377043	0.31142731905716364	0.20145904568880335	
2580000	-32060.480301476735	-30204.239264576696	-1856.2410369000381	-30204.239264576696	2326.313242173936	4.022474205932304	6.888330786170041E-6	0.42394090651171507	6.695924760622513E-6	8.25573922176213E-12	0.4266102947170273	-1799.684675994629	103346.97979472554	61910.27678393619	13165.565218789789	34334.0413804414	178.2871317900135	25	50	27	32	37	0.1882158532402637	0.3138992570288677	0.3017784047380207	0.19610648499284902	
2590000	-32138.687774871516	-30212.640981118577	-1926.0467937529397	-30212.640981118577	3235.502356915573	3.892435668151122	5.108108898294467E-6	0.4414904295388255	4.907524141240225E-6	4.665616474720382E-12	0.43295960589132676	-1864.3381086825598	155036.21302509904	96097.22957142255	25796.369116159476	116532.99198658223	239.23368788662472	23	50	50	10	38	0.19602254638439706	0.3070445383510415	0.296882931810901	0.20004998345366154	
2600000	-32036.260472388916	-30204.32728604342	-1831.9331863454984	-30204.32728604342	1900.847378026863	3.9270636614765975	8.43188051065174E-6	0.44663703160869833	8.124384603929376E-6	1.2732801379553054E-11	0.4213188000752873	-1774.2997484022137	213567.12542594658	70778.69729961039	14379.323833670842	32798.20887007153	155.24833840981387	11	57	48	17	38	0.20042010300522717	0.3070445383510415	0.29821988851553716	0.19431547012819525	
2610000	-31921.497744691173	-30197.801544283888	-1723.6962004072861	-30197.801544283888	1334.4523443940889	4.123686136196853	1.5558087431052326E-5	0.47961747631687557	1.4871096400604674E-5	4.7699513003584824E-11	0.4597186249441667	-1670.953047122154	66026.29732452393	28474.489387285073	10992.40470878139	14189.206497577987	90.36629012012368	18	49	54	12	38	0.20042010300522717	0.30868538198380396	0.29821988851553716	0.1926746264954328	
2620000	-32118.781483497885	-30212.60853765852	-1906.1729458393645	-30212.60853765852	2959.657410008896	4.319758832865588	5.926738918405425E-6	0.45714318123619624	5.8452121135006115E-6	6.7995264997578306E-12	0.4307933398456266	-1853.6233674200182	104616.3353476461	83280.1832506563	34301.362910950935	845.6873642769572	336.7129913618206	24	49	60	4	34	0.19408348377175094	0.31104881869841333	0.29821988851553716	0.19664780901429965	
2630000	-32165.139416095073	-30178.589682139933	-1986.5497339551384	-30178.589682139933	4638.05857332919	4.319758832865588	3.902640031401653E-6	0.48820996580796233	3.748923329242577E-6	3.651901148934061E-12	0.47844256675617114	-1932.1368906771547	239884.88032619117	146250.5264287515	43662.80195921986	259.76206716806183	307.6783348322785	37	33	64	31	6	0.19408348377175094	0.31104881869841333	0.29821988851553716	0.19664780901429965	
2640000	-32144.410256676085	-30183.970708546538	-1960.4395481295487	-30183.970708546538	4062.4447314419535	4.319758832865588	4.009444849928724E-6	0.3726610515710884	4.005021519330893E-6	2.600267198726758E-12	0.3949607806261542	-1905.712517947032	248301.30487923924	95552.86037850384	46840.184560631234	267.8735255407962	593.2475654066493	21	51	61	20	18	0.20729870952210197	0.29783359294806233	0.29821988851553716	0.19664780901429965	
2650000	-32116.754804885688	-30187.713683559716	-1929.0411213259722	-30187.713683559716	3716.0016314539926	3.9908660053145866	4.5532086068094196E-6	0.38119614642911653	4.473369460719491E-6	3.150720690924752E-12	0.3844938421248117	-1875.7068191327724	204449.98241630042	89157.47613256512	47857.3392875337	349.4491815947318	335.8168630984242	21	56	55	14	25	0.20729870952210197	0.29783359294806233	0.29821988851553716	0.19664780901429965	
2660000	-32203.45646090324	-30184.466644451786	-2018.9898164514539	-30184.466644451786	5731.606653761614	4.259874468406295	2.927889089074048E-6	0.37286707031540933	2.977325098471604E-6	1.4628220078679283E-12	0.3961178268602501	-1963.3065318292336	319388.6050724142	180979.90453955196	55560.20136990501	537.4810014830998	632.2076574192834	26	40	67	28	10	0.20729870952210197	0.29783359294806233	0.29821988851553716	0.19664780901429965	
2670000	-32198.467411246143	-30162.9466743669	-2035.5207368792446	-30162.9466743669	6290.466730363541	4.344415965089447	2.906647166796904E-6	0.40117853768229667	2.880546329105184E-6	1.9047260010562703E-12	0.46615053989778826	-1979.3609554638617	364697.9861739087	139421.00052433155	71811.87219474047	1168.246443275284	527.7981432230672	21	50	61	13	26	0.1936272038506466	0.29783359294806233	0.30085880778336904	0.2076803954179231	
2680000	-32201.724991682084	-30206.39563631405	-1995.3293553680342	-30206.39563631405	4620.925978577746	4.344415965089447	4.197068601429469E-6	0.4006059481975093	4.126670523043647E-6	3.476072402058792E-12	0.4460539621654123	-1938.6697804720818	138984.4462230595	115040.01157012943	66799.65205705035	12923.229551135395	723.5191692665794	46	23	63	3	36	0.19542200836797569	0.29867698884663874	0.30085880778336904	0.20504219500201762	
2690000	-32051.99669250907	-30171.23346287736	-1880.763229631709	-30171.23346287736	2172.6263180767164	4.199764280821944	7.3181505809954005E-6	0.49932954284273934	6.838668793497354E-6	1.4840797767232544E-11	0.5534153747546446	-1828.4894682187396	140894.79040141462	60456.041328720865	34921.54556821983	355.5027998770911	283.2469821790925	21	48	64	10	28	0.19610258400173775	0.2971262236477195	0.303810131520294	0.20296106083024984	
2700000	-31991.15525100901	-30189.83649834262	-1801.318752666391	-30189.83649834262	1727.007528574643	4.149572834978323	1.0504656090472896E-5	0.4590374710065338	9.762617904337679E-6	3.027220132241376E-11	0.5244772107326937	-1751.9494854053426	36561.016560598706	50596.46850609598	24170.1815815635	116.61921008432763	182.04268078425687	17	52	64	20	18	0.19610258400173775	0.28892487723812604	0.3120114779298875	0.20296106083024984	
2710000	-31944.432404382016	-30167.599373709832	-1776.833030672182	-30167.599373709832	1621.2169544349806	4.266219661849917	1.2320623141613009E-5	0.49600271924055317	1.1356734824165067E-5	4.101591580442925E-11	0.5302287082387855	-1727.3883383022167	54388.24401048505	45336.99588497996	24098.599861904317	90.7384280185106	139.3160500593369	28	32	73	25	13	0.19344532288457633	0.29652973426935403	0.3120114779298875	0.1980134649161833	
2720000	-31935.667035845123	-30190.678772389456	-1744.9882634556686	-30190.678772389456	1090.3287733590978	4.266219661849917	1.495914004168984E-5	0.47508566251063344	1.3755470298170099E-5	4.959423662442479E-11	0.4934502148155449	-1696.0981265018345	49901.91852697368	39048.44202130388	15261.756959277862	536.8776909666276	116.12110567091928	43	23	67	2	36	0.19012218670064057	0.29652973426935403	0.31755258120717245	0.19579549782283412	
2730000	-31797.280373782003	-30180.769628548856	-1616.5107452331474	-30180.769628548856	613.3278531932641	4.077008884102253	3.0438246912261615E-5	0.48971284629353945	2.816663098937618E-5	2.524775591646153E-10	0.5310881571895583	-1572.734496892903	22856.501644147316	10598.658305190842	8958.337405862148	37.92685334263686	39.89460450385921	44	35	54	17	21	0.1887408656822834	0.2979110552877112	0.31755258120717245	0.19579549782283412	
2740000	-31888.346871986538	-30201.35435132217	-1686.9925206643684	-30201.35435132217	859.089611201121	4.077008884102253	2.025710441203581E-5	0.510336740082178	1.8279045575657054E-5	1.1584417729736948E-10	0.5307257470836292	-1638.4065885057573	32351.38469336686	11694.142284379199	10454.966736152712	3553.669722826541	65.95671188731627	44	34	55	1	37	0.1887408656822834	0.2979110552877112	0.31755258120717245	0.19579549782283412	
2750000	-31835.656232872763	-30183.28684079952	-1652.3693920732435	-30183.28684079952	844.7913172055275	4.114144323709283	2.2047220739223843E-5	0.47323726184420767	2.0642503458568482E-5	1.1256843018444749E-10	0.4888444504967739	-1605.1626434703467	39520.91322838809	7710.207025975603	13319.835723892624	524.7910096029797	41.95116089903991	46	32	54	2	37	0.1887408656822834	0.29861556476990603	0.3115643522475062	0.2010792173003055	
2760000	-31955.926210414636	-30193.200466793107	-1762.725743621531	-30193.200466793107	1370.4935721178429	4.114144323709283	1.335533470668921E-5	0.4839634074645163	1.2611854047477748E-5	3.7554837715799214E-11	0.4780441075095307	-1712.6440967823528	52599.813531098385	15590.919440362706	21390.872185272845	1950.3491904233638	110.2104439377532	46	40	48	1	36	0.2032987270157927	0.3031733697142865	0.29700649091399695	0.19652141235592505	
2770000	-31919.92219604551	-30231.11829316695	-1688.803902878559	-30231.11829316695	853.8315130860036	4.114144323709283	1.9262084937081E-5	0.4393802822233041	1.842172113813464E-5	6.575357920403487E-11	0.429905231663077	-1641.7480642995831	36698.37685353739	13632.212128917117	10671.893443521645	875.5435256020058	57.4856621982871	47	81	5	1	37	0.20264603650107035	0.2935305681339989	0.3034574417421908	0.20036595362274112	
2780000	-31829.72152260662	-30186.778250003637	-1642.9432726029793	-30186.778250003637	768.61315573811	3.958370373369585	2.452279391021326E-5	0.41451653784836356	2.4127883949030632E-5	1.1185600079861675E-10	0.428652492452334	-1595.6805621802432	28396.041764670397	8639.720156883539	8949.966379895388	2717.4488683289733	48.26760473119152	46	49	35	4	37	0.19099134245731758	0.29355210627414313	0.3151121357859436	0.20034441548259688	
2790000	-31761.624084710165	-30192.546764411243	-1569.0773202989228	-30192.546764411243	393.5692382595543	3.958370373369585	3.937042338886323E-5	0.44538770659804644	3.897312392850824E-5	3.1331622343570044E-10	0.46078560869787516	-1523.605432184304	19090.790791837047	6878.975753953284	8897.453201764467	995.3691831065111	23.297794169628194	50	67	16	1	37	0.19099134245731758	0.2937739808564989	0.3151121357859436	0.2001225409002411	
2800000	-31742.905048460936	-30172.346551143328	-1570.5584973176092	-30172.346551143328	423.5931097648324	3.958370373369585	3.629852856104681E-5	0.4872824841129009	3.605528843817593E-5	3.5524176046967893E-10	0.5139121868998251	-1524.328357067815	22280.55476130563	4799.234412902624	5635.601448482379	2752.277993632798	24.05177306679472	47	43	37	7	37	0.19099134245731758	0.30147032868583634	0.310472475042256	0.19706585381459127	
2810000	-31829.975877144843	-30190.64430613107	-1639.3315710137717	-30190.64430613107	604.8748594291266	4.323808088973003	2.5883484319238075E-5	0.435083324016623	2.5891683802730747E-5	1.4814067451039914E-10	0.46695791570675055	-1591.8243036595948	30790.86611008659	10007.573054821174	9131.582667538425	2397.429619266212	34.03406817297862	41	49	44	2	35	0.20213900026357406	0.30147032868583634	0.2993248172359995	0.19706585381459127	
2820000	-31842.41683381853	-30208.452918913903	-1633.9639149046266	-30208.452918913903	565.6407133216906	4.0640549999526225	2.4976021829536476E-5	0.3813050290838606	2.596458547400666E-5	1.0962212378529686E-10	0.4043585092289858	-1589.6300622367442	23553.327268980625	10444.429402135502	6728.569750100828	378.9400048034859	45.79354929628198	51	35	47	4	34	0.20213900026357406	0.2922226905880892	0.3001244876433831	0.2055138215049548	
2830000	-31835.69291076236	-30191.40487870698	-1644.288032055376	-30191.40487870698	584.6888568692266	4.0640549999526225	2.416660941084513E-5	0.43629531056919013	2.5454373671671863E-5	1.4661690938482986E-10	0.481812012604706	-1597.7934904995113	38655.38115255431	7148.717056873307	7934.412998800314	999.1148440306774	52.64960778125195	44	25	65	6	31	0.20213900026357406	0.29944103163725727	0.2970137137824709	0.201406254316699	
2840000	-31767.75339068384	-30174.528479403016	-1593.2249112808247	-30174.528479403016	411.1497255122339	4.0640549999526225	3.580332130398804E-5	0.48972291237041904	3.759155389843183E-5	3.81771326631651E-10	0.5137616414497289	-1549.201644155072	23059.574858657972	5300.128686247995	5427.856700371798	384.0660585860012	58.58150792449184	45	59	30	9	28	0.19737269376966496	0.30420733813116635	0.3026635391849967	0.1957564289141732	
2850000	-31912.07693134118	-30193.535045728837	-1718.541885612343	-30193.535045728837	830.649053702206	4.0255605082335695	1.789298523294116E-5	0.42747249774991225	1.864100691787532E-5	5.746598067967874E-11	0.413096611425465	-1671.0942320997024	51896.76480160052	9969.972418945168	12782.594549194042	582.477797442106	53.673233789981786	50	69	17	9	26	0.1867106644730386	0.30095365206106217	0.3026635391849967	0.20967214428090372	
2860000	-32163.68520149138	-30202.227711660198	-1961.4574898311796	-30202.227711660198	3318.487067479904	4.186723434794125	4.249603050337695E-6	0.39398896755986484	4.286167372174999E-6	2.758225466912117E-12	0.39400737274468267	-1910.0732839252328	124005.11349958056	39559.78489834008	16949.864943367626	1934.1473247945273	309.1576833993171	52	81	1	11	26	0.1867106644730386	0.30095365206106217	0.3026635391849967	0.20967214428090372	
2870000	-32157.744795209383	-30196.05730861145	-1961.6874865979323	-30196.05730861145	3128.8190076839796	4.327664092539485	4.790474762242187E-6	0.4071173198770832	4.728186033622448E-6	3.848531099368978E-12	0.41641942971262047	-1911.054912366109	153143.3103439776	35415.725207238545	8612.862572361642	493.4499662313596	679.7436060161587	59	72	6	5	29	0.18967760055902028	0.29644806311956656	0.30379737930373035	0.21007695701768403	
2880000	-32261.02170444686	-30216.021654091397	-2045.0000503554609	-30216.021654091397	5550.418251277569	4.236147308189928	2.6885362387179914E-6	0.4606003234846535	2.741582947439545E-6	1.431265445943101E-12	0.45210329699973417	-1987.5143546987704	343756.6024836482	76919.86713450175	122096.59744372006	1927.183594204286	692.9579609716335	49	79	4	16	23	0.20013409931709197	0.2979594118628881	0.30379737930373035	0.19810910951629077	
2890000	-32178.905513083526	-30188.632048289495	-1990.2734647940301	-30188.632048289495	4007.016861617255	3.928953157171819	3.702885742703154E-6	0.5011219599711411	3.7004556040992535E-6	3.1710381768721993E-12	0.48771175945796824	-1933.6026617817924	315858.8192146592	60521.83704060766	93548.20695057807	848.3558113210662	908.5707457640676	47	79	5	22	18	0.20013409931709197	0.2979594118628881	0.30379737930373035	0.19810910951629077	
2900000	-31982.474341902176	-30186.892844437345	-1795.5814974648304	-30186.892844437345	1375.8101978849463	4.288838915610858	1.0913511399902266E-5	0.45527101559781863	1.1123047274991754E-5	2.3712427710198055E-11	0.4457242015455084	-1746.055708943708	67222.28572968276	20063.825152882495	21363.489631245302	659.9671460840951	170.4319196231657	52	63	16	5	35	0.19952699468163101	0.29856651649834903	0.30379737930373035	0.19810910951629077	
2910000	-31853.24490545703	-30185.034481277464	-1668.2104241795664	-30185.034481277464	728.0763904874187	3.837538472544924	2.305074242556019E-5	0.5226039191900804	2.2841143529696843E-5	1.5701585571895774E-10	0.5495900083335201	-1620.3811931587643	31359.10616253442	8237.981881516085	16566.401808324215	683.423233412045	119.80724505998306	50	72	10	1	38	0.19952699468163101	0.29856651649834903	0.30379737930373035	0.19810910951629077	
2920000	-31804.78814689118	-30171.122593322612	-1633.6655535685663	-30171.122593322612	600.084293103667	3.837538472544924	2.5162992296177875E-5	0.45657368585790103	2.5098896869850616E-5	1.467565002233436E-10	0.48581594075236334	-1587.3238492193557	33734.98506866542	7542.475586636866	15989.328783180863	66.77693202774287	79.69754665719283	55	66	11	6	33	0.19952699468163101	0.29856651649834903	0.3085730315368782	0.1933334572831429	
2930000	-31981.761280992163	-30206.46209373447	-1775.2991872576936	-30206.46209373447	1446.7063096268257	3.837538472544924	1.179503390580772E-5	0.4654525920699575	1.1490245906479617E-5	3.385412932262463E-11	0.500981968445125	-1726.3668351797385	55053.554776069286	10562.597634670643	23837.46116085567	118.15069933087373	160.66527943943223	57	47	28	1	38	0.20228927991323398	0.2985349076775265	0.30505502793300393	0.19412078447623674	
2940000	-32086.574918437902	-30207.1302143572	-1879.4447040807024	-30207.1302143572	2619.9332249234562	3.837538472544924	6.194201140300079E-6	0.46435714950171225	6.102973893379116E-6	1.0048737640267135E-11	0.5089224305841894	-1827.7899944812339	131320.14980542305	22275.056241856117	31625.955980155457	164.21073882307053	303.52897842584656	56	13	64	11	27	0.20228927991323398	0.2985349076775265	0.3002473250212966	0.19892848738794408	
2950000	-31979.662212897332	-30219.443389766144	-1760.218823131187	-30219.443389766144	1246.067273859026	4.1563520160299126	1.2624347172773185E-5	0.47951547336509	1.2779489451509464E-5	4.1377375226993204E-11	0.5025052581768332	-1712.242947952967	72342.73202803494	23976.480497375287	13473.997552341778	147.833320596668	115.75370135726871	56	1	76	16	22	0.20228927991323398	0.2985349076775265	0.3002473250212966	0.19892848738794408	
2960000	-32023.931713531267	-30191.913229087262	-1832.018484444003	-30191.913229087262	1821.6831691713562	4.271493774899113	7.909680848931558E-6	0.49564568592707	8.242367605506324E-6	1.7190603591957782E-11	0.5085752792225983	-1780.101205495386	110434.99213311658	91690.34952619682	21278.041174191127	211.66964977845151	309.2096930730972	39	13	80	21	18	0.20228927991323398	0.2985349076775265	0.3002473250212966	0.19892848738794408	
2970000	-32067.053300249652	-30186.463174586122	-1880.5901256635286	-30186.463174586122	2420.4129004378074	4.198097558945657	6.00358536262448E-6	0.4676547563952758	6.231399948714808E-6	1.012271578299568E-11	0.5087371742856529	-1826.3438829603708	110636.6163690503	252556.97312337955	28553.418202464654	300.80329174856047	275.41807698319883	22	21	89	9	30	0.19283470754091833	0.3079894800498421	0.2972436301095505	0.20193218229969015	
2980000	-32181.591448542964	-30215.676815018254	-1965.914633524708	-30215.676815018254	4416.980857201997	4.371547501402535	3.60099618309547E-6	0.46920228965370975	3.697102694978564E-6	2.9970902851482E-12	0.46132248754881755	-1910.2250193374757	187359.22688346537	276978.9772473476	45499.51007059746	638.0812241945539	438.4068961096526	20	25	88	8	30	0.19283470754091833	0.308427130281545	0.2972436301095505	0.20149453206798726	
2990000	-32184.851188280045	-30237.568966314324	-1947.28222196572	-30237.568966314324	3397.7849545650033	3.969614868151303	4.3329198858640885E-6	0.4282593956021321	4.387635937519872E-6	3.6042347357637356E-12	0.43157474479768176	-1891.7550469051907	143784.3537241716	287217.4212724922	43736.21541023455	921.4688668161092	412.4032944006405	24	22	87	6	32	0.19794019639371324	0.3017275698713169	0.305122520667931	0.19520971306704002	
3000000	-32166.564886174612	-30221.76153515016	-1944.8033510244536	-30221.76153515016	2995.5042973326445	4.31456468287	4.719032187655484E-6	0.48245862072401263	4.854693491729949E-6	6.366079333716518E-12	0.5177004672821989	-1888.91721878126	198076.66691787323	210368.31618259786	52168.0608036856	1715.3392058804527	351.59287324854677	37	9	87	5	33	0.19758489269286209	0.3017275698713169	0.3054778243687821	0.19520971306704002	
3010000	-32272.053738431463	-30192.78206428508	-2079.271674146385	-30192.78206428508	7853.318184325251	4.306258384549775	2.0919413591470695E-6	0.4668432704340242	2.1410179429526207E-6	1.1132692139861103E-12	0.49054035707580096	-2022.1770770266553	360064.2684636752	217590.3984394529	88432.81620883287	896.56460419493	615.0721070854711	36	11	88	13	23	0.19758489269286209	0.3017275698713169	0.310017356945853	0.19067018048996917	
3020000	-32252.809873092512	-30197.692839117582	-2055.1170339749315	-30197.692839117582	6648.188045309112	4.306258384549775	2.3293750050010096E-6	0.4566522752500133	2.3845415313055563E-6	1.3888982170758863E-12	0.4957284275235916	-1998.2940381072465	370174.21848762454	251009.30490238406	69002.23812840672	692.2363506708007	565.984963887393	25	29	81	1	35	0.18897925193108442	0.29148579136663716	0.31862299770763064	0.20091195899464892	
3030000	-32281.89665735339	-30212.531631740654	-2069.365025612735	-30212.531631740654	6358.832597906078	4.137353111346486	2.2747433136763485E-6	0.44721647227170025	2.3382825164952464E-6	1.1893344078311532E-12	0.47410449157770473	-2011.495262450258	343391.4104708573	347060.89660104405	130016.9025725184	829.163886478501	442.35655206316693	39	15	81	9	27	0.2079535134352998	0.29148579136663716	0.29964873620341526	0.20091195899464892	
3040000	-32155.321309277693	-30187.545483773756	-1967.7758255039369	-30187.545483773756	4079.201140892664	3.8894204709193185	3.8983067268189E-6	0.48636647008009326	3.854134375855639E-6	3.940057100841493E-12	0.5119390778871199	-1913.5731420343602	257182.93135926154	40099.23430752095	46044.76252630184	1326.5272679829795	219.67477184533078	51	6	78	3	33	0.1993037939172905	0.2969746371351454	0.29415989043490703	0.20956167851265822	
3050000	-32138.347798425144	-30220.407500649082	-1917.9402977760617	-30220.407500649082	3170.9074091325792	3.925041690995241	4.239335178249643E-6	0.42407320540057053	4.298882880534718E-6	3.19518346563752E-12	0.42223946169164034	-1864.3044847741555	214644.40819701104	28273.723579116737	53863.038774652254	595.4161313742176	270.4008570343809	50	36	48	5	32	0.1993037939172905	0.3050457022902613	0.29415989043490703	0.20149061335754231	
3060000	-31994.770226711313	-30197.282035244574	-1797.48819146674	-30197.282035244574	1686.1721283064148	3.925041690995241	8.52340203876179E-6	0.44658681597499555	8.606640370416526E-6	1.6682692572473178E-11	0.47648600060117346	-1746.143048808151	97790.04462168092	19187.96126273184	46840.8184951786	289.55072633490795	88.47791394285439	49	76	9	4	33	0.1993037939172905	0.3050457022902613	0.29836868569381453	0.19728181809863482	
3070000	-32037.235917322567	-30212.888894604795	-1824.3470227177718	-30212.888894604795	1997.8377121130175	4.036665179249914	7.502146007618791E-6	0.5192362008220798	7.400535832319166E-6	1.593675987123526E-11	0.5257633717764038	-1770.5319202053433	96043.55610140688	22408.855579806266	66860.05061327032	1042.630256797104	141.65617377937863	49	81	3	2	36	0.2012466925184996	0.3050457022902613	0.2997041988702237	0.19400340632101656	
3080000	-31930.666045914943	-30199.05685496135	-1731.609190953593	-30199.05685496135	1164.6424374841806	4.096925066889252	1.3192569167458935E-5	0.47985057781756535	1.2678474314313426E-5	4.0505384185648076E-11	0.491176617674945	-1688.5520869268034	56164.90208427479	14407.862611753513	415.9081765757931	181.44259536798037	64.00214521175708	48	84	2	3	34	0.2012466925184996	0.3050457022902613	0.29514146381674544	0.19856614137449485	
3090000	-31861.67977652509	-30211.924347734388	-1649.7554287906992	-30211.924347734388	765.2475746903817	4.163012400497314	2.0545511176502542E-5	0.4971460882668544	2.0215536900867344E-5	1.117730902256013E-10	0.5161170806521406	-1608.7787308369466	37057.66070605192	10289.615810402307	298.9724381450411	102.03222363395807	34.50206993564254	51	81	3	5	31	0.2012466925184996	0.309587168126755	0.2974122752565752	0.19175386409817136	
3100000	-31877.38004121268	-30256.1297582434	-1621.2502829692796	-30256.1297582434	556.8537210657473	4.067774767043782	2.6115472000388823E-5	0.509845697193354	2.558017436726568E-5	1.8093675696927862E-10	0.5257055603172841	-1583.0104131598812	23281.25075692505	7301.783788404405	91.16987731399476	35.76536463910409	36.62114803534839	57	76	8	20	10	0.2012466925184996	0.309587168126755	0.2974122752565752	0.19175386409817136	
3110000	-31821.739274692405	-30188.629620557393	-1633.1096541350123	-30188.629620557393	668.0680123859916	4.043344716617086	2.4850590688844233E-5	0.48683153875202445	2.4049839094274707E-5	1.4856554421885942E-10	0.5178636934314133	-1593.482090788714	31766.634566535166	7827.758394223624	46.23638324344169	56.16514608919906	72.37529854522059	61	72	27	1	10	0.2012466925184996	0.309587168126755	0.2974122752565752	0.19175386409817136	
3120000	-31741.739395408476	-30177.59150564868	-1564.1478897597965	-30177.59150564868	382.3633030081966	4.120870034060586	3.8459202585518645E-5	0.45813300206262403	3.6997990388654833E-5	3.095714805799608E-10	0.47756064737581083	-1526.53990875364	18778.719020632467	5400.995171462539	135.9197485357784	55.83693163229866	24.665094440787417	65	67	9	1	29	0.2012466925184996	0.309587168126755	0.28768517071801425	0.20148096863673234	
3130000	-31680.284065924523	-30196.656295241584	-1483.6277706829399	-30196.656295241584	284.33083272124424	4.53437241884733	5.91082240573884E-5	0.466193359630913	5.768447952569363E-5	7.815353443776042E-10	0.47551149086347777	-1440.5779171341046	11420.973938856196	2429.1377591741875	3677.4414211645503	1032.1732761675985	26.309513779465526	61	41	26	4	39	0.19668976117232326	0.309587168126755	0.28768517071801425	0.2060378999829087	
3140000	-31711.112437004216	-30200.136007826004	-1510.9764291782135	-30200.136007826004	308.1765497986086	3.7854149728657145	5.4964103483651286E-5	0.4697085912085164	5.470503234514668E-5	6.674457515184979E-10	0.4679932378810957	-1466.0146990885262	9488.16762073761	2929.1394056932977	5415.498730330545	3339.7008860648057	31.104384071398155	67	38	26	2	38	0.20443676937062014	0.2882730084485679	0.30899933039620137	0.19829089178461182	
3150000	-31651.948149437445	-30191.94301815227	-1460.0051312851765	-30191.94301815227	198.3314116842641	3.999394132821313	8.227285860405167E-5	0.46781954966268197	7.884691681605238E-5	1.660635207308352E-9	0.4935728401384767	-1416.5906630657585	6822.5628873308715	2763.2270643634106	3388.3245741008677	2912.601660414175	24.320818003026368	63	44	16	11	37	0.1928178049181488	0.30598146042130947	0.30290984287593115	0.19829089178461182	
3160000	-31585.469284018836	-30172.25566150214	-1413.2136225166962	-30172.25566150214	175.740381859034	4.309011476055742	1.0318765228072603E-4	0.46172114423496013	9.85433623090119E-5	2.2811162986865626E-9	0.4686274199330987	-1370.4675857685243	6619.785936448809	1588.8993913477602	3816.0799922528786	1360.1690738855302	21.86287309215618	72	43	15	5	36	0.1928178049181488	0.291623484294396	0.31630087928704487	0.19925783150041154	
3170000	-31617.825819732512	-30202.592649369362	-1415.2331703631514	-30202.592649369362	192.7526900765949	4.212230357957032	9.429077072744865E-5	0.4754868644298041	9.414995460929818E-5	2.228921012526594E-9	0.4856515208602822	-1370.9026307524548	7229.093972030395	1646.8327497559083	3942.8652125950184	3269.4560551761256	18.254391970816606	66	53	6	8	38	0.1928178049181488	0.2932613501773589	0.314663013404082	0.19925783150041154	
3180000	-31621.163208703794	-30210.668158503286	-1410.49505020051	-30210.668158503286	173.36780535003132	4.080629475673956	9.17500727142812E-5	0.46652794722633995	9.465213305600132E-5	2.1848065224372507E-9	0.4906719069748349	-1368.2854503007738	7101.124910505341	1336.779565647079	3945.9398900092947	604.8820932059855	27.771410949943302	62	52	18	1	38	0.1928178049181488	0.2932613501773589	0.314663013404082	0.19925783150041154	
3190000	-31639.923983462493	-30170.580069613497	-1469.3439138489973	-30170.580069613497	217.08535905458464	4.380922892511211	6.900913494805473E-5	0.4159216967154687	6.950754490250842E-5	8.303789667386669E-10	0.4132945059710727	-1425.6346974579792	9643.564991249741	1800.1065997549317	1662.1967330173732	3398.034074501504	26.512187196904527	64	42	10	18	37	0.19417429299049963	0.29190486210500804	0.314663013404082	0.19925783150041154	
3200000	-31642.438257529873	-30188.872640699345	-1453.5656168305293	-30188.872640699345	207.0810034177486	4.136593555435293	7.759297778065092E-5	0.473955342462455	7.714127963148312E-5	1.3230760177319404E-9	0.4647283851134587	-1411.5435653596614	8312.237701378941	2742.905990519254	2567.129226494905	1255.0439084731477	24.22016853672333	54	35	44	1	37	0.19417429299049963	0.2987910728016593	0.31383732338158055	0.19319731082626174	
3210000	-31599.95154334982	-30185.315049285673	-1414.6364940641472	-30185.315049285673	176.38718191780728	4.29985596138308	8.9629579637332E-5	0.44814113820644197	8.82050721750207E-5	1.829134669773024E-9	0.47842449461394526	-1372.0245712264448	7128.58847915114	2263.8534253059906	1999.5330943686129	2509.744032574351	19.60412727087381	53	56	16	8	38	0.19417429299049963	0.2987910728016593	0.31383732338158055	0.19319731082626174	
3220000	-31642.407678866646	-30217.12850869431	-1425.279170172337	-30217.12850869431	177.85270769257394	4.147724524972939	7.92159060516256E-5	0.42540296740392786	8.231480281626015E-5	1.3393582097059194E-9	0.44609712337695423	-1381.042234514074	8471.150551619912	2324.5664734552693	1679.097139400925	4204.551231430191	20.2055454199073	55	64	1	13	38	0.19774723554990348	0.2936679854183529	0.3106582854260518	0.19792649360569303	
3230000	-31582.111344551344	-30178.99417400088	-1403.1171705504637	-30178.99417400088	149.75460558314666	4.451177865193116	1.0221901222637855E-4	0.4252608170482402	1.0565620362511439E-4	2.4088403788216396E-9	0.47241162254255276	-1360.3475131879375	7413.931444544455	2621.5961986990937	885.6350158496374	2325.855007551141	18.75971187972952	57	49	11	16	38	0.19208664707522394	0.3074497773151064	0.3036348931722113	0.1968286824374595	
3240000	-31592.707321108992	-30185.195788877765	-1407.5115322312267	-30185.195788877765	152.846421424414	3.988664961331359	1.0248357166150087E-4	0.4701234695870112	1.0277633527721768E-4	3.032145459132283E-9	0.5199315889678834	-1365.8535953611786	6759.554797198543	1850.4419205303873	1568.9997936708346	1909.4147251770958	20.54985419062869	61	22	15	35	38	0.20682524144174202	0.28736727772923715	0.3089787983915625	0.1968286824374595	
3250000	-31556.074354086402	-30186.37929560371	-1369.6950584826932	-30186.37929560371	137.92988973117346	3.987389268551578	1.2347141865667874E-4	0.46909776173329554	1.2363767062972337E-4	4.445618813910063E-9	0.5303886656590779	-1323.4122894705322	5140.657337762054	18529.164708491386	4737.310281404038	1709.457975114915	11.234747742479994	47	1	19	66	38	0.19281139574272918	0.3066933383142971	0.30366658350551534	0.1968286824374595	
3260000	-31594.040068827813	-30193.010215711212	-1401.029853116601	-30193.010215711212	161.63761409268844	4.255058585929513	1.0139100972207603E-4	0.5034802777088708	1.0271770242359299E-4	2.6740365435171876E-9	0.5033915848912209	-1357.3754473751594	5633.098096743791	3243.845246545558	5599.304746584272	1944.1369687579302	17.359350424229387	42	2	17	72	38	0.19813223750154027	0.2932122090362098	0.31714771278360265	0.1915078406786484	
3270000	-31600.62239655136	-30167.200883609912	-1433.4215129414488	-30167.200883609912	188.50731317178764	4.0967269453349395	8.182726743204636E-5	0.5173027857310105	8.188743677094902E-5	2.0514801256820907E-9	0.5434801367971405	-1386.8872160185051	11856.19716234519	6268.072554461951	11510.121249731264	2168.77578585072	15.7462921311169	21	32	7	73	38	0.19813223750154027	0.2932122090362098	0.31714771278360265	0.1915078406786484	
3280000	-31645.733213873158	-30208.77055087184	-1436.9626630013188	-30208.77055087184	184.79507852384367	4.080097354468119	8.078373741297315E-5	0.5044049349051734	8.014240933727736E-5	1.822951446543216E-9	0.5211831719428328	-1391.8225559114353	9701.08982347314	6449.523024989176	6165.9133483993955	2569.529251698201	17.323454128062934	23	27	20	63	38	0.2049141866476606	0.289620393032552	0.3139575796411402	0.1915078406786484	
3290000	-31644.044171183752	-30191.097894066075	-1452.9462771176763	-30191.097894066075	206.03541417964118	3.966401573781285	7.795202703460489E-5	0.5044757500807358	7.573475567226748E-5	1.5116016172269426E-9	0.5082636718675333	-1408.126909802264	8533.732788049667	8626.420276680836	2116.527629075739	2947.4028873095217	22.28884954120663	39	20	26	48	38	0.20430704699937174	0.28098393468209704	0.3164063065480187	0.19830271177051373	
3300000	-31679.878286124313	-30192.295917641535	-1487.582368482779	-30192.295917641535	234.7674131410845	4.118998804135682	6.748102814032068E-5	0.5212100249473265	6.574123424740064E-5	1.182319180916331E-9	0.5073689483015134	-1443.0344514810388	12324.300836199347	5387.199308972984	3500.220441482965	2305.5365378882634	26.409233822332265	41	44	21	27	38	0.19838526264930342	0.2913637170824396	0.3164063065480187	0.1938447137202395	
3310000	-31655.156419303497	-30190.754314174108	-1464.4021051293903	-30190.754314174108	204.61355668449133	4.199365778313089	7.825664266877484E-5	0.5079491722361943	7.562641350728584E-5	1.813245734978315E-9	0.551566556374904	-1420.6067344272647	8442.325922662358	4712.4177758827445	3114.8106300953295	2388.0887113577514	29.90419157644105	37	28	9	59	38	0.20964843366727107	0.2913637170824396	0.30514313553005107	0.1938447137202395	
3320000	-31652.120331803373	-30174.524504049914	-1477.5958277534594	-30174.524504049914	251.57605803960806	4.199365778313089	6.557429551137011E-5	0.5037609806051432	6.195823279449064E-5	1.1026420451421435E-9	0.5242392801060195	-1431.9664723772719	9434.912580663171	7314.891177161715	3742.3413732615245	4247.808430786177	15.662268224224666	48	9	9	67	38	0.20964843366727107	0.2894867793552663	0.30702007325722436	0.1938447137202395	
3330000	-31677.82442895255	-30176.898444402377	-1500.9259845501724	-30176.898444402377	266.0389633893797	4.0952607878687415	5.970760119769463E-5	0.48765072969684675	5.660950902944846E-5	8.966624983775815E-10	0.5079531430934553	-1453.7016870796526	11338.75527823921	6638.001888194252	11384.088941856144	4397.458632522132	23.30197023382839	38	9	16	71	37	0.1902309404684686	0.3089042725540687	0.30702007325722436	0.1938447137202395	
3340000	-31680.69621136051	-30172.88471409458	-1507.811497265931	-30172.88471409458	273.3573337709072	4.0927354458069045	5.591385049075625E-5	0.47113055225071293	5.4489424290319526E-5	7.020949684570938E-10	0.47269565706436145	-1461.204569654259	14480.167853546078	6459.9509198549	6180.086523273278	4830.48115339219	24.89302742148539	46	1	8	79	37	0.20260690019125102	0.2922839903413611	0.30702007325722436	0.19808903621016474	
3350000	-31662.09455104172	-30202.86040364597	-1459.2341473957506	-30202.86040364597	209.23174162192268	4.0927354458069045	7.467638078046516E-5	0.468260023668915	7.449922764999966E-5	1.1329610264704466E-9	0.4473608877168353	-1414.4638964845506	9824.141331962792	3712.4005859766576	5391.643725050932	2833.9507500364643	19.735094999279404	39	11	23	61	37	0.1944235447088163	0.3001621139478806	0.30702007325722436	0.19839426808607996	
3360000	-31631.973006884877	-30187.18090977435	-1444.792097110528	-30187.18090977435	212.82461703647252	4.0927354458069045	8.092068555054808E-5	0.45232051697313386	8.03501693170883E-5	1.3212092614668688E-9	0.4561194913299918	-1399.70347028739	6919.624742499799	11089.185616757219	3217.9121640652797	2959.976277195844	16.39861836135823	39	8	7	80	37	0.19941717686135865	0.3001621139478806	0.30702007325722436	0.1934006359335376	
3370000	-31692.572230856003	-30194.59753580648	-1497.9746950495232	-30194.59753580648	259.53277883874244	3.8676986063053858	6.608831625944688E-5	0.44326610422686075	6.540564598272466E-5	8.799414908179557E-10	0.4519881496378685	-1452.478564677192	14635.233416658602	6328.671540255589	3486.9822767228075	3760.6556877882203	38.10638840625078	47	8	8	71	37	0.19941717686135865	0.30271490429902076	0.30579410225310394	0.19207381658651784	
3380000	-31669.65433538198	-30219.15523036032	-1450.4991050216584	-30219.15523036032	186.17132249014068	4.084022850337821	9.264485761300123E-5	0.4060812240353068	8.952790795631484E-5	1.5197664041957726E-9	0.4299489718796467	-1406.4506303754667	9117.980585520147	2591.077579179595	4927.794247829666	2315.501274946152	39.43057794610662	39	9	7	79	37	0.2040519719049404	0.30271490429902076	0.3011593072095222	0.19207381658651784	
3390000	-31622.874685919942	-30188.14756066416	-1434.7271252557791	-30188.14756066416	180.24655721803586	4.084022850337821	9.783966518092282E-5	0.47536473215087455	9.361662654332577E-5	2.0371464307693125E-9	0.46837313139002407	-1389.0112699572442	5224.708315005825	2886.0374432618282	9760.364454368839	2766.194639536238	36.62363897709739	16	4	20	93	38	0.20004894944745882	0.29742317823734216	0.3104540557286824	0.19207381658651784	
3400000	-31614.39262897055	-30201.35129728801	-1413.041331682539	-30201.35129728801	155.790995248026	4.082482071515193	1.0734248687766562E-4	0.46183260338210613	1.0026399974301316E-4	2.0978333769268716E-9	0.4450346514122298	-1367.2233217696437	6025.5259903206515	11560.172882586212	9496.824258048493	2170.222035050874	23.60138339949342	32	7	4	90	38	0.20419338883799942	0.29742317823734216	0.3063096163381418	0.19207381658651784	
3410000	-31608.749160873725	-30197.42835954428	-1411.320801329447	-30197.42835954428	147.4307390044152	4.066498839779718	1.1273146633821669E-4	0.4500431327325141	1.0496753106112512E-4	2.1092026044118386E-9	0.43235295647855987	-1367.7347572184185	5715.566821464486	7899.746840179717	1697.073336183523	2281.6072913519947	27.70215427433719	33	20	24	56	38	0.20419338883799942	0.29742317823734216	0.3048991173764519	0.19348431554820772	
3420000	-31598.54990752302	-30193.661472023356	-1404.888435499664	-30193.661472023356	135.80566655482525	4.285629676445286	1.1808319840599233E-4	0.4852674893532579	1.1227312737290212E-4	3.32789965275074E-9	0.503238238480443	-1360.5898491317887	6832.313866988762	8524.40628381737	1112.875682426211	2295.1641863021	33.67925839352186	39	15	28	52	37	0.20573212850945455	0.29203865010379093	0.3044749743534722	0.19775424703328354	
3430000	-31682.110073436248	-30189.430297328352	-1492.6797761078974	-30189.430297328352	249.08471353496515	4.113317093860872	5.9291981728645926E-5	0.4907886991752257	5.882465219708454E-5	8.577612306607207E-10	0.49181950086359294	-1445.3056752815787	13617.988716787744	14159.398456595844	1945.092569722985	4430.426863491258	25.401549762455566	37	19	28	50	37	0.20538241002646632	0.2923883685867792	0.3044749743534722	0.19775424703328354	
3440000	-31712.374554380494	-30203.04864830744	-1509.3259060730559	-30203.04864830744	323.38841895236885	4.207259873223207	4.797876422316942E-5	0.47063008448953325	4.934126831578424E-5	5.732447265232985E-10	0.4869868800316181	-1461.0370050151762	14514.741944711794	21995.03219337178	2100.2243904127104	4499.256092984689	24.82434657284318	46	6	37	45	37	0.20538241002646632	0.2923883685867792	0.3044749743534722	0.19775424703328354	
3450000	-31729.64007407779	-30210.526277902976	-1519.1137961748136	-30210.526277902976	347.6572609909329	4.207259873223207	4.5011542171275194E-5	0.4263959342996282	4.719695060111327E-5	4.085195557601742E-10	0.42701965261827773	-1469.9953035891353	15164.948758659355	27670.830019612986	2339.9305733221267	5267.898730957121	31.444067905629947	41	7	32	54	37	0.20538241002646632	0.2920873970447982	0.30741897434071197	0.19511121858802477	
3460000	-31782.003257145836	-30204.030648489315	-1577.9726086565215	-30204.030648489315	446.5537173811557	3.8591366149962556	3.488284820674432E-5	0.46772818606866823	3.4467176263455146E-5	2.701292228478352E-10	0.46625098375363755	-1528.7259363449748	20477.722559897968	30158.74051342159	3545.9083642848673	5408.476115264515	40.912263857085826	25	26	34	49	37	0.20538241002646632	0.2920873970447982	0.30741897434071197	0.19511121858802477	
3470000	-31909.208385480368	-30215.062413342075	-1694.1459721382919	-30215.062413342075	882.4958890261158	4.41786544577124	2.086288698701305E-5	0.47787689980144304	2.0588488644410484E-5	1.0593200910623585E-10	0.48356371200918663	-1641.796593630021	33729.66762971928	43540.694417474326	8374.60215860771	12346.436767207819	128.83692021362808	34	21	37	42	37	0.20538241002646632	0.2903387884779746	0.30741897434071197	0.19685982715484834	
3480000	-31808.90452221833	-30215.64823477988	-1593.2562874384498	-30215.64823477988	497.79666993743695	3.901081708683198	3.192128548519733E-5	0.4608440416188293	3.1893873804962666E-5	2.3140315194315163E-10	0.4667401604469423	-1544.9396745372035	20812.609064718476	16560.71427637342	3926.3645319889692	5994.020452810172	45.38689744108349	28	31	23	51	38	0.20538241002646632	0.29408052858295347	0.3036772342357331	0.19685982715484834	
3490000	-31790.294143473304	-30207.021760622458	-1583.2723828508476	-30207.021760622458	492.3426082521436	4.350526590503663	2.96932672916036E-5	0.4680393804722262	2.9599988275675263E-5	1.9243924339476287E-10	0.47266854996626567	-1533.2941975206984	38836.46898016535	18687.343906572463	3452.9228261688995	6933.198139367118	35.76910294472736	22	32	31	48	38	0.2017529864186902	0.29408052858295347	0.3073066578435092	0.19685982715484834	
3500000	-31753.421220475233	-30218.46740409616	-1534.953816379073	-30218.46740409616	306.2972911254915	4.083939066608302	5.2368744669449724E-5	0.4429005057644527	5.3194408059527865E-5	5.517883204492401E-10	0.45326100334288116	-1489.0977527903199	19278.75419276652	7878.509651602237	2782.586420844582	3284.9099497869056	46.030008857932145	42	34	19	39	37	0.20838253807340748	0.29945882148360153	0.298358724026987	0.1937999164160052	
3510000	-31771.011182936116	-30228.71413656924	-1542.2970463668737	-30228.71413656924	339.7763170804503	4.0848307651956715	4.99075100645131E-5	0.4713532547390898	5.026987028562397E-5	5.980444737675819E-10	0.49164109066012956	-1496.053909709359	12238.780310818827	11206.30450257186	3298.0826708045183	3997.996344284935	31.534911290721592	44	19	21	50	37	0.20838253807340748	0.29945882148360153	0.298358724026987	0.1937999164160052	
3520000	-31688.555078820333	-30197.20876003494	-1491.3463187853924	-30197.20876003494	262.31635533231685	3.935544966080467	6.659607083395635E-5	0.4319142163068665	6.708551574594878E-5	1.0710574810376292E-9	0.4814665374522439	-1446.6643101083364	12682.198529243822	7501.9387335640695	2264.863795874169	2771.8951329350457	38.34911747626408	20	49	28	39	35	0.20542473035086234	0.299484168072009	0.3025865945246048	0.192504507052525	
3530000	-31729.862841344402	-30179.19079388377	-1550.6720474606332	-30179.19079388377	330.0771867529982	3.895539027716877	4.7585779198913284E-5	0.45075645780797724	4.938021594908789E-5	5.147468232738072E-10	0.46416415974705494	-1504.5837150181394	15038.060300650854	7938.140036690901	6371.316529011309	3337.3939975774856	31.791874689763986	27	31	18	61	34	0.20530739404362705	0.299484168072009	0.2977049157518348	0.1975035221325303	
3540000	-31732.967303926816	-30199.969461926314	-1532.9978420005027	-30199.969461926314	271.71490898019925	3.9957421284827124	5.920827531135905E-5	0.43592159723782875	5.954100748307148E-5	8.314377483472532E-10	0.4832153349038702	-1487.4999119249198	10821.40142780249	8961.048615330099	7520.412905593223	2389.3832303922654	39.27974124998143	27	15	25	71	33	0.2002969787894911	0.292805641197907	0.3049954546077872	0.20190192540481594	
3550000	-31702.12205165465	-30190.255942152166	-1511.8661095024843	-30190.255942152166	236.08148791592737	4.091116461214594	7.032298742849201E-5	0.48183011624012606	6.971221468424691E-5	1.3554859718480756E-9	0.5257000063187328	-1465.2277449306823	15072.146394809735	11747.758099147184	9303.217539420884	2289.867292808825	57.053087851016464	31	20	26	60	34	0.19918463870632772	0.292805641197907	0.3049954546077872	0.20301426548797932	
3560000	-31703.240893273607	-30207.80386275826	-1495.4370305153461	-30207.80386275826	274.8888717905707	4.2546880702011505	7.615232886056527E-5	0.38190788275357856	7.618476105061087E-5	1.040137247310568E-9	0.4187983919897244	-1450.5816231730623	8563.264474246616	6691.789339406041	7259.402797679629	2484.8074609875334	73.18346923571002	58	8	4	63	38	0.18998114718223905	0.30844121820348847	0.30365503491896156	0.19792259969531215	
3570000	-31724.021025648894	-30204.623317712794	-1519.3977079360998	-30204.623317712794	259.61201870500537	4.14343322858087	5.98293238208928E-5	0.42866434338380316	6.153538517485206E-5	8.520006377127615E-10	0.4667743352340379	-1472.9204788100728	10246.399423734914	3170.406019638641	9319.480560990756	3176.3836224170036	67.0367187905066	54	2	7	72	36	0.20195462077439846	0.3069805547630024	0.29761174373466887	0.19345308072793152	
3580000	-31706.224659130083	-30216.06128551598	-1490.1633736141016	-30216.06128551598	231.8595623710763	4.205720652600191	6.851962413575591E-5	0.3877746078107254	6.895905434039829E-5	8.860627551310814E-10	0.43230885040919936	-1444.9734389882788	8355.10161771983	5891.250660594355	8185.590507126878	2909.0341767957025	40.72813927946474	35	5	24	69	38	0.19570149652553032	0.29733819169302095	0.3072541068046503	0.19970620497679967	
3590000	-31747.62169818252	-30203.319670836216	-1544.302027346303	-30203.319670836216	311.3260972891038	4.030503906635423	5.2510907581588595E-5	0.40037501514483276	5.159258632514889E-5	5.303315139029279E-10	0.4480739226518556	-1497.0954954862898	12612.030235636508	12093.875683738906	12312.831831617204	3694.31876310595	72.39206871426947	18	9	43	63	38	0.19621873312175575	0.30628385558663407	0.30626801254538033	0.19122939874623116	
3600000	-31791.964537097403	-30227.98233641538	-1563.9822006820211	-30227.98233641538	373.3329212394322	4.030503906635423	4.5647700165995595E-5	0.405812862012639	4.4218855221707304E-5	4.0918294570505253E-10	0.4465095926624525	-1515.641015687069	21817.621580075334	22428.072491638555	8157.2161892823115	4372.46070886244	55.13550448952931	14	16	41	63	37	0.19150215057610492	0.30718897856381827	0.3086846951866768	0.19262417567340132	
3610000	-31720.183918699142	-30210.494575646702	-1509.689343052438	-30210.494575646702	283.72275536673624	3.9078883360921624	6.053772225572093E-5	0.43402992975277827	5.82834025914583E-5	8.743635997102852E-10	0.49728843520429195	-1463.9096255494576	6871.705294606307	9204.163229392594	9501.336811215162	3091.498619173157	33.114497986635804	3	9	61	61	37	0.19695891040751906	0.3006315800789598	0.3086846951866768	0.19372481432684563	
3620000	-31698.118630996665	-30221.513523544854	-1476.6051074518107	-30221.513523544854	212.5008936724726	4.128946281758703	7.294401474919618E-5	0.40323092364875573	7.09656418526012E-5	9.072745955178352E-10	0.41005830211269667	-1428.6393145650047	27668.26141867138	18630.706134093823	7299.124027550891	3587.6423230678124	24.808622822867232	11	3	55	65	37	0.1953666424045671	0.3006315800789598	0.3086846951866768	0.19531708232979758	
3630000	-31697.25791346495	-30197.220085471155	-1500.0378279937947	-30197.220085471155	251.48362510457454	3.9690980028045635	6.316517913561633E-5	0.41544035698882437	6.020168171901393E-5	8.292972607738044E-10	0.45009226671798686	-1453.3422735417146	12848.940318122555	9965.251061196817	10495.777739861256	3367.381894626731	25.03410640573303	12	2	51	70	36	0.19791586749536672	0.3006315800789598	0.3088617080650856	0.19259084436058913	
3640000	-31717.99274960718	-30209.02068955277	-1508.9720600544088	-30209.02068955277	275.8831257202449	4.14788632318364	6.103849152817148E-5	0.4121060206093674	5.94606482841355E-5	7.91956204203714E-10	0.4618409708740355	-1462.45216035175	13086.06754719039	8460.623623544809	10548.922356513664	2974.249976704685	27.94255496601476	15	1	51	68	36	0.19791586749536672	0.3003389015903248	0.30872602734497706	0.19301920356933272	
3650000	-31727.271285881958	-30197.457180054414	-1529.814105827545	-30197.457180054414	303.4002121777495	4.112491937679514	5.9465968404172927E-5	0.4196809026964002	5.71048042826571E-5	6.516733484722203E-10	0.43499483316133	-1483.2591788268428	11146.156835119762	14635.147064395493	7989.401884737652	2995.0420684271808	37.19102857236817	44	3	28	61	35	0.1944306793093847	0.3003389015903248	0.30872602734497706	0.19650439175531473	
3660000	-31777.559717724536	-30203.504368662274	-1574.0553490622608	-30203.504368662274	392.42915817899063	4.058378764695476	4.882822850870022E-5	0.44492685554018596	4.730791610582182E-5	4.687923986552167E-10	0.45567495391620916	-1527.43095304576	14562.962625724804	9234.636361212859	2386.599970918053	4767.798988261238	86.32081715386627	57	11	14	55	34	0.1944306793093847	0.3029524851838288	0.30872602734497706	0.1938908081618107	
3670000	-31753.62225831995	-30188.301086792442	-1565.3211715275079	-30188.301086792442	338.12538358139744	4.058378764695476	5.00007367536458E-5	0.442794996891648	4.8538341159275386E-5	5.050917681025835E-10	0.45626668019177863	-1517.4354757415365	11911.48349754476	11333.21904125728	1071.815506894902	4477.099837609365	66.9527174453611	47	19	14	59	32	0.19036417896098193	0.30284423674829536	0.30872602734497706	0.19806555694574693	
3680000	-31745.52489504191	-30176.609736113864	-1568.9151589280464	-30176.609736113864	329.2343498563551	4.362755249471018	4.781169422090946E-5	0.45578560424106146	4.728197717187854E-5	4.772191208073701E-10	0.46409215602745707	-1522.0767518618165	16546.55768568733	5875.565926094312	2755.3759106064217	5626.632288113001	65.73649333003499	46	29	10	52	34	0.19167274765586076	0.30153566805341653	0.30872602734497706	0.19806555694574693	
3690000	-31762.24836787291	-30186.78227596513	-1575.4660919077814	-30186.78227596513	350.64957958991016	3.86345506638059	4.18976601846365E-5	0.4441952959431929	4.0832552532970106E-5	3.718087434443896E-10	0.47271168796663143	-1528.9951181484967	15830.048711463745	8736.74864868608	4477.787517449319	4635.782469067371	29.635597513863292	36	40	48	13	34	0.20089060879569715	0.30153566805341653	0.2995081662051407	0.19806555694574693	
3700000	-31759.72637173604	-30191.34533368366	-1568.3810380523782	-30191.34533368366	405.5280234716111	4.005947716735409	4.476958088183108E-5	0.48697190585437206	4.387248877182126E-5	6.015656783271469E-10	0.5483152818628743	-1524.9146789575175	21706.464565588736	7612.477098734871	4397.644889769247	314.2740660453026	37.15260094991303	33	54	47	3	34	0.19794309520638012	0.30153566805341653	0.2995081662051407	0.20101307053506395	
3710000	-31739.98942139793	-30193.17307013655	-1546.8163512613821	-30193.17307013655	342.78826489837303	4.135510200374932	4.8616642760888354E-5	0.49664216676717343	4.704919478442704E-5	6.782436803585667E-10	0.5404372554436317	-1505.7665090599344	12895.464907583948	5496.857937394087	3952.4272547575624	28.1187020131771	38.30794012112676	57	13	64	7	30	0.19851693948176158	0.3037773708409693	0.2995081662051407	0.19819752347212974	
3720000	-31715.065524511632	-30168.99693663349	-1546.0685878781417	-30168.99693663349	341.01404469104705	4.183827982272987	4.636543242661155E-5	0.5589465725169976	4.50140758958585E-5	8.287958145962963E-10	0.6208167226983771	-1504.5011249981371	13011.852618826595	8611.608600175074	4621.433819229769	27.052012152476994	27.35293450430574	43	15	76	9	28	0.19851693948176158	0.3037773708409693	0.2995081662051407	0.19819752347212974	
3730000	-31687.921850408344	-30181.494152101426	-1506.4276983069165	-30181.494152101426	306.66349568974175	3.9367775749260066	4.9745997429626013E-5	0.484594507618568	4.9263876247680215E-5	6.805740656436682E-10	0.5171454952784301	-1465.070643826543	13622.56888804861	7617.886004087973	4224.835261257554	13.6195503362262	27.67168578673029	41	24	69	25	12	0.19465720607249232	0.2938331717075778	0.30962664389654626	0.20188297832338492	
3740000	-31759.22406334019	-30209.316740923747	-1549.907322416444	-30209.316740923747	416.9083756987068	4.059507151109085	4.0129224261457333E-5	0.4280742994741068	4.0032390784584365E-5	3.63162463449042E-10	0.4646854253554507	-1507.8206646776166	16757.9039350595	6404.701183917976	5504.263167888691	14.64060506879163	32.55043389983045	63	9	62	32	5	0.19517491974154202	0.28790788967844316	0.31100842860384326	0.2059087619761728	
3750000	-31732.008109908096	-30176.957514373953	-1555.0505955341428	-30176.957514373953	465.04851761304127	4.059507151109085	3.97991350319549E-5	0.4170428218807147	3.955396048845943E-5	3.8967418088751617E-10	0.4911023253827741	-1511.3287319470296	20156.674850019506	18832.29458528312	4384.751039385865	10.985971063056676	33.40542610434062	47	25	63	33	3	0.1958421564416251	0.295274057332472	0.31100842860384326	0.19787535762206093	
3760000	-31747.166539915852	-30161.719725636016	-1585.4468142798355	-30161.719725636016	502.9256215147774	4.11865938864457	3.074923138564335E-5	0.4826625810968223	3.1037428820060706E-5	2.6816007322797286E-10	0.5198001182871018	-1540.0932473946245	25408.420210069136	18328.835564389192	5813.226297602956	15.801515451623262	54.70469749587686	38	23	73	34	3	0.20240879915015306	0.2953701045395854	0.30879953190936765	0.19342156440089517	
3770000	-31758.589634676562	-30195.90541357199	-1562.6842211045744	-30195.90541357199	420.23377802986926	4.11865938864457	3.623491482464511E-5	0.4443704065601789	3.513690741221469E-5	2.907026845523813E-10	0.46884395377973337	-1519.3605353377375	20423.97607714772	17927.231825510204	4822.803023008147	16.556510881299708	34.11433367705643	31	35	69	27	9	0.1982294886607113	0.29642560557429387	0.3077440308746592	0.19760087489033692	
3780000	-31787.872764822834	-30197.423615082065	-1590.44914974077	-30197.423615082065	496.55992156967466	4.096503521748923	2.8021698175900196E-5	0.4655732565199854	2.8037908494465207E-5	1.6897929984029976E-10	0.4568193329896968	-1544.3430890459902	37014.70911418658	14392.161622207033	7253.443866354404	15.843205039862433	58.52879153008947	14	66	54	25	12	0.19891747481616287	0.29642560557429387	0.31231992733252245	0.19233699227702206	
3790000	-31819.305085300504	-30180.956967461196	-1638.3481178393072	-30180.956967461196	661.4813841509897	4.096503521748923	2.388202774752577E-5	0.4826829757784882	2.3967609988332963E-5	1.5103932898464215E-10	0.5098906414293739	-1591.7521878061889	39824.68596128123	16630.696635763667	7254.940517402176	18.091945078355003	67.6190956611018	24	58	52	19	18	0.20302379845031812	0.29642560557429387	0.3082136036983672	0.19233699227702206	
3800000	-31979.650130755996	-30167.883236421803	-1811.7668943341932	-30167.883236421803	1861.200438703771	4.156345554672939	8.949148536802482E-6	0.48048582446673166	9.140019182647282E-6	1.8649060434845787E-11	0.48394978139509615	-1761.7303017009724	99561.55948084827	45302.93243764665	21089.51510210735	70.42975381998949	129.53200841461677	28	54	53	9	27	0.20302379845031812	0.29642560557429387	0.30383566389069083	0.19671493208469845	
3810000	-32102.56283647336	-30175.929578615694	-1926.6332578576646	-30175.929578615694	4031.1186638170107	4.196458266499169	4.261378538279794E-6	0.4025656292955565	4.329298597184544E-6	3.321661240962616E-12	0.4271765803144675	-1872.0710923254067	161634.45577007273	138075.91774737605	35826.88898853312	59.257570314039384	237.3708485478121	13	65	56	17	20	0.19936089320883038	0.29161457642338817	0.30864669304159653	0.2003778373261862	
3820000	-32069.128856907137	-30172.404779801407	-1896.7240771057309	-30172.404779801407	2962.4600709982356	4.28618366288176	5.131220543140162E-6	0.41605869802870976	5.074727085734495E-6	5.353961673602986E-12	0.4448053471518541	-1843.0289716865732	190025.16963723607	87337.21042624622	32140.35086448569	75.68162177256048	253.1353441910142	27	53	54	18	19	0.19368648461914237	0.29161457642338817	0.3192240030889177	0.19547493586855302	
3830000	-32074.2194925486	-30205.393522524486	-1868.8259700241147	-30205.393522524486	2485.8049156577895	3.984826198817588	6.240745854270751E-6	0.3567421898480433	6.036549196657932E-6	4.929234138998568E-12	0.36645865394546917	-1817.2561393314738	192995.0783896753	76703.26878335976	23766.60426324037	109.84736416144968	185.00465727794017	26	54	54	21	16	0.19843841845518237	0.2979271680987067	0.3081594775775592	0.19547493586855302	
3840000	-32098.166918690014	-30192.89871601176	-1905.2682026782522	-30192.89871601176	2925.707286533577	4.167660037847044	5.094433938475052E-6	0.3851009235874942	5.157264882883285E-6	4.248562336257628E-12	0.39903172578959123	-1852.5771801428562	223561.1499010927	89230.31582572297	36671.19409911917	151.23262311592785	202.40302412827552	10	70	55	17	19	0.19929462721983093	0.2979271680987067	0.30730326881291065	0.19547493586855302	
3850000	-31994.33630684398	-30185.11843612813	-1809.2178707158491	-30185.11843612813	1641.917159135951	4.167660037847044	9.13593949532499E-6	0.4142513558076244	9.180459893103177E-6	1.6528363564948663E-11	0.4357258677888234	-1760.7615007748507	70941.99551448115	55904.493563050775	15526.128045106052	125.8028000026681	68.05161874723099	32	47	56	19	17	0.19589145638847724	0.30133033893006034	0.30473210845962906	0.1980460962218346	
3860000	-31866.099124355012	-30216.625551245266	-1649.4735731097462	-30216.625551245266	614.6602806376374	4.078678501354385	2.42358226805319E-5	0.43907221772107835	2.4298576462216995E-5	1.383569219264486E-10	0.47345354013939916	-1604.7898359013539	36484.94171269741	20878.81095617469	8977.251885626942	53.213653624001054	26.21455736083748	27	58	50	19	17	0.19589145638847724	0.30133033893006034	0.30473210845962906	0.1980460962218346	
3870000	-31870.69353595625	-30186.12699127085	-1684.5665446853995	-30186.12699127085	697.665630421274	4.082580997633366	1.9257285853650506E-5	0.4223704790520697	2.0284405119950554E-5	8.217377318720275E-11	0.44834575907095686	-1639.8917153649936	32812.25202883571	20554.315245525155	7370.267161042003	82.30956245061324	44.86042773802547	25	63	47	32	4	0.19273386634574108	0.30133033893006034	0.30473210845962906	0.20120368626457077	
3880000	-31883.535756679354	-30196.03192286332	-1687.5038338160334	-30196.03192286332	746.233857326708	4.082580997633366	1.981562168496909E-5	0.3933443969198413	2.0460617842432754E-5	7.368184175722889E-11	0.424934914168414	-1641.7491205748736	49737.86283735693	19107.368816123726	9544.551749107755	70.32166638074841	68.82809024378668	26	53	56	35	1	0.1922646429644612	0.30427776307399923	0.30473210845962906	0.19872548550191174	
3890000	-31898.226694341127	-30202.445151621243	-1695.781542719885	-30202.445151621243	831.0142567017851	4.082580997633366	1.785970607190591E-5	0.4196974443549838	1.8304642966247257E-5	6.483035832126069E-11	0.44478595181915004	-1649.501331149671	39562.12160205267	32864.552816065916	9890.282552481973	51.440144970431355	69.55461312810594	3	72	60	32	4	0.1955124882055	0.3010299178329604	0.30473210845962906	0.19872548550191174	
3900000	-31891.429657168424	-30191.97873133372	-1699.4509258347061	-30191.97873133372	821.2224014704753	4.082580997633366	1.7878629078562825E-5	0.43113953169860103	1.87478562218312E-5	6.871724869090067E-11	0.44610179644441555	-1653.0136505512523	54859.44071507241	28406.1897540143	9594.259629067148	99.25594458437207	59.84198390154441	10	63	62	13	23	0.1955124882055	0.3010299178329604	0.30473210845962906	0.19872548550191174	
3910000	-31890.200627990635	-30204.645902550725	-1685.5547254399087	-30204.645902550725	736.8102563585752	4.082580997633366	2.0837787379153387E-5	0.41610930189460427	2.0351735683528344E-5	9.596403663425073E-11	0.468482483403562	-1639.1859509427354	36857.8114680442	35707.62390013116	9229.792826303048	169.20276436216494	47.77872342752385	8	62	64	15	22	0.1955124882055	0.3010299178329604	0.30833715850733934	0.1951204354542015	
3920000	-31877.59827940349	-30206.800079801083	-1670.7981996024064	-30206.800079801083	680.3749183648364	4.200777013871767	2.253840935886267E-5	0.35116436818699753	2.1917804369889303E-5	7.695604050368544E-11	0.3854321992959777	-1625.9952393585063	29989.521679572845	24661.997745919503	7646.728033469751	88.9469865826719	57.267006574985174	25	46	63	28	9	0.1937231877888433	0.30336156362620437	0.3077948131307521	0.1951204354542015	
3930000	-31816.43580290177	-30194.54878262112	-1621.8870202806506	-30194.54878262112	520.1646140696597	4.192732818704324	3.157969829665297E-5	0.4217677764311212	3.10737991640782E-5	2.010514605638578E-10	0.4475610241084365	-1577.5254438886416	25389.784865503265	20178.94952485422	7704.297575269358	91.47587941321387	35.61870938471079	2	76	56	11	26	0.1937231877888433	0.30336156362620437	0.3061000070569265	0.19681524152802707	
3940000	-31873.90315139759	-30205.150872409045	-1668.7522789885447	-30205.150872409045	674.1979562459007	4.192732818704324	2.217986752646325E-5	0.41790501463198476	2.246304178106169E-5	1.0587817901789807E-10	0.45858444608771626	-1623.8403649429802	24705.384650908265	25743.603212115355	8823.858374368028	41.405695360913235	50.56092494660388	1	74	60	1	35	0.19498733174909358	0.30726645828955435	0.30219511239357655	0.19555109756777678	
3950000	-31873.177281946344	-30175.343779589297	-1697.8335023570469	-30175.343779589297	886.9369828488904	4.105975623828368	1.7523645997882108E-5	0.4138095078348463	1.770430811016366E-5	6.379885384693855E-11	0.4417127404931769	-1651.557343373304	47445.6560118148	29888.584764287487	12492.938199096825	59.93562972747476	47.465881610958284	7	66	62	15	21	0.19414207875807418	0.30726645828955435	0.30219511239357655	0.19639635055879617	
3960000	-31809.895585801976	-30175.061312213693	-1634.8342735882848	-30175.061312213693	651.4696211588742	4.105975623828368	2.1794011369864074E-5	0.4216835722354041	2.3262746811983028E-5	9.4792758020069E-11	0.43010518525089797	-1587.8388686226378	30109.7978340162	23213.11756957331	7164.464006101307	27.820773928148252	109.52782603590387	6	61	68	27	9	0.20072551110863593	0.30726645828955435	0.29276283978407336	0.19924519081773762	
3970000	-31884.18723078687	-30211.127176370963	-1673.0600544159047	-30211.127176370963	801.3357004227896	4.105975623828368	2.0146318639812584E-5	0.39193689752996874	2.0518163597787968E-5	5.966243048816709E-11	0.37845508050369336	-1627.1607623102677	33194.93420799097	34109.984738461506	11182.601216744675	35.772742705619294	50.10465876653724	30	40	65	24	12	0.1984844309369064	0.2981338927435956	0.30281310137143874	0.20056857494806055	
3980000	-31930.530712845502	-30175.374680165085	-1755.1560326804156	-30175.374680165085	1322.0211082518383	4.151423709954739	1.1857519710808702E-5	0.48817883736781104	1.1957057323494334E-5	3.018131793341099E-11	0.45958024164830236	-1706.2761125829102	51317.666894583104	53836.29983276812	15256.294286762159	40.9416163303379	92.7098926219228	37	37	61	31	5	0.1945966065514098	0.3085447487388405	0.30281310137143874	0.19404554333831217	
3990000	-31816.45598447986	-30167.128749011	-1649.3272354688584	-30167.128749011	678.9952320831297	4.151423709954739	2.2788764768805815E-5	0.4854817737115674	2.22561874067585E-5	1.2176349762194322E-10	0.4978509205815878	-1605.592017322685	35236.7071293479	5943.476944678585	5876.062753237247	41.710676367377964	49.68207699399906	71	20	44	24	12	0.1945966065514098	0.30169138542972246	0.3096664646805568	0.19404554333831217	
4000000	-31856.746780786223	-30184.101699077488	-1672.6450817087366	-30184.101699077488	729.1332875034134	4.151423709954739	2.0675444444976445E-5	0.4376446772658791	1.9598030565180908E-5	6.921398206447287E-11	0.42405606241548705	-1627.2015108030926	38008.619023516025	14717.893845166405	8869.453174506536	43.845833834515616	75.51333119633995	70	4	62	20	15	0.1937008875288864	0.30169138542972246	0.3096664646805568	0.1949412623608356	
4010000	-31904.691207685566	-30187.92340278094	-1716.7678049046274	-30187.92340278094	1003.9017441241584	4.03834959076269	1.630911031263454E-5	0.39989982300152904	1.5396424132269002E-5	3.66814998759644E-11	0.38842870215904723	-1670.7114468224481	29633.36119630881	40116.92648072939	9882.850768552005	44.12300051965085	56.52405713226114	53	15	68	30	5	0.19693968387070468	0.30169138542972246	0.30706615887567346	0.19430277182390066	
4020000	-31987.431400289694	-30218.89259057051	-1768.5388097191844	-30218.89259057051	1280.2750503588281	3.9917581066501047	1.1735159525121693E-5	0.40778696325436065	1.141637432299976E-5	1.952901817482048E-11	0.38928486679836977	-1720.3420845185312	71849.24530797942	34961.99867509651	18893.002683180206	52.89031141571055	80.29023199923934	62	12	61	25	11	0.19693968387070468	0.30169138542972246	0.30528188186025906	0.19608704883931502	
4030000	-32126.166416015843	-30193.129815549797	-1933.036600466045	-30193.129815549797	3098.635187187977	4.229078796864399	4.612210186833082E-6	0.4317304273664965	4.647668817845332E-6	3.6307131669005546E-12	0.4116741023728926	-1880.4912949345353	147253.73805926903	116869.68543805955	35477.85565736862	332.74522605958026	171.88953468247968	56	24	55	15	21	0.19693968387070468	0.30169138542972246	0.30528188186025906	0.19608704883931502	
4040000	-32333.1025480307	-30201.215299561154	-2131.8872484695444	-30201.215299561154	10042.88019477194	4.21316723542568	1.5017385558584217E-6	0.44673824978659565	1.5227509491164824E-6	4.742457382618242E-13	0.4456548587589389	-2074.6277846787843	364719.1175607752	115706.34915505949	108102.66217259695	2061.3890118531012	566.2203263666618	77	12	46	1	35	0.20056649401636972	0.3043863413439805	0.30528188186025906	0.18976528277939192	
4050000	-32145.419615781604	-30172.061739119228	-1973.3578766623768	-30172.061739119228	3820.0484212500205	4.446883088329188	3.7069124761793596E-6	0.4606783265984057	3.6898167851513373E-6	3.0660927861794626E-12	0.4617714375253003	-1920.2984081534353	175448.66263200663	41643.956226179966	49872.688993970616	331.4700308517967	288.25953339696827	69	21	44	7	30	0.1908533587644539	0.3043863413439805	0.3053087888846203	0.1994515110069465	
4060000	-32120.417946138936	-30201.154988946706	-1919.2629571922312	-30201.154988946706	2818.990452124453	4.018798246904403	5.429846815465632E-6	0.4475297644027436	5.336859810255258E-6	5.5678676251304256E-12	0.4359548763286042	-1866.8839482393387	142453.2521898825	40316.10915350515	39902.83973265161	894.4490763648025	172.2863230961446	69	5	60	7	30	0.19266973976799423	0.3043863413439805	0.3053087888846203	0.19763513000340616	
4070000	-32193.354197680674	-30203.72508861385	-1989.6291090668249	-30203.72508861385	4273.932105744094	4.018798246904403	3.5495854346883436E-6	0.4374060964414101	3.4899178537508165E-6	2.3733827346524825E-12	0.4354631089241312	-1934.17424160147	207528.28776602432	262515.7260335624	54856.83476103214	725.3755625848212	274.7112687588672	55	9	71	10	26	0.2027609934332008	0.2936125949849845	0.3053087888846203	0.19831762269719558	
4080000	-32024.76273876578	-30177.842533872627	-1846.9202048931531	-30177.842533872627	1882.1310261398182	4.018798246904403	7.917034267312695E-6	0.48717814610185395	7.7645633987947E-6	1.3633966920487356E-11	0.4704654636766064	-1795.4929846389382	106134.85309674602	82579.41423849111	13863.677460514738	1013.4433172638531	180.32460528390936	60	4	70	3	34	0.19505436022779551	0.29775158841925115	0.310151456611548	0.1970425947414065	
4090000	-32034.45824373692	-30223.43716049334	-1811.021083243579	-30223.43716049334	1599.7685486240155	4.092720298019426	9.347629593048798E-6	0.4244761067789467	9.012847037195944E-6	1.4988361428966765E-11	0.416769123853122	-1762.1616140102842	83817.45698896222	47799.05185368919	17475.40151580561	144.12361793545801	90.45663407009317	68	1	67	5	30	0.19505436022779551	0.29775158841925115	0.305425839661868	0.20176821169108655	
4100000	-32108.03579879969	-30182.425137475813	-1925.6106613238774	-30182.425137475813	2918.155200950867	4.111286367708922	4.898181265347006E-6	0.4540276464039034	4.653926178535025E-6	5.348084659275027E-12	0.4734130998636602	-1873.189658607799	125935.47849667468	49834.92032434723	30687.001227206547	1648.53785009878	161.57193966234533	66	2	69	2	32	0.19505436022779551	0.29775158841925115	0.305425839661868	0.20176821169108655	
4110000	-32092.74212960629	-30180.667787501057	-1912.074342105231	-30180.667787501057	3012.7257968744575	4.027381323784386	5.162215860742779E-6	0.5215242515501582	4.842775147819592E-6	7.273030546280133E-12	0.5332502162432056	-1858.7176546202509	134150.33927806927	22991.52500002318	42696.9724656545	1708.7115672658422	165.55306770249933	66	17	52	2	34	0.19505436022779551	0.29775158841925115	0.305425839661868	0.20176821169108655	
4120000	-31990.33283641155	-30164.323519622583	-1826.00931678897	-30164.323519622583	1728.738993999111	4.094251242691631	8.00683237794911E-6	0.4791398893410317	7.593520674114484E-6	1.3698215504428747E-11	0.4649406937494332	-1771.7447101908808	85024.81002302663	68333.3665239202	21794.841568972588	12555.363719043782	59.019103277346375	51	17	68	1	34	0.1952360329391426	0.29838216143641516	0.305425839661868	0.20095596596257548	
4130000	-32062.118377760922	-30210.897808661477	-1851.220569099444	-30210.897808661477	2180.5111817410325	4.094251242691631	6.646845895876094E-6	0.46731538217781166	6.29728313975854E-6	7.350196625197021E-12	0.4303682382899841	-1802.3400782822264	110916.70298369914	10836.950275918483	16970.851879649148	70.97272164715154	101.44861775937603	67	7	64	13	20	0.19173931023662652	0.2948734411545541	0.3124312826462451	0.20095596596257548	
4140000	-32098.24111851035	-30187.447407520303	-1910.7937109900436	-30187.447407520303	3161.729714239647	4.048737937069698	4.7669169236160595E-6	0.45666156891790566	4.516021567624866E-6	4.925076770827917E-12	0.472544366351032	-1853.4073166794615	145597.93088090967	71065.90854369709	25707.579044245238	41138.36835723115	133.11464079264712	69	5	37	24	36	0.19440911032680153	0.29599990939813514	0.31130481440266405	0.19828616587240047	
4150000	-32023.882956017103	-30199.771228450547	-1824.1117275665565	-30199.771228450547	1868.4421359539172	4.048737937069698	7.271250345973577E-6	0.42192105618182024	7.13814308089999E-6	1.0104962176623562E-11	0.436111337413352	-1769.1277686008211	102586.39602791137	12001.040755456446	19301.06113046701	29738.809399459184	66.66837802577085	73	31	12	19	36	0.1955346645074446	0.29487435521749206	0.3130195773172652	0.19657140295779932	
4160000	-32021.54953234508	-30190.938168681918	-1830.611363663163	-30190.938168681918	1834.7428940819952	4.115866846321508	8.50773826530946E-6	0.4292990003435008	8.08966524983932E-6	1.523013878160654E-11	0.46871824739077234	-1775.140031004909	71690.19038298012	12729.610587987112	30182.922993118325	35716.881438927914	111.86386939107976	74	41	9	11	36	0.2029489029502746	0.2960984930867311	0.3043812010051962	0.19657140295779932	
4170000	-32091.26041335128	-30177.862823991833	-1913.3975893594472	-30177.862823991833	2975.5326669616406	3.977742396190817	4.881825010101405E-6	0.4297040141774482	4.766443539331889E-6	4.705311870506171E-12	0.4446082621885919	-1855.2797821081613	107600.45946622148	30718.391020321742	69970.86553078031	58295.26825443466	158.37867413985126	72	44	9	9	37	0.2029489029502746	0.2960984930867311	0.3043812010051962	0.19657140295779932	
4180000	-32187.899503960653	-30203.613759448144	-1984.285744512509	-30203.613759448144	4640.771636021085	3.977742396190817	3.4314625781341294E-6	0.43714311783925197	3.274950767007344E-6	2.5812408509271896E-12	0.4880107226339378	-1925.743102093162	218368.40347479738	59211.63015981454	34479.92627456419	55775.4526568709	314.10978068093874	70	21	23	20	37	0.2029489029502746	0.29850311512033156	0.30197657897159574	0.19657140295779932	
4190000	-32065.734323943245	-30204.56488410852	-1861.1694398347252	-30204.56488410852	2269.0747123036535	4.084246005727752	6.940230009795892E-6	0.4138161508330188	6.604327104293202E-6	9.212775070711749E-12	0.44001788140200065	-1802.7413601221263	82833.75268140287	68220.44576692912	11469.539525427774	50639.92797509839	145.74433440356268	64	17	35	18	37	0.2029489029502746	0.2958156292578196	0.3035356873860261	0.19769978040588096	
4200000	-32108.356693010217	-30194.37191281843	-1913.9847801917856	-30194.37191281843	2901.5213931847943	4.3302222536598896	5.049783052597934E-6	0.37481563082783564	5.0364477936069734E-6	3.781818450202239E-12	0.38227779370126913	-1854.2412083971587	153270.10037605715	48707.702789930176	15325.355110740547	71107.94479114444	192.6949601779796	62	23	30	19	37	0.19845200145182687	0.2983239407600432	0.3035356873860261	0.19968837040210513	
4210000	-32043.696097555036	-30191.753226203306	-1851.9428713517298	-30191.753226203306	2427.217657443148	4.3302222536598896	6.970797967296177E-6	0.3975722686508497	6.943306865649101E-6	8.98875312138095E-12	0.4387726480791588	-1795.4134535245528	87781.5728103165	62193.19320983662	11621.19163663736	34290.01319000365	153.04320360001978	49	31	37	17	37	0.19845200145182687	0.2983239407600432	0.3035356873860261	0.19968837040210513	
4220000	-31977.298004233347	-30194.2119105048	-1783.0860937285458	-30194.2119105048	1383.456935003232	4.3302222536598896	1.0602732496369801E-5	0.3963391940185967	1.0665004868069545E-5	1.998502772947055E-11	0.4104517534070883	-1728.2748273526986	75084.03278571718	59373.008311256526	8984.920181154985	20733.581018683424	136.1185424738108	26	52	41	15	37	0.19845200145182687	0.2983239407600432	0.3035356873860261	0.19968837040210513	
4230000	-32033.80370632871	-30211.63297304793	-1822.1707332807794	-30211.63297304793	1870.2115023146716	4.123377576832308	8.946396300572813E-6	0.42210048348158674	9.289984653536075E-6	1.8384664834860648E-11	0.45905352108482333	-1765.3199847813974	78270.23423525563	79848.9914915128	10032.78269067414	31971.093633454682	216.1770952783746	23	51	43	17	37	0.19845200145182687	0.2983239407600432	0.3035356873860261	0.19968837040210513	
4240000	-31941.504910242806	-30207.168415310174	-1734.336494932633	-30207.168415310174	1063.3823262702656	4.123377576832308	1.4428279348850453E-5	0.35954917333311454	1.5143893568855118E-5	3.585049864599243E-11	0.4025240789002843	-1681.354873148142	47291.5848063978	43621.20776737335	4974.28702066442	13944.93691274265	160.0709334784453	19	54	40	22	36	0.19317201288840471	0.30360392932346536	0.3035356873860261	0.19968837040210513	
4250000	-31829.46840602913	-30198.81737842065	-1630.6510276084814	-30198.81737842065	564.7390786170868	4.142644880835927	2.5353257922626286E-5	0.36578235711201756	2.5651843347022065E-5	1.248353798085906E-10	0.4255231083479332	-1577.987101498805	19197.038174732927	27643.955229811014	2048.2829521886865	10995.546988240769	59.08728632297777	17	56	31	31	36	0.19317201288840471	0.302095079589417	0.3021051213402669	0.20262778618191266	
4260000	-31803.447772108793	-30189.82162631923	-1613.6261457895628	-30189.82162631923	540.3898337107536	4.179908202874004	2.8052871997769393E-5	0.3626377273302429	2.9432897471961845E-5	1.4445994269257311E-10	0.41113232875226935	-1563.3291405497869	26993.314073388352	22849.97796259684	1689.4753098144492	6457.819120466249	79.43231594260435	31	44	35	25	36	0.19317201288840471	0.301261048463574	0.3029391524661099	0.20262778618191266	
4270000	-31906.538805485332	-30197.592764670124	-1708.9460408152065	-30197.592764670124	967.372109029148	4.1660413855229	1.5764892155325097E-5	0.4078157554668275	1.5870923408925183E-5	5.222708164413896E-11	0.45834699446381294	-1656.8147036091564	58859.220152247166	34575.52744859454	3601.5579332831194	9411.285186515986	91.74522905491953	13	61	23	38	36	0.1983971720910514	0.2960358892609273	0.3029391524661099	0.20262778618191266	
4280000	-31884.33313449697	-30181.391462287655	-1702.9416722093156	-30181.391462287655	982.2051097270629	4.184570379519739	1.7899482160495384E-5	0.40923565418841934	1.8045232569770097E-5	6.212584067597623E-11	0.44254294335395633	-1649.7551265076409	113734.89914686426	32302.658261913777	2321.6450734301284	7813.1133254189845	103.2528784014879	3	78	18	36	36	0.195503504692087	0.2956649207362857	0.3062037883897159	0.20262778618191266	
4290000	-31862.85089806492	-30183.544366867336	-1679.3065311975854	-30183.544366867336	711.1326692566817	3.889954945116811	2.1277983124663496E-5	0.3859179942678808	2.09045617810898E-5	7.848592829889836E-11	0.40687979982891115	-1626.9266201173166	31682.49471769445	30206.77694772408	1933.110698258619	9143.041782703478	86.47999400893138	5	71	23	35	37	0.19838440475252894	0.2956649207362857	0.30332288832927395	0.20262778618191266	
4300000	-31856.155297555004	-30195.21945391786	-1660.9358436371456	-30195.21945391786	635.2413815827849	4.088565630019441	2.3623384686192024E-5	0.45211692096476896	2.4203354214335118E-5	1.3676100010476378E-10	0.4743263649079225	-1611.3219582825632	31425.78283247975	24844.46427376939	3481.4963238539585	6136.0234716806235	69.49113364003234	30	48	22	34	37	0.19838440475252894	0.2982990555080032	0.3071402764595899	0.19617626327987922	
4310000	-31896.966178987743	-30174.93969152203	-1722.0264874657096	-30174.93969152203	872.7157899751978	4.088565630019441	1.667207245105284E-5	0.4285809253438156	1.676779459181751E-5	6.434757798796516E-11	0.46124879282712994	-1670.0147535416004	27647.225336473624	40068.598480649904	8186.89303136114	13564.869223143636	107.93505637749662	2	73	28	31	37	0.195240360997345	0.2982990555080032	0.3102843202147738	0.19617626327987922	
4320000	-31892.681382904946	-30190.29012411658	-1702.3912587883688	-30190.29012411658	822.2012249479423	4.235358076796683	1.890646055762523E-5	0.3984045507515119	1.8627302596221788E-5	6.048807622497668E-11	0.41615646900916675	-1651.4409849806102	38481.96411171871	27343.552066959473	10363.874114209048	10270.88525892872	74.97395240257298	15	62	35	22	37	0.195240360997345	0.2982990555080032	0.3064740025364182	0.19998658095823482	
4330000	-31845.17730734129	-30187.4033154746	-1657.7739918666912	-30187.4033154746	651.4715601133913	4.106590087668272	2.159644509747723E-5	0.41768841219027153	2.1694026551741152E-5	9.027020919284391E-11	0.4332447016654389	-1606.851962246844	22858.041035486713	26361.149801391977	8562.204409577555	13312.827123760866	50.05281252894237	7	70	44	13	37	0.195240360997345	0.29903184090367635	0.3084055365563495	0.19732226154263036	
4340000	-31934.81706869799	-30163.192429795992	-1771.6246389019977	-30163.192429795992	1199.60007506042	4.106590087668272	1.1839288126995502E-5	0.490342027261046	1.2366071699828927E-5	4.4045850325738944E-11	0.5364266265167142	-1717.032077136124	55665.84576606872	50374.890100693134	8593.270042245453	21188.357521639755	123.03984823374385	38	44	42	10	37	0.19796654076460163	0.2978435253985175	0.30505853950053324	0.19913139433634883	
4350000	-32005.03975058223	-30184.15851406086	-1820.8812365213698	-30184.15851406086	1670.0406615707423	4.248549348339546	9.507881240591446E-6	0.4411619450422316	9.816008029055887E-6	2.0429928973672184E-11	0.45251979078116	-1765.2028389525453	67507.7268163949	52826.84075996575	8403.153557182923	26701.3606964678	151.50506670208233	71	10	33	20	37	0.1952854380455108	0.29687504347128474	0.31320586775567755	0.19463365072752808	
4360000	-32089.840595723035	-30208.85790096156	-1880.9826947614747	-30208.85790096156	2418.8577275069338	4.248549348339546	7.28230040806695E-6	0.3642990168875198	7.236401605356213E-6	7.370589110254927E-12	0.3798002599979713	-1826.3264517117848	81049.01725634428	25825.96478002584	22014.01889128583	31533.3174087486	290.41550558133935	78	9	32	16	36	0.19490703891344302	0.29220305473253755	0.3182562556264925	0.19463365072752808	
4370000	-32160.471402347368	-30197.496542949546	-1962.9748593978231	-30197.496542949546	3728.9472145791015	4.0948473602765825	4.903535263388943E-6	0.3862473392027765	4.826842838440423E-6	3.767364424854236E-12	0.4081498753798444	-1904.898340800322	124881.24611491876	169702.25035856018	25029.07207337847	36376.91274447884	624.7425004166503	57	16	53	8	37	0.20087143591342332	0.29516076656938545	0.30129478919122527	0.20267300832596716	
4380000	-31918.87836836421	-30193.718875594954	-1725.159492769258	-30193.718875594954	1021.8934273092273	3.9917280343596047	1.7789403915437117E-5	0.4546215781499636	1.6950116880608414E-5	6.910560092421333E-11	0.4752020437271934	-1672.4875627731792	37180.34970010737	17918.554559731005	7702.541132655559	21602.549685116483	105.04228656692588	79	3	38	14	37	0.20087143591342332	0.29516076656938545	0.3082649638760568	0.19570283364113567	
4390000	-31913.348900062596	-30196.042559722726	-1717.3063403398705	-30196.042559722726	852.4402803250066	4.19714300099084	1.828812083110281E-5	0.40806355614484413	1.809775969683574E-5	5.840328520590511E-11	0.4182103325724232	-1670.276044236109	32007.970579823595	35765.954925428254	10482.13973128699	336.91324696299694	69.53311555387252	80	7	48	1	35	0.2008842842578349	0.3035232698130064	0.29988961228802424	0.19570283364113567	
4400000	-31865.644205790148	-30196.509811644777	-1669.134394145369	-30196.509811644777	778.0929299697177	4.19714300099084	2.462513946877568E-5	0.4162951091008356	2.2719438376148486E-5	9.300867018156545E-11	0.41850510178834216	-1623.8413807061686	21076.538684672476	3828.709547967116	11210.166562155258	174.33372524656053	72.81361522781619	84	26	23	3	35	0.20438695695391187	0.29934992323621534	0.29801937786701427	0.19824374194285974	
4410000	-31842.427904958244	-30201.443034270702	-1640.9848706875434	-30201.443034270702	675.2288374083514	4.362870817135856	2.6229652575856727E-5	0.3982292312406352	2.484720718093073E-5	1.0839178187071731E-10	0.40231260892479037	-1596.7828620036498	21945.95799942235	4267.815897566422	7867.906414228979	226.58916874521196	69.15139343898545	82	39	12	4	34	0.20438695695391187	0.29934992323621534	0.29801937786701427	0.19824374194285974	
4420000	-31863.102298718004	-30169.797908171888	-1693.3043905461168	-30169.797908171888	797.0982920066813	3.987501665175298	2.0088209395220708E-5	0.5100233997552941	1.854435754732654E-5	1.0298022279241341E-10	0.5293524582793353	-1647.6268357430772	31334.54669054634	8094.3114993946965	11103.942038600153	180.4749169494188	79.37685871709239	80	29	25	9	28	0.20217067636248084	0.2964909676879564	0.29801937786701427	0.2033189780825497	
4430000	-31921.8266423101	-30209.20359123407	-1712.623051076031	-30209.20359123407	941.7116350493986	3.888688911980017	1.900285775282229E-5	0.47634218232636355	1.806211359195552E-5	7.566503231217058E-11	0.4603838171604231	-1665.0296063964427	32522.189867499736	9252.060915340497	13101.43557823404	1224.1750755053117	86.76862940672804	84	14	35	1	37	0.20217067636248084	0.3066560135791473	0.29801937786701427	0.1931539321913588	
4440000	-31827.469246653753	-30188.569471370094	-1638.8997752836583	-30188.569471370094	626.0977028544846	4.199544170125426	2.5405009442207814E-5	0.4826868858261295	2.415631431259329E-5	1.483398350686781E-10	0.4730903269027861	-1593.4642241258086	22079.649154501763	4843.903027382387	9835.303324141678	383.1975984990767	64.72876337348777	79	38	16	2	36	0.2019483965622345	0.3066560135791473	0.28695594476843983	0.20443964509017964	
4450000	-31902.07112987623	-30194.76684286405	-1707.3042870121806	-30194.76684286405	841.3644166203712	3.7800444652582366	1.8113438238734263E-5	0.4805447966850491	1.7188331595842848E-5	7.20769484433066E-11	0.47522029924397613	-1655.8795776577415	36702.300791060596	6668.490757740562	6161.347976436693	17243.32032837437	108.04931896605851	80	30	7	16	38	0.2019483965622345	0.30887912848663956	0.2989910325108235	0.19018144244030374	
4460000	-31952.419343183286	-30207.08878515924	-1745.330558024046	-30207.08878515924	1128.8831446179775	4.0378247172605395	1.4341983973723471E-5	0.5460926492937379	1.3909785439339033E-5	6.177879722186189E-11	0.546217218331433	-1692.1321588071016	44774.665864019335	9902.310068728235	22423.074772698517	17523.637973519995	77.87677644598133	81	40	11	1	38	0.19126028662154793	0.3081115374115096	0.30135420444964894	0.19927397151729484	
4470000	-31806.772383208146	-30177.118420352515	-1629.6539628556327	-30177.118420352515	587.7733580812061	4.114439320332325	2.5453254532890802E-5	0.5086503644927517	2.5585813396142792E-5	1.6776719971312388E-10	0.49504339561485267	-1581.1689457873633	24367.506425384257	4676.2616675615545	6859.929716246546	7166.633610301822	51.60184346777948	76	41	3	14	37	0.1983111733057022	0.3081115374115096	0.3040169571481395	0.18956033213465004	
4480000	-31842.93502809311	-30185.06121160238	-1657.8738164907304	-30185.06121160238	697.0069082316678	4.213621530195444	2.1137533724217472E-5	0.48032758970652395	2.1005181329615592E-5	1.0788794420753963E-10	0.4874688206677088	-1609.7172965533903	29928.62508104212	7874.029722517457	13756.99514373616	1862.3992402920298	49.203036465513605	72	47	14	1	37	0.19504327387381573	0.3081115374115096	0.30636492068969357	0.1904802680249824	
4490000	-31860.334405470363	-30201.13117779555	-1659.203227674814	-30201.13117779555	676.2553460569292	3.9762253045261393	2.3380659504779926E-5	0.4411726902284017	2.2871179524652094E-5	1.0818990152832136E-10	0.44277921516292057	-1605.9449656829645	27976.638781851096	4616.113968138228	18913.438160877176	21416.2691850535	49.86247823112918	72	46	12	4	37	0.1986762726018472	0.2987927014985712	0.31236271818039485	0.19016830771918808	
4500000	-31938.813046958545	-30205.35552850024	-1733.4575184583055	-30205.35552850024	968.0799944907325	4.154896059900196	1.5378343619266956E-5	0.4704449491703832	1.5258886901678863E-5	5.7317953553175875E-11	0.49039411893486956	-1681.155739177248	41643.06555381013	9815.33944597915	17281.298306624583	17544.29599504746	125.01369076046457	70	46	13	5	37	0.195811413768145	0.30011867821460214	0.3139016002980661	0.19016830771918808	
4510000	-31962.009257788908	-30185.709769268386	-1776.299488520522	-30185.709769268386	1157.6079285433173	4.154896059900196	1.3151261159334503E-5	0.47558241076084257	1.2528897253987621E-5	3.8871750834102705E-11	0.4930595774065367	-1721.5862686627252	42651.330079571395	20255.76675075458	9960.596458103337	35109.20587837738	179.8489330805321	74	8	45	7	37	0.200872920400938	0.29116586732991273	0.30947682439191376	0.19848438787723685	
4520000	-31896.037125956856	-30173.347687124708	-1722.6894388321502	-30173.347687124708	945.2306935904668	4.138992013853551	1.7365950997822484E-5	0.5215133105249892	1.6902670128794136E-5	7.706519472088817E-11	0.5287105142083227	-1669.6997537110303	45432.351752420844	12861.68478319782	8871.45407791701	22442.488057167542	84.72069384893798	71	18	30	15	37	0.19583098870176807	0.29116586732991273	0.3145187560910837	0.19848438787723685	
4530000	-32092.22290618552	-30199.515683554862	-1892.7072226306577	-30199.515683554862	2440.3201902105225	4.2693274334132	6.9424361434339826E-6	0.4197783218350654	6.927705747754506E-6	8.714176484731227E-12	0.4303182954894067	-1837.2192677680925	90118.41195473469	35175.061042069254	43710.45672168145	25577.08035695301	301.57210287005284	70	20	12	32	37	0.19583098870176807	0.30918898428568214	0.2964956391353143	0.19848438787723685	
4540000	-32048.080712455572	-30183.686716086137	-1864.393996369436	-30183.686716086137	1857.6777660104833	3.863142365067524	7.98933500821905E-6	0.45630458019288145	7.981917017446013E-6	1.1811660502800867E-11	0.4441065340910836	-1810.2468208005293	85598.47573828718	28600.25345349821	16778.811081012267	22498.062468725348	329.95143068720336	73	20	24	17	37	0.19583098870176807	0.30918898428568214	0.30316271477074846	0.19181731224180268	
4550000	-32121.276438305562	-30186.859385815125	-1934.4170524904375	-30186.859385815125	2824.773657802423	4.107846290616308	5.156529050325676E-6	0.4494631286990778	5.181486371532695E-6	5.317281112794496E-12	0.458144636878172	-1877.421788958097	106467.00035363273	73457.94169895355	20238.667560966904	39726.02478133754	349.28544062510974	71	23	19	20	38	0.19583098870176807	0.2984710940759567	0.31388060498047393	0.19181731224180268	
4560000	-32002.374699859865	-30191.49786613607	-1810.8768337237952	-30191.49786613607	1415.7596068953646	4.230410746906414	1.0950957444692863E-5	0.4859824637646672	1.0804905644240155E-5	2.733017193556747E-11	0.475286500404854	-1756.9975192718396	68991.58551884202	40691.30308001732	15769.265189557496	18176.05161944314	218.66366672683162	51	34	24	24	38	0.19583098870176807	0.29301506035437724	0.3128573919430372	0.19829655900081888	
4570000	-32055.244238572242	-30163.226286050114	-1892.017952522129	-30163.226286050114	2415.307398213653	4.230410746906414	6.9855784781808125E-6	0.49818341930571286	6.900008480898322E-6	1.1127200355827089E-11	0.4805037857861979	-1835.3221726857976	131494.86479192993	61342.24261099875	17281.054201898267	31434.284325259276	254.9795282920396	48	38	10	39	36	0.19395340423633106	0.29489264481981425	0.3128573919430372	0.19829655900081888	
4580000	-32064.56598881241	-30164.249609537554	-1900.3163792748564	-30164.249609537554	2415.148128463128	4.105309196607024	6.4040754064461434E-6	0.45084115448605855	6.153461570057864E-6	8.207488415325449E-12	0.4640537784400566	-1844.4492429881616	78676.94805736355	41324.560107873396	45239.89722151136	33186.241047848096	230.33954691995422	66	6	19	42	38	0.1995298652775367	0.2892835226281588	0.312890053093487	0.19829655900081888	
4590000	-32012.602153470805	-30193.105750720577	-1819.4964027502274	-30193.105750720577	1530.949993883064	4.029088912052039	9.881529200262986E-6	0.47136824880298095	9.437242939844629E-6	2.024623656400604E-11	0.47230795339637127	-1765.7641614404035	62288.07336511732	29151.88872871434	16407.243446557255	22351.271701178415	165.63001360203694	59	35	17	22	38	0.20076896589318013	0.2948937772969165	0.30727979842472936	0.19705745838517544	
4600000	-31901.884184170267	-30175.5708668566	-1726.3133173136657	-30175.5708668566	888.3160263528886	4.029088912052039	1.6084027792409393E-5	0.5181182275717323	1.5765482855628835E-5	7.840657287048055E-11	0.5514666963472447	-1674.1847523563035	40221.657179219146	34410.52409398088	9160.493475063786	12559.690298262563	77.7910999199211	14	55	50	15	37	0.20076896589318013	0.2948937772969165	0.3047125909475022	0.19962466586240257	
4610000	-31848.751261551264	-30200.71399369154	-1648.0372678597248	-30200.71399369154	596.1683300755357	3.964587658055833	2.5119402489096245E-5	0.47312837984305434	2.5146717998414795E-5	1.837806234612779E-10	0.5288086785227173	-1597.3160831694897	40864.971167824624	19277.372314273205	5281.757999520737	9836.390524709326	59.527031928894466	38	39	49	8	37	0.20076896589318013	0.2974089828599492	0.30495055399441523	0.19687149725245684	
4620000	-31891.21849541011	-30191.13642611599	-1700.0820692941213	-30191.13642611599	767.0815750705208	3.964587658055833	1.839543711359273E-5	0.43440016763700967	1.8323545268425467E-5	7.292458293649172E-11	0.46332560043359083	-1649.8480296668142	38065.15095265087	19650.84209645755	9196.090135288634	8778.942549679177	94.86542825019492	54	30	20	30	37	0.20076896589318013	0.2974089828599492	0.30495055399441523	0.19687149725245684	
4630000	-31829.73423765466	-30198.308992744016	-1631.425244910642	-30198.308992744016	607.1070923824401	3.8750733893846108	2.4643036449243286E-5	0.42385409247872624	2.505591069588064E-5	1.2385288500209992E-10	0.44837149786860825	-1582.7474261094344	25087.01681231413	8038.90212828243	10203.524631535747	7121.191673426569	42.61323425535491	59	13	20	42	37	0.1958961060570787	0.3022818426960507	0.30495055399441523	0.19687149725245684	
4640000	-31930.710524699414	-30215.020774612873	-1715.6897500865414	-30215.020774612873	886.8137299068104	3.858016162228112	1.4131996137764908E-5	0.43673013044968373	1.4473568453125451E-5	4.938857695426923E-11	0.4843361456196994	-1664.548160835055	49576.322901099	14629.592702354103	7466.123876360892	12588.745778087334	66.58117461207328	56	24	22	32	37	0.19456894718960438	0.303609001563525	0.30495055399441523	0.19687149725245684	
4650000	-31886.02277120681	-30209.467091393642	-1676.555679813168	-30209.467091393642	659.9005949648983	4.0616894879686605	2.0197110029269384E-5	0.41775683550884	2.0547125646188757E-5	8.147684768438004E-11	0.4547225224154089	-1627.1830083636432	32962.25307148604	8955.015370396985	5640.61598453013	9538.709398739904	62.5562719998185	54	43	7	31	36	0.19456894718960438	0.303609001563525	0.30495055399441523	0.19687149725245684	
4660000	-31927.11128476929	-30200.950988109533	-1726.160296659757	-30200.950988109533	904.2331294515872	4.0616894879686605	1.4273844254821884E-5	0.42665746902544993	1.4558530929929121E-5	4.328465655230847E-11	0.4509941321265853	-1674.3354119036405	53069.97103306548	10347.946329104587	17068.970485120743	12221.729876123423	69.4919465547779	60	31	18	26	36	0.18703529460712437	0.303609001563525	0.30495055399441523	0.20440514983493685	
4670000	-31872.787688021424	-30200.10923101141	-1672.6784570100147	-30200.10923101141	708.3136492681442	3.9600460116441174	2.0569881424889035E-5	0.4337865238549604	2.0832941151268203E-5	1.0027785080459719E-10	0.465581164594742	-1623.577039806678	28908.024888386244	15508.824752316223	7120.737996348473	7371.281585318261	55.33483206218969	59	25	29	22	36	0.19665385899247995	0.3036970423729562	0.30486251318498403	0.19478658544958127	
4680000	-31949.312416153305	-30217.093416839074	-1732.2189993142294	-30217.093416839074	893.996458191738	3.9294684742390933	1.512717278770314E-5	0.4447536513720892	1.4967775864031524E-5	4.573978376784095E-11	0.44868812756449705	-1680.6867806383295	41901.818117238196	19889.181628463182	13288.858921736944	13868.22355551014	69.27076454837376	60	15	42	18	36	0.19738887047175077	0.30689870533456787	0.29618190242387865	0.19953052176980415	
4690000	-31852.488954038963	-30188.05141832069	-1664.4375357182719	-30188.05141832069	695.909412206415	3.8355618647775187	2.143514057814387E-5	0.41844834623205535	2.156708943630167E-5	8.582256023894567E-11	0.4370625809484882	-1614.3146657854945	31299.01680478227	17562.628312276152	8187.333665240342	10798.059729240185	53.8571657985685	48	22	34	30	37	0.19738887047175077	0.2897785111609153	0.30825616478573886	0.2045764535815965	
4700000	-31823.023549261343	-30183.22371449764	-1639.7998347637026	-30183.22371449764	635.8274336161363	3.967578932647655	2.39010780463773E-5	0.41363531032085604	2.4602638153893884E-5	1.1031902719698623E-10	0.4281481957169603	-1590.7177787079263	25666.173952772566	21455.112817410405	5385.9115509597195	6822.815356542134	50.47216774619597	28	52	13	41	37	0.20038831249224462	0.29239207622947844	0.3056425997171757	0.20157701156110266	
4710000	-31795.373267258317	-30185.78878860762	-1609.5844786506973	-30185.78878860762	495.20706860584704	4.144079949997238	2.7343484525914523E-5	0.4580237298167393	2.7511171149462974E-5	1.7223070113638675E-10	0.4701793477977188	-1560.30305078149	24971.547177915916	20344.433318284373	3410.6764888314683	6643.383915524731	27.091240434427206	34	50	15	36	36	0.20038831249224462	0.29239207622947844	0.3056425997171757	0.20157701156110266	
4720000	-31757.26154924678	-30187.878894892594	-1569.3826543541886	-30187.878894892594	414.1659324506903	3.8183857143353865	3.560307675104136E-5	0.43657161853362714	3.52010760120454E-5	2.7257249683338877E-10	0.46499116971604615	-1519.6512585357266	17340.61451032059	11520.843986773147	27216.27224280603	4416.762922187159	20.24828820392366	55	21	2	57	36	0.20038831249224462	0.29206331174203076	0.31043502796612843	0.1971133477995976	
4730000	-31905.869918513847	-30178.049935556963	-1727.8199829568828	-30178.049935556963	947.3979638646293	4.1967645606013955	1.6490998312837944E-5	0.4555940085095269	1.594354528760142E-5	6.494262624430147E-11	0.4827200368374127	-1673.801082655743	38011.43191362649	32176.31955412691	58369.591472636384	12649.583844542462	57.78834189693026	58	15	15	47	36	0.20038831249224462	0.2973818894763529	0.3051164502318063	0.1971133477995976	
4740000	-31938.615383498865	-30184.66460232495	-1753.9507811739184	-30184.66460232495	1225.4135513796796	4.1967645606013955	1.2906475576887404E-5	0.4575297282272381	1.2880095663142418E-5	4.0705004395079793E-11	0.48160969650590335	-1700.6046983788524	34828.134708554266	14892.018788164889	43923.60230500607	10447.979259435946	83.08234265223062	60	7	16	53	35	0.20220407940299823	0.29556612256559933	0.3051164502318063	0.1971133477995976	
4750000	-32022.84505347168	-30196.543451969806	-1826.301601501872	-30196.543451969806	1560.8785812726476	4.336096955395948	9.27879986802533E-6	0.46519681190806716	9.183479734635523E-6	2.0846271111783508E-11	0.4714738063078438	-1771.9617602809947	67803.9758620583	28059.24705069383	39948.87077014199	16081.077387102825	71.69311166279465	54	16	18	49	34	0.20220407940299823	0.29556612256559933	0.3051164502318063	0.1971133477995976	
4760000	-32151.736580249697	-30185.121056684104	-1966.6155235655917	-30185.121056684104	3371.4913637980358	4.128156736109524	4.181346873526324E-6	0.4300268428712192	4.201626657117791E-6	3.596561224793959E-12	0.4544425891491491	-1907.7489288130182	144291.63970900708	209299.18992684185	48105.561467505286	36335.01936350341	223.67882390584305	44	32	29	33	33	0.20220407940299823	0.29556612256559933	0.3051164502318063	0.1971133477995976	
4770000	-32150.9798397532	-30176.97002072245	-1974.0098190307497	-30176.97002072245	3481.3440523674935	4.128156736109524	3.7343563542777824E-6	0.43648352305013216	3.8340810372598875E-6	3.011431104369691E-12	0.4658507510615024	-1915.2792907347316	195101.16150636037	104586.48363959603	88233.48570034048	35535.12163158773	199.88099072157428	46	44	1	47	33	0.2019920456598696	0.29577815630872795	0.3051164502318063	0.1971133477995976	
4780000	-32016.97183464328	-30205.248273972764	-1811.723560670515	-30205.248273972764	1418.0706025310044	4.041962517795906	1.023439170369923E-5	0.4372093519847037	1.0463022306658661E-5	1.9619340747677918E-11	0.4381635593557676	-1758.0620661472187	84918.66582337391	32294.75463151429	15821.26272004616	17734.25525561837	75.66442676158061	52	29	30	27	33	0.1996284814593334	0.29348658367263475	0.3080620944597954	0.19882284040823797	
4790000	-31976.967842952614	-30195.875383150367	-1781.092459802247	-30195.875383150367	1245.621015235022	4.041962517795906	1.116356263692026E-5	0.4725577383059319	1.1173910972140044E-5	2.738034425865627E-11	0.46288908113631105	-1727.8019250592959	62780.41801698536	40524.98457209198	12202.611492202737	15823.937306942003	54.63411806917939	36	43	28	30	34	0.19016339074817157	0.3029516743837966	0.3080620944597954	0.19882284040823797	
4800000	-31911.11572768378	-30172.648586611027	-1738.467141072754	-30172.648586611027	996.4090252050224	4.192764444614509	1.4061017644176655E-5	0.48613190778066084	1.4101163121413391E-5	4.188516033373793E-11	0.4703330019788767	-1685.3224831677499	60375.708141419884	22247.351892413593	29013.87113733714	12034.733225070704	48.19314800902334	40	41	6	49	35	0.19016339074817157	0.3029516743837966	0.3080620944597954	0.19882284040823797	
4810000	-31750.967447279105	-30187.296049438828	-1563.6713978402768	-30187.296049438828	364.8142429206916	4.192764444614509	3.859086812554544E-5	0.48380514454587764	3.9094997875665035E-5	3.549552810188355E-10	0.48704437988482924	-1515.6753008838057	23188.56019485597	10142.116775520937	7233.7088153599825	5213.940008906256	24.190006801961182	32	33	27	44	35	0.19016339074817157	0.3083761150738906	0.30390763168410734	0.19755286249383203	
4820000	-31796.096452690042	-30194.826307201438	-1601.270145488604	-30194.826307201438	467.968454426959	4.277530389216278	3.1596029453639906E-5	0.43396165779059365	3.2306899176238294E-5	1.9554361929698667E-10	0.4390911907560565	-1551.5093861416635	19897.584279170744	36962.227538556544	8041.576730295286	5125.843384845194	36.18122377475599	22	17	39	58	35	0.19016339074817157	0.3017555477365925	0.3031150026800566	0.20496605883518088	
4830000	-31836.23411371023	-30167.919114005777	-1668.3149997044518	-30167.919114005777	624.140869453121	3.9464690796716346	2.2706644823173514E-5	0.5105590516579714	2.214040962154968E-5	1.5314656620789303E-10	0.5631429620869041	-1615.616083355573	62896.97684064378	5160.322360205154	17488.96237670424	7962.785115869396	59.4302291884844	34	7	47	48	35	0.19016339074817157	0.3017555477365925	0.3031150026800566	0.20496605883518088	
4840000	-31839.39174272835	-30175.41688166335	-1663.9748610649983	-30175.41688166335	639.4502503199506	3.929355618416118	2.3363871791612665E-5	0.4753546452200822	2.298081513771316E-5	1.326630327312383E-10	0.5131763611821996	-1612.2693355019248	32301.310731416328	43030.696315260924	17592.06280836046	8405.988059590905	33.60034278605514	39	2	44	51	35	0.2027583923555399	0.28916054612922415	0.3031150026800566	0.20496605883518088	
4850000	-31960.807127019434	-30207.79886309248	-1753.008263926952	-30207.79886309248	994.9720297083032	4.115648243928397	1.3437789421957979E-5	0.4993641611794085	1.394458873460196E-5	5.15755343214883E-11	0.5278217048997785	-1700.5412510239062	73614.2053577804	24885.907952035275	15674.138056364043	10434.664068635417	68.80463211983043	43	14	34	45	35	0.21003206622703513	0.28916054612922415	0.3031150026800566	0.19769238496368569	
4860000	-32015.866561956227	-30210.634273911375	-1805.2322880448512	-30210.634273911375	1300.0669877815742	4.2158057408726695	9.528203450827577E-6	0.5646358767634455	9.796849281085208E-6	3.1801483779612246E-11	0.5652822972149987	-1749.4156074155565	146485.704784111	65860.80453400743	34091.73611425601	13297.861192187125	74.03065002912942	45	1	38	52	35	0.2046337871326316	0.28916054612922415	0.3031150026800566	0.2030906640580892	
4870000	-31995.402537834052	-30168.498015976147	-1826.9045218579065	-30168.498015976147	1617.365542881922	4.2158057408726695	8.35797955430155E-6	0.608587327501393	8.322299239006098E-6	3.145070111164468E-11	0.6443149867694999	-1770.4252994826986	93267.14059242133	110058.1893792859	24894.262434973087	19527.648907490424	93.88397407734621	45	5	20	66	35	0.2046337871326316	0.29707174378882273	0.295203805020458	0.2030906640580892	
4880000	-31984.675784090054	-30192.893995106402	-1791.7817889836517	-30192.893995106402	1493.8470356995506	4.252691529663641	9.198971305714206E-6	0.5385501723883159	9.319972522830528E-6	2.7759058058978943E-11	0.5633531089274578	-1735.982872685352	107432.59108946827	85787.18628697208	26124.041078097707	17452.71085268158	52.33710872549655	30	20	16	70	35	0.2019902366533453	0.29707174378882273	0.31019429671565313	0.19074372284218033	
4890000	-31976.064507208954	-30190.634572540053	-1785.4299346689004	-30190.634572540053	1479.0829214568816	4.31786604121639	9.243907058584628E-6	0.5119383452616347	9.529694321487372E-6	2.4775740538534714E-11	0.531088189437211	-1726.9577555832184	144600.25402721713	225262.01242609054	44449.496065457504	21190.582899997175	78.25957899257214	14	8	42	69	38	0.19712548045435507	0.30193649998781297	0.30724311331956383	0.1936949062382696	
4900000	-32011.495674417256	-30183.13487060409	-1828.3608038131658	-30183.13487060409	1692.7676322403624	4.293123974086667	8.07678326458019E-6	0.4590720198565186	8.102722560126638E-6	1.435176698422701E-11	0.46575637342290366	-1769.8022618394386	207928.49862414465	71363.56467447121	94391.969550141	26784.014690102995	107.57897061220947	18	1	38	76	38	0.19563488996133258	0.30193649998781297	0.31126561362840466	0.1911629964224513	
4910000	-31883.08628413487	-30172.923856821028	-1710.1624273138432	-30172.923856821028	881.4077629332647	4.021383287525839	1.6342571162531757E-5	0.450523122103275	1.5913956229582297E-5	5.6246887302284843E-11	0.4603298796879727	-1654.78749151921	86850.69751234262	21921.55701401521	55497.79056713877	13408.699628167225	106.25953546554649	21	23	15	74	38	0.19563488996133258	0.3070529203136503	0.30614919330256735	0.1911629964224513	
4920000	-31963.682678820558	-30191.533249777764	-1772.149429042796	-30191.533249777764	1209.2852885524358	3.9401854914174685	1.1333111921029034E-5	0.4790242292864323	1.1149225325618408E-5	2.5335010511249267E-11	0.44409748799764953	-1717.1604428985954	74783.98328163664	76831.71179462469	19854.41028781955	19469.72334241618	72.30363390844147	31	23	20	59	38	0.19563488996133258	0.3070529203136503	0.30614919330256735	0.1911629964224513	
4930000	-31965.691401948305	-30187.424297052545	-1778.2671048957598	-30187.424297052545	1209.4434699175972	4.102198418268204	1.1276863480420228E-5	0.49473513175349026	1.1118876493847334E-5	2.590021394111008E-11	0.45948696416446105	-1722.0749248386028	85378.61542987074	102380.53796255363	51272.30118272261	16570.228112175715	71.10566875982285	17	7	47	62	38	0.194016280736907	0.2947556841949321	0.3200650386457111	0.1911629964224513	
4940000	-31925.227125979247	-30195.201984734198	-1730.0251412450496	-30195.201984734198	884.4651518074078	4.102198418268204	1.5155108785629876E-5	0.47017456095103033	1.4848552121096385E-5	4.428363837426507E-11	0.4440007480809641	-1675.7725368605338	50225.25792614163	60468.32524440817	41400.74382784147	13134.201797140962	48.63899892689281	2	7	59	66	37	0.194016280736907	0.2947556841949321	0.3204124948737876	0.19081554019437483	
4950000	-31882.421303574054	-30193.746047851433	-1688.6752557226202	-30193.746047851433	664.0164405176872	4.192607814878667	2.0495011451308312E-5	0.4520253036504877	1.984469969290742E-5	8.585485875423868E-11	0.4571749852778325	-1634.8851833952785	52556.32482515438	8694.98889892701	31583.0216734242	10445.777918766282	50.290360360994015	7	3	69	55	37	0.1969000838548529	0.28993642362539696	0.31698435339139186	0.1961791391283598	
4960000	-31851.07991071844	-30172.27342264784	-1678.8064880706004	-30172.27342264784	714.8715186010218	4.033913598980777	2.2503986551198164E-5	0.4564786435697364	2.1039200772490463E-5	1.1430600964738297E-10	0.4864430799798886	-1625.690883106651	58209.61931777509	30681.520825419153	33347.335512966296	10761.552033773633	58.33192281809722	11	12	39	72	37	0.1952481292009073	0.30780880613653916	0.30076392553419523	0.1961791391283598	
4970000	-31782.11913250528	-30182.274387982685	-1599.8447445225931	-30182.274387982685	431.5966732868476	4.004174920487801	3.375336849804443E-5	0.4331310017290767	3.136146002786473E-5	2.2964412196839838E-10	0.45954380498365904	-1549.6300897393376	17283.68587860349	24774.121701612366	23886.98477521119	6197.950371435679	40.36073861008712	9	12	43	70	37	0.1997648314126238	0.30780880613653916	0.29624722332247877	0.1961791391283598	
4980000	-31773.80853966457	-30181.22514618936	-1592.5833934752077	-30181.22514618936	418.9508913853128	3.991689304562432	3.566211390511789E-5	0.4697467597510039	3.354358639164105E-5	2.9442460466184504E-10	0.4891375378057462	-1543.174961103946	20000.82564925113	17799.87450251582	17193.595234350294	5624.210596619606	53.43236478981868	12	3	50	69	37	0.19864565286130179	0.2922655344293777	0.3129096735809623	0.1961791391283598	
4990000	-31795.249056279237	-30202.090015988346	-1593.1590402908928	-30202.090015988346	397.6529454437289	3.991689304562432	3.624359333182292E-5	0.38498852985869547	3.59545620957553E-5	2.287146258890232E-10	0.4172258462314194	-1543.6676977125246	18851.378649107006	20658.10231543985	21038.488698633435	5471.5723029046485	53.59330141816266	7	4	52	70	38	0.20498464274569062	0.300246600182332	0.30148711001654876	0.1932816470554301	
5000000	-31849.66545176445	-30176.923357646407	-1672.742094118043	-30176.923357646407	591.4078397978376	4.169290187585686	2.620286622900452E-5	0.4475796435950707	2.5697726256498603E-5	1.8201463649093036E-10	0.5075401784119353	-1621.1625370010318	31073.31598941228	33847.80759218975	28997.96831429417	6571.642628954802	93.67299194971899	7	12	48	66	38	0.19436917655442038	0.3049030555910154	0.31311878050433367	0.1876089873502321	
5010000	-31842.483356307926	-30188.287512633862	-1654.1958436740651	-30188.287512633862	503.01740573102677	4.074644203666386	2.989131547309808E-5	0.4635826371327686	2.9608595414984934E-5	2.2391352324277113E-10	0.49799221405565486	-1603.1636496853268	29622.538784292028	34403.725344099505	22667.621986900765	5679.3750741639515	63.86702196054016	8	18	42	67	36	0.19436917655442038	0.30134346106659815	0.3166783750287509	0.1876089873502321	
5020000	-31862.30574822861	-30177.63895128017	-1684.6667969484417	-30177.63895128017	597.5888072246506	4.074644203666386	2.3477651487682235E-5	0.5150567155971444	2.3075087979600593E-5	1.4413474595569433E-10	0.5194227131053726	-1633.547443717011	28851.911488323796	32594.39655353228	17248.100095069804	7385.554102180285	119.49860362133748	6	21	40	67	37	0.19436917655442038	0.30134346106659815	0.3166783750287509	0.1876089873502321	
5030000	-31889.935692144427	-30182.61127863207	-1707.3244135123562	-30182.61127863207	686.8696427352464	4.074644203666386	2.0344043484251058E-5	0.51784944743194	2.0183890744714868E-5	1.1112451547602412E-10	0.5190373483581181	-1652.672906786501	115160.40580154538	14573.038845178138	33174.20774041779	9931.25135793176	96.61422974908247	1	8	56	70	36	0.19436917655442038	0.30134346106659815	0.30573285947860224	0.1985545029003808	
5040000	-31784.799627300352	-30192.5379437773	-1592.261683523052	-30192.5379437773	362.1342567466909	4.074644203666386	3.838650650969456E-5	0.507386722282585	3.715431608055762E-5	3.2816785650606017E-10	0.49018310358765277	-1542.603505724507	27123.080360476582	18716.796628161217	15635.786333257665	4929.828824227323	44.334689870425116	6	4	53	71	37	0.19407702709991048	0.30163561052110804	0.30573285947860224	0.1985545029003808	
5050000	-31785.351227631116	-30196.388478566543	-1588.9627490645742	-30196.388478566543	363.64502093303423	4.134897073356488	3.734142780133144E-5	0.515816225081197	3.711296540802673E-5	3.6171282364215573E-10	0.5043883277096337	-1539.5166620904195	25473.594733358837	17990.766536180978	13177.650618311263	5315.509062893148	43.12324319375381	26	32	5	72	36	0.19407702709991048	0.30163561052110804	0.30573285947860224	0.1985545029003808	
5060000	-31781.002550260637	-30205.951840588907	-1575.0507096717288	-30205.951840588907	358.9929139338378	4.0986744166147036	4.073876521655933E-5	0.46623011120741015	4.1055919714612756E-5	3.3047282655188887E-10	0.4495703796777687	-1526.8791079305274	11319.497667685966	12806.779780988287	16586.01328937863	4347.761890390527	33.27433536452512	38	22	2	73	36	0.19407702709991048	0.3023807877171991	0.30573285947860224	0.1978093257042897	
5070000	-31772.22108656789	-30203.741982550793	-1568.4791040170965	-30203.741982550793	368.9091726659958	3.8986114823466624	3.729903096445809E-5	0.41438937830407024	3.8372492634890615E-5	2.3089713067454414E-10	0.4040190386267882	-1519.1982974552193	16409.31579863084	35110.47875455614	5331.692274663972	5172.721755581478	31.88729366093526	56	3	39	36	37	0.1975187527613253	0.299203697993705	0.3053159378158961	0.19796161142907515	
5080000	-31824.12913298676	-30184.09728811794	-1640.0318448688195	-30184.09728811794	587.5593031000752	4.1092249100304485	2.5409801023818964E-5	0.449773814760663	2.5749554639227446E-5	1.3448594817857576E-10	0.45572208238486994	-1589.5445501439003	32185.294580226517	25929.692645653362	11906.311665965284	8258.347419898731	36.96837781956315	49	2	41	42	37	0.1975187527613253	0.3041172361650996	0.30799705342964284	0.1903669576439338	
5090000	-31839.702292168622	-30199.69392385255	-1640.0083683160738	-30199.69392385255	565.3064477796818	4.297276771037524	2.5425372712083982E-5	0.43108237104873187	2.6319410310577296E-5	1.4005188962072018E-10	0.4452666290457561	-1591.9646180372913	25714.732422490626	10393.049527872292	8180.605293863291	4873.10187368895	46.68541420882168	57	11	48	19	36	0.2046967030841938	0.3041172361650996	0.2963572398469009	0.19482882090380724	
5100000	-31875.181374685737	-30183.587426341528	-1691.593948344207	-30183.587426341528	733.9066565879981	4.297276771037524	1.922903755280155E-5	0.42611146559294216	1.911653275107165E-5	8.115922217872913E-11	0.45093101001540514	-1639.7561122790894	41215.947330281226	28708.282366433756	11762.354862400967	13571.417578082841	27.186068141122764	47	19	57	12	36	0.2046967030841938	0.3041172361650996	0.2963572398469009	0.19482882090380724	
5110000	-31856.553463763117	-30186.077466125524	-1670.475997637595	-30186.077466125524	727.6159583863489	4.297276771037524	1.992179916810842E-5	0.40464916841238985	2.0220454214963282E-5	7.202820296562513E-11	0.41238883983250985	-1619.6322382690266	43836.70358396457	24579.713330741302	10521.788094121623	9270.054320313424	25.63083668220386	31	32	66	5	37	0.19615782625379083	0.2987378540359345	0.31289372824977557	0.19221059146050065	
5120000	-31992.119778796547	-30200.15723860274	-1791.9625401938074	-30200.15723860274	1328.6314332380991	3.977260545772738	1.0191362093134367E-5	0.43879512454996766	1.0359078836162252E-5	2.2164396795802943E-11	0.4568333998258556	-1738.590558349297	102075.06991791353	44891.34990614178	18190.001350145678	10355.042677448118	73.32425866395552	22	52	55	6	36	0.19615782625379083	0.2987378540359345	0.3052333585166877	0.1998709611935885	
5130000	-31912.45240801035	-30212.701733347054	-1699.750674663298	-30212.701733347054	828.2504919520237	4.27961692871608	1.7680985736209448E-5	0.4943431449143579	1.8016879035380484E-5	7.547261254494734E-11	0.4831106178805625	-1647.4934016520044	89565.20865018002	23340.091365036475	10314.781123632907	9269.565711485817	54.29624585549058	7	75	26	27	36	0.20319490787149544	0.2987378540359345	0.3052333585166877	0.19283387957588388	
5140000	-32001.091520993203	-30190.11405820376	-1810.9774627894424	-30190.11405820376	1505.223017171647	4.06959209254063	9.258794381422642E-6	0.487497943697041	9.436276443679037E-6	2.5957985811397435E-11	0.5339239533464125	-1754.870467112114	168374.5189720709	54878.31489340473	12273.457155596116	22350.663590204662	72.35508455521448	9	76	12	39	35	0.1962600325938016	0.3056727293136283	0.3052333585166877	0.19283387957588388	
5150000	-32130.093078241483	-30200.8114541425	-1929.2816240989841	-30200.8114541425	3159.676080532646	4.06959209254063	4.673462720364147E-6	0.43189519790092257	4.687404628060195E-6	4.500791631809567E-12	0.4446623566845417	-1871.045322028996	209068.88838117503	98366.62223815489	43929.30239160398	39968.57918797206	187.6823033189285	22	59	1	54	35	0.1962600325938016	0.3056727293136283	0.3052333585166877	0.19283387957588388	
5160000	-32086.651594872186	-30181.77295137434	-1904.8786434978483	-30181.77295137434	2372.9895309084645	4.0470964558141	5.63619965196851E-6	0.4536882263371264	5.612611458822994E-6	6.674634158740169E-12	0.4675183384804059	-1847.0426940214634	135078.5056753273	133562.01482808613	61326.71538878608	28770.97228461875	122.81688980166355	51	13	18	55	34	0.19120807542274176	0.305884561593919	0.30502057927232745	0.19788678371101323	
5170000	-32146.116269424238	-30187.49246981669	-1958.6237996075472	-30187.49246981669	3277.5644118044356	4.117211371545697	4.478492972630162E-6	0.47267804544443875	4.449760256219718E-6	5.296964918787095E-12	0.5123885292923703	-1898.861352919738	265477.37981276267	152401.66218074405	83203.14014342189	40928.92336253095	197.5668641532026	12	28	45	53	33	0.20534589200292905	0.29926842371169327	0.29749890057436595	0.19788678371101323	
5180000	-32244.44809930391	-30181.985910137948	-2062.462189165962	-30181.985910137948	5893.666609323283	4.153016820316041	2.448567886877149E-6	0.4936581397034142	2.52204954231543E-6	1.848509733386986E-12	0.5301265489442274	-2000.5594921717823	310176.34804663336	228311.35299876056	82393.61507878848	89368.83834427073	260.1120579437662	36	48	25	29	33	0.20534589200292905	0.29926842371169327	0.29749890057436595	0.19788678371101323	
5190000	-32207.823065332086	-30215.034831256216	-1992.7882340758679	-30215.034831256216	4246.206902262785	3.8890605832565455	3.4500671062234017E-6	0.4434663306584072	3.6064118551878425E-6	2.570671296201276E-12	0.45403254360786427	-1933.3722688765865	281717.2837531618	83260.21690607617	105768.85001706464	33581.868433055635	253.27862565742043	35	26	40	36	34	0.20534589200292905	0.29926842371169327	0.29749890057436595	0.19788678371101323	
5200000	-32041.226838863087	-30209.921821984324	-1831.3050168787624	-30209.921821984324	1573.6558202362296	4.0885780477979585	9.055047582422617E-6	0.46236854682930056	9.44966474462979E-6	2.0043910515277064E-11	0.4727372349111302	-1776.0474616901413	82965.75782549605	64079.90713126865	46046.57114925476	16410.45598090127	141.7449711569527	28	7	56	45	35	0.20534589200292905	0.30188923204693635	0.29749890057436595	0.19526597537577012	
5210000	-31992.765452937685	-30159.040106878892	-1833.725346058792	-30159.040106878892	1749.5265482225864	4.06643663729535	8.781804094839173E-6	0.4861967492604405	8.998862101848196E-6	1.8334658771016503E-11	0.4685927611874179	-1777.2859659807555	117664.40149571229	121569.30863299289	48318.822487793506	14015.365260886276	123.70578784643669	19	9	67	41	35	0.20534589200292905	0.30188923204693635	0.29749890057436595	0.19526597537577012	
5220000	-31969.44326304534	-30179.126472257114	-1790.3167907882262	-30179.126472257114	1323.3497718710262	4.108082821766427	1.2163064238171882E-5	0.4797904254290044	1.2440656786997474E-5	3.763538352111763E-11	0.4902238028355641	-1736.8962830274859	48994.76114474678	35259.44748621836	35181.43752532764	13079.38156558955	103.26573989946492	33	2	59	42	35	0.20534589200292905	0.30467460416820463	0.29749890057436595	0.19248060325450186	
5230000	-31858.03601152022	-30182.593815762397	-1675.4421957578245	-30182.593815762397	736.2632688089448	4.108082821766427	2.1249220671801557E-5	0.46001947958547534	2.158568975846099E-5	1.0390023654870597E-10	0.4671457462982897	-1624.4323343301498	19985.598964914683	37754.81648039924	19457.595383430034	6610.520291272196	86.45363065431333	9	22	62	42	36	0.20534589200292905	0.30467460416820463	0.29749890057436595	0.19248060325450186	
5240000	-31900.7707235845	-30194.899250313676	-1705.8714732708252	-30194.899250313676	892.1152149493666	4.159175275998813	2.03777904759001E-5	0.46581808611618136	2.033704718533511E-5	9.690352944333709E-11	0.48046530111321656	-1654.2064720754272	45263.90681168947	25606.838593391858	18893.22651906699	9367.530642496215	98.79922900342099	1	33	58	43	36	0.19449720957634525	0.30474435797732335	0.29749890057436595	0.20325953187196688	
5250000	-31866.51163308838	-30184.109397581004	-1682.402235507375	-30184.109397581004	720.8717411257774	4.500176409303474	2.305225687188733E-5	0.4714812003972679	2.3245918715805327E-5	1.1391822844912636E-10	0.4666108765572824	-1629.8104633480484	54163.82195570347	57850.19436463344	19640.64218010467	6577.676003705671	81.19030200245706	15	16	59	44	37	0.19449720957634525	0.2931448997581831	0.3090983587935062	0.20325953187196688	
5260000	-31827.751079171	-30190.563821172218	-1637.1872579987826	-30190.563821172218	531.4516613186286	3.8030864712430246	2.8870280353194347E-5	0.457894110311375	2.9416998905667486E-5	1.9121192062458366E-10	0.4770939349292615	-1587.2510656471447	24179.00395811654	30361.731563585487	14443.80038418097	5424.22245419689	68.97796287462059	10	14	62	49	36	0.19449720957634525	0.2931448997581831	0.3090983587935062	0.20325953187196688	
5270000	-31824.139387937354	-30186.09699205433	-1638.0423958830258	-30186.09699205433	555.231245815968	4.144431443771507	2.7225133305942834E-5	0.4340547892127837	2.8437737484983E-5	1.5146376625855242E-10	0.4397213004873145	-1588.4175579256096	30278.207801856115	28225.349285844775	10246.041142237971	5141.998725951998	58.634164496370566	2	42	53	39	35	0.19449720957634525	0.2988451260301816	0.3139935564110215	0.19266410798245312	
5280000	-31867.736498720857	-30204.555113306462	-1663.1813854143963	-30204.555113306462	564.8056037744752	4.256839322667562	2.5184619326123234E-5	0.4487339435591091	2.6886195085600526E-5	1.4349836656503247E-10	0.45375961123556524	-1613.881509995271	19650.816122086544	24294.389497832926	10837.353880995091	5781.910081830398	120.41209104007875	1	40	49	47	34	0.19449720957634525	0.2988451260301816	0.3139935564110215	0.19266410798245312	
5290000	-31721.288653171745	-30178.151162000337	-1543.137491171409	-30178.151162000337	305.2899100376159	4.023609757166639	4.675816266279565E-5	0.5361489072243469	4.82093005654598E-5	5.994314062540574E-10	0.5116485896872163	-1496.1749167956202	17521.587937228072	13005.18712438562	5902.021870626001	3134.734699203464	22.17040428461486	23	51	22	41	34	0.1932619980210491	0.30792010166886835	0.30491858077233475	0.19389931953774928	
5300000	-31764.51192893606	-30202.24795513146	-1562.2639738045987	-30202.24795513146	302.1504242018042	4.023609757166639	4.212909496175117E-5	0.44947432917345814	4.483747589565099E-5	3.7772779544602835E-10	0.43849801798084337	-1514.5508330351179	11937.379867061501	13359.69660436926	13226.37147861426	4197.87849455897	33.929083497127806	11	31	35	60	34	0.1932619980210491	0.30792010166886835	0.30491858077233475	0.19389931953774928	
5310000	-31804.23828890145	-30190.170737942753	-1614.0675509586977	-30190.170737942753	469.5595123918136	4.140706859907725	3.08265742141389E-5	0.4554576614451496	3.141417162757025E-5	1.859255849396544E-10	0.4353532495742431	-1564.4541543240473	27476.64933056198	15463.750312394166	19347.343178694802	4356.625117234389	29.753238228261047	31	19	29	58	34	0.1932619980210491	0.30792010166886835	0.30491858077233475	0.19389931953774928	
5320000	-31679.856028389975	-30181.712251926478	-1498.1437764634984	-30181.712251926478	219.93685378970386	4.111811061378807	5.89999085182134E-5	0.513093898844291	5.902146768208043E-5	8.599424186762622E-10	0.5032627272495875	-1451.483498666889	14762.959578505246	11926.089418577745	4157.897486819846	3793.577190796038	19.728600672831636	39	12	50	35	35	0.2012388341094676	0.2996165999408874	0.3052452464118972	0.19389931953774928	
5330000	-31715.77173635194	-30185.766142264012	-1530.0055940879301	-30185.766142264012	274.18057395941656	4.111811061378807	5.081801904401419E-5	0.5598122967004244	5.0279247601017886E-5	7.793119446195802E-10	0.562198315826819	-1483.5313126775795	12690.533681372712	6258.605327362224	6634.786840020215	3980.34196111522	17.260505297505784	63	1	14	58	35	0.19472230933553616	0.30493409940420535	0.3094520413078638	0.1908915499523962	
5340000	-31678.16047094046	-30190.579614648315	-1487.580856292144	-30190.579614648315	227.71923948803237	4.16239242221956	6.114787229349509E-5	0.5051349554904131	6.012811760681391E-5	1.045296580513495E-9	0.5243949467470258	-1442.5838767978105	12732.732168066012	7124.623078782433	5052.972057360752	2011.1861967911675	14.409393253551398	36	29	38	33	35	0.19651020121486024	0.30493409940420535	0.30766414942853976	0.1908915499523962	
5350000	-31700.529348341082	-30196.18673811413	-1504.342610226953	-30196.18673811413	259.72691221733703	4.16239242221956	5.577030861429767E-5	0.4514119497777905	5.697761275968475E-5	6.817463874246447E-10	0.4655835142577047	-1458.5736030746532	14918.934579249522	5448.917523246406	6205.063948938164	2981.4227600882614	18.21972915503627	27	6	52	51	35	0.19471712034588373	0.30372086263807213	0.30766414942853976	0.19389786758750593	
5360000	-31646.293601414047	-30169.322800662132	-1476.970800751914	-30169.322800662132	236.91283884345046	3.950670697881147	6.277389526326844E-5	0.4788614444647076	6.517961768013856E-5	9.525643533659795E-10	0.4878853875574529	-1429.1921821421693	10014.0311712938	29002.16473142511	5346.23461802601	2271.078901616265	17.90970613958462	17	3	69	48	34	0.19639841987700712	0.2918849404394364	0.317198259295674	0.194518380387884	
5370000	-31728.133783830322	-30187.089497983252	-1541.0442858470708	-30187.089497983252	355.142654622832	3.7979655976870332	4.606238521156054E-5	0.48853308918532096	4.8471214747302464E-5	5.146132489530387E-10	0.48071519040514243	-1491.7874241564582	19540.024651286658	39017.04200459843	7614.064071765142	3321.240521281077	32.72311123724591	15	10	67	45	34	0.19639841987700712	0.2966807172401553	0.30705249708051313	0.19986836580232598	
5380000	-31686.59444283285	-30180.5841295306	-1506.010313302249	-30180.5841295306	275.00476889822505	4.086438783605085	5.2610009656652844E-5	0.44189815140642524	5.6358203288829365E-5	5.272865972390373E-10	0.4288132197836938	-1458.485309143793	21600.24446868533	17713.169496849823	6207.805325678658	3466.292339663237	19.392896474885404	21	2	62	52	34	0.19639841987700712	0.2986796709458369	0.30705249708051313	0.19786941209664438	
5390000	-31714.93068117106	-30201.425207648845	-1513.505473522214	-30201.425207648845	267.7259609081279	3.911527027663876	5.4810910063656154E-5	0.42548923558701457	5.781233906217613E-5	5.670929552768048E-10	0.4252756390023175	-1467.085069509449	8307.882708083413	18247.866691747873	8013.702950879705	2042.4550913487535	18.750934720953563	17	15	52	56	31	0.20015393734726228	0.30270223167636356	0.29860674487979616	0.19853708609657955	
5400000	-31798.47438478202	-30203.76920122851	-1594.705183553511	-30203.76920122851	435.4307487720966	4.178711863320073	3.726037002424724E-5	0.3711212392995292	3.860430170523056E-5	2.1562649226311444E-10	0.3844355890851383	-1546.1302160130058	25028.645352589196	26585.07278801517	10873.133505112482	3362.5956319528245	35.61859114001957	14	17	56	53	31	0.19476751001079812	0.30270223167636356	0.3039931722162603	0.19853708609657955	
5410000	-31822.520760153682	-30200.815508678796	-1621.7052514748848	-30200.815508678796	443.9822517712499	3.85131261825046	3.315870757594012E-5	0.41051214685850584	3.365308613651632E-5	1.849211816401554E-10	0.4170535474803772	-1572.8498985884917	33873.82229539518	4888.985966859146	10765.191829987752	4681.024051148054	46.5667947907248	28	3	63	47	30	0.20079263297694655	0.30270223167636356	0.3039931722162603	0.19251196313043112	
5420000	-31729.966394377392	-30169.109376370405	-1560.8570180069887	-30169.109376370405	310.39438414092064	4.318781115849865	4.690234353565562E-5	0.4429239627177596	4.8515638036636205E-5	4.683521795665751E-10	0.4598808206906819	-1514.0571712797419	16640.433459249703	9181.6418605826	11113.64603478682	2218.6593993555366	34.826760492479636	25	13	58	44	31	0.20143933854034526	0.3000186307515075	0.3039931722162603	0.19454885849188844	
5430000	-31928.975293638377	-30207.155939316213	-1721.8193543221653	-30207.155939316213	809.1572290271009	4.4632103798225415	1.8740569352896792E-5	0.41698106526490425	1.9513949490191594E-5	6.522358445696307E-11	0.41883287095596905	-1670.7677137856765	46405.363600089935	23748.545889705012	17613.26191133359	7035.576191218528	92.49801755130895	28	15	52	44	32	0.2034467757561307	0.29801119353572203	0.3039931722162603	0.19454885849188844	
5440000	-31832.347221117652	-30205.68155336673	-1626.6656677509225	-30205.68155336673	465.24458894686757	4.309453364761369	2.9465254314736543E-5	0.43898316205448196	2.9578808029249092E-5	1.792860180099245E-10	0.448938131030528	-1576.397496589168	23859.342526039633	39237.81344715389	14002.30655622929	4573.539413466261	34.2888765260569	25	4	58	52	32	0.2034467757561307	0.29564314570689126	0.3092953039819625	0.19161477455501705	
5450000	-31852.16193311598	-30202.85105934704	-1649.3108737689424	-30202.85105934704	499.7172708794543	3.9332682338938394	2.7436880457275975E-5	0.42788482968751945	2.737072094586377E-5	1.4691302284247667E-10	0.43584450736471414	-1599.0397367541505	60600.55897560974	20330.718531531045	11302.729017420514	5242.504396402731	55.64593559015435	21	1	73	44	32	0.19012229984571039	0.29499536387125846	0.310104406815851	0.20477792946718168	
5460000	-31851.419626926225	-30197.37675965741	-1654.0428672688133	-30197.37675965741	536.3454865539917	3.9200082763871396	2.774181411653626E-5	0.46258806902637906	2.7329518603747022E-5	1.7048599484135016E-10	0.4844028903705509	-1602.453847938471	36242.325313854046	53787.30927673225	14799.951212408892	6160.442883397316	61.38994014017339	13	3	77	46	32	0.19012229984571039	0.29578693496670727	0.310104406815851	0.20398635837173287	
5470000	-31861.91154825972	-30212.295487379262	-1649.6160608804569	-30212.295487379262	522.442663842542	4.280138973853143	2.689725071743526E-5	0.44044552248199503	2.7317632165353684E-5	1.758963840910879E-10	0.47988887627142157	-1598.6880562859299	40292.38651980509	33895.48750691126	18471.424573604538	5246.675631886915	66.46789308360485	5	7	75	52	32	0.19012229984571039	0.29578693496670727	0.310104406815851	0.20398635837173287	
5480000	-31763.3064616875	-30186.7839090495	-1576.5225526380025	-30186.7839090495	355.1243469758006	4.280138973853143	4.091857541241809E-5	0.3796541443977596	4.069519586052009E-5	2.955846126294086E-10	0.4196445124399626	-1526.0558350570373	19508.572355039683	57201.779747555964	13434.014614199794	2650.6625481995425	35.55360160129857	11	1	74	52	33	0.18823934128924064	0.297669893523177	0.3157184728181786	0.1983722923694053	
5490000	-31775.9883789737	-30204.439391417243	-1571.5489875564572	-30204.439391417243	338.70839755707897	4.280138973853143	4.2136866103079024E-5	0.4379015447550399	4.2823588955232504E-5	4.1174364616546835E-10	0.4763122727095767	-1522.728034158893	9826.899060419319	29550.972320600365	10900.271465997477	2925.2611445358893	34.19590182170235	14	17	56	52	32	0.18603881547282344	0.297669893523177	0.31791899863459583	0.1983722923694053	
5500000	-31749.188454673644	-30208.7032945372	-1540.4851601364437	-30208.7032945372	289.85735797152	4.280138973853143	4.893749371886306E-5	0.4241648158792329	5.036558055951959E-5	5.619398578276137E-10	0.47315034935797673	-1491.5415596549128	56354.68412282698	20749.2492033976	8227.069114415088	2602.162973253296	18.994244742050846	1	30	47	62	31	0.18603881547282344	0.30978290061059677	0.3091142441374354	0.19506403977914602	
5510000	-31743.0812272187	-30193.954913772537	-1549.126313446161	-30193.954913772537	325.83078715185206	4.320937067201426	4.395928150512243E-5	0.4408037875205044	4.576446084990307E-5	5.04038382353852E-10	0.4915202066619411	-1501.7890409004258	10576.283878098122	18207.038778826973	9511.273037721628	3066.5219501954803	29.59847488819138	6	34	36	63	32	0.18603881547282344	0.3038688996158928	0.31502824513213934	0.19506403977914602	
5520000	-31745.77200822679	-30203.82929567207	-1541.9427125547224	-30203.82929567207	252.2788939963624	4.148811357420127	5.205748989437015E-5	0.48674104429595966	5.355779514684822E-5	7.392996432098262E-10	0.5103578117537259	-1494.7701223842898	26777.006424300467	10302.668000162043	7975.268696800349	2324.6864093875906	27.476321049474684	3	53	23	60	32	0.18613416580258166	0.29685429758966153	0.31502824513213934	0.20198329147561905	
5530000	-31821.300861502892	-30172.55567986471	-1648.745181638185	-30172.55567986471	584.6644928894091	4.148811357420127	2.6730549839379718E-5	0.5063932108850555	2.811372618605894E-5	2.1784474479584656E-10	0.544675861326711	-1597.9112728850682	46215.11477150934	8988.45171502393	16517.775774153095	6072.594450317232	64.63187669096406	34	7	38	58	34	0.2012719641320853	0.29685429758966153	0.2998904468026357	0.20198329147561905	
5540000	-31954.899758304287	-30197.860212941134	-1757.0395453631554	-30197.860212941134	1211.8518466529915	3.9976201782194796	1.2920668944454768E-5	0.4733118202841563	1.3631109325036668E-5	4.398654471050446E-11	0.49756605524786685	-1703.3571090912317	48101.96025095238	66306.51718359297	35147.63171443929	9129.478804152188	127.06862445353761	8	11	57	60	35	0.1965502295585817	0.29685429758966153	0.3046121813761393	0.20198329147561905	
5550000	-32060.290447978798	-30175.63991721923	-1884.65053075957	-30175.63991721923	1867.020987512066	4.099940781553575	7.097211227480426E-6	0.46568894656145066	7.311300563711864E-6	1.3500527965723357E-11	0.4965993321797644	-1826.8201676636465	78346.69456092657	187506.89192043064	61874.77625750786	18520.736239017027	280.2304249570865	9	21	52	53	36	0.1973746176410303	0.29685429758966153	0.297179351157834	0.2085917336114758	
5560000	-32111.42018235952	-30187.479710311305	-1923.9404720482146	-30187.479710311305	2701.128177723649	4.2293509613224884	5.201553510613227E-6	0.480420977215479	5.369807245230055E-6	6.465886599843824E-12	0.4871453913098727	-1865.2966256240547	206928.2085647193	139005.3329484495	66299.80245750265	28974.057560970283	384.83813699847053	5	21	52	57	36	0.1973746176410303	0.3023754150525107	0.305200143212428	0.19504982409403268	
5570000	-32196.52858228126	-30193.571906886038	-2002.9566753952206	-30193.571906886038	3970.725864476744	4.2293509613224884	3.3936282991600624E-6	0.4708377055992478	3.435241111993164E-6	3.0429385163617584E-12	0.5095258872993137	-1942.1326079662058	318208.00449783035	318355.3607193289	103199.36006689757	30377.659255295646	471.25621442100424	3	20	59	54	35	0.2021366216872557	0.3023754150525107	0.305200143212428	0.19028782004780725	
5580000	-32023.364257786598	-30186.221332017398	-1837.1429257691987	-30186.221332017398	1634.5673141555978	3.8369298029312686	9.278510553019827E-6	0.4192785824153242	9.03482797973876E-6	1.911498934691042E-11	0.4608665277786317	-1780.6679579681222	80677.55575199697	128573.63590571174	45453.63115378689	21229.477548416933	231.04534311644986	6	16	58	55	36	0.1945236686359034	0.295810228332291	0.305200143212428	0.2044659598193793	
5590000	-32082.792687821595	-30184.22147856312	-1898.5712092584752	-30184.22147856312	2588.6180316178197	4.350951804647796	5.798532891675274E-6	0.4592741730706332	5.840992867078845E-6	8.289283569316581E-12	0.4916205986097132	-1838.2743288505987	197553.3759544259	359246.7586672768	68438.011121865	28233.43151125458	208.35561975383774	13	8	63	51	36	0.1919236757869617	0.295810228332291	0.30780013606136963	0.2044659598193793	
5600000	-32046.461951978952	-30214.773169813412	-1831.6887821655412	-30214.773169813412	1658.580311738018	4.112799520444871	8.14135957314789E-6	0.4407840301018811	7.987834080284471E-6	1.4329894787998672E-11	0.46955424538113966	-1774.6711098266974	162898.01410864425	29262.88060659976	54443.29328659689	25503.0806069246	117.96985296616819	20	10	52	53	36	0.20152380212922558	0.29119466258033927	0.30524171648899584	0.20203981880144095	
5610000	-32150.092267937704	-30198.64996996534	-1951.4422979723627	-30198.64996996534	3303.9087436970776	4.112799520444871	4.331020892167122E-6	0.41902078924929875	4.219481974064364E-6	3.5754150695686054E-12	0.44716240042563254	-1892.0589102245788	244253.02745851022	123116.88483999782	110721.86002440973	33953.28277229997	208.75697593910283	21	9	49	56	36	0.20152380212922558	0.29119466258033927	0.31048424828976623	0.19679728700067056	
5620000	-32178.337647584543	-30192.22863712787	-1986.109010456671	-30192.22863712787	4293.861971074608	4.0088075929330085	3.3138205318277434E-6	0.441444462726973	3.252083834808105E-6	2.5139703293310008E-12	0.48087486929361667	-1924.3094024640784	265783.8840756105	104562.7928098468	269123.89437476546	36615.381872238366	342.6133326774062	22	36	15	62	36	0.19692934397661666	0.29132880862507937	0.3103501022450261	0.20139174515327946	
5630000	-32150.219670483653	-30193.461641143225	-1956.7580293404283	-30193.461641143225	3675.97802500183	3.804454556175951	4.285100276902267E-6	0.44117692400500064	4.185397860652415E-6	3.869935435361992E-12	0.4636372169750841	-1897.178893795224	256478.11218296888	66831.30028742224	109503.25924706808	40468.50031423445	283.50570935332684	20	31	24	60	36	0.20636340695905064	0.2818947456426454	0.3103501022450261	0.20139174515327946	
5640000	-32223.396367032186	-30213.873222906765	-2009.5231441254218	-30213.873222906765	4371.104010101208	4.401598353212062	3.720266540348328E-6	0.44534378182745726	3.6121418330410287E-6	2.808575417817558E-12	0.44799047983102747	-1947.7227101011074	357547.2225770563	293836.3920909459	127517.23911611902	54993.21304451477	352.57748434645083	16	11	49	59	36	0.188886348441975	0.29937180415972103	0.3103501022450261	0.20139174515327946	
5650000	-32049.383776262563	-30191.88984224332	-1857.493934019244	-30191.88984224332	1743.5715485381359	4.401598353212062	7.766814995999329E-6	0.43628105162032327	7.793841654626039E-6	1.0918955385815281E-11	0.4304930020681302	-1799.0904423006855	299369.80448932847	74325.00417468818	65214.362103250845	25081.742234094832	120.55617632813855	6	30	44	54	37	0.19410889372348214	0.2892108172793458	0.3152885438438942	0.20139174515327946	
5660000	-32042.90844424659	-30208.674643342318	-1834.233800904274	-30208.674643342318	1882.9851002648143	4.367737482045005	9.239966818001623E-6	0.44167598000904734	9.205386988937356E-6	1.6648107196307215E-11	0.4490071604753078	-1778.2153910244385	72124.3202153015	124138.79705052379	47978.90210094083	13256.667620137183	192.62974586836953	3	24	61	45	38	0.19670315939334543	0.2892108172793458	0.31269427817403095	0.20139174515327946	
5670000	-32057.9665460578	-30235.32062220854	-1822.645923849262	-30235.32062220854	1478.0236532728509	4.052856967570727	1.0258468470304274E-5	0.44955361124688004	1.0364468894233373E-5	2.0770745441733062E-11	0.44062328826286257	-1767.4116155142551	94946.78934119576	37073.826688244604	47459.28531412737	17790.27972781213	201.067556004438	19	32	39	45	36	0.19670315939334543	0.2892108172793458	0.3164704649402807	0.1976155583870297	
5680000	-31948.638965018934	-30185.390536061495	-1763.2484289574393	-30185.390536061495	966.0233839186579	4.146173784939367	1.466704078832435E-5	0.47699657509349047	1.4887295615202574E-5	4.683129975250808E-11	0.45842981010865036	-1707.6726467975798	33976.28729243041	121363.48005939272	23702.869029873746	11539.155909688385	147.87598889600525	6	16	66	47	36	0.19670315939334543	0.2926154183278217	0.3119301834708863	0.1987512388079482	
5690000	-32007.043638831037	-30202.342767902588	-1804.7008709284507	-30202.342767902588	1093.3263729216865	3.840514833481984	1.2793203640909141E-5	0.46794277186986877	1.3306264787623132E-5	3.90102979983166E-11	0.4767256694672187	-1751.1592702452756	68338.02478013241	58609.433587955544	24430.814466754277	10750.900810642584	182.25399833633287	22	30	39	48	32	0.19670315939334543	0.296606423970548	0.30793917782816	0.1987512388079482	
5700000	-32012.798643497354	-30182.96233090229	-1829.8363125950623	-30182.96233090229	1352.0037317327678	3.840514833481984	1.0293155666954563E-5	0.5003680042445335	1.0815117746953046E-5	2.9588110946165295E-11	0.5069781786008444	-1776.061429857944	122951.24357440876	36712.70794956111	10453.470982538931	12754.614671058294	212.90154681736553	29	58	12	38	34	0.19670315939334543	0.296606423970548	0.3123102006193098	0.1943802160167984	
5710000	-32028.497019183927	-30208.392263609465	-1820.1047555744613	-30208.392263609465	1324.6518659651983	3.93646427364412	1.0958871627564688E-5	0.4390407114529444	1.1057419076036835E-5	2.5418719527101567E-11	0.4553215187527834	-1766.762995334873	72698.9514021792	46250.0971894921	13617.959656886633	14461.000725412996	215.7053521525803	48	33	9	47	34	0.19670315939334543	0.296606423970548	0.30789733335149455	0.19879308328461365	
5720000	-31896.61754798342	-30200.652717106645	-1695.9648308767757	-30200.652717106645	664.9294753579952	3.93646427364412	2.1756093756494135E-5	0.44124169206516267	2.2641515118744452E-5	1.0109508630008845E-10	0.4402089556127396	-1646.8081000273628	28623.426205030104	18753.484844459188	11672.170807323126	5252.301739525	108.4580216064325	44	43	3	45	36	0.19670315939334543	0.3013595348488668	0.30789733335149455	0.19403997240629486	
5730000	-31843.74964729713	-30203.07888123338	-1640.6707660637483	-30203.07888123338	492.97180284220406	4.199289671507765	2.8314203601093423E-5	0.3794221229940413	2.952378186381764E-5	1.2752596202927496E-10	0.3832114836098058	-1589.1967949984266	19449.098321587124	11332.89321864818	42742.52425942143	4016.980334744434	56.173143477629054	48	35	3	50	35	0.19092787460565377	0.301639600572632	0.313392552415421	0.19403997240629486	
5740000	-31790.102229312113	-30195.985514636544	-1594.1167146755672	-30195.985514636544	408.2852509395198	4.090385032375596	3.4327030160220775E-5	0.3817704230238465	3.484794917322332E-5	1.7013156275663647E-10	0.3776818888816162	-1545.2939150464251	20998.739350574633	18711.04042494544	1656.90325278281	5255.756475827767	55.14835103657124	23	65	25	22	36	0.19092787460565377	0.301639600572632	0.313392552415421	0.19403997240629486	
5750000	-31773.61311273168	-30213.689941874632	-1559.9231708570467	-30213.689941874632	426.5150306866148	4.115721291098218	3.9872932186668345E-5	0.4294489817673871	4.0535999389144436E-5	2.973931067098061E-10	0.4287048840675085	-1512.1640736248216	20804.550755882618	13785.985464402482	1137.0407859618292	3659.7050366886174	37.93857771451846	20	66	24	25	36	0.19092787460565377	0.2977292769163663	0.313392552415421	0.19795029606256057	
5760000	-31723.098286049884	-30207.222840678594	-1515.87544537129	-30207.222840678594	302.0048653815397	4.115721291098218	5.308598394113283E-5	0.4597649467949069	5.159451589934369E-5	5.970137469609826E-10	0.46049555087216626	-1470.4986797128101	10462.477096193927	8046.242926929392	1204.6608872824836	3101.4100773686914	26.874016936590195	15	74	21	25	36	0.19092787460565377	0.2977292769163663	0.30711502944668334	0.20422781903129825	
5770000	-31705.481565576152	-30187.258570659855	-1518.2229949162981	-30187.258570659855	372.61386260248804	3.8669407867951184	5.0262261901982856E-5	0.47905987809052025	4.9190949527196895E-5	5.903766804237462E-10	0.4854305731310143	-1472.1453905758829	19406.451006894727	10408.624327324851	1233.079131720614	2680.5964825722735	31.433487337369172	21	70	17	27	36	0.20601621747578153	0.2977292769163663	0.30711502944668334	0.1891394761611705	
5780000	-31751.741240391988	-30193.750518639343	-1557.9907217526463	-30193.750518639343	388.8029623620361	3.9942409981504032	3.8003642766593906E-5	0.4671749024140937	3.6214266564136584E-5	3.3883473618578446E-10	0.492737039215145	-1510.215618494328	21242.514775802752	12469.059369704706	1471.1659196485728	4187.656746292131	21.290565789383603	38	53	20	24	36	0.19424546848597185	0.3025483879896034	0.30711502944668334	0.19609111407774313	
5790000	-31812.05311348827	-30203.15851785236	-1608.8945956359082	-30203.15851785236	563.8750547297046	3.9942409981504032	2.7300347462937836E-5	0.4482043475339088	2.626692421215991E-5	1.6577233397425385E-10	0.47874728885449747	-1557.6620610146126	37260.15089222407	18339.90569710431	1227.6036313784111	5939.34258291174	43.31027841629633	32	58	18	27	36	0.19424546848597185	0.301243358474575	0.30711502944668334	0.1973961435927715	
5800000	-31917.389831000088	-30182.31892475383	-1735.0709062462581	-30182.31892475383	1002.8245854662117	4.30640744819176	1.3442056826671935E-5	0.5071017786625258	1.2876621868057456E-5	4.5590832215163355E-11	0.5160044445087446	-1681.213549586686	56674.23022661314	30970.531142104162	3208.7734707735503	12766.885387104552	65.3225042554725	45	45	14	31	36	0.19424546848597185	0.301243358474575	0.31377812938940797	0.19073304365004687	
5810000	-32008.389414403693	-30171.867901545236	-1836.521512858457	-30171.867901545236	1755.025627010543	4.30640744819176	8.55425597494139E-6	0.5246359751242602	8.23850978640584E-6	1.6280322654847732E-11	0.4912685204879755	-1781.9780639437047	146002.70762506622	42017.81246591735	7565.18350532246	12940.339471845895	146.00875608188366	43	47	20	26	35	0.19424546848597185	0.301243358474575	0.31377812938940797	0.19073304365004687	
5820000	-32053.894499584272	-30190.011578441252	-1863.8829211430207	-30190.011578441252	1874.8070348048423	4.400793855148437	8.297114550622416E-6	0.4694971777634455	7.93132460773901E-6	1.4139156475978294E-11	0.46017061991460895	-1809.7986381816145	89647.35702223581	42039.89455519831	7863.661157041874	15555.435204403668	245.975776918606	49	35	16	37	34	0.19424546848597185	0.301243358474575	0.31377812938940797	0.19073304365004687	
5830000	-32006.55345432964	-30187.380092287913	-1819.1733620417301	-30187.380092287913	1397.2806591702379	4.424462086093786	1.169697016497448E-5	0.4842777684946562	1.084992346320214E-5	2.8189535899341127E-11	0.4768766474451732	-1763.729523774847	55520.60059990744	93445.93434101167	51364.56694486532	12079.786831258518	208.374942086926	5	34	51	47	34	0.20174658588348368	0.2901644194999457	0.3173559509665254	0.19073304365004687	
5840000	-32026.311983021165	-30207.82833065507	-1818.4836523660956	-30207.82833065507	1350.2065609265644	4.193097519662828	1.1267551049023083E-5	0.4236487262546942	1.0902379253774197E-5	2.3566899810733256E-11	0.4484171703604454	-1762.6642336765876	230339.7245597433	51122.07112287273	35053.29642555157	12226.033506908998	266.9861841530677	2	48	39	45	37	0.1895682045499794	0.2928324889807645	0.32094159931053223	0.19665770715872546	
5850000	-32099.15858290806	-30203.042903098332	-1896.1156798097284	-30203.042903098332	2118.9442844203973	4.051787751094547	7.633263592742858E-6	0.4349698993442969	7.491229016095489E-6	1.0786534933820711E-11	0.44303949549058835	-1837.75308719132	140567.17962627008	227358.1499340021	63880.000691959955	19820.692994646935	525.2121876031465	24	3	59	48	37	0.1895682045499794	0.30251888453000214	0.31318565751688227	0.19472725340313782	
5860000	-32043.99432702695	-30203.202354380577	-1840.7919726463715	-30203.202354380577	1624.7338363577817	4.051787751094547	1.0177868194800136E-5	0.40138421829569065	9.7120756019102E-6	1.6245274441941448E-11	0.40933752566015597	-1785.8002601056926	95377.97896112577	33641.78803160829	46134.35052026078	17479.21794611447	417.697691881387	30	29	27	48	37	0.1895682045499794	0.30251888453000214	0.31318565751688227	0.19472725340313782	
5870000	-32215.44289596592	-30202.902620753423	-2012.5402752124962	-30202.902620753423	3712.752959030863	4.252381380014012	3.844746310832819E-6	0.4013172091739858	3.6834276061455894E-6	2.07776364706499E-12	0.3954254846064154	-1952.452806129155	252163.8814915432	65082.53221989913	130460.64854644673	43105.27582521687	943.5022887874003	32	23	29	51	36	0.1922382208683927	0.30251888453000214	0.30623480039658196	0.19900809420502485	
5880000	-32179.616572950035	-30197.971317179366	-1981.6452557706698	-30197.971317179366	3290.94260819492	4.252381380014012	5.155272756243762E-6	0.47274725203898954	4.845727156858553E-6	5.7028425362235684E-12	0.47937159523402206	-1924.4990933170504	120198.83345171328	105018.77246806351	26292.384182981277	31281.34126497914	724.2142626505057	34	52	6	43	36	0.18979823695199532	0.30251888453000214	0.3117837780720136	0.1958991004459906	
5890000	-32124.558108302663	-30186.735753188146	-1937.8223551145174	-30186.735753188146	2880.0122090086466	3.9774216333737176	6.239404640583357E-6	0.457368629180691	6.006202376074911E-6	7.829838484612763E-12	0.4630939975599197	-1881.118999829652	159401.59207377632	87437.18157922303	34074.627610165066	23756.11924309194	792.6343856555125	28	60	12	33	38	0.1919353982482211	0.3003817232337764	0.3083151606654635	0.19936771785254068	
5900000	-32366.040219214403	-30211.223560226186	-2154.816658988217	-30211.223560226186	8806.649114737489	4.089333978731321	1.7155179591862659E-6	0.45953630739736	1.7193842843122864E-6	6.339103071513261E-13	0.4649134189861777	-2092.4009533698395	329989.4003389328	203250.96112791076	89094.89542141554	122158.73549621063	1920.0875186914868	37	56	5	34	39	0.20105141364562318	0.29407971139388545	0.3147432911623115	0.19012558379818156	
5910000	-32286.479015998997	-30179.307947666148	-2107.17106833285	-30179.307947666148	6442.438326997778	4.049854717537545	2.288345849661875E-6	0.5087219261788267	2.235265377772551E-6	1.3680670835273556E-12	0.514903728434431	-2045.4641888477074	255701.10745604648	270348.2012975287	89886.07883284273	76078.3036581065	1695.0568934142811	56	24	45	8	38	0.20105141364562318	0.2972726281384871	0.3089517386992381	0.19272421951665333	
5920000	-32243.918535531724	-30202.357248967677	-2041.5612865640458	-30202.357248967677	5293.297253725666	4.049854717537545	3.237137017719287E-6	0.5244256406322881	3.079216568530393E-6	3.3921390982696072E-12	0.577745790050401	-1985.9875343436286	255398.36270823417	96015.05420097342	55762.002792283514	698.3484828785511	912.5900096506487	63	19	52	5	32	0.20105141364562318	0.3107473108879984	0.29578365279671126	0.19241762266966886	
5930000	-32224.052300166943	-30180.986288886008	-2043.0660112809346	-30180.986288886008	5467.552758520193	4.049854717537545	2.9389209850892507E-6	0.5040153523487118	2.780976376038991E-6	2.320005714215175E-12	0.5316073986429881	-1986.3198367902182	332026.30820011656	115875.53770261774	66455.00843650337	447.03172646030066	960.57956162679	56	32	46	19	18	0.20737470778407868	0.30441427048684155	0.29578365279671126	0.19242736893237022	
5940000	-32159.2545223315	-30185.962572226777	-1973.2919501047234	-30185.962572226777	3574.240753970157	4.2752947407034005	4.320125551068282E-6	0.4919122910144619	4.164467846412206E-6	5.1497735484185646E-12	0.5210330975221353	-1919.547888901021	166137.8330867567	95147.11425471467	46147.92038136593	665.5621783786595	350.26754224582106	55	25	53	10	28	0.20737470778407868	0.28640092830856434	0.3137969949749885	0.19242736893237022	
5950000	-32196.5222851379	-30193.793856849592	-2002.7284282883072	-30193.793856849592	4596.233809110376	4.116979047871342	3.6138341292350585E-6	0.4527325241754933	3.484432630790902E-6	2.477452187387688E-12	0.4398187751468163	-1947.9866055236664	230357.0600645369	121236.44267123537	51947.08068025774	563.1646191746504	547.5749608010611	51	36	46	17	21	0.20737470778407868	0.3019037471880615	0.2982941760954913	0.19242736893237022	
5960000	-32109.52426144342	-30226.991578081706	-1882.5326833617162	-30226.991578081706	1905.9490985331247	4.163053248592879	7.526336265283156E-6	0.4716992685861305	7.303534333853421E-6	1.1889529783285396E-11	0.4645143344700994	-1831.1415105688882	132017.42987630452	61861.33622748905	26234.22663833441	296.31736965353923	211.03158035290835	34	46	56	3	32	0.2027891515910387	0.29750801456711706	0.2982941760954913	0.20140865774635464	
5970000	-32036.14746317091	-30195.714054863354	-1840.4334083075548	-30195.714054863354	1563.7396503170767	3.929669013084179	9.937968650093934E-6	0.5129542385101086	9.932790615077473E-6	2.4183156395518106E-11	0.48614353188953224	-1788.125166333237	69030.04893743945	55439.39864453278	17201.354674068243	5042.054468986705	235.7952009833478	35	38	62	2	34	0.20171918969887462	0.29750801456711706	0.2993641379876554	0.20140865774635464	
5980000	-31909.51363580566	-30186.391916340217	-1723.1217194654432	-30186.391916340217	791.2488004772455	4.0226042440617	1.8895552570858053E-5	0.5345610902866399	1.866681931223629E-5	1.1596985741962825E-10	0.5714201622273459	-1674.6974344033245	54929.732040609815	38672.207951192366	9030.954123541462	508.95298422602303	114.74849190609979	7	59	69	4	32	0.20171918969887462	0.29750801456711706	0.2993641379876554	0.20140865774635464	
5990000	-31899.446708413176	-30168.12756857333	-1731.3191398398467	-30168.12756857333	872.3291103401385	4.0306873821099725	1.6106505812206364E-5	0.5317698564161949	1.6217272585809512E-5	7.523764792093668E-11	0.541616529023458	-1682.786978767136	64295.0651782047	33290.1617197251	8131.645538324238	689.7001047942416	85.2454812411055	37	28	70	6	30	0.2034665717083047	0.29750801456711706	0.30853287366277304	0.19049254006180688	
6000000	-31950.295221453027	-30188.65301760368	-1761.642203849349	-30188.65301760368	962.2093667245921	3.9713758673645807	1.530943173484707E-5	0.5332448548310185	1.4576813791669852E-5	6.050581569875882E-11	0.5238985328553103	-1712.569171234017	60827.336510046975	13157.427601412073	9683.693764335356	2133.552241562844	186.1620588866229	63	11	61	3	33	0.19237954216688322	0.3037859379162452	0.30853287366277304	0.1953016462541002	
6010000	-31956.701542765753	-30190.76973025762	-1765.931812508134	-30190.76973025762	1109.9948171185142	4.284709754429703	1.4181206144537979E-5	0.509256582163362	1.3640674560265911E-5	4.88420877217158E-11	0.4983588399933373	-1716.895944650507	71150.1084878521	12162.591237510087	12492.543575629832	1043.104362638896	161.6266136737494	63	26	45	5	32	0.19237954216688322	0.3037859379162452	0.30853287366277304	0.1953016462541002	
6020000	-32046.494084372418	-30202.249297989154	-1844.2447863832629	-30202.249297989154	1490.8302152897172	4.265369500071446	9.656879798251603E-6	0.47703784422743156	9.341196640766505E-6	2.1856312276070088E-11	0.5008562637153554	-1793.7141066053157	87160.68959835307	19351.079974690543	10854.615577285842	3351.6498626897724	210.74678165677207	66	52	17	8	28	0.19935929413745482	0.29428462762046165	0.30853287366277304	0.19782320457931216	
6030000	-31938.209967596293	-30166.206734241456	-1772.0032333548354	-30166.206734241456	1030.388182048787	4.265369500071446	1.4066810164962158E-5	0.5026280606107187	1.3735006186497261E-5	5.634724805985736E-11	0.5378893262317289	-1725.455791452111	48814.26170563641	13474.927042935498	6914.067258767007	354.32146291884334	162.74549988504594	64	52	20	8	27	0.19362068089874657	0.29428462762046165	0.30853287366277304	0.2035618178180204	
6040000	-32033.28941143888	-30207.738164930364	-1825.5512465085174	-30207.738164930364	1350.991456068339	3.8030750413034298	1.0480985613966445E-5	0.4644990422046954	1.0275153984937993E-5	2.470674601230651E-11	0.47282099417289025	-1776.84088569893	85386.38125635282	14225.501489699918	10650.865188126041	836.7981222277579	238.06929779578644	61	51	24	5	30	0.19914279326956383	0.2972426254362176	0.30005276347619986	0.2035618178180204	
6050000	-32039.920494552047	-30180.137667235256	-1859.7828273167904	-30180.137667235256	1739.9213010249837	4.02838805022049	7.6217304978676804E-6	0.4496396102869999	7.359195773259454E-6	1.3114020316027873E-11	0.47656340290303595	-1809.8349179917013	119082.12303514151	28281.829343345	16694.51208555703	238.17814488809634	264.72465434647484	61	42	31	1	36	0.197994878726437	0.2945509875776037	0.30685701777929686	0.20059711591666413	
6060000	-32081.187428881993	-30205.878981306843	-1875.308447575151	-30205.878981306843	2209.646344922758	4.0317575080580275	6.759124279847662E-6	0.5108793757583698	6.701134383891533E-6	1.1175799421115282E-11	0.5024137946150874	-1819.46483497898	114733.5032275799	17779.25965704526	19890.554814524447	34513.16367727052	259.16039707646513	65	48	21	1	36	0.18954006660318415	0.3052548513054427	0.3108398339575799	0.19436524813379494	
6070000	-32067.120166851983	-30199.90304318936	-1867.2171236626234	-30199.90304318936	1979.1310647156624	4.0479238396476624	7.401491092558071E-6	0.5311305588635576	7.594085682172272E-6	1.689108124269645E-11	0.5490755592490799	-1813.9700927990766	122347.50368476124	20806.71857909049	23518.080456841406	6194.849057328607	275.15514534032695	68	55	11	3	34	0.18954006660318415	0.3052548513054427	0.3109560055366965	0.19424907655467832	
6080000	-32040.289739372936	-30168.639773566687	-1871.6499658062485	-30168.639773566687	2257.7576581011203	3.9916345355256833	6.338795001204995E-6	0.5380435423102758	6.456195218329948E-6	1.227420632990488E-11	0.5337247503070319	-1825.1468068611862	160734.59855421574	17189.179814277653	546.5193921883475	292.6815304984479	188.21438928513695	61	71	8	3	28	0.18954006660318415	0.3052548513054427	0.3119841321228664	0.19322094996850842	
6090000	-31882.376023346023	-30191.426453971013	-1690.9495693750096	-30191.426453971013	844.365970352582	4.257013149440786	1.7902516176677223E-5	0.4305471422835634	1.793516911831369E-5	7.100662231812711E-11	0.4611708975457731	-1649.8855170396448	46451.66402460948	7710.851647198859	210.4530754913038	84.8387180135118	90.04528074544591	64	69	14	9	15	0.19838150691299988	0.2995782876519624	0.30314269181305065	0.19889751362198874	
6100000	-31959.97278940336	-30182.447160678144	-1777.5256287252143	-30182.447160678144	1317.19730743746	4.257013149440786	1.0596322613811865E-5	0.5316344007660456	1.0422971920932886E-5	3.694259761081896E-11	0.576253133554004	-1733.0643238979865	58323.932502381795	15672.163314622247	172.08513872220416	314.534492610212	98.21146352389327	61	71	17	8	14	0.19838150691299988	0.2995782876519624	0.30314269181305065	0.19889751362198874	
6110000	-31964.45236157289	-30212.337607857833	-1752.114753715059	-30212.337607857833	1129.6135090138037	3.9886428139276098	1.1698617210239097E-5	0.44354622542572386	1.1567581163996558E-5	2.989576950528659E-11	0.4759580723945652	-1709.231891432809	54473.95054971792	9776.000493195386	91.20787808641042	184.13650819548727	148.9538211141452	60	73	23	8	7	0.19838150691299988	0.29059046976547437	0.3121305096995387	0.19889751362198874	
6120000	-31965.628810912494	-30181.507933206976	-1784.1208777055162	-30181.507933206976	1587.5833067358203	3.9886428139276098	9.63826694819971E-6	0.4310364605870849	9.34687455769008E-6	2.147851982720621E-11	0.4765491900071914	-1739.2658942486053	90929.54983212404	19343.567579707644	387.28288685996256	45.12658588385223	132.60008537768587	60	73	4	16	18	0.19838150691299988	0.30227713167914905	0.300443847785864	0.19889751362198874	
6130000	-32011.955586779284	-30206.1719531498	-1805.783633629487	-30206.1719531498	1583.5992526442944	4.325107016100821	8.263255088309688E-6	0.4723544107784224	8.16330602647876E-6	1.9720843748338396E-11	0.5265227154608949	-1762.1391253860406	91869.00819625217	15707.962220288164	130.30783576426404	146.2676251037952	91.1359304876645	63	70	8	17	13	0.19838150691299988	0.30227713167914905	0.303892340886683	0.19544902052116975	
6140000	-32179.42731190517	-30200.325036139795	-1979.1022757653723	-30200.325036139795	4158.138327850174	4.216981460989507	3.0720659818963078E-6	0.5057757553779217	3.0888151028454536E-6	3.1812453416351725E-12	0.5506444491994862	-1927.2467495945677	244516.72140179574	40713.044738063094	318.8857864147628	79.03858673682221	508.822900631044	64	68	25	6	8	0.19838150691299988	0.30227713167914905	0.303892340886683	0.19544902052116975	
6150000	-32243.555451931534	-30192.498966548093	-2051.0564853834417	-30192.498966548093	5785.823657223604	4.2590450852957655	2.0258194371851888E-6	0.41401247434689753	2.1001967208905393E-6	9.053295139878559E-13	0.4523122653321685	-1998.707651326996	294817.493986631	75851.13935091805	12207.931013137271	551.3771190530272	344.94515928395924	74	58	3	24	12	0.20291027672207423	0.2977476389287725	0.303892340886683	0.19544974346247196	
6160000	-32227.94546685255	-30158.763703777808	-2069.181763074741	-30158.763703777808	6489.280871443682	4.013088730200755	1.995939975545683E-6	0.44066453239438624	2.025225771954991E-6	9.828198672704604E-13	0.48870387419495226	-2014.1119849817032	323111.1944644096	47249.96959736137	63478.70273258222	808.7856398900102	438.96436699257026	68	45	23	10	25	0.19812401424412365	0.3001945253357829	0.3048812329785741	0.19680022744152098	
6170000	-32234.416417397057	-30176.610147102034	-2057.806270295023	-30176.610147102034	6369.492368299667	3.750464516039924	2.394453402041681E-6	0.435340576387371	2.4346097808324257E-6	1.4435188098455136E-12	0.4852952566391617	-2001.4151416385926	321110.29841055203	64147.15742460261	72656.38395031764	3744.0643111128643	466.060842835078	72	48	16	1	34	0.19453897621961108	0.290176575254764	0.31848422108410557	0.19680022744152098	
6180000	-32235.810787771847	-30181.84145689634	-2053.969330875505	-30181.84145689634	5780.24415445822	4.081477995816323	2.2237627166530138E-6	0.48426581423161424	2.2761901812237876E-6	1.5666515165840319E-12	0.5471627042345606	-1998.8210990729463	312904.4895824964	161991.2710434107	54913.10155484798	387.0943503213962	307.74561674503855	59	13	64	28	7	0.20659315076820015	0.290176575254764	0.30643004653551653	0.19680022744152098	
6190000	-32257.47084055413	-30200.166686623495	-2057.3041539306378	-30200.166686623495	6145.357538059818	3.992772080902125	2.416235259628496E-6	0.43849217829789683	2.457175270457221E-6	1.3969441124872549E-12	0.4803583965759434	-2000.7652680378267	291581.949953731	195161.55673588836	62016.764553268615	482.9124367574475	898.0651778905582	68	6	61	16	20	0.20055144009331471	0.2922916501759516	0.31035668228921437	0.19680022744152098	
6200000	-32243.69822893431	-30196.70902293861	-2046.9892059957035	-30196.70902293861	5940.800211089359	3.992772080902125	2.5736065450001306E-6	0.49895673383138234	2.6589988736092898E-6	2.0076143360756397E-12	0.5203743246405769	-1990.643010574924	337535.5253777414	168738.57713328864	59974.92272092981	888.9163666389932	755.5754249094443	59	19	56	3	34	0.1988399349759007	0.2922916501759516	0.3034642868430831	0.2054041280050663	
6210000	-32178.961799163746	-30198.57940989066	-1980.382389273086	-30198.57940989066	3618.207218239783	4.17522896594032	3.715762985320836E-6	0.5253492381027552	3.7728231671531524E-6	3.965724743754147E-12	0.5250105179404785	-1925.2188911736132	212872.42153469182	117526.60785969278	39971.43219297415	2291.6729343793745	415.1127063197324	43	36	55	2	35	0.1988399349759007	0.2991402251826584	0.3034642868430831	0.19855555299835947	
6220000	-31984.970479013544	-30172.526447505174	-1812.4440315083689	-30172.526447505174	1556.6682025310097	4.115033670343588	1.029636344950405E-5	0.4979703040382494	1.0626213657218345E-5	2.7707882515046896E-11	0.501401295398327	-1763.2497358595306	72432.58864972001	39580.180072310155	12722.350043972492	506.1438017810058	135.6586924802076	34	49	52	11	25	0.1974325382957104	0.3024472327502654	0.3015646759556664	0.19855555299835947	
6230000	-31969.737954057528	-30203.643609383944	-1766.0943446735853	-30203.643609383944	1025.2733587739372	4.0506319068749255	1.4983895060086491E-5	0.4770501840871125	1.5059826751837619E-5	5.64636781597791E-11	0.5022748944288667	-1716.6440085683955	52720.470198109746	45648.95983386198	9835.035870317519	1366.2401927211026	86.03721970696355	25	51	59	9	27	0.1974325382957104	0.29225011170097154	0.3047983035770747	0.20551904642624505	
6240000	-31971.870894640902	-30186.87230570226	-1784.998588938642	-30186.87230570226	1125.7415450631718	4.0842314971745015	1.2441205619335692E-5	0.4730657150787707	1.2705457190276522E-5	3.82323655356109E-11	0.4841669575964196	-1734.606339789654	61195.681386743214	40144.735940519	11170.709151348321	2782.931743999526	103.48628713365372	24	56	52	6	33	0.19400686193536587	0.29225011170097154	0.3114531017686439	0.20228992459502043	
6250000	-31831.348225682013	-30211.325727823387	-1620.0224978586264	-30211.325727823387	465.99115506873125	4.111738915125545	2.8928866752740417E-5	0.4734268042230168	3.0317554619385982E-5	2.215251600579576E-10	0.5038072468192184	-1574.1468736308498	29222.45261244387	23505.27491708001	5279.381568887688	466.51472778333726	58.71485603081192	1	60	73	5	32	0.20104268235672534	0.2956695727862033	0.30099782026205263	0.20228992459502043	
6260000	-31814.199610452157	-30186.610153455276	-1627.5894569968802	-30186.610153455276	477.5366904100858	3.8673696954953387	3.3433037258498326E-5	0.4812752002306744	3.241380625448519E-5	2.9804264591898834E-10	0.5312464853389701	-1580.191279462596	25782.006494302295	22145.43817485442	5638.005192179739	2166.0069722801127	54.66738193468489	17	42	75	3	34	0.19861282778400996	0.29153036922660075	0.3075668783943706	0.20228992459502043	
6270000	-31851.34238776302	-30209.58921148824	-1641.7531762747801	-30209.58921148824	605.2577424283388	4.330604170673845	2.8259787412499863E-5	0.459417828384082	2.7324714425257033E-5	1.9229272229153313E-10	0.49715392619332865	-1593.7883666163038	31286.405910184236	27484.746019767885	6208.348789146839	1920.4040708006303	62.87344408126819	6	55	72	2	36	0.20036194880562133	0.30706072070427637	0.28855943015756097	0.2040179003325431	
6280000	-31794.56958737206	-30173.67880777616	-1620.8907795959035	-30173.67880777616	418.5223725788083	4.294670273412861	3.452091425170745E-5	0.5212719634966468	3.347938408091221E-5	3.848537831222974E-10	0.580731685369695	-1572.8762205315652	20664.302178856007	26896.80563918163	7429.048018211962	2047.9846409222926	83.4129470437328	7	54	62	12	36	0.19916609299786353	0.30706072070427637	0.28938632587525626	0.2043868604226056	
6290000	-31726.21581920952	-30173.38906749558	-1552.826751713939	-30173.38906749558	301.68971796932885	4.294670273412861	4.719244803498244E-5	0.5440874322559973	4.549950528747543E-5	8.20782014156639E-10	0.6248483987396803	-1509.0089497442764	22974.493085040336	12979.879573800847	4220.9832119905695	186.7390889997691	29.966170040369267	13	51	72	4	31	0.19601607326196133	0.28859845960710273	0.3078485869724299	0.2075368801585078	
6300000	-31742.354995530735	-30179.821571086086	-1562.5334244446499	-30179.821571086086	358.3128686408484	4.100145276684078	4.240862395966922E-5	0.4650035037167025	4.2765561083899206E-5	5.040228115148102E-10	0.5325808257588365	-1517.8009784576934	53747.667762798126	16245.652405291934	3936.944037257965	135.94740767731835	31.521989069723084	1	61	72	7	30	0.19601607326196133	0.28859845960710273	0.32152564835647823	0.19385981877445943	
6310000	-31757.726148442787	-30199.932297051644	-1557.7938513911417	-30199.932297051644	325.74809921949304	4.064745836760456	4.605227258420047E-5	0.44034511186287634	4.4417554914216816E-5	5.46955224302814E-10	0.5121898456427524	-1512.0724631393687	28715.573174949808	17048.153125824872	5108.129999345401	796.8504694412657	22.216910645661663	17	46	70	5	33	0.194097423362638	0.29051710950642606	0.32152564835647823	0.19385981877445943	
6320000	-31754.00558725062	-30189.18521946713	-1564.8203677834917	-30189.18521946713	316.4226690919998	4.064745836760456	4.0421535200185295E-5	0.45894978335391734	4.053234067022357E-5	4.5426287517250777E-10	0.5331110050835148	-1519.1005764738366	30142.97514121463	10022.264634004016	4302.988979653037	1338.5172218653363	29.463522413552784	24	60	50	3	34	0.19253556777777697	0.3047904387660344	0.312982288251226	0.1896917052049643	
6330000	-31781.700061952983	-30186.57656617716	-1595.1234957758236	-30186.57656617716	403.5418369531234	3.858403151560515	3.492620387604541E-5	0.41144958050905456	3.40348828354893E-5	2.518757959750736E-10	0.4604583103534796	-1550.2618433195253	23745.603392381356	11906.144587999403	6494.774174635798	583.7128099759067	36.42718563806402	26	50	55	6	34	0.20292726454117888	0.2998138691126256	0.3063025332472546	0.1909563330989426	
6340000	-31855.117964125326	-30197.30158811203	-1657.816376013295	-30197.30158811203	544.1593696381537	3.9509653973672716	2.3208934356013098E-5	0.40453448709525647	2.322973727995877E-5	1.2194644713428003E-10	0.46933179652865104	-1609.8870022422527	61272.03453827947	15268.527794150445	8445.277806114176	1365.3561829506398	58.26107345320662	25	61	45	6	34	0.20292726454117888	0.2998138691126256	0.30165677832306836	0.19560208802312884	
6350000	-31869.08391548147	-30224.09301174308	-1644.99090373839	-30224.09301174308	506.2192991065174	4.088707972236368	2.7312660654495525E-5	0.42595588890661346	2.6999006908633842E-5	1.7785332676406436E-10	0.4792195524274561	-1598.4072223045794	40033.46390468034	15222.843203549326	8326.721151205827	708.4505858267934	35.69278470615491	27	49	55	10	30	0.20292726454117888	0.2998138691126256	0.30165677832306836	0.19560208802312884	
6360000	-31815.452631046694	-30199.4511715058	-1616.0014595408943	-30199.4511715058	497.60988218797723	3.9021866183286256	2.844845479671115E-5	0.42052035618392236	2.8059770486900884E-5	2.0770521352172282E-10	0.4983763651092088	-1572.2018593552389	25488.857530143232	16555.0754006813	4825.006455159905	144.1247534620346	49.470759122318576	40	45	48	9	29	0.20292726454117888	0.3026005595966039	0.3014544231519918	0.1930177527102271	
6370000	-31799.39830298656	-30206.581595044245	-1592.816707942313	-30206.581595044245	391.3116877777346	3.9021866183286256	3.561978400942617E-5	0.38041203163042414	3.5688827971525374E-5	2.5061675751744776E-10	0.44458444965068367	-1549.5560720769768	32207.1733032483	12383.577930613434	4105.0523310317585	136.4727630105917	29.426528485442358	38	54	41	9	29	0.20032444951859926	0.3026005595966039	0.3014544231519918	0.1956205677328067	
6380000	-31744.222032986305	-30220.638905006002	-1523.583127980302	-30220.638905006002	273.98543435015324	4.104362797683571	4.903852690023595E-5	0.35105410705704676	5.02342177030416E-5	4.1765245657373306E-10	0.40504617782170316	-1482.4632115955053	16833.925376115705	12655.191382294599	3019.3227344296724	51.074660706733376	22.146706422682474	16	60	57	5	33	0.19626717588982798	0.2974986572938979	0.3033498749231978	0.20288429189307797	
6390000	-31756.862592625235	-30194.42518643402	-1562.437406191217	-30194.42518643402	342.0539191090905	4.104362797683571	4.2161044686745764E-5	0.38115257379546374	4.157641977604614E-5	3.295743688579078E-10	0.42982485874293896	-1519.9432042056878	26097.667910272507	10669.293592208514	3493.5265145294434	98.42713633986523	41.924027463089324	33	42	59	6	31	0.20677855741454598	0.2974986572938979	0.2965764566063502	0.1991463286852076	
6400000	-31754.24828878928	-30192.590020654257	-1561.6582681350226	-30192.590020654257	373.5451262424832	4.130614312417288	3.80212161215322E-5	0.3914950392917543	3.8596561537384165E-5	3.058304736935121E-10	0.4486259067501029	-1519.0879078164462	18622.850198348988	15545.343369756676	4149.643577408098	72.91302378144393	38.37116115698799	46	30	57	13	25	0.18430690929142254	0.30353784858494237	0.3130089134384291	0.1991463286852076	
6410000	-31736.288275703908	-30183.66820037773	-1552.6200753261771	-30183.66820037773	376.27899084245166	4.130614312417288	4.0159539913776996E-5	0.41171122100795815	4.14826782810651E-5	3.4442206610465864E-10	0.45402640747406553	-1510.668659353814	21747.57817065583	9151.633071608321	3143.843340003565	110.75819104189067	25.472174024439763	56	21	58	2	34	0.18518516830651005	0.3026595895698549	0.3130089134384291	0.1991463286852076	
6420000	-31863.750124123613	-30179.718323733465	-1684.0318003901482	-30179.718323733465	774.7752070992923	3.940452822694189	1.9557280913827138E-5	0.413140619583779	2.0182716544812923E-5	8.08687320031448E-11	0.45206855310448274	-1638.9946371293381	35132.24275499343	19863.470378743226	7565.552181009333	99.52055577267723	70.08417095428413	45	33	56	10	27	0.18583930349574518	0.30200545438061976	0.3130089134384291	0.1991463286852076	
6430000	-31817.43467046673	-30173.24940566212	-1644.1852648046083	-30173.24940566212	591.5937831080488	4.066647250443203	2.4436219723378968E-5	0.4497007576504691	2.5765348279142357E-5	1.254378397571921E-10	0.45442123343456947	-1598.6375246487178	43796.08561661091	15688.916319626524	5163.640810389925	342.71132204595176	64.05564026769416	36	42	56	4	33	0.20600721900229463	0.30200545438061976	0.30169102869021935	0.19029629792686792	
6440000	-31906.914625412344	-30199.34673593683	-1707.5678894755138	-30199.34673593683	767.2508925646015	4.079685928815169	1.8189349188747702E-5	0.44451977636621964	1.8795251235474745E-5	7.118798352865083E-11	0.46410951570555836	-1660.790623538745	29576.116681085412	31954.82589723665	9211.272279974331	355.4000454952027	84.01809612541496	39	35	60	4	33	0.20410386615763682	0.28706489552205505	0.31113587745614957	0.1976953608641602	
6450000	-31823.8837031163	-30170.530629826266	-1653.353073290031	-30170.530629826266	556.8826053379662	4.079685928815169	2.406612404332902E-5	0.44529220935541464	2.6828853519926947E-5	1.5021180613713102E-10	0.4743527391920756	-1604.3992869166898	47504.83535248997	15096.754668441925	5057.122236553772	4803.400836600667	60.8967889329709	31	47	35	24	34	0.2019776280710245	0.2945956105539833	0.30464475154290677	0.19878200983208705	
6460000	-31818.664676811943	-30181.66731475392	-1636.9973620580245	-30181.66731475392	540.6567072417951	4.033242236192904	2.6426739635959044E-5	0.45765184487998367	2.75681601219391E-5	1.8042184847199336E-10	0.49325860510666963	-1588.3239543841098	30149.993887873414	18689.73810834507	5857.147880216345	5036.698013637989	63.56553316059968	29	38	14	56	34	0.2019776280710245	0.2945956105539833	0.30464475154290677	0.19878200983208705	
6470000	-31981.80520643693	-30187.234421202123	-1794.570785234806	-30187.234421202123	1282.9754215916823	4.048899993593312	1.1199464625217712E-5	0.44153537493804385	1.1595750196850513E-5	3.2016321553731296E-11	0.4860778949553191	-1740.5432897338396	84838.77915854048	47541.0113473043	14670.658103878934	17327.517731949334	125.03239965092085	33	45	6	53	34	0.19253051403577845	0.29766059896188823	0.31409186557815283	0.19571702142418215	
6480000	-32082.736972537867	-30198.5919208702	-1884.1450516676657	-30198.5919208702	2026.8179772735991	4.048899993593312	6.525230301875396E-6	0.45311245592572685	7.148371927314688E-6	1.1659800438272974E-11	0.489741492969102	-1828.6452484876124	102989.81613331196	60114.70113252383	21413.308748911302	25044.63710663759	223.45307720389812	26	53	33	24	35	0.19974414768253754	0.29766059896188823	0.30687823193139374	0.19571702142418215	
6490000	-32094.5450487921	-30222.64945890979	-1871.8955898823103	-30222.64945890979	1935.8003459482877	4.173101136674099	7.4922618411469545E-6	0.3992080380929925	7.968669592864993E-6	1.1513819024583369E-11	0.43517075728806137	-1814.4204202872666	121889.15146465295	78711.40382488079	92901.34191201381	26629.17471129669	185.72344927282674	32	8	37	59	35	0.1924084973460267	0.3142130206308596	0.2903258102624224	0.203052671760693	
6500000	-32042.2581123281	-30217.280103897778	-1824.9780084303236	-30217.280103897778	1593.3254150157288	4.173101136674099	1.0094097835788155E-5	0.42089600071338995	1.0208956354643459E-5	2.414713161565855E-11	0.47227965359279905	-1769.3519434902723	113525.17902157125	62584.987135909185	49438.22160808517	16338.518916971698	137.7083782835165	10	49	18	58	36	0.1924084973460267	0.3142130206308596	0.29563429862217394	0.19774418340094144	
6510000	-31877.97558054518	-30195.627588659492	-1682.3479918856854	-30195.627588659492	681.0251584944812	4.35889078160814	2.0118306182095763E-5	0.44977308133118216	2.0521004435368284E-5	1.1798340899404576E-10	0.5226025075287951	-1630.4533854433096	31835.578778056522	41658.42723229063	20947.729001953092	8657.947144381445	46.19001638435266	12	35	33	53	38	0.19130685090127628	0.3138510925478642	0.29709787314991976	0.19774418340094144	
6520000	-31968.835116539063	-30209.060632669523	-1759.77448386954	-30209.060632669523	1143.9658417949788	3.9485314801028295	1.3360857914822294E-5	0.41752597540752423	1.4063257953526597E-5	4.304033026032934E-11	0.471711436069429	-1705.8164220582298	92637.19458972261	42672.58480566942	31506.033065360127	12479.126765613855	109.45867588200873	18	36	21	58	38	0.19130685090127628	0.3138510925478642	0.29709787314991976	0.19774418340094144	
6530000	-31962.02364010257	-30203.85115608572	-1758.1724840168495	-30203.85115608572	1065.1692574158628	4.062870801639871	1.4143594222865104E-5	0.4375790531533889	1.5049741350169065E-5	5.297311412268952E-11	0.48975814138370993	-1706.3497495155493	62737.517820388224	31415.74939423407	16107.895047531374	8155.01747078626	171.30064615002965	25	54	20	36	36	0.20704137949888515	0.2986957627479084	0.29709787314991976	0.1971649846032884	
6540000	-31880.43336644405	-30197.12267126784	-1683.3106951762095	-30197.12267126784	789.6532816694045	4.062870801639871	2.152728046879189E-5	0.4797672090459869	2.2899271396737585E-5	1.5167022584454768E-10	0.5343611197437078	-1632.7225278066553	45138.28729756006	18202.266985945036	17658.956865094176	5340.997318631717	69.42007332870656	19	47	15	55	35	0.20779042512054768	0.2979467171262459	0.29709787314991976	0.1971649846032884	
6550000	-31785.4629715193	-30181.70388259908	-1603.7590889202215	-30181.70388259908	463.4967038489384	3.9763471024008603	3.445611026764663E-5	0.4517819067682448	3.742373066604913E-5	3.109485245579181E-10	0.47487530890020496	-1556.103167933969	35589.36831809278	10412.226279147042	4778.043141611012	3798.0217735336814	76.75310202418724	22	66	5	43	35	0.20779042512054768	0.2979467171262459	0.29709787314991976	0.1971649846032884	
6560000	-31781.536831920763	-30196.82186490709	-1584.7149670136719	-30196.82186490709	357.8662708484914	3.9763471024008603	3.915441978839763E-5	0.4630971678867037	4.1747786787913905E-5	4.156240175899419E-10	0.4885115707195773	-1536.9126250956901	27472.504048972965	16150.915378240037	1863.5138716018762	3717.661194550739	57.2008872473914	18	67	13	39	34	0.20779042512054768	0.3044105699878833	0.29063402028828234	0.1971649846032884	
6570000	-31811.495907775763	-30175.746541789744	-1635.7493659860183	-30175.746541789744	477.15110235628697	3.9763471024008603	3.0132319639760585E-5	0.4688935482458628	3.170025639215393E-5	2.435084629679803E-10	0.49495463293369246	-1585.9769852212346	44330.81803253191	11599.203010070507	11034.904014557393	6054.314337878165	53.83786216073667	29	58	1	48	35	0.19196572466199427	0.29981258665604316	0.3043402628181926	0.20388142586377175	
6580000	-31798.873527478052	-30170.68737597394	-1628.1861515041116	-30170.68737597394	445.5614550237763	4.0533782589786025	2.888545551368086E-5	0.5072196159706587	3.101536060464967E-5	2.936236683671611E-10	0.5532170518667654	-1580.7287063608828	28866.56069386206	10506.791936827633	5300.524781512506	3469.580821958662	65.81720644488685	38	60	15	22	36	0.19630592981060307	0.2954723815074343	0.3043402628181926	0.20388142586377175	
6590000	-31785.63236300592	-30179.81832042717	-1605.8140425787478	-30179.81832042717	455.1793217305015	4.071350126977225	2.9722373849023297E-5	0.5030474676813791	3.2545547093261286E-5	3.13020259546797E-10	0.5521937641657577	-1557.2990679930172	26359.86784834837	10947.888706924949	11464.26768782839	4041.7690886654723	40.97001318672909	35	56	11	34	35	0.20009330959075794	0.2954723815074343	0.3115259412924539	0.19290836760935556	
6600000	-31862.901691411527	-30184.840668183835	-1678.0610232276915	-30184.840668183835	728.6141360622421	4.203840339663019	1.9230892708182493E-5	0.47209413535612754	2.1196971581416447E-5	1.0724529686841366E-10	0.5068186640085266	-1626.622604765799	52163.36926868571	20901.238961276096	6208.784667768569	10772.664649710083	71.92074878313048	22	74	27	12	36	0.20009330959075794	0.2954723815074343	0.3037142073382269	0.2007201015635826	
6610000	-31849.88771006342	-30200.93429874916	-1648.9534113142622	-30200.93429874916	553.9293111917734	4.203840339663019	2.5055887108136074E-5	0.4519748291447212	2.705946329741667E-5	1.6799121685231836E-10	0.47334853843871716	-1599.9216837236581	39454.355811117995	14825.195491324628	6940.299906272467	5256.961859870785	64.17307473737823	29	69	29	8	36	0.20009330959075794	0.2954723815074343	0.3037142073382269	0.2007201015635826	
6620000	-31971.015442023512	-30214.86047409434	-1756.1549679291727	-30214.86047409434	1147.347392231197	4.203840339663019	1.2329999546092798E-5	0.47207809551015467	1.3549872805008057E-5	4.667919738112409E-11	0.5180680309369046	-1703.0221746677955	94540.48322647206	25095.95626461417	7955.796208563403	13511.32610516166	87.90573382465556	22	59	13	41	36	0.20009330959075794	0.2954723815074343	0.3037142073382269	0.2007201015635826	
6630000	-31945.899015369123	-30200.590730857828	-1745.3082845112965	-30200.590730857828	997.6568787541094	4.116321222908328	1.4393641551180635E-5	0.44656140871977096	1.6270109113028253E-5	5.735432735541379E-11	0.477575378026903	-1693.7624603911747	51607.75896081696	26237.515041411385	8770.92054939325	10919.217639475737	147.79546499126295	34	44	17	40	36	0.20009330959075794	0.2954723815074343	0.3037142073382269	0.2007201015635826	
6640000	-31927.88704734773	-30184.702696790973	-1743.1843505567545	-30184.702696790973	979.4727501571772	4.25176055551846	1.4698654234809477E-5	0.45494713242466917	1.6204274364581834E-5	6.13321490766065E-11	0.49239450064553875	-1691.3896336514404	63387.701448953834	26777.11965378874	9616.68532777194	10038.78966968222	132.6743570114524	39	34	2	60	36	0.20603564936925295	0.2895300417289393	0.3096464605444625	0.19478784835734705	
6650000	-31920.522760051997	-30168.191744888118	-1752.331015163881	-30168.191744888118	1036.3060484735456	4.25176055551846	1.3099779650572973E-5	0.44577302547918246	1.4286643399357035E-5	4.519833756756138E-11	0.49085254604192524	-1700.1754341480025	57185.183560141246	29225.60201940807	15100.985241176135	11261.796222698025	131.0899037352139	37	41	27	29	37	0.18955381293751417	0.30726196199210243	0.30787501509332343	0.19530920997706178	
6660000	-31893.370259399337	-30195.14008882482	-1698.230170574514	-30195.14008882482	760.4245702389284	3.948810444290863	1.655400250529352E-5	0.40692042417817476	1.827568896157195E-5	6.090010250722335E-11	0.44347938080372046	-1643.6698120556757	89592.94014133571	22614.54143707529	11082.54799452853	27304.480170997147	82.94852084615941	21	64	47	1	38	0.19614340191453258	0.2937668735425144	0.30787501509332343	0.2022147094496314	
6670000	-31954.515275070815	-30201.07418733267	-1753.4410877381465	-30201.07418733267	1096.1567745459245	3.948810444290863	1.3366779161425797E-5	0.40763936689782765	1.4319930284824868E-5	3.6325623315083486E-11	0.42576416116374133	-1703.644475826083	63919.61739982174	31169.53319533658	9829.412404238588	2948.735596822849	117.7976548690892	26	52	54	2	37	0.19614340191453258	0.2937668735425144	0.30787501509332343	0.2022147094496314	
6680000	-31967.119600027265	-30189.891899132075	-1777.2277008951908	-30189.891899132075	1177.872495790701	4.040515247270211	1.170097420484793E-5	0.41821608147761985	1.2812932675830804E-5	3.242843511670057E-11	0.460771785570533	-1725.7192823741298	68781.33529785709	32065.453720534515	11091.138134092926	7737.071788320808	128.39580581551698	32	52	40	9	38	0.19290296923449723	0.3012559435647428	0.3076728878326532	0.19816819936810864	
6690000	-31948.53983905145	-30180.272046389415	-1768.2677926620354	-30180.272046389415	1070.0536215028646	4.075617127107491	1.3243240718658565E-5	0.42841269890837136	1.3968311899815399E-5	3.536676119042959E-11	0.4320487556507786	-1719.696653725422	53370.49736614205	37412.00042066191	11454.088862658647	688.5921560055614	146.76136845075985	33	56	46	3	33	0.19816624133113356	0.3012559435647428	0.2994505250368798	0.2011272900672457	
6700000	-32000.332578829453	-30168.2873994115	-1832.045179417955	-30168.2873994115	1541.0205444870876	3.986926560700216	1.0091001429640879E-5	0.4430274792753953	1.0508676645250926E-5	2.3231267762028056E-11	0.4574351105793766	-1781.3272642541287	109353.02546214603	34478.46478190225	12023.8715127188	2003.6102559728204	201.863762518327	27	56	53	7	28	0.19816624133113356	0.30568647518336806	0.29916888062644775	0.1969784028590525	
6710000	-32060.646940878072	-30185.462708321757	-1875.1842325563148	-30185.462708321757	1692.7681345620945	3.8731777108318046	8.761194911875248E-6	0.465868545672387	9.142158817613001E-6	1.635676657600014E-11	0.46615840451242174	-1821.5126165925703	150416.13535841237	38074.3784384652	15301.03833736228	9535.094096777544	208.43802012947998	28	62	40	14	27	0.19816624133113356	0.30568647518336806	0.29916888062644775	0.1969784028590525	
6720000	-32136.96754003607	-30223.22732862952	-1913.7402114065467	-30223.22732862952	2254.7328549199215	4.302687497424432	6.698116100664934E-6	0.4227787711379634	6.851317887861531E-6	8.054882347442233E-12	0.42912204252117475	-1859.3734621298224	179576.62024807057	72915.36667695187	25479.998555004684	5533.190172993877	429.2899675704143	19	72	44	6	30	0.19816624133113356	0.2857946625632234	0.3190606932465924	0.1969784028590525	
6730000	-32241.701463805104	-30214.330904656137	-2027.3705591489663	-30214.330904656137	4644.1996926335605	4.186639770070957	3.5629684560137956E-6	0.39782439714532497	3.5875809685196473E-6	2.297767111027363E-12	0.42879335506772437	-1970.161170436772	326487.6673572863	106821.87493206617	44797.335045454616	12343.857466419231	680.9885857517213	26	63	37	15	30	0.20264030992481144	0.2857946625632234	0.31458662465291454	0.1969784028590525	
6740000	-32256.03338695356	-30216.05652439265	-2039.9768625609101	-30216.05652439265	4510.617730334641	4.000456398602802	3.1879522227851978E-6	0.4329760074871523	3.285576109390244E-6	1.923321788352072E-12	0.4302171612524858	-1982.5413155747017	251213.139570433	126181.05591664852	46716.13498888304	16458.508113433505	542.710842822143	44	49	43	4	31	0.20264030992481144	0.2885291782280319	0.31085510416841666	0.19797540767874183	
6750000	-32113.695103797607	-30193.738075022145	-1919.9570287754627	-30193.738075022145	2817.4293043354123	4.125430547632544	5.49468897956337E-6	0.4819238122587145	5.624182880176678E-6	6.7100092824542245E-12	0.4700601150717155	-1863.4465450302005	186110.59686216278	67193.16119706379	25248.692840861226	22600.039740032964	292.90980017863575	32	63	32	9	35	0.19980066469728228	0.29136882345556114	0.31085510416841666	0.19797540767874183	
6760000	-32084.391220074696	-30196.629120889025	-1887.76209918567	-30196.629120889025	2017.5694793292312	4.125430547632544	6.936406806808596E-6	0.4508628510935277	6.774277776564767E-6	1.1096141839027769E-11	0.48525220777939776	-1833.0173730186923	123030.58607458136	50812.438017479566	16708.980028810827	17205.711227123724	212.00093803588075	30	80	15	11	35	0.19482172213365412	0.2978894182284468	0.31085510416841666	0.19643375546948433	
6770000	-31848.1095576441	-30211.525875078365	-1636.5836825657339	-30211.525875078365	511.0312094292504	4.125430547632544	2.770924556836744E-5	0.49531828904280867	2.7003572258551535E-5	2.141995879491492E-10	0.5287341549486916	-1589.8711572191787	35678.13129076337	12825.259824697405	5525.180443706671	1386.2744006410103	39.621008105449604	26	79	29	3	34	0.19743737406634584	0.295273766295755	0.31085510416841666	0.19643375546948433	
6780000	-31876.48697269964	-30187.688328935197	-1688.7986437644429	-30187.688328935197	731.3528367794614	4.394030477050796	2.247466469800732E-5	0.4927412036498482	2.1908721653995382E-5	1.1037171590129048E-10	0.5036468664460498	-1639.8595881553706	84934.93588859675	13417.74102159004	5646.678089584657	2125.50296202538	85.06492525841475	24	86	21	8	32	0.19743737406634584	0.295273766295755	0.31085510416841666	0.19643375546948433	
6790000	-31780.67498041736	-30180.558672539188	-1600.116307878173	-30180.558672539188	468.40712183713026	4.254191048399058	3.5216778170511443E-5	0.5131976243226626	3.443216049682181E-5	3.337485934380868E-10	0.5230624117168031	-1556.0776797769913	35897.756741024314	10271.967123905783	3522.0077455888336	187.91751804135572	50.64013977789496	25	83	28	4	31	0.19902263264419687	0.295273766295755	0.30926984559056564	0.19643375546948433	
6800000	-31744.16034338633	-30169.417855410913	-1574.7424879754167	-30169.417855410913	391.37175775033035	4.254191048399058	4.1230786526611795E-5	0.49487426189302924	4.1237715873418756E-5	4.2280197992661937E-10	0.49837477352839665	-1532.7606647492619	25699.438716975597	8412.342153468693	2250.3894664005734	96.4858168492826	29.40056712727467	30	86	21	8	26	0.2003204654445374	0.295273766295755	0.30926984559056564	0.19513592266914379	
6810000	-31805.965777364454	-30193.638653512124	-1612.327123852329	-30193.638653512124	495.60788881172044	3.900768086153272	3.23360218516138E-5	0.4774773120090963	3.177424247378057E-5	2.973250882899651E-10	0.5217881070551548	-1568.6510034445969	34357.65982719549	12548.032933226228	4115.47714884603	97.36700975483105	48.46691585855415	30	80	24	2	35	0.2003204654445374	0.2957526796583636	0.30879093222795706	0.19513592266914379	
6820000	-31825.06007831308	-30191.784171435545	-1633.2759068775358	-30191.784171435545	465.25036677720635	4.234573500518947	3.103347875009316E-5	0.4634706080164698	3.028941417887209E-5	2.224272538260507E-10	0.48902205496259143	-1584.789039337468	26595.467798729933	12453.580470824816	11749.413461510807	3894.422286324722	43.635717838806464	32	69	2	36	32	0.2003204654445374	0.2957526796583636	0.30879093222795706	0.19513592266914379	
6830000	-31788.893148443665	-30170.297448658344	-1618.5956997853202	-30170.297448658344	427.6474264453746	4.234573500518947	3.300330689618612E-5	0.4909200176797843	3.090131796325712E-5	3.132994414289736E-10	0.5414707546212967	-1570.7173166383395	27139.96781211489	12883.707149200589	4390.33493116707	4421.532363951246	34.970155492253944	40	52	42	5	32	0.20407951652116108	0.2957526796583636	0.3062789920524159	0.19388881176806128	
6840000	-31771.65363530022	-30181.686317717387	-1589.9673175828327	-30181.686317717387	394.7140037770586	3.9303100637691455	4.105857604995563E-5	0.47975271212539666	4.0679857158368936E-5	3.96043086691259E-10	0.48443661945203403	-1548.0549339040297	12121.077071697026	8384.15451655152	3772.998092728688	180.04323072999168	36.57734008373445	39	62	36	1	33	0.20216738960053862	0.2889748613985427	0.31779159560577824	0.19106615339514224	
6850000	-31835.621014438497	-30194.51523022216	-1641.1057842163345	-30194.51523022216	539.6268175361045	3.9225735465384117	3.0508875278122787E-5	0.4955043825647388	3.0472689043030944E-5	2.3620442295352087E-10	0.5027626933198701	-1593.8907645932777	31186.981878806175	10855.145936002005	5133.696113445005	2884.7712228615246	81.51308468201967	49	50	31	8	33	0.20437104945348641	0.28956504558477286	0.3062980278787488	0.19976587708299373	
6860000	-31790.879688122204	-30181.620453876512	-1609.2592342456926	-30181.620453876512	430.2517121025928	4.103310784912653	3.2245651493852126E-5	0.4971577759055082	3.294936518421776E-5	2.656426532720914E-10	0.5008084789580936	-1563.1323657458938	21061.336772680857	11711.333475625288	4650.969257028768	2043.4165586806569	43.175821019037485	48	51	31	8	33	0.1842637470852777	0.3096723479529816	0.3062980278787488	0.19976587708299373	
6870000	-31828.240162263668	-30188.755769167317	-1639.48439309635	-30188.755769167317	531.5739892808604	3.712851002225194	2.8063285352836313E-5	0.389099430371705	2.7760452894517257E-5	1.3395394773920713E-10	0.41926675464033264	-1592.6475342771182	25976.97395352411	9047.859318420722	8028.9853593318085	2850.188933503914	33.214290043510644	46	57	28	7	33	0.19782303582600463	0.3096723479529816	0.3062980278787488	0.1862065883422668	
6880000	-31813.835118584153	-30200.87481587432	-1612.9603027098358	-30200.87481587432	429.71839317228233	4.364267074569367	3.4321271744797826E-5	0.4256051682566586	3.294762591599544E-5	2.3136334330709493E-10	0.45177506104424825	-1567.7139729219898	25052.96907857394	7817.370862010732	7037.352620789939	744.145352072729	35.725912071256936	51	38	42	12	28	0.2006197953788932	0.30138239486208973	0.3035012683258603	0.1944965414331587	
6890000	-31821.08793028599	-30212.339395729363	-1608.748534556627	-30212.339395729363	439.07435579317087	4.400711541068564	3.5464988221748795E-5	0.41478960968535883	3.4261153525500306E-5	2.0360021846439994E-10	0.41652871852445844	-1564.5745520296252	24264.37593679142	8791.526402044961	5430.334101291674	394.80018353738285	43.381491521057534	55	40	34	12	30	0.2006197953788932	0.30138239486208973	0.3035012683258603	0.1944965414331587	
6900000	-31735.935124740514	-30197.540773347613	-1538.3943513928998	-30197.540773347613	304.5950002057758	4.049314382669818	5.202006566612744E-5	0.4679988398612741	4.9712296116873326E-5	5.822888525351277E-10	0.46801369300955215	-1496.5111509047142	15516.312475201372	8219.951739655167	3661.4727767082736	127.86773600253147	32.78849631910279	40	57	36	7	31	0.19094235442864743	0.30138239486208973	0.31017915641128885	0.19749609429797588	
6910000	-31696.864295132793	-30165.6819249545	-1531.1823701782928	-30165.6819249545	260.1531140494758	4.049314382669818	5.6122891112062005E-5	0.5194174017082899	5.5218382177388354E-5	6.920508823913202E-10	0.47722223792253704	-1490.7062679322758	9968.19874852565	7818.687129279317	3236.748571910857	51.7538628270161	22.011609796152253	20	88	25	27	11	0.19094235442864743	0.30138239486208973	0.31017915641128885	0.19749609429797588	
6920000	-31706.19978223644	-30173.682336436952	-1532.5174457994856	-30173.682336436952	283.2868671150832	4.049314382669818	5.671317792129468E-5	0.5888875337078252	5.45774502347566E-5	9.81849463038152E-10	0.5612911443076515	-1490.7648836435756	10444.0044921416	9511.17561613977	3274.9228635374902	92.24531044548375	47.445832075313916	12	70	51	15	23	0.19094235442864743	0.29450211945156546	0.31705943182181306	0.19749609429797588	
6930000	-31742.77721781356	-30213.700798929003	-1529.0764188845556	-30213.700798929003	274.8803533442647	4.104531920708448	5.68825208534845E-5	0.5179746746757267	5.673152971433972E-5	7.804045262422898E-10	0.4941843999873418	-1487.4601163339591	7255.8915718324115	10313.498760087698	3488.0680999750366	151.27821933478202	26.580666360350953	8	65	59	14	25	0.2090641895175353	0.2854179747389746	0.30802174144551603	0.19749609429797588	
6940000	-31714.4287367995	-30190.04795426988	-1524.380782529617	-30190.04795426988	277.2571961139325	3.960042488978004	5.9077700271634595E-5	0.5083927057835733	5.8975709582602776E-5	8.100649103952121E-10	0.48211018517424736	-1482.8223128870488	4907.307914616101	11351.07846690898	3567.85849156749	71.77163890248805	54.63320081028491	5	67	60	13	26	0.20164861163278414	0.2981391538769907	0.294102771717383	0.206109462772844	
6950000	-31720.035359764286	-30172.857687415624	-1547.1776723486635	-30172.857687415624	319.16605950570863	4.165568496043874	4.7934882522260097E-5	0.5077705328068434	4.878047961388715E-5	5.301972517871734E-10	0.4754627851971094	-1503.0931605814246	15298.288529338804	8836.585880238128	3101.5981740858006	1038.6195546286244	56.25683552264606	22	68	41	1	39	0.20164861163278414	0.2981391538769907	0.3107558567727428	0.18945637771748422	
6960000	-31743.00546620784	-30182.92925761342	-1560.076208594417	-30182.92925761342	311.0915201303396	4.521160450622615	4.7934252560653224E-5	0.5243780019765132	4.807820036273166E-5	4.788020347546999E-10	0.46339718308845357	-1517.2626458548432	16272.688561837556	8511.08446867389	3301.280154978109	193.6509940304336	85.90691583303396	37	54	40	1	39	0.20312901714316103	0.30811141271123776	0.2993031924281188	0.18945637771748422	
6970000	-31789.523233056232	-30204.381968593934	-1585.1412644622978	-30204.381968593934	377.00222964657763	4.1217515896376185	3.901591305144756E-5	0.5271236252181645	3.90913623644858E-5	4.3746400566407457E-10	0.5395228288311636	-1541.0109278056034	22189.435681514075	8194.663424761757	6393.454953597558	48.14617138730808	88.18854325022966	32	47	52	9	31	0.20312901714316103	0.294876344319819	0.2993031924281188	0.202691446108903	
6980000	-31738.22510582531	-30167.586723159795	-1570.6383826655156	-30167.586723159795	399.261861704573	3.984182576011834	3.886412136637507E-5	0.5241627329139424	3.726390472953193E-5	3.4269694854937933E-10	0.4962781653461015	-1526.4775263275574	26157.772740711258	7625.068481833255	6324.292547983375	199.35836118816488	50.390949128971634	29	66	35	3	38	0.19980170860304028	0.294876344319819	0.30263050096823957	0.202691446108903	
6990000	-31759.60941637035	-30184.091461123266	-1575.5179552470831	-30184.091461123266	394.4108457663028	4.082518610038702	3.603185129008129E-5	0.4912533502042588	3.4653208962477274E-5	3.254743477523393E-10	0.5126040960604894	-1532.3347923270987	30129.362814254677	7267.0897640767425	4659.105889738266	95.66277584631041	39.735265868429366	35	66	29	7	34	0.19500420726758894	0.2986789188292795	0.30263050096823957	0.20368637293489383	
7000000	-31770.31804736215	-30180.052760933246	-1590.2652864289057	-30180.052760933246	392.01145525165987	4.082518610038702	3.681408938110421E-5	0.505285552484447	3.5189527488141475E-5	3.722777799493368E-10	0.5269963811641244	-1546.6038245653824	25958.938201272198	10610.427149411624	4287.37620548517	30.83890588595976	63.574225335882595	30	70	32	1	38	0.19549845457619364	0.2986789188292795	0.30551761421597523	0.20030501237855347	
7010000	-31801.842031499196	-30212.781187941022	-1589.0608435581757	-30212.781187941022	413.0150445942232	4.086451140676023	3.794370619422061E-5	0.4853407547923698	3.761239675020916E-5	3.400753689563835E-10	0.4882817026382693	-1546.643116657927	19324.70128353179	9666.871851459135	3540.530904943117	110.14984775544599	45.32078275065273	34	62	36	18	21	0.1992042379918984	0.29690135385051414	0.3056118709988176	0.1982825371587717	
7020000	-31896.564458684665	-30198.951466716877	-1697.6129919677876	-30198.951466716877	772.7884271198163	4.100836032800995	2.0624621212757952E-5	0.5031893573528603	2.033788066744294E-5	1.1143462980647763E-10	0.5117937388439003	-1651.3320120329627	46295.514815284805	17304.419555279466	7712.3392675810655	161.12972328210125	124.97992547828673	34	54	46	8	29	0.20110666871986896	0.29844661493998337	0.30216417918137783	0.1982825371587717	
7030000	-31844.68516601742	-30213.44738133674	-1631.2377846806796	-30213.44738133674	537.057008728818	4.24644372780127	2.7800949576303224E-5	0.475497238403644	2.6798869187587966E-5	1.6757212056449003E-10	0.4729220388155555	-1586.3293962246714	30929.290070096566	15341.51895682632	4375.05016525462	362.5571186938245	42.22870262632216	30	66	37	3	35	0.1977971923271754	0.30428200190941807	0.2996382686046367	0.1982825371587717	
7040000	-31760.054367890534	-30217.156543903846	-1542.8978239866879	-30217.156543903846	317.1829312530137	4.098514003917445	4.63807129026179E-5	0.4525792836087767	4.5438851510627994E-5	4.85412333450412E-10	0.47552211293343344	-1501.2518477849014	25157.05491769694	9449.778896376045	2843.9011897607143	40.79414582346504	27.25949991755276	25	70	39	7	30	0.1977971923271754	0.2909167960098467	0.30157783234337254	0.20970817931960725	
7050000	-31857.481880221774	-30184.49695739389	-1672.984922827883	-30184.49695739389	662.5575822175686	4.098514003917445	2.0479686079049297E-5	0.4497680545904026	2.1321030527437096E-5	9.18811031881019E-11	0.4558366508286464	-1627.320600559637	53710.16821956284	14704.478591098068	7691.788901864558	58.047549382909864	74.09883069898484	26	69	38	10	28	0.1977971923271754	0.30252496789951827	0.2952843522835971	0.20439348748971115	
7060000	-31833.17665533591	-30206.782487833032	-1626.394167502875	-30206.782487833032	560.4661559311102	4.204261084956377	2.7001073604807566E-5	0.47595434273940335	2.689031464534351E-5	1.7632027648332582E-10	0.487122162018474	-1578.3291969078869	25781.226772924816	18342.124214833682	4843.198410354963	4040.8120684971836	45.48785413142334	41	43	41	8	38	0.1977971923271754	0.30170693439130714	0.29610238579180825	0.20439348748971115	
7070000	-31906.698264204028	-30197.781547248607	-1708.9167169554187	-30197.781547248607	791.1103206367536	4.204261084956377	1.7263432187050193E-5	0.4775492975797241	1.7459420093978535E-5	7.763971719789622E-11	0.5059268824127864	-1657.3272214193378	63154.35466265859	25407.36205156773	6113.610664322599	9235.200539699705	84.40092499266905	35	50	33	15	38	0.19569616951555574	0.30384358117834187	0.3078682399823443	0.19259200932376	
7080000	-31785.794452644135	-30170.49919100516	-1615.2952616389737	-30170.49919100516	449.01604364617555	3.9776576312629204	2.8579698736444656E-5	0.461846771659397	2.9356941579216168E-5	1.7663779473873854E-10	0.4564429198627065	-1566.5794234383184	31659.364230973046	17779.164033667123	5638.509789864715	5199.916499698366	40.854607677076544	29	51	29	24	38	0.1955750313649268	0.2892925144619476	0.3201581650269947	0.1949742891461328	
7090000	-31865.46919181986	-30195.509674414305	-1669.9595174055553	-30195.509674414305	576.7681971736597	4.203544248685632	2.303083574783496E-5	0.5053194071938494	2.3341169428018916E-5	1.4575855282769787E-10	0.5145287889505868	-1618.6373388546897	36184.93988029157	26068.118519726624	3023.267152931292	8534.362418704484	75.51985913823381	41	52	9	32	37	0.1955750313649268	0.29264660726851704	0.3116073692142256	0.20017099215233247	
7100000	-31875.346338423155	-30171.795514850048	-1703.5508235731063	-30171.795514850048	745.5696528191419	4.203544248685632	1.881760808789047E-5	0.4734304527460634	1.9306457532236955E-5	9.25285631257046E-11	0.5133423758421332	-1656.219035147941	45045.80797694761	19945.735859707573	9341.407402160921	631.01217178808	74.84496837171598	35	54	45	1	36	0.20140358924617752	0.29264660726851704	0.2966429247033308	0.2093068787819766	
7110000	-31905.8310491293	-30205.98098577294	-1699.8500633563594	-30205.98098577294	704.2959336506404	4.203544248685632	1.8491719989465457E-5	0.4533237741280655	1.8987343524451133E-5	7.172908267783073E-11	0.45721859207454263	-1648.8220652412626	50687.146599685475	17664.65581020737	6733.42630806827	10388.347122642772	55.73415816087431	30	70	29	6	36	0.21089401296058877	0.2893624028286027	0.3008445135958864	0.19889907061492412	
7120000	-31924.99262049764	-30210.93989870301	-1714.0527217946294	-30210.93989870301	858.5836440612442	4.03091207261843	1.7259182305599445E-5	0.4843401905379059	1.7838515440385226E-5	6.680809521946532E-11	0.4754328275297518	-1660.1452299373298	60702.42251787145	27510.60346270696	8016.197366100238	21287.58281376266	66.49178520482357	28	64	34	6	39	0.191592582286482	0.2893624028286027	0.3142174661022084	0.2048275487827089	
7130000	-31947.094659498776	-30191.026671709744	-1756.0679877890339	-30191.026671709744	1143.7805625458361	4.091348071993508	1.2197409809407495E-5	0.4648052072806884	1.2788411800682852E-5	3.648654000767518E-11	0.474708869168171	-1702.2186634867858	68211.28840158522	34484.60033590055	14633.057412474778	20818.280482008162	108.62037747382776	28	57	40	6	40	0.191592582286482	0.2893624028286027	0.3142174661022084	0.2048275487827089	
7140000	-31967.242704019296	-30195.690148062626	-1771.5525559566688	-30195.690148062626	1209.1666725581738	4.048572262190696	1.2179958146684809E-5	0.4258865298794034	1.2661850874453026E-5	3.631209900611179E-11	0.4705308624495372	-1718.567184386085	61353.324814089196	31353.341250121146	23509.63423221512	14114.356855134954	136.0695203286345	30	80	10	11	40	0.19679809319053151	0.30677178308445285	0.29680808584635826	0.19962203787865937	
7150000	-31968.06004716092	-30207.885955751208	-1760.1740914097124	-30207.885955751208	1109.9972025372574	4.167065700057618	1.3249823515863957E-5	0.36611810176703435	1.322422075690354E-5	3.0423167113261534E-11	0.4131534941324998	-1709.6429279367485	69426.56348874535	19528.363061419284	20578.057799444192	2972.9632135688225	130.3180421090403	34	75	20	3	39	0.19280357330670556	0.2980632019778922	0.3153130033927174	0.1938202213226869	
7160000	-32052.896595679726	-30214.250271322937	-1838.646324356788	-30214.250271322937	1771.5130085208	3.988812315257245	8.534480160008149E-6	0.3766923379254006	8.404706179727187E-6	1.0932023688556436E-11	0.3909866649215175	-1784.4233974325766	97984.29308075702	34636.90661132842	33437.810602121004	15887.084510591858	187.9641297492884	26	55	40	11	39	0.19280357330670556	0.2979173427181724	0.3153130033927174	0.19396608058240672	
7170000	-32115.02374045391	-30195.873358380406	-1919.150382073504	-30195.873358380406	2867.3257111512044	4.215952301158102	5.405676335781476E-6	0.44974090296393077	5.5765758987754296E-6	6.086402278802786E-12	0.4548456444583568	-1861.7555828868967	177010.82631370568	53324.48526167497	42076.77753340701	36355.87685333281	311.5176570490605	28	78	1	25	39	0.19280357330670556	0.3133213061108874	0.2999175240512793	0.19395759653112982	
7180000	-32126.96888804299	-30203.380016731808	-1923.588871311181	-30203.380016731808	2955.3556025960397	4.075634447722405	5.14634837376581E-6	0.4558599844949379	5.279373493731619E-6	5.693658410482295E-12	0.4619332291113274	-1865.679106181135	264260.1539344987	71596.62245332297	30343.04462665403	33544.7724039898	324.92040859178866	28	63	3	37	40	0.19280357330670556	0.3133213061108874	0.2999175240512793	0.19395759653112982	
7190000	-32072.397687877914	-30214.305931914554	-1858.0917559633604	-30214.305931914554	1898.8649341149448	4.075634447722405	7.863510785193392E-6	0.4500502745768382	8.003726437666764E-6	1.3848828281100393E-11	0.4564335540302562	-1802.226173100332	126989.59507786033	63621.37854544998	37074.716959745754	20722.295188215157	192.02122719116653	23	54	30	25	39	0.19280357330670556	0.3107756514464742	0.3024631787156925	0.19395759653112982	
7200000	-31886.384626628536	-30187.66787971156	-1698.7167469169763	-30187.66787971156	796.157521694937	3.91678107885673	2.06188811330082E-5	0.4573377353012905	2.0447343826010532E-5	9.136219170920209E-11	0.46554264769923426	-1647.3764658671435	48412.54977392309	21459.17875147878	11039.316232685784	11244.738539257403	131.40972039153087	20	69	19	23	40	0.1926490105477519	0.3107756514464742	0.3026177414746461	0.19395759653112982	
7210000	-31861.15819216206	-30194.442881232804	-1666.7153109292549	-30194.442881232804	680.6864907411514	3.9546078353011005	2.3605195212516587E-5	0.4672363188075105	2.3359610827987662E-5	1.173838570391812E-10	0.45985415852535744	-1617.0879631919966	23503.233568448908	21741.51013758734	4958.352612286389	8068.881946831026	91.96851414826456	27	53	16	37	38	0.20132133644324277	0.2978407023859869	0.3064648388813058	0.19437312228946652	
7220000	-31948.513307426925	-30193.946578942927	-1754.5667284839985	-30193.946578942927	1020.3218656694481	4.0334302756451335	1.562132790562642E-5	0.4488908800934166	1.5057390011424621E-5	5.2500969944733644E-11	0.4682350044833651	-1701.3763582253202	74060.65080435139	24901.51327851152	16215.216630498859	16936.398277879358	124.17807601341418	22	60	12	39	38	0.20132133644324277	0.2978407023859869	0.3064648388813058	0.19437312228946652	
7230000	-32022.961772230363	-30215.66378238505	-1807.297989845313	-30215.66378238505	1389.9005308368178	4.0334302756451335	1.103617963883616E-5	0.4152194273218494	1.0773222913195073E-5	2.5107801168101872E-11	0.4508829366343226	-1751.367401266428	104057.61996404268	42407.48683318428	61461.955897512446	20031.805987182473	157.79752449459596	31	47	6	50	37	0.19667491925610248	0.29879200825931834	0.3101599501951147	0.19437312228946652	
7240000	-32074.952679813512	-30201.41794032363	-1873.5347394898802	-30201.41794032363	2312.916803294544	4.014316346667197	7.103358130036982E-6	0.4161115071698901	6.92287538225541E-6	9.075122805030646E-12	0.4297565168675697	-1816.7005739226022	96094.0021672762	47144.42815683507	71057.85997537267	33859.21760450472	199.21500452737695	28	35	9	62	37	0.19667491925610248	0.29879200825931834	0.3101599501951147	0.19437312228946652	
7250000	-32130.362790525553	-30204.805589187796	-1925.5572013377562	-30204.805589187796	2747.2157032468645	4.468982162232133	5.379896002542174E-6	0.4427248381687637	5.407126873821515E-6	6.164080915182713E-12	0.4617733781500637	-1866.2928895056493	189082.06639346757	63233.38926967117	114793.33954493738	36437.66250710534	248.11995692597512	26	30	16	64	35	0.19667491925610248	0.29879200825931834	0.3101599501951147	0.19437312228946652	
7260000	-32146.82072643568	-30195.762941162142	-1951.0577852735375	-30195.762941162142	2934.937095947836	4.205073036708961	4.899887581120984E-6	0.4428476038372969	4.992731788686712E-6	6.11233795724769E-12	0.5063362030187573	-1890.2864971078527	253420.8385707224	82448.17236876882	180881.1686443346	37057.912688034085	476.74773651344236	26	38	3	69	35	0.19706511865226747	0.29879200825931834	0.30976975079894975	0.19437312228946652	
7270000	-32221.704181196532	-30205.91019994578	-2015.7939812507504	-30205.91019994578	4584.036678000236	4.363985376417775	3.46321484424478E-6	0.42895941955440675	3.4132079049629215E-6	2.6649014032988755E-12	0.4664052071118784	-1955.4623359857203	313668.4877966343	127291.76648467874	50776.50441563629	66580.76882312447	538.1421095955693	28	41	8	57	37	0.1989799756949441	0.2968771512166417	0.3107364915252414	0.19340638156317486	
7280000	-32156.994426949717	-30173.591653361276	-1983.4027735884413	-30173.591653361276	3684.8050450413357	4.363985376417775	4.10665519152071E-6	0.4621726390816791	3.864731801153563E-6	4.2068468873475364E-12	0.5109775395165835	-1924.4527876501782	263277.78020072554	108239.83210207016	22796.087497718174	40830.299901532635	427.39434032810226	35	38	9	51	38	0.1989799756949441	0.2968771512166417	0.3107364915252414	0.19340638156317486	
7290000	-32202.044822796728	-30185.52971908739	-2016.5151037093387	-30185.52971908739	5053.114575747805	3.914397127885843	3.319362562245586E-6	0.43008473659525054	3.234238492476156E-6	2.496304659889655E-12	0.48056431111594616	-1957.0526029704963	259970.98021754457	148431.12518706374	76351.95010923607	42426.02695346593	519.7748345312854	24	55	26	28	38	0.1989799756949441	0.2968771512166417	0.3107364915252414	0.19340638156317486	
7300000	-32205.139877435966	-30183.83509915658	-2021.304778279388	-30183.83509915658	4728.185336160048	3.8630748859498003	3.5907304520959884E-6	0.48077438857358906	3.367227296900291E-6	3.780630198152597E-12	0.5607273551196372	-1958.9667296395658	289820.21079838375	181828.12230068303	237873.98722675798	73735.50449561857	440.7863314752352	35	21	7	72	36	0.19789337361266646	0.2968771512166417	0.3110895224365587	0.19413995273413523	
7310000	-32159.790225479963	-30189.157644044735	-1970.6325814352267	-30189.157644044735	3587.6396391088597	3.832860152865667	4.61578584857812E-6	0.4508094991329623	4.481135253918198E-6	4.793954996417035E-12	0.4846832358485305	-1910.8789607707197	221013.76742349382	97326.3594282518	125477.88252952146	44492.80563362614	554.724776269859	22	51	1	61	36	0.19238923361604243	0.3112351967813772	0.30223561686844724	0.19413995273413523	
7320000	-32155.669882943166	-30206.8477554048	-1948.822127538367	-30206.8477554048	3086.072433763589	3.995944371823776	4.862782398170101E-6	0.406147621183505	4.770997074188483E-6	4.550717361379816E-12	0.4360273871489821	-1888.2065149854955	246698.23913491212	85201.83832442311	170435.98618811378	46817.2587373752	366.1781295161189	26	27	17	63	38	0.18751185173024276	0.3026052663215632	0.31574292921406083	0.19413995273413523	
7330000	-32126.330295836953	-30196.29248364259	-1930.037812194366	-30196.29248364259	3267.9266280642105	4.094479979079346	5.184314687392902E-6	0.46371672933656355	4.922530803402533E-6	6.295546721199964E-12	0.5050664935753331	-1870.9003188127979	302014.5593670315	84207.94305196217	47441.844147589014	45853.33353888087	268.6694198381327	22	47	30	35	37	0.18751185173024276	0.30464566245108726	0.31370253308453677	0.19413995273413523	
7340000	-31979.984932507898	-30188.958154762222	-1791.0267777456768	-30188.958154762222	1293.9163467385247	4.04822598845471	1.1910323791284854E-5	0.4340646867494765	1.1759158613685434E-5	2.7566045141274357E-11	0.45096851996156834	-1735.634966395911	72080.87091590426	29401.48489681723	57311.92765576378	20588.807118146044	85.61638170943411	10	89	5	30	37	0.19636425293494808	0.28839659796303846	0.31370253308453677	0.2015366160174787	
7350000	-31974.747778787954	-30198.0258971958	-1776.7218815921551	-30198.0258971958	1242.561102865348	3.957596101726859	1.2328019028408992E-5	0.4951156891840662	1.2043185120834616E-5	4.048392758950205E-11	0.5198614439239172	-1722.5032864551092	66761.00069585783	36835.85264715884	22669.96831401977	22017.67810641047	110.81397332207148	28	57	27	22	37	0.19993325749066704	0.2990588243153133	0.31370253308453677	0.1873053851094849	
7360000	-31957.747361244907	-30214.10308347602	-1743.644277768886	-30214.10308347602	1118.8913897947125	4.261950706979613	1.4743802763900827E-5	0.45146905517270114	1.4223315341594919E-5	4.789545408871908E-11	0.48058671229218514	-1689.3919494748466	77865.4123714633	34522.07355695466	34486.58817401623	15843.254163162115	83.77642950810028	17	46	13	58	37	0.20520150759935005	0.2848536355056054	0.3031612213923332	0.20678363550271334	
7370000	-32049.876233593222	-30180.502142876256	-1869.3740907169677	-30180.502142876256	2086.7567717490183	4.168308533735513	7.92154736590982E-6	0.4792471661158707	7.594631394424704E-6	1.5808243740570513E-11	0.5091116421149963	-1812.6077736074963	105893.31677527762	48216.867861101775	57158.97569117304	31654.65934242799	260.36935302186504	14	44	22	54	37	0.18922707575990022	0.30935772813837303	0.3031612213923332	0.1982539747093955	
7380000	-32112.14863357381	-30178.80700459423	-1933.3416289795778	-30178.80700459423	2707.714106778808	4.309118698591782	5.630554736223292E-6	0.5032895896201542	5.316188042393218E-6	8.725270660614256E-12	0.5331698808974887	-1874.2794635202315	189993.04617610463	92060.98410781934	85757.19184439206	40673.93607737688	321.38184522134947	11	27	33	63	37	0.19969930386538692	0.2959158328088204	0.30450961409368527	0.19987524923210936	
7390000	-32206.87348957215	-30194.900853058483	-2011.9726365136648	-30194.900853058483	5190.571394517577	4.309118698591782	3.5145017017800573E-6	0.48921428981971354	3.3848633389628983E-6	3.8676256474213925E-12	0.5527596151629849	-1949.9667379084826	328840.57583013974	89001.87694454672	189794.4056781109	56420.780621193924	364.7461322559566	12	5	50	67	37	0.19248711719150657	0.3031517064630434	0.3044859271133426	0.19987524923210936	
7400000	-32084.45175445274	-30186.97280535908	-1897.4789490936596	-30186.97280535908	2284.7793271476467	4.309118698591782	6.850474409295956E-6	0.507765823614884	6.737624432967798E-6	1.3993056994977613E-11	0.5449154356248612	-1837.635226957239	215606.13248001676	211864.23619474325	76668.1708373142	35840.03773994638	149.38638684103205	3	4	58	70	36	0.19248711719150657	0.29975468983840015	0.30788294373798586	0.19987524923210936	
7410000	-31918.844272427126	-30180.799901101796	-1738.044371325331	-30180.799901101796	971.0258350588132	4.309195879620698	1.567468344624856E-5	0.4657382821445385	1.6040268898510625E-5	5.888686389751035E-11	0.47321766181194236	-1684.3378176346534	57540.03166053916	41429.85468439857	40525.235465760685	10530.641479901711	73.50749839665814	21	15	36	63	36	0.19248711719150657	0.29975468983840015	0.30788294373798586	0.19987524923210936	
7420000	-31896.825528814767	-30200.36957863933	-1696.4559501754359	-30200.36957863933	660.1458573150177	4.19136604340679	2.281055449038044E-5	0.4144302436535077	2.2713007559608336E-5	9.934457268326836E-11	0.4315857145758038	-1642.3124323442992	114393.018934291	38675.3661355291	36059.45876407101	9503.41997432182	53.15373391886763	4	14	53	65	35	0.19248711719150657	0.29975468983840015	0.30788294373798586	0.19987524923210936	
7430000	-32002.53312065736	-30193.536911752777	-1808.9962089045825	-30193.536911752777	1379.590149899063	4.19136604340679	1.1155497206848516E-5	0.4692856201975702	1.1055480899110028E-5	3.467961555701313E-11	0.524503766651351	-1752.8715140333338	75179.96296287549	32934.88392786636	74945.59482912497	17823.51664943724	145.3730242625274	13	5	50	68	35	0.19248711719150657	0.29975468983840015	0.30788294373798586	0.19987524923210936	
7440000	-32051.404625697247	-30205.841676973338	-1845.562948723909	-30205.841676973338	1822.1425727214387	4.19136604340679	7.853090233154139E-6	0.4560686881742605	7.747550710350251E-6	1.4372637669169984E-11	0.4824123520893213	-1787.7918483231012	159205.36224813497	15372.206329691755	54023.379694882504	22141.354820898316	106.32267153763515	20	1	47	68	35	0.19894696270883722	0.29975468983840015	0.30033802671052734	0.20096032074223724	
7450000	-32036.93223229257	-30212.161608609815	-1824.770623682756	-30212.161608609815	1605.6568791397394	3.905536560124459	9.366195325932039E-6	0.428474694903392	9.28689560895596E-6	1.8488189093286515E-11	0.45602390369683116	-1767.826426783714	158884.73750548443	31995.09041116064	70069.54123977652	17264.501284413243	176.36874821692695	16	20	32	68	35	0.19906203296287758	0.29975468983840015	0.301302514145337	0.19988076305338726	
7460000	-31934.52061934667	-30188.205999310005	-1746.3146200366652	-30188.205999310005	1037.0994655124143	3.9533241368356853	1.568509634074724E-5	0.4823960411087394	1.5000126037887086E-5	5.87554984271475E-11	0.5125277222997257	-1691.899225958902	51625.92599563675	12279.413924473823	40227.34511447958	14123.7480139901	72.66415694236122	17	20	36	65	33	0.19906203296287758	0.29975468983840015	0.301302514145337	0.19988076305338726	
7470000	-31888.520513101845	-30188.833254517667	-1699.687258584178	-30188.833254517667	808.7926138215817	3.9533241368356853	2.0437364709634178E-5	0.4667440788866597	2.0157527766311157E-5	1.0161735550941689E-10	0.4855246840406284	-1646.6753949899007	18548.07731837894	38212.02504305249	47584.42741809998	10782.035024635363	51.97693814207161	3	35	35	64	34	0.1975622224465719	0.3029908471666673	0.3045184197215894	0.1949285106651734	
7480000	-31935.908580844924	-30187.25397342715	-1748.6546074177738	-30187.25397342715	957.1045988696648	4.217230650601029	1.5597735809781882E-5	0.4549209719648771	1.503685500297582E-5	5.5445155398856605E-11	0.47758845262569377	-1694.576944055484	48414.98376375919	36660.43195846334	47654.123162349206	14728.457534488989	103.1778065161404	22	27	16	72	34	0.19479004916077708	0.3027690345850213	0.3075124055890302	0.1949285106651734	
7490000	-32049.360295396364	-30171.39315184165	-1877.967143554715	-30171.39315184165	1928.927508981733	4.217230650601029	7.83598601877669E-6	0.4869403562107025	7.495488448127295E-6	1.5824132575269065E-11	0.5002472624946518	-1821.0977732238873	117499.55236421894	93601.81348143399	52008.65866010576	23027.947448894276	223.89573363934198	19	53	4	61	34	0.19894346234173826	0.3027690345850213	0.3075124055890302	0.1907750974842122	
7500000	-32120.42471038096	-30180.132587588298	-1940.2921227926633	-30180.132587588298	2759.2593272418585	4.442784945653287	5.319169658888065E-6	0.46340948080673455	5.160785129424054E-6	6.682914762528206E-12	0.4840720146307122	-1880.925231954303	148509.55429813373	113587.91612216423	167355.8501781974	25024.895305887985	437.7924309535969	12	49	6	70	34	0.1956941027033239	0.30601839422343563	0.30844930297822326	0.18983820009501914	
7510000	-32108.647568028813	-30202.336763514144	-1906.3108045146685	-30202.336763514144	2419.596595397253	3.9014725188912664	6.250322471668145E-6	0.4173152029752821	5.979930750213768E-6	7.501568747853369E-12	0.4514446012467206	-1847.8709166080705	162141.17965043444	104104.8601514616	127333.41303914347	23532.58918364894	209.08685406283703	15	53	1	68	34	0.19607257736731004	0.30216376024080466	0.30586975951262074	0.19589390287926656	
7520000	-32106.480907663878	-30199.896419461358	-1906.5844882025194	-30199.896419461358	2366.4244568665026	3.839774239929186	6.160253038399046E-6	0.396081047383879	5.861033819325149E-6	6.312805442346124E-12	0.4132865796935268	-1849.4972668774296	119560.52439786537	103481.28991740906	67990.57612230931	26685.13690115813	197.37746331928986	11	49	7	70	34	0.19607257736731004	0.30216376024080466	0.30586975951262074	0.19589390287926656	
7530000	-32061.448227818906	-30190.511952865007	-1870.936274953899	-30190.511952865007	2087.7084029016264	3.9366843199096726	8.645974654490248E-6	0.4246119426986929	8.358019691622658E-6	1.3618313943304764E-11	0.4328329450987005	-1814.672991500029	59903.98700517469	95249.56170109175	90645.02277895549	14901.41145054329	225.79170350637906	1	55	8	72	35	0.205159383297028	0.30216376024080466	0.30172166802602984	0.1909551884361395	
7540000	-32156.52465280349	-30180.278890219746	-1976.245762583747	-30180.278890219746	3966.0475407935155	3.9366843199096726	4.323565565014912E-6	0.4287496263348908	4.1961861236906795E-6	3.94136336219963E-12	0.46233948401042096	-1917.7186142992693	208511.2588658644	130704.5184862515	42687.798016516725	40420.85770751244	552.8188524090174	35	36	24	37	39	0.205159383297028	0.30179873777297167	0.30208669049386283	0.1909551884361395	
7550000	-31978.197584210306	-30173.48763944456	-1804.7099447657472	-30173.48763944456	1390.6129566920436	3.9366843199096726	1.0903453966893288E-5	0.41641302533399466	1.0861538008101514E-5	2.295300187252175E-11	0.44237696721163033	-1750.7815409746688	67280.5160914876	57966.13627058177	17935.8274729745	17358.406514122482	172.51286796001418	9	61	12	49	40	0.19962323081506964	0.30179873777297167	0.30762284297582115	0.1909551884361395	
7560000	-32081.402445201944	-30189.973539178198	-1891.4289060237456	-30189.973539178198	2556.22876122216	4.132725843742897	6.246503099198335E-6	0.34801800655444654	6.182130141287237E-6	5.7026764496533524E-12	0.38620470319206623	-1835.023804632419	84587.10158037528	117667.84649400621	40418.29693115375	26895.519351337345	270.08979625645736	8	56	20	47	40	0.20163585767138523	0.30443696743736715	0.2999513026455458	0.19397587224570373	
7570000	-32018.932091126626	-30192.994526420174	-1825.9375647064517	-30192.994526420174	1584.3367856766677	4.132725843742897	1.0202420509998384E-5	0.42127039008841505	9.795668511073479E-6	1.9647246813499677E-11	0.4534075876230836	-1771.6623864333665	79340.26766062125	61903.21745615883	28927.017663509763	14160.540153237884	137.34878863053873	36	24	8	64	39	0.2085211192053068	0.30443696743736715	0.2972857780483959	0.1897561353089321	
7580000	-32052.321872388435	-30175.961017331545	-1876.3608550568915	-30175.961017331545	2165.566985355999	4.132725843742897	7.508143598211224E-6	0.47108162486967675	6.918040251461377E-6	1.3060569936992086E-11	0.5023502662657339	-1817.3479299816422	126907.57683943916	155973.6759409123	106399.4160706221	34604.21308413987	231.88560327278648	43	10	10	69	39	0.19849656830643359	0.300265797227932	0.30145694825783104	0.1997806862078053	
7590000	-32047.479686001785	-30171.952503819895	-1875.5271821818906	-30171.952503819895	2290.4099932025897	4.2877445949585065	7.058660602043826E-6	0.41927198065071236	6.695817414235852E-6	9.943321860342275E-12	0.46211862760715927	-1819.573716963556	105009.1512989283	46844.25404159389	26158.532877832018	34269.47971247889	194.89512431514285	56	1	20	55	39	0.19849656830643359	0.28929089560547416	0.3124318498802889	0.1997806862078053	
7600000	-32024.22134045108	-30192.2642523979	-1831.9570880531785	-30192.2642523979	1702.3588403615322	4.2877445949585065	8.388197150265815E-6	0.4162618642422419	8.060912111864526E-6	1.3318367754556615E-11	0.43972020410594415	-1773.6406741068447	95201.89683694423	241425.82830310156	39304.05234038501	22302.806978980676	155.89432241605175	48	3	11	70	39	0.19797400592358	0.3100905083527925	0.2921547995158241	0.1997806862078053	
7610000	-32064.601515698443	-30175.26680578097	-1889.3347099174723	-30175.26680578097	2434.7935348670676	3.8479265210400175	5.970297506989696E-6	0.5024002089213965	5.8730352716541585E-6	9.772037197773846E-12	0.518169072836111	-1831.0625718191009	112993.14262869219	193272.4317349479	31983.01214045389	30316.70042488363	238.7635481389235	53	3	6	70	39	0.19797400592358	0.28472664226374833	0.3161240631445193	0.20117528866815432	
7620000	-32164.969177316743	-30219.299568605085	-1945.6696087116586	-30219.299568605085	3223.6659971239073	4.285612829247622	4.269539887572584E-6	0.5174682296456031	4.285643576152703E-6	4.9612460872711414E-12	0.518530738193917	-1886.6548106483078	209245.30457494955	85015.57810556276	68992.09922934773	43268.52988856818	231.58845376398153	51	3	20	58	39	0.2010488555730429	0.28472664226374833	0.3107840687796699	0.20344043338354081	
7630000	-32015.849993091157	-30196.189717324807	-1819.6602757663495	-30196.189717324807	1491.848763565626	4.152243545703544	9.596170655745638E-6	0.4043074812275802	9.319419555818491E-6	1.415870813556106E-11	0.40596628519684397	-1765.057485981732	81798.62569894464	44683.46257700823	28622.11596727671	22062.99610163592	135.78724169278814	53	3	17	60	38	0.19022071052161482	0.28472664226374833	0.3196424124743533	0.20541023474028547	
7640000	-31924.53947967307	-30174.97429756371	-1749.5651821093604	-30174.97429756371	1007.0361315098739	3.9924373485916957	1.4690492906355336E-5	0.4353619069580059	1.3888917752166631E-5	4.239207073711044E-11	0.44987922931394664	-1696.7839180561448	65537.9135115121	27525.95259226343	19994.182838294008	13695.42565071543	113.10878358471092	41	27	3	62	38	0.20513079050521113	0.2975864048875954	0.30678264985050624	0.19050015475668916	
7650000	-31923.624868165592	-30181.249539031116	-1742.3753291344776	-30181.249539031116	1023.5866037031672	3.9924373485916957	1.586244254859066E-5	0.4578259447227428	1.4951861277296974E-5	5.0877448158743705E-11	0.4646650983799746	-1689.9069409171973	47853.540438486634	23516.699649927334	26435.58194235723	12044.971464463533	109.49390298118614	60	1	13	59	38	0.20322420621957737	0.2994929891732292	0.30678264985050624	0.19050015475668916	
7660000	-31942.582491259287	-30138.115705292425	-1804.4667859668614	-30138.115705292425	1351.2034675256807	4.316345843042098	1.1154659536276945E-5	0.5046348082594412	1.0494441287953753E-5	3.3547029176280325E-11	0.5225768185307038	-1749.4134381340587	65279.037714933846	26752.943236672367	49291.35834142314	17969.23479591295	158.581512528764	47	3	23	60	38	0.20227916035462606	0.30334911629155303	0.3029265227321824	0.19144520062164047	
7670000	-31981.66404721275	-30176.45069268297	-1805.2133545297795	-30176.45069268297	1488.0227392631398	4.085743813147705	1.0256771757330509E-5	0.41831853063968344	9.525475516039868E-6	1.6367342968400937E-11	0.41097276239098474	-1749.9893124078037	81902.22076594953	33244.29836935118	49186.026257203914	21532.053638306035	130.072581501685	55	15	6	58	37	0.19924707082967438	0.3020957314249103	0.3041799075988251	0.19447729014659215	
7680000	-31901.699954737756	-30186.603374737275	-1715.0965800004815	-30186.603374737275	875.4338044658946	4.229797924307759	1.792911652496263E-5	0.47546451419066443	1.7443052787114346E-5	6.267270915438571E-11	0.45265802134864486	-1663.9276433673206	41315.886572638	16024.494989838122	14685.692183341973	10607.66063101959	104.83795445686997	56	8	13	57	37	0.19924707082967438	0.3020957314249103	0.3041799075988251	0.19447729014659215	
7690000	-32078.773888351672	-30198.567968379186	-1880.2059199724845	-30198.567968379186	1964.0035811109503	4.229797924307759	7.226973690741627E-6	0.4835972725526041	7.05248110658601E-6	1.0226614332997605E-11	0.46010959449038263	-1824.7109850176632	86791.80720441746	47344.84511456902	39142.85199136658	23614.56682292976	220.63732689869684	53	11	30	40	37	0.19924707082967438	0.30412680311108553	0.3021488359126499	0.19447729014659215	
7700000	-32120.343026548362	-30178.976414242283	-1941.3666123060805	-30178.976414242283	2502.6067372608272	3.8976695766626768	5.576620730888229E-6	0.5101730476515056	5.322751954482116E-6	7.602194011764681E-12	0.5194297283037193	-1884.754877099297	132961.19244421754	67681.9785044519	40378.13672808673	26181.818457541143	300.8525589320563	70	8	23	35	35	0.19489923497005945	0.2957487099724517	0.31487476491089866	0.19447729014659215	
7710000	-32099.279511180113	-30187.50744853218	-1911.7720626479354	-30187.50744853218	2489.298926626824	4.009762207280699	6.671276700575902E-6	0.5035690361847163	6.088107838038134E-6	1.0029887785434393E-11	0.5006674146622386	-1854.8186333260571	178916.9152604223	82883.94305099815	20643.20800689927	25922.635631618505	305.9625796965913	35	38	22	40	36	0.19489923497005945	0.2957487099724517	0.31487476491089866	0.19447729014659215	
7720000	-32023.11748862522	-30196.78561794835	-1826.3318706768703	-30196.78561794835	1633.2465931114962	4.133913559692899	9.669700511403674E-6	0.4444914225724692	9.366101559200299E-6	1.6094266001864132E-11	0.43678378333318174	-1770.816875007845	104997.42654485526	48828.82071791728	11264.760590447831	25221.6000209315	219.11937738323022	22	53	24	36	36	0.1864779687360724	0.3062513633698094	0.31487476491089866	0.19239590298322148	
7730000	-32131.999113262602	-30209.54389211986	-1922.455221142743	-30209.54389211986	3084.121139591638	4.158753844698824	4.969108753576637E-6	0.4781733136109195	4.735276777021724E-6	5.335260103303709E-12	0.4709882955149768	-1863.7945433515467	159614.47038157238	126910.07913819015	13467.976108040544	36534.14565050478	138.0980726642244	14	60	12	51	34	0.20161342848819966	0.2820266906445284	0.31487476491089866	0.20148511595637522	
7740000	-31918.71631708762	-30185.266425862832	-1733.449891224786	-30185.266425862832	947.6358854886622	4.248708683221478	1.6268779847204548E-5	0.5576870445704558	1.5539022656678388E-5	6.762432007364772E-11	0.5332587903968714	-1680.7978347313974	60382.64404725338	47074.186662059765	8370.360132610991	9330.248585552363	65.73914205755148	21	51	8	57	34	0.20208808242688872	0.2875022492473274	0.3089245523694106	0.20148511595637522	
7750000	-31903.62701211152	-30191.836968838852	-1711.790043272667	-30191.836968838852	887.9606176087838	4.035286405693891	2.0430861683854125E-5	0.5448462205260118	1.9270704785802554E-5	1.178442516263755E-10	0.5566882474261003	-1661.4020715012043	27634.275514321493	38012.889941668866	5075.001493618411	5833.008398535624	79.12455376971818	4	67	8	59	33	0.20208808242688872	0.2884503697369596	0.31256703502533095	0.1968945128108227	
7760000	-31890.73175160733	-30214.568561648797	-1676.1631899585343	-30214.568561648797	707.5131080138184	3.94431566236886	2.382580320429866E-5	0.4749162700478283	2.3080586898887155E-5	1.0803649898018569E-10	0.4489003146636906	-1621.4443430631327	20299.492165674594	33717.880652079315	1628.6763114091411	11065.572390076708	79.3340615731217	6	66	14	52	33	0.20208808242688872	0.2918587052679544	0.3094601001364228	0.19659311216873607	
7770000	-31974.449631652184	-30171.869900915797	-1802.5797307363882	-30171.869900915797	1274.0159773165378	3.94431566236886	1.1138874790444157E-5	0.5123729242351509	1.091256198668464E-5	3.340953376352964E-11	0.5220468660374327	-1748.3289530535744	100148.08534682146	50792.12159469127	12457.79998874124	15037.113123353558	105.83205518130337	22	43	24	49	33	0.1952092855952829	0.2987375020995602	0.3094601001364228	0.19659311216873607	
7780000	-31877.487078945032	-30212.345998849953	-1665.1410800950803	-30212.345998849953	544.0195952246219	3.9907700426281485	2.462618673711518E-5	0.47645376228214725	2.460334210541419E-5	1.3676320273782324E-10	0.48212542683307963	-1615.7552232871979	24228.112267464578	21183.96099679065	5177.488922547814	7275.160976117281	54.670951472599754	19	56	15	49	32	0.19306178798782253	0.3036888448701168	0.305810603248953	0.19743876389310958	
7790000	-31839.151236867507	-30164.81131646217	-1674.3399204053353	-30164.81131646217	595.4985656443803	3.9907700426281485	2.4227781965249294E-5	0.5235553411410901	2.3729029321462297E-5	1.5556118446668513E-10	0.5275362313427528	-1625.3391788734118	27392.47789940153	24492.200268240005	10680.026739478564	3309.0347610116773	42.009668370165635	27	41	43	30	30	0.1985531656640302	0.29950375744579516	0.3035607861381385	0.19838229075203803	
7800000	-31943.82268933931	-30177.469024150476	-1766.3536651888362	-30177.469024150476	1096.9610675327262	3.9907700426281485	1.4713026158534614E-5	0.5258920976777545	1.4624027658869172E-5	6.206109033466021E-11	0.5319777577527547	-1715.731689784898	28457.800290732095	37725.959532388595	12641.55364163149	5391.10683089933	72.9701925388946	3	69	47	22	30	0.1985531656640302	0.30014860718980657	0.3035607861381385	0.1977374410080266	
7810000	-31913.568929044744	-30207.611055939997	-1705.957873104748	-30207.611055939997	675.8173049192101	4.1346071348040345	2.1825801096921707E-5	0.4710696589445985	2.138807406132328E-5	1.0861896993357682E-10	0.48073699384168406	-1653.3931285072297	177653.0418952767	27683.55705899267	14658.495602682513	4055.342627142198	59.403474447804435	2	63	45	30	31	0.19397062707273954	0.30014860718980657	0.3113725378861332	0.19450822785132257	
7820000	-31988.464781295705	-30196.96082609823	-1791.5039551974737	-30196.96082609823	1211.6232847821277	4.199248946400078	1.2727028600263434E-5	0.5115203983756151	1.231403603869866E-5	3.9578084932262335E-11	0.5167673158540883	-1737.82190894973	76474.98673120726	48730.000005309965	28488.326650801195	9261.445396843854	124.11771010601416	6	62	36	36	31	0.19918439121683235	0.30014860718980657	0.3061587737420404	0.19450822785132257	
7830000	-31911.181821307808	-30178.055572854315	-1733.126248453493	-30178.055572854315	954.7777481573293	4.29539505002773	1.7297136504547616E-5	0.5820650716571242	1.674243741903822E-5	9.520260294933935E-11	0.581966677283217	-1681.9791359627743	23878.14495638429	33043.53748533082	16722.595775108985	6818.764790187233	66.7293009849617	1	67	38	33	32	0.19680486931397703	0.3037867968748038	0.3025205840570432	0.1968877497541779	
7840000	-32068.830308589335	-30177.08643233674	-1891.7438762525962	-30177.08643233674	2093.515344442359	3.968570985880866	7.1376344311581674E-6	0.531297312854514	6.956992050923134E-6	1.4334087338382565E-11	0.5260702275982722	-1836.8470320417946	80632.9378408922	63545.45192883574	38159.77612869753	13290.073409776443	204.74002474342913	28	42	50	18	33	0.19680486931397703	0.3037867968748038	0.3025205840570432	0.1968877497541779	
7850000	-32183.27782427814	-30187.239863379695	-1996.0379608984454	-30187.239863379695	4216.804881041502	4.225538864616165	4.205303822795904E-6	0.5382555745578985	3.98970954799166E-6	4.278247226694632E-12	0.5104648483891281	-1936.6345768786964	254774.76026425842	164079.00696644466	58496.08224145189	32898.04385999591	308.32518463107056	20	52	48	18	33	0.19819687257935595	0.3023947936094249	0.3025205840570432	0.1968877497541779	
7860000	-32150.313920620014	-30169.9213468458	-1980.3925737742134	-30169.9213468458	3388.8784133569293	4.213871099955934	4.3806334274073875E-6	0.5330657542729472	4.159599427597371E-6	4.53863378858562E-12	0.5064604776548267	-1922.9488574262323	155503.61464146824	112520.31760248731	57007.1239916893	18968.312444209983	233.78535750050233	17	58	43	20	33	0.19819687257935595	0.303893172050743	0.3025205840570432	0.1953893713128598	
7870000	-32096.117542175365	-30181.123253354406	-1914.994288820957	-30181.123253354406	2450.067697031028	4.225402651246976	6.233540297466028E-6	0.5031422599663643	6.158119964913128E-6	8.878591831262533E-12	0.4827844398868685	-1858.90734811815	125051.57697593127	97542.2290072315	38478.53952555024	14443.681161329601	208.22401013674735	42	27	49	22	31	0.19819687257935595	0.303893172050743	0.2996513796117162	0.1982585757581868	
7880000	-32118.49702543576	-30168.612047216753	-1949.884978219007	-30168.612047216753	2943.2645856223644	4.21995250271704	4.941810498874566E-6	0.4882485631052142	4.991165173372075E-6	6.441635745387584E-12	0.49996241819918935	-1895.0198755057909	92325.04935377504	37898.52126519532	30313.369934638864	19764.7316246895	230.00423114606056	83	6	42	9	31	0.19661926071486374	0.3032538586074494	0.30186830491950195	0.1982585757581868	
7890000	-31998.254304550614	-30180.0650804065	-1818.1892241441114	-30180.0650804065	1489.7173466265174	4.21995250271704	1.009872805826575E-5	0.5432842996722568	1.0170834265774401E-5	3.1688495158407924E-11	0.5670694644459174	-1765.6675156394017	78836.32130142323	50394.585564146255	11394.250588162768	6536.108250028635	93.49031362324565	48	31	52	7	33	0.19661926071486374	0.3032538586074494	0.30186830491950195	0.1982585757581868	
7900000	-31960.855936111362	-30182.2930582942	-1778.562877817163	-30182.2930582942	1178.5954824612108	4.21995250271704	1.368278598998755E-5	0.5433143458743176	1.3846801592644811E-5	5.091764178490427E-11	0.5344386014215351	-1726.6419455245718	48353.01446451437	30130.906528964882	13233.369875904727	9663.697350195642	107.74967090814364	41	47	48	2	33	0.1969757276727578	0.298462157015159	0.30666000651179237	0.19790210880029274	
7910000	-31882.80542757997	-30173.53274706429	-1709.2726805156785	-30173.53274706429	794.1497597728095	4.21995250271704	1.7662388132083474E-5	0.4888113551703614	1.8281558934678312E-5	6.96570035137298E-11	0.4827596797149695	-1658.341631264417	45865.31884917259	24082.459973751465	7709.400160171625	8688.106822732683	82.78950313953887	36	50	43	9	33	0.18689142313139412	0.298462157015159	0.31674431105315604	0.19790210880029274	
7920000	-31897.718479901894	-30183.30334853446	-1714.4151313674347	-30183.30334853446	742.121596332375	4.21995250271704	1.916812642257773E-5	0.524356726221475	1.9391024379810438E-5	1.0053659458200002E-10	0.5296765249705674	-1667.0001529593303	34652.96073863105	23798.35197968788	7062.375911615915	971.5814969428291	68.08817852078695	48	36	48	8	31	0.20126904930118944	0.298462157015159	0.2966096922505844	0.203659101433069	
7930000	-31849.797526411083	-30191.76027923207	-1658.0372471790142	-30191.76027923207	529.4811928432705	4.21995250271704	2.52810121049427E-5	0.5512527160476819	2.633661858584887E-5	2.087013854127045E-10	0.5517055482403032	-1612.9015931284596	26726.394969571924	15444.906621735729	6139.329005744211	281.53482907007816	35.946684669476305	40	51	46	7	27	0.20336626922985862	0.298462157015159	0.29451247232191524	0.203659101433069	
7940000	-31778.99182616315	-30168.120751505357	-1610.871074657794	-30168.120751505357	469.196238775871	3.932507644274725	2.8597639826170745E-5	0.5317297898863832	3.13312853218889E-5	2.7342096136892173E-10	0.5442305896785548	-1566.4780188037166	28768.01046125535	10867.543722102866	4312.561312130559	331.90258099372994	34.57699048282333	41	50	42	10	28	0.19541300078186127	0.30641542546315637	0.29451247232191524	0.203659101433069	
7950000	-31814.82367370913	-30162.78610820085	-1652.0375655082773	-30162.78610820085	634.4966032100854	3.942471408252482	2.5832439676463975E-5	0.47850401401768633	2.7527099802775506E-5	1.728279823576584E-10	0.48476021925652535	-1607.3030667468977	31090.46752955661	15153.258966677206	5389.693829849293	220.98056751559287	64.96943875653812	33	46	55	13	24	0.20167566495496414	0.29033103462663595	0.30433419898533276	0.203659101433069	
7960000	-31789.16946459553	-30195.914978428154	-1593.254486167375	-30195.914978428154	385.0069007948164	4.17813893454405	3.914789895735802E-5	0.46712317670136316	3.917504757568222E-5	3.2004480618263916E-10	0.4513130566884092	-1550.2203477821686	19809.224427046083	10151.085889369164	3460.8982043369624	245.51229217527558	39.56626879578002	45	43	44	13	26	0.20167566495496414	0.29033103462663595	0.30433419898533276	0.203659101433069	
7970000	-31789.348679363055	-30182.798762353814	-1606.5499170092419	-30182.798762353814	404.4031564002163	3.8712048289186773	3.543222518185325E-5	0.4605215776932327	3.514619574071928E-5	2.906928564172261E-10	0.475618632568646	-1561.8021025417193	23571.01231315594	13172.412063002053	6345.131481027586	384.9508843140313	58.89852743036727	50	39	43	4	35	0.20167566495496414	0.29033103462663595	0.30857526278689457	0.1994180376315072	
7980000	-31818.433936500092	-30179.13221054819	-1639.3017259519033	-30179.13221054819	550.8276524352891	4.376105411595907	2.8865011259141754E-5	0.49945373955136235	2.9102280044693652E-5	2.0926223192579082E-10	0.4920869944315882	-1594.092619708395	33514.02224226602	12094.346163817478	5987.963553768481	84.82480023320338	127.48017308948428	41	60	31	24	15	0.20110282279231648	0.29033103462663595	0.3110114488464711	0.19755469373457832	
7990000	-31883.409785421303	-30196.70495477066	-1686.7048306506429	-30196.70495477066	707.3868489942154	4.1412635820129085	2.0752657684950504E-5	0.48758207805055226	2.135196288518474E-5	1.0329796339280287E-10	0.4767617023035138	-1640.7843326073069	40054.259933193876	18455.589743563876	6201.597248069324	136.84123985276537	148.6420047855902	45	51	36	26	13	0.20110282279231648	0.29033103462663595	0.3110114488464711	0.19755469373457832	
8000000	-31870.720434847317	-30181.478191894814	-1689.2422429525031	-30181.478191894814	688.6232647137998	4.1412635820129085	2.2009292362697652E-5	0.4375668282739433	2.249860540717954E-5	8.435860155861547E-11	0.4166471710026612	-1642.7143738544416	31167.278747029315	15948.57213060706	8796.430900563219	703.6329612404527	148.30176944752603	41	48	42	1	39	0.19538281885237907	0.30958166333801274	0.2978141656468089	0.1972213521628011	
8010000	-31806.08168324965	-30207.327157568383	-1598.7545256812648	-30207.327157568383	447.5905611998477	4.1412635820129085	3.9284023117674576E-5	0.401247655670719	3.9258345805952045E-5	2.508657150786354E-10	0.4083112187349254	-1556.1567073539372	21912.346473962283	8420.249630735025	4392.759426104817	68.76673384761307	68.81057596516774	49	46	37	8	31	0.19538281885237907	0.3038179202591582	0.31852844491465815	0.18227081597380634	
8020000	-31735.89308022913	-30208.266460571158	-1527.6266196579702	-30208.266460571158	263.8194153179066	4.1412635820129085	5.7578344822559595E-5	0.47609077327139226	5.796537557756758E-5	7.51597954126697E-10	0.4718303196948799	-1485.7763646204535	13149.747628552981	6984.419776514552	4726.869749571137	37.92164737317097	53.62785119479992	43	13	75	3	37	0.19538281885237907	0.29124112930540114	0.3096664197987927	0.20370963204342887	
8030000	-31765.01232997675	-30223.260266360106	-1541.7520636166453	-30223.260266360106	291.29031100440017	4.164340993388791	4.901486393118787E-5	0.4468955630034028	5.077389923878409E-5	5.23508608221987E-10	0.4497538020853482	-1496.0655946329155	13276.891226088881	8653.812664422136	4522.273013485824	3284.8857320519414	43.42237243896025	53	17	60	3	38	0.19685767238321766	0.2995798693796711	0.31506058639535445	0.1885018718417586	
8040000	-31700.215632292726	-30179.243572960815	-1520.9720593319123	-30179.243572960815	275.90762836794505	3.908477641625814	5.294189817503817E-5	0.5145504949621031	5.4941721254541614E-5	8.087898511939983E-10	0.5271442240191934	-1477.542827001616	41134.7011918871	10266.223821818474	3589.1222657596804	61.224196952562664	40.34738863245129	3	56	74	2	36	0.19734141636172414	0.29888144047712123	0.30393346902038315	0.19984367414077334	
8050000	-31724.682853266448	-30184.568107431965	-1540.1147458344822	-30184.568107431965	357.08457980448804	3.908477641625814	4.8302009027902814E-5	0.47443022851862754	4.817807547983403E-5	5.891643333948234E-10	0.48595816695590066	-1497.6112079011075	15916.765288168972	7998.08183961485	4250.555930211371	205.63232859935073	36.51861192221191	24	48	60	6	33	0.19949969232032655	0.29888144047712123	0.30393346902038315	0.19768539818217093	
8060000	-31724.57471528952	-30195.032970704746	-1529.5417445847754	-30195.032970704746	312.61803384661323	4.061953827378429	5.180025115475249E-5	0.4440638857795398	5.175725804314168E-5	6.354128075704925E-10	0.474302878610839	-1488.6154608783436	12827.444107378098	7228.563440710681	3564.482844137706	54.08690624549085	38.78763038065036	58	26	48	20	19	0.19505158505989156	0.29888144047712123	0.30838157628081814	0.19768539818217093	
8070000	-31666.16153570581	-30186.286169747193	-1479.8753659586193	-30186.286169747193	220.6997361107716	4.061953827378429	7.087582359695423E-5	0.4195550186396251	6.887428376960637E-5	9.563383065617116E-10	0.4311148104072964	-1439.2907957774528	9194.7569350925	10760.015586773658	3265.9143729655466	61.03027017872939	17.083115500486464	59	19	54	21	18	0.19573112582499294	0.29223878484260635	0.3119432226627219	0.20008686666968062	
8080000	-31629.338294832993	-30191.49052227578	-1437.8477725572134	-30191.49052227578	167.27891032884799	4.100360128784026	9.254611305924064E-5	0.42634542528904107	8.812014060166406E-5	1.5946608896441508E-9	0.4462326062932344	-1399.9989401525977	6833.730138926015	2975.69888541044	2456.959175476898	31.453332162882	17.363262752320587	52	16	63	21	19	0.19573112582499294	0.30362157653281735	0.3005604309725109	0.20008686666968062	
8090000	-31644.326998716395	-30179.466161946264	-1464.8608367701302	-30179.466161946264	201.95263026029846	4.15392931920063	7.564456476515506E-5	0.43581274908105405	7.35805154205162E-5	1.2037080417950828E-9	0.4689303337318505	-1425.444189911737	8926.188624217903	2573.254898032731	2822.9570653341157	108.02423169132454	16.980230620307186	59	17	59	8	28	0.19573112582499294	0.2914903797151504	0.31269162779017784	0.20008686666968062	
8100000	-31691.03750859707	-30204.17146660347	-1486.8660419936002	-30204.17146660347	234.97659346780256	4.186833669141971	6.58062207124244E-5	0.419925161712663	6.466546283090827E-5	8.684181048960455E-10	0.44354377471382717	-1447.006516375859	12395.030214980474	4491.200863689162	2531.026129889531	81.7469868714135	23.57892096136085	56	53	26	14	22	0.19573112582499294	0.2914903797151504	0.31269162779017784	0.20008686666968062	
8110000	-31677.70489622554	-30181.538579734497	-1496.1663164910415	-30181.538579734497	225.33238061500495	3.9693144683463495	6.71476776696431E-5	0.45548890804344444	6.66624122903779E-5	1.0531609878783992E-9	0.4781048852698532	-1457.712037646544	7139.49545987984	3589.0359601323657	2188.545374496483	38.20612896504957	33.683926303635666	61	43	33	12	22	0.19541499980621516	0.2914903797151504	0.31269162779017784	0.2004029926884584	
8120000	-31655.665429523793	-30156.071142851793	-1499.5942866719988	-30156.071142851793	242.83381629796173	3.739934839790911	6.55181737226728E-5	0.5140234178472975	6.425841084147989E-5	1.0987446902992364E-9	0.5096050784905313	-1458.0189350617657	9473.621573571721	5297.361507722032	1620.0575246937103	747.6028732168209	31.333614259367405	66	36	31	3	35	0.20646002574515945	0.2875467652993682	0.3055902162670157	0.2004029926884584	
8130000	-31667.89106441906	-30176.464145834463	-1491.4269185845937	-30176.464145834463	246.9365392206936	4.109307424566847	6.548328030236657E-5	0.5899295025971433	6.42604032053896E-5	1.4824256218020766E-9	0.5960158942953845	-1449.2861011615687	12005.398942054699	2929.5460410637097	3332.91406640023	402.4894793033099	27.94310431121483	63	66	2	4	36	0.194839820407301	0.2981859655087301	0.30956815052961756	0.19740606355435308	
8140000	-31719.193525890398	-30167.859381916755	-1551.3341439736448	-30167.859381916755	362.4571762888759	4.158638230410248	4.330646346007829E-5	0.4846195059805871	4.3319646647323426E-5	4.409755396181534E-10	0.4866363926537298	-1509.154093813476	14028.203751314173	3830.0459342353624	4265.498550952127	250.1772998419062	41.58964432283377	63	43	24	5	36	0.1935404381405714	0.2981859655087301	0.30956815052961756	0.19870544582108268	
8150000	-31759.542174172235	-30193.27748862676	-1566.2646855454732	-30193.27748862676	396.85280249020394	4.313243439768703	4.0177997538618526E-5	0.4757738480061984	3.9659933359784644E-5	3.7255356822125764E-10	0.4897453325397976	-1523.811528022593	17432.17270923007	2883.129070447192	4007.5270710415593	240.14524494353495	49.71207223475344	73	12	45	6	35	0.20079941905665039	0.2909269845926511	0.30956815052961756	0.19870544582108268	
8160000	-31775.332076704653	-30187.097735188116	-1588.234341516536	-30187.097735188116	397.1953380500546	4.313243439768703	3.5745059648393705E-5	0.45832626262080184	3.542904761869768E-5	2.975403009122241E-10	0.4842420408376922	-1543.7364290377755	18989.14317307247	5403.385316703564	6080.186821595414	727.702332780468	55.093411129023856	65	41	25	4	36	0.20079941905665039	0.2909269845926511	0.30956815052961756	0.19870544582108268	
8170000	-31803.254514647066	-30210.219754100086	-1593.0347605469801	-30210.219754100086	464.71979842291574	4.203669994354568	3.241357011349982E-5	0.4370222371458104	3.281174315403028E-5	2.3943543288908754E-10	0.4544810895352103	-1550.804825467003	16755.967812155985	7770.3027025265255	5059.056002889982	96.40402825997167	39.17095364990681	72	41	17	8	33	0.20079941905665039	0.2909269845926511	0.30956815052961756	0.19870544582108268	
8180000	-31793.519676395303	-30165.873076635486	-1627.6465997598154	-30165.873076635486	527.9241619694789	4.288700332175623	2.722429195201936E-5	0.4645748022880198	2.7635337898963454E-5	1.933406684912868E-10	0.48774912867282016	-1578.797620611302	28624.32819693714	5119.320771216497	7756.357430498335	7223.632667330801	74.40951648425381	63	46	19	3	40	0.19221635497245498	0.30701054980075976	0.3089615367608884	0.1918115584658986	
8190000	-31822.686997969973	-30192.75986268203	-1629.927135287944	-30192.75986268203	530.4187867111053	4.288700332175623	2.4766737322174476E-5	0.42874175916446017	2.5485717154344703E-5	1.2759517276265058E-10	0.45354265311994946	-1580.6767262248102	31530.14117307216	7779.016170462584	6535.6148812310485	9145.55863410914	46.89439851650549	63	23	41	4	40	0.19221635497245498	0.30701054980075976	0.30400917137143874	0.19676392385534827	
8200000	-31915.870323137548	-30198.919693455246	-1716.950629682302	-30198.919693455246	929.4694224947601	4.032009850813163	1.4167636254364727E-5	0.4051572934807349	1.456076935104288E-5	4.3939509229859566E-11	0.4550575600108615	-1664.9187937298925	55232.791654183355	23494.123029746028	18028.47203265906	12461.231026495267	57.057812088786335	56	9	45	21	40	0.19432592503308463	0.29505847206145264	0.30400917137143874	0.20660643153402575	
8210000	-31928.11760726363	-30195.31939332318	-1732.7982139404469	-30195.31939332318	903.3433928612635	4.032009850813163	1.5166097691790923E-5	0.4089281277984919	1.5299011128258803E-5	4.328931529930558E-11	0.43168724666581076	-1680.4940325168996	49215.50799315141	28053.23528567889	28746.474006138964	10023.177717769307	78.34193558046601	47	33	20	32	39	0.1911243581383565	0.30043011839406986	0.30400917137143874	0.20443635209613664	
8220000	-31943.211980972945	-30214.305625994744	-1728.9063549782018	-30214.305625994744	921.1361964018449	4.032009850813163	1.449789774895228E-5	0.5324200423397565	1.4276753813667044E-5	7.075277776328315E-11	0.5865585659304773	-1676.7918050094208	55170.69690687	19590.788979568824	9997.211069457346	13408.329735689793	79.76891608934511	57	50	1	25	38	0.1911243581383565	0.31062340803553257	0.3007877468050963	0.19746448702101638	
8230000	-31845.59385879379	-30182.12944975779	-1663.464409035997	-30182.12944975779	722.357748572501	4.06091115211596	2.3240051172494618E-5	0.45930162451406165	2.273920815643295E-5	1.2501652856362767E-10	0.4939842852263397	-1613.2956708878878	41693.87556751974	10721.148319894097	8803.657269024492	9442.877462921902	67.09860438774123	61	37	13	22	38	0.2056194841982875	0.29529829262790963	0.301459987982367	0.19762223519143762	
8240000	-31969.24428622335	-30214.201614407997	-1755.0426718153547	-30214.201614407997	1127.2965910643343	4.11552248691341	1.3420956873633116E-5	0.4923686807146601	1.305058505083217E-5	4.4963102996032674E-11	0.507269377025889	-1702.8089283482807	70369.5059940402	18044.615863356285	18198.789260129586	9431.10608812014	113.06751363633876	51	47	23	12	38	0.2056194841982875	0.29529829262790963	0.301459987982367	0.19762223519143762	
8250000	-32072.575913960183	-30210.5053822666	-1862.0705316935823	-30210.5053822666	1931.4597267640077	4.11552248691341	7.209034668149243E-6	0.4725996893438234	7.173476504489864E-6	1.1815417779103024E-11	0.48021888592069195	-1806.775455775108	116558.52714353183	31730.715559054774	39923.1134442782	17151.728285961184	166.81520143074712	56	58	6	13	38	0.2056194841982875	0.2987401290676739	0.301459987982367	0.19418039875167337	
8260000	-32017.477103041187	-30219.2759918358	-1798.2011112053874	-30219.2759918358	1388.057347234012	4.11552248691341	1.0479142327751672E-5	0.43759072817372974	1.0137273976826995E-5	2.1590807514634635E-11	0.46119790485156165	-1746.9773761757367	81754.41652980335	24593.909462352418	7479.206218936717	7000.874171235303	137.01105805864736	56	65	12	1	37	0.20722836543739123	0.2971312478285702	0.301459987982367	0.19418039875167337	
8270000	-32066.51316709418	-30184.841095773834	-1881.6720713203476	-30184.841095773834	2343.589698444447	4.11552248691341	6.7629259536927015E-6	0.48162032040888864	6.3458741078418295E-6	9.614215371041025E-12	0.49537676231395184	-1827.2768561832581	119067.7616114246	31481.349551969597	32278.337178515845	11119.192612206394	162.97647624842324	58	64	2	10	37	0.20441328022892652	0.2968462719447121	0.301459987982367	0.19728045984399617	
8280000	-32029.67046007069	-30197.848367804967	-1831.8220922657229	-30197.848367804967	1681.8752278296956	3.9783859399670165	9.396843113850114E-6	0.4426086448911748	8.78311575511052E-6	1.6966665931755042E-11	0.4593770810043522	-1779.199860861642	75916.5079900396	28468.545035765837	39773.851460227495	3899.0170432687178	113.58033621196853	62	59	5	9	36	0.20441328022892652	0.2968462719447121	0.301459987982367	0.19728045984399617	
8290000	-32039.60754826378	-30198.773259399706	-1840.8342888640743	-30198.773259399706	1642.3275569889495	3.869220272440363	8.842834202431192E-6	0.44268279595573046	8.75978128584096E-6	1.6768423736827928E-11	0.471600568372694	-1787.6375713114192	109732.10828424306	25695.47586991162	43325.393564782564	2960.9318562605067	220.85535181524008	58	63	4	10	36	0.20441328022892652	0.29801027343872283	0.30029598648835626	0.19728045984399617	
8300000	-31946.065862688913	-30200.410963329774	-1745.6548993591375	-30200.410963329774	984.9596587581996	4.1916521474672725	1.4452017678850554E-5	0.4294418524861518	1.4390420953129524E-5	3.8660960803593406E-11	0.4411113547926984	-1697.4537534671686	54496.80896034912	14358.52981252004	5631.524445054764	2605.5013166528192	124.46959537993226	62	63	9	2	35	0.20683968341196526	0.29709932523703614	0.30029598648835626	0.1957650048626441	
8310000	-32099.556025373364	-30180.91590181728	-1918.640123556084	-30180.91590181728	2520.7518271705294	4.1916521474672725	5.848617738410527E-6	0.43892704110412273	5.65260798640099E-6	7.2604385229582966E-12	0.4644671392081113	-1866.7805990358154	105335.53663725307	54879.452168422984	8016.667872320147	4338.297484262623	258.36912893118944	54	72	1	9	35	0.20255602984133744	0.29709932523703614	0.30384273557577324	0.19650190934585493	
8320000	-32019.736363642278	-30199.824639419985	-1819.911724222294	-30199.824639419985	1352.5326665062407	4.1916521474672725	9.85011359934662E-6	0.43900532234878603	9.214492293405207E-6	2.058845284378514E-11	0.46647562640257784	-1770.3199270196749	72995.09771147011	25523.69546888571	7034.820987163725	2810.3716429057886	109.2194594586892	64	58	14	2	33	0.20255602984133744	0.29389190389514364	0.30705015691766574	0.19650190934585493	
8330000	-31925.84014374384	-30196.8365778881	-1729.0035658557374	-30196.8365778881	751.3554622565962	4.1916521474672725	1.7346832414179137E-5	0.4652939912789126	1.6727257261052035E-5	7.298878730196748E-11	0.5022774354927462	-1680.721073349209	38171.659828552765	13985.358640468025	2794.3268988520967	4181.911680865308	83.59439840697529	66	56	16	2	31	0.19077599572784298	0.3102926507305982	0.30242944419570567	0.19650190934585493	
8340000	-31908.73987494906	-30220.256720589823	-1688.4831543592375	-30220.256720589823	685.581135638553	4.1916521474672725	2.148730519427053E-5	0.44750833646257937	2.0464161698598575E-5	1.0168394152286751E-10	0.4730407849068073	-1639.3488136412677	30492.07515394836	10586.809596090694	24112.50720713577	1333.4883985954673	45.9985024614362	66	55	3	17	30	0.19077599572784298	0.2980446864514993	0.3146774084748046	0.19650190934585493	
8350000	-31867.41000659122	-30187.539550138255	-1679.8704564529671	-30187.539550138255	604.1102055027151	4.1916521474672725	2.4201783950355523E-5	0.4837971435142124	2.1998126263418475E-5	1.3441931174813188E-10	0.5089726303088449	-1637.4902556321058	31114.684297889813	8371.42420091145	1583.1457393964326	142.69037793504518	61.8981763467616	72	54	14	4	27	0.19268596687825887	0.29613471530108343	0.3146774084748046	0.19650190934585493	
8360000	-31923.66017242408	-30202.09790799316	-1721.5622644309171	-30202.09790799316	829.963274335791	4.1196786847327065	1.787941612727298E-5	0.45278682496599526	1.6776968911362275E-5	5.7379065525247207E-11	0.4372750354348946	-1672.1092353891338	41544.37178702344	14133.582343301503	12806.144015107977	4287.661028661285	52.8182108473294	69	33	24	11	34	0.19268596687825887	0.29613471530108343	0.3072642791858388	0.20391503863482072	
8370000	-31875.4960987507	-30192.931526436467	-1682.5645723142316	-30192.931526436467	695.6687046610012	4.303646559078606	2.3418723364715327E-5	0.5321663742010422	2.2337225103371083E-5	1.3109713647635237E-10	0.49642355595368537	-1635.2118057852788	23163.248235482333	9378.918122909945	11541.761169203155	1607.7776470147583	69.95876808544786	66	39	20	12	34	0.19268596687825887	0.29680365238104284	0.31173189179023814	0.198778488950462	
8380000	-31884.262597215955	-30199.275437926313	-1684.987159289641	-30199.275437926313	648.873913074398	4.101805602275459	2.3935239483026356E-5	0.5235550141387719	2.260580511498842E-5	1.2370461653721196E-10	0.4792217798664491	-1636.8589685316958	31130.72875200373	12140.732051521785	11421.019569365253	2113.965571328816	120.22411576871036	61	33	31	14	32	0.20338699289340892	0.29680365238104284	0.3010308657750881	0.198778488950462	
8390000	-31831.50441938937	-30187.92140489653	-1643.583014492841	-30187.92140489653	484.00172025360183	4.044685510083558	3.094160016185518E-5	0.5123648304589911	2.940624155906989E-5	2.1528039443660235E-10	0.48901226738142933	-1598.6570235952274	19571.46364446913	5170.375325110022	7506.614130197014	582.8286209714236	72.07915519040414	70	37	19	17	28	0.1923389838600562	0.3057786766893995	0.3031038505000841	0.198778488950462	
8400000	-31863.498903836065	-30206.734072792613	-1656.764831043454	-30206.734072792613	541.8396243426748	4.253665076864263	2.5730314059578822E-5	0.4510386281803696	2.4969255686647687E-5	1.1328073266227498E-10	0.4213310135786291	-1610.4769170216296	21504.37064153074	7171.30138194756	10203.435452633432	1175.4174650712478	45.971741698080876	65	34	29	11	32	0.19207333256002845	0.30410225915451	0.30504591933500136	0.198778488950462	
8410000	-31818.276922924546	-30193.381422045484	-1624.895500879063	-30193.381422045484	483.1168920773179	4.287719223325497	3.317184747581735E-5	0.5043075723492072	3.19728991028091E-5	2.4671421580072105E-10	0.48720728627922705	-1579.1364060362735	26571.067333508327	7911.354658557916	7484.631886881658	741.750335060614	64.24418905042522	59	34	35	12	31	0.1990226033473732	0.29715298836716525	0.30504591933500136	0.198778488950462	
8420000	-31828.496719458355	-30181.867336519088	-1646.629382939266	-30181.867336519088	531.2805323448321	4.287719223325497	2.7339410594131842E-5	0.4979177915142144	2.678508623545701E-5	1.5818161571954867E-10	0.46337990814653757	-1600.3841334788433	23531.32666481181	15783.908259225851	5103.856573494891	1330.0980050008536	46.15382259331562	60	29	40	9	33	0.19446470464464544	0.30189320677086057	0.30504591933500136	0.19859616924949444	
8430000	-31831.135015208776	-30202.68501118247	-1628.4500040263051	-30202.68501118247	487.16139616434333	4.21894448040064	2.9568252386859288E-5	0.573963854539828	2.790894860849082E-5	2.80461600168112E-10	0.5667821475886357	-1584.1903305317849	24255.947018434155	17074.91369297927	5438.334283394153	98.96923996753901	41.06132872208119	35	52	47	8	29	0.19446470464464544	0.30189320677086057	0.30504591933500136	0.19859616924949444	
8440000	-31712.836009439536	-30189.95314457868	-1522.8828648608533	-30189.95314457868	263.1136051613442	4.050939378907525	5.4532272099775985E-5	0.5608195665782261	5.305728718746184E-5	1.141806820849636E-9	0.5887237751905073	-1482.023803351509	11984.792169874743	8737.900664627094	2470.2854340252984	45.107628090610845	35.020606793631224	41	47	47	13	23	0.19446470464464544	0.30189320677086057	0.30504591933500136	0.19859616924949444	
8450000	-31789.1034100506	-30199.470145448948	-1589.6332646016538	-30199.470145448948	385.85395320875546	4.361150406952055	3.632151060959892E-5	0.5023749021353747	3.579878673126772E-5	3.056563595678721E-10	0.47975781423230074	-1546.8623650169295	20726.958389670686	14181.659615545088	3419.0374000610195	74.12092654490115	35.509749188781875	49	36	50	10	26	0.19141353891574311	0.29618765751821935	0.3138026343165449	0.19859616924949444	
8460000	-31854.16120224183	-30167.38977765602	-1686.7714245858103	-30167.38977765602	725.3412782181865	4.152638850703089	2.4223821053458253E-5	0.5182518501474255	2.2923097498310675E-5	1.534832501850506E-10	0.5300726220726218	-1642.005331876489	28465.10051643171	18256.38220601577	5590.385751382192	94.98407638861717	79.50935683824152	63	21	52	4	31	0.19141353891574311	0.29628614341090354	0.30906045563275397	0.20323986204060118	
8470000	-31819.196784676045	-30215.540455120496	-1603.6563295555482	-30215.540455120496	410.6448863414099	3.963214063173427	3.7226867935323695E-5	0.4927410738983782	3.5441074857425585E-5	2.523988253452994E-10	0.4438057837524685	-1562.319995058148	14818.51972721649	5146.079100041438	4166.504194713651	74.22921802230196	34.01552772952302	89	8	37	26	11	0.1939849567261606	0.29406970771970536	0.3087054735135347	0.20323986204060118	
8480000	-31783.713537221982	-30196.364967052956	-1587.3485701690265	-30196.364967052956	403.60265720729814	3.963214063173427	3.7562476674392236E-5	0.5388575990785555	3.693974953033331E-5	3.503349085398452E-10	0.5066915580749797	-1546.097876339051	12809.307751194363	3838.7737019617657	3137.598127565002	62.32946924657458	80.48851416038451	85	1	48	18	19	0.1939849567261606	0.30005596768401127	0.3027192135492288	0.20323986204060118	
8490000	-31743.3513919953	-30178.441888808637	-1564.9095031866625	-30178.441888808637	354.89904957990535	4.4150190106214895	4.317396315790617E-5	0.5107437216936086	4.151621547328459E-5	3.4957731327480443E-10	0.46606891359438074	-1522.4679269075925	15584.379013380803	2719.2183685927066	4270.962154558514	32.39882787917813	68.86315197957313	81	28	26	24	12	0.19337542233760147	0.310611926763005	0.3027192135492288	0.19329343735016657	
8500000	-31755.96671887322	-30183.083810969456	-1572.8829079037644	-30183.083810969456	405.33469262209985	4.0275671602224055	4.453298316411213E-5	0.520790317166999	4.1987044819583906E-5	4.123670882899874E-10	0.4929362417364742	-1529.3153774233867	18743.9553699554	13666.281008392612	4269.820150526905	43.561657505030354	76.46074987236639	46	37	52	31	5	0.19352219302426216	0.310611926763005	0.3027192135492288	0.19314666666350588	
8510000	-31790.564010147984	-30182.498949664874	-1608.065060483109	-30182.498949664874	478.25813134059246	4.290224698052484	3.8835107551172975E-5	0.5230817854939332	3.725158874855363E-5	4.019093508282156E-10	0.5489462480939563	-1564.1296034706043	26428.662655862132	11705.4104206543	4067.858068327651	130.41104892550425	89.16292967025116	51	39	45	11	25	0.19778485366064674	0.30153051179126245	0.3027192135492288	0.1979654209988638	
8520000	-31857.413491854386	-30198.20331999428	-1659.2101718601034	-30198.20331999428	721.5395142337928	4.195188729696678	2.845705245622918E-5	0.5177867806382702	2.7165274864685644E-5	1.999491101631753E-10	0.5146340320377981	-1612.2483629828876	29762.9843849383	21371.791743709182	4817.442031408721	1299.7056694730331	76.19382130839385	39	54	43	2	33	0.19180222024820176	0.3075131452037074	0.3027192135492288	0.1979654209988638	
8530000	-31746.838316639998	-30182.742508187548	-1564.0958084524505	-30182.742508187548	305.71356286316404	3.8574719399820743	5.15089880544372E-5	0.5431022090768373	4.96358453039513E-5	7.300744810956956E-10	0.5440012692938758	-1520.2033909777556	16235.380887989868	14584.979529860191	2745.7974732567463	485.5832348110992	46.95717169405726	35	57	44	3	32	0.1954901688019139	0.2982709547777034	0.30827345542152074	0.1979654209988638	
8540000	-31779.5300796924	-30219.14331465226	-1560.3867650401387	-30219.14331465226	382.95464634986155	3.8574719399820743	4.169937064703821E-5	0.47259029864304497	4.019399373500164E-5	3.594316907011099E-10	0.47040934234262266	-1517.4902337129752	23324.767909373786	10139.730249299619	2492.135797142269	273.5043883366808	36.24897880888999	36	62	35	2	36	0.1954901688019139	0.2982709547777034	0.30827345542152074	0.1979654209988638	
8550000	-31685.859833517457	-30209.72798457901	-1476.1318489384469	-30209.72798457901	208.4259869571148	4.211206988382	6.58615907153939E-5	0.4418393922615526	6.272383651828056E-5	8.52722718459111E-10	0.458847162569408	-1436.3348906394986	12994.466437581179	5712.161207752659	2220.838773219316	12.32630439811261	24.03149929128465	34	60	41	12	24	0.1953115362894761	0.2947281120775693	0.3086169020787391	0.20134344955421732	
8560000	-31707.225974148005	-30236.827066141923	-1470.3989080060808	-30236.827066141923	223.7063914161555	4.208776092800612	6.636582840615789E-5	0.4570945464604475	6.289956515846428E-5	9.185046666958741E-10	0.4693822690490369	-1429.4443799255505	11227.85773116794	6199.616505912266	2293.7344907753863	5.700231191007457	22.293246659786043	38	41	55	8	29	0.1930804620142047	0.2802995624103754	0.3252765260212044	0.20134344955421732	
8570000	-31687.33058651816	-30218.22591370368	-1469.1046728144788	-30218.22591370368	234.41409095326378	4.208776092800612	6.532204375657465E-5	0.4817886886136305	6.205748345518915E-5	9.571709461323667E-10	0.4984065358073817	-1427.8459743899334	13067.777822438156	7204.907522516933	2615.1325586702214	21.307684167506437	47.40781390093948	36	54	43	30	8	0.1930804620142047	0.2802995624103754	0.3252765260212044	0.20134344955421732	
8580000	-31689.405170063215	-30206.55330651952	-1482.8518635436953	-30206.55330651952	281.7289890635313	4.010467564131361	5.822275185008006E-5	0.47564546092876475	5.65971857211182E-5	8.402308090682319E-10	0.5059115344158818	-1442.8218800399627	18246.521654812354	5439.742266725701	2758.03020558358	15.460913411183256	16.572032917349794	31	58	44	34	4	0.1930804620142047	0.28764483652736184	0.32107381991231554	0.1982008815461197	
8590000	-31662.713474039734	-30207.813994171647	-1454.899479868088	-30207.813994171647	221.6775425901879	4.285896985289192	6.885411464008084E-5	0.4844139623762315	6.711737729797085E-5	1.1534989277024759E-9	0.5055526843090882	-1415.55025304599	13783.885184777693	5239.355970951609	2170.3111310580493	14.12836295762157	17.145158106682736	36	58	38	18	21	0.1915611266378774	0.28916417190368915	0.32107381991231554	0.1982008815461197	
8600000	-31680.73584982352	-30214.9751407453	-1465.7607090782203	-30214.9751407453	221.01706980580246	4.171461303946591	6.902792389089935E-5	0.4579682628006366	6.934217491360145E-5	1.3391403592415953E-9	0.5177558903446792	-1424.5809311809705	16998.161750557156	4017.3968087694707	4323.67332750858	20.631929938190307	29.624357988770416	31	58	44	26	12	0.19910779398635337	0.28916417190368915	0.31354241681685185	0.19818561729310738	
8610000	-31620.762372767862	-30177.653632023987	-1443.1087407438743	-30177.653632023987	185.73234372814574	4.051786537391495	7.801108002076684E-5	0.4988128745032198	7.63620903071457E-5	1.6525952386042931E-9	0.5323732705878431	-1404.6880989106514	8896.082285776409	5120.186246796251	2289.2177315488816	13.275305739106834	13.081605820688315	33	52	48	11	27	0.19910779398635337	0.28916417190368915	0.31354241681685185	0.19818561729310738	
8620000	-31610.35998902633	-30190.0005941106	-1420.3593949157298	-30190.0005941106	172.90649673384266	4.051786537391495	8.628169501421557E-5	0.45451893402553634	8.528016248254941E-5	1.578262058183655E-9	0.4775522978914887	-1381.7778187584665	11814.662080804399	3423.983525219855	2189.032809988245	27.541439459060676	14.9210498512771	31	70	33	10	27	0.19910779398635337	0.2954946960945932	0.3109848745322447	0.19441263538681042	
8630000	-31629.357932009225	-30195.434326964583	-1433.9236050446416	-30195.434326964583	203.36364525602892	4.060706953461785	8.030173193342342E-5	0.4712812045988851	7.77383920407123E-5	1.543438170431933E-9	0.493754155896214	-1394.9735849361991	10530.48788529569	2940.74149995392	1801.0627787405201	8.33662917597236	22.21418016648212	43	65	24	14	25	0.19910779398635337	0.2954946960945932	0.3046870006101505	0.20071050930890458	
8640000	-31677.510166518703	-30197.436297050153	-1480.0738694685479	-30197.436297050153	230.38882256821546	4.09518979421719	6.070759186943537E-5	0.45090912323297333	5.986494098906168E-5	7.844427408245911E-10	0.4617430820980269	-1438.3708786240943	13336.20179776424	6397.747655756198	2717.18128550478	313.4374798153811	21.736035027493756	46	45	40	1	39	0.19910779398635337	0.3083653952672217	0.3005450545349679	0.1919817562114588	
8650000	-31799.138194437262	-30205.45651792062	-1593.6816765166436	-30205.45651792062	477.687854324433	4.09518979421719	3.525025143680119E-5	0.48548352990670407	3.37929636911479E-5	3.0745837395540953E-10	0.5092526838731144	-1549.7566819215626	23349.864368599552	14387.104060526692	6100.541151689305	72.91737715616945	62.22381432373161	35	51	45	25	15	0.19910779398635337	0.30280907280071123	0.3005450545349679	0.19753807867796921	
8660000	-31781.468755925005	-30230.226362090176	-1551.2423938348306	-30230.226362090176	371.2956960839797	4.177274312391593	3.903867910385536E-5	0.4224287668312596	3.7339745513070476E-5	2.68604325414425E-10	0.4270988584538475	-1508.810726319477	25222.310149504054	8657.923493597682	4557.391591827039	27.396600679080265	37.385274632989336	26	61	43	39	2	0.19467008629332763	0.30280907280071123	0.30498276222799364	0.19753807867796921	
8670000	-31760.08871148363	-30216.77761236226	-1543.3110991213703	-30216.77761236226	381.057371768555	4.241751654928233	4.011257214583933E-5	0.42719348534914053	3.833628250051651E-5	2.7972778459231983E-10	0.4361494935493929	-1500.8277583146987	19749.575777733302	8065.057749483512	5508.581300826396	22.39467537528764	38.77416288683062	28	63	39	39	2	0.19467008629332763	0.30280907280071123	0.30897503362135814	0.1935458072846047	
8680000	-31721.995001418298	-30226.384672127155	-1495.610329291143	-30226.384672127155	272.99975802011494	3.891335291891644	5.62670119758892E-5	0.4650776250182563	5.281791356249565E-5	7.400429217460925E-10	0.4926159556984223	-1455.4157166195114	16250.57893328218	7637.595917684922	2568.4789588628614	26.764272792855785	19.289402349246124	31	69	30	23	18	0.19467008629332763	0.3005916156679085	0.3111924907541609	0.1935458072846047	
8690000	-31783.69863668918	-30211.267755688765	-1572.4308810004131	-30211.267755688765	414.34531286217225	4.097041659946655	3.836325549311662E-5	0.45310020657087907	3.547453564003763E-5	3.31659204526294E-10	0.4848179362262457	-1528.6304900965872	27972.81045780847	19400.130137005366	4869.7450634578945	43.95728901104668	44.59555188116935	18	57	55	25	16	0.19467008629332763	0.3000765235060682	0.31170758291600115	0.1935458072846047	
8700000	-31855.994823378027	-30200.750927425404	-1655.2438959526235	-30200.750927425404	639.5866832176504	4.3115168052610615	2.2963142736922468E-5	0.43242787037139396	2.241115909686122E-5	1.1475258138333871E-10	0.4632552242975337	-1609.7732148726575	45161.906485117244	20434.250213446034	7485.582765960664	50.54644734677391	62.861202597213456	18	62	51	21	19	0.19467008629332763	0.297506478493148	0.31170758291600115	0.1961158522975249	
8710000	-31750.466254090043	-30231.220110948216	-1519.2461431418271	-30231.220110948216	307.9678381207104	4.3115168052610615	5.235541449639121E-5	0.43080053520038414	5.345890853985637E-5	5.046979053666383E-10	0.42685547999502055	-1477.0471855420265	13064.702050343461	12638.830207508438	3953.1371946881018	36.35098634368692	52.46660896385649	35	45	52	32	7	0.19467008629332763	0.30731920744668545	0.3018948539624637	0.1961158522975249	
8720000	-31694.35153446466	-30200.024161740283	-1494.3273727243773	-30200.024161740283	245.4833611300359	4.232677275872066	5.549271697569145E-5	0.47530746624875003	5.913390002428154E-5	8.355415295726399E-10	0.4934568678245916	-1453.7103269562328	12858.64684551631	6345.299526591826	3364.4480675690334	26.2936560554519	31.21773590653505	43	34	54	34	6	0.19506492026008582	0.30731920744668545	0.30150001999570547	0.1961158522975249	
8730000	-31689.49010850454	-30201.421411331587	-1488.0686971729506	-30201.421411331587	256.8171839864342	4.232677275872066	6.0000801099695696E-5	0.4049100007754574	6.0241688602230746E-5	7.247473127227749E-10	0.44502779741415804	-1447.7956898446143	10255.740180110803	9099.874391142766	3302.142194359974	28.51111761871457	25.762853213731145	69	12	50	32	8	0.19506492026008582	0.30731920744668545	0.30150001999570547	0.1961158522975249	
8740000	-31671.88121416905	-30178.54595367611	-1493.3352604929419	-30178.54595367611	244.88939011914837	3.9991956515878595	6.197375404828358E-5	0.42600562619398585	6.254706732046952E-5	8.063337785399922E-10	0.4515495625079566	-1451.9678206540696	11044.02743808565	12690.247272109757	2827.34860258336	34.31267308615248	46.506016000920965	52	25	54	27	13	0.19506492026008582	0.29351939811333333	0.3152998293290576	0.1961158522975249	
8750000	-31686.42735747359	-30204.14037989215	-1482.2869775814413	-30204.14037989215	243.95354640545307	3.9991956515878595	6.121796604350467E-5	0.4409430784160037	6.258225413842076E-5	9.515258902373293E-10	0.490249637591227	-1442.6815127511272	9570.609588269952	5464.689118539497	2574.241410576386	16.591436995420388	30.249871906899923	70	15	46	28	12	0.19506492026008582	0.3043861805254697	0.30269792537627166	0.1978509738381745	
8760000	-31721.62214897604	-30227.907955959032	-1493.7141930170064	-30227.907955959032	240.05699937564705	4.407077662715394	5.755103958743972E-5	0.45733819838590123	5.836118946147236E-5	8.529278335467237E-10	0.4996025226707027	-1451.8187024317463	10559.876876017615	13891.116849819477	3688.56259543581	24.404836280239145	36.97366568345806	78	5	48	39	1	0.19506492026008582	0.2991744361689504	0.31592228654034715	0.18983835703061824	
8770000	-31677.802724250734	-30209.773311370252	-1468.0294128804812	-30209.773311370252	228.5270421419574	4.382978801048693	6.313201451777951E-5	0.41244035031759013	6.499038284771519E-5	7.933026320703868E-10	0.43375061648479046	-1428.7770058426847	9028.43406510469	1594.562424001105	2971.527798085648	21.54740529983325	30.234183562846923	83	6	42	34	6	0.19506492026008582	0.2991744361689504	0.31171446762502436	0.19404617594594104	
8780000	-31682.490766513576	-30179.08346322396	-1503.4073032896156	-30179.08346322396	282.07952778232465	4.382978801048693	5.0393602018900324E-5	0.4316454724020411	5.207279261809917E-5	5.741044798728494E-10	0.4651648412824962	-1462.2825484210766	9757.213228287037	13519.83088836857	3509.5712575246657	23.53678861500746	24.765387390238715	72	9	50	34	6	0.19506492026008582	0.2980020150966368	0.31288688869733794	0.19404617594594104	
8790000	-31681.770673407562	-30194.72301368847	-1487.0476597190952	-30194.72301368847	249.10278072239478	4.091894824703517	6.248462287557381E-5	0.437247171106442	6.305253743234261E-5	7.228173369947337E-10	0.43020570547304154	-1447.1856770346433	11340.994879613403	5758.528703625721	2592.1780764523915	52.50851058824023	30.666108752343956	79	1	51	5	35	0.1992526619961245	0.2938142733605981	0.31288688869733794	0.19404617594594104	
8800000	-31668.05930380694	-30177.533833675447	-1490.5254701314902	-30177.533833675447	257.4441920117234	4.13668675016451	6.82829468502916E-5	0.47216454880880654	6.841563492683026E-5	1.0830949726829976E-9	0.481978049712196	-1446.6191352922883	9887.549369400147	5017.464648868694	2404.453708582406	2560.6903771357265	37.0909678095495	53	27	48	3	40	0.19729276719062405	0.29899721777539334	0.30813262761356824	0.19557738742041586	
8810000	-31702.584529814434	-30189.9069568626	-1512.6775729518329	-30189.9069568626	273.6042084120694	4.170243942462396	6.079606808914097E-5	0.4550983094756781	6.058611534716882E-5	7.915846593784498E-10	0.4650781549704764	-1465.873889847316	10891.183159282435	4776.0427550563945	1586.4884556074194	5839.758172434564	61.655545980534825	46	31	39	15	40	0.19729276719062405	0.29899721777539334	0.30813262761356824	0.19557738742041586	
8820000	-31692.76566095874	-30198.300306436657	-1494.4653545220817	-30198.300306436657	226.10349982685005	4.170243942462396	6.54924857505946E-5	0.3918509540228959	6.597007922512947E-5	8.194065584167277E-10	0.4327486215445801	-1448.6169117580625	8178.12721298217	5298.071862899941	2442.4178039537896	6314.585376199681	43.2380466030748	55	34	39	2	41	0.19739927986348277	0.29899721777539334	0.30813262761356824	0.19547087474755714	
8830000	-31716.592001490113	-30201.912293226553	-1514.67970826356	-30201.912293226553	248.88133139396223	4.170243942462396	6.012028401634638E-5	0.4007825915501578	6.114302678571263E-5	7.656270224097087E-10	0.4440539204909501	-1468.5445624850088	12911.463435923873	5043.061215137321	1907.4326727208754	5238.401079655096	47.037641999005245	53	33	34	12	39	0.19739927986348277	0.29899721777539334	0.30813262761356824	0.19547087474755714	
8840000	-31729.493994365577	-30191.976009899416	-1537.5179844661632	-30191.976009899416	256.1353771214372	4.170243942462396	5.427461598782789E-5	0.3860105305554821	5.5596243532002115E-5	5.05931720700345E-10	0.40251560911804	-1492.5879562652112	12216.363893952577	7744.936671542659	3278.6062389923986	3127.262216519548	61.506218784951315	62	3	44	23	39	0.19739927986348277	0.2995488260012115	0.30758101938775007	0.19547087474755714	
8850000	-31739.767669266697	-30225.08120670252	-1514.6864625641756	-30225.08120670252	240.85579680330898	4.085937190711042	6.201921923878247E-5	0.36954837876388835	6.352691889510266E-5	5.616172133287201E-10	0.3844526222986388	-1470.1418955962383	6781.021683485322	9751.214671160904	3882.5227161074945	2878.1672855703982	51.22834246671841	7	58	39	28	39	0.19739927986348277	0.2930618593669532	0.31009750913171796	0.19944135163784754	
8860000	-31744.803880880496	-30196.05515226768	-1548.748728612815	-30196.05515226768	311.4363268500873	4.332892162588099	5.25288904275622E-5	0.4598118139992456	5.17625194878248E-5	6.277204372231198E-10	0.4793576551595293	-1501.9584018426078	23655.53695498508	12399.53899552449	4912.020086284129	2751.3834392916833	52.771983752813796	4	60	36	32	39	0.19739927986348277	0.2930618593669532	0.31009750913171796	0.19944135163784754	
8870000	-31843.163409080782	-30220.11166517273	-1623.05174390805	-30220.11166517273	413.2423428183584	3.8929415447996534	3.197086934722969E-5	0.43119705713645984	3.3281162858528904E-5	2.3466712696719146E-10	0.46039201944826985	-1573.966304422806	27632.519149266533	18774.21453976023	7236.531716097812	6799.9291194236785	82.80093979688034	19	54	31	28	39	0.19248135793742394	0.3052955657134903	0.30278172471123965	0.19944135163784754	
8880000	-31796.22125786471	-30193.838328432223	-1602.3829294324848	-30193.838328432223	375.6024863545658	4.054977117485817	3.81067047647658E-5	0.4545562458694456	3.807125996596039E-5	3.376809472763173E-10	0.4793762084358117	-1554.0516034156058	37756.50815606789	12778.724483022314	6947.079645667894	3972.2390561735124	45.12646157001099	16	57	9	52	37	0.19248135793742394	0.3052955657134903	0.30278172471123965	0.19944135163784754	
8890000	-31874.489315117873	-30208.20344608835	-1666.2858690295218	-30208.20344608835	659.6956762898159	4.009837959652936	2.3388187767262978E-5	0.4535731434936516	2.394785348616606E-5	1.2155803501655189E-10	0.4580736025935489	-1616.9718593279058	24519.221608040167	25069.4073218055	3997.4664324411206	6233.077255597391	99.84212699819622	23	48	20	42	38	0.19559295507790275	0.30619980796858604	0.30371858074581637	0.19448865620769637	
8900000	-31863.841675377218	-30195.2188488418	-1668.6228265354168	-30195.2188488418	587.8790662074709	4.169198134502949	2.5064410115023385E-5	0.5140639873827093	2.5681512266825588E-5	1.8141956564261806E-10	0.5335661705679677	-1618.216440888172	23120.79122844827	32406.897116202537	12921.47198509337	6134.471017797593	77.8541761154419	10	53	21	49	38	0.1962539423594821	0.298885910613734	0.31037149081908905	0.19448865620769637	
8910000	-31721.755253546933	-30181.79734248652	-1539.9579110604152	-30181.79734248652	296.05278734246315	4.164656374457262	5.535906559700736E-5	0.5037338472949469	5.561524900506778E-5	7.01002359073761E-10	0.49197473556298016	-1494.1030793326167	12243.834921447373	10850.459245067732	5191.249234858245	2647.6586874084533	45.33211495584979	8	67	19	40	37	0.2054098979790821	0.29628560599362813	0.3006746606345986	0.19762983539269272	
8920000	-31718.359607036084	-30179.469042284985	-1538.8905647510976	-30179.469042284985	314.96531318253415	4.040939822090043	5.586069652544903E-5	0.5711714853709131	5.4143026501747214E-5	9.205473376240705E-10	0.5594973162607889	-1493.799245255134	12576.480189887065	9681.1311901456	2852.738883617961	2097.771591990723	50.43835610390371	22	67	7	39	36	0.2059981213931006	0.29628560599362813	0.3006746606345986	0.1970416119786742	
8930000	-31698.657940913556	-30167.986208911727	-1530.6717320018276	-30167.986208911727	273.09114858877723	4.050268101713557	5.41137022796274E-5	0.5246905389817891	5.291775039309945E-5	9.534214403977248E-10	0.5649329482603873	-1484.3671989520142	16214.658300603345	12186.797291979661	4408.690417215496	2746.403510059531	42.81914936539787	7	60	15	51	38	0.20214329805961784	0.3067472012193563	0.3006746606345986	0.19043484008642877	
8940000	-31737.104020857907	-30204.747105132894	-1532.3569157250136	-30204.747105132894	290.90080406069694	3.9037941666020113	5.4995221937718194E-5	0.4415361460913645	5.297418060899516E-5	7.489803824986029E-10	0.4950637241546936	-1485.1786218980833	16452.649817578364	14106.407261372315	10067.486370412029	2979.9997073234404	55.95069081390574	18	37	23	55	38	0.19511322211061125	0.2974782856206267	0.3101157331346587	0.19729275913410485	
8950000	-31762.851864730714	-30206.149688405716	-1556.7021763249963	-30206.149688405716	371.1227028199939	4.119443380044265	4.7756596185806244E-5	0.4146199782361795	4.6606764557594895E-5	5.10055983414618E-10	0.46691956061995027	-1509.672087940786	16192.221733961866	13567.52924336118	4846.532647299669	4560.319228431664	47.020719910070895	30	31	23	50	37	0.19511322211061125	0.3060092598013321	0.3101157331346587	0.18876178495339951	
8960000	-31737.009850968352	-30216.080957435912	-1520.9288935324414	-30216.080957435912	280.65613541845374	4.119443380044265	6.300605351874193E-5	0.4852500539994098	6.0516025111215246E-5	1.0784552802675792E-9	0.5301173862907873	-1474.2837525774232	16885.522346277885	11725.8556047485	6097.631553165197	3069.4678378296735	44.53853414806877	30	13	29	62	37	0.19511322211061125	0.3060092598013321	0.3101157331346587	0.18876178495339951
[truncated: 4,803,459 more chars]
